# Supplementary material for: Optimization of nutritional strategies using a mechanistic computational model in prediabetes: Application to the J-DOIT1 study data
Source: PLoS One. 2023 Nov 30;18(11):e0287069. doi: 10.1371/journal.pone.0287069 (PMC10688723; doi:10.1371/journal.pone.0287069)
Supplement: S1 File — (ZIP) [file pone.0287069.s011.zip › improved_intervention_M0411133.csv]

baseline_carb	baseline_fat	baseline_kcal	baseline_protein	diet_change_percent	hba1c_change	hba1c_percent_change	random_carb_kcal	random_fat_kcal	random_total_kcal	random_protein_kcal	weight_change	weight_percent_change
407.568423444	765.846519316	1549.41494276	376.0	8.0852041263	-0.594775045635	-0.11333365961	360.071581159	868.235203744	1674.68830365	446.381518743	-4.35141452138	-0.0725235753564
407.568423444	765.846519316	1549.41494276	376.0	-4.90005883376	-0.645983525163	-0.123091372935	324.091085433	738.627906706	1473.49269899	410.773706847	-8.71128057853	-0.145188009642
407.568423444	765.846519316	1549.41494276	376.0	-16.1088708527	-0.579177733368	-0.110361610779	345.721900039	624.578267807	1299.82169066	329.521522813	-12.2618686062	-0.204364476769
407.568423444	765.846519316	1549.41494276	376.0	13.6987022024	-0.467609704766	-0.0891024589874	444.847276872	889.908593217	1761.66468165	426.90881156	-0.844019086664	-0.0140669847777
407.568423444	765.846519316	1549.41494276	376.0	-6.04213715828	-0.428890151279	-0.0817244952895	445.831723633	676.524690801	1455.79716677	333.440752333	-3.27679907478	-0.054613317913
407.568423444	765.846519316	1549.41494276	376.0	-1.33498588749	-0.626253151784	-0.119331774349	338.728975541	878.943796086	1528.73047194	311.057700309	-5.48263287706	-0.0913772146176
407.568423444	765.846519316	1549.41494276	376.0	0.311978191692	-0.360510326141	-0.0686948029994	504.819761272	607.163378352	1554.24877948	442.265639857	-1.25496985831	-0.0209161643052
407.568423444	765.846519316	1549.41494276	376.0	-2.55429371436	-0.591712184974	-0.112750035247	353.336704431	758.004657692	1509.83833427	398.496972145	-7.59563713266	-0.126593952211
407.568423444	765.846519316	1549.41494276	376.0	6.49489952206	-0.488459930825	-0.0930754441359	424.660958919	843.471897958	1650.04788647	381.915029596	-2.94472692554	-0.0490787820924
407.568423444	765.846519316	1549.41494276	376.0	-8.9529921808	-0.392141045918	-0.0747219980789	469.807656063	579.540551478	1410.69594409	361.347736546	-2.4305762608	-0.0405096043466
407.568423444	765.846519316	1549.41494276	376.0	-3.86875802691	-0.393869086561	-0.0750512741161	480.787313924	695.108383754	1489.47182779	313.576130114	-1.28221257406	-0.0213702095677
407.568423444	765.846519316	1549.41494276	376.0	-14.681336947	-0.531569050984	-0.10128983441	365.734945346	584.996987531	1321.94011431	371.20818143	-11.9414894235	-0.199024823725
407.568423444	765.846519316	1549.41494276	376.0	-14.7552326647	-0.646964301095	-0.123278258593	314.323417826	626.996174722	1320.79516301	379.475570466	-12.550616821	-0.209176947016
407.568423444	765.846519316	1549.41494276	376.0	0.295527039338	-0.441159766294	-0.0840624554675	450.695360267	787.096827706	1553.99388287	316.201694895	-2.35735618791	-0.0392892697985
407.568423444	765.846519316	1549.41494276	376.0	-8.07205309223	-0.509826404913	-0.0971467997167	388.074848863	668.791902703	1424.34534596	367.478594396	-8.62554597681	-0.143759099614
407.568423444	765.846519316	1549.41494276	376.0	-10.9841984805	-0.473460229393	-0.0902172693203	402.984375124	599.396607858	1379.22413016	376.843147179	-8.20244838141	-0.136707473024
407.568423444	765.846519316	1549.41494276	376.0	5.09838915277	-0.399867838523	-0.0761943289868	488.480610499	797.187176253	1628.41014613	342.742359381	0.475999224879	0.00793332041465
407.568423444	765.846519316	1549.41494276	376.0	-7.69203294941	-0.536069418091	-0.102147373874	364.94642207	599.108971362	1430.23343484	466.178041408	-10.9028461716	-0.181714102861
407.568423444	765.846519316	1549.41494276	376.0	-3.64202166661	-0.449350042205	-0.0856231025543	422.142586992	605.347561791	1492.98491484	465.494766056	-5.00433453005	-0.0834055755008
407.568423444	765.846519316	1549.41494276	376.0	10.8659906191	-0.62884923457	-0.119826454758	339.362927291	942.670999972	1717.77422509	435.740297829	-3.29834232331	-0.0549723720551
407.568423444	765.846519316	1549.41494276	376.0	6.55983531555	-0.37383210761	-0.0712332522123	504.652413668	718.181171427	1651.05401136	428.220426266	0.135978916839	0.00226631528064
407.568423444	765.846519316	1549.41494276	376.0	0.322316651117	-0.616755940551	-0.117522092331	341.322533528	769.149496717	1554.40896512	443.936934871	-7.265840848	-0.121097347467
407.568423444	765.846519316	1549.41494276	376.0	2.58647329153	-0.588127503953	-0.112066978649	361.354616143	828.361562661	1589.49014643	399.773967626	-5.5458425512	-0.0924307091866
407.568423444	765.846519316	1549.41494276	376.0	-5.73626178888	-0.667138448192	-0.127122417719	310.414227463	680.141490078	1460.53644545	469.980727907	-10.2349810763	-0.170583017939
407.568423444	765.846519316	1549.41494276	376.0	-0.974475447698	-0.572252431633	-0.109042002979	370.058280506	823.624988751	1534.31627456	340.633005304	-5.8163238141	-0.0969387302349
407.568423444	765.846519316	1549.41494276	376.0	1.74721463098	-0.647757400609	-0.123429382738	326.874518967	804.101797006	1576.48654733	445.510231363	-6.63132142301	-0.110522023717
407.568423444	765.846519316	1549.41494276	376.0	3.18955077349	-0.67285314161	-0.128211345581	308.52721613	948.057455756	1598.83431905	342.249647167	-4.39005864782	-0.0731676441303
407.568423444	765.846519316	1549.41494276	376.0	-7.28561138336	-0.436953037405	-0.0832608684079	436.114221108	649.051651838	1436.53059132	351.364718369	-4.22839231351	-0.0704732052252
407.568423444	765.846519316	1549.41494276	376.0	4.07210430183	-0.568592156275	-0.108344541973	376.890263993	887.382844049	1612.5087353	348.235627256	-4.08897513623	-0.0681495856039
407.568423444	765.846519316	1549.41494276	376.0	-17.0549123841	-0.597422765353	-0.113838179374	338.855746303	646.974474498	1285.16358181	299.333361006	-12.0622007476	-0.201036679127
407.568423444	765.846519316	1549.41494276	376.0	-9.06452915843	-0.454692719358	-0.0866411431704	422.329328263	653.660861201	1408.96777349	332.977584025	-5.96092160303	-0.0993486933838
407.568423444	765.846519316	1549.41494276	376.0	0.209946475288	-0.36684129129	-0.069901160688	496.975327497	598.271601247	1552.66788482	457.420956077	-1.35604122271	-0.0226006870451
407.568423444	765.846519316	1549.41494276	376.0	-5.51893327243	-0.39287987759	-0.0748627815529	476.187300892	646.991099588	1463.90376596	340.725365476	-1.7090417066	-0.0284840284433
407.568423444	765.846519316	1549.41494276	376.0	-12.4991647923	-0.505484028936	-0.0963193652698	386.853656066	639.147770997	1355.75101575	329.749588686	-9.59744422203	-0.1599574037
407.568423444	765.846519316	1549.41494276	376.0	-10.2024939659	-0.668150129275	-0.127315192316	309.362360145	676.444279272	1391.33597672	405.529337302	-10.8637779155	-0.181062965258
407.568423444	765.846519316	1549.41494276	376.0	-14.4357444588	-0.549431072884	-0.1046934209	360.580365361	622.384682927	1325.74536102	342.78031273	-11.5692747277	-0.192821245462
407.568423444	765.846519316	1549.41494276	376.0	-11.1331216793	-0.577862714241	-0.110111035488	350.109923063	658.880308825	1376.91669187	367.926459977	-10.7744190134	-0.179573650223
407.568423444	765.846519316	1549.41494276	376.0	-7.30528803062	-0.65337479892	-0.124499771136	320.648039149	750.35281684	1436.2257184	365.224862413	-8.7937360295	-0.146562267158
407.568423444	765.846519316	1549.41494276	376.0	13.3247492577	-0.400487876113	-0.0763124763935	502.814367004	895.208028822	1755.87059884	357.848203019	2.0818087265	0.0346968121084
407.568423444	765.846519316	1549.41494276	376.0	0.111263447283	-0.365660812734	-0.0696762219387	500.328221368	615.781449782	1551.13887524	435.029204088	-1.22587145882	-0.0204311909803
407.568423444	765.846519316	1549.41494276	376.0	2.0861745139	-0.680788875244	-0.129723489947	309.768634076	807.757646071	1581.73844241	464.212162264	-6.73560162776	-0.112260027129
407.568423444	765.846519316	1549.41494276	376.0	5.99126302651	-0.615882609699	-0.117355680202	346.662815851	853.382809726	1642.24446735	442.198841776	-5.0278182799	-0.0837969713316
407.568423444	765.846519316	1549.41494276	376.0	8.32409437937	-0.414380244873	-0.0789596503188	468.935364646	763.169428266	1678.38970492	446.284912012	-0.136004638834	-0.00226674398057
407.568423444	765.846519316	1549.41494276	376.0	-10.5538069208	-0.656325614346	-0.125062045417	310.899036428	631.420476988	1385.8926813	443.573167884	-11.9419021019	-0.199031701698
407.568423444	765.846519316	1549.41494276	376.0	3.48101484089	-0.377658732432	-0.0719624109055	494.792333452	675.293360421	1603.35030686	433.264612992	-0.517130968773	-0.00861884947954
407.568423444	765.846519316	1549.41494276	376.0	5.88765788857	-0.401355322614	-0.0764777672664	494.629633438	842.523686922	1640.63919386	303.485873504	0.838251971966	0.0139708661994
407.568423444	765.846519316	1549.41494276	376.0	14.6805918935	-0.472777243454	-0.0900871271826	441.018159497	890.10364176	1776.87822724	445.756425987	-0.948435769644	-0.0158072628274
407.568423444	765.846519316	1549.41494276	376.0	-8.64914727388	-0.572610725624	-0.109110275462	362.530261858	750.549573015	1415.40376248	302.323927604	-8.2424971385	-0.137374952308
407.568423444	765.846519316	1549.41494276	376.0	7.94789734571	-0.436698978288	-0.083212457753	472.589259152	911.423117275	1672.56085187	288.548475443	0.256060409997	0.00426767349996
407.568423444	765.846519316	1549.41494276	376.0	-2.63268172288	-0.449896267737	-0.0857271851632	428.25073131	673.477492856	1508.62377875	406.895554585	-4.60882692281	-0.0768137820469
407.568423444	765.846519316	1549.41494276	376.0	-3.94793448482	-0.394412781121	-0.0751548744514	473.620677819	637.250576924	1488.24505592	377.37380118	-1.56308599373	-0.0260514332289
407.568423444	765.846519316	1549.41494276	376.0	8.99854367254	-0.418905502305	-0.0798219326039	486.969373596	904.610150529	1688.83972305	297.260198929	1.08337311811	0.0180562186352
407.568423444	765.846519316	1549.41494276	376.0	-0.2076745447	-0.42831648182	-0.0816151832736	460.5275173	783.4172644	1546.19720233	302.252420632	-1.68297146595	-0.0280495244325
407.568423444	765.846519316	1549.41494276	376.0	-10.1098723805	-0.478311262013	-0.0911416276702	411.641837777	698.521674591	1392.7710694	282.607557035	-6.95397553107	-0.115899592184
407.568423444	765.846519316	1549.41494276	376.0	-0.0951183337848	-0.365667878065	-0.0696775682288	497.170004709	589.365068836	1547.94116508	461.406091538	-1.44494700762	-0.024082450127
407.568423444	765.846519316	1549.41494276	376.0	5.78800483296	-0.502378496247	-0.0957276098031	406.803029132	777.482092215	1639.09515453	454.810033182	-4.69817812706	-0.0783029687843
407.568423444	765.846519316	1549.41494276	376.0	-2.14017063138	-0.367082342754	-0.0699470927504	495.105712608	583.851893744	1516.2548192	437.297212845	-1.65913301068	-0.0276522168446
407.568423444	765.846519316	1549.41494276	376.0	-9.90087688484	-0.519193594575	-0.0989317062834	387.562153763	705.785443597	1396.00927684	302.661679482	-8.36022162702	-0.139337027117
407.568423444	765.846519316	1549.41494276	376.0	0.294068862281	-0.399558852539	-0.0761354520843	482.169141138	750.377640502	1553.97128965	321.424508015	-0.432660444542	-0.00721100740903
407.568423444	765.846519316	1549.41494276	376.0	-13.3813113918	-0.600540468059	-0.114432253822	337.5718502	647.255554125	1342.08290452	357.255500194	-11.5922147938	-0.193203579897
407.568423444	765.846519316	1549.41494276	376.0	15.9962856202	-0.515751229809	-0.0982757678752	414.07815494	916.905309811	1797.26378245	466.280317696	-1.61978096725	-0.0269963494542
407.568423444	765.846519316	1549.41494276	376.0	-0.284800243381	-0.451212927313	-0.0859780730398	430.708579286	702.148495066	1545.00220523	412.14513088	-4.14347540075	-0.0690579233459
407.568423444	765.846519316	1549.41494276	376.0	-14.7778066674	-0.555021621331	-0.105758693089	354.981686314	598.363412304	1320.44539804	367.100299425	-12.2871906133	-0.204786510222
407.568423444	765.846519316	1549.41494276	376.0	-4.07650672273	-0.400939499209	-0.0763985326237	463.464891752	599.103655724	1486.25293846	423.684390979	-1.81325133597	-0.0302208555995
407.568423444	765.846519316	1549.41494276	376.0	9.28228974199	-0.461396603483	-0.087918560115	455.883529038	938.373630056	1693.23612705	298.978967959	-0.273036031467	-0.00455060052445
407.568423444	765.846519316	1549.41494276	376.0	2.78285892819	-0.509218252671	-0.0970309170486	405.318811607	797.811199326	1592.53297483	389.402963897	-4.76938117565	-0.0794896862608
407.568423444	765.846519316	1549.41494276	376.0	3.47223625884	-0.406457882924	-0.0774500539109	466.676243402	682.006632489	1603.2142902	454.531414311	-0.592737373703	-0.00987895622839
407.568423444	765.846519316	1549.41494276	376.0	7.73351277267	-0.448225526573	-0.0854088274719	453.585039556	845.412376978	1669.23914526	370.241728727	-1.19341138068	-0.0198901896779
407.568423444	765.846519316	1549.41494276	376.0	-5.54635978759	-0.372668505203	-0.0710115291927	490.061477584	589.545658703	1463.47881543	383.871679145	-1.96923572285	-0.0328205953809
407.568423444	765.846519316	1549.41494276	376.0	-0.00369014087744	-0.492144573912	-0.0937775483827	405.756076572	722.268384959	1549.35776717	421.333305635	-5.99751730964	-0.0999586218274
407.568423444	765.846519316	1549.41494276	376.0	-0.0433842257904	-0.687581090569	-0.131017738294	305.818851719	776.084308106	1548.74274108	466.839581259	-7.60415154074	-0.126735859012
407.568423444	765.846519316	1549.41494276	376.0	-14.9835448424	-0.549484700307	-0.10470363954	361.924908218	634.261399736	1317.25766002	321.071352063	-11.369547386	-0.189492456433
407.568423444	765.846519316	1549.41494276	376.0	16.2261322135	-0.421916389309	-0.0803956534506	475.688857967	857.530057031	1800.82505991	467.606144911	1.04163876626	0.0173606461044
407.568423444	765.846519316	1549.41494276	376.0	10.2182150273	-0.483813695175	-0.092190109599	440.598567596	956.689925927	1707.73749328	310.448999753	-0.677827150933	-0.0112971191822
407.568423444	765.846519316	1549.41494276	376.0	-1.48177523962	-0.454423783626	-0.0865898977945	437.377584443	764.49258812	1526.45609578	324.585923217	-3.62232863121	-0.0603721438535
407.568423444	765.846519316	1549.41494276	376.0	-1.15224270648	-0.393088427892	-0.0749025205587	481.132338496	692.382300112	1531.56192209	358.047283481	-0.924470331271	-0.0154078388545
407.568423444	765.846519316	1549.41494276	376.0	-10.5326198179	-0.391884265995	-0.0746730689777	472.103293307	599.404502016	1386.22095744	314.713162115	-2.59125595601	-0.0431875992668
407.568423444	765.846519316	1549.41494276	376.0	-3.45723918981	-0.671800326349	-0.128010732917	312.724767859	823.007582904	1495.84796215	360.115611384	-7.04236189916	-0.117372698319
407.568423444	765.846519316	1549.41494276	376.0	12.7186103931	-0.431128753978	-0.0821510583037	475.093733816	902.123496741	1746.4789927	369.261762146	0.821021176799	0.01368368628
407.568423444	765.846519316	1549.41494276	376.0	5.59687912115	-0.615000954244	-0.11718768183	347.01472064	849.716504581	1636.13382419	439.402598971	-5.12343151823	-0.0853905253039
407.568423444	765.846519316	1549.41494276	376.0	-16.6826137385	-0.584541944629	-0.111383754693	346.497421001	659.242598642	1290.93203265	285.19201301	-11.5764601636	-0.192941002727
407.568423444	765.846519316	1549.41494276	376.0	0.347103969722	-0.515817502532	-0.0982883960618	405.73936186	837.524842788	1554.79302353	311.528818886	-4.38519511552	-0.0730865852586
407.568423444	765.846519316	1549.41494276	376.0	5.38315409256	-0.467288988132	-0.089041346824	445.816135218	889.369888766	1632.82233666	297.636312678	-1.54970274621	-0.0258283791034
407.568423444	765.846519316	1549.41494276	376.0	-5.03035377732	-0.65335687476	-0.124496355709	321.989753299	841.129566824	1471.47388966	308.354569537	-6.78931013136	-0.113155168856
407.568423444	765.846519316	1549.41494276	376.0	0.576890423527	-0.389665919679	-0.0742503657925	489.639174	730.332831869	1558.35336919	338.381363317	-0.477812746388	-0.00796354577313
407.568423444	765.846519316	1549.41494276	376.0	-9.020626941	-0.573034465773	-0.109191018631	355.400480521	685.171361882	1409.64800101	369.076158603	-9.82166770691	-0.163694461782
407.568423444	765.846519316	1549.41494276	376.0	-11.9640094013	-0.504886578982	-0.0962055219097	392.441889216	679.162019246	1364.04279334	292.438884881	-8.70841983532	-0.145140330589
407.568423444	765.846519316	1549.41494276	376.0	5.33543629998	-0.430572464293	-0.0820450579827	458.999878398	789.428947891	1632.08299005	383.654163765	-1.18211601704	-0.0197019336173
407.568423444	765.846519316	1549.41494276	376.0	-15.3524774937	-0.51478450057	-0.0980915587976	374.887199827	583.456758323	1311.54136239	353.197404238	-11.4353729553	-0.190589549255
407.568423444	765.846519316	1549.41494276	376.0	-1.80232653227	-0.481982237386	-0.0918411275508	408.157156025	692.787468027	1521.48942615	420.5448021	-6.27589568361	-0.104598261393
407.568423444	765.846519316	1549.41494276	376.0	-7.02430454833	-0.3725836293	-0.0709953561928	489.473531303	583.368878294	1440.57931846	367.736908867	-2.1707831617	-0.0361797193616
407.568423444	765.846519316	1549.41494276	376.0	-17.1436767903	-0.528576800879	-0.100719664802	368.712753374	597.393476919	1283.78825283	317.68202254	-11.9172440443	-0.198620734071
407.568423444	765.846519316	1549.41494276	376.0	17.7935021763	-0.426351679527	-0.0812407925928	480.324677908	915.327523812	1825.11012432	429.457922601	1.60463168987	0.0267438614978
407.568423444	765.846519316	1549.41494276	376.0	-2.66277959451	-0.502939045241	-0.0958344217303	406.619906684	775.769547523	1508.15743783	325.767983623	-5.58575106701	-0.0930958511168
407.568423444	765.846519316	1549.41494276	376.0	11.5155148154	-0.396626045195	-0.0755766092217	494.053308585	815.512634478	1727.83805005	418.272106983	1.29838058296	0.0216396763827
407.568423444	765.846519316	1549.41494276	376.0	-11.4309835819	-0.585755592067	-0.111615013732	338.497464868	584.406773318	1372.30157504	449.397336853	-12.7154547345	-0.211924245574
407.568423444	765.846519316	1549.41494276	376.0	-2.1712660098	-0.576224495616	-0.109798874927	364.664587088	788.729005487	1515.77302276	362.379430183	-6.71011720708	-0.111835286785
407.568423444	765.846519316	1549.41494276	376.0	-1.0284380649	-0.402209988323	-0.076640622775	462.818825075	605.223501863	1533.48016971	465.437842768	-1.51661904539	-0.0252769840898
407.568423444	765.846519316	1549.41494276	376.0	-14.0728005952	-0.543330744312	-0.10353101073	360.861792983	597.094341699	1331.36886747	373.412732792	-11.9451143825	-0.199085239709
407.568423444	765.846519316	1549.41494276	376.0	6.75505056125	-0.471874707637	-0.0899151500833	439.420195917	867.354946847	1654.07870555	347.303562784	-1.94436679455	-0.0324061132425
407.568423444	765.846519316	1549.41494276	376.0	-12.6182425629	-0.499950369985	-0.0952649333052	385.982519467	604.023319113	1353.90600698	363.900168397	-10.0098225172	-0.166830375286
407.568423444	765.846519316	1549.41494276	376.0	-3.99179822389	-0.672584540276	-0.128160163925	310.353581855	868.767486555	1487.56542459	308.444356184	-6.36262969825	-0.106043828304
407.568423444	765.846519316	1549.41494276	376.0	1.52814765258	-0.532363145209	-0.101441148096	398.987810669	870.534627434	1573.09229084	303.569852734	-4.02883259317	-0.0671472098861
407.568423444	765.846519316	1549.41494276	376.0	9.41457256492	-0.454595357895	-0.0866225910622	446.206868821	829.315671137	1695.28573688	419.76319692	-1.59294915598	-0.0265491525997
407.568423444	765.846519316	1549.41494276	376.0	-0.123215731158	-0.363871913213	-0.0693353493164	502.440507129	617.286573259	1547.50581981	427.778739422	-1.22876127181	-0.0204793545302
407.568423444	765.846519316	1549.41494276	376.0	8.93055766448	-0.589391925712	-0.112307912674	363.866074697	877.984372391	1687.78633769	445.935890597	-4.0449746701	-0.0674162445017
407.568423444	765.846519316	1549.41494276	376.0	2.27605130015	-0.526137572723	-0.100254872851	402.700187864	867.732911387	1584.68042171	314.24732246	-3.87705173144	-0.0646175288574
407.568423444	765.846519316	1549.41494276	376.0	13.6517704431	-0.49150215833	-0.0936551368769	425.456539653	870.337044229	1760.93751396	465.143930075	-1.95496440005	-0.0325827400008
407.568423444	765.846519316	1549.41494276	376.0	-7.63646518949	-0.61711882433	-0.117591239392	331.572977139	666.659564422	1431.09441002	432.861868454	-10.5366564192	-0.17561094032
407.568423444	765.846519316	1549.41494276	376.0	2.10326875116	-0.380688669571	-0.0725397617324	497.766748616	720.57422281	1582.00330308	363.662331651	-0.322148015388	-0.00536913358981
407.568423444	765.846519316	1549.41494276	376.0	7.75264333538	-0.551343045385	-0.105057744928	384.397392377	841.820238638	1669.53555706	443.317926044	-4.2976911214	-0.0716281853567
407.568423444	765.846519316	1549.41494276	376.0	4.30827779731	-0.394172353516	-0.0751090612644	480.8067427	700.465925694	1616.16804273	434.895374333	-0.316326969428	-0.00527211615713
407.568423444	765.846519316	1549.41494276	376.0	-6.97845087688	-0.487407953916	-0.0928749912187	393.838328035	602.110244722	1441.2897821	445.341209344	-8.61377529993	-0.143562921666
407.568423444	765.846519316	1549.41494276	376.0	9.39629913302	-0.518135890868	-0.0987301621319	403.193149409	829.431719695	1695.00260559	462.37773649	-3.75340380449	-0.0625567300749
407.568423444	765.846519316	1549.41494276	376.0	2.34628772726	-0.622309899964	-0.118580392524	340.128258821	953.71583843	1585.76867541	291.924578156	-3.93497879122	-0.0655829798536
407.568423444	765.846519316	1549.41494276	376.0	-7.1228343674	-0.436409153519	-0.0831572319968	433.005736692	608.639838456	1439.05268272	397.407107576	-4.12456245251	-0.0687427075418
407.568423444	765.846519316	1549.41494276	376.0	1.47817848667	-0.520818206069	-0.0992412740224	397.02444733	789.283884774	1572.31806111	386.00972901	-5.36328273687	-0.0893880456144
407.568423444	765.846519316	1549.41494276	376.0	-8.28672978691	-0.52297685864	-0.0996526026372	371.183860511	591.042822361	1421.01911318	458.792430305	-10.704474548	-0.178407909133
407.568423444	765.846519316	1549.41494276	376.0	-8.55031556001	-0.549168036626	-0.104643299662	374.052964476	737.087427437	1416.93507582	305.794683908	-8.17784396103	-0.136297399351
407.568423444	765.846519316	1549.41494276	376.0	6.85689395111	-0.462519960163	-0.0881326143603	450.042955046	895.456717652	1655.65668225	310.15700955	-1.14460279663	-0.0190767132771
407.568423444	765.846519316	1549.41494276	376.0	3.82362903431	-0.585508111567	-0.111567856625	365.76770881	882.714127245	1608.65882237	360.176986319	-4.41531557705	-0.0735885929509
407.568423444	765.846519316	1549.41494276	376.0	-7.02008591323	-0.362789907679	-0.0691291744815	507.913065239	649.000505794	1440.64468263	283.731111593	-1.94864848372	-0.0324774747287
407.568423444	765.846519316	1549.41494276	376.0	19.8188735295	-0.442077904875	-0.0842374056546	469.673509125	935.481623151	1856.49153071	451.336398437	1.28229458685	0.0213715764475
407.568423444	765.846519316	1549.41494276	376.0	-7.95760598201	-0.564999009386	-0.107659872215	356.995101725	661.050085269	1426.11860659	408.073419595	-10.1530202073	-0.169217003456
407.568423444	765.846519316	1549.41494276	376.0	-10.6584431075	-0.454891801348	-0.0866790780007	417.803394509	609.534107852	1384.27143259	356.933930226	-6.49831334438	-0.108305222406
407.568423444	765.846519316	1549.41494276	376.0	-12.7994557609	-0.58081251622	-0.110673116658	344.489125147	619.589656383	1351.09826261	387.019481079	-11.9711338519	-0.199518897532
407.568423444	765.846519316	1549.41494276	376.0	13.5798650984	-0.415573014408	-0.079186931099	482.018107742	859.797064163	1759.8234018	418.008229897	1.1928447049	0.0198807450817
407.568423444	765.846519316	1549.41494276	376.0	9.84994300145	-0.606576102776	-0.115582336657	353.899119138	910.948672891	1702.03143148	437.183639449	-3.62412302437	-0.0604020504061
407.568423444	765.846519316	1549.41494276	376.0	3.18558154872	-0.630002072251	-0.120046126572	337.8170664	880.686073531	1598.77281929	380.269679359	-4.99093288692	-0.0831822147819
407.568423444	765.846519316	1549.41494276	376.0	0.980361130886	-0.469312729005	-0.0894269681793	418.165393463	705.430229779	1564.60480462	441.009181374	-5.10237022489	-0.0850395037482
407.568423444	765.846519316	1549.41494276	376.0	-9.85878663489	-0.63264126151	-0.120549020867	324.633780384	668.591647085	1396.66142946	403.436001995	-10.8495093637	-0.180825156061
407.568423444	765.846519316	1549.41494276	376.0	0.879243051923	-0.675150498808	-0.128649104194	309.716109385	894.113626225	1563.03806599	359.20833038	-5.41831623466	-0.0903052705776
407.568423444	765.846519316	1549.41494276	376.0	-4.39613244108	-0.63477869095	-0.12095630544	328.172712483	718.202024011	1481.30060981	434.925873321	-9.04484692968	-0.150747448828
407.568423444	765.846519316	1549.41494276	376.0	-4.47931588651	-0.413308619876	-0.0787554534825	454.122273188	618.912984629	1480.01175308	406.976495264	-1.87662351825	-0.0312770586375
407.568423444	765.846519316	1549.41494276	376.0	-10.4398794105	-0.583854944156	-0.111252847591	339.853329433	588.748744985	1387.65789117	459.055816751	-12.4639762318	-0.207732937197
407.568423444	765.846519316	1549.41494276	376.0	2.8068029954	-0.679440518418	-0.129466562198	309.0711302	874.419698433	1592.90396778	409.413139152	-5.53012463187	-0.0921687438645
407.568423444	765.846519316	1549.41494276	376.0	1.58968653809	-0.444245067509	-0.0846503558516	454.009833014	823.751914364	1574.04578352	296.284036146	-1.88842651146	-0.0314737751911
407.568423444	765.846519316	1549.41494276	376.0	-10.4793851513	-0.488893404975	-0.0931580421065	401.778145329	676.29592297	1387.04578332	308.971715019	-7.90922165497	-0.131820360916
407.568423444	765.846519316	1549.41494276	376.0	6.75056717073	-0.410229077205	-0.078168650382	490.177018982	870.658646246	1654.00923922	293.173573997	0.894115408843	0.0149019234807
407.568423444	765.846519316	1549.41494276	376.0	6.66286242982	-0.451064855791	-0.0859498581919	453.702212023	859.628500514	1652.65032886	339.319616327	-1.21559761863	-0.0202599603105
407.568423444	765.846519316	1549.41494276	376.0	0.702909837356	-0.480401134968	-0.0915398504132	422.598002867	786.764021412	1560.30593281	350.943908536	-4.24500391699	-0.0707500652831
407.568423444	765.846519316	1549.41494276	376.0	9.10781378185	-0.432246523832	-0.0823640479863	455.20590675	775.551761387	1690.53277046	459.775102318	-1.09861069621	-0.0183101782701
407.568423444	765.846519316	1549.41494276	376.0	-1.75263532313	-0.467111944053	-0.0890076112905	434.500109152	804.153783657	1522.25934917	283.605456362	-3.63656949628	-0.0606094916047
407.568423444	765.846519316	1549.41494276	376.0	-16.1120769657	-0.620418553389	-0.11821999874	322.251816489	582.291686786	1299.77201467	395.22851139	-13.6977407386	-0.228295678977
407.568423444	765.846519316	1549.41494276	376.0	-4.39292661482	-0.488493486265	-0.093081838084	396.721908847	635.038464762	1481.35028137	449.589907757	-7.87152281093	-0.131192046849
407.568423444	765.846519316	1549.41494276	376.0	6.33565900872	-0.515271326645	-0.0981843229125	408.191714871	857.136956677	1647.58059016	382.251918616	-3.43514472595	-0.0572524120991
407.568423444	765.846519316	1549.41494276	376.0	-0.566512381422	-0.67750365619	-0.129097495463	310.527034054	769.585259943	1540.63731527	460.525021273	-7.73982105722	-0.12899701762
407.568423444	765.846519316	1549.41494276	376.0	-18.1066817407	-0.52466409524	-0.0999741035137	372.647353854	612.778436818	1268.86731023	283.44151956	-11.5992030891	-0.193320051486
407.568423444	765.846519316	1549.41494276	376.0	17.0008009017	-0.421411768251	-0.0802994985235	485.844702934	922.731128658	1812.82789232	404.252060727	1.85952579193	0.0309920965322
407.568423444	765.846519316	1549.41494276	376.0	-1.02245930224	-0.470625986922	-0.0896772078739	413.19253215	673.885324897	1533.57280555	446.494948501	-5.8644755176	-0.0977412586266
407.568423444	765.846519316	1549.41494276	376.0	-0.0273627247231	-0.46089106166	-0.087822229737	433.37302537	769.332995994	1548.99098061	346.284959251	-3.73960613458	-0.0623267689097
407.568423444	765.846519316	1549.41494276	376.0	15.5725419699	-0.511715481836	-0.0975067610205	417.328344783	922.422317509	1790.69823501	450.947572717	-1.47657084434	-0.0246095140724
407.568423444	765.846519316	1549.41494276	376.0	14.9830711824	-0.422202876468	-0.0804502432294	487.935858695	939.880013152	1781.56488655	353.749014698	1.84338281384	0.0307230468973
407.568423444	765.846519316	1549.41494276	376.0	-11.7168550074	-0.567188433077	-0.10807706423	350.766422071	615.238220512	1367.87224045	401.86759787	-11.7344154204	-0.19557359034
407.568423444	765.846519316	1549.41494276	376.0	7.49468425095	-0.383125411506	-0.0730040799363	493.291521345	709.770047005	1665.53870046	462.477132107	0.0784605653661	0.00130767608943
407.568423444	765.846519316	1549.41494276	376.0	-6.18776994176	-0.560308906141	-0.106766178762	368.553255273	744.880635649	1453.54071066	340.106819737	-7.90920101377	-0.131820016896
407.568423444	765.846519316	1549.41494276	376.0	-10.7463508955	-0.54624751841	-0.104086798477	364.427479419	640.808595683	1382.90937618	377.673301081	-10.6071749527	-0.176786249212
407.568423444	765.846519316	1549.41494276	376.0	-3.63275493717	-0.41066647297	-0.0782519956117	461.413084888	668.173565933	1493.12849493	363.541844109	-1.62634976078	-0.0271058293464
407.568423444	765.846519316	1549.41494276	376.0	3.39485692296	-0.576032470463	-0.109762284768	372.5676963	906.552682941	1602.01536321	322.894983969	-3.95229843983	-0.0658716406639
407.568423444	765.846519316	1549.41494276	376.0	6.81615231015	-0.595864228108	-0.113541202002	360.092352809	901.622872601	1655.02542518	393.310199766	-3.93767532055	-0.0656279220091
407.568423444	765.846519316	1549.41494276	376.0	-7.37121545319	-0.592598368304	-0.112918896399	341.892012283	649.516304117	1435.20422907	443.795912666	-10.7225465555	-0.178709109259
407.568423444	765.846519316	1549.41494276	376.0	-5.55448243584	-0.508732434285	-0.0969383449477	382.041122732	615.157303503	1463.35296191	466.154535671	-9.33981205639	-0.155663534273
407.568423444	765.846519316	1549.41494276	376.0	-11.1345650026	-0.442247087724	-0.0842696432402	428.448635338	614.618670336	1376.8943288	333.827023125	-5.31927932654	-0.0886546554424
407.568423444	765.846519316	1549.41494276	376.0	-5.44639602976	-0.415554261996	-0.0791833578498	460.152840045	697.919869458	1465.02766883	306.954959331	-2.12428725591	-0.0354047875985
407.568423444	765.846519316	1549.41494276	376.0	2.01595956806	-0.640275015473	-0.122003623375	329.26039667	932.662827658	1580.65052155	318.727297219	-4.44138316157	-0.0740230526929
407.568423444	765.846519316	1549.41494276	376.0	0.800411598525	-0.443050567079	-0.0844227452513	450.786496875	797.229045083	1561.81663967	313.801097713	-2.2753714705	-0.0379228578416
407.568423444	765.846519316	1549.41494276	376.0	-2.3813572618	-0.383309887053	-0.0730392315268	488.246832839	668.493019888	1512.51783751	355.777984779	-1.18788515987	-0.0197980859978
407.568423444	765.846519316	1549.41494276	376.0	14.0694579197	-0.434528285558	-0.0827988349005	474.875260777	921.988603204	1767.40922613	370.545362153	1.01228119333	0.0168713532221
407.568423444	765.846519316	1549.41494276	376.0	-7.84406633683	-0.554836061365	-0.105723334864	361.272144017	652.291691807	1427.87780682	414.313970994	-10.1695444195	-0.169492406992
407.568423444	765.846519316	1549.41494276	376.0	8.07879153367	-0.378763559802	-0.0721729344135	507.113335693	770.146505696	1674.58894598	397.329104589	0.704097623779	0.0117349603963
407.568423444	765.846519316	1549.41494276	376.0	9.57311427004	-0.379688765796	-0.0723492312874	503.317069659	754.101405125	1697.74220575	440.323730964	0.681377720986	0.0113562953498
407.568423444	765.846519316	1549.41494276	376.0	-7.30709500494	-0.504859824055	-0.096200423791	395.287753786	700.789170335	1436.19772087	340.120796751	-7.70256213778	-0.12837603563
407.568423444	765.846519316	1549.41494276	376.0	-13.326137321	-0.570926212557	-0.108789293551	355.34446319	675.442640495	1342.93777982	312.150676131	-10.5609109884	-0.176015183139
407.568423444	765.846519316	1549.41494276	376.0	10.046867683	-0.545685079314	-0.103979626394	388.380932725	847.949274033	1705.08261192	468.752405163	-3.88382005317	-0.0647303342196
407.568423444	765.846519316	1549.41494276	376.0	5.14636034816	-0.624972806	-0.119087806021	339.465513944	954.662251893	1629.153419	335.025653166	-3.65528222815	-0.0609213704692
407.568423444	765.846519316	1549.41494276	376.0	-1.77433595503	-0.510471695611	-0.0972697590722	394.655178973	722.038018339	1521.92311634	405.229919026	-6.8350316752	-0.113917194587
407.568423444	765.846519316	1549.41494276	376.0	0.733767490743	-0.670110448661	-0.127688728784	311.52194686	911.742308885	1560.78404591	337.519790163	-5.14094073254	-0.0856823455424
407.568423444	765.846519316	1549.41494276	376.0	10.6187054757	-0.429676301815	-0.0818742953154	464.235822586	821.911750136	1713.94275213	427.795179407	-0.264173146666	-0.00440288577776
407.568423444	765.846519316	1549.41494276	376.0	-6.35389497914	-0.540289283779	-0.102951464135	376.750377684	716.225208895	1450.96674451	357.991157927	-8.22735998201	-0.137122666367
407.568423444	765.846519316	1549.41494276	376.0	-0.0613787520102	-0.491566238908	-0.0936673473529	401.964167394	692.298162071	1548.46393121	454.20160174	-6.54488794727	-0.109081465788
407.568423444	765.846519316	1549.41494276	376.0	-11.0216642961	-0.382567801164	-0.0728978279658	482.001601776	607.046412459	1378.64362922	289.59561498	-2.68410368173	-0.0447350613622
407.568423444	765.846519316	1549.41494276	376.0	-7.9734802251	-0.612501113143	-0.116711340157	342.624907706	768.028013456	1425.87264869	315.219727532	-8.20506122717	-0.136751020453
407.568423444	765.846519316	1549.41494276	376.0	-4.67471806164	-0.44419226291	-0.0846402939996	440.613853702	733.765966544	1476.98416258	302.604342335	-3.78416326857	-0.0630693878094
407.568423444	765.846519316	1549.41494276	376.0	-13.0848890713	-0.618720832688	-0.117896500131	333.725985081	699.401191175	1346.67571625	313.54853999	-10.442204838	-0.1740367473
407.568423444	765.846519316	1549.41494276	376.0	-6.55044674226	-0.413027779735	-0.0787019397361	460.724382605	682.195221283	1447.92134212	305.00173823	-2.15674099939	-0.0359456833232
407.568423444	765.846519316	1549.41494276	376.0	4.43023944497	-0.46755222142	-0.0890915056059	444.643530127	881.145991696	1618.05773472	292.268212898	-1.77568345981	-0.0295947243301
407.568423444	765.846519316	1549.41494276	376.0	-3.85660944198	-0.516881175526	-0.0984910776535	396.134289625	761.713863743	1489.66005978	331.811906415	-6.39892487564	-0.106648747927
407.568423444	765.846519316	1549.41494276	376.0	4.14553680863	-0.576136095678	-0.109782030426	365.461137801	794.711076308	1613.64650953	453.474295422	-5.93163425961	-0.0988605709934
407.568423444	765.846519316	1549.41494276	376.0	-5.16579478072	-0.368148815409	-0.0701503078141	497.291315275	611.374989537	1469.37534652	360.709041704	-1.80511985074	-0.0300853308457
407.568423444	765.846519316	1549.41494276	376.0	7.92329562306	-0.462079367007	-0.0880486598717	432.564964028	773.614276859	1672.1796691	466.000428216	-2.96398560069	-0.0493997600115
407.568423444	765.846519316	1549.41494276	376.0	7.93425735726	-0.406081023168	-0.0773782437439	472.561641653	731.294204726	1672.34951185	468.493665472	0.0778693130722	0.00129782188454
407.568423444	765.846519316	1549.41494276	376.0	-17.0611775268	-0.631483441246	-0.120328399628	323.710705382	657.053112454	1285.06650875	304.302690914	-12.0677607914	-0.201129346524
407.568423444	765.846519316	1549.41494276	376.0	-16.4731043008	-0.513884282368	-0.097920023317	377.689162397	604.009820311	1294.17820319	312.479220479	-11.155377336	-0.1859229556
407.568423444	765.846519316	1549.41494276	376.0	12.2722182179	-0.389122423711	-0.0741468032986	501.015812487	807.492606582	1739.56252564	431.054106567	1.34142091027	0.0223570151712
407.568423444	765.846519316	1549.41494276	376.0	-2.44159713948	-0.640502258558	-0.122046924268	327.727826258	749.901405798	1511.58447184	433.955239783	-8.15106673373	-0.135851112229
407.568423444	765.846519316	1549.41494276	376.0	10.8213960273	-0.555240095492	-0.105800323074	385.564633545	881.761819397	1717.08326982	449.756816882	-3.35739033746	-0.0559565056243
407.568423444	765.846519316	1549.41494276	376.0	6.08295728227	-0.579224166652	-0.110370458585	371.107696745	914.74649418	1643.66519185	357.811000929	-3.60086741201	-0.0600144568669
407.568423444	765.846519316	1549.41494276	376.0	2.38273600309	-0.46493417825	-0.0885926406727	431.461357817	776.627871696	1586.33341044	378.244180926	-3.5796836636	-0.0596613943933
407.568423444	765.846519316	1549.41494276	376.0	-14.6176668321	-0.625432276562	-0.119175357577	321.55129117	599.204285491	1322.92662858	402.171051919	-13.1170954494	-0.218618257489
407.568423444	765.846519316	1549.41494276	376.0	-13.9374566875	-0.630073703603	-0.120059775839	317.501493819	575.914254105	1333.4659062	440.05015828	-13.6305382455	-0.227175637425
407.568423444	765.846519316	1549.41494276	376.0	-7.38618077789	-0.564013072615	-0.107472003166	352.796292031	619.061012198	1434.97235409	463.115049859	-11.0664527754	-0.18444087959
407.568423444	765.846519316	1549.41494276	376.0	-1.35229242834	-0.393882259484	-0.0750537842005	469.054414004	589.89010231	1528.46232181	469.517805493	-1.63095622982	-0.0271826038304
407.568423444	765.846519316	1549.41494276	376.0	5.92989061879	-0.472500115788	-0.0900343208438	435.841236959	843.96900438	1641.2935541	361.483312758	-2.43084966896	-0.0405141611494
407.568423444	765.846519316	1549.41494276	376.0	-16.3039656256	-0.511016756112	-0.097373619686	382.025448565	626.369005728	1296.7988631	288.404408802	-10.5766254766	-0.176277091277
407.568423444	765.846519316	1549.41494276	376.0	2.35818208209	-0.624959902349	-0.119085347246	340.706933617	864.655109959	1585.95296832	380.590924742	-5.29365196277	-0.0882275327128
407.568423444	765.846519316	1549.41494276	376.0	2.59163373884	-0.664635272374	-0.12664544062	315.191778915	918.994229697	1589.57010317	355.38409456	-4.78535893427	-0.0797559822378
407.568423444	765.846519316	1549.41494276	376.0	5.73032228741	-0.498285321633	-0.0949476603722	421.022086693	869.175636941	1638.20141255	348.003688916	-2.84220953984	-0.0473701589974
407.568423444	765.846519316	1549.41494276	376.0	-4.64303373144	-0.570240105378	-0.108658556665	360.664870028	720.792356845	1477.47508433	396.017857456	-8.4349442249	-0.140582403748
407.568423444	765.846519316	1549.41494276	376.0	13.272239055	-0.399349461887	-0.0760955529511	489.478763771	806.526088341	1755.05699792	459.052145806	1.33284253843	0.0222140423072
407.568423444	765.846519316	1549.41494276	376.0	-11.8376330968	-0.593165111624	-0.113026888648	338.100942329	615.288208461	1366.00088669	412.6117359	-12.1030835768	-0.201718059613
407.568423444	765.846519316	1549.41494276	376.0	12.1653774516	-0.46603512518	-0.0888024247675	450.105436282	921.982717601	1737.90711884	365.818964956	-0.429203412413	-0.00715339020688
407.568423444	765.846519316	1549.41494276	376.0	11.4122809404	-0.495454037963	-0.0944081627216	422.759250983	869.464946166	1726.23852896	434.014331812	-2.26628052149	-0.0377713420248
407.568423444	765.846519316	1549.41494276	376.0	22.2531095945	-0.412101923558	-0.0785255189707	498.099370061	954.718199349	1894.20794805	441.390378638	2.97883794733	0.0496472991222
407.568423444	765.846519316	1549.41494276	376.0	9.7140310984	-0.431483098964	-0.0822185783087	465.720734211	840.191638944	1699.92559214	394.013218988	-0.218492928108	-0.0036415488018
407.568423444	765.846519316	1549.41494276	376.0	-5.12366002996	-0.534901008387	-0.10192473483	389.369008027	798.502098821	1470.02818864	282.157081792	-6.16896776946	-0.102816129491
407.568423444	765.846519316	1549.41494276	376.0	-14.8535461154	-0.622619666855	-0.118639418227	324.255332323	615.934333564	1319.27187972	379.082213833	-12.7197199807	-0.211995333012
407.568423444	765.846519316	1549.41494276	376.0	1.47797380685	-0.400337456422	-0.0762838141048	472.176718521	677.873575991	1572.31488977	422.264595262	-0.766131213232	-0.0127688535539
407.568423444	765.846519316	1549.41494276	376.0	17.2258611921	-0.49804529214	-0.0949019230449	428.898979802	946.260029114	1816.31501009	441.156001173	-0.655930000313	-0.0109321666719
407.568423444	765.846519316	1549.41494276	376.0	0.261969711143	-0.552269937914	-0.10523436317	386.202703057	872.22556723	1553.47394061	295.045670323	-4.4872756481	-0.0747879274683
407.568423444	765.846519316	1549.41494276	376.0	1.16595901846	-0.52884243554	-0.100770281162	399.197283684	851.160835669	1567.48048602	317.122366666	-4.34458176656	-0.0724096961093
407.568423444	765.846519316	1549.41494276	376.0	-12.8448792457	-0.66990943795	-0.127650426439	309.098497775	690.304460355	1350.39446435	350.991506218	-10.8986727863	-0.181644546438
407.568423444	765.846519316	1549.41494276	376.0	-0.104349865083	-0.489512229206	-0.093275958309	423.108241272	833.937288219	1547.79813036	290.752600867	-3.77703445196	-0.0629505741993
407.568423444	765.846519316	1549.41494276	376.0	-13.3502027064	-0.580474300155	-0.110608669999	348.038334264	652.340266603	1342.56490714	342.186306271	-11.2465176453	-0.187441960756
407.568423444	765.846519316	1549.41494276	376.0	-0.577090439355	-0.426363639679	-0.0812430715852	453.024444665	719.90544129	1540.47341726	367.543531305	-2.17920081131	-0.0363200135219
407.568423444	765.846519316	1549.41494276	376.0	-19.8724975725	-0.577459634397	-0.110034229115	345.174708267	612.534495957	1241.50749587	283.798291648	-13.051956848	-0.217532614133
407.568423444	765.846519316	1549.41494276	376.0	-11.3159497008	-0.549528639407	-0.104712012082	370.992333385	711.946318429	1374.08392718	291.145275367	-9.09748411922	-0.15162473532
407.568423444	765.846519316	1549.41494276	376.0	15.341779814	-0.402170850025	-0.07663316502	498.034225063	880.648276604	1787.12277168	408.440270018	2.13929815242	0.0356549692071
407.568423444	765.846519316	1549.41494276	376.0	3.72619675853	-0.54176762686	-0.103233160606	382.797120947	776.318546516	1607.14919213	448.033524671	-5.85616037244	-0.097602672874
407.568423444	765.846519316	1549.41494276	376.0	-11.246339881	-0.475062779585	-0.0905226333051	400.413229702	583.203527346	1375.16247213	391.545715081	-8.51645009494	-0.141940834916
407.568423444	765.846519316	1549.41494276	376.0	-0.285020010754	-0.682508766683	-0.130051213164	308.358191962	796.131612027	1544.99880012	440.508996135	-7.2223152442	-0.120371920737
407.568423444	765.846519316	1549.41494276	376.0	6.81278934368	-0.604513132505	-0.115189240188	353.863769891	864.250440092	1654.97331887	436.859108887	-4.64602504798	-0.0774337507997
407.568423444	765.846519316	1549.41494276	376.0	2.08193128765	-0.605256944479	-0.115330972652	352.136018052	847.720613164	1581.67269723	381.816066013	-5.42284505641	-0.0903807509402
407.568423444	765.846519316	1549.41494276	376.0	13.8663133166	-0.421878352104	-0.0803884055076	490.733478867	956.027150096	1764.2616733	317.501044336	1.91882823032	0.0319804705053
407.568423444	765.846519316	1549.41494276	376.0	8.70379967226	-0.464597485795	-0.0885284843359	448.809978601	899.610698106	1684.27291547	335.852238764	-0.998190513479	-0.016636508558
407.568423444	765.846519316	1549.41494276	376.0	-9.02720711975	-0.366241799473	-0.0697869282532	499.933241816	616.226051729	1409.54604673	293.386753188	-2.35677514211	-0.0392795857019
407.568423444	765.846519316	1549.41494276	376.0	6.81628223735	-0.452729632321	-0.0862670793295	436.374302996	753.713643047	1655.02743829	464.939492244	-2.85515909725	-0.0475859849542
407.568423444	765.846519316	1549.41494276	376.0	-2.58497606767	-0.491867642507	-0.0937247794412	415.74473911	790.286529542	1509.3629373	303.33166865	-4.93420820489	-0.0822368034148
407.568423444	765.846519316	1549.41494276	376.0	-5.66440450932	-0.520721846194	-0.0992229127656	377.440084259	634.264853071	1461.64981287	449.944875544	-9.43603218339	-0.157267203056
407.568423444	765.846519316	1549.41494276	376.0	-10.2245243369	-0.641388478842	-0.122215792462	326.994428233	776.165885956	1390.99463486	287.834320668	-8.56323724444	-0.142720620741
407.568423444	765.846519316	1549.41494276	376.0	-2.97975685554	-0.605965394777	-0.115465966993	346.89388794	771.200722056	1503.24614478	385.151534787	-7.49021111869	-0.124836851978
407.568423444	765.846519316	1549.41494276	376.0	-10.0876980765	-0.537459998728	-0.102412347319	370.377487363	651.270615208	1393.11464138	371.466538812	-10.0806516637	-0.168010861062
407.568423444	765.846519316	1549.41494276	376.0	7.55811207716	-0.477671543381	-0.0910197300649	429.967501652	828.731491506	1666.52146067	407.822467517	-2.74146197313	-0.0456910328855
407.568423444	765.846519316	1549.41494276	376.0	7.47674796563	-0.589640727255	-0.112355321504	364.489006873	947.797372126	1665.26079297	352.974413973	-3.1184675728	-0.0519744595467
407.568423444	765.846519316	1549.41494276	376.0	0.424588367905	-0.663329240813	-0.126396577899	313.011864204	946.611094348	1555.99357838	296.370619826	-4.63891547667	-0.0773152579445
407.568423444	765.846519316	1549.41494276	376.0	19.8422745339	-0.438354164497	-0.0835278514667	472.234727073	931.841193523	1856.85410937	452.778188777	1.40031496497	0.0233385827495
407.568423444	765.846519316	1549.41494276	376.0	-6.12309504843	-0.642538106488	-0.122434852608	327.757608845	791.779975233	1454.54279312	335.005209042	-7.73703608223	-0.12895060137
407.568423444	765.846519316	1549.41494276	376.0	4.60067214153	-0.522256113396	-0.0995152655099	396.391215798	792.042714506	1620.69844439	432.264514085	-5.03756288392	-0.0839593813987
407.568423444	765.846519316	1549.41494276	376.0	-9.25956126324	-0.554426650052	-0.105645322037	366.747540429	697.978228654	1405.94591691	341.220147831	-9.25868359144	-0.154311393191
407.568423444	765.846519316	1549.41494276	376.0	-2.54289303065	-0.385424415271	-0.0734421523001	482.308100347	635.995633846	1510.01497817	391.711243973	-1.39973004129	-0.0233288340216
407.568423444	765.846519316	1549.41494276	376.0	8.12129317436	-0.406606149554	-0.0774783059364	480.784853947	794.203142427	1675.24747275	400.259476375	0.539464745104	0.00899107908506
407.568423444	765.846519316	1549.41494276	376.0	12.7954056973	-0.645312726676	-0.122963553101	329.20567164	950.193629815	1747.66887062	468.269569166	-3.1696716817	-0.0528278613617
407.568423444	765.846519316	1549.41494276	376.0	-2.79168004168	-0.37414807534	-0.0712934594779	494.899363051	644.577785852	1506.16023504	366.683086137	-1.35222042211	-0.0225370070351
407.568423444	765.846519316	1549.41494276	376.0	-0.394986775918	-0.435260635995	-0.0829383833832	443.317124572	702.36401017	1543.29495863	397.613823891	-2.96678522715	-0.0494464204525
407.568423444	765.846519316	1549.41494276	376.0	19.4334201524	-0.396534522321	-0.0755591696495	503.21886828	877.61513127	1850.51925849	469.685258941	2.48701981481	0.0414503302468
407.568423444	765.846519316	1549.41494276	376.0	-1.84771335445	-0.676342077541	-0.128876158068	310.522715633	835.569836874	1520.78619595	374.69364344	-6.66488423819	-0.11108140397
407.568423444	765.846519316	1549.41494276	376.0	3.06117192242	-0.392790992005	-0.0748458445131	491.113943458	764.01437508	1596.84519795	341.716879413	0.0359358557853	0.000598930929756
407.568423444	765.846519316	1549.41494276	376.0	-14.1553429956	-0.668065560645	-0.127299077867	310.541601416	707.80128148	1330.08994319	311.74706029	-10.6861435954	-0.178102393256
407.568423444	765.846519316	1549.41494276	376.0	5.62651274043	-0.385223871127	-0.073403938858	505.622504442	801.688909767	1636.59297192	329.281557708	0.636630862212	0.0106105143702
407.568423444	765.846519316	1549.41494276	376.0	4.23223902441	-0.555927631274	-0.105931332179	386.143738977	904.913218047	1614.98988662	323.932929595	-3.59853681325	-0.0599756135541
407.568423444	765.846519316	1549.41494276	376.0	6.65834620239	-0.675229108759	-0.128664083224	311.408169644	904.647698394	1652.58035376	436.524485723	-4.64064917281	-0.0773441528802
407.568423444	765.846519316	1549.41494276	376.0	1.10126335992	-0.681484278982	-0.129855998282	309.197919968	796.886647227	1566.47808182	460.393514623	-7.04808399728	-0.117468066621
407.568423444	765.846519316	1549.41494276	376.0	11.2799577372	-0.663375763477	-0.126405442736	317.151248404	957.151354514	1724.18829348	449.885690559	-3.37148118831	-0.0561913531385
407.568423444	765.846519316	1549.41494276	376.0	21.2837279146	-0.422623491122	-0.0805303908387	486.910682101	942.819579444	1879.18820345	449.4579419	2.3371244313	0.038952073855
407.568423444	765.846519316	1549.41494276	376.0	3.86252069891	-0.562555413554	-0.107194248009	381.887665959	911.194672845	1609.26141564	316.179076833	-3.63926526703	-0.0606544211171
407.568423444	765.846519316	1549.41494276	376.0	-2.9499921982	-0.484729653815	-0.0923646444007	414.752668398	751.035103165	1503.70732283	337.919551269	-5.46130249399	-0.0910217082332
407.568423444	765.846519316	1549.41494276	376.0	16.3590611323	-0.401295907307	-0.076466445752	502.955865206	906.164972032	1802.88468044	393.763843202	2.45396319605	0.0408993866008
407.568423444	765.846519316	1549.41494276	376.0	5.99734027179	-0.476656877314	-0.0908263866834	436.418597488	870.221931694	1642.3386291	335.698099918	-2.13519923757	-0.0355866539596
407.568423444	765.846519316	1549.41494276	376.0	6.7812118345	-0.556785601579	-0.106094817374	387.572588047	952.671413375	1654.48405222	314.240050802	-2.65512031802	-0.0442520053004
407.568423444	765.846519316	1549.41494276	376.0	-14.2982468065	-0.578470109399	-0.110226773895	345.413944046	617.788445778	1327.87577019	364.673380363	-12.1754458526	-0.202924097544
407.568423444	765.846519316	1549.41494276	376.0	4.86863987205	-0.408798566924	-0.0778960683926	469.221461051	724.006020314	1624.85037645	431.622895082	-0.391291853552	-0.00652153089254
407.568423444	765.846519316	1549.41494276	376.0	10.5470365579	-0.467340522531	-0.0890511666408	441.614486396	862.02464389	1712.83230321	409.193172922	-1.53132917542	-0.0255221529236
407.568423444	765.846519316	1549.41494276	376.0	9.88047982663	-0.388357278492	-0.0740010058103	493.682194413	753.670574712	1702.50457361	455.151804486	0.641696219976	0.0106949369996
407.568423444	765.846519316	1549.41494276	376.0	6.60295310429	-0.456246474421	-0.0869372093029	453.261912663	883.771548983	1651.72208482	314.688623175	-1.09119046716	-0.0181865077861
407.568423444	765.846519316	1549.41494276	376.0	-9.03669643259	-0.602398275645	-0.114786256792	345.16177547	733.329839726	1409.3990179	330.907402705	-9.00830974023	-0.150138495671
407.568423444	765.846519316	1549.41494276	376.0	-9.04044889728	-0.594090789253	-0.113203275391	348.461878598	723.519852135	1409.34087665	337.35914592	-9.15493709232	-0.152582284872
407.568423444	765.846519316	1549.41494276	376.0	20.6319347983	-0.401757223225	-0.0765543489377	507.781849218	946.203793639	1869.08922351	415.103580649	3.11265843963	0.0518776406605
407.568423444	765.846519316	1549.41494276	376.0	5.86682080675	-0.596895379801	-0.1137376867	356.002652658	819.583196369	1640.31634101	464.730491979	-5.48394184715	-0.0913990307858
407.568423444	765.846519316	1549.41494276	376.0	12.0216435947	-0.49669312165	-0.0946442686071	420.435366395	857.148758397	1735.68008498	458.09596019	-2.46844801093	-0.0411408001822
407.568423444	765.846519316	1549.41494276	376.0	-11.5923182582	-0.534817088888	-0.101908744072	373.837282379	667.61262357	1369.80183146	328.351925507	-9.8320210833	-0.163867018055
407.568423444	765.846519316	1549.41494276	376.0	6.5717650647	-0.408870692271	-0.0779098117894	492.626333345	876.390060777	1651.23885268	282.222458554	0.962467078242	0.0160411179707
407.568423444	765.846519316	1549.41494276	376.0	-6.14605441529	-0.434417645873	-0.0827777526435	439.732266191	663.656687621	1454.18705726	350.798103448	-3.80721733735	-0.0634536222892
407.568423444	765.846519316	1549.41494276	376.0	-9.2642716883	-0.390727597803	-0.0744526672644	471.338900943	581.30422123	1405.87293288	353.229810711	-2.46332754266	-0.0410554590443
407.568423444	765.846519316	1549.41494276	376.0	1.93818743996	-0.613394945511	-0.116881658824	344.032438591	780.782195898	1579.44550857	454.630874084	-6.82124032365	-0.113687338727
407.568423444	765.846519316	1549.41494276	376.0	12.5261832241	-0.414808861055	-0.0790413226096	491.522834951	914.461806241	1743.49749739	337.5128562	1.69717281646	0.0282862136077
407.568423444	765.846519316	1549.41494276	376.0	2.31812321886	-0.435255229485	-0.0829373531794	458.502355615	808.262105382	1585.33229031	318.567829309	-1.53070037122	-0.0255116728537
407.568423444	765.846519316	1549.41494276	376.0	-12.2373591909	-0.434868435097	-0.0828636499803	431.923600596	580.947081305	1359.80747086	346.936788955	-4.56223733873	-0.0760372889789
407.568423444	765.846519316	1549.41494276	376.0	14.6880849774	-0.4090444977	-0.0779429302019	487.230219443	855.279942647	1776.99432621	434.484164116	1.56121988737	0.0260203314562
407.568423444	765.846519316	1549.41494276	376.0	-2.37628865265	-0.461329111396	-0.08790569958	434.755160167	778.995810921	1512.59637129	298.845400205	-3.85258020586	-0.0642096700977
407.568423444	765.846519316	1549.41494276	376.0	-8.54628653258	-0.609216495888	-0.116085460345	339.483544807	708.65124005	1416.99750217	368.862717317	-9.57756317469	-0.159626052912
407.568423444	765.846519316	1549.41494276	376.0	13.1652122445	-0.528710169002	-0.100745077935	404.813952361	908.169062416	1753.39870852	440.415693746	-2.25932960826	-0.037655493471
407.568423444	765.846519316	1549.41494276	376.0	-13.2284957705	-0.598729072739	-0.114087094653	344.864975304	713.122166068	1344.45065259	286.463511217	-9.97476956011	-0.166246159335
407.568423444	765.846519316	1549.41494276	376.0	-15.1982669855	-0.629140746371	-0.119882001976	317.830266165	575.510403605	1313.93072305	420.590053277	-13.7974675389	-0.229957792315
407.568423444	765.846519316	1549.41494276	376.0	-5.32226418154	-0.399594292912	-0.0761422052043	466.616192269	617.377397607	1466.95098624	382.957396363	-1.83079215123	-0.0305132025206
407.568423444	765.846519316	1549.41494276	376.0	-5.37084965924	-0.529583311853	-0.10091145424	379.768905198	692.106339544	1466.19819559	394.322950844	-8.41441036014	-0.140240172669
407.568423444	765.846519316	1549.41494276	376.0	12.4180484026	-0.406347388436	-0.0774289993209	483.663323255	814.365650625	1741.82204031	443.793066429	1.10968919895	0.0184948199826
407.568423444	765.846519316	1549.41494276	376.0	-10.5009195287	-0.63533134303	-0.12106161262	326.37636013	704.553453379	1386.71212646	355.782312947	-10.0968171766	-0.168280286276
407.568423444	765.846519316	1549.41494276	376.0	3.59491532897	-0.566156964644	-0.107880519178	379.711717939	922.04511968	1605.11509805	303.358260428	-3.55445410717	-0.0592409017861
407.568423444	765.846519316	1549.41494276	376.0	-12.286664093	-0.507993801549	-0.0967975993805	389.879118897	673.741941926	1359.04353334	295.422472514	-8.97400676034	-0.149566779339
407.568423444	765.846519316	1549.41494276	376.0	3.48179943472	-0.503781829468	-0.0959950132371	408.773967733	797.995695816	1603.36246348	396.59279993	-4.54792289867	-0.0757987149778
407.568423444	765.846519316	1549.41494276	376.0	0.79667461762	-0.414756681249	-0.0790313798111	456.958782956	662.325284293	1561.75873833	442.474671081	-1.37940179949	-0.0229900299915
407.568423444	765.846519316	1549.41494276	376.0	19.6234835926	-0.432784733007	-0.0824666030883	474.076032093	911.395985614	1853.46412983	467.992112129	1.38749028442	0.0231248380736
407.568423444	765.846519316	1549.41494276	376.0	-1.00661173167	-0.655431137101	-0.124891603868	322.350329086	817.801338525	1533.81835017	393.666682563	-6.73376901611	-0.112229483602
407.568423444	765.846519316	1549.41494276	376.0	-6.43590544314	-0.595894932478	-0.113547052683	354.72611247	812.539704148	1449.69606212	282.430245505	-6.94432259633	-0.115738709939
407.568423444	765.846519316	1549.41494276	376.0	-19.0054298759	-0.628763196134	-0.119810060239	321.557734577	621.069894091	1254.94197233	312.31434366	-13.1982463108	-0.219970771846
407.568423444	765.846519316	1549.41494276	376.0	-3.92735159378	-0.576089821888	-0.109773213012	368.363337519	836.659128467	1488.56397031	283.541504325	-5.94433043414	-0.0990721739023
407.568423444	765.846519316	1549.41494276	376.0	-1.47259919717	-0.393298621492	-0.0749425726929	481.866709522	699.89184165	1526.59827075	344.839719581	-0.92320304871	-0.0153867174785
407.568423444	765.846519316	1549.41494276	376.0	0.944854047856	-0.403208379784	-0.0768308650503	480.971857883	767.984153539	1564.05465257	315.098641142	-0.296908108968	-0.00494846848279
407.568423444	765.846519316	1549.41494276	376.0	6.01554971956	-0.497245304822	-0.0947494864371	422.948745728	880.288499091	1642.620769	339.383524186	-2.59341915108	-0.043223652518
407.568423444	765.846519316	1549.41494276	376.0	5.8111365165	-0.465406801337	-0.0886826984255	430.142329816	771.80275672	1639.45356029	437.508473756	-3.35344206204	-0.0558907010339
407.568423444	765.846519316	1549.41494276	376.0	-6.54168844614	-0.49572495715	-0.0944597860424	400.768238277	700.552962859	1448.05704447	346.735843331	-7.27472562759	-0.121245427127
407.568423444	765.846519316	1549.41494276	376.0	5.78264639209	-0.383809975273	-0.0731345227274	503.735094704	782.261747955	1639.01213005	353.015287388	0.530140302026	0.00883567170044
407.568423444	765.846519316	1549.41494276	376.0	10.3202403127	-0.538745772018	-0.102657349851	396.52683617	887.822657444	1709.31828829	424.968794681	-3.02591391241	-0.0504318985402
407.568423444	765.846519316	1549.41494276	376.0	-9.49314031367	-0.658988096342	-0.125569378114	317.903753889	795.474312603	1402.3268082	288.948741711	-8.22193119976	-0.137032186663
407.568423444	765.846519316	1549.41494276	376.0	-9.4703827452	-0.449878757235	-0.0857238485586	430.252520096	688.913755125	1402.67941737	283.513142149	-5.29362128118	-0.088227021353
407.568423444	765.846519316	1549.41494276	376.0	17.598093439	-0.420188730428	-0.0800664501578	490.629642197	949.588243959	1822.08243215	381.86454599	2.24135006121	0.0373558343535
407.568423444	765.846519316	1549.41494276	376.0	8.734906743	-0.448354989597	-0.0854334964934	446.583398322	801.167147711	1684.75489307	437.00434704	-1.75528512092	-0.0292547520154
407.568423444	765.846519316	1549.41494276	376.0	9.71914512933	-0.637276769729	-0.121432311305	334.369648688	921.71105256	1700.0048297	443.924128455	-3.77996751819	-0.0629994586366
407.568423444	765.846519316	1549.41494276	376.0	7.66343501457	-0.432463948491	-0.08240547799	466.268112323	847.060555471	1668.15335	354.82468221	-0.367741103566	-0.00612901839276
407.568423444	765.846519316	1549.41494276	376.0	-2.36286465157	-0.51192834133	-0.0975473211375	399.996418011	768.334768245	1512.80436477	344.473178516	-5.96726649786	-0.099454441631
407.568423444	765.846519316	1549.41494276	376.0	1.79945230608	-0.467789369755	-0.089136693932	438.222030674	834.566273993	1577.29592568	304.507621012	-2.79204453472	-0.0465340755787
407.568423444	765.846519316	1549.41494276	376.0	14.0559524919	-0.416154764597	-0.0792977828882	483.86633916	875.319580688	1767.19997102	408.014051169	1.3679811491	0.0227996858183
407.568423444	765.846519316	1549.41494276	376.0	-4.72945027053	-0.376425327126	-0.0717273870286	485.080281381	579.390434122	1476.13613356	411.665418055	-1.94990758131	-0.0324984596885
407.568423444	765.846519316	1549.41494276	376.0	-4.1831169533	-0.4719196849	-0.0899237204459	413.92956164	685.789220275	1484.60110361	384.882321697	-6.11793042594	-0.101965507099
407.568423444	765.846519316	1549.41494276	376.0	-4.93035958944	-0.458637675155	-0.0873928496866	419.402453994	653.691611401	1473.02321455	399.929149155	-5.74391715361	-0.0957319525601
407.568423444	765.846519316	1549.41494276	376.0	4.82922014654	-0.419262756435	-0.0798900069426	469.125957835	792.184804613	1624.23960133	362.928838881	-0.504941865645	-0.00841569776075
407.568423444	765.846519316	1549.41494276	376.0	2.30771726723	-0.570841015804	-0.108773059414	364.608187024	760.115341908	1585.17105894	460.447530004	-6.80316595614	-0.113386099269
407.568423444	765.846519316	1549.41494276	376.0	-8.11744540593	-0.605255425099	-0.115330683136	343.94466727	735.379239845	1423.64203067	344.318123556	-8.87492197106	-0.147915366184
407.568423444	765.846519316	1549.41494276	376.0	4.76376507707	-0.57622742545	-0.109799433203	373.181517666	953.700983804	1623.2254307	296.342929233	-3.12609549526	-0.0521015915877
407.568423444	765.846519316	1549.41494276	376.0	15.8212485075	-0.578172301235	-0.110170026912	373.996492824	952.761513699	1794.55173127	467.793724744	-2.15556107186	-0.0359260178643
407.568423444	765.846519316	1549.41494276	376.0	-6.12858807373	-0.474631054067	-0.090440368534	404.943956788	626.165722661	1454.45768337	423.348003917	-7.35651748529	-0.122608624755
407.568423444	765.846519316	1549.41494276	376.0	-1.64545549712	-0.445842895154	-0.0849548199608	431.834200503	677.212372151	1523.92000941	414.873436758	-4.14299841763	-0.0690499736271
407.568423444	765.846519316	1549.41494276	376.0	3.29725409084	-0.38387536491	-0.073146982643	499.663242761	756.297588837	1600.50309034	344.542258747	0.0504653309268	0.00084108884878
407.568423444	765.846519316	1549.41494276	376.0	-1.49513360896	-0.381091107305	-0.0726164457517	481.810467581	592.84971147	1526.24911921	451.588940158	-1.58214344328	-0.026369057388
407.568423444	765.846519316	1549.41494276	376.0	15.5063258589	-0.423903596507	-0.0807743133589	476.487405871	873.260853891	1789.67227269	439.92401293	1.063318016	0.0177219669333
407.568423444	765.846519316	1549.41494276	376.0	9.84832335786	-0.61633019732	-0.117440967477	347.644186682	884.995001378	1702.00633648	469.367148418	-4.12850507507	-0.0688084179178
407.568423444	765.846519316	1549.41494276	376.0	3.92854871483	-0.571287460525	-0.108858128911	368.734720011	800.592277568	1610.28446358	440.957466003	-5.76924089764	-0.0961540149607
407.568423444	765.846519316	1549.41494276	376.0	-12.0410400906	-0.645401491816	-0.12298046719	320.355748471	689.21949979	1362.84926833	353.274020072	-10.704919835	-0.178415330583
407.568423444	765.846519316	1549.41494276	376.0	6.9135627087	-0.621434120427	-0.118413513801	343.93730568	893.40803965	1656.53471645	419.189371116	-4.32726777264	-0.0721211295439
407.568423444	765.846519316	1549.41494276	376.0	2.17375975783	-0.515139995528	-0.0981592979283	398.644799159	774.32854447	1583.09550127	410.122157639	-5.46700471436	-0.0911167452394
407.568423444	765.846519316	1549.41494276	376.0	1.80597934102	-0.457586992489	-0.0871926433859	437.744186495	783.499886533	1577.39705653	356.152983506	-3.15939185755	-0.0526565309592
407.568423444	765.846519316	1549.41494276	376.0	-9.29385403353	-0.512352836196	-0.0976282081167	380.12538811	616.78454786	1405.41457961	408.504643637	-9.91024884179	-0.16517081403
407.568423444	765.846519316	1549.41494276	376.0	-1.25575928645	-0.422527106971	-0.0805120249564	449.313334062	655.656282683	1529.95802073	424.988403987	-2.18446136968	-0.0364076894947
407.568423444	765.846519316	1549.41494276	376.0	1.44192712939	-0.574863271393	-0.109539495311	366.007312624	793.596273743	1571.75637717	412.1527908	-6.20967996752	-0.103494666125
407.568423444	765.846519316	1549.41494276	376.0	5.10041818213	-0.567133498201	-0.108066596456	371.73675946	807.146948435	1628.44158422	449.557876323	-5.4654452911	-0.0910907548517
407.568423444	765.846519316	1549.41494276	376.0	-1.72455291916	-0.680289552646	-0.129628344635	309.124584794	789.329353931	1522.69446214	424.24052341	-7.50199831515	-0.125033305252
407.568423444	765.846519316	1549.41494276	376.0	-7.27283741081	-0.436140659698	-0.0831060708266	431.398668608	586.290313065	1436.72851315	419.039531482	-3.99622342431	-0.0666037237385
407.568423444	765.846519316	1549.41494276	376.0	-7.95585551138	-0.524162107107	-0.0998784502872	380.349966251	672.50754904	1426.14572864	373.288213352	-8.99643365351	-0.149940560892
407.568423444	765.846519316	1549.41494276	376.0	0.870167498701	-0.486877166215	-0.0927738502696	407.273814358	709.831523681	1562.89744801	445.792109973	-5.91885447743	-0.0986475746239
407.568423444	765.846519316	1549.41494276	376.0	-11.6563227029	-0.456234312278	-0.0869348918212	421.059402901	652.998128694	1368.81013703	294.75260543	-6.43481003396	-0.107246833899
407.568423444	765.846519316	1549.41494276	376.0	2.29703490388	-0.389376634014	-0.0741952427617	490.137624933	732.693244698	1585.0055448	362.17467517	-0.250506422624	-0.00417510704374
407.568423444	765.846519316	1549.41494276	376.0	1.90892561788	-0.497960901073	-0.0948858424301	420.418915029	860.524187494	1578.99212153	298.049019006	-3.34535722213	-0.0557559537022
407.568423444	765.846519316	1549.41494276	376.0	11.6304648164	-0.540481747785	-0.102988137916	396.075104899	895.511372171	1729.61910254	438.032625467	-2.81396941096	-0.0468994901826
407.568423444	765.846519316	1549.41494276	376.0	-3.05338433439	-0.382297662827	-0.072846353435	487.099856917	650.081542166	1502.10534962	364.923950541	-1.36842339578	-0.0228070565964
407.568423444	765.846519316	1549.41494276	376.0	-3.94527125418	-0.42104888669	-0.0802303518845	455.877557403	704.276234012	1488.28632042	328.132529	-2.28058738584	-0.038009789764
407.568423444	765.846519316	1549.41494276	376.0	-7.44225157233	-0.411293841115	-0.0783715398466	462.502974427	683.565360725	1434.10358482	288.035249669	-2.19445168774	-0.0365741947956
407.568423444	765.846519316	1549.41494276	376.0	16.2762378081	-0.410549070025	-0.0782296246236	485.595916857	855.286604949	1801.60140348	460.718881672	1.61178536137	0.0268630893562
407.568423444	765.846519316	1549.41494276	376.0	-7.23939359899	-0.405537996628	-0.077274770699	467.96404994	683.587286718	1437.24669657	285.695359915	-1.89330743692	-0.0315551239487
407.568423444	765.846519316	1549.41494276	376.0	-5.78055859326	-0.490970995609	-0.0935539244682	409.769827616	743.218154286	1459.85010414	306.862122239	-6.16742443025	-0.102790407171
407.568423444	765.846519316	1549.41494276	376.0	-0.474504418501	-0.408864174991	-0.0779085699297	469.041002486	721.005666765	1542.0629004	352.016231145	-0.985529346173	-0.0164254891029
407.568423444	765.846519316	1549.41494276	376.0	-15.6481625131	-0.582739441747	-0.111040289967	342.753376977	612.631377727	1306.95997452	351.575219811	-12.5348435665	-0.208914059442
407.568423444	765.846519316	1549.41494276	376.0	-0.540309820582	-0.538251570352	-0.102563180326	384.647684801	774.041013386	1541.04330166	382.354603476	-6.2648819976	-0.10441469996
407.568423444	765.846519316	1549.41494276	376.0	11.3808934704	-0.585660701576	-0.111596932465	367.596914495	910.143955776	1725.75220681	448.011336539	-3.25768336645	-0.0542947227742
407.568423444	765.846519316	1549.41494276	376.0	15.6067925229	-0.431515599848	-0.0822247713124	471.960374475	885.898182261	1791.2289182	433.37036146	0.834672349754	0.0139112058292
407.568423444	765.846519316	1549.41494276	376.0	-2.76409303267	-0.677805438331	-0.129154999682	309.726208583	823.914737241	1506.58767228	372.946726457	-6.98283882535	-0.116380647089
407.568423444	765.846519316	1549.41494276	376.0	2.95201848445	-0.437939777064	-0.0834488904466	456.933920291	812.330231578	1595.15395827	325.889806403	-1.56604176957	-0.0261006961595
407.568423444	765.846519316	1549.41494276	376.0	-9.18349419749	-0.416163775828	-0.0792994999672	447.557926286	575.764012582	1407.1245114	383.802572529	-2.54013057257	-0.0423355095428
407.568423444	765.846519316	1549.41494276	376.0	9.6805715661	-0.432247591338	-0.0823642513983	460.71503561	812.169545871	1699.40716515	426.522583669	-0.61361109137	-0.0102268515228
407.568423444	765.846519316	1549.41494276	376.0	-5.42636923032	-0.421887443221	-0.0803901378089	453.127157752	686.785374403	1465.33796706	325.425434902	-2.60275091218	-0.0433791818697
407.568423444	765.846519316	1549.41494276	376.0	16.3845249891	-0.459620410087	-0.0875801086295	454.615034851	922.211110417	1803.27922124	426.453075974	0.141195626762	0.00235326044603
407.568423444	765.846519316	1549.41494276	376.0	6.44513195436	-0.611017514059	-0.116428642161	349.253344579	843.716711073	1649.27678034	456.30672469	-5.10962933131	-0.0851604888551
407.568423444	765.846519316	1549.41494276	376.0	-3.43467770061	-0.45496895738	-0.0866937799887	423.791152217	668.277505373	1496.19753323	404.128875642	-5.14087863037	-0.0856813105061
407.568423444	765.846519316	1549.41494276	376.0	-8.38611788078	-0.47030805867	-0.0896166270332	409.120082544	637.239321055	1419.4791792	373.119775599	-7.20461157219	-0.120076859536
407.568423444	765.846519316	1549.41494276	376.0	-14.6171725189	-0.652082365284	-0.124253499482	313.170510655	638.868461159	1322.93428754	370.89531573	-12.2643383316	-0.20440563886
407.568423444	765.846519316	1549.41494276	376.0	-8.32797809924	-0.447483615717	-0.0852674572632	422.152250008	588.005297346	1420.38000566	410.222458306	-5.40781887083	-0.0901303145139
407.568423444	765.846519316	1549.41494276	376.0	-8.09140874944	-0.402207397122	-0.0766401290247	461.397972747	589.475238632	1424.04544652	373.172235138	-2.28583229311	-0.0380972048851
407.568423444	765.846519316	1549.41494276	376.0	3.80404328604	-0.64414102963	-0.122740287658	326.90179932	944.752871825	1608.35535786	336.700686719	-4.11773716138	-0.0686289526896
407.568423444	765.846519316	1549.41494276	376.0	-0.27645997616	-0.376456060244	-0.0717332431868	499.637011153	700.290894879	1545.13143058	345.203524547	-0.726212597992	-0.0121035432999
407.568423444	765.846519316	1549.41494276	376.0	-1.35114579121	-0.394045456781	-0.0750848812465	470.858016082	608.470623044	1528.48008797	449.151448847	-1.49515850362	-0.0249193083937
407.568423444	765.846519316	1549.41494276	376.0	-7.1514249002	-0.634118390226	-0.120830485942	322.445229786	651.716334856	1438.60969674	464.448132095	-10.9465277455	-0.182442129092
407.568423444	765.846519316	1549.41494276	376.0	11.5850426889	-0.405825283353	-0.0773295128341	494.94044095	880.025824844	1728.91532531	353.949059514	1.66286244361	0.0277143740602
407.568423444	765.846519316	1549.41494276	376.0	11.4518634104	-0.428816107694	-0.0817103863745	465.500488361	826.049400654	1726.85182567	435.301936651	-0.0940830346996	-0.00156805057833
407.568423444	765.846519316	1549.41494276	376.0	13.1350838834	-0.479831262124	-0.0914312618376	440.200039564	927.417178433	1752.93189519	385.314677197	-0.724610367628	-0.0120768394605
407.568423444	765.846519316	1549.41494276	376.0	-7.54334708975	-0.619716808041	-0.11808628202	330.491633216	667.686162083	1432.53719577	434.359400468	-10.5177175455	-0.175295292425
407.568423444	765.846519316	1549.41494276	376.0	0.943658905986	-0.643570424728	-0.12263155959	329.439601532	848.768038594	1564.03613486	385.828494732	-5.87844386357	-0.0979740643928
407.568423444	765.846519316	1549.41494276	376.0	-7.79006185022	-0.442738234332	-0.0843632306272	432.703476415	662.615398714	1428.7145604	333.395685274	-4.74754572075	-0.0791257620125
407.568423444	765.846519316	1549.41494276	376.0	0.16458802066	-0.389969059304	-0.0743081286784	493.206717401	755.113424534	1551.96509415	303.644952212	-0.407567791387	-0.00679279652312
407.568423444	765.846519316	1549.41494276	376.0	-7.4173794082	-0.584090524125	-0.111297737066	356.783363945	754.020647709	1434.48895785	323.684946194	-8.15764709936	-0.135960784989
407.568423444	765.846519316	1549.41494276	376.0	-4.73307422161	-0.624516482994	-0.119000854229	334.955272115	741.700123687	1476.07998352	399.424587717	-8.48509413301	-0.14141823555
407.568423444	765.846519316	1549.41494276	376.0	-15.8856072218	-0.665226888592	-0.126758172369	310.83844826	692.25210373	1303.28097072	300.190418728	-11.2594029311	-0.187656715518
407.568423444	765.846519316	1549.41494276	376.0	-14.6480213815	-0.586562626285	-0.111768793118	346.61722595	669.96008902	1322.45631066	305.878995688	-11.0663353589	-0.184438922649
407.568423444	765.846519316	1549.41494276	376.0	7.93144688573	-0.60982479973	-0.1162013719	351.404204172	911.661306329	1672.30596599	409.240455484	-3.83028485341	-0.0638380808901
407.568423444	765.846519316	1549.41494276	376.0	-2.72428996843	-0.539247261234	-0.102752908009	385.94923598	791.891337171	1507.20438691	329.363813754	-6.12980886821	-0.102163481137
407.568423444	765.846519316	1549.41494276	376.0	-8.79319760262	-0.509080357275	-0.0970046412491	387.201558821	658.660106877	1413.17182516	367.310159461	-8.89058364008	-0.148176394001
407.568423444	765.846519316	1549.41494276	376.0	-11.0291477788	-0.578707986078	-0.110272101006	354.632360209	708.813284722	1378.52767902	315.082034084	-9.57604430625	-0.159600738437
407.568423444	765.846519316	1549.41494276	376.0	1.56406271289	-0.367149115806	-0.069959816274	507.323551812	682.793700576	1573.64876415	383.531511759	-0.595511753705	-0.00992519589508
407.568423444	765.846519316	1549.41494276	376.0	2.8968027798	-0.522781895377	-0.0996154526252	403.607230721	856.907663379	1594.29843789	333.783543793	-3.93862693831	-0.0656437823052
407.568423444	765.846519316	1549.41494276	376.0	-7.60740488366	-0.619213348984	-0.117990348511	332.156326536	682.000499533	1431.54467474	417.387848668	-10.1738882434	-0.169564804056
407.568423444	765.846519316	1549.41494276	376.0	-10.3169621996	-0.501541074696	-0.0955680401479	394.837828841	682.338096374	1389.5623888	312.386463585	-8.31248525045	-0.138541420841
407.568423444	765.846519316	1549.41494276	376.0	0.040224712807	-0.544530005484	-0.103759528484	375.674845984	727.622639192	1550.03819047	446.740705296	-7.36016653491	-0.122669442249
407.568423444	765.846519316	1549.41494276	376.0	8.95116705073	-0.39068735838	-0.0744449996913	489.020743145	737.923717044	1688.1056626	461.161202407	0.405731178705	0.00676218631175
407.568423444	765.846519316	1549.41494276	376.0	12.2194250201	-0.61209113687	-0.116633219678	350.672952531	938.782151539	1738.74453994	449.28943587	-3.05949973037	-0.0509916621729
407.568423444	765.846519316	1549.41494276	376.0	-0.338983631531	-0.3957596497	-0.0754115186166	480.129799791	706.350718848	1544.16267972	357.682161081	-0.750950332895	-0.0125158388816
407.568423444	765.846519316	1549.41494276	376.0	-7.19178765926	-0.59111165388	-0.112635604779	356.085164187	791.207605637	1437.98431012	290.691540292	-7.41037657434	-0.123506276239
407.568423444	765.846519316	1549.41494276	376.0	2.63915528318	-0.465714715338	-0.088741371063	432.688237841	788.42932228	1590.30640908	369.18884896	-3.39496245692	-0.0565827076153
407.568423444	765.846519316	1549.41494276	376.0	-1.69237362454	-0.381847956828	-0.0727606625054	482.955246988	609.915908844	1523.19305293	430.321897102	-1.47939812041	-0.0246566353402
407.568423444	765.846519316	1549.41494276	376.0	-4.64802912553	-0.415206759241	-0.0791171416237	456.724893191	663.395153872	1477.39768495	357.277637882	-2.0452855209	-0.034088092015
407.568423444	765.846519316	1549.41494276	376.0	9.0404041445	-0.549370959527	-0.104681966373	389.960907705	891.341323553	1689.48831546	408.186084204	-3.2614963389	-0.054358272315
407.568423444	765.846519316	1549.41494276	376.0	-2.12495135001	-0.436977663865	-0.08326556095	434.084821574	626.122727144	1516.49062902	456.2830803	-3.58026367157	-0.0596710611928
407.568423444	765.846519316	1549.41494276	376.0	1.76904826129	-0.489501646439	-0.0932739417757	406.039729951	713.126950633	1576.82484087	457.658160282	-5.87967669905	-0.0979946116508
407.568423444	765.846519316	1549.41494276	376.0	0.346253169634	-0.641991112709	-0.122330623611	329.744910132	877.171640065	1554.77984111	347.863290913	-5.46541540058	-0.0910902566764
407.568423444	765.846519316	1549.41494276	376.0	6.01217056206	-0.590010970682	-0.112425870938	363.95086461	921.282345486	1642.56841183	357.335201736	-3.6470868693	-0.060784781155
407.568423444	765.846519316	1549.41494276	376.0	-0.72619743386	-0.517176411821	-0.0985473345696	395.912176039	762.025026078	1538.16313121	380.225929089	-6.07009065598	-0.1011681776
407.568423444	765.846519316	1549.41494276	376.0	8.98211499438	-0.445746707626	-0.0849364915447	454.781844078	841.820840224	1688.58517466	391.982490357	-1.0127610884	-0.0168793514733
407.568423444	765.846519316	1549.41494276	376.0	-4.8370231764	-0.465381074552	-0.0886777962179	409.566300631	604.327847373	1474.46938288	460.575234876	-6.6889614077	-0.111482690128
407.568423444	765.846519316	1549.41494276	376.0	-3.02028213102	-0.489360097125	-0.0932469697265	412.628899066	756.908294916	1502.61824011	333.081046127	-5.53792086272	-0.0922986810454
407.568423444	765.846519316	1549.41494276	376.0	-17.5662482241	-0.571348676795	-0.108869793597	346.338848458	594.263251635	1277.24086789	336.638767801	-13.066119848	-0.217768664133
407.568423444	765.846519316	1549.41494276	376.0	-9.14875493549	-0.538073203482	-0.102529192737	361.50667843	577.490800174	1407.66276671	468.665288109	-11.5990466605	-0.193317444342
407.568423444	765.846519316	1549.41494276	376.0	15.8683363599	-0.453521769211	-0.0864180200479	459.983335394	927.048840022	1795.28131749	408.249142072	0.404951336039	0.00674918893398
407.568423444	765.846519316	1549.41494276	376.0	4.05965268515	-0.457578137796	-0.087190956135	449.670942268	863.469331613	1612.31580809	299.175534207	-1.68734322963	-0.0281223871604
407.568423444	765.846519316	1549.41494276	376.0	11.8513133596	-0.65387930799	-0.124595904724	323.391715296	953.689852239	1733.04096287	455.959395333	-3.28426700633	-0.0547377834389
407.568423444	765.846519316	1549.41494276	376.0	2.95966849407	-0.59992563362	-0.11431509787	350.833853274	775.867071151	1595.27248866	468.571564238	-6.7038504849	-0.111730841415
407.568423444	765.846519316	1549.41494276	376.0	-2.12325827771	-0.387389003298	-0.0738165021528	482.498329799	655.127562986	1516.51686173	378.890968947	-1.24288971723	-0.0207148286206
407.568423444	765.846519316	1549.41494276	376.0	-0.39773903328	-0.450827905471	-0.0859047075973	438.741879291	756.767843764	1543.25231475	347.74259169	-3.41520760515	-0.0569201267525
407.568423444	765.846519316	1549.41494276	376.0	-6.77609772092	-0.628777503306	-0.119812786453	325.53155356	658.939352767	1444.42507214	459.95416581	-10.6972861639	-0.178288102732
407.568423444	765.846519316	1549.41494276	376.0	-6.66335689548	-0.465263510861	-0.0886553946	418.366975336	684.263105081	1446.17189533	343.541814916	-6.03164059672	-0.100527343279
407.568423444	765.846519316	1549.41494276	376.0	2.9133174229	-0.550236588123	-0.104846910847	390.399798781	915.765134396	1594.55431824	288.389385065	-3.46741191921	-0.0577901986534
407.568423444	765.846519316	1549.41494276	376.0	-2.17478349345	-0.363297583057	-0.0692259114057	498.844016139	581.73653823	1515.71852234	435.137967971	-1.66579727289	-0.0277632878814
407.568423444	765.846519316	1549.41494276	376.0	20.2336144158	-0.41164549653	-0.0784385473571	495.03205834	927.560459771	1862.91758798	440.325069868	2.59102724501	0.0431837874168
407.568423444	765.846519316	1549.41494276	376.0	8.86713015889	-0.397191322125	-0.0756843220513	503.653410853	870.614839148	1686.80358244	312.535332435	1.41331662715	0.0235552771192
407.568423444	765.846519316	1549.41494276	376.0	10.0490831487	-0.539872347542	-0.102872017443	397.670037206	911.249490881	1705.11693868	396.19741059	-2.68608076688	-0.0447680127814
407.568423444	765.846519316	1549.41494276	376.0	-3.16726341452	-0.535820538795	-0.102099950228	378.938940512	713.705640578	1500.34089014	407.69630905	-7.8351558054	-0.13058593009
407.568423444	765.846519316	1549.41494276	376.0	-15.5673760835	-0.439138446377	-0.0836772954225	428.284995163	582.620063417	1308.21169153	297.306632948	-5.60326436354	-0.0933877393923
407.568423444	765.846519316	1549.41494276	376.0	6.95025396877	-0.446628306937	-0.0851044792181	462.554278738	896.871624949	1657.10321631	297.677312625	-0.463688287488	-0.0077281381248
407.568423444	765.846519316	1549.41494276	376.0	-0.593856174678	-0.399013966611	-0.0760316247354	475.413180097	694.284019183	1540.21364645	370.516447172	-0.862136761674	-0.0143689460279
407.568423444	765.846519316	1549.41494276	376.0	11.5899096664	-0.517205075274	-0.0985527963555	413.918492678	923.787205687	1728.99073498	391.285036618	-1.90793194073	-0.0317988656789
407.568423444	765.846519316	1549.41494276	376.0	8.20237566577	-0.547705917548	-0.104364694655	394.129725271	947.739248507	1676.50377699	334.634803209	-2.44248060415	-0.0407080100691
407.568423444	765.846519316	1549.41494276	376.0	-0.919209340642	-0.547078894138	-0.104245216109	381.103838032	789.185107787	1535.17257588	364.883630062	-6.14025404669	-0.102337567445
407.568423444	765.846519316	1549.41494276	376.0	12.5391538288	-0.461346570697	-0.0879090264285	451.446634698	904.137409282	1743.69846588	388.1144219	-0.487207637282	-0.00812012728803
407.568423444	765.846519316	1549.41494276	376.0	-8.05401484521	-0.640205552427	-0.121990387277	320.276865571	657.363711112	1424.62483326	446.984256574	-10.942791604	-0.182379860067
407.568423444	765.846519316	1549.41494276	376.0	-16.5283522432	-0.633918136468	-0.120792327833	323.680350218	669.214335369	1293.32218331	300.427497725	-11.7190989424	-0.195318315707
407.568423444	765.846519316	1549.41494276	376.0	-9.91715984903	-0.533661063047	-0.101688464757	377.702207723	693.481113892	1395.75698616	324.573664548	-9.01424237864	-0.150237372977
407.568423444	765.846519316	1549.41494276	376.0	1.33378023998	-0.481829152092	-0.0918119573346	420.813106215	781.341495804	1570.0807331	367.926131083	-4.33811978328	-0.0723019963881
407.568423444	765.846519316	1549.41494276	376.0	-1.09493029671	-0.507572829821	-0.0967173837312	394.404537721	707.698202338	1532.44992913	430.347189071	-6.96740741821	-0.11612345697
407.568423444	765.846519316	1549.41494276	376.0	-3.08647418446	-0.516138494385	-0.0983495606679	387.913957509	696.238185919	1501.59265054	417.440507114	-7.69555464702	-0.128259244117
407.568423444	765.846519316	1549.41494276	376.0	-12.4629164296	-0.395188690652	-0.0753027230663	468.820120865	598.385404886	1356.3126533	289.107127544	-2.91363152032	-0.0485605253387
407.568423444	765.846519316	1549.41494276	376.0	3.4063007893	-0.379510114702	-0.0723151895393	507.529727109	773.038178355	1602.19267619	321.624770721	0.188077390908	0.00313462318179
407.568423444	765.846519316	1549.41494276	376.0	2.06908653919	-0.447445933935	-0.0852602770456	444.495768902	779.248617602	1581.47367878	357.729292273	-2.64636308962	-0.0441060514936
407.568423444	765.846519316	1549.41494276	376.0	-0.479400104477	-0.360000240718	-0.0685976068442	508.755317926	633.770559813	1541.98704591	399.461168166	-1.12996868065	-0.0188328113442
407.568423444	765.846519316	1549.41494276	376.0	3.14734596537	-0.671881329718	-0.12802616801	314.26683814	846.472947794	1598.18039145	437.440605514	-5.88824374828	-0.0981373958046
407.568423444	765.846519316	1549.41494276	376.0	-4.51943245895	-0.473604677421	-0.0902447937159	422.241823336	751.438337401	1479.39018091	305.710020177	-5.14190808039	-0.0856984680064
407.568423444	765.846519316	1549.41494276	376.0	-10.5373164846	-0.384436202395	-0.0732538495417	478.448646704	591.037974604	1386.14818658	316.661565274	-2.62138059866	-0.0436896766443
407.568423444	765.846519316	1549.41494276	376.0	-7.98608078278	-0.597983514976	-0.113945029531	341.393095394	672.22716948	1425.67741377	412.057148898	-10.2943334555	-0.171572224259
407.568423444	765.846519316	1549.41494276	376.0	13.4057536368	-0.405913579192	-0.0773463374984	502.755758078	930.617672184	1757.1256928	323.752262537	2.23232581921	0.0372054303201
407.568423444	765.846519316	1549.41494276	376.0	2.64457264632	-0.430224522847	-0.0819787581644	464.178637683	818.210825286	1590.39034651	308.000883545	-1.0878791703	-0.018131319505
407.568423444	765.846519316	1549.41494276	376.0	-3.54701364847	-0.604798416972	-0.115243600795	342.434310659	715.059969973	1494.45698327	436.962702637	-8.81265071492	-0.146877511915
407.568423444	765.846519316	1549.41494276	376.0	6.95233842672	-0.463019009992	-0.0882277076966	452.081360311	914.652381073	1657.13551322	290.401771831	-0.872114850063	-0.0145352475011
407.568423444	765.846519316	1549.41494276	376.0	-7.28184252519	-0.385376823164	-0.0734330836822	483.254712171	643.404652552	1436.58898657	309.929621844	-1.98121653182	-0.0330202755304
407.568423444	765.846519316	1549.41494276	376.0	13.8315752838	-0.433195818486	-0.0825449349249	470.880494072	886.376462879	1763.72343703	406.466480075	0.617120680815	0.0102853446803
407.568423444	765.846519316	1549.41494276	376.0	-14.7305610307	-0.553088231971	-0.105390288104	353.612727388	576.884963476	1321.177429	390.679738134	-12.724986005	-0.212083100083
407.568423444	765.846519316	1549.41494276	376.0	4.36312690354	-0.602370654228	-0.114780993565	355.277700717	889.309481848	1617.01788298	372.430700411	-4.45044939369	-0.0741741565615
407.568423444	765.846519316	1549.41494276	376.0	-5.9281338779	-0.600359037347	-0.114397682421	340.004639459	669.175757473	1457.56355063	448.383153698	-10.1518505742	-0.16919750957
407.568423444	765.846519316	1549.41494276	376.0	-6.38957511173	-0.434373025271	-0.0827692502422	443.855665375	699.51166513	1450.4139112	307.046580696	-3.63685609778	-0.0606142682963
407.568423444	765.846519316	1549.41494276	376.0	20.4476778864	-0.432316363739	-0.0823773558955	478.527882421	942.109327841	1866.23431938	445.597109119	1.83466516385	0.0305777527308
407.568423444	765.846519316	1549.41494276	376.0	7.18127583686	-0.376758362458	-0.071790846505	506.758334034	753.443782325	1660.68270366	400.480587299	0.486171382687	0.00810285637812
407.568423444	765.846519316	1549.41494276	376.0	-13.2035515469	-0.523069729409	-0.099670299049	369.377027829	575.328710028	1344.83714212	400.131404261	-11.6405269363	-0.194008782271
407.568423444	765.846519316	1549.41494276	376.0	-12.0024697949	-0.646746876635	-0.123236828627	322.858786899	745.578984712	1363.44688226	295.009110647	-9.4647014731	-0.157745024552
407.568423444	765.846519316	1549.41494276	376.0	5.42807859926	-0.531072133473	-0.101195147384	396.559388927	841.186870457	1633.51840368	395.772144298	-4.16449289147	-0.0694082148578
407.568423444	765.846519316	1549.41494276	376.0	0.0465148716423	-0.563784030949	-0.107428359556	365.027077971	728.015633755	1550.13565113	457.092939406	-7.67199461989	-0.127866576998
407.568423444	765.846519316	1549.41494276	376.0	1.62736919904	-0.472099274301	-0.0899579409872	416.093757608	704.273753202	1574.6296443	454.262133495	-5.20747137815	-0.0867911896359
407.568423444	765.846519316	1549.41494276	376.0	-2.64816129187	-0.389682059568	-0.0742534412286	487.48418697	713.414104226	1508.383936	307.4856448	-1.02029387869	-0.0170048979782
407.568423444	765.846519316	1549.41494276	376.0	-2.63862416711	-0.476120346056	-0.0907241513064	405.127839528	637.138205289	1508.53170563	466.265660815	-6.898294649	-0.114971577483
407.568423444	765.846519316	1549.41494276	376.0	1.95451843255	-0.506161278503	-0.0964484143489	416.312056194	873.514102059	1579.69854341	289.87238516	-3.33501962182	-0.0555836603637
407.568423444	765.846519316	1549.41494276	376.0	-11.5714602018	-0.654611906001	-0.124735500381	310.410657205	618.261513963	1370.1250093	441.452838131	-12.3853127384	-0.206421878973
407.568423444	765.846519316	1549.41494276	376.0	6.00756975212	-0.632027290402	-0.120432029421	335.795648897	940.640177317	1642.4971262	366.061299982	-3.82977104622	-0.063829517437
407.568423444	765.846519316	1549.41494276	376.0	-6.01231536926	-0.367762617625	-0.0700767182974	502.882823506	652.743830244	1456.25923002	300.632576273	-1.76062749076	-0.0293437915127
407.568423444	765.846519316	1549.41494276	376.0	-15.6641597624	-0.623216927773	-0.118753225567	326.729071251	648.295301338	1306.71211074	331.687738154	-12.0351435908	-0.200585726514
407.568423444	765.846519316	1549.41494276	376.0	7.81887244809	-0.63706852163	-0.121392629884	334.813154851	871.185623883	1670.56172083	464.562942093	-4.73489689595	-0.0789149482659
407.568423444	765.846519316	1549.41494276	376.0	13.5580199248	-0.424716609211	-0.0809292319381	470.953202383	840.480637174	1759.48492942	448.05108986	0.482152321069	0.00803587201781
407.568423444	765.846519316	1549.41494276	376.0	-2.26093637658	-0.482496767078	-0.091939170556	409.775551773	706.761797715	1514.3836567	397.846307207	-6.10504185945	-0.101750697657
407.568423444	765.846519316	1549.41494276	376.0	-6.54971862071	-0.436912216283	-0.083253089993	435.373700858	640.679404424	1447.93262374	371.87951846	-4.14049445055	-0.0690082408425
407.568423444	765.846519316	1549.41494276	376.0	-7.36883853968	-0.467651311933	-0.0891103871824	407.896683332	605.543436561	1435.24105732	421.800937425	-7.20032190233	-0.120005365039
407.568423444	765.846519316	1549.41494276	376.0	-13.4901656615	-0.51439253481	-0.0980168702001	385.445198172	668.323277829	1340.3963002	286.627824198	-9.46370938252	-0.157728489709
407.568423444	765.846519316	1549.41494276	376.0	-6.48273280766	-0.452501981545	-0.0862237007518	431.259756835	711.576661473	1448.97051194	306.134093631	-4.82277142727	-0.0803795237879
407.568423444	765.846519316	1549.41494276	376.0	4.55636976474	-0.419022908933	-0.0798443042936	479.438163572	853.549131134	1620.01201674	287.024722036	0.102028377081	0.00170047295135
407.568423444	765.846519316	1549.41494276	376.0	12.2323328	-0.431660014738	-0.0822522893936	472.442656194	886.816630104	1738.94453501	379.685248715	0.568113628949	0.00946856048249
407.568423444	765.846519316	1549.41494276	376.0	12.4540176912	-0.416556231472	-0.0793742819116	479.182943721	846.540097676	1742.37935384	416.656312446	0.906797293082	0.015113288218
407.568423444	765.846519316	1549.41494276	376.0	8.63216007254	-0.390547320075	-0.074418315563	504.769795739	834.75289635	1683.16292081	343.640228718	1.20078475864	0.0200130793106
407.568423444	765.846519316	1549.41494276	376.0	1.8504753064	-0.513518974481	-0.0978504143447	401.507690674	788.84580611	1578.08648367	387.732986885	-5.15584089695	-0.0859306816158
407.568423444	765.846519316	1549.41494276	376.0	-11.9054474371	-0.449811877446	-0.0857111046963	420.073825945	587.829327107	1364.95016117	357.047008115	-6.19433073982	-0.103238845664
407.568423444	765.846519316	1549.41494276	376.0	0.0946223983832	-0.61952414429	-0.118049570177	342.713995978	913.24744711	1550.88103634	294.919593252	-4.72540594325	-0.0787567657209
407.568423444	765.846519316	1549.41494276	376.0	-2.99207578509	-0.366885239778	-0.0699095350187	505.489678357	665.788412148	1503.05527345	331.777182943	-1.25211897688	-0.0208686496147
407.568423444	765.846519316	1549.41494276	376.0	13.7512893038	-0.502465532747	-0.0957441945021	424.909810253	934.599626091	1762.47947406	402.970037712	-1.21536814374	-0.020256135729
407.568423444	765.846519316	1549.41494276	376.0	-15.2076849046	-0.445618992963	-0.0849121556714	422.523892715	577.373299658	1313.7848004	313.887608028	-6.2296060124	-0.103826766873
407.568423444	765.846519316	1549.41494276	376.0	8.00438893908	-0.448087979336	-0.0853826180138	443.525138928	779.368301596	1673.43614106	450.542700535	-2.11622645875	-0.0352704409792
407.568423444	765.846519316	1549.41494276	376.0	9.46982780177	-0.476953055765	-0.0908828231259	429.783099726	825.024590777	1696.14186977	441.334179272	-2.61176275061	-0.0435293791768
407.568423444	765.846519316	1549.41494276	376.0	2.53261263872	-0.682594405609	-0.130067531556	308.071828059	853.556099579	1588.65562143	427.027693789	-5.91070762981	-0.0985117938302
407.568423444	765.846519316	1549.41494276	376.0	3.72989072571	-0.48858271525	-0.0930988405584	419.06907995	801.37055737	1607.20642701	386.766789693	-3.98018374774	-0.0663363957956
407.568423444	765.846519316	1549.41494276	376.0	3.07148906826	-0.63595093069	-0.121179674293	333.140544621	917.72112842	1597.00505335	346.143380309	-4.49781239149	-0.0749635398582
407.568423444	765.846519316	1549.41494276	376.0	11.2226934991	-0.417053597028	-0.0794690543118	469.620122686	786.471572413	1723.30103282	467.209337717	0.15826948827	0.0026378248045
407.568423444	765.846519316	1549.41494276	376.0	7.59651786594	-0.53116369821	-0.101212594933	394.133175593	822.024914267	1667.1165257	450.958435845	-4.3354946658	-0.0722582444299
407.568423444	765.846519316	1549.41494276	376.0	-6.85260311563	-0.466588657925	-0.0889078997571	414.698871389	662.693005746	1443.23968612	365.847808984	-6.43642554528	-0.107273759088
407.568423444	765.846519316	1549.41494276	376.0	-1.38297242231	-0.447198019241	-0.085213037203	427.725777796	648.513147261	1527.98696139	451.748036337	-4.41719731624	-0.0736199552707
407.568423444	765.846519316	1549.41494276	376.0	15.6154600732	-0.42720747653	-0.081403863668	483.547358235	941.237860543	1791.36321452	366.577995737	1.68850277893	0.0281417129822
407.568423444	765.846519316	1549.41494276	376.0	-11.0542461944	-0.39710427063	-0.075667734495	467.518667543	603.127988333	1378.13880041	307.492144538	-2.65939227356	-0.0443232045593
407.568423444	765.846519316	1549.41494276	376.0	8.18345020268	-0.451828331709	-0.0860953375969	449.21127635	834.809502321	1676.21054303	392.189764363	-1.48471620565	-0.0247452700942
407.568423444	765.846519316	1549.41494276	376.0	-14.8301539093	-0.401382542542	-0.0764829539905	460.790048346	575.947030561	1319.63432206	282.897243148	-3.33131511768	-0.0555219186279
407.568423444	765.846519316	1549.41494276	376.0	-4.21524663264	-0.435060261724	-0.0829002023102	441.611236892	685.90388844	1484.10328156	356.588156228	-3.50977169524	-0.0584961949207
407.568423444	765.846519316	1549.41494276	376.0	4.41173830588	-0.601739627977	-0.114660752282	355.681154922	924.436556243	1617.77107531	337.653364143	-3.90144896925	-0.0650241494875
407.568423444	765.846519316	1549.41494276	376.0	-4.91902142592	-0.620658050689	-0.118265634659	337.696117466	752.845746898	1473.19888975	382.657025386	-8.23223081064	-0.137203846844
407.568423444	765.846519316	1549.41494276	376.0	10.3237181447	-0.49928157472	-0.0951374951828	427.914409572	940.585328119	1709.37217434	340.872436651	-1.33294140481	-0.0222156900802
407.568423444	765.846519316	1549.41494276	376.0	-3.25569128295	-0.632882629524	-0.120595013248	333.196008747	782.326521901	1498.97077553	383.448244883	-7.51019300414	-0.125169883402
407.568423444	765.846519316	1549.41494276	376.0	-16.6302706297	-0.500168986652	-0.0953065904443	382.899281724	577.359650794	1291.7430446	331.484112084	-11.0180137025	-0.183633561708
407.568423444	765.846519316	1549.41494276	376.0	3.78252919594	-0.644594934868	-0.122826778748	326.509928746	946.320883286	1608.02201534	335.191203305	-4.10288478302	-0.0683814130504
407.568423444	765.846519316	1549.41494276	376.0	-3.88840696948	-0.568699427985	-0.108364982467	368.880830495	789.315117674	1489.16738414	330.971435971	-6.78900613139	-0.11315010219
407.568423444	765.846519316	1549.41494276	376.0	8.00079708429	-0.591868233298	-0.112779770064	363.058794641	950.12233227	1673.38048832	360.199361413	-3.06348463225	-0.0510580772041
407.568423444	765.846519316	1549.41494276	376.0	9.62498929001	-0.428187510932	-0.0815906080281	461.902741249	798.182013797	1698.54596506	438.461210013	-0.541526135103	-0.00902543558505
407.568423444	765.846519316	1549.41494276	376.0	17.5482448095	-0.453591363521	-0.0864312811588	459.698227543	926.711850448	1821.31007003	434.899992039	0.52507528959	0.00875125482651
407.568423444	765.846519316	1549.41494276	376.0	10.1515149805	-0.403429311079	-0.0768729632392	485.11631944	803.615048477	1706.70403278	417.972664868	0.9537570286	0.0158959504767
407.568423444	765.846519316	1549.41494276	376.0	-8.77216580484	-0.53031519259	-0.101050913222	369.847695098	614.808661553	1413.49769498	428.841338326	-10.5231482111	-0.175385803518
407.568423444	765.846519316	1549.41494276	376.0	16.1710859008	-0.541282921837	-0.103140800655	398.600080474	936.989160437	1799.97216411	464.382923203	-1.80050268239	-0.0300083780398
407.568423444	765.846519316	1549.41494276	376.0	-10.8284104013	-0.411293501943	-0.0783714752178	453.965295279	597.71996606	1381.63793394	329.9526726	-2.62723684068	-0.0437872806781
407.568423444	765.846519316	1549.41494276	376.0	2.33924776213	-0.652874338959	-0.1244044091	324.201129828	800.956066794	1585.65959714	460.502400513	-6.66333277363	-0.111055546227
407.568423444	765.846519316	1549.41494276	376.0	2.89066751037	-0.410761041987	-0.0782700156224	461.26352151	668.913494233	1594.20337711	464.026361369	-0.912191001652	-0.0152031833609
407.568423444	765.846519316	1549.41494276	376.0	1.61510271971	-0.480243025945	-0.0915097229315	418.125368324	756.026291084	1574.43958564	400.287926233	-4.71046851492	-0.078507808582
407.568423444	765.846519316	1549.41494276	376.0	7.21391973357	-0.545771589726	-0.103996110847	395.046596783	939.004432486	1661.18849307	327.137463802	-2.6264147328	-0.0437735788799
407.568423444	765.846519316	1549.41494276	376.0	11.4433358042	-0.622090150858	-0.1185385196	344.122978738	933.002824512	1726.71969766	449.593894411	-3.31363210595	-0.0552272017658
407.568423444	765.846519316	1549.41494276	376.0	-6.01335142757	-0.630867990469	-0.120211126233	332.315292527	752.421296296	1456.24317718	371.506588358	-8.44588689626	-0.140764781604
407.568423444	765.846519316	1549.41494276	376.0	-8.16483475955	-0.438814096931	-0.083615491031	436.879832982	671.485260408	1422.90777294	314.542679554	-4.41458415449	-0.0735764025749
407.568423444	765.846519316	1549.41494276	376.0	-6.21989593197	-0.406225470793	-0.0774057680626	457.859220109	591.19153613	1453.04294577	403.992189528	-2.07648075265	-0.0346080125442
407.568423444	765.846519316	1549.41494276	376.0	-4.25378321953	-0.354274987725	-0.0675066668682	509.248508315	586.653582018	1483.50618992	387.604099591	-1.8124503538	-0.0302075058967
407.568423444	765.846519316	1549.41494276	376.0	2.85436927563	-0.50625854065	-0.0964669475324	401.94812861	758.373199932	1593.64096684	433.319638297	-5.48189196303	-0.0913648660504
407.568423444	765.846519316	1549.41494276	376.0	1.24662045426	-0.385705312093	-0.0734956768469	500.099253458	768.7048532	1568.73026636	299.926159701	-0.168603088255	-0.00281005147092
407.568423444	765.846519316	1549.41494276	376.0	-0.0251790626111	-0.481848303669	-0.0918156066443	411.84228873	719.175625449	1549.0248146	418.006900423	-5.61559660532	-0.0935932767553
407.568423444	765.846519316	1549.41494276	376.0	-13.4538889478	-0.649686036452	-0.123796881946	319.270106222	706.054445306	1340.95837702	315.633825493	-10.5346522385	-0.175577537308
407.568423444	765.846519316	1549.41494276	376.0	-5.83086455582	-0.43877248883	-0.0836075626582	442.162505913	714.175418118	1459.07065604	302.732732009	-3.76739016217	-0.0627898360361
407.568423444	765.846519316	1549.41494276	376.0	-3.09713599464	-0.610492863111	-0.116328670562	340.018599157	718.66708622	1501.42745486	442.741769485	-8.72377595055	-0.145396265842
407.568423444	765.846519316	1549.41494276	376.0	-14.6851550371	-0.572432751766	-0.10907636276	346.90919129	604.002128767	1321.88095625	370.969636191	-12.4664364511	-0.207773940852
407.568423444	765.846519316	1549.41494276	376.0	13.1403181756	-0.406912311646	-0.0775366447497	503.688683649	942.21334159	1753.0129961	307.11097086	2.24657771737	0.0374429619562
407.568423444	765.846519316	1549.41494276	376.0	-7.48892728427	-0.476257420435	-0.0907502706622	407.724512263	659.830327064	1433.38038437	365.825545038	-7.15796450557	-0.119299408426
407.568423444	765.846519316	1549.41494276	376.0	0.748436580678	-0.499815533581	-0.0952392403927	415.741901805	831.374097169	1561.01133098	313.895332004	-4.050300855	-0.06750501425
407.568423444	765.846519316	1549.41494276	376.0	-11.3459112156	-0.549207258102	-0.104650773266	367.145584637	677.103793662	1373.61969899	329.370320695	-9.90363782137	-0.165060630356
407.568423444	765.846519316	1549.41494276	376.0	12.5668370206	-0.594900930325	-0.113357646785	361.965233264	919.365586029	1744.12739339	462.796574097	-3.12088619493	-0.0520147699155
407.568423444	765.846519316	1549.41494276	376.0	-18.7178770692	-0.664641801765	-0.126646684788	308.374166132	652.536691257	1259.39735848	298.486501094	-12.5656763049	-0.209427938416
407.568423444	765.846519316	1549.41494276	376.0	3.80632742267	-0.598474380769	-0.114038563409	356.741156624	855.056567671	1608.39074862	396.593024323	-5.04201107736	-0.0840335179559
407.568423444	765.846519316	1549.41494276	376.0	0.666377505697	-0.48588819603	-0.092585403207	418.779964959	785.454940385	1559.73989541	355.504990064	-4.48206815682	-0.074701135947
407.568423444	765.846519316	1549.41494276	376.0	-7.67173169171	-0.444218684337	-0.0846453285702	433.755855824	682.147798295	1430.54798556	314.644331442	-4.70503760826	-0.078417293471
407.568423444	765.846519316	1549.41494276	376.0	-5.25260287279	-0.561597204857	-0.107011662511	374.165209055	802.131798868	1468.03032897	291.733321043	-6.5738020945	-0.109563368242
407.568423444	765.846519316	1549.41494276	376.0	10.0489109853	-0.54089250709	-0.103066407601	392.059255833	855.471507956	1705.11427115	457.583507362	-3.66142798212	-0.061023799702
407.568423444	765.846519316	1549.41494276	376.0	-12.1981786404	-0.587463560069	-0.111940464952	339.325833545	600.58038119	1360.41454016	420.508325427	-12.4408281586	-0.207347135976
407.568423444	765.846519316	1549.41494276	376.0	-4.89365631215	-0.400646609375	-0.0763427228229	467.51488388	635.82055254	1473.59190061	370.256464192	-1.68808269145	-0.0281347115242
407.568423444	765.846519316	1549.41494276	376.0	-8.53690702482	-0.45893053635	-0.0874486540301	415.425567347	617.053208536	1417.14282967	384.664053786	-6.53167742914	-0.108861290486
407.568423444	765.846519316	1549.41494276	376.0	-9.1503391067	-0.586307502671	-0.111720179625	345.134746562	651.27527399	1407.63822133	411.228200776	-10.8205949609	-0.180343249349
407.568423444	765.846519316	1549.41494276	376.0	2.50953448951	-0.434061977358	-0.0827099804417	457.886101005	798.548135217	1588.29804513	331.863808913	-1.56346427543	-0.0260577379238
407.568423444	765.846519316	1549.41494276	376.0	-10.6946596682	-0.588431201159	-0.112124847782	337.449712563	586.43075536	1383.71028778	459.829819862	-12.610559757	-0.21017599595
407.568423444	765.846519316	1549.41494276	376.0	-2.95492473896	-0.653839819975	-0.124588380331	322.400632553	844.670030873	1503.63089731	336.560233882	-6.47910599364	-0.107985099894
407.568423444	765.846519316	1549.41494276	376.0	1.43636971309	-0.599468986275	-0.114228084275	356.162758846	931.357256953	1571.67026973	284.15025393	-4.08755222654	-0.0681258704423
407.568423444	765.846519316	1549.41494276	376.0	6.84832638218	-0.489029251905	-0.0931839275734	426.8559869	864.282055576	1655.52393505	364.38589258	-2.56189166669	-0.0426981944448
407.568423444	765.846519316	1549.41494276	376.0	15.9343189236	-0.481764122819	-0.0917995660858	439.752864758	939.350736252	1796.30366119	417.20006018	-0.384680758901	-0.00641134598169
407.568423444	765.846519316	1549.41494276	376.0	8.74594954227	-0.530051910059	-0.101000745057	395.913935821	831.925297719	1684.92599185	457.086758315	-4.01671394252	-0.0669452323753
407.568423444	765.846519316	1549.41494276	376.0	-4.1488766506	-0.445343214331	-0.0848596063893	426.269004389	616.201087567	1485.13162798	442.661536024	-4.66486533044	-0.0777477555074
407.568423444	765.846519316	1549.41494276	376.0	-11.1789783078	-0.630741065496	-0.120186940834	329.97717145	724.842612647	1376.20618241	321.386398315	-9.69589613394	-0.161598268899
407.568423444	765.846519316	1549.41494276	376.0	-3.36201263282	-0.388768210952	-0.0740793084894	484.777168065	685.602029079	1497.32341665	326.944219506	-1.24191004295	-0.0206985007159
407.568423444	765.846519316	1549.41494276	376.0	-2.4767515787	-0.658880198097	-0.125548818235	319.890127166	788.992219074	1511.03978371	402.157437466	-7.46757558833	-0.124459593139
407.568423444	765.846519316	1549.41494276	376.0	8.29837305103	-0.409303908278	-0.0779923605712	481.965462477	818.390530287	1677.99117482	377.635182055	0.63569803048	0.0105949671747
407.568423444	765.846519316	1549.41494276	376.0	9.11509694499	-0.516391694936	-0.0983978077241	411.232667191	890.52502494	1690.64561687	388.887924742	-2.63448278603	-0.0439080464338
407.568423444	765.846519316	1549.41494276	376.0	0.154709583803	-0.487880777054	-0.0929650870912	420.828174206	809.004573839	1551.81203617	321.979288124	-4.16058445841	-0.0693430743068
407.568423444	765.846519316	1549.41494276	376.0	-1.75620866833	-0.59955985303	-0.114245398824	354.848474964	847.248378918	1522.20398323	320.107129345	-5.78808762662	-0.0964681271104
407.568423444	765.846519316	1549.41494276	376.0	4.19595202875	-0.406142535549	-0.0773899648532	478.080327933	770.479125862	1614.42765048	365.86819669	-0.0182880235964	-0.000304800393273
407.568423444	765.846519316	1549.41494276	376.0	-0.0423403596297	-0.500280590918	-0.0953278565012	404.839277188	751.610837857	1548.7589149	392.308799857	-5.71898914316	-0.0953164857193
407.568423444	765.846519316	1549.41494276	376.0	-11.1103738039	-0.461551446642	-0.08794806529	417.084465235	652.533860971	1377.26915085	307.65082464	-6.75816705993	-0.112636117666
407.568423444	765.846519316	1549.41494276	376.0	-21.0508753496	-0.624690620616	-0.11903403594	322.718574551	614.346601814	1223.24953451	286.184358146	-13.638872324	-0.227314538733
407.568423444	765.846519316	1549.41494276	376.0	-2.84546151461	-0.393514305821	-0.0749836710787	473.551172262	628.664323735	1505.32693686	403.111440866	-1.4940097402	-0.0249001623366
407.568423444	765.846519316	1549.41494276	376.0	1.0458934744	-0.418692126624	-0.079781274128	460.186903661	723.552534784	1565.62017254	381.880734093	-1.42039911424	-0.0236733185706
407.568423444	765.846519316	1549.41494276	376.0	10.8450415857	-0.422245841561	-0.0804584301755	471.799430738	830.302995764	1717.44963764	415.347211136	0.279309430305	0.00465515717175
407.568423444	765.846519316	1549.41494276	376.0	2.99062653327	-0.516035296015	-0.0983298963444	393.795666261	741.624466326	1595.75215715	460.332024562	-6.09932414505	-0.101655402418
407.568423444	765.846519316	1549.41494276	376.0	0.640843902768	-0.440327852878	-0.0839039353806	453.702067877	802.121419094	1559.34427395	303.520786979	-2.07277280107	-0.0345462133512
407.568423444	765.846519316	1549.41494276	376.0	-13.9516746061	-0.463827174472	-0.0883817024527	408.108285629	577.437028132	1333.24561165	347.700297888	-7.95627535192	-0.132604589199
407.568423444	765.846519316	1549.41494276	376.0	2.50064246742	-0.391743488841	-0.0746462440626	497.417251015	793.403300682	1588.16027082	297.339719118	0.124888983776	0.00208148306294
407.568423444	765.846519316	1549.41494276	376.0	-0.32386904184	-0.525784538396	-0.100187602591	391.560834849	768.981464518	1544.39686743	383.854568064	-6.08982934527	-0.101497155755
407.568423444	765.846519316	1549.41494276	376.0	-11.6763228903	-0.514228487809	-0.0979856112441	377.57245425	604.165866649	1368.50025113	386.761930234	-10.5301792042	-0.175502986737
407.568423444	765.846519316	1549.41494276	376.0	-0.696215165149	-0.382687478678	-0.0729206323701	486.494117287	648.816870325	1538.62768096	403.316693346	-1.12081214636	-0.0186802024393
407.568423444	765.846519316	1549.41494276	376.0	15.0047753635	-0.44926485736	-0.085606870686	462.271280592	917.992887553	1781.90117437	401.637006225	0.388604064308	0.00647673440513
407.568423444	765.846519316	1549.41494276	376.0	4.03202838674	-0.686770656601	-0.13086331109	305.993582389	862.274889037	1611.88779308	443.619321655	-5.63633668356	-0.0939389447259
407.568423444	765.846519316	1549.41494276	376.0	-2.60176815275	-0.37181908659	-0.0708496735117	491.457741732	594.726176597	1509.10275823	422.918839897	-1.63838802057	-0.0273064670095
407.568423444	765.846519316	1549.41494276	376.0	-7.25487818653	-0.557721004746	-0.106273057307	356.157942368	620.719655475	1437.00677606	460.129178216	-10.8942182925	-0.181570304875
407.568423444	765.846519316	1549.41494276	376.0	1.51600223297	-0.385611943143	-0.0734778855075	489.311481657	697.156760504	1572.90410789	386.43586573	-0.569663719023	-0.00949439531706
407.568423444	765.846519316	1549.41494276	376.0	-16.9968266972	-0.560408844835	-0.106785221958	349.848415574	576.407529631	1286.06357012	359.807624914	-13.2011473589	-0.220019122648
407.568423444	765.846519316	1549.41494276	376.0	-8.0059954967	-0.394849535262	-0.0752380974203	471.46932773	620.572579422	1425.36885222	333.326945066	-2.15246086629	-0.0358743477715
407.568423444	765.846519316	1549.41494276	376.0	-7.91555476206	-0.652694955443	-0.12437022779	321.790799984	810.146680643	1426.77015447	294.832673848	-7.69678648888	-0.128279774815
407.568423444	765.846519316	1549.41494276	376.0	-8.33486414212	-0.604426878636	-0.115172804618	347.685249445	779.437335119	1420.27331228	293.150727721	-7.93522307813	-0.132253717969
407.568423444	765.846519316	1549.41494276	376.0	0.516417003442	-0.479250019457	-0.0913205067563	428.542952433	822.406262111	1557.41638498	306.467170435	-3.5728574023	-0.0595476233717
407.568423444	765.846519316	1549.41494276	376.0	2.04495268758	-0.589507318131	-0.112329900559	363.052105773	890.365401574	1581.09974527	327.682237927	-4.52339330269	-0.0753898883782
407.568423444	765.846519316	1549.41494276	376.0	-8.03689829279	-0.42886805664	-0.0817202851829	438.033560811	592.215880908	1424.89003968	394.640597959	-3.40751834244	-0.056791972374
407.568423444	765.846519316	1549.41494276	376.0	8.1373133674	-0.570489339201	-0.108706047866	375.21096269	871.920000223	1675.49569201	428.364729101	-3.98766395227	-0.0664610658712
407.568423444	765.846519316	1549.41494276	376.0	-8.85143507046	-0.474585962201	-0.090431776334	401.425628775	589.702377906	1412.26948513	421.141478449	-8.09266655762	-0.13487777596
407.568423444	765.846519316	1549.41494276	376.0	-11.623371633	-0.612072221862	-0.116629615446	336.184127386	690.236666659	1369.32068583	342.899891781	-10.417669351	-0.173627822517
407.568423444	765.846519316	1549.41494276	376.0	-8.61814439361	-0.381810108276	-0.07275345051	486.294281808	638.374110879	1415.88412574	291.21573305	-2.22092116369	-0.0370153527282
407.568423444	765.846519316	1549.41494276	376.0	-12.9027088538	-0.544209207749	-0.103698400867	366.156909919	646.331667387	1349.49844376	337.009866453	-10.7049280231	-0.178415467052
407.568423444	765.846519316	1549.41494276	376.0	6.19711464141	-0.528804713344	-0.100763093244	397.231040833	835.628712868	1645.43396303	412.574209333	-4.15232100902	-0.0692053501504
407.568423444	765.846519316	1549.41494276	376.0	14.5843252782	-0.515443635056	-0.0982171560702	412.89176989	902.674022786	1775.38665792	459.820865246	-1.9518551815	-0.0325309196917
407.568423444	765.846519316	1549.41494276	376.0	-0.197020371863	-0.604612251204	-0.115208127135	352.675476375	895.269805334	1546.36227968	298.416997969	-4.86712287505	-0.0811187145842
407.568423444	765.846519316	1549.41494276	376.0	-5.62845077192	-0.550663084424	-0.104928179197	366.60651615	679.028698034	1462.20688545	416.57167127	-9.20964265939	-0.153494044323
407.568423444	765.846519316	1549.41494276	376.0	8.88816517735	-0.600668212876	-0.114456595441	357.141728411	886.780967222	1687.12950216	443.206806523	-4.0294962081	-0.067158270135
407.568423444	765.846519316	1549.41494276	376.0	-6.09338178885	-0.436015434273	-0.0830822092746	438.109766144	660.999007426	1455.0031748	355.894401234	-3.9502290639	-0.065837151065
407.568423444	765.846519316	1549.41494276	376.0	-3.21414023396	-0.487745385925	-0.0929392884766	400.321059262	660.87134695	1499.61457369	438.422167482	-7.26919611559	-0.121153268593
407.568423444	765.846519316	1549.41494276	376.0	7.90296367282	-0.413496976793	-0.0787913446633	491.313998506	897.738649964	1671.86464283	282.811994358	1.12205563251	0.0187009272085
407.568423444	765.846519316	1549.41494276	376.0	-13.6038940296	-0.409756820954	-0.0780786625294	455.186845993	596.517625452	1338.63417587	286.929704424	-3.07741005864	-0.051290167644
407.568423444	765.846519316	1549.41494276	376.0	-7.60776686727	-0.432580858202	-0.0824277549927	436.441113882	610.889415444	1431.53906611	384.208536783	-3.81118890574	-0.0635198150956
407.568423444	765.846519316	1549.41494276	376.0	1.78089896661	-0.459214766631	-0.0875028137635	430.105033594	740.497095713	1577.00845746	406.406328157	-3.91368465864	-0.0652280776441
407.568423444	765.846519316	1549.41494276	376.0	-12.0617288017	-0.471085668226	-0.0897647995858	402.756551489	576.991473674	1362.52871435	382.780689188	-8.34493297603	-0.139082216267
407.568423444	765.846519316	1549.41494276	376.0	-3.63779785736	-0.390408554633	-0.0743918739773	477.331377958	635.498703756	1493.05035917	380.220277457	-1.53131690242	-0.0255219483737
407.568423444	765.846519316	1549.41494276	376.0	0.813454729793	-0.413196250895	-0.0787340417103	459.87024457	676.664478601	1562.0187319	425.484008725	-1.25167273701	-0.0208612122835
407.568423444	765.846519316	1549.41494276	376.0	-4.73413370109	-0.650837715042	-0.124016332897	323.196919163	854.758930947	1476.06356779	298.107717676	-6.50486476618	-0.10841441277
407.568423444	765.846519316	1549.41494276	376.0	7.41488206616	-0.407439319214	-0.077637065399	490.489367471	857.617903595	1664.30223348	316.194962416	0.974863759772	0.0162477293295
407.568423444	765.846519316	1549.41494276	376.0	10.0433372027	-0.38103123071	-0.0726050363396	508.758279766	796.716598074	1705.02791013	399.55303229	1.10729535983	0.0184549226639
407.568423444	765.846519316	1549.41494276	376.0	11.9078056649	-0.409554616387	-0.0780401326958	501.240924862	941.488549306	1733.91626309	291.18678892	2.02971392001	0.0338285653336
407.568423444	765.846519316	1549.41494276	376.0	6.36071921584	-0.64692270214	-0.123270331963	326.279258659	943.37549318	1647.96887676	378.314124919	-3.89597202613	-0.0649328671022
407.568423444	765.846519316	1549.41494276	376.0	-13.4279351171	-0.437355035212	-0.0833374685998	431.766848401	606.331617739	1341.36050955	303.262043412	-5.16583142853	-0.0860971904756
407.568423444	765.846519316	1549.41494276	376.0	9.76254743229	-0.411116508029	-0.0783377492434	495.982592031	914.880349356	1700.67731147	289.814370083	1.55461063241	0.0259101772069
407.568423444	765.846519316	1549.41494276	376.0	-3.37352482799	-0.456134166795	-0.0869158092215	432.531907348	739.787341959	1497.14504498	324.825795671	-4.29393713779	-0.0715656189631
407.568423444	765.846519316	1549.41494276	376.0	18.2836221472	-0.450135247924	-0.0857727225464	463.264647531	934.304850072	1832.70411639	435.134618784	0.8198530207	0.0136642170117
407.568423444	765.846519316	1549.41494276	376.0	-3.15980184073	-0.3866071133	-0.0736675139673	476.326762901	591.941213961	1500.45650088	432.188524016	-1.74540478517	-0.0290900797528
407.568423444	765.846519316	1549.41494276	376.0	-4.72505799677	-0.434332061738	-0.0827614446909	444.929322758	708.084674594	1476.2041881	323.190190752	-3.35679655701	-0.0559466092836
407.568423444	765.846519316	1549.41494276	376.0	4.38275143975	-0.398961517485	-0.0760216306183	491.003729376	805.36223832	1617.32194847	320.955980776	0.437576992576	0.00729294987627
407.568423444	765.846519316	1549.41494276	376.0	0.588055251208	-0.607629085968	-0.11578298132	350.903030907	871.018742248	1558.52635869	336.60458554	-5.205091845	-0.08675153075
407.568423444	765.846519316	1549.41494276	376.0	6.13881426696	-0.477741220523	-0.0910330069594	437.075261716	881.718720753	1644.53064832	325.736665852	-1.96981959908	-0.0328303266513
407.568423444	765.846519316	1549.41494276	376.0	-4.99921086715	-0.490532669407	-0.0934704019449	406.631397722	719.717652232	1471.95642256	345.607372611	-6.51830486079	-0.108638414346
407.568423444	765.846519316	1549.41494276	376.0	1.2411981467	-0.48191317798	-0.0918279683651	422.019831829	789.960328048	1568.64625231	356.666092438	-4.19137191769	-0.0698561986282
407.568423444	765.846519316	1549.41494276	376.0	18.2458329875	-0.429021994562	-0.0817496178663	474.471260695	891.122623398	1832.1186055	466.524721406	1.22269125307	0.0203781875512
407.568423444	765.846519316	1549.41494276	376.0	-8.80872122876	-0.659363201638	-0.125640853971	315.953305408	716.746498947	1412.93129978	380.231495421	-9.73826212091	-0.162304368682
407.568423444	765.846519316	1549.41494276	376.0	14.4690447803	-0.447435033012	-0.085258199888	466.574039853	939.873424586	1773.60048466	367.153020221	0.710263434679	0.0118377239113
407.568423444	765.846519316	1549.41494276	376.0	12.71426852	-0.473081906774	-0.0901451804066	442.258597496	900.674973342	1746.41171907	403.478148235	-0.950466214186	-0.0158411035698
407.568423444	765.846519316	1549.41494276	376.0	-15.3900430843	-0.589079240611	-0.112248330909	340.534275018	621.027837164	1310.95931552	349.397203333	-12.3750841318	-0.206251402197
407.568423444	765.846519316	1549.41494276	376.0	-5.34048041399	-0.479850927997	-0.0914350091459	412.109855602	710.237254285	1466.66874121	344.321631324	-6.25835591739	-0.104305931957
407.568423444	765.846519316	1549.41494276	376.0	5.82723154494	-0.502289585862	-0.0957106680378	419.367910235	879.745575353	1639.70293907	340.589453479	-2.75439222671	-0.0459065371119
407.568423444	765.846519316	1549.41494276	376.0	-15.4299514771	-0.590555630133	-0.112529655132	339.187438179	614.696544453	1310.34096891	356.456986281	-12.5507340146	-0.209178900244
407.568423444	765.846519316	1549.41494276	376.0	18.7111904301	-0.422444232473	-0.0804962333219	480.221777401	892.362602933	1839.32892325	466.744542918	1.59949185462	0.0266581975769
407.568423444	765.846519316	1549.41494276	376.0	1.42030745319	-0.609282136742	-0.116097968129	349.24039898	836.035543294	1571.42139867	386.145456399	-5.74568029127	-0.0957613381878
407.568423444	765.846519316	1549.41494276	376.0	14.5685459016	-0.434172620384	-0.0827310633353	463.532410994	843.830690967	1775.1421699	467.779067941	0.0839311766915	0.00139885294486
407.568423444	765.846519316	1549.41494276	376.0	6.96111328858	-0.390156204437	-0.0743437889553	494.094739252	767.732811664	1657.27147224	395.44392132	0.506827233043	0.00844712055071
407.568423444	765.846519316	1549.41494276	376.0	-9.72061344169	-0.562965996616	-0.107272484111	366.525701393	740.410461673	1398.80230557	291.866142501	-8.46655688968	-0.141109281495
407.568423444	765.846519316	1549.41494276	376.0	-15.0876758607	-0.508361371863	-0.0968676394556	382.152822646	614.627418677	1315.64423846	318.863997136	-10.5325881241	-0.175543135401
407.568423444	765.846519316	1549.41494276	376.0	5.43449586099	-0.577734202327	-0.1100865477	372.28677636	938.083932709	1633.61783369	323.247124625	-3.2998015229	-0.0549966920483
407.568423444	765.846519316	1549.41494276	376.0	5.88394818828	-0.411373001553	-0.0783866237716	470.057800049	749.810827439	1640.58171521	420.713087727	-0.281342862994	-0.00468904771657
407.568423444	765.846519316	1549.41494276	376.0	-5.1446134286	-0.615964269834	-0.117371240441	342.775582289	798.175474757	1469.70353355	328.752476504	-7.2735304254	-0.12122550709
407.568423444	765.846519316	1549.41494276	376.0	-3.09584630586	-0.548996663146	-0.104610644654	384.187143876	826.873334791	1501.44743749	290.386958826	-5.63322293239	-0.0938870488732
407.568423444	765.846519316	1549.41494276	376.0	3.73629524224	-0.517072626678	-0.0985275584371	397.120664237	772.088514751	1607.30565955	438.096480561	-5.41181608597	-0.0901969347662
407.568423444	765.846519316	1549.41494276	376.0	-4.71290472099	-0.37944820006	-0.0723033917797	483.644308932	593.787156366	1476.39249278	398.961027478	-1.86715906647	-0.0311193177745
407.568423444	765.846519316	1549.41494276	376.0	5.46409489991	-0.617254294288	-0.117617053027	346.053070419	868.268662437	1634.07644563	419.754712771	-4.83809011316	-0.0806348352193
407.568423444	765.846519316	1549.41494276	376.0	-8.41891858855	-0.372778268936	-0.0710324445381	493.517450672	620.378340985	1418.97096013	305.075168474	-2.23486481045	-0.0372477468409
407.568423444	765.846519316	1549.41494276	376.0	-9.67399468791	-0.536120424396	-0.102157093063	379.329823367	717.974461848	1399.5246235	302.220338289	-8.48729738888	-0.141454956481
407.568423444	765.846519316	1549.41494276	376.0	-3.94823880706	-0.490137665888	-0.093395134506	399.122657852	663.17124545	1488.24034071	425.946437406	-7.43082042015	-0.123847007002
407.568423444	765.846519316	1549.41494276	376.0	-13.2633348353	-0.608752349334	-0.115997017785	334.460615439	657.251990385	1343.91085091	352.19824509	-11.4018349449	-0.190030582415
407.568423444	765.846519316	1549.41494276	376.0	-7.59810023131	-0.385392484105	-0.0734360678553	481.887124616	631.405264111	1431.68884241	318.396453684	-2.06394279471	-0.0343990465785
407.568423444	765.846519316	1549.41494276	376.0	-10.7162575835	-0.485171002721	-0.0924487428965	398.275163727	630.171565474	1383.37564646	354.928917255	-8.53750434572	-0.142291739095
407.568423444	765.846519316	1549.41494276	376.0	4.12595327961	-0.610611825154	-0.116351338635	349.787161001	867.184898203	1613.34307941	396.371020202	-4.92645298686	-0.082107549781
407.568423444	765.846519316	1549.41494276	376.0	0.0507286318724	-0.603315793873	-0.114961088772	353.529119333	904.749537841	1550.20093976	291.922282589	-4.67839652628	-0.077973275438
407.568423444	765.846519316	1549.41494276	376.0	-13.7594056914	-0.508238109039	-0.0968441518748	386.470993595	648.7820626	1336.22465494	300.971598748	-9.67998022886	-0.161333003814
407.568423444	765.846519316	1549.41494276	376.0	11.7573012441	-0.521109211782	-0.099296724806	411.012865504	920.826064382	1731.5843251	399.745395215	-2.02371518172	-0.0337285863619
407.568423444	765.846519316	1549.41494276	376.0	-7.56408590581	-0.435139179459	-0.0829152399884	441.785449861	687.627106403	1432.21586545	302.803309189	-3.93431996387	-0.0655719993979
407.568423444	765.846519316	1549.41494276	376.0	-2.5765691949	-0.628290524587	-0.119719993252	333.498722734	745.215648813	1509.49319464	430.778823096	-8.18893472299	-0.136482245383
407.568423444	765.846519316	1549.41494276	376.0	1.32539059327	-0.608809710016	-0.116007947793	350.436729204	885.42073472	1569.95074266	334.093278738	-4.90220436068	-0.0817034060114
407.568423444	765.846519316	1549.41494276	376.0	12.5939416149	-0.413040499147	-0.0787043634046	490.978563157	900.425196973	1744.54735602	353.143595894	1.64621970409	0.0274369950682
407.568423444	765.846519316	1549.41494276	376.0	-0.401633429008	-0.445799440546	-0.0849465397382	439.551695478	736.778002867	1543.1919744	366.862276051	-3.37210186297	-0.0562016977162
407.568423444	765.846519316	1549.41494276	376.0	0.952297982667	-0.648007586594	-0.123477055372	326.243993442	791.191521142	1564.16999	446.73447542	-6.96990452394	-0.116165075399
407.568423444	765.846519316	1549.41494276	376.0	8.01656426754	-0.626873419691	-0.119449965642	340.838274832	895.884753768	1673.62478742	436.901758818	-4.2324078236	-0.0705401303933
407.568423444	765.846519316	1549.41494276	376.0	12.4015543511	-0.417557784525	-0.0795651266244	491.284217662	929.608936506	1741.56647901	320.673324843	1.71210163466	0.0285350272443
407.568423444	765.846519316	1549.41494276	376.0	7.14930550633	-0.412430564159	-0.0785881410365	466.676006478	731.920653021	1660.18735058	461.59069108	-0.346711912012	-0.00577853186687
407.568423444	765.846519316	1549.41494276	376.0	-9.44220509889	-0.447281872409	-0.0852290153219	427.385739806	647.043452757	1403.11600603	328.686813469	-5.45340059375	-0.0908900098958
407.568423444	765.846519316	1549.41494276	376.0	-6.87706171569	-0.412424650405	-0.0785870141777	460.784996345	677.581962373	1442.86072091	304.493762196	-2.17422708954	-0.036237118159
407.568423444	765.846519316	1549.41494276	376.0	7.10763794237	-0.390592359597	-0.0744268977891	509.45427915	856.684586678	1659.54174712	293.402881289	1.11891940612	0.0186486567687
407.568423444	765.846519316	1549.41494276	376.0	6.59112049567	-0.669321848731	-0.12753846203	314.781875436	904.840155739	1651.53874862	431.916717442	-4.60011077657	-0.0766685129429
407.568423444	765.846519316	1549.41494276	376.0	-2.39911175419	-0.475495277978	-0.0906050453464	410.898022407	681.377681528	1512.24274675	419.967042813	-6.18891833598	-0.103148638933
407.568423444	765.846519316	1549.41494276	376.0	-0.456104272147	-0.534700986929	-0.101886620985	392.074167439	820.398702461	1542.34799501	329.875125113	-5.2195648441	-0.0869927474016
407.568423444	765.846519316	1549.41494276	376.0	-9.42982335393	-0.460838733912	-0.0878122587484	415.363968494	631.730599997	1403.30785064	356.213282148	-6.69637426102	-0.111606237684
407.568423444	765.846519316	1549.41494276	376.0	-0.937515274656	-0.591858419152	-0.112777899991	359.496114634	842.592877828	1534.888941	332.799948542	-5.69417215594	-0.0949028692656
407.568423444	765.846519316	1549.41494276	376.0	3.58550213764	-0.510796871305	-0.0973317209042	412.260838319	865.841726509	1604.96924865	326.866683826	-3.42882320712	-0.057147053452
407.568423444	765.846519316	1549.41494276	376.0	-5.91191584219	-0.521599562166	-0.0993901604737	389.906797152	735.080353245	1457.8148353	332.827684902	-7.32220804672	-0.122036800779
407.568423444	765.846519316	1549.41494276	376.0	-7.37810575958	-0.676511494156	-0.128908440197	309.247237765	750.529808563	1435.09746963	375.3204233	-8.92635898875	-0.148772649812
407.568423444	765.846519316	1549.41494276	376.0	3.62721822351	-0.477424971657	-0.0909727461236	424.926099747	790.514308608	1605.61560392	390.175195567	-3.77259508342	-0.0628765847237
407.568423444	765.846519316	1549.41494276	376.0	7.65450881424	-0.523185069139	-0.0996922768939	400.516577873	834.406458003	1668.01504612	433.092010247	-3.92090853967	-0.0653484756612
407.568423444	765.846519316	1549.41494276	376.0	-9.74877994041	-0.454765001533	-0.0866549164507	420.602905088	638.094484065	1398.36588963	339.668500474	-6.19121493642	-0.103186915607
407.568423444	765.846519316	1549.41494276	376.0	2.44023246508	-0.450721297818	-0.0858843936391	429.302083225	688.543155774	1587.22426921	469.379030213	-3.96432182535	-0.0660720304226
407.568423444	765.846519316	1549.41494276	376.0	-8.81134755096	-0.576095323015	-0.109774261245	350.159169025	650.386758903	1412.89060715	412.344679219	-10.6734157928	-0.177890263213
407.568423444	765.846519316	1549.41494276	376.0	7.40286453983	-0.412476077995	-0.0785968136424	481.512846697	833.208403303	1664.11603213	349.394782133	0.527871553297	0.00879785922162
407.568423444	765.846519316	1549.41494276	376.0	4.13846234354	-0.60815174221	-0.11588257283	348.817582166	807.68582079	1613.53689671	457.033493756	-5.99849540076	-0.099974923346
407.568423444	765.846519316	1549.41494276	376.0	12.7273965515	-0.534192666924	-0.101789761228	403.332077592	936.762546893	1746.61512675	406.520502269	-1.96148224081	-0.0326913706801
407.568423444	765.846519316	1549.41494276	376.0	-4.93275126514	-0.518312460909	-0.0987638073379	389.780190395	719.470339879	1472.98615757	363.735627295	-7.4634440438	-0.124390734063
407.568423444	765.846519316	1549.41494276	376.0	8.44136126836	-0.474978043782	-0.0905064870012	438.68024128	880.012455582	1680.20665562	361.513958763	-1.70062041666	-0.0283436736111
407.568423444	765.846519316	1549.41494276	376.0	0.420897851221	-0.502297582444	-0.0957121917767	414.438988294	834.299699417	1555.93639696	307.19770925	-4.09648753909	-0.0682747923182
407.568423444	765.846519316	1549.41494276	376.0	12.23435916	-0.42570520815	-0.0811176082602	477.92124854	889.668136501	1738.97593174	371.386546695	0.898308294283	0.0149718049047
407.568423444	765.846519316	1549.41494276	376.0	8.73608757764	-0.411248598722	-0.0783629189639	482.613511035	834.186179935	1684.7731891	367.973498131	0.728354181053	0.0121392363509
407.568423444	765.846519316	1549.41494276	376.0	0.944089607971	-0.562021776954	-0.107092564206	375.033018404	811.414910918	1564.04280822	377.594878897	-5.7189191979	-0.095315319965
407.568423444	765.846519316	1549.41494276	376.0	-1.81237363627	-0.370109626976	-0.0705239380671	500.108855643	652.083101191	1521.33375482	369.141797988	-1.18451061688	-0.0197418436146
407.568423444	765.846519316	1549.41494276	376.0	-2.62000589301	-0.599864808564	-0.114303507729	350.987743493	781.536301194	1508.82017995	376.296135265	-7.17236261139	-0.119539376856
407.568423444	765.846519316	1549.41494276	376.0	13.2165230293	-0.492256406448	-0.093798857936	427.951799854	896.995690158	1754.19372549	429.246235478	-1.56119362592	-0.0260198937653
407.568423444	765.846519316	1549.41494276	376.0	4.18120474534	-0.383220448637	-0.0730221891458	493.757558537	712.610146914	1614.19915387	407.831448421	-0.176651955126	-0.0029441992521
407.568423444	765.846519316	1549.41494276	376.0	-10.507206772	-0.491039136803	-0.0935669086896	402.665120272	692.424640009	1386.61471097	291.524950688	-7.70842139777	-0.128473689963
407.568423444	765.846519316	1549.41494276	376.0	1.40788166209	-0.603590362	-0.115013407393	353.327658982	858.026855611	1571.22887161	359.874357017	-5.29471138957	-0.0882451898261
407.568423444	765.846519316	1549.41494276	376.0	5.82884428656	-0.406810268039	-0.0775172004648	484.452272003	816.555765561	1639.72792713	338.719889562	0.486840816748	0.00811401361246
407.568423444	765.846519316	1549.41494276	376.0	-8.14058397101	-0.675415731223	-0.128699643907	308.853666293	824.940245187	1423.28351829	289.489606806	-7.63208996935	-0.127201499489
407.568423444	765.846519316	1549.41494276	376.0	-7.28065565501	-0.549478164156	-0.104702394085	373.836372343	736.427703183	1436.60737611	326.343300586	-8.04933662728	-0.134155610455
407.568423444	765.846519316	1549.41494276	376.0	-11.8592351983	-0.442392396262	-0.0842973316048	430.59456177	640.217679273	1365.6661805	294.853939457	-5.40036597229	-0.0900060995381
407.568423444	765.846519316	1549.41494276	376.0	-10.3275179594	-0.53604118489	-0.102141994072	377.866914525	705.638222572	1389.39883628	305.893699184	-8.84418945497	-0.147403157583
407.568423444	765.846519316	1549.41494276	376.0	1.23136073492	-0.487385393231	-0.0928706923078	409.603946331	728.752533936	1568.49382999	430.137349719	-5.55376735227	-0.0925627892045
407.568423444	765.846519316	1549.41494276	376.0	-3.16622396314	-0.673941115792	-0.128418657735	311.83056641	814.492018794	1500.35699555	374.034410351	-7.17143284096	-0.119523880683
407.568423444	765.846519316	1549.41494276	376.0	5.20103399242	-0.498531745588	-0.0949946161562	410.458247344	786.270414958	1630.00054062	433.271878315	-4.4599102706	-0.0743318378434
407.568423444	765.846519316	1549.41494276	376.0	-0.00877626531989	-0.359700705235	-0.0685405307231	509.297213341	635.52009873	1549.27896199	404.461649924	-1.069665029	-0.0178277504833
407.568423444	765.846519316	1549.41494276	376.0	-12.2001341531	-0.50189565344	-0.0956356046951	382.636793662	583.643758063	1360.38424116	394.103689431	-10.3991899615	-0.173319832691
407.568423444	765.846519316	1549.41494276	376.0	-4.76300502485	-0.400984758991	-0.0764071568198	466.63031885	630.360251272	1475.61623118	378.625661059	-1.70155059664	-0.0283591766107
407.568423444	765.846519316	1549.41494276	376.0	13.5178331343	-0.595822581679	-0.113533266326	361.653788968	938.356865907	1758.86226928	458.851614405	-2.77099265422	-0.0461832109036
407.568423444	765.846519316	1549.41494276	376.0	-0.976492763297	-0.445502895947	-0.0848900335264	439.0003258	731.100557323	1534.28501797	364.184134849	-3.48467027815	-0.0580778379691
407.568423444	765.846519316	1549.41494276	376.0	-7.6316882054	-0.471488243271	-0.0898415097696	407.800043401	632.63761533	1431.16842532	390.730766591	-7.24761791872	-0.120793631979
407.568423444	765.846519316	1549.41494276	376.0	-10.5605768093	-0.408690501529	-0.0778754766634	458.339330258	618.860356837	1385.78778763	308.58810054	-2.53211565026	-0.0422019275043
407.568423444	765.846519316	1549.41494276	376.0	-3.72214929203	-0.466787766589	-0.0889458396701	411.148436046	632.105627091	1491.74340544	448.489342301	-6.43227918633	-0.107204653106
407.568423444	765.846519316	1549.41494276	376.0	9.23336590868	-0.55990696479	-0.106689589327	385.425706973	940.262868703	1692.47809387	366.789518193	-2.65085229739	-0.0441808716232
407.568423444	765.846519316	1549.41494276	376.0	6.20135173554	-0.437474095298	-0.0833601553541	458.648873463	823.263534482	1645.4996132	363.58720526	-1.08255916729	-0.0180426527882
407.568423444	765.846519316	1549.41494276	376.0	4.58115191579	-0.619017666568	-0.117953061465	343.356716009	817.058521597	1620.39599509	459.980757488	-5.86591711112	-0.0977652851854
407.568423444	765.846519316	1549.41494276	376.0	4.87455912354	-0.397671953462	-0.0757759057664	492.445866667	806.085969749	1624.94209021	326.410253798	0.512759852712	0.0085459975452
407.568423444	765.846519316	1549.41494276	376.0	-3.55043464458	-0.421612168384	-0.0803376845244	450.202264378	656.263398896	1494.40397784	387.938314571	-2.38350813545	-0.0397251355908
407.568423444	765.846519316	1549.41494276	376.0	-5.56030968189	-0.622569619354	-0.118629881737	329.203312904	667.527156899	1463.26267369	466.532203883	-10.3114123158	-0.171856871931
407.568423444	765.846519316	1549.41494276	376.0	-1.92603421392	-0.494843663301	-0.0942918565741	402.111331292	707.567785214	1519.57268085	409.893564341	-6.59094947326	-0.109849157888
407.568423444	765.846519316	1549.41494276	376.0	7.0409332419	-0.581849850564	-0.110870779452	368.405761643	879.361846596	1658.50821452	410.74060628	-4.10958562978	-0.0684930938297
407.568423444	765.846519316	1549.41494276	376.0	-9.3511279502	-0.668057461779	-0.127297534638	306.953178692	642.644352675	1404.52716898	454.929637616	-11.5584553264	-0.192640922106
407.568423444	765.846519316	1549.41494276	376.0	-5.48085110248	-0.400818202914	-0.0763754197626	462.915633417	592.261851434	1464.49381679	409.316331937	-1.98884988873	-0.0331474981454
407.568423444	765.846519316	1549.41494276	376.0	13.7326847309	-0.431119544894	-0.0821493035241	468.709641458	860.696042036	1762.19121202	432.785528529	0.393411611477	0.00655686019128
407.568423444	765.846519316	1549.41494276	376.0	-1.54694720967	-0.489748271533	-0.0933209358866	418.441076442	800.022499146	1525.44631154	306.98273595	-4.56709328269	-0.0761182213782
407.568423444	765.846519316	1549.41494276	376.0	1.76066704792	-0.437963713053	-0.0834534514201	455.853591546	804.790366681	1576.69498109	316.051022866	-1.78721904101	-0.0297869840168
407.568423444	765.846519316	1549.41494276	376.0	4.79692749298	-0.604857336031	-0.11525482775	353.820868206	891.881164438	1623.73925413	378.037221486	-4.39267077193	-0.0732111795321
407.568423444	765.846519316	1549.41494276	376.0	5.05762345793	-0.391939774717	-0.0746836460969	486.352038759	726.240997394	1627.77851637	415.185480213	-0.0271735607255	-0.000452892678758
407.568423444	765.846519316	1549.41494276	376.0	-3.60201474466	-0.543503614246	-0.103563950885	382.989033393	787.571400118	1493.60478807	323.044354556	-6.3966371645	-0.106610619408
407.568423444	765.846519316	1549.41494276	376.0	-4.45283841343	-0.584017640189	-0.111283849121	362.41465454	819.10554142	1480.42199901	298.901803046	-6.44225593515	-0.107370932253
407.568423444	765.846519316	1549.41494276	376.0	0.630369612347	-0.518243412591	-0.098750650265	397.649081164	781.196455707	1559.18198373	380.336446858	-5.55486544428	-0.0925810907379
407.568423444	765.846519316	1549.41494276	376.0	-8.1659140031	-0.421393446743	-0.0802960073824	447.616693481	626.956368669	1422.89105098	348.317988833	-2.93534018257	-0.0489223363762
407.568423444	765.846519316	1549.41494276	376.0	4.88445484243	-0.463755622734	-0.0883680683562	443.250627138	851.310999216	1625.09541596	330.533789608	-2.05894749581	-0.0343157915968
407.568423444	765.846519316	1549.41494276	376.0	8.4495984189	-0.419613029501	-0.0799567510481	465.717692631	773.746205243	1680.33428327	440.870385392	-0.361046219556	-0.0060174369926
407.568423444	765.846519316	1549.41494276	376.0	13.7784032651	-0.519173575545	-0.0989278916816	409.689328661	894.885969548	1762.89958182	458.324283615	-2.22789549476	-0.0371315915794
407.568423444	765.846519316	1549.41494276	376.0	-1.49720820375	-0.536510184748	-0.102231361423	374.737888131	683.301805178	1526.21697513	468.177281819	-8.35732268095	-0.139288711349
407.568423444	765.846519316	1549.41494276	376.0	3.14804377528	-0.397772044224	-0.075794977939	491.84781709	800.97327794	1598.19120342	305.370108389	0.242559177116	0.00404265295194
407.568423444	765.846519316	1549.41494276	376.0	2.92276561334	-0.371948322289	-0.0708742992166	500.924389813	675.155991983	1594.70070992	418.620328119	-0.541213274984	-0.00902022124973
407.568423444	765.846519316	1549.41494276	376.0	-15.1446941321	-0.470189998544	-0.0895941308201	403.317456724	578.505630651	1314.76078884	332.937701468	-8.71365603851	-0.145227600642
407.568423444	765.846519316	1549.41494276	376.0	-6.57897111567	-0.539761978535	-0.102850986764	379.193598158	734.272625985	1447.47938121	334.013157071	-7.83275068329	-0.130545844721
407.568423444	765.846519316	1549.41494276	376.0	-3.26972834329	-0.581843093905	-0.110869491979	360.285819134	775.747643438	1498.75328322	362.719820649	-7.17667649056	-0.119611274843
407.568423444	765.846519316	1549.41494276	376.0	0.519115766146	-0.668565258843	-0.127394294749	311.314887358	926.920647989	1557.45820001	319.222664665	-4.94045385035	-0.0823408975059
407.568423444	765.846519316	1549.41494276	376.0	0.510377130408	-0.557123363553	-0.106159177506	381.808376515	854.521407213	1557.32280228	320.993018555	-4.8551870422	-0.0809197840367
407.568423444	765.846519316	1549.41494276	376.0	14.9140388051	-0.444769323952	-0.0847502522775	463.554754193	901.163363895	1780.49528858	415.777170488	0.349142531916	0.00581904219859
407.568423444	765.846519316	1549.41494276	376.0	21.9935118002	-0.399842473444	-0.076189495702	508.277391308	936.667369289	1890.18570103	445.240940434	3.15947689634	0.0526579482723
407.568423444	765.846519316	1549.41494276	376.0	4.73933817839	-0.558307752144	-0.106384861308	377.258632552	812.018501557	1622.84695668	433.569822575	-5.27649460036	-0.0879415766726
407.568423444	765.846519316	1549.41494276	376.0	7.65944275731	-0.444818633768	-0.0847596482027	460.269908157	872.183902118	1668.09149337	335.6376831	-0.65626472517	-0.0109377454195
407.568423444	765.846519316	1549.41494276	376.0	1.40302509997	-0.614812468893	-0.117151766176	345.644572081	934.265462299	1571.15362331	291.243588931	-4.22600273719	-0.0704333789532
407.568423444	765.846519316	1549.41494276	376.0	-6.65268348884	-0.371094589428	-0.0707116214611	497.458241945	638.424654768	1446.33727069	310.454373977	-1.90442778013	-0.0317404630021
407.568423444	765.846519316	1549.41494276	376.0	3.21917955064	-0.649424039346	-0.123746958717	326.502496279	866.70560017	1599.29339175	406.085295304	-5.38052795364	-0.089675465894
407.568423444	765.846519316	1549.41494276	376.0	-18.9418888286	-0.590136748316	-0.112449837713	340.989014718	632.682805075	1255.92648681	282.254667016	-12.5971070947	-0.209951784912
407.568423444	765.846519316	1549.41494276	376.0	-12.6346651317	-0.445258420894	-0.0848434491033	423.155286107	579.748877322	1353.65155324	350.747389813	-5.77479146996	-0.0962465244994
407.568423444	765.846519316	1549.41494276	376.0	-14.2524526263	-0.5450035594	-0.103849763605	359.681493616	594.359830134	1328.58531206	374.543988308	-12.0726572801	-0.201210954669
407.568423444	765.846519316	1549.41494276	376.0	6.46823145589	-0.676979062493	-0.128997534774	310.905934659	893.104041284	1649.63468747	445.624711528	-4.84166926585	-0.0806944877641
407.568423444	765.846519316	1549.41494276	376.0	-9.65243974405	-0.558094482691	-0.106344223074	362.484406176	677.833080751	1399.85859903	359.541112098	-9.84274788922	-0.164045798154
407.568423444	765.846519316	1549.41494276	376.0	9.2632720486	-0.538652165127	-0.102639513172	398.367675821	909.970509344	1692.94146407	384.603278905	-2.75424863176	-0.0459041438627
407.568423444	765.846519316	1549.41494276	376.0	-8.51875795145	-0.534701979511	-0.10188681012	374.202651295	670.168044415	1417.42403412	373.053338413	-9.39785261859	-0.156630876977
407.568423444	765.846519316	1549.41494276	376.0	4.56861941104	-0.561415961462	-0.106977126803	372.47085344	784.590776041	1620.20181459	463.140185112	-5.9150717205	-0.098584528675
407.568423444	765.846519316	1549.41494276	376.0	2.62004943888	-0.412040934122	-0.0785138975081	465.966341583	721.497877484	1590.01038027	402.546161207	-0.822754067444	-0.0137125677907
407.568423444	765.846519316	1549.41494276	376.0	2.74101090634	-0.3810118252	-0.0726013386434	492.473989312	684.650829078	1591.88457533	414.759756936	-0.523357660686	-0.00872262767809
407.568423444	765.846519316	1549.41494276	376.0	3.87563771538	-0.634207838019	-0.12084753011	335.443018091	841.077603044	1609.46465265	432.944031515	-5.62135115265	-0.0936891858775
407.568423444	765.846519316	1549.41494276	376.0	-1.95497295264	-0.436849732522	-0.0832411837885	438.437130715	670.768979721	1519.12429971	409.918189269	-3.47123365441	-0.0578538942401
407.568423444	765.846519316	1549.41494276	376.0	-5.42036687986	-0.621682081378	-0.118460762458	336.497227889	744.059211524	1465.43096837	384.874528959	-8.4918659058	-0.14153109843
407.568423444	765.846519316	1549.41494276	376.0	-10.4491051401	-0.471952071463	-0.089929891666	403.576615513	593.600268335	1387.51494634	390.338062488	-8.06469141787	-0.134411523631
407.568423444	765.846519316	1549.41494276	376.0	9.25372025823	-0.679954825842	-0.129564562851	306.55107	954.959700208	1692.7934672	431.282696996	-3.72699644495	-0.0621166074158
407.568423444	765.846519316	1549.41494276	376.0	-9.00507429225	-0.598560566137	-0.114054985925	350.556780681	775.129487842	1409.88897607	284.202707547	-8.05034488726	-0.134172414788
407.568423444	765.846519316	1549.41494276	376.0	5.20484888104	-0.384094756759	-0.0731887874922	502.850098671	778.451646825	1630.05964907	348.757903575	0.433365161336	0.00722275268893
407.568423444	765.846519316	1549.41494276	376.0	-13.0200492195	-0.464745980984	-0.0885567799131	410.067081689	608.586733288	1347.6803546	329.026539622	-7.71008522932	-0.128501420489
407.568423444	765.846519316	1549.41494276	376.0	-8.48658806211	-0.600955294028	-0.114511298405	343.9948305	713.137291859	1417.9224792	360.790356836	-9.39482406133	-0.156580401022
407.568423444	765.846519316	1549.41494276	376.0	-15.3445665686	-0.628422983592	-0.119745233154	322.285567506	624.665116863	1311.66393544	364.713251075	-12.604183714	-0.210069728566
407.568423444	765.846519316	1549.41494276	376.0	3.86180593888	-0.487457560361	-0.0928844436663	414.524390073	764.390639039	1609.25034104	430.335311926	-4.62577471113	-0.0770962451855
407.568423444	765.846519316	1549.41494276	376.0	-1.94993570368	-0.599855550007	-0.114301743523	354.879883245	856.385148231	1519.20234759	307.937316118	-5.65193350555	-0.0941988917592
407.568423444	765.846519316	1549.41494276	376.0	1.11174418264	-0.485422630982	-0.0924966903548	427.991205253	850.295090054	1566.64047325	288.354177944	-3.23003156918	-0.0538338594864
407.568423444	765.846519316	1549.41494276	376.0	-0.0253364964058	-0.497298501888	-0.0947596230732	416.806055446	826.088743049	1549.0223753	306.127576803	-4.1547504296	-0.0692458404933
407.568423444	765.846519316	1549.41494276	376.0	-17.4511525327	-0.647640347271	-0.123407078367	317.804776812	676.701963935	1279.02417774	284.517436989	-11.7525052486	-0.195875087476
407.568423444	765.846519316	1549.41494276	376.0	-12.9402295175	-0.587691389581	-0.111983877588	337.542143041	584.212713235	1348.91709299	427.162236713	-12.93349001	-0.215558166833
407.568423444	765.846519316	1549.41494276	376.0	6.63543901625	-0.536120011543	-0.102157014395	391.875780998	827.573189744	1652.2254264	432.776455654	-4.41423220445	-0.0735705367408
407.568423444	765.846519316	1549.41494276	376.0	7.22597421555	-0.380746039695	-0.0725506935395	502.335748084	754.026190197	1661.37526702	405.013328735	0.470850303423	0.00784750505706
407.568423444	765.846519316	1549.41494276	376.0	16.1902178819	-0.445586963737	-0.0849060525414	465.447897596	921.125927363	1800.26859789	413.694772929	0.677546912236	0.0112924485373
407.568423444	765.846519316	1549.41494276	376.0	6.2349302671	-0.563287403728	-0.107333727845	381.194564315	899.559790777	1646.01988399	365.265528897	-3.60220355937	-0.0600367259896
407.568423444	765.846519316	1549.41494276	376.0	8.30229379697	-0.46765832932	-0.0891117243368	436.09808371	823.558045182	1678.05192344	418.39579455	-2.36821270472	-0.0394702117453
407.568423444	765.846519316	1549.41494276	376.0	-8.60927827187	-0.462112134521	-0.0880549036817	413.60915924	623.371172959	1416.02149875	379.041166553	-6.76333209295	-0.112722201549
407.568423444	765.846519316	1549.41494276	376.0	-4.98116378606	-0.369134457047	-0.0703381206263	502.96453155	664.758211826	1472.23604674	304.51330336	-1.55517271491	-0.0259195452485
407.568423444	765.846519316	1549.41494276	376.0	11.9721308484	-0.450526078893	-0.085847194911	455.834862282	875.67066609	1734.91292709	403.407398719	-0.499644901767	-0.00832741502945
407.568423444	765.846519316	1549.41494276	376.0	-14.2366074759	-0.398985473531	-0.0760261954136	463.47949285	580.751317725	1328.83081919	284.600008611	-3.2298714369	-0.053831190615
407.568423444	765.846519316	1549.41494276	376.0	17.6091443469	-0.46492273361	-0.0885904599104	451.431320854	930.570270153	1822.25365656	440.252065556	0.158376278415	0.00263960464026
407.568423444	765.846519316	1549.41494276	376.0	-5.97541229374	-0.648908476198	-0.123648718788	323.194432509	752.421742112	1456.83101179	381.214837168	-8.56028841748	-0.142671473625
407.568423444	765.846519316	1549.41494276	376.0	-6.48099591888	-0.444557693926	-0.0847099264341	431.92925434	668.820857536	1448.99742355	348.247311677	-4.68709781733	-0.0781182969556
407.568423444	765.846519316	1549.41494276	376.0	-0.0481492222151	-0.472894031395	-0.0901093809824	426.964805755	781.781596019	1548.66891152	339.922509742	-4.09975469869	-0.0683292449781
407.568423444	765.846519316	1549.41494276	376.0	8.28524949119	-0.519095468788	-0.0989130085343	412.309261653	919.435855762	1677.78783642	346.042719007	-2.30431588833	-0.0384052648055
407.568423444	765.846519316	1549.41494276	376.0	-4.01258019058	-0.373740026136	-0.0712157061997	497.898138781	664.628008466	1487.2434257	324.71727845	-1.41055088066	-0.0235091813443
407.568423444	765.846519316	1549.41494276	376.0	-2.1277819035	-0.549452322377	-0.104697469965	385.312996128	841.186056768	1516.446772	289.947719102	-5.25947840778	-0.087657973463
407.568423444	765.846519316	1549.41494276	376.0	-2.01558813709	-0.651342210756	-0.12411246394	323.170513026	879.212742116	1518.18511898	315.801863839	-5.78810521075	-0.0964684201791
407.568423444	765.846519316	1549.41494276	376.0	14.1556386121	-0.397978593608	-0.0758343356722	504.388907261	888.85518388	1768.74452266	375.500431518	2.13896508854	0.0356494181423
407.568423444	765.846519316	1549.41494276	376.0	4.25574675536	-0.573037871256	-0.109191667541	368.901444801	812.585110806	1615.35411891	433.867563307	-5.51206368016	-0.0918677280027
407.568423444	765.846519316	1549.41494276	376.0	-7.49760366488	-0.576441693786	-0.109840261773	350.875947261	658.576348602	1433.24595123	423.793655365	-10.325673244	-0.172094554066
407.568423444	765.846519316	1549.41494276	376.0	14.0594215167	-0.467035917285	-0.0889931244826	450.848697632	936.919818711	1767.25372061	379.485204263	-0.0974935963411	-0.00162489327235
407.568423444	765.846519316	1549.41494276	376.0	12.0376607779	-0.592319109655	-0.112865684004	363.404237199	910.464414064	1735.92825761	462.059606349	-3.27299958883	-0.0545499931472
407.568423444	765.846519316	1549.41494276	376.0	12.85002772	-0.45893698405	-0.0874498826316	457.263249299	936.923739951	1748.5151924	354.328203153	0.0947476795348	0.00157912799225
407.568423444	765.846519316	1549.41494276	376.0	10.5000842698	-0.408880745578	-0.0779117274349	487.205888251	850.229465479	1712.10481744	374.669463708	1.16100549491	0.0193500915819
407.568423444	765.846519316	1549.41494276	376.0	-13.7744917878	-0.60443247298	-0.115173870614	331.939414622	607.242150719	1335.99090871	396.80934337	-12.6560668344	-0.21093444724
407.568423444	765.846519316	1549.41494276	376.0	-9.75455691287	-0.544242541033	-0.103704752483	375.154056612	721.937716441	1398.27638035	301.184607299	-8.57548526364	-0.142924754394
407.568423444	765.846519316	1549.41494276	376.0	1.92107609874	-0.576626542566	-0.109875484483	368.819715302	839.033459069	1579.1803829	371.327208526	-5.2722258055	-0.0878704300917
407.568423444	765.846519316	1549.41494276	376.0	-1.0187347424	-0.637287960639	-0.121434443719	331.452576547	788.078759178	1533.63051443	414.099178709	-7.17328124953	-0.119554687492
407.568423444	765.846519316	1549.41494276	376.0	-5.41046503645	-0.58016046164	-0.110548868453	361.091097894	775.61065835	1465.58438901	328.882632768	-7.40182612855	-0.123363768809
407.568423444	765.846519316	1549.41494276	376.0	-5.08244556447	-0.612249769406	-0.116663446914	339.774571907	726.09550351	1470.66677173	404.79669631	-8.78752263969	-0.146458710661
407.568423444	765.846519316	1549.41494276	376.0	8.77576218049	-0.483451998117	-0.0921211886656	431.70565542	872.906966964	1685.38791333	380.775290942	-2.07135146999	-0.0345225244998
407.568423444	765.846519316	1549.41494276	376.0	-9.15421569064	-0.418762833814	-0.0797947472968	450.231098293	629.946589316	1407.57815696	327.400469348	-2.88958772139	-0.0481597953564
407.568423444	765.846519316	1549.41494276	376.0	-5.3783896828	-0.398155461015	-0.075868037541	466.905828987	606.994477723	1466.08136934	392.181062626	-1.890927457	-0.0315154576166
407.568423444	765.846519316	1549.41494276	376.0	-1.85185645697	-0.50248325769	-0.0957475719683	404.666938738	759.638329639	1520.7220021	356.416733721	-5.8146091971	-0.096910153285
407.568423444	765.846519316	1549.41494276	376.0	-12.2990534268	-0.657505543375	-0.125286879454	311.301872482	642.839154502	1358.85157115	404.710544163	-11.8863559091	-0.198105931818
407.568423444	765.846519316	1549.41494276	376.0	-10.5180072827	-0.495773565667	-0.0944690483359	394.071678594	650.183344312	1386.44736624	342.192343336	-8.71316840369	-0.145219473395
407.568423444	765.846519316	1549.41494276	376.0	-12.062178512	-0.382310796216	-0.0728488559863	478.97378316	576.458175395	1362.52174647	307.089787918	-2.89717597913	-0.0482862663189
407.568423444	765.846519316	1549.41494276	376.0	7.76714646936	-0.44158119362	-0.0841427579306	446.470184617	765.869948283	1669.76027078	457.420137883	-1.92777561387	-0.0321295935645
407.568423444	765.846519316	1549.41494276	376.0	-5.67944564889	-0.606421765736	-0.115552927922	344.767466503	750.025821931	1461.41676321	366.623474776	-8.26594663499	-0.13776577725
407.568423444	765.846519316	1549.41494276	376.0	-0.234084628587	-0.571572089045	-0.108912364528	372.457649491	850.52152374	1545.78800055	322.808827315	-5.2175642587	-0.0869594043117
407.568423444	765.846519316	1549.41494276	376.0	-6.27854097796	-0.509152173589	-0.0970183257601	382.766883543	623.491337221	1452.13429066	445.876069897	-9.28615184264	-0.154769197377
407.568423444	765.846519316	1549.41494276	376.0	8.10831229174	-0.494451506946	-0.0942171316589	416.421790785	812.125219194	1675.04634501	446.499335035	-3.56852197849	-0.0594753663081
407.568423444	765.846519316	1549.41494276	376.0	18.0426577984	-0.414773750495	-0.0790346323351	485.350823485	880.405335207	1828.97057876	463.214420068	1.79967226447	0.0299945377411
407.568423444	765.846519316	1549.41494276	376.0	-2.43914478894	-0.427370606051	-0.0814349477994	441.433607117	616.42337009	1511.62246893	453.765491718	-2.67160047437	-0.0445266745729
407.568423444	765.846519316	1549.41494276	376.0	-15.0435915844	-0.546717770527	-0.104176404445	359.460809796	600.380228107	1316.32728682	356.486248921	-12.0853530334	-0.201422550557
407.568423444	765.846519316	1549.41494276	376.0	-1.19880851855	-0.474900764247	-0.0904917614799	409.315593937	666.042143362	1530.84042444	455.482687139	-6.25560881691	-0.104260146949
407.568423444	765.846519316	1549.41494276	376.0	7.18403670215	-0.410497443291	-0.0782197872125	489.177265564	867.150961583	1660.72548092	304.39725377	0.90558200343	0.0150930333905
407.568423444	765.846519316	1549.41494276	376.0	-11.0360601008	-0.527228644776	-0.1004627753	383.585819307	711.009571609	1378.42057847	283.82518755	-8.5998839382	-0.14333139897
407.568423444	765.846519316	1549.41494276	376.0	4.30139249172	-0.407799067437	-0.0777056149842	470.023022683	722.569365387	1616.06136077	423.468972704	-0.399017080405	-0.00665028467342
407.568423444	765.846519316	1549.41494276	376.0	1.01820396578	-0.577718863311	-0.110083624869	365.466776719	805.239450573	1565.19114715	394.484919862	-6.045562372	-0.100759372867
407.568423444	765.846519316	1549.41494276	376.0	-11.9180664615	-0.485625744062	-0.0925353933046	401.805831523	660.87844047	1364.75464012	302.070368125	-8.20666223124	-0.136777703854
407.568423444	765.846519316	1549.41494276	376.0	2.32212624037	-0.406538594425	-0.0774654333889	472.258007621	729.972027549	1585.39431372	383.164278549	-0.496993340576	-0.00828322234293
407.568423444	765.846519316	1549.41494276	376.0	-11.3361631701	-0.430697879776	-0.0820689557501	437.615385201	606.81727537	1373.77073667	329.338076097	-4.15950001199	-0.0693250001999
407.568423444	765.846519316	1549.41494276	376.0	-10.4641025895	-0.619368238186	-0.118019862459	335.19009059	717.997610954	1387.28257361	334.094872069	-9.6771743548	-0.161286239247
407.568423444	765.846519316	1549.41494276	376.0	-0.425589692179	-0.631599165109	-0.120350450669	336.008465262	855.990004721	1542.82079247	350.822322491	-5.80589041116	-0.096764840186
407.568423444	765.846519316	1549.41494276	376.0	-3.33867143615	-0.632975683294	-0.12061274453	334.287154302	824.615079995	1497.68506864	338.782834342	-6.70542655259	-0.11175710921
407.568423444	765.846519316	1549.41494276	376.0	2.36760468743	-0.517661559863	-0.0986397789373	401.125204336	807.244381861	1586.09896357	377.729377376	-4.83153550961	-0.0805255918268
407.568423444	765.846519316	1549.41494276	376.0	10.4638210677	-0.519339599987	-0.0989595274365	411.984664669	918.067125429	1711.54294997	381.491159868	-2.13917796367	-0.0356529660611
407.568423444	765.846519316	1549.41494276	376.0	-9.30613991412	-0.513888004127	-0.0979207324938	386.285817353	672.947876824	1405.22422034	345.990526161	-8.8276038641	-0.147126731068
407.568423444	765.846519316	1549.41494276	376.0	14.5552384069	-0.458896071985	-0.0874420868874	450.830705987	887.062255513	1774.93598159	437.043020092	-0.482079868965	-0.00803466448275
407.568423444	765.846519316	1549.41494276	376.0	6.70856900486	-0.526302761365	-0.100286349345	396.79115458	818.038260269	1653.35851337	438.529098518	-4.39761414099	-0.0732935690165
407.568423444	765.846519316	1549.41494276	376.0	-7.2933026328	-0.609646575178	-0.116167411429	344.987933023	779.854929474	1436.41142195	311.56855945	-7.84731240458	-0.130788540076
407.568423444	765.846519316	1549.41494276	376.0	-6.37812812799	-0.669065912498	-0.127489693692	309.047732118	673.425301345	1450.59127248	468.118239014	-10.4740516673	-0.174567527788
407.568423444	765.846519316	1549.41494276	376.0	15.3581241552	-0.417713254172	-0.0795947511761	484.372644208	888.928412293	1787.37601335	414.074956848	1.54165004547	0.0256941674244
407.568423444	765.846519316	1549.41494276	376.0	10.9373077086	-0.417649827673	-0.079582665334	485.342954025	889.927651746	1718.87922273	343.608616963	1.18093181927	0.0196821969878
407.568423444	765.846519316	1549.41494276	376.0	-15.7791767892	-0.594476401128	-0.113276753264	342.703369498	672.247152086	1304.93001974	289.97949816	-11.2459203354	-0.187432005589
407.568423444	765.846519316	1549.41494276	376.0	-8.60026207932	-0.403888104174	-0.0769603857039	460.97764669	600.750771978	1416.16119699	354.432778319	-2.30126380444	-0.0383543967407
407.568423444	765.846519316	1549.41494276	376.0	-8.75327513225	-0.671322374127	-0.127919659704	311.023503196	819.060216034	1413.79038988	283.70667065	-7.78687464743	-0.129781244124
407.568423444	765.846519316	1549.41494276	376.0	15.3894860086	-0.392216889147	-0.0747364499137	505.411784238	857.349370661	1787.86193859	425.100783693	2.03349333597	0.0338915555995
407.568423444	765.846519316	1549.41494276	376.0	1.04883980112	-0.535987796771	-0.102131821031	397.848321471	884.245403602	1565.66582336	283.572098291	-3.91079924224	-0.0651799873706
407.568423444	765.846519316	1549.41494276	376.0	-3.35050564061	-0.677706994719	-0.129136241372	309.176459341	741.134565196	1497.50170771	447.19068317	-8.6412542376	-0.14402090396
407.568423444	765.846519316	1549.41494276	376.0	-7.571127119	-0.428071021253	-0.0815684110619	443.186195513	643.046337233	1432.10676784	345.874235097	-3.45874172268	-0.057645695378
407.568423444	765.846519316	1549.41494276	376.0	18.279057485	-0.388377051971	-0.0740047736225	509.263913033	856.366829862	1832.63339083	467.002647934	2.27203289666	0.0378672149443
407.568423444	765.846519316	1549.41494276	376.0	-2.54194522793	-0.602997082459	-0.1149003587	351.890527445	826.714528609	1510.02966356	331.424607508	-6.2912800926	-0.10485466821
407.568423444	765.846519316	1549.41494276	376.0	13.5857854689	-0.439901201614	-0.0838226375027	463.682825392	874.20360236	1759.91513291	422.028705155	0.109707034276	0.00182845057126
407.568423444	765.846519316	1549.41494276	376.0	8.18548961434	-0.474906367641	-0.0904928292	426.637169661	792.993093529	1676.24214198	456.611878793	-3.20425762031	-0.0534042936718
407.568423444	765.846519316	1549.41494276	376.0	4.77039564079	-0.559122860476	-0.106540179207	382.772959278	881.739520757	1623.32816565	358.815685613	-3.97642551696	-0.0662737586159
407.568423444	765.846519316	1549.41494276	376.0	-7.38555737517	-0.659140095681	-0.125598341403	317.946285899	833.383343071	1434.98201318	283.652384213	-7.26868405328	-0.121144734221
407.568423444	765.846519316	1549.41494276	376.0	8.65163846262	-0.519281540382	-0.0989484642495	405.559190133	857.120956756	1683.46472189	420.784575005	-3.32137356716	-0.0553562261193
407.568423444	765.846519316	1549.41494276	376.0	5.89373997207	-0.592975968538	-0.112990847664	361.747611345	899.607160668	1640.73343058	379.378658563	-4.02590620423	-0.0670984367371
407.568423444	765.846519316	1549.41494276	376.0	-3.24579683529	-0.469736585065	-0.0895077334346	413.732617183	672.954080428	1499.12408158	412.437383972	-6.07213217041	-0.10120220284
407.568423444	765.846519316	1549.41494276	376.0	-12.0604543378	-0.441200268662	-0.0840701731445	428.864834844	609.632197929	1362.54846109	324.051428314	-5.349133045	-0.0891522174167
407.568423444	765.846519316	1549.41494276	376.0	14.3156066348	-0.419382271212	-0.0799127803376	476.58607712	847.547363262	1771.22309111	447.089650724	0.916805232792	0.0152800872132
407.568423444	765.846519316	1549.41494276	376.0	9.24999561038	-0.433865138902	-0.082672473114	462.443535659	831.307514256	1692.73575695	398.984707037	-0.50286685751	-0.00838111429183
407.568423444	765.846519316	1549.41494276	376.0	7.88516205115	-0.506887735742	-0.0965868398898	413.978410155	859.512249892	1671.58882184	398.098161795	-3.04830138808	-0.0508050231347
407.568423444	765.846519316	1549.41494276	376.0	-5.82611687972	-0.36922101046	-0.0703546132735	495.149354243	602.666804768	1459.14421724	361.328058232	-1.93016149889	-0.0321693583148
407.568423444	765.846519316	1549.41494276	376.0	10.461141802	-0.440602402117	-0.0839562504034	468.196892919	906.205468363	1711.50143702	337.099075742	0.239345647406	0.00398909412343
407.568423444	765.846519316	1549.41494276	376.0	12.9945695258	-0.504724526481	-0.0961746430033	417.889228732	884.262448018	1750.75474474	448.60306799	-2.1210838075	-0.0353513967917
407.568423444	765.846519316	1549.41494276	376.0	1.62541767514	-0.496076430831	-0.0945267589236	409.399572107	766.010666863	1574.5994071	399.189168132	-5.12282279043	-0.0853803798406
407.568423444	765.846519316	1549.41494276	376.0	8.01567275126	-0.579094032048	-0.110345661595	369.059658963	858.093511108	1673.61097413	446.45780406	-4.35454092413	-0.0725756820688
407.568423444	765.846519316	1549.41494276	376.0	-5.19981084151	-0.640914565865	-0.122125488922	328.674953348	785.305991439	1468.84829659	354.8673518	-7.73925993754	-0.128987665626
407.568423444	765.846519316	1549.41494276	376.0	-9.32188219174	-0.531810339403	-0.101335811624	381.814920078	718.026124497	1404.98030714	305.13926256	-8.34617847781	-0.13910297463
407.568423444	765.846519316	1549.41494276	376.0	9.20409798616	-0.400663594758	-0.076345959367	482.994909324	769.805670193	1692.0246123	439.224032787	0.660385408047	0.0110064234675
407.568423444	765.846519316	1549.41494276	376.0	2.98796536222	-0.540944071175	-0.103076233074	387.176658618	811.018137406	1595.71092457	397.516128543	-5.18185056707	-0.0863641761179
407.568423444	765.846519316	1549.41494276	376.0	-17.348217635	-0.522312308746	-0.0995259734653	371.982269321	595.896784376	1280.61906642	312.740012723	-11.7604834204	-0.196008057007
407.568423444	765.846519316	1549.41494276	376.0	-1.9043783228	-0.612712722547	-0.116751662071	346.514689213	832.824788364	1519.90822046	340.568742884	-6.20366717145	-0.103394452857
407.568423444	765.846519316	1549.41494276	376.0	-2.75653695421	-0.491284495114	-0.0936136614166	400.402784395	678.679752471	1506.70474729	427.622210423	-7.07335696941	-0.117889282824
407.568423444	765.846519316	1549.41494276	376.0	-1.44206003226	-0.526947593499	-0.100409221322	398.324854269	833.044160511	1527.07144914	295.702434358	-4.91406541207	-0.0819010902012
407.568423444	765.846519316	1549.41494276	376.0	-9.13073067012	-0.538565205806	-0.102622943179	377.433695181	713.817852423	1407.94203737	316.69048977	-8.56949987706	-0.142824997951
407.568423444	765.846519316	1549.41494276	376.0	-7.66735443667	-0.642297479917	-0.122389001509	319.26319867	656.241199508	1430.6158074	455.111409226	-10.9341632746	-0.182236054576
407.568423444	765.846519316	1549.41494276	376.0	-10.1897802669	-0.574450506274	-0.109460843421	360.36415455	740.118525503	1391.53296467	291.050284619	-8.69139000801	-0.144856500134
407.568423444	765.846519316	1549.41494276	376.0	-0.0531516282693	-0.641594905282	-0.122255126769	329.544178324	887.392441173	1548.59140349	331.654783992	-5.34770629674	-0.089128438279
407.568423444	765.846519316	1549.41494276	376.0	2.03486762955	-0.675054269534	-0.128630767823	310.644639088	886.97485809	1580.94348588	383.323988699	-5.39317825778	-0.0898863042964
407.568423444	765.846519316	1549.41494276	376.0	-4.57592597653	-0.359641240335	-0.0685291997589	504.852369625	598.574692281	1478.51486191	375.087800004	-1.79008823461	-0.0298348039101
407.568423444	765.846519316	1549.41494276	376.0	-3.10750411386	-0.436420425452	-0.0831593798498	445.175995969	723.321987802	1501.26680967	332.768825902	-3.18033785346	-0.053005630891
407.568423444	765.846519316	1549.41494276	376.0	2.58729911253	-0.398251236411	-0.0758862874258	473.35900441	670.563621287	1589.50294182	445.580316127	-0.718111035358	-0.011968517256
407.568423444	765.846519316	1549.41494276	376.0	12.714664523	-0.53879881376	-0.10266745689	396.899688338	892.515060215	1746.4178548	457.003106248	-2.74178770768	-0.0456964617947
407.568423444	765.846519316	1549.41494276	376.0	-7.56134636961	-0.667855052034	-0.127258965708	309.071951108	667.611062093	1432.25831224	455.575299035	-10.7465307306	-0.179108845509
407.568423444	765.846519316	1549.41494276	376.0	-1.92024996737	-0.60164406168	-0.114642542241	343.876319352	713.900896222	1519.66230283	461.885087253	-8.63639757979	-0.143939959663
407.568423444	765.846519316	1549.41494276	376.0	10.0583789301	-0.409797395477	-0.0780863939552	498.597963218	922.896994288	1705.2609689	283.766011397	1.68299591962	0.0280499319936
407.568423444	765.846519316	1549.41494276	376.0	-6.6076924181	-0.519107831994	-0.0989153643281	382.873218939	670.09127513	1447.03436906	394.069874993	-8.73903270407	-0.145650545068
407.568423444	765.846519316	1549.41494276	376.0	2.02237655304	-0.471850883824	-0.0899106104847	433.264850256	820.448136498	1580.74994727	327.036960518	-3.1743897811	-0.0529064963517
407.568423444	765.846519316	1549.41494276	376.0	7.75908099138	-0.619682963978	-0.118079833075	344.927790515	862.44161992	1669.63530306	462.265892627	-4.73324075658	-0.078887345943
407.568423444	765.846519316	1549.41494276	376.0	7.19879161431	-0.514591706086	-0.0980548220438	407.29783256	845.266742976	1660.95409573	408.389520195	-3.56070021695	-0.0593450036159
407.568423444	765.846519316	1549.41494276	376.0	14.5806051727	-0.414660360848	-0.0790130260763	482.704393482	859.741700755	1775.32901805	432.882923814	1.31969125074	0.0219948541789
407.568423444	765.846519316	1549.41494276	376.0	-3.88240790136	-0.404320803455	-0.0770428360242	467.920990561	672.967662863	1489.2603346	348.371681174	-1.38717657322	-0.0231196095537
407.568423444	765.846519316	1549.41494276	376.0	-15.4227397938	-0.569642510129	-0.108544685619	349.177879987	612.426480229	1310.45270781	348.848347597	-12.318701397	-0.20531168995
407.568423444	765.846519316	1549.41494276	376.0	17.9754661311	-0.458626682058	-0.0873907549653	457.689078757	943.238081438	1827.92950103	427.002340833	0.58917731924	0.00981962198733
407.568423444	765.846519316	1549.41494276	376.0	-5.0069484683	-0.629040571776	-0.119862913829	336.124783739	827.469714838	1471.83653502	308.24203644	-6.81966882448	-0.113661147075
407.568423444	765.846519316	1549.41494276	376.0	8.56669095769	-0.595159766733	-0.113406967746	361.056451223	938.911163767	1682.14853256	382.180917569	-3.20661429636	-0.053443571606
407.568423444	765.846519316	1549.41494276	376.0	-1.34505188914	-0.570967257807	-0.108797114674	371.935328452	838.798565501	1528.5745078	317.840613849	-5.54674085603	-0.0924456809338
407.568423444	765.846519316	1549.41494276	376.0	-16.4557067111	-0.66974847148	-0.127619754474	308.134501428	681.450062486	1294.44776404	304.863200128	-11.6001830049	-0.193336383415
407.568423444	765.846519316	1549.41494276	376.0	-9.1725988992	-0.66666907222	-0.1270329787	311.801723787	703.676201675	1407.29332478	391.815399315	-10.1082834062	-0.168471390103
407.568423444	765.846519316	1549.41494276	376.0	10.8418286389	-0.446181736293	-0.0850193857266	465.093417173	916.748035942	1717.39985576	335.558402644	0.164368328698	0.00273947214497
407.568423444	765.846519316	1549.41494276	376.0	-5.95536751435	-0.44974119898	-0.0856976370008	428.135715181	671.272697284	1457.1415886	357.733176132	-5.01511312193	-0.0835852186988
407.568423444	765.846519316	1549.41494276	376.0	7.88557594811	-0.414067528908	-0.0789000626731	475.001542715	802.09015419	1671.59523482	394.503537918	0.189220119422	0.00315366865703
407.568423444	765.846519316	1549.41494276	376.0	2.56535001203	-0.568686032209	-0.108362429918	376.905236904	893.71093755	1589.16285918	318.546684728	-4.1386116111	-0.068976860185
407.568423444	765.846519316	1549.41494276	376.0	-14.593885431	-0.454098270304	-0.0865278716281	415.992925027	581.764576554	1323.29510116	325.537599583	-7.06806436443	-0.11780107274
407.568423444	765.846519316	1549.41494276	376.0	-1.74137911559	-0.56838517353	-0.108305101663	368.685735306	785.079798658	1522.43375453	368.668220569	-6.64041370297	-0.110673561716
407.568423444	765.846519316	1549.41494276	376.0	-9.15695372825	-0.508885308352	-0.0969674749146	385.530379582	644.653490684	1407.53573339	377.351863128	-9.20798581412	-0.153466430235
407.568423444	765.846519316	1549.41494276	376.0	-14.7368609982	-0.630736851867	-0.120186137932	328.479396048	709.714376847	1321.07981636	282.886043467	-10.516139667	-0.175268994451
407.568423444	765.846519316	1549.41494276	376.0	-4.4363422102	-0.61231617044	-0.11667609955	343.760528901	777.216856804	1480.67759364	359.700207939	-7.58526047359	-0.126421007893
407.568423444	765.846519316	1549.41494276	376.0	13.1463981997	-0.413988717973	-0.0788850453455	482.613136988	854.025843095	1753.1072009	416.468220819	1.17771967837	0.0196286613062
407.568423444	765.846519316	1549.41494276	376.0	-13.7308855031	-0.673432296603	-0.128321702859	307.3687597	690.326411937	1336.666551	338.971379365	-11.0328645983	-0.183881076639
407.568423444	765.846519316	1549.41494276	376.0	1.76346843201	-0.670463246594	-0.127755954	310.077381613	936.99743791	1576.73838616	329.663566634	-4.67691327702	-0.077948554617
407.568423444	765.846519316	1549.41494276	376.0	18.0890415522	-0.409154910151	-0.0779639691599	493.020856091	895.99780592	1829.68925557	440.670593562	2.22783765573	0.0371306275956
407.568423444	765.846519316	1549.41494276	376.0	0.79381318389	-0.65510872539	-0.12483016871	322.981034452	821.526223078	1561.71440285	417.207145319	-6.46194943795	-0.107699157299
407.568423444	765.846519316	1549.41494276	376.0	16.255971013	-0.422593102503	-0.0805246003244	475.223814305	858.33668433	1801.28738673	467.726888091	1.01701860583	0.0169503100971
407.568423444	765.846519316	1549.41494276	376.0	-8.335376883	-0.439588999783	-0.0837631478246	433.614154312	646.289693085	1420.2653678	340.361520403	-4.62003535151	-0.0770005891918
407.568423444	765.846519316	1549.41494276	376.0	-6.10759370201	-0.364625524868	-0.0694789490984	503.319147349	629.712622268	1454.7829733	321.751203682	-1.85079833191	-0.0308466388652
407.568423444	765.846519316	1549.41494276	376.0	2.49281676439	-0.410546425553	-0.0782291207228	466.807349249	716.855402903	1588.0390182	404.376266051	-0.768549455977	-0.0128091575996
407.568423444	765.846519316	1549.41494276	376.0	4.06592821269	-0.623827085631	-0.118869490402	341.249377997	834.91012751	1612.41304205	436.253536544	-5.62465366273	-0.0937442277122
407.568423444	765.846519316	1549.41494276	376.0	-10.9054227292	-0.566381169185	-0.107923241079	355.872877168	657.707746172	1380.44469342	366.864070084	-10.6094141864	-0.176823569773
407.568423444	765.846519316	1549.41494276	376.0	8.95526958079	-0.594420700323	-0.113266139543	361.579702508	947.172163526	1688.16922781	379.417361776	-3.04494144068	-0.0507490240113
407.568423444	765.846519316	1549.41494276	376.0	3.71205314148	-0.444867514448	-0.0847689623566	436.691383316	712.050276355	1606.93004882	458.188389147	-3.16496878883	-0.0527494798138
407.568423444	765.846519316	1549.41494276	376.0	-4.09974806747	-0.493648530796	-0.0940641255328	406.121002606	730.108495678	1485.89283359	349.663335304	-6.33994926833	-0.105665821139
407.568423444	765.846519316	1549.41494276	376.0	-6.25977359284	-0.450700010999	-0.0858803374617	421.032189931	605.994648922	1452.42507533	425.398236478	-5.48711743204	-0.0914519572007
407.568423444	765.846519316	1549.41494276	376.0	5.20157231612	-0.398876088341	-0.0760053521992	494.882766984	827.61425992	1630.00888148	307.511854581	0.673244109883	0.0112207351647
407.568423444	765.846519316	1549.41494276	376.0	16.9724154843	-0.394092730552	-0.0750938892058	505.826922587	874.256972465	1812.38808442	432.304189368	2.29652738481	0.0382754564136
407.568423444	765.846519316	1549.41494276	376.0	-8.56380743747	-0.508035217095	-0.0968054910623	394.281452186	707.03593433	1416.72603066	315.408644139	-7.82927691536	-0.130487948589
407.568423444	765.846519316	1549.41494276	376.0	15.675055596	-0.57123795707	-0.108848696088	378.719518297	952.56345689	1792.28659645	461.003621264	-2.07806246883	-0.0346343744805
407.568423444	765.846519316	1549.41494276	376.0	14.6339974328	-0.512773820337	-0.0977084261313	419.127255646	949.871986468	1776.15628571	407.157043593	-1.17200495434	-0.0195334159057
407.568423444	765.846519316	1549.41494276	376.0	0.172603533461	-0.442382022438	-0.0842953548854	452.918488282	806.8285836	1552.0892877	292.342215818	-2.17226720026	-0.0362044533377
407.568423444	765.846519316	1549.41494276	376.0	-1.22249222671	-0.434234842072	-0.0827429196021	442.560959297	688.521822521	1530.47346553	399.390683708	-3.07196775204	-0.051199462534
407.568423444	765.846519316	1549.41494276	376.0	0.572862989619	-0.54728019031	-0.104283572849	388.633796043	862.032347149	1558.29096752	307.624824332	-4.55191992632	-0.0758653321053
407.568423444	765.846519316	1549.41494276	376.0	-2.2191758963	-0.426748844016	-0.0813164718019	444.729279597	646.667163947	1515.03069982	423.634256273	-2.6528858061	-0.0442147634349
407.568423444	765.846519316	1549.41494276	376.0	4.21613629424	-0.57500517981	-0.109566535787	373.346421865	904.5130822	1614.74038851	336.880884445	-3.8871658491	-0.064786097485
407.568423444	765.846519316	1549.41494276	376.0	10.5958841268	-0.566285595472	-0.107905029625	380.159742847	910.35166028	1713.58915474	423.077751612	-3.07055624414	-0.0511759374023
407.568423444	765.846519316	1549.41494276	376.0	16.4406707537	-0.422803427395	-0.0805646774762	476.327358202	866.823423262	1804.14915211	460.998370644	1.11797108611	0.0186328514352
407.568423444	765.846519316	1549.41494276	376.0	2.12222321054	-0.664592625871	-0.126637314381	313.42522468	942.603858322	1582.2969863	326.267903302	-4.51181465448	-0.0751969109079
407.568423444	765.846519316	1549.41494276	376.0	10.5560534467	-0.415116638179	-0.0790999691653	471.14771787	784.578963557	1712.97201223	457.245330803	0.200581539155	0.00334302565258
407.568423444	765.846519316	1549.41494276	376.0	-0.347597427907	-0.510736470898	-0.0973202116802	392.191069499	705.355299092	1544.02921627	446.482847681	-7.04173513913	-0.117362252319
407.568423444	765.846519316	1549.41494276	376.0	-5.67992530567	-0.484872416615	-0.0923918476781	398.010436458	625.77203921	1461.40933134	437.626855668	-7.96112031984	-0.132685338664
407.568423444	765.846519316	1549.41494276	376.0	0.370634105248	-0.475878782305	-0.0906781216283	419.375852251	744.46025077	1555.15760297	391.321499949	-4.84997665999	-0.0808329443331
407.568423444	765.846519316	1549.41494276	376.0	-1.37367350485	-0.522777805333	-0.0996146732723	396.889640495	798.224317113	1528.13104021	333.017082603	-5.51065951041	-0.0918443251735
407.568423444	765.846519316	1549.41494276	376.0	0.0746489215199	-0.421718979909	-0.0803580373302	463.8269767	768.48762112	1550.57156431	318.256966485	-1.38858956186	-0.0231431593644
407.568423444	765.846519316	1549.41494276	376.0	-10.8589391778	-0.528920462871	-0.100785149175	372.904853095	633.953885137	1381.16491651	374.306178283	-10.3249914644	-0.172083191074
407.568423444	765.846519316	1549.41494276	376.0	-1.07382698605	-0.641275240788	-0.122194215089	330.182261742	825.916735293	1532.77690698	376.677909944	-6.48768962857	-0.108128160476
407.568423444	765.846519316	1549.41494276	376.0	-7.85609703781	-0.438655730401	-0.0835853144818	429.121641659	584.128949781	1427.69140134	414.440809899	-4.33590532016	-0.0722650886693
407.568423444	765.846519316	1549.41494276	376.0	-2.28549197891	-0.38542300861	-0.0734418842626	490.346259796	701.869909496	1514.00318852	321.787019233	-1.01007962555	-0.0168346604258
407.568423444	765.846519316	1549.41494276	376.0	-10.7417803046	-0.391719657665	-0.0746417030611	474.335277794	619.437414123	1382.9801936	289.207501685	-2.59967100661	-0.0433278501102
407.568423444	765.846519316	1549.41494276	376.0	20.5969358321	-0.409394911456	-0.0780097011159	498.842279482	939.263272933	1868.54694429	430.441391879	2.82210187931	0.0470350313218
407.568423444	765.846519316	1549.41494276	376.0	0.714188874195	-0.651644322574	-0.124170030978	321.496334528	931.802339572	1560.4806919	307.182017796	-4.70408588899	-0.0784014314832
407.568423444	765.846519316	1549.41494276	376.0	8.52015516003	-0.661655582498	-0.126077664348	320.245298346	895.18513114	1681.42749996	465.997070471	-4.48939766613	-0.0748232944355
407.568423444	765.846519316	1549.41494276	376.0	-3.4438737928	-0.409111419731	-0.0779556821134	459.05570911	630.378201931	1496.0550476	406.621136565	-1.57892947571	-0.0263154912618
407.568423444	765.846519316	1549.41494276	376.0	-13.724979882	-0.664751969829	-0.126667677178	307.636865687	636.732541918	1336.75805358	392.388645973	-12.2410895422	-0.204018159037
407.568423444	765.846519316	1549.41494276	376.0	3.70408325698	-0.48803461818	-0.09299440133	427.054121135	858.696090847	1606.80656224	321.056350254	-2.91604646201	-0.0486007743668
407.568423444	765.846519316	1549.41494276	376.0	-5.2547754668	-0.489395594166	-0.0932537336444	413.049168638	759.096960273	1467.99666647	295.850537559	-5.74020712149	-0.0956701186915
407.568423444	765.846519316	1549.41494276	376.0	8.86383956682	-0.493242580921	-0.0939867722791	422.451121608	852.962992071	1686.75259751	411.338483832	-2.711696503	-0.0451949417166
407.568423444	765.846519316	1549.41494276	376.0	8.47655369868	-0.614844119642	-0.117157797188	348.272793344	917.587877503	1680.7519324	414.891261552	-3.7420774584	-0.06236795764
407.568423444	765.846519316	1549.41494276	376.0	-7.61374901887	-0.647512980025	-0.123382808694	316.695773276	653.06352184	1431.44637776	461.687082643	-11.0276568114	-0.183794280189
407.568423444	765.846519316	1549.41494276	376.0	-3.41952691359	-0.550678580524	-0.10493113196	373.45643832	738.60854226	1496.43228179	384.36730121	-7.58723705399	-0.1264539509
407.568423444	765.846519316	1549.41494276	376.0	11.6170756405	-0.421224584578	-0.0802638309027	474.909937784	845.004650053	1729.41164865	409.497060809	0.567171010222	0.00945285017036
407.568423444	765.846519316	1549.41494276	376.0	-10.6906144421	-0.645052783526	-0.122914021251	318.340821411	660.854177109	1383.77296512	404.577966601	-11.200211936	-0.186670198933
407.568423444	765.846519316	1549.41494276	376.0	6.39657161905	-0.658751931206	-0.125524377135	321.244704156	896.192813414	1648.52437925	431.086861681	-4.66461586698	-0.077743597783
407.568423444	765.846519316	1549.41494276	376.0	-10.5035151698	-0.552115619713	-0.105204958025	364.751176722	669.922350074	1386.6719092	351.998382408	-10.0236287305	-0.167060478841
407.568423444	765.846519316	1549.41494276	376.0	-0.0391422328944	-0.541143638132	-0.103114260315	378.336748319	733.928653357	1548.80846716	436.543065479	-7.15996273076	-0.119332712179
407.568423444	765.846519316	1549.41494276	376.0	16.6183201903	-0.422212714574	-0.0804521178685	478.707112125	879.155939786	1806.90167902	449.038627114	1.30407001691	0.0217345002818
407.568423444	765.846519316	1549.41494276	376.0	12.7492948524	-0.472596571513	-0.0900527003645	446.008535521	930.476478803	1746.9544223	370.469407977	-0.481298704977	-0.00802164508295
407.568423444	765.846519316	1549.41494276	376.0	3.41276997494	-0.577927991567	-0.110123474003	368.675059874	846.684569898	1602.29291071	386.933280942	-4.99407670135	-0.0832346116892
407.568423444	765.846519316	1549.41494276	376.0	-7.46968403056	-0.487756256228	-0.0929413597996	398.628354278	646.905084201	1433.67854221	388.145103734	-8.00260321505	-0.133376720251
407.568423444	765.846519316	1549.41494276	376.0	12.3998008496	-0.434458900806	-0.0827856137206	469.468139562	882.55805569	1741.53931	389.513114744	0.390077877691	0.00650129796152
407.568423444	765.846519316	1549.41494276	376.0	-7.32683391566	-0.511956491916	-0.0975526851974	381.590115309	627.236635574	1435.89188324	427.065132356	-9.45192764826	-0.157532127471
407.568423444	765.846519316	1549.41494276	376.0	17.287807928	-0.431380377709	-0.0821990048989	476.32180174	916.792584241	1817.27482207	424.160436091	1.34618178971	0.0224363631619
407.568423444	765.846519316	1549.41494276	376.0	-8.09123889606	-0.466698047859	-0.0889287438756	419.59386472	700.199942579	1424.04807825	304.254270952	-6.05292573627	-0.100882095604
407.568423444	765.846519316	1549.41494276	376.0	7.4878658973	-0.54307711986	-0.1034826829	397.405829606	949.078766	1665.43305587	318.948460261	-2.40971617951	-0.0401619363252
407.568423444	765.846519316	1549.41494276	376.0	16.0363495561	-0.402151224782	-0.0766294254539	505.461118834	926.927974313	1797.88453906	365.495445909	2.55983703885	0.0426639506474
407.568423444	765.846519316	1549.41494276	376.0	-10.3561905005	-0.450092454275	-0.0857645682689	422.332833318	617.715606127	1388.95457964	348.9061402	-5.97246338126	-0.0995410563543
407.568423444	765.846519316	1549.41494276	376.0	6.08271340476	-0.633190208532	-0.120653622053	334.861918936	945.26461133	1643.66141318	363.534882913	-3.76984984368	-0.0628308307279
407.568423444	765.846519316	1549.41494276	376.0	3.61451632598	-0.383469190523	-0.0730695866088	488.280626984	671.829340082	1605.41879882	445.308831757	-0.561193450789	-0.00935322417982
407.568423444	765.846519316	1549.41494276	376.0	2.60912151257	-0.623641310967	-0.118834091267	340.667739747	922.992350202	1589.84106135	326.180971402	-4.34986828782	-0.072497804797
407.568423444	765.846519316	1549.41494276	376.0	2.80003903851	-0.435107012248	-0.0829091105655	462.323403926	831.53533167	1592.79916603	298.94043043	-1.17611698018	-0.0196019496696
407.568423444	765.846519316	1549.41494276	376.0	8.02885302169	-0.54438785597	-0.103732442068	394.070022039	903.801246516	1673.81519121	375.943922655	-3.06550987081	-0.0510918311801
407.568423444	765.846519316	1549.41494276	376.0	-10.4499742539	-0.497142631196	-0.0947299221029	392.168017106	641.738609034	1387.50148016	353.594854016	-8.92312680932	-0.148718780155
407.568423444	765.846519316	1549.41494276	376.0	-10.4614586536	-0.448385634283	-0.0854393358009	428.949708223	669.200896296	1387.32353915	289.172934632	-5.51430920047	-0.0919051533411
407.568423444	765.846519316	1549.41494276	376.0	6.59271726706	-0.390001056516	-0.0743142257081	486.677933554	714.043374349	1651.56348923	450.842181327	0.0084225706967	0.000140376178278
407.568423444	765.846519316	1549.41494276	376.0	-17.0778948995	-0.596847929692	-0.113728645139	337.53896863	629.783195092	1284.80748728	317.485323557	-12.4753715253	-0.207922858755
407.568423444	765.846519316	1549.41494276	376.0	8.38148087193	-0.562586631565	-0.107200196563	382.257566516	907.516431593	1679.27885981	389.504861705	-3.2630874218	-0.0543847903634
407.568423444	765.846519316	1549.41494276	376.0	-4.86521854729	-0.626071288874	-0.119297120593	337.979543522	841.223783055	1474.03251959	294.829193013	-6.53053376577	-0.108842229429
407.568423444	765.846519316	1549.41494276	376.0	-9.37275040164	-0.599422851216	-0.114219293296	335.593308247	619.462251981	1404.19214749	449.136587262	-11.7637357122	-0.19606226187
407.568423444	765.846519316	1549.41494276	376.0	-3.71205586795	-0.396402556571	-0.0755340237369	479.19790191	702.86683201	1491.89979446	309.835060539	-1.23083858191	-0.0205139763652
407.568423444	765.846519316	1549.41494276	376.0	7.89552954321	-0.498019517668	-0.0948970117507	420.439003066	863.146426807	1671.74945731	388.16402744	-2.74944129486	-0.0458240215811
407.568423444	765.846519316	1549.41494276	376.0	4.43604867518	-0.509010522081	-0.0969913342379	401.804446599	770.403235879	1618.1477438	445.940061324	-5.16352176268	-0.0860586960447
407.568423444	765.846519316	1549.41494276	376.0	-7.54245028929	-0.672027448158	-0.128054010701	310.880021342	732.966622564	1432.55109093	388.704447022	-9.29007342455	-0.154834557076
407.568423444	765.846519316	1549.41494276	376.0	-2.66704209898	-0.445956027832	-0.0849763772545	435.922237977	710.723521706	1508.09139395	361.445634266	-3.94160570967	-0.0656934284945
407.568423444	765.846519316	1549.41494276	376.0	-8.23021256194	-0.607842965249	-0.115823735756	334.283989595	647.527610221	1421.8947995	440.083199689	-11.0124044465	-0.183540074109
407.568423444	765.846519316	1549.41494276	376.0	10.4254544285	-0.430616596698	-0.0820534673586	462.766614404	817.309473605	1710.94849153	430.872403518	-0.391054810783	-0.00651758017972
407.568423444	765.846519316	1549.41494276	376.0	2.32333406543	-0.668405130464	-0.127363782482	311.003507242	945.196112819	1585.41302794	329.21340788	-4.48680883039	-0.0747801471732
407.568423444	765.846519316	1549.41494276	376.0	11.0434239131	-0.385639640344	-0.0734831631753	508.425987817	826.325220333	1720.52340306	385.772194913	1.42546485953	0.0237577476588
407.568423444	765.846519316	1549.41494276	376.0	3.1345156552	-0.385313451363	-0.0734210082628	496.002309548	743.149735626	1597.98159671	358.829551531	-0.0648174868865	-0.00108029144811
407.568423444	765.846519316	1549.41494276	376.0	4.2990374541	-0.390426010049	-0.0743952000856	503.133525326	818.403458651	1616.02487147	294.487887493	0.520903768875	0.00868172948125
407.568423444	765.846519316	1549.41494276	376.0	3.49624504214	-0.407418521054	-0.0776331023349	478.827809166	783.077179946	1603.58628588	341.681296767	-0.065085411365	-0.00108475685608
407.568423444	765.846519316	1549.41494276	376.0	-16.8935307812	-0.596418719891	-0.113646859735	334.114757445	591.998088004	1287.66405248	361.551207028	-13.3618954618	-0.222698257696
407.568423444	765.846519316	1549.41494276	376.0	-2.14059347981	-0.37129658975	-0.0707501123762	490.971924055	585.93336577	1516.24826752	439.342977695	-1.65687586056	-0.027614597676
407.568423444	765.846519316	1549.41494276	376.0	-4.24258965003	-0.360487884774	-0.0686905268243	503.067725218	591.4687205	1483.67962476	389.143179045	-1.79543491325	-0.0299239152208
407.568423444	765.846519316	1549.41494276	376.0	1.29273885606	-0.59493932603	-0.113364963039	359.44525746	904.965422237	1569.44483177	305.03415207	-4.44007346312	-0.0740012243853
407.568423444	765.846519316	1549.41494276	376.0	4.58230563116	-0.500340468765	-0.0953392661519	423.694515229	904.358402739	1620.41387093	292.360952965	-2.42162737653	-0.0403604562754
407.568423444	765.846519316	1549.41494276	376.0	-2.19914681143	-0.527206648804	-0.100458583995	394.536760695	802.229631283	1515.34103345	318.574641473	-5.61156842778	-0.0935261404631
407.568423444	765.846519316	1549.41494276	376.0	8.64019053309	-0.60421323071	-0.115132094266	354.805951698	882.190808381	1683.28734596	446.290585883	-4.16567271768	-0.069427878628
407.568423444	765.846519316	1549.41494276	376.0	9.08051135456	-0.442344096771	-0.0842881281956	470.913881437	934.844029084	1690.10974257	284.351832046	0.402607126239	0.00671011877065
407.568423444	765.846519316	1549.41494276	376.0	-13.5197298892	-0.433268814569	-0.0825588442395	435.017693698	603.374250258	1339.93822764	301.54628368	-4.75452741292	-0.0792421235486
407.568423444	765.846519316	1549.41494276	376.0	-4.51830594575	-0.379867432543	-0.072383276018	484.873740295	608.668776938	1479.40763528	385.865118045	-1.76150433601	-0.0293584056002
407.568423444	765.846519316	1549.41494276	376.0	-8.59970301991	-0.64798223082	-0.123472223861	322.215419731	731.190571957	1416.16985914	362.763867449	-9.33382221521	-0.155563703587
407.568423444	765.846519316	1549.41494276	376.0	-12.6250583855	-0.613283521763	-0.116860427165	325.784944794	584.624500244	1353.8004016	443.390956565	-13.1401330528	-0.219002217546
407.568423444	765.846519316	1549.41494276	376.0	0.841077384988	-0.647494074201	-0.123379206212	326.954635589	863.645910159	1562.44672144	371.846175695	-5.6740792647	-0.094567987745
407.568423444	765.846519316	1549.41494276	376.0	-1.69209042965	-0.58143321597	-0.110791390238	361.542929558	786.068961135	1523.1974408	375.585550105	-6.77746895062	-0.112957815844
407.568423444	765.846519316	1549.41494276	376.0	12.2915976026	-0.459986685109	-0.0876499018881	454.999239821	924.173676399	1739.86279272	360.689876499	-0.167062426519	-0.00278437377532
407.568423444	765.846519316	1549.41494276	376.0	5.06863731019	-0.397448758026	-0.0757333761483	489.839597386	789.409739281	1627.94916664	348.699829971	0.430881441396	0.00718135735661
407.568423444	765.846519316	1549.41494276	376.0	-4.55512613879	-0.475920518647	-0.0906860744372	418.420053422	736.172352547	1478.8371377	324.244731735	-5.52362201505	-0.0920603669175
407.568423444	765.846519316	1549.41494276	376.0	-0.659076925651	-0.436957049189	-0.0832616328486	452.045935582	774.057893823	1539.20310639	313.099276985	-2.37443227292	-0.0395738712154
407.568423444	765.846519316	1549.41494276	376.0	-1.17233233052	-0.618098855777	-0.117777983189	343.914956418	859.943698693	1531.25065045	327.391995342	-5.69553280963	-0.0949255468271
407.568423444	765.846519316	1549.41494276	376.0	-11.6835552786	-0.637791158405	-0.12153032744	322.795691664	675.396758475	1368.38819143	370.195741289	-10.9428473731	-0.182380789551
407.568423444	765.846519316	1549.41494276	376.0	-1.19192978354	-0.571883487865	-0.108971701194	362.743362417	748.412679677	1530.94700459	419.790962493	-7.44046228299	-0.124007704716
407.568423444	765.846519316	1549.41494276	376.0	-11.4329947731	-0.447573425875	-0.0852845704793	422.659405502	597.492340923	1372.27041334	352.118666916	-5.89874803623	-0.0983124672704
407.568423444	765.846519316	1549.41494276	376.0	5.86372502558	-0.372037084393	-0.0708912127273	504.082144475	700.101458856	1640.26837451	436.084771178	-0.0738738046273	-0.00123123007712
407.568423444	765.846519316	1549.41494276	376.0	1.20379094685	-0.393195197425	-0.0749228653629	487.416166426	741.196895772	1568.06665957	339.453597373	-0.343124899468	-0.00571874832447
407.568423444	765.846519316	1549.41494276	376.0	0.437797062331	-0.646365320572	-0.123164123585	326.980753517	883.108548656	1556.19823586	346.10893369	-5.40042835441	-0.0900071392401
407.568423444	765.846519316	1549.41494276	376.0	8.74508169893	-0.45818216224	-0.0873060522561	452.431917827	890.288512426	1684.91254536	342.192115107	-0.884615611047	-0.0147435935175
407.568423444	765.846519316	1549.41494276	376.0	5.27511384044	-0.382166085612	-0.0728212815572	492.793520534	697.456832752	1631.14834485	440.897991565	-0.201603377845	-0.00336005629742
407.568423444	765.846519316	1549.41494276	376.0	-11.6801694339	-0.512102058996	-0.0975804228269	376.729641284	585.37388647	1368.44065221	406.337124459	-10.7952337176	-0.17992056196
407.568423444	765.846519316	1549.41494276	376.0	6.20122581815	-0.416243623838	-0.0793147149081	470.059572614	781.496790814	1645.49766222	393.941298793	-0.288918626941	-0.00481531044901
407.568423444	765.846519316	1549.41494276	376.0	-7.3015950599	-0.669147771724	-0.127505291868	312.930682134	814.948135148	1436.28293784	308.40412056	-7.64956632156	-0.127492772026
407.568423444	765.846519316	1549.41494276	376.0	8.11935909432	-0.61752858588	-0.117669318956	346.623321007	897.233197811	1675.21750582	431.360987006	-4.1114604763	-0.0685243412716
407.568423444	765.846519316	1549.41494276	376.0	-1.83003984139	-0.442551058115	-0.0843275644275	436.306171147	693.042069755	1521.060032	391.711791097	-3.77183223434	-0.0628638705723
407.568423444	765.846519316	1549.41494276	376.0	0.106611209152	-0.655735818129	-0.124949660467	320.528970741	899.514124589	1551.06679277	331.023697435	-5.27076480271	-0.0878460800452
407.568423444	765.846519316	1549.41494276	376.0	-1.05322532296	-0.432863446208	-0.0824816017926	439.733973677	649.884194159	1533.09611223	443.477944389	-3.06716663819	-0.0511194439698
407.568423444	765.846519316	1549.41494276	376.0	-15.4276522503	-0.555632810464	-0.105875154433	358.602428677	633.281167676	1310.37659348	318.492997125	-11.577665419	-0.192961090317
407.568423444	765.846519316	1549.41494276	376.0	6.28381388491	-0.493680614797	-0.0940702391001	426.059290913	885.766764479	1646.77729407	334.951238677	-2.37719638271	-0.0396199397118
407.568423444	765.846519316	1549.41494276	376.0	11.8784144215	-0.524970895709	-0.100032563969	411.009826937	956.54932927	1733.46087077	365.901714563	-1.57025124118	-0.0261708540196
407.568423444	765.846519316	1549.41494276	376.0	4.33985283791	-0.391423289858	-0.0745852305369	496.809548794	790.4671729	1616.65727112	329.380549431	0.372247763533	0.00620412939221
407.568423444	765.846519316	1549.41494276	376.0	-1.62522489224	-0.534389088245	-0.101827189071	388.028481916	783.540795219	1524.23346543	352.664188291	-6.09585897903	-0.10159764965
407.568423444	765.846519316	1549.41494276	376.0	-7.09855978382	-0.402389643933	-0.0766748559324	469.563978583	670.789822559	1439.42879675	299.074995608	-1.86958234924	-0.0311597058207
407.568423444	765.846519316	1549.41494276	376.0	-1.76978849672	-0.494274988491	-0.0941834962827	415.338945846	799.10313606	1521.99357534	307.551493431	-4.75775770552	-0.0792959617587
407.568423444	765.846519316	1549.41494276	376.0	5.34981291432	-0.641572104551	-0.122250782117	331.070295543	899.122776547	1632.30574346	402.112671375	-4.58393932644	-0.076398988774
407.568423444	765.846519316	1549.41494276	376.0	7.09323638741	-0.62268614344	-0.118652085259	342.429518034	935.415535223	1659.31860727	381.473554015	-3.7009063976	-0.0616817732933
407.568423444	765.846519316	1549.41494276	376.0	11.2287937772	-0.596642052822	-0.113689415553	360.636322947	923.011919356	1723.39555144	439.747309132	-3.20689565914	-0.0534482609857
407.568423444	765.846519316	1549.41494276	376.0	-1.94806982057	-0.393690718485	-0.0750172862966	471.589591279	612.012104019	1519.23125787	435.629562567	-1.51985166929	-0.0253308611549
407.568423444	765.846519316	1549.41494276	376.0	0.389400710863	-0.367581199915	-0.0700421493741	507.719413918	688.41424844	1555.44837556	359.314713204	-0.690314735512	-0.0115052455919
407.568423444	765.846519316	1549.41494276	376.0	0.564291228643	-0.556953311046	-0.106126774208	380.859492942	841.688707198	1558.15815538	335.609955238	-5.08612621247	-0.0847687702078
407.568423444	765.846519316	1549.41494276	376.0	2.05314400209	-0.361097726278	-0.0688067313792	506.873536821	629.25999892	1581.22666273	445.093126984	-0.937581334172	-0.0156263555695
407.568423444	765.846519316	1549.41494276	376.0	-2.35878518606	-0.394446965144	-0.0751613881753	478.905912914	684.943276833	1512.86757262	349.018382873	-1.11815274643	-0.0186358791072
407.568423444	765.846519316	1549.41494276	376.0	-9.57502201419	-0.634715455184	-0.120944255942	324.407108605	676.377949106	1401.0581209	400.273063189	-10.6387796639	-0.177312994398
407.568423444	765.846519316	1549.41494276	376.0	4.37637903264	-0.422377963296	-0.080483605811	460.022939034	748.527436149	1617.22321344	408.672838261	-1.15042974064	-0.0191738290107
407.568423444	765.846519316	1549.41494276	376.0	4.95945028014	-0.623103352933	-0.118731584019	341.531088924	826.820683216	1626.25740648	457.90563434	-5.67721522571	-0.0946202537618
407.568423444	765.846519316	1549.41494276	376.0	16.8921780865	-0.426250027193	-0.0812214228645	473.766706408	869.731160674	1811.14487419	467.647007109	1.00572730813	0.0167621218022
407.568423444	765.846519316	1549.41494276	376.0	3.14760593091	-0.426293715094	-0.0812297475407	463.637843047	794.79623252	1598.18441939	339.750343826	-1.07487278038	-0.0179145463396
407.568423444	765.846519316	1549.41494276	376.0	-8.99366978635	-0.49383052724	-0.0940988047332	396.529092563	660.129035163	1410.06567919	353.407551462	-8.2524879158	-0.137541465263
407.568423444	765.846519316	1549.41494276	376.0	-18.0321455516	-0.54286909957	-0.103443044888	360.163327507	589.29232183	1270.02218508	320.566535747	-12.6392223078	-0.21065370513
407.568423444	765.846519316	1549.41494276	376.0	-9.19480691448	-0.374508412117	-0.0713621212113	489.075327982	597.221542521	1406.94923047	320.652359967	-2.41228506241	-0.0402047510401
407.568423444	765.846519316	1549.41494276	376.0	-7.55329337352	-0.665841279492	-0.126875243806	314.865719339	800.412195846	1432.38308656	317.105171376	-7.92073697863	-0.132012282977
407.568423444	765.846519316	1549.41494276	376.0	-1.87019791231	-0.372437916228	-0.0709675907448	508.122046486	724.309211588	1520.43781685	288.006558773	-0.835143275273	-0.0139190545879
407.568423444	765.846519316	1549.41494276	376.0	13.7297722354	-0.480946307463	-0.0916437323672	438.907594932	923.314952484	1762.14608538	399.923537966	-0.773427050022	-0.0128904508337
407.568423444	765.846519316	1549.41494276	376.0	-12.9641235186	-0.493290655243	-0.0939959327827	391.641825298	617.745370246	1348.54687577	339.159680221	-9.4787636211	-0.157979393685
407.568423444	765.846519316	1549.41494276	376.0	-6.99134833115	-0.559134142224	-0.10654232893	358.623757526	648.665213316	1441.08994702	433.800976175	-10.2348394731	-0.170580657885
407.568423444	765.846519316	1549.41494276	376.0	-2.70241980528	-0.414640435022	-0.0790092292343	450.386720128	592.902906757	1507.54324648	464.253619596	-1.78703189614	-0.0297838649357
407.568423444	765.846519316	1549.41494276	376.0	8.77800968196	-0.403964463169	-0.0769749358172	492.83636078	852.720773344	1685.42273645	339.865602326	1.21492800232	0.0202488000387
407.568423444	765.846519316	1549.41494276	376.0	-7.20128573803	-0.483696457913	-0.0921677701816	395.825439339	597.168765003	1437.83714546	444.842941123	-8.46570744301	-0.14109512405
407.568423444	765.846519316	1549.41494276	376.0	-15.2486699518	-0.614955698083	-0.117179058324	330.811025433	651.279689848	1313.14977196	331.059056674	-11.8518906125	-0.197531510209
407.568423444	765.846519316	1549.41494276	376.0	3.66271106179	-0.397139238093	-0.0756743975025	481.122465624	726.660764013	1606.16553526	398.382305625	-0.180493122322	-0.00300821870537
407.568423444	765.846519316	1549.41494276	376.0	-4.70366161328	-0.515961697645	-0.0983158722647	390.166741295	712.053465403	1476.53570687	374.315500169	-7.53008260798	-0.1255013768
407.568423444	765.846519316	1549.41494276	376.0	3.93741736916	-0.597111446036	-0.113778857857	358.629261854	896.612888067	1610.42187584	355.179725916	-4.31819327325	-0.0719698878874
407.568423444	765.846519316	1549.41494276	376.0	-2.44632352286	-0.686380249699	-0.130788919531	305.89057223	788.8641713	1511.51124055	416.756497019	-7.62824050342	-0.127137341724
407.568423444	765.846519316	1549.41494276	376.0	-7.02020220236	-0.623785488237	-0.118861564069	327.917714742	660.435043366	1440.64288083	452.290122718	-10.6600674835	-0.177667791391
407.568423444	765.846519316	1549.41494276	376.0	2.34403124217	-0.65052274034	-0.123956314851	321.991501014	947.411623824	1585.73371309	316.330588251	-4.29830304954	-0.0716383841589
407.568423444	765.846519316	1549.41494276	376.0	4.48279457507	-0.425490055944	-0.0810766112699	459.667996226	765.060388092	1618.87203176	394.143647443	-1.20002837631	-0.0200004729384
407.568423444	765.846519316	1549.41494276	376.0	15.943250255	-0.504145865445	-0.0960643798484	422.487872266	923.494328316	1796.44204457	450.459843992	-1.24711186842	-0.020785197807
407.568423444	765.846519316	1549.41494276	376.0	13.1668411431	-0.44842598269	-0.0854470241406	461.681224828	906.898736498	1753.42394692	384.843985595	0.127832171806	0.00213053619676
407.568423444	765.846519316	1549.41494276	376.0	-8.45260033647	-0.493378997702	-0.0940127663305	396.509791452	657.899151776	1418.4490901	364.040146867	-8.20683704052	-0.136780617342
407.568423444	765.846519316	1549.41494276	376.0	4.64177262723	-0.409464130432	-0.0780228907074	478.971026716	797.451930767	1621.33526146	344.912303973	0.0733792198874	0.00122298699812
407.568423444	765.846519316	1549.41494276	376.0	-14.2740195282	-0.554145974208	-0.105591839597	356.514088175	608.021713912	1328.25115126	363.71534917	-11.9806617274	-0.199677695457
407.568423444	765.846519316	1549.41494276	376.0	5.04322914487	-0.484926797797	-0.0924022099462	426.089225936	835.267476259	1627.55548873	366.198786534	-3.10879988666	-0.0518133314444
407.568423444	765.846519316	1549.41494276	376.0	4.6602025654	-0.570932165222	-0.108790427824	376.760166668	929.4513999	1621.62081767	315.409251104	-3.40706087284	-0.0567843478807
407.568423444	765.846519316	1549.41494276	376.0	1.68201903935	-0.64664027696	-0.123216516189	327.700095402	815.430377399	1575.4763971	432.345924295	-6.41629009667	-0.106938168278
407.568423444	765.846519316	1549.41494276	376.0	-6.24159321548	-0.4194532704	-0.0799263091463	448.082407075	613.015435924	1452.70676481	391.608921814	-2.47789891891	-0.0412983153152
407.568423444	765.846519316	1549.41494276	376.0	18.1754080874	-0.486563225215	-0.0927140291949	435.231038925	930.83929903	1831.02743157	464.957093619	-0.48109940008	-0.00801832333466
407.568423444	765.846519316	1549.41494276	376.0	-2.26123841988	-0.479718744123	-0.0914098216697	419.414203846	760.749562153	1514.37897679	334.215210792	-4.99995513446	-0.0833325855744
407.568423444	765.846519316	1549.41494276	376.0	2.33318471783	-0.456057387211	-0.0869011789654	434.479083561	755.090278461	1585.56565542	395.996293399	-3.46081616717	-0.0576802694528
407.568423444	765.846519316	1549.41494276	376.0	9.57614688519	-0.437496540273	-0.0833644322166	463.659446962	858.066106263	1697.78919354	376.063640315	-0.319179089013	-0.00531965148355
407.568423444	765.846519316	1549.41494276	376.0	-6.71985597211	-0.505821186286	-0.0963836101917	385.316184764	628.449185444	1445.2964902	431.531119989	-9.1034652206	-0.151724420343
407.568423444	765.846519316	1549.41494276	376.0	13.4866985055	-0.548563879822	-0.10452817832	393.881901874	944.513400274	1758.37986469	419.984562542	-2.03610351627	-0.0339350586045
407.568423444	765.846519316	1549.41494276	376.0	-18.9254613617	-0.516273309564	-0.0983752495358	375.24942814	595.110248523	1256.18101644	285.821339774	-11.7701369355	-0.196168948925
407.568423444	765.846519316	1549.41494276	376.0	-9.76451009669	-0.452728700651	-0.0862669018008	422.108514681	637.402457109	1398.12216423	338.611192445	-6.02710477834	-0.100451746306
407.568423444	765.846519316	1549.41494276	376.0	0.583246831621	-0.375523938757	-0.071555628574	495.061179992	658.541438714	1558.45185632	404.849237616	-0.903203707269	-0.0150533951212
407.568423444	765.846519316	1549.41494276	376.0	6.82645173686	-0.465430384023	-0.0886871920776	447.529366116	892.998515307	1655.18500603	314.657124609	-1.29437791565	-0.0215729652609
407.568423444	765.846519316	1549.41494276	376.0	-4.60422949988	-0.438308722149	-0.0835191924826	438.312602725	680.566224792	1478.07632289	359.197495373	-3.8574723823	-0.0642912063717
407.568423444	765.846519316	1549.41494276	376.0	15.1763406331	-0.537067048928	-0.102337471213	401.930494291	944.978783298	1784.55943229	437.650154704	-1.69067194334	-0.0281778657223
407.568423444	765.846519316	1549.41494276	376.0	-22.8839370764	-0.645109551378	-0.122924838296	310.764218351	579.96644667	1194.84780221	304.117137187	-14.8419494785	-0.247365824641
407.568423444	765.846519316	1549.41494276	376.0	0.502046258334	-0.680631495744	-0.129693501476	308.032843531	863.386782131	1557.19372251	385.774096845	-5.96805446154	-0.0994675743591
407.568423444	765.846519316	1549.41494276	376.0	6.31200230292	-0.418067067172	-0.0796621698117	466.759047463	770.258224374	1647.21404963	410.196777793	-0.491949519369	-0.00819915865615
407.568423444	765.846519316	1549.41494276	376.0	10.6840281424	-0.457861960187	-0.0872450381455	453.216555088	895.941051538	1714.95487129	365.797264661	-0.623436823277	-0.0103906137213
407.568423444	765.846519316	1549.41494276	376.0	-2.66784882832	-0.439570672471	-0.0837596555776	435.243547739	661.760230268	1508.07889436	411.075116358	-3.83385070238	-0.0638975117063
407.568423444	765.846519316	1549.41494276	376.0	11.9234326	-0.472451511882	-0.0900250594287	447.842048371	946.553192025	1734.15838916	339.76314876	-0.311200079661	-0.00518666799435
407.568423444	765.846519316	1549.41494276	376.0	4.15765427685	-0.574455215093	-0.109461740681	373.474160274	897.313103684	1613.83425939	343.046995436	-3.99980482643	-0.0666634137738
407.568423444	765.846519316	1549.41494276	376.0	-14.1154869219	-0.496024902408	-0.0945169402454	388.228754068	602.780788052	1330.70747915	339.697937029	-10.0281753835	-0.167136256391
407.568423444	765.846519316	1549.41494276	376.0	14.3271983032	-0.471288577327	-0.0898034636674	444.087041788	906.048889728	1771.40269415	421.266762633	-0.677601781442	-0.011293363024
407.568423444	765.846519316	1549.41494276	376.0	5.90562827505	-0.534499675073	-0.101848261256	397.575922168	870.078690278	1640.91762972	373.263017272	-3.65470744106	-0.0609117906844
407.568423444	765.846519316	1549.41494276	376.0	2.03829266625	-0.602563060282	-0.114817656304	354.110392982	937.382392184	1580.99655391	289.503768743	-3.97369482917	-0.0662282471529
407.568423444	765.846519316	1549.41494276	376.0	-5.50298189998	-0.618366206771	-0.117828926595	342.308655747	832.857245932	1464.1509189	288.985017226	-6.68334419605	-0.111389069934
407.568423444	765.846519316	1549.41494276	376.0	5.77358186481	-0.569601437263	-0.108536859235	377.497733566	913.890317619	1638.87168291	347.483631722	-3.51237471517	-0.0585395785862
407.568423444	765.846519316	1549.41494276	376.0	6.46920145946	-0.526920205233	-0.100404002522	407.823234973	931.342646345	1649.64971685	310.483835533	-2.4552229811	-0.0409203830184
407.568423444	765.846519316	1549.41494276	376.0	9.73261336129	-0.580170743867	-0.110550827718	370.302146403	891.844859027	1700.2135085	438.066503071	-3.62973353392	-0.0604955588987
407.568423444	765.846519316	1549.41494276	376.0	-5.77645494737	-0.56535387627	-0.107727491667	358.59224025	676.91984686	1459.91368664	424.401599534	-9.52891380527	-0.158815230088
407.568423444	765.846519316	1549.41494276	376.0	-15.8315836297	-0.524577404542	-0.0999575847069	371.900869421	605.810799682	1304.11802033	326.406351224	-11.4282508697	-0.190470847828
407.568423444	765.846519316	1549.41494276	376.0	-3.25511915243	-0.522732783255	-0.0996060943703	385.73912155	708.567504625	1498.97964021	404.673014032	-7.63796681511	-0.127299446919
407.568423444	765.846519316	1549.41494276	376.0	-5.66611531969	-0.424238642185	-0.0808381559041	450.219682326	679.374159633	1461.62330532	332.029463364	-2.83878206209	-0.0473130343682
407.568423444	765.846519316	1549.41494276	376.0	-4.87324597996	-0.452211185341	-0.0861682898896	426.153875625	670.574063458	1473.90814135	377.180202266	-5.08008390432	-0.0846680650719
407.568423444	765.846519316	1549.41494276	376.0	-14.9513805133	-0.641217379282	-0.12218318965	320.15702061	665.321037054	1317.75601894	332.277961274	-11.630834702	-0.193847245034
407.568423444	765.846519316	1549.41494276	376.0	-12.9371037838	-0.495200348945	-0.0943598225886	388.697846035	602.105472692	1348.96552357	358.162204847	-9.83670667291	-0.163945111215
407.568423444	765.846519316	1549.41494276	376.0	0.651409747272	-0.42181083162	-0.0803755395617	453.669779737	691.933948024	1559.50798272	413.904254963	-1.84489094298	-0.0307481823829
407.568423444	765.846519316	1549.41494276	376.0	9.46418263217	-0.455777230315	-0.0868477954106	451.074017985	868.176610821	1696.05440267	376.803773867	-1.05189255393	-0.0175315425654
407.568423444	765.846519316	1549.41494276	376.0	17.602775734	-0.440501345088	-0.0839369941098	465.891013518	896.065140965	1822.15498032	460.198825841	0.682442117561	0.0113740352927
407.568423444	765.846519316	1549.41494276	376.0	-8.03541678196	-0.37541208563	-0.0715343150971	489.220474231	606.718304069	1424.91299443	328.974216127	-2.21079759177	-0.0368466265295
407.568423444	765.846519316	1549.41494276	376.0	-3.75823920674	-0.500694227806	-0.0954066745058	406.119163128	761.441950606	1491.18422291	323.623109172	-5.92312813506	-0.098718802251
407.568423444	765.846519316	1549.41494276	376.0	13.693289612	-0.410096853905	-0.0781434553935	496.831781824	920.958632654	1761.58081816	343.790403687	2.05452003346	0.0342420005577
407.568423444	765.846519316	1549.41494276	376.0	-7.96376017138	-0.641847033462	-0.122303169486	327.810272129	806.212707223	1426.02325266	292.000273307	-7.69090179252	-0.128181696542
407.568423444	765.846519316	1549.41494276	376.0	0.0317941181582	-0.602628216212	-0.114830071687	350.517138922	792.732299112	1549.90756558	406.658127544	-6.67590732395	-0.111265122066
407.568423444	765.846519316	1549.41494276	376.0	-8.58800845084	-0.519215236164	-0.0989358300617	383.467007002	674.870212462	1416.35105654	358.013837073	-8.87226438144	-0.147871073024
407.568423444	765.846519316	1549.41494276	376.0	-13.4430454089	-0.636228694288	-0.121232601808	319.159207422	628.545461904	1341.12638843	393.421719106	-12.2966170821	-0.204943618035
407.568423444	765.846519316	1549.41494276	376.0	3.64121849248	-0.472570489855	-0.0900477305364	428.58896838	793.097427281	1605.83252618	384.14613052	-3.52389879747	-0.0587316466245
407.568423444	765.846519316	1549.41494276	376.0	-7.00957020948	-0.542007599228	-0.103278887048	376.492603553	722.251900317	1440.80761451	342.063110642	-8.20012564464	-0.136668760744
407.568423444	765.846519316	1549.41494276	376.0	-10.7201257659	-0.622281633384	-0.118575006361	335.212944366	738.49810284	1383.31571226	309.604665055	-9.27254902964	-0.154542483827
407.568423444	765.846519316	1549.41494276	376.0	4.63111309592	-0.477090899492	-0.0909090890801	426.674195032	801.432712788	1621.17010108	393.063193264	-3.46890988186	-0.0578151646976
407.568423444	765.846519316	1549.41494276	376.0	1.83234745382	-0.453220305765	-0.0863605765558	443.465263254	799.972171541	1577.80560801	334.368173218	-2.67740535569	-0.0446234225948
407.568423444	765.846519316	1549.41494276	376.0	-10.4416616351	-0.558366523728	-0.106396060162	359.075243421	649.246713842	1387.63027711	379.30831985	-10.6179146515	-0.176965244192
407.568423444	765.846519316	1549.41494276	376.0	-0.0821917694333	-0.560049565781	-0.106716761772	372.362631375	776.60652951	1548.1414512	399.172290319	-6.53223594054	-0.108870599009
407.568423444	765.846519316	1549.41494276	376.0	-9.69117298796	-0.612009278553	-0.116617621676	340.67955925	739.455994948	1399.25846036	319.122906159	-9.03659259267	-0.150609876544
407.568423444	765.846519316	1549.41494276	376.0	3.99889169568	-0.412638546287	-0.0786277717773	466.357847565	729.645834834	1611.37436824	415.370685839	-0.673620764059	-0.0112270127343
407.568423444	765.846519316	1549.41494276	376.0	6.37687776217	-0.66624393408	-0.126951969146	315.134568922	930.589235632	1648.21923969	402.495435135	-4.23449490077	-0.0705749150128
407.568423444	765.846519316	1549.41494276	376.0	11.3497524592	-0.489926763995	-0.0933549474075	432.012552825	919.162720492	1725.26970333	374.094430012	-1.29266615518	-0.0215444359196
407.568423444	765.846519316	1549.41494276	376.0	9.07894064978	-0.395563009211	-0.0753740490113	507.995821655	883.710955066	1690.08540583	298.378629112	1.50947005187	0.0251578341978
407.568423444	765.846519316	1549.41494276	376.0	-4.71771216715	-0.474789482183	-0.0904705568184	406.571807339	641.964370423	1476.31800549	427.781827725	-6.99245326286	-0.116540887714
407.568423444	765.846519316	1549.41494276	376.0	2.96779174477	-0.52313197645	-0.0996821601468	399.328806042	822.458988581	1595.39835152	373.610556901	-4.59102087876	-0.076517014646
407.568423444	765.846519316	1549.41494276	376.0	17.6077153453	-0.46012938133	-0.087677092479	452.951136317	912.877300752	1822.2315154	456.403078331	0.0814329256862	0.0013572154281
407.568423444	765.846519316	1549.41494276	376.0	-11.1571925197	-0.676176488717	-0.12884460532	308.417439336	747.640249955	1376.54373467	320.486045377	-9.47851461284	-0.157975243547
407.568423444	765.846519316	1549.41494276	376.0	-7.23870733742	-0.386749001648	-0.0736945506189	474.953650527	579.53812084	1437.25732961	382.765558244	-2.22578676357	-0.0370964460594
407.568423444	765.846519316	1549.41494276	376.0	-3.38699399952	-0.410597404811	-0.0782388347582	454.632206083	599.24602143	1496.93635162	443.058124108	-1.77229990824	-0.0295383318041
407.568423444	765.846519316	1549.41494276	376.0	13.1890611701	-0.537147889776	-0.102352875338	401.62563152	941.886768439	1753.76822734	410.255827381	-1.90195382722	-0.0316992304536
407.568423444	765.846519316	1549.41494276	376.0	-11.251237807	-0.571406979666	-0.108880903138	354.156620543	665.898853237	1375.08658293	355.031109153	-10.5320036974	-0.175533394957
407.568423444	765.846519316	1549.41494276	376.0	-16.1443535725	-0.587112814529	-0.111873630817	340.154711578	608.06238242	1299.2719161	351.054822097	-12.7664597812	-0.212774329686
407.568423444	765.846519316	1549.41494276	376.0	-7.0229831401	-0.627476347393	-0.119564852781	328.344334886	681.978164916	1440.59979256	430.277292758	-10.1576814841	-0.169294691402
407.568423444	765.846519316	1549.41494276	376.0	-7.27779160895	-0.408775954224	-0.07789175957	458.288152414	618.96628869	1436.65175207	359.397310964	-2.06149152997	-0.0343581921662
407.568423444	765.846519316	1549.41494276	376.0	-3.36648056374	-0.508500388547	-0.0968941289153	407.135028757	807.100718375	1497.25418986	283.018442729	-5.18552855756	-0.0864254759594
407.568423444	765.846519316	1549.41494276	376.0	-2.66387614329	-0.40032176927	-0.0762808249371	480.398987381	741.329628473	1508.14044774	286.411831886	-0.932652554961	-0.0155442092494
407.568423444	765.846519316	1549.41494276	376.0	9.27629650371	-0.563389097056	-0.107353105384	383.170738912	947.182456352	1693.14326692	362.79007166	-2.60064858044	-0.0433441430074
407.568423444	765.846519316	1549.41494276	376.0	3.40425690339	-0.380631305141	-0.0725288310101	488.174916718	646.362774616	1602.16100791	467.623316578	-0.776805909424	-0.0129467651571
407.568423444	765.846519316	1549.41494276	376.0	-13.9806965583	-0.491340375104	-0.0936243092805	390.242015789	593.893385712	1332.79594118	348.660539682	-9.88900460221	-0.16481674337
407.568423444	765.846519316	1549.41494276	376.0	5.54580459923	-0.542577604114	-0.103387500784	386.874363034	817.042117524	1635.34246792	431.42598736	-4.8440809779	-0.0807346829651
407.568423444	765.846519316	1549.41494276	376.0	8.70582329751	-0.398578006357	-0.0759485530407	484.439836802	764.360130066	1684.30426982	435.504302954	0.58289537143	0.00971492285716
407.568423444	765.846519316	1549.41494276	376.0	0.927008371933	-0.549265606622	-0.104661891506	384.439203925	830.18841491	1563.778149	349.15053016	-5.14785271263	-0.0857975452104
407.568423444	765.846519316	1549.41494276	376.0	-7.74627388366	-0.634489361556	-0.120901174077	327.071218034	705.399571709	1429.3930177	396.922227957	-9.73106615379	-0.162184435897
407.568423444	765.846519316	1549.41494276	376.0	11.1346858083	-0.397232974895	-0.0756922589357	504.515374996	879.807668218	1721.9374285	337.61438529	1.75393908273	0.0292323180455
407.568423444	765.846519316	1549.41494276	376.0	7.20539043439	-0.438349776584	-0.0835270153551	449.532013707	769.233317562	1661.05633884	442.291007566	-1.73468101012	-0.0289113501686
407.568423444	765.846519316	1549.41494276	376.0	-3.16953939235	-0.571635161478	-0.108924382904	369.478409749	813.954807573	1500.3056258	316.872408476	-6.2399992776	-0.10399998796
407.568423444	765.846519316	1549.41494276	376.0	2.76520210103	-0.464969805311	-0.0885994293657	433.068474609	787.585030585	1592.25939731	371.605892117	-3.36193372136	-0.0560322286893
407.568423444	765.846519316	1549.41494276	376.0	-12.3667152811	-0.610570010183	-0.116343370843	328.82712	603.941790885	1357.80320827	425.034297381	-12.6103396952	-0.210172328254
407.568423444	765.846519316	1549.41494276	376.0	5.27185722176	-0.547185302433	-0.104265492079	381.166840307	791.538708454	1631.09788632	458.392337554	-5.47561726603	-0.0912602877672
407.568423444	765.846519316	1549.41494276	376.0	-7.41713103969	-0.61423897451	-0.117042487521	336.333699193	700.693490463	1434.49280611	397.465616451	-9.66899359466	-0.161149893244
407.568423444	765.846519316	1549.41494276	376.0	-2.96840236668	-0.421657393172	-0.0803463020526	450.000330517	654.62088213	1503.42207293	398.800860283	-2.31581044978	-0.0385968408297
407.568423444	765.846519316	1549.41494276	376.0	-9.73326965485	-0.637919878648	-0.121554854925	320.800698217	652.686479492	1398.60620831	425.119030601	-11.2474709943	-0.187457849904
407.568423444	765.846519316	1549.41494276	376.0	4.17363304528	-0.560806627506	-0.106861018961	376.169483472	815.332705432	1614.08183682	422.579647916	-5.29980563556	-0.088330093926
407.568423444	765.846519316	1549.41494276	376.0	-18.8884570023	-0.623039614827	-0.118719438801	320.56758014	577.881052204	1256.75436751	358.305735166	-14.2005197679	-0.236675329465
407.568423444	765.846519316	1549.41494276	376.0	2.73932911745	-0.651486834625	-0.124140021842	325.028731861	802.232060698	1591.85851744	464.597724879	-6.58723922657	-0.109787320443
407.568423444	765.846519316	1549.41494276	376.0	-7.91432959717	-0.641369514597	-0.122212178848	327.21749385	765.311516538	1426.78913736	334.260126975	-8.48175127822	-0.141362521304
407.568423444	765.846519316	1549.41494276	376.0	-11.3534974186	-0.557688363821	-0.106266837618	361.614621627	668.488694876	1373.50215723	343.398840727	-10.2646102711	-0.171076837852
407.568423444	765.846519316	1549.41494276	376.0	-20.8338517259	-0.602922011871	-0.114886054091	329.570425664	577.781329818	1226.61213097	319.260375485	-14.3234867729	-0.238724779548
407.568423444	765.846519316	1549.41494276	376.0	0.47534200757	-0.566339688075	-0.107915336905	372.970384929	816.175547529	1556.77996285	367.634030397	-5.73159266998	-0.0955265444997
407.568423444	765.846519316	1549.41494276	376.0	-6.78461192222	-0.48555667918	-0.0925222330755	406.829733641	698.421564861	1444.29315183	339.041853328	-6.90551248324	-0.115091874721
407.568423444	765.846519316	1549.41494276	376.0	-14.1713469331	-0.674261235146	-0.128479656087	306.584852262	683.524593961	1329.84197579	339.732529565	-11.2481694108	-0.18746949018
407.568423444	765.846519316	1549.41494276	376.0	-11.8104584493	-0.541929163867	-0.103263941286	363.395858122	612.687845316	1366.42193474	390.338231301	-11.2722785526	-0.18787130921
407.568423444	765.846519316	1549.41494276	376.0	-11.9155378892	-0.482770786458	-0.0919913846147	400.074222972	632.292259927	1364.79381819	332.427335296	-8.52141348525	-0.142023558087
407.568423444	765.846519316	1549.41494276	376.0	22.0838955634	-0.423752880076	-0.0807455945268	485.554341408	941.048577855	1891.58612056	464.9832013	2.3231209025	0.0387186817083
407.568423444	765.846519316	1549.41494276	376.0	4.69832543934	-0.394559479814	-0.0751828277085	480.196212534	698.786580584	1622.21149918	443.22870606	-0.299454008422	-0.00499090014036
407.568423444	765.846519316	1549.41494276	376.0	12.6409570081	-0.600326923723	-0.114391563209	358.460383208	917.925583027	1745.27581955	468.889853316	-3.19679887892	-0.0532799813154
407.568423444	765.846519316	1549.41494276	376.0	2.41567266103	-0.665420357435	-0.126795037621	317.822102055	817.420392426	1586.84373594	451.601241458	-6.42977380788	-0.107162896798
407.568423444	765.846519316	1549.41494276	376.0	6.91217183035	-0.380648180477	-0.0725320465848	498.839536926	730.111993678	1656.51316597	427.561635365	0.232092087424	0.00386820145706
407.568423444	765.846519316	1549.41494276	376.0	11.4162436301	-0.400317739695	-0.0762800571066	495.363527985	848.084006968	1726.29992747	382.852392513	1.54234841847	0.0257058069744
407.568423444	765.846519316	1549.41494276	376.0	-14.9467584206	-0.662491742181	-0.126236993556	306.061820387	607.277022531	1317.82763433	404.488791415	-13.1080658799	-0.218467764665
407.568423444	765.846519316	1549.41494276	376.0	-15.4249147173	-0.469017013108	-0.0893706198759	405.336579956	592.593640599	1310.41900922	312.488788667	-8.54817361515	-0.142469560252
407.568423444	765.846519316	1549.41494276	376.0	-2.12099738506	-0.443403665268	-0.0844900276806	434.279868725	681.612860114	1516.55189234	400.659163502	-3.96760925706	-0.066126820951
407.568423444	765.846519316	1549.41494276	376.0	10.1412406436	-0.436156458152	-0.0831090812027	456.350121713	804.537031031	1706.54484067	445.657687929	-0.898004243708	-0.0149667373951
407.568423444	765.846519316	1549.41494276	376.0	-0.285478548701	-0.442130580529	-0.0842474429361	449.33900222	782.885061607	1544.99169547	312.767631642	-2.53185153207	-0.0421975255344
407.568423444	765.846519316	1549.41494276	376.0	-4.60859719507	-0.414279901769	-0.0789405300628	454.169568318	628.565669273	1478.00864917	395.273411577	-1.95967206976	-0.0326612011627
407.568423444	765.846519316	1549.41494276	376.0	-1.48071264492	-0.438587553742	-0.0835723235027	444.366448616	730.678401635	1526.47255978	351.427709531	-3.07312944136	-0.0512188240227
407.568423444	765.846519316	1549.41494276	376.0	3.14706721895	-0.422522633735	-0.0805111725866	454.907712203	708.963629159	1598.17607251	434.304731148	-1.55783206916	-0.0259638678193
407.568423444	765.846519316	1549.41494276	376.0	9.62832520543	-0.47622857202	-0.0907447736318	445.811684801	953.103693363	1698.59765223	299.682274068	-0.534156370915	-0.00890260618191
407.568423444	765.846519316	1549.41494276	376.0	0.399562175407	-0.616750602577	-0.117521075186	344.307002925	823.583664361	1555.60581881	387.715151525	-6.15818886013	-0.102636481002
407.568423444	765.846519316	1549.41494276	376.0	-7.25764806061	-0.526978073267	-0.100415029205	385.954907396	728.775927586	1436.96385922	322.233024234	-7.74900241591	-0.129150040265
407.568423444	765.846519316	1549.41494276	376.0	-3.85869661702	-0.630817941235	-0.120201589412	335.344195797	821.585316479	1489.62772078	332.698208505	-6.80411396029	-0.113401899338
407.568423444	765.846519316	1549.41494276	376.0	11.325161496	-0.417689293348	-0.0795901854703	493.085042713	940.310622627	1724.88868727	291.493021931	1.69348937332	0.0282248228886
407.568423444	765.846519316	1549.41494276	376.0	0.482131785881	-0.433756775134	-0.0826518245301	455.628914202	781.289479077	1556.88516469	319.966771415	-1.96637833036	-0.0327729721727
407.568423444	765.846519316	1549.41494276	376.0	18.4214162022	-0.434615885602	-0.0828155269822	478.682488252	956.33235413	1834.83911807	399.824275684	1.75109181754	0.0291848636257
407.568423444	765.846519316	1549.41494276	376.0	-0.935888276411	-0.404405999802	-0.0770590700843	465.660830665	652.879189138	1534.91414996	416.374130155	-1.17797778914	-0.0196329631523
407.568423444	765.846519316	1549.41494276	376.0	17.9740882468	-0.428172255749	-0.0815877011717	477.327197947	905.504815408	1827.90815188	445.076138527	1.41618018072	0.0236030030119
407.568423444	765.846519316	1549.41494276	376.0	-6.36248207223	-0.365460008153	-0.0696379588705	502.948532292	633.906155114	1450.8336948	313.979007397	-1.87505802222	-0.0312509670371
407.568423444	765.846519316	1549.41494276	376.0	-13.2327052606	-0.477996283898	-0.0910816089745	406.145272665	656.110248761	1344.38543012	282.129908696	-8.04662457098	-0.134110409516
407.568423444	765.846519316	1549.41494276	376.0	10.5109124939	-0.452365703679	-0.0861977331705	459.861192613	913.957262989	1712.27259156	338.45413596	-0.159231952476	-0.00265386587459
407.568423444	765.846519316	1549.41494276	376.0	-10.1914267124	-0.557705209167	-0.106270047479	351.439950612	577.851851118	1391.5074544	462.215652668	-12.231958853	-0.203865980883
407.568423444	765.846519316	1549.41494276	376.0	12.4996502202	-0.397312822031	-0.0757074737101	505.579549888	888.641712192	1743.08639106	348.865128984	1.96650772653	0.0327751287755
407.568423444	765.846519316	1549.41494276	376.0	10.8482190213	-0.447581681705	-0.0852861436175	447.55266489	805.01293162	1717.4988693	464.93327279	-1.47412845482	-0.0245688075804
407.568423444	765.846519316	1549.41494276	376.0	2.63327365464	-0.38589142183	-0.0735311398305	487.880442336	688.59471971	1590.21527825	413.740116204	-0.523577035345	-0.00872628392242
407.568423444	765.846519316	1549.41494276	376.0	2.11284905433	-0.595942024065	-0.113556025927	358.15249709	858.780718514	1582.15174173	365.218526123	-5.12313958438	-0.0853856597397
407.568423444	765.846519316	1549.41494276	376.0	-3.70403722799	-0.454657238759	-0.0866343823854	418.33781571	610.47343668	1492.02403646	463.212784074	-5.53555849291	-0.0922593082151
407.568423444	765.846519316	1549.41494276	376.0	-7.67783347642	-0.418743482896	-0.0797910600031	445.151988099	574.433015745	1430.4534436	410.868439752	-2.48134868028	-0.041355811338
407.568423444	765.846519316	1549.41494276	376.0	3.04614619546	-0.401812754711	-0.0765649303947	473.292954018	700.848207445	1596.61238709	422.471225628	-0.45667936148	-0.00761132269133
407.568423444	765.846519316	1549.41494276	376.0	-6.9383976352	-0.454016710609	-0.0865123305276	418.276477444	604.902008226	1441.91037301	418.731887342	-5.91114479317	-0.0985190798861
407.568423444	765.846519316	1549.41494276	376.0	-4.46330464941	-0.661621450322	-0.126071160503	315.506274029	718.354560648	1480.25983358	446.398998904	-9.19025174855	-0.153170862476
407.568423444	765.846519316	1549.41494276	376.0	6.1043678834	-0.535018081253	-0.101947042922	395.314790234	851.571777184	1643.99693091	397.110363489	-3.98289749185	-0.0663816248642
407.568423444	765.846519316	1549.41494276	376.0	10.2452730944	-0.469340889321	-0.0894323340932	433.13903423	812.5382642	1708.15673501	462.479436582	-2.45457071931	-0.0409095119886
407.568423444	765.846519316	1549.41494276	376.0	18.6165210038	-0.393591424062	-0.0749983658656	504.8760526	866.466964874	1837.86210102	466.519083543	2.3489904231	0.039149840385
407.568423444	765.846519316	1549.41494276	376.0	6.41822752872	-0.494710030504	-0.0942663930076	430.439184549	931.294770499	1648.85991915	287.125964103	-1.6896209431	-0.0281603490517
407.568423444	765.846519316	1549.41494276	376.0	-4.26988690386	-0.558923430065	-0.106502177985	364.522526087	699.40832742	1483.25667703	419.325823527	-8.7265562888	-0.145442604813
407.568423444	765.846519316	1549.41494276	376.0	0.0438375930091	-0.449312565658	-0.0856159614441	442.176491338	772.098073178	1550.09416898	335.819604461	-3.06206975265	-0.0510344958775
407.568423444	765.846519316	1549.41494276	376.0	9.58965017395	-0.5430628373	-0.103479961376	390.782691072	855.806172097	1697.99841551	451.409552345	-3.7332944829	-0.062221574715
407.568423444	765.846519316	1549.41494276	376.0	-0.339410824222	-0.354908120662	-0.0676273095773	508.637432179	588.313991192	1544.15606073	447.204637361	-1.4327385107	-0.0238789751783
407.568423444	765.846519316	1549.41494276	376.0	-1.98990771143	-0.534313324525	-0.101812752387	386.035345999	765.466860012	1518.58301533	367.080809321	-6.52418151513	-0.108736358586
407.568423444	765.846519316	1549.41494276	376.0	-4.9551199307	-0.48190926579	-0.091827222902	407.849477336	689.388683552	1472.63957412	375.401413235	-6.68156307635	-0.111359384606
407.568423444	765.846519316	1549.41494276	376.0	-13.9332678449	-0.660940878919	-0.125941478453	313.437509685	697.707813249	1333.53080876	322.385485823	-10.843031708	-0.180717195134
407.568423444	765.846519316	1549.41494276	376.0	1.19405160206	-0.580205918792	-0.110557530258	360.083144887	763.926485349	1567.91575671	443.906126471	-6.94325222103	-0.11572087035
407.568423444	765.846519316	1549.41494276	376.0	5.54878757868	-0.57767606688	-0.110075470061	372.169066849	921.105618285	1635.38868665	342.114001513	-3.53649276097	-0.0589415460162
407.568423444	765.846519316	1549.41494276	376.0	-6.13260888133	-0.651941938931	-0.124226741412	321.131835247	740.894876739	1454.39538437	392.368672385	-8.84290392265	-0.147381732044
407.568423444	765.846519316	1549.41494276	376.0	-7.83461010941	-0.504515060609	-0.0961347295367	396.066473814	704.837749354	1428.02432302	327.12009985	-7.66876536006	-0.127812756001
407.568423444	765.846519316	1549.41494276	376.0	-11.5480711478	-0.568220207065	-0.108273667505	358.428329685	690.586322978	1370.4874028	321.472750132	-9.93526859282	-0.16558780988
407.568423444	765.846519316	1549.41494276	376.0	-12.00202667	-0.558368064203	-0.106396353697	355.761176935	620.22253587	1363.4537481	387.470035296	-11.4928617672	-0.19154769612
407.568423444	765.846519316	1549.41494276	376.0	-7.49823009741	-0.623634877876	-0.118832865449	336.452964815	762.687429946	1433.23624519	334.095850427	-8.35271179544	-0.139211863257
407.568423444	765.846519316	1549.41494276	376.0	2.85619783521	-0.438350919096	-0.0835272330595	440.7757341	703.063647121	1593.66929881	449.829917593	-2.85150285917	-0.0475250476528
407.568423444	765.846519316	1549.41494276	376.0	7.15531602365	-0.461418130777	-0.0879226621144	434.076646963	780.193789957	1660.28047843	446.010041512	-2.89612863124	-0.0482688105207
407.568423444	765.846519316	1549.41494276	376.0	1.822632231	-0.567469716834	-0.108130662506	371.956693268	811.869512456	1577.6550789	393.828873175	-5.69611409271	-0.0949352348785
407.568423444	765.846519316	1549.41494276	376.0	6.4624175968	-0.474844225133	-0.0904809880208	424.538420905	777.578285379	1649.54460667	447.427900385	-3.62839440498	-0.0604732400831
407.568423444	765.846519316	1549.41494276	376.0	10.2442728737	-0.468594498883	-0.0892901103054	448.46658261	923.174536799	1708.14123744	336.500118033	-0.660030703292	-0.0110005117215
407.568423444	765.846519316	1549.41494276	376.0	-6.94215248866	-0.460678008358	-0.0877816326901	426.684392203	720.690813986	1441.85219475	294.476988563	-5.2539496531	-0.0875658275517
407.568423444	765.846519316	1549.41494276	376.0	15.9490589274	-0.438851989201	-0.0836227113569	465.660212284	883.92509761	1796.53204501	446.946735118	0.475466746433	0.00792444577389
407.568423444	765.846519316	1549.41494276	376.0	-1.39259226128	-0.368271679868	-0.070173719487	499.323163418	630.061870472	1527.83791017	398.452876282	-1.27412979234	-0.021235496539
407.568423444	765.846519316	1549.41494276	376.0	0.777108091398	-0.665060704971	-0.126726506283	317.512325146	798.143168321	1561.45557165	445.800078183	-6.96372692879	-0.11606211548
407.568423444	765.846519316	1549.41494276	376.0	-2.52699069559	-0.668572368693	-0.127395649522	312.544632825	883.846958758	1510.26137132	313.869779738	-5.92083349789	-0.0986805582981
407.568423444	765.846519316	1549.41494276	376.0	-3.08943310499	-0.410099990007	-0.0781440529739	468.804189399	727.161770856	1501.54680459	305.58084433	-1.36450923945	-0.0227418206575
407.568423444	765.846519316	1549.41494276	376.0	-0.751098065785	-0.674812678635	-0.128584732972	310.409035639	871.382687355	1537.77731709	355.9855941	-5.9466874574	-0.0991114576234
407.568423444	765.846519316	1549.41494276	376.0	1.74670489738	-0.46625676421	-0.0888446578144	424.674954201	736.949253756	1576.47864945	414.854441489	-4.35929340361	-0.0726548900601
407.568423444	765.846519316	1549.41494276	376.0	8.09570019	-0.667800006609	-0.127248476869	316.063891171	907.403231084	1674.85093123	451.38380897	-4.399248547	-0.0733208091166
407.568423444	765.846519316	1549.41494276	376.0	-9.80325596228	-0.464618886816	-0.0885325622743	415.746395244	659.754613478	1397.52183	322.020821282	-6.71226522991	-0.111871087165
407.568423444	765.846519316	1549.41494276	376.0	-10.3580425051	-0.566320368127	-0.107911655512	358.959330317	685.655787705	1388.92588441	344.310766387	-9.87605385216	-0.164600897536
407.568423444	765.846519316	1549.41494276	376.0	-7.12991895228	-0.487962104254	-0.0929805838899	410.178515435	732.356414458	1438.94291311	296.407983214	-6.41273612682	-0.106878935447
407.568423444	765.846519316	1549.41494276	376.0	-9.06369482115	-0.654916623628	-0.124793563954	319.506933394	749.534243994	1408.98070084	339.939523448	-9.04269857934	-0.150711642989
407.568423444	765.846519316	1549.41494276	376.0	-2.14699106247	-0.628321133146	-0.119725825676	333.849698554	749.911261228	1516.14914242	432.388182636	-8.03785460081	-0.133964243347
407.568423444	765.846519316	1549.41494276	376.0	2.21827345662	-0.433669307966	-0.0826351577679	448.517906828	733.389835211	1583.78520317	401.87746113	-2.29983234951	-0.0383305391585
407.568423444	765.846519316	1549.41494276	376.0	-3.97313227307	-0.421658134457	-0.0803464433036	456.588773052	714.429182349	1487.85463763	316.836682225	-2.27742300619	-0.0379570501032
407.568423444	765.846519316	1549.41494276	376.0	3.70687572312	-0.604584874379	-0.115202910514	351.270033114	816.077665454	1606.84982912	439.502130556	-5.84246807262	-0.0973744678771
407.568423444	765.846519316	1549.41494276	376.0	12.6151890843	-0.506523423407	-0.0965174206186	417.218163687	888.669938402	1744.87656749	438.988465401	-2.12602505107	-0.0354337508512
407.568423444	765.846519316	1549.41494276	376.0	7.08041984224	-0.455864831071	-0.0868644876278	450.87522307	865.384396531	1659.12002581	342.860406205	-1.3063947385	-0.0217732456417
407.568423444	765.846519316	1549.41494276	376.0	6.51773088748	-0.394506038172	-0.0751726444688	491.523086046	781.251320535	1650.40163906	377.627232479	0.547512727134	0.00912521211889
407.568423444	765.846519316	1549.41494276	376.0	-3.66626998022	-0.53729068392	-0.102380084588	379.909188743	728.396671743	1492.60920784	384.303347359	-7.58975882404	-0.126495980401
407.568423444	765.846519316	1549.41494276	376.0	-2.17533254738	-0.621823403258	-0.11848769117	340.782041486	818.612205566	1515.71001522	356.315768165	-6.58432296151	-0.109738716025
407.568423444	765.846519316	1549.41494276	376.0	-6.00200119448	-0.541061471955	-0.10309860365	369.112388524	657.05394049	1456.41903939	430.252710374	-9.55474911939	-0.159245818657
407.568423444	765.846519316	1549.41494276	376.0	-14.756341229	-0.639411600251	-0.121839100658	316.078478872	608.675692258	1320.77798675	396.023815624	-12.974236536	-0.2162372756
407.568423444	765.846519316	1549.41494276	376.0	3.82761366397	-0.5690493	-0.108431650152	374.701418664	855.352508387	1608.72056082	378.66663377	-4.67692971891	-0.0779488286486
407.568423444	765.846519316	1549.41494276	376.0	6.5482643304	-0.463067899359	-0.0882370235059	444.352437402	856.69296496	1650.87472879	349.829326425	-1.79294122767	-0.0298823537945
407.568423444	765.846519316	1549.41494276	376.0	0.528662225931	-0.408156968149	-0.0777738125284	470.077383766	724.2752692	1557.60611429	363.253461319	-0.812894671207	-0.0135482445201
407.568423444	765.846519316	1549.41494276	376.0	1.12133595245	-0.498086479854	-0.0949097713137	417.372006335	835.264475834	1566.78908957	314.152607397	-3.89067767395	-0.0648446278992
407.568423444	765.846519316	1549.41494276	376.0	-3.56200649128	-0.370351582839	-0.0705700424617	491.669837005	583.157266824	1494.22468192	419.397578093	-1.80097809727	-0.0300163016211
407.568423444	765.846519316	1549.41494276	376.0	1.42368092487	-0.514998595221	-0.0981323542722	407.646799881	849.290042167	1571.47366775	314.536825699	-4.04013030868	-0.0673355051447
407.568423444	765.846519316	1549.41494276	376.0	-5.1782067959	-0.401825634413	-0.0765673846061	471.894261805	686.77717168	1469.1830329	310.511599412	-1.51558629306	-0.0252597715511
407.568423444	765.846519316	1549.41494276	376.0	0.690826619695	-0.50187918854	-0.0956324673285	416.616626889	850.595342877	1560.11871363	292.906743868	-3.75269265832	-0.0625448776387
407.568423444	765.846519316	1549.41494276	376.0	2.52017080026	-0.581334973638	-0.110772670282	367.528709755	865.412600605	1588.46284572	355.521535362	-4.79073725497	-0.0798456209161
407.568423444	765.846519316	1549.41494276	376.0	-3.69068595239	-0.576500690343	-0.109851503495	358.931076816	736.107417301	1492.23090312	397.192409007	-8.04982857568	-0.134163809595
407.568423444	765.846519316	1549.41494276	376.0	8.41347156523	-0.378381302076	-0.07210009567	507.093806824	767.641490853	1679.7745284	405.03923072	0.715889098325	0.0119314849721
407.568423444	765.846519316	1549.41494276	376.0	0.307365930355	-0.369159964607	-0.0703429810608	502.294612973	661.659835326	1554.17731641	390.222868115	-0.886194665016	-0.0147699110836
407.568423444	765.846519316	1549.41494276	376.0	15.9991260774	-0.4136533968	-0.0788211503048	498.128274494	956.628002556	1797.30779291	342.551515864	2.4362938447	0.0406048974116
407.568423444	765.846519316	1549.41494276	376.0	-14.0759484921	-0.584794687576	-0.111431914553	346.707940633	661.220583692	1331.32009349	323.391569163	-11.180345624	-0.186339093733
407.568423444	765.846519316	1549.41494276	376.0	5.46384483202	-0.462309004995	-0.0880924171104	432.587228055	773.562691597	1634.07257104	427.922651385	-3.20387345343	-0.0533978908905
407.568423444	765.846519316	1549.41494276	376.0	-1.26698679495	-0.426534632514	-0.0812756540614	454.613594908	732.810015058	1529.78406004	342.36045007	-2.17273820801	-0.0362123034668
407.568423444	765.846519316	1549.41494276	376.0	19.9611418574	-0.407566991566	-0.0776613932099	494.664100435	898.502627588	1858.69585745	465.529129422	2.45913171636	0.040985528606
407.568423444	765.846519316	1549.41494276	376.0	-5.56344682038	-0.372661638832	-0.071010220814	494.236245157	625.608706165	1463.21406639	343.369115071	-1.79376228637	-0.0298960381062
407.568423444	765.846519316	1549.41494276	376.0	8.12134070781	-0.411121671142	-0.0783387330683	476.377387875	793.451563004	1675.24820924	405.419258361	0.296150722855	0.00493584538091
407.568423444	765.846519316	1549.41494276	376.0	4.59912193107	-0.451559043553	-0.0860440250673	453.248305892	857.375365727	1620.6744252	310.050753577	-1.46235910365	-0.0243726517276
407.568423444	765.846519316	1549.41494276	376.0	14.0182968006	-0.446873077609	-0.0851511199713	468.462154162	951.175288795	1766.61652811	346.979085152	0.840393005827	0.0140065500971
407.568423444	765.846519316	1549.41494276	376.0	-15.8742186295	-0.623474022937	-0.118802214736	320.912198529	582.451751598	1303.45742727	400.093477142	-13.6819454718	-0.228032424529
407.568423444	765.846519316	1549.41494276	376.0	-0.520720184231	-0.610684231546	-0.116365135584	348.734753537	878.149906696	1541.34682642	314.462166183	-5.24315014185	-0.0873858356976
407.568423444	765.846519316	1549.41494276	376.0	-11.6926406458	-0.475236716316	-0.090555776737	400.44211812	585.33794952	1368.24742139	382.467353751	-8.57387538489	-0.142897923082
407.568423444	765.846519316	1549.41494276	376.0	-6.85647200942	-0.569200305082	-0.108460423987	350.652830108	623.102806821	1443.1797409	469.424103972	-10.9972578831	-0.183287631385
407.568423444	765.846519316	1549.41494276	376.0	5.7956068772	-0.481549205219	-0.0917586137993	434.280265223	881.208965169	1639.21294174	323.723711348	-2.13398518604	-0.0355664197674
407.568423444	765.846519316	1549.41494276	376.0	-14.9044643988	-0.659816339507	-0.125727198839	309.795999955	638.450379329	1318.48294423	370.236564943	-12.3404968273	-0.205674947122
407.568423444	765.846519316	1549.41494276	376.0	9.04231493343	-0.426898069161	-0.0813449064712	472.297026411	857.050574403	1689.51792151	360.170320697	0.1762304704	0.00293717450667
407.568423444	765.846519316	1549.41494276	376.0	7.57656463974	-0.482793602279	-0.0919957321416	433.637778014	884.36445398	1666.80736744	348.805135443	-1.96291052582	-0.0327151754303
407.568423444	765.846519316	1549.41494276	376.0	-1.29384639291	-0.407884879036	-0.0777219662798	460.212302871	631.183471431	1529.36789341	437.97211911	-1.36777562598	-0.022796260433
407.568423444	765.846519316	1549.41494276	376.0	5.14585517819	-0.633691654935	-0.120749172053	336.193896899	864.357129518	1629.14559182	428.594565407	-5.0860717449	-0.084767862415
407.568423444	765.846519316	1549.41494276	376.0	-8.20277326901	-0.469785635345	-0.0895170799057	409.37535911	636.198368548	1422.31994801	376.746220352	-7.15782456851	-0.119297076142
407.568423444	765.846519316	1549.41494276	376.0	-10.2797512327	-0.550356179309	-0.104869698801	355.518810622	581.253719091	1390.13894108	453.36641137	-11.9946809863	-0.199911349772
407.568423444	765.846519316	1549.41494276	376.0	9.20179759524	-0.558398912345	-0.106402231773	386.267313327	934.051668772	1691.9889697	371.669987605	-2.72094557069	-0.0453490928448
407.568423444	765.846519316	1549.41494276	376.0	-4.58306388424	-0.409758195019	-0.0780789243557	463.717941691	681.740427305	1478.4042661	332.945897106	-1.68417108622	-0.0280695181037
407.568423444	765.846519316	1549.41494276	376.0	-3.22580960978	-0.45670385498	-0.0870243626105	426.898126554	703.239885277	1499.43376664	369.295754811	-4.82573941606	-0.0804289902676
407.568423444	765.846519316	1549.41494276	376.0	0.768506720677	-0.598313607854	-0.114007928326	357.06698587	898.03436876	1561.32230073	306.220946097	-4.64458474148	-0.0774097456913
407.568423444	765.846519316	1549.41494276	376.0	-2.15832251359	-0.471574169842	-0.0898578829729	417.468354161	710.446356831	1515.97357122	388.05886023	-5.48127618366	-0.0913546030611
407.568423444	765.846519316	1549.41494276	376.0	4.58182632998	-0.501404323462	-0.0955419823669	408.429544845	784.488132679	1620.40644457	427.488767044	-4.64198635953	-0.0773664393256
407.568423444	765.846519316	1549.41494276	376.0	-2.45962845864	-0.619190691084	-0.117986031075	342.756183011	878.687892798	1511.30509189	289.861016077	-5.54656381088	-0.0924427301813
407.568423444	765.846519316	1549.41494276	376.0	-5.49115754988	-0.635484947694	-0.121090881801	329.595497844	744.968633331	1464.33412715	389.769995977	-8.57700003734	-0.142950000622
407.568423444	765.846519316	1549.41494276	376.0	1.88641656573	-0.577275259996	-0.109999096798	371.508467622	910.701743896	1578.64336291	296.433151395	-4.06124572576	-0.0676874287627
407.568423444	765.846519316	1549.41494276	376.0	1.99866698529	-0.664761726504	-0.1266695363	315.433448439	909.114540602	1580.38258769	355.834598645	-4.99244863664	-0.0832074772774
407.568423444	765.846519316	1549.41494276	376.0	-7.54976793557	-0.612135179617	-0.11664161197	340.478138923	735.331169684	1432.43771022	356.628401616	-8.86572468132	-0.147762078022
407.568423444	765.846519316	1549.41494276	376.0	19.5870069297	-0.434492262323	-0.0827919707169	475.763554634	934.116189362	1852.89895497	443.019210972	1.5811300502	0.0263521675033
407.568423444	765.846519316	1549.41494276	376.0	4.47806004708	-0.382028962746	-0.0727951529623	488.613721683	662.547947255	1618.79867428	467.637005337	-0.564962394374	-0.00941603990623
407.568423444	765.846519316	1549.41494276	376.0	8.47471423521	-0.47364764936	-0.0902529819665	430.368865435	812.820431855	1680.72343148	437.534134188	-2.78195151306	-0.046365858551
407.568423444	765.846519316	1549.41494276	376.0	-13.2779145849	-0.457477011611	-0.0871716866636	418.259047383	636.412356022	1343.6849501	289.013546691	-6.91782911745	-0.115297151957
407.568423444	765.846519316	1549.41494276	376.0	-1.95359120347	-0.546380596041	-0.104112156258	377.133271796	749.472970524	1519.14570873	392.539466414	-7.10815646572	-0.118469274429
407.568423444	765.846519316	1549.41494276	376.0	8.16764857976	-0.569097060954	-0.108440750944	378.767236446	934.991011947	1675.96571033	362.207461935	-2.96125121513	-0.0493541869189
407.568423444	765.846519316	1549.41494276	376.0	10.2336071649	-0.41486742727	-0.0790524823304	494.37246658	928.772440866	1707.97598136	284.831073911	1.58399062567	0.0263998437611
407.568423444	765.846519316	1549.41494276	376.0	-11.1390028461	-0.617910686135	-0.117742127693	334.988249289	707.680490162	1376.82556819	334.156828737	-9.99004288368	-0.166500714728
407.568423444	765.846519316	1549.41494276	376.0	4.52670024108	-0.573708136946	-0.109319385851	372.581395222	866.501301937	1619.55231271	380.469615551	-4.47088990576	-0.0745148317626
407.568423444	765.846519316	1549.41494276	376.0	-3.80513766728	-0.558519651607	-0.106425238492	369.092172097	739.428093913	1490.45757115	381.937305142	-7.73973859121	-0.128995643187
407.568423444	765.846519316	1549.41494276	376.0	-10.449127978	-0.535876932883	-0.102110696052	365.156258173	600.081800319	1387.51459248	422.27653399	-11.2117439154	-0.186862398591
407.568423444	765.846519316	1549.41494276	376.0	5.73827469799	-0.650302219519	-0.123914294878	325.808859168	902.692116122	1638.32462839	409.823653098	-4.5660979355	-0.0761016322584
407.568423444	765.846519316	1549.41494276	376.0	-11.0358899371	-0.381283356681	-0.0726530786358	481.479770476	590.336743939	1378.42321501	306.606700594	-2.70885587072	-0.0451475978454
407.568423444	765.846519316	1549.41494276	376.0	9.49424574215	-0.407518605649	-0.0776521733326	485.544993761	831.017711691	1696.52020499	379.957499539	0.951475035503	0.0158579172584
407.568423444	765.846519316	1549.41494276	376.0	1.90306289023	-0.362516492078	-0.0690770754722	506.144165325	635.719132329	1578.90128355	437.037985897	-0.904392230556	-0.0150732038426
407.568423444	765.846519316	1549.41494276	376.0	-4.98716603485	-0.426132799339	-0.08119908524	440.67187912	595.647177824	1472.143047	435.823990052	-2.78075762703	-0.0463459604504
407.568423444	765.846519316	1549.41494276	376.0	-10.716337169	-0.669535508629	-0.127579174662	311.318464499	728.865431644	1383.37441335	343.190517205	-9.77260097161	-0.16287668286
407.568423444	765.846519316	1549.41494276	376.0	-13.5878611076	-0.530974681498	-0.101176578029	373.682692807	649.373123393	1338.88259236	315.826776157	-10.3917622033	-0.173196036722
407.568423444	765.846519316	1549.41494276	376.0	-2.13345475097	-0.47957299764	-0.0913820498551	416.219831235	738.500745982	1516.35887605	361.638298834	-5.38603925111	-0.0897673208519
407.568423444	765.846519316	1549.41494276	376.0	-18.4760002818	-0.562885707303	-0.107257185081	351.93157629	607.378992694	1263.14503357	303.834464586	-12.7374199944	-0.212290333239
407.568423444	765.846519316	1549.41494276	376.0	4.6673500198	-0.473981456864	-0.0903165885793	423.603974585	766.476475378	1621.7315614	431.651111435	-3.95306544904	-0.0658844241507
407.568423444	765.846519316	1549.41494276	376.0	-8.25340033246	-0.382769507926	-0.0729362629433	483.209357257	619.653653081	1421.53552472	318.672514385	-2.19954240137	-0.0366590400228
407.568423444	765.846519316	1549.41494276	376.0	1.11550977384	-0.530185889293	-0.101026274637	397.221871043	841.127618698	1566.69881788	328.349328144	-4.56550784171	-0.0760917973619
407.568423444	765.846519316	1549.41494276	376.0	11.1887469823	-0.53665186627	-0.102258358664	401.923040136	942.584266288	1722.77506041	378.267753989	-2.0540493963	-0.0342341566051
407.568423444	765.846519316	1549.41494276	376.0	16.8509396794	-0.430752827948	-0.0820794260572	471.924760113	882.493494777	1810.50592015	456.087665258	0.926313129782	0.015438552163
407.568423444	765.846519316	1549.41494276	376.0	-0.481875140827	-0.661555175367	-0.126058531892	316.779966556	899.387814033	1541.94869732	325.780916734	-5.38961711192	-0.0898269518653
407.568423444	765.846519316	1549.41494276	376.0	-2.49672803796	-0.667211785781	-0.127136392108	314.445636687	861.15316992	1510.73026546	335.131458853	-6.25762818949	-0.104293803158
407.568423444	765.846519316	1549.41494276	376.0	5.10584903161	-0.403936184628	-0.0769695473757	470.066005311	691.357483324	1628.52573061	467.102241976	-0.373779790948	-0.00622966318247
407.568423444	765.846519316	1549.41494276	376.0	-9.77827864659	-0.408574616139	-0.0778533948435	456.589921029	599.532881587	1397.90883227	341.786029649	-2.46049241403	-0.0410082069004
407.568423444	765.846519316	1549.41494276	376.0	10.6843616387	-0.382173776817	-0.0728227471069	508.658909444	804.347169976	1714.96003853	401.953959109	1.22611271846	0.0204352119743
407.568423444	765.846519316	1549.41494276	376.0	5.21975323214	-0.375048877451	-0.0714651062216	497.55891602	675.781750352	1630.29057931	456.949912943	-0.35782788611	-0.00596379810184
407.568423444	765.846519316	1549.41494276	376.0	-10.6439925984	-0.394476291393	-0.0751669762562	471.003177387	612.845424983	1384.49533094	300.646728564	-2.58242299446	-0.043040383241
407.568423444	765.846519316	1549.41494276	376.0	-7.95499060485	-0.583489864039	-0.11118328202	346.857549359	654.135978953	1426.15912963	425.165601322	-10.5760294238	-0.176267157063
407.568423444	765.846519316	1549.41494276	376.0	2.77910878119	-0.491538214164	-0.0936620072722	408.090551655	737.085251008	1592.47486949	447.299066829	-5.40786176506	-0.0901310294177
407.568423444	765.846519316	1549.41494276	376.0	-5.84894659467	-0.584743458898	-0.111422152991	345.852177109	650.138460304	1458.79049023	462.799852816	-10.444856747	-0.174080945783
407.568423444	765.846519316	1549.41494276	376.0	-0.0382302578898	-0.5769245039	-0.109932260652	363.877349442	783.861385978	1548.82259743	401.083862012	-6.59528976093	-0.109921496016
407.568423444	765.846519316	1549.41494276	376.0	-12.375604014	-0.604527776203	-0.115192030526	332.389248072	611.968588034	1357.66548491	413.307648804	-12.3631658524	-0.206052764207
407.568423444	765.846519316	1549.41494276	376.0	4.30674075909	-0.441370882917	-0.0841026834827	458.95095313	843.060864396	1616.14422763	314.132410102	-1.20197131928	-0.0200328553213
407.568423444	765.846519316	1549.41494276	376.0	-17.4825998316	-0.605319078885	-0.115342812287	331.054028432	603.850164799	1278.53692859	343.632735355	-13.2400913817	-0.220668189694
407.568423444	765.846519316	1549.41494276	376.0	-4.21139326736	-0.497839659888	-0.0948627400701	408.639351697	766.442584713	1484.16298618	309.081049767	-5.77799942586	-0.096299990431
407.568423444	765.846519316	1549.41494276	376.0	0.758640621397	-0.403926779704	-0.076967755279	472.50733021	711.026232767	1561.16943391	377.635870934	-0.638827163951	-0.0106471193992
407.568423444	765.846519316	1549.41494276	376.0	-2.36813121085	-0.489884753025	-0.0933469422684	402.212813012	685.77779341	1512.72276392	424.732157493	-6.83747515983	-0.11395791933
407.568423444	765.846519316	1549.41494276	376.0	-7.45838323479	-0.647985289428	-0.123472806675	316.441119105	652.468582955	1433.85363843	464.943936372	-11.0260131058	-0.183766885096
407.568423444	765.846519316	1549.41494276	376.0	-0.0862552361092	-0.380152864793	-0.0724376647852	495.421288212	698.923568723	1548.07849124	353.733634308	-0.721406460512	-0.0120234410085
407.568423444	765.846519316	1549.41494276	376.0	-3.9927827872	-0.641205109211	-0.122180851603	327.975704301	765.093759204	1487.55016962	394.480706118	-8.00969242184	-0.133494873697
407.568423444	765.846519316	1549.41494276	376.0	1.68395771909	-0.657129644276	-0.125215252339	322.083710627	836.176264335	1575.50643529	417.246460327	-6.11862644244	-0.101977107374
407.568423444	765.846519316	1549.41494276	376.0	-11.0503041871	-0.436067010934	-0.0830920371445	430.510269582	575.379061082	1378.19987847	372.310547802	-4.45861126644	-0.0743101877741
407.568423444	765.846519316	1549.41494276	376.0	12.084788711	-0.48241301324	-0.0919232113642	436.351348128	908.423883431	1736.65846485	391.88323329	-1.18135887826	-0.0196893146376
407.568423444	765.846519316	1549.41494276	376.0	-7.02475551634	-0.512222828383	-0.0976034352863	387.190109173	672.828719754	1440.5723311	380.553502172	-8.50358245083	-0.141726374181
407.568423444	765.846519316	1549.41494276	376.0	7.07441117658	-0.48451207522	-0.0923231850649	436.064421036	917.749060445	1659.02692664	305.213445162	-1.5226216006	-0.0253770266766
407.568423444	765.846519316	1549.41494276	376.0	-23.033063321	-0.647017899582	-0.123288471719	310.287668269	584.922595949	1192.53721789	297.326953671	-14.7525094381	-0.245875157302
407.568423444	765.846519316	1549.41494276	376.0	8.54452298471	-0.541282426328	-0.103140706236	389.915642104	837.54374622	1681.80505867	454.34567035	-4.14091458039	-0.0690152430065
407.568423444	765.846519316	1549.41494276	376.0	1.02299894709	-0.418612544131	-0.079766109781	462.487260982	740.585901472	1565.26544131	362.192278857	-1.30647486199	-0.0217745810332
407.568423444	765.846519316	1549.41494276	376.0	7.25012964007	-0.589826168076	-0.112390657027	364.211043129	955.214186239	1661.74953477	342.324305405	-3.04009693282	-0.0506682822137
407.568423444	765.846519316	1549.41494276	376.0	-11.6802798274	-0.512564644764	-0.0976685679809	379.676661746	614.067476679	1368.43894176	374.694803333	-10.2707290473	-0.171178817455
407.568423444	765.846519316	1549.41494276	376.0	-14.9947789147	-0.615879278663	-0.117355045477	332.764522416	675.367934414	1317.08359762	308.951140792	-11.2440513723	-0.187400856205
407.568423444	765.846519316	1549.41494276	376.0	8.10996472379	-0.508957163742	-0.0969811668715	420.224146742	929.760053899	1675.07194804	325.087747402	-1.93029402424	-0.0321715670707
407.568423444	765.846519316	1549.41494276	376.0	-12.4137296758	-0.54707003577	-0.104243528157	361.826261815	622.37813748	1357.07476021	372.870360915	-11.2555129034	-0.187591881724
407.568423444	765.846519316	1549.41494276	376.0	7.29702844412	-0.52602623518	-0.100233657618	404.025331539	880.656683795	1662.47619185	377.794176517	-3.1736389218	-0.05289398203
407.568423444	765.846519316	1549.41494276	376.0	8.01661656351	-0.593995316337	-0.113185083144	361.375941677	894.702726753	1673.6255977	417.546929269	-3.90983124136	-0.0651638540227
407.568423444	765.846519316	1549.41494276	376.0	0.341775846172	-0.620338782163	-0.118204798431	339.465418282	769.192503955	1554.71046879	446.052546555	-7.29088238315	-0.121514706386
407.568423444	765.846519316	1549.41494276	376.0	-3.11693607883	-0.669249565893	-0.127524688623	314.408266776	791.513750318	1501.1206694	395.198652305	-7.55874418793	-0.125979069799
407.568423444	765.846519316	1549.41494276	376.0	9.73225899385	-0.533741880827	-0.101703864487	397.403512331	864.477288507	1700.20801788	438.327217042	-3.39436201577	-0.0565727002628
407.568423444	765.846519316	1549.41494276	376.0	2.45027250047	-0.535451497745	-0.102029629906	392.275866463	826.462051158	1587.37983102	368.6419134	-4.82160848158	-0.0803601413596
407.568423444	765.846519316	1549.41494276	376.0	-3.56394292235	-0.463799370675	-0.0883764044732	418.152927706	675.055340219	1494.19467857	400.986410645	-5.70017987814	-0.0950029979689
407.568423444	765.846519316	1549.41494276	376.0	-1.66320726903	-0.579898853124	-0.110499019269	364.951702552	816.442490914	1523.64496081	342.250767339	-6.13056896182	-0.102176149364
407.568423444	765.846519316	1549.41494276	376.0	-1.73958330009	-0.547344630877	-0.10429585192	370.412133414	696.264806786	1522.46157917	455.784638967	-8.31931748144	-0.138655291357
407.568423444	765.846519316	1549.41494276	376.0	4.09283708414	-0.408041564579	-0.0777518225188	475.970715831	768.511934502	1612.82997213	368.347321792	-0.13932290511	-0.00232204841851
407.568423444	765.846519316	1549.41494276	376.0	-8.80925278945	-0.598733940108	-0.114088022124	338.229122388	643.007376249	1412.9230637	431.686565058	-11.1121625602	-0.185202709336
407.568423444	765.846519316	1549.41494276	376.0	-8.2899087655	-0.392928376912	-0.0748720230397	470.450762413	593.036193142	1420.96985761	357.482902051	-2.29230304033	-0.0382050506722
407.568423444	765.846519316	1549.41494276	376.0	-7.21653895021	-0.430065555742	-0.0819484671765	439.555824828	621.867103604	1437.60080992	376.177881485	-3.55175241527	-0.0591958735878
407.568423444	765.846519316	1549.41494276	376.0	-2.00776991229	-0.499860649819	-0.0952478372368	410.185337712	787.820597142	1518.30625572	320.30032087	-5.18046429261	-0.0863410715434
407.568423444	765.846519316	1549.41494276	376.0	3.42378772428	-0.438297642016	-0.0835170811769	462.707190172	850.465995197	1602.46362137	289.290436001	-1.03329813129	-0.0172216355215
407.568423444	765.846519316	1549.41494276	376.0	1.26955942905	-0.504359165135	-0.0961050238443	412.701504251	831.569136726	1569.08568626	324.815045284	-4.12096856517	-0.0686828094195
407.568423444	765.846519316	1549.41494276	376.0	0.543773214281	-0.534305305911	-0.101811224449	382.120317113	733.020566669	1557.8402462	442.699362415	-6.9790138128	-0.11631689688
407.568423444	765.846519316	1549.41494276	376.0	10.1426306335	-0.452749016772	-0.086270773013	449.717784675	844.081841521	1706.56637738	412.766751188	-1.21947357901	-0.0203245596502
407.568423444	765.846519316	1549.41494276	376.0	2.05669059816	-0.393380103144	-0.0749580989223	476.068935506	651.898435688	1581.28161421	453.314243021	-0.8893007628	-0.01482167938
407.568423444	765.846519316	1549.41494276	376.0	-9.00611074639	-0.626966662716	-0.119467732987	334.515873605	764.01678493	1409.87291709	311.340258559	-8.54063458218	-0.142343909703
407.568423444	765.846519316	1549.41494276	376.0	-5.86104994872	-0.447444441565	-0.0852599926762	435.283835808	713.41330959	1458.60295905	309.905813654	-4.3878078109	-0.0731301301816
407.568423444	765.846519316	1549.41494276	376.0	8.53366048039	-0.611336870977	-0.116489495232	350.544620219	893.168303009	1681.63675341	437.92383018	-4.07292254224	-0.0678820423707
407.568423444	765.846519316	1549.41494276	376.0	-8.88886867123	-0.454298739612	-0.0865660708103	425.983784092	681.701074433	1411.68948333	304.004624801	-5.61265524346	-0.0935442540577
407.568423444	765.846519316	1549.41494276	376.0	7.33728655397	-0.658007893353	-0.12538260163	320.204422613	935.633891453	1663.09995702	407.261642954	-3.99954979279	-0.0666591632132
407.568423444	765.846519316	1549.41494276	376.0	-8.68014477022	-0.588525411724	-0.11214279949	350.453242507	715.564844525	1414.92348264	348.905395606	-9.23986158484	-0.153997693081
407.568423444	765.846519316	1549.41494276	376.0	-4.08219517142	-0.402587619982	-0.0767125800271	464.779834133	627.107141589	1486.16480078	394.277825059	-1.64766189022	-0.0274610315037
407.568423444	765.846519316	1549.41494276	376.0	-2.93954558117	-0.531256321427	-0.101230244174	389.230741719	777.226733078	1503.86918428	337.41170948	-6.30573041945	-0.105095506991
407.568423444	765.846519316	1549.41494276	376.0	5.7947570243	-0.441593916716	-0.084145182301	453.366959358	809.915902507	1639.19977399	375.916912127	-1.52846759693	-0.0254744599489
407.568423444	765.846519316	1549.41494276	376.0	-3.88351653098	-0.622567358244	-0.118629450885	340.342162897	839.44560524	1489.24315732	309.455389188	-6.4099387505	-0.106832312508
407.568423444	765.846519316	1549.41494276	376.0	-7.40997793609	-0.394817933055	-0.0752320756583	473.881174565	643.11063182	1434.60363736	317.611830979	-1.9952949404	-0.0332549156734
407.568423444	765.846519316	1549.41494276	376.0	6.73301633161	-0.492126315058	-0.0937740691803	426.82433346	882.790393609	1653.7373039	344.122576832	-2.34391243196	-0.0390652071994
407.568423444	765.846519316	1549.41494276	376.0	2.88532076413	-0.503346545787	-0.0959120704624	399.487656916	727.575400939	1594.12053383	467.057475971	-6.01272682413	-0.100212113735
407.568423444	765.846519316	1549.41494276	376.0	-0.993554126767	-0.469376490075	-0.0894391177734	414.261890865	675.565300209	1534.02066666	444.193475582	-5.76058606425	-0.0960097677375
407.568423444	765.846519316	1549.41494276	376.0	-22.5410582714	-0.634237220479	-0.120853128902	316.186536225	588.075670206	1200.16041765	295.898211216	-14.5484384285	-0.242473973808
407.568423444	765.846519316	1549.41494276	376.0	-11.3803341688	-0.524867917799	-0.100012941654	383.044295564	696.172310023	1373.08634461	293.869739026	-8.90975711272	-0.148495951879
407.568423444	765.846519316	1549.41494276	376.0	-9.78052266517	-0.414716868542	-0.0790237935484	452.933423406	619.744106871	1397.87406311	325.196532829	-2.68352542524	-0.044725423754
407.568423444	765.846519316	1549.41494276	376.0	13.8500718812	-0.530084192345	-0.101006896407	407.078371822	950.520059971	1764.01002607	406.411594278	-1.59039786809	-0.0265066311349
407.568423444	765.846519316	1549.41494276	376.0	0.309334221118	-0.359185683219	-0.068442393906	506.921388812	612.461269412	1554.20781341	434.825155182	-1.20947801446	-0.0201579669077
407.568423444	765.846519316	1549.41494276	376.0	-5.96156805571	-0.525524274803	-0.10013800968	390.26468179	756.509385504	1457.04551648	310.271449189	-6.95749102187	-0.115958183698
407.568423444	765.846519316	1549.41494276	376.0	-4.45922136638	-0.38119540181	-0.0726363189425	490.039023634	664.751139186	1480.32310058	325.532937759	-1.480749593	-0.0246791598834
407.568423444	765.846519316	1549.41494276	376.0	0.801422957058	-0.393479130476	-0.0749769684595	473.51789119	628.970090975	1561.83230981	459.344327647	-1.16748922857	-0.0194581538095
407.568423444	765.846519316	1549.41494276	376.0	9.17869570208	-0.400729534402	-0.0763585240857	483.023571728	770.479666577	1691.63102552	438.127787214	0.664041294437	0.0110673549073
407.568423444	765.846519316	1549.41494276	376.0	3.20825418135	-0.479530957377	-0.0913740391343	426.323612327	809.657933956	1599.12411245	363.142566165	-3.55020233882	-0.0591700389803
407.568423444	765.846519316	1549.41494276	376.0	7.23603580776	-0.503249546564	-0.0958935873788	409.967775979	805.940771412	1661.53116283	445.622615439	-4.0280168262	-0.0671336137699
407.568423444	765.846519316	1549.41494276	376.0	-17.5699432688	-0.538288662463	-0.102570248183	361.955094957	583.721402586	1277.18361632	331.507118776	-12.5680812299	-0.209468020498
407.568423444	765.846519316	1549.41494276	376.0	2.26175936651	-0.604323919065	-0.115153185798	351.725164664	824.517970132	1584.45898035	408.215845559	-5.82451578086	-0.0970752630143
407.568423444	765.846519316	1549.41494276	376.0	0.962527357852	-0.36515342047	-0.0695795389616	500.536047719	613.262761526	1564.32848547	450.529676226	-1.17183920687	-0.0195306534478
407.568423444	765.846519316	1549.41494276	376.0	11.1760194655	-0.516232879814	-0.0983675456963	411.780778333	895.507959838	1722.57785836	415.289120193	-2.36999639817	-0.0394999399695
407.568423444	765.846519316	1549.41494276	376.0	4.59588381705	-0.467865894225	-0.0891512755763	427.710803135	766.24097824	1620.62425337	426.672471998	-3.67974946454	-0.0613291577423
407.568423444	765.846519316	1549.41494276	376.0	-5.45815100256	-0.643708377525	-0.122657846327	326.155564457	758.141687661	1464.84553553	380.548283411	-8.34479703002	-0.1390799505
407.568423444	765.846519316	1549.41494276	376.0	3.22583762507	-0.637619177131	-0.121497556618	332.390380948	911.402251267	1599.39655295	355.603920737	-4.58884059749	-0.0764806766249
407.568423444	765.846519316	1549.41494276	376.0	5.5104366737	-0.400967700772	-0.0764039063971	494.260773759	837.523235755	1634.79447199	303.01046248	0.760231076636	0.0126705179439
407.568423444	765.846519316	1549.41494276	376.0	3.45234731596	-0.538787204024	-0.102665244669	398.241102524	913.617457938	1602.90612795	291.047567488	-3.24483851815	-0.0540806419692
407.568423444	765.846519316	1549.41494276	376.0	7.19340033267	-0.392901597664	-0.0748669202866	487.215998036	740.946055043	1660.87056241	432.708509329	0.280563808201	0.00467606347002
407.568423444	765.846519316	1549.41494276	376.0	17.4910221232	-0.499327703228	-0.0951462849139	428.958113941	956.324439163	1820.42345318	435.140900075	-0.528382419082	-0.00880637365136
407.568423444	765.846519316	1549.41494276	376.0	-15.7402967731	-0.518006934672	-0.0987055896859	376.554322725	614.153978411	1305.53243252	314.824131387	-11.011489781	-0.183524829683
407.568423444	765.846519316	1549.41494276	376.0	-4.34770553685	-0.469604211591	-0.0894825098306	408.781082578	628.819887645	1482.05094351	444.449973282	-6.75142316637	-0.11252371944
407.568423444	765.846519316	1549.41494276	376.0	-20.9231667068	-0.664647061845	-0.126647687089	305.868495523	620.712126497	1225.22827131	298.647649287	-13.6338353913	-0.227230589855
407.568423444	765.846519316	1549.41494276	376.0	6.56573138206	-0.396768544262	-0.0756037622451	485.085093747	754.403564198	1651.1453659	411.656707951	0.320439195803	0.00534065326339
407.568423444	765.846519316	1549.41494276	376.0	21.2520629607	-0.424837781376	-0.0809523211464	485.090332949	943.817572774	1878.69758192	449.789676196	2.24625343601	0.0374375572669
407.568423444	765.846519316	1549.41494276	376.0	-16.154977999	-0.450771508897	-0.0858939612989	418.597332989	582.417561394	1299.10729964	298.092405261	-6.9741303804	-0.11623550634
407.568423444	765.846519316	1549.41494276	376.0	-7.00882584012	-0.487677868676	-0.0929264231472	394.855665751	613.695126078	1440.81914788	432.268356052	-8.46839012424	-0.141139835404
407.568423444	765.846519316	1549.41494276	376.0	13.3185654717	-0.449035050796	-0.0855630813254	459.175154222	892.262830048	1755.77478634	404.33680207	-0.0886072881629	-0.00147678813605
407.568423444	765.846519316	1549.41494276	376.0	4.79290260056	-0.576122590683	-0.109779457066	372.754245457	906.436271731	1623.67689185	344.486374657	-3.81467634152	-0.0635779390253
407.568423444	765.846519316	1549.41494276	376.0	10.7240021398	-0.398991839045	-0.0760274083546	501.715244371	874.860736786	1715.57423438	338.99825322	1.66571856823	0.0277619761372
407.568423444	765.846519316	1549.41494276	376.0	-4.79940214573	-0.507637763839	-0.096729756829	396.164534996	719.911771882	1475.05228875	358.975981873	-7.11687329121	-0.118614554854
407.568423444	765.846519316	1549.41494276	376.0	-11.3062056796	-0.379367547946	-0.0722880236177	483.473435089	591.160053448	1374.2349025	299.601413965	-2.75773274487	-0.0459622124146
407.568423444	765.846519316	1549.41494276	376.0	13.9910748157	-0.409533885149	-0.0780361823835	483.457009178	833.76689006	1766.19474661	448.97084737	1.26650201079	0.0211083668465
407.568423444	765.846519316	1549.41494276	376.0	6.07110156128	-0.501686022725	-0.0955956598181	414.399665613	832.451710779	1643.48149754	396.630121149	-3.57862692742	-0.0596437821236
407.568423444	765.846519316	1549.41494276	376.0	-14.5494148267	-0.663877314921	-0.126501012752	309.121047966	652.017523229	1323.98413535	362.845564157	-11.9850825401	-0.199751375668
407.568423444	765.846519316	1549.41494276	376.0	1.30416239122	-0.447514071226	-0.0852732605232	448.553504449	804.952844254	1569.62182973	316.115481025	-2.35813150704	-0.0393021917841
407.568423444	765.846519316	1549.41494276	376.0	5.70022085476	-0.537428330658	-0.102406313006	393.06170756	844.372629881	1637.73501645	400.300679013	-4.20111364825	-0.0700185608042
407.568423444	765.846519316	1549.41494276	376.0	8.67077592459	-0.475666399163	-0.0906376522796	439.505067279	890.835861302	1683.76124059	353.420312008	-1.53008086728	-0.025501347788
407.568423444	765.846519316	1549.41494276	376.0	6.98757760177	-0.491778445873	-0.0937077831312	415.606046227	792.991107127	1657.68151426	449.084360906	-3.9455050245	-0.0657584170751
407.568423444	765.846519316	1549.41494276	376.0	12.2394330598	-0.475644195163	-0.0906334213343	440.698874249	903.07046956	1739.0545475	395.285203689	-1.03775286588	-0.017295881098
407.568423444	765.846519316	1549.41494276	376.0	-6.88096761177	-0.379522725354	-0.0723175924836	482.653011422	585.107101687	1442.80020238	375.040089268	-2.15107911907	-0.0358513186512
407.568423444	765.846519316	1549.41494276	376.0	7.93532067751	-0.554568802187	-0.105672408953	388.263692228	921.865213961	1672.36598709	362.237080905	-2.95949349981	-0.0493248916636
407.568423444	765.846519316	1549.41494276	376.0	-9.19509689175	-0.465931396149	-0.0887826593271	412.656608735	641.238545791	1406.94473752	353.049582992	-6.95197303215	-0.115866217202
407.568423444	765.846519316	1549.41494276	376.0	-5.44066065888	-0.400155262075	-0.0762490971941	464.230601223	599.139489388	1465.11653353	401.746442915	-1.94413549998	-0.0324022583331
407.568423444	765.846519316	1549.41494276	376.0	-5.00848056613	-0.647380600796	-0.123357583993	325.410124538	842.391940308	1471.81279646	304.010731618	-6.71646377097	-0.111941062849
407.568423444	765.846519316	1549.41494276	376.0	3.26710530439	-0.473752867543	-0.090273031163	425.430913418	777.072430059	1600.03596054	397.532617066	-3.89165852719	-0.0648609754531
407.568423444	765.846519316	1549.41494276	376.0	9.59690777825	-0.5626270526	-0.107207898742	380.828324396	881.310707865	1698.11086592	435.971833659	-3.58322713696	-0.0597204522827
407.568423444	765.846519316	1549.41494276	376.0	-16.3073119914	-0.64281837136	-0.122488256738	313.880312148	601.096320671	1296.747014	381.770381184	-13.3803472885	-0.223005788142
407.568423444	765.846519316	1549.41494276	376.0	19.226470323	-0.436693658504	-0.0832114440746	473.765649594	932.474784203	1847.31274691	441.072313113	1.43686319906	0.0239477199843
407.568423444	765.846519316	1549.41494276	376.0	-16.632887094	-0.601212680972	-0.114560343173	338.708849604	666.193814152	1291.70250471	286.799840958	-11.5696520948	-0.192827534914
407.568423444	765.846519316	1549.41494276	376.0	5.84260829822	-0.601125830209	-0.114543793866	356.45514028	895.908312772	1639.94118878	387.577735729	-4.18284861785	-0.0697141436308
407.568423444	765.846519316	1549.41494276	376.0	-2.34486632901	-0.550753186019	-0.104945347946	384.74641512	843.995268923	1513.08323347	284.341549428	-5.25186513704	-0.0875310856173
407.568423444	765.846519316	1549.41494276	376.0	-3.11840723388	-0.605086056902	-0.115298410233	341.015308471	702.628262934	1501.0978751	457.454303697	-9.0636554047	-0.151060923412
407.568423444	765.846519316	1549.41494276	376.0	16.8624609623	-0.407750250108	-0.0776963129017	492.755906724	884.338005377	1810.68443263	433.590520526	2.0805052501	0.0346750875016
407.568423444	765.846519316	1549.41494276	376.0	0.777047965777	-0.382133182172	-0.0728150118469	494.78054192	710.01102465	1561.45464005	356.663073485	-0.553552583467	-0.00922587639111
407.568423444	765.846519316	1549.41494276	376.0	-9.05367394735	-0.407761958817	-0.0776985439819	459.290974083	619.75311335	1409.13596575	330.091878318	-2.2976253229	-0.0382937553817
407.568423444	765.846519316	1549.41494276	376.0	-8.96397765778	-0.468449024551	-0.0892623903489	418.826725566	703.006652525	1410.52573347	288.692355374	-6.21526434597	-0.1035877391
407.568423444	765.846519316	1549.41494276	376.0	8.59257931453	-0.428944799876	-0.0817349085129	455.651622119	759.484615373	1682.54965063	467.413413136	-1.09893640047	-0.0183156066745
407.568423444	765.846519316	1549.41494276	376.0	12.4121269911	-0.41645543461	-0.0793550751924	492.346463419	929.744127515	1741.73029307	319.639702141	1.75930905087	0.0293218175145
407.568423444	765.846519316	1549.41494276	376.0	8.09028819815	-0.668698643967	-0.127419711122	312.792289048	955.075027454	1674.76707701	406.899760512	-3.75164851931	-0.0625274753219
407.568423444	765.846519316	1549.41494276	376.0	-4.87498453339	-0.437184763316	-0.0833050234976	434.27802213	630.712645833	1473.88120394	408.89053598	-3.94999507155	-0.0658332511924
407.568423444	765.846519316	1549.41494276	376.0	16.666345014	-0.451140410691	-0.085964255086	460.281068784	915.482804042	1807.64578282	431.881909993	0.404503256664	0.00674172094441
407.568423444	765.846519316	1549.41494276	376.0	4.7805820116	-0.568403412668	-0.108308577109	374.720421724	849.287276971	1623.4859948	399.478296105	-4.68604647578	-0.0781007745964
407.568423444	765.846519316	1549.41494276	376.0	-1.09023577847	-0.559922585249	-0.106692565787	376.531448072	814.732973491	1532.5226667	341.258245135	-5.83281250435	-0.0972135417392
407.568423444	765.846519316	1549.41494276	376.0	6.81881190704	-0.485923178807	-0.0925920691325	419.681925564	794.792699739	1655.06663337	440.592008064	-3.72247559642	-0.0620412599403
407.568423444	765.846519316	1549.41494276	376.0	-1.45233627118	-0.655306336014	-0.124867823173	320.13100772	898.623868196	1526.91222756	308.15735164	-5.46188336362	-0.0910313893936
407.568423444	765.846519316	1549.41494276	376.0	6.85483865902	-0.456768177381	-0.0870366191656	455.300555654	901.890324904	1655.62483725	298.433956688	-0.826029120424	-0.0137671520071
407.568423444	765.846519316	1549.41494276	376.0	-1.78971126136	-0.453398641435	-0.0863945582002	426.363610437	680.243683574	1521.68488904	415.077595033	-4.71032372501	-0.0785053954169
407.568423444	765.846519316	1549.41494276	376.0	11.4686838121	-0.496418645738	-0.0945919675567	430.268306245	944.745137126	1727.11244348	352.099000113	-1.09925463922	-0.0183209106536
407.568423444	765.846519316	1549.41494276	376.0	14.5117439354	-0.49790216816	-0.0948746509452	430.044265032	955.263935977	1774.26207175	388.953870742	-0.740977662825	-0.0123496277137
407.568423444	765.846519316	1549.41494276	376.0	-0.95554044859	-0.592192860511	-0.112841627384	356.713285401	799.547212916	1534.60965627	378.34915795	-6.53614732748	-0.108935788791
407.568423444	765.846519316	1549.41494276	376.0	1.38332550918	-0.573201477721	-0.109222842553	373.852960446	897.938053198	1570.84839491	299.057381263	-4.2574445773	-0.0709574096216
407.568423444	765.846519316	1549.41494276	376.0	-10.2419246593	-0.64513975477	-0.122930593516	324.68799407	763.739605067	1390.72503166	302.297432525	-8.84196710481	-0.147366118414
407.568423444	765.846519316	1549.41494276	376.0	7.60134649145	-0.416643446018	-0.079390900537	470.655728376	788.761637066	1667.19134115	407.773975708	-0.113850479108	-0.00189750798513
407.568423444	765.846519316	1549.41494276	376.0	-2.7002128969	-0.525674730274	-0.100166678787	391.139992108	764.68242329	1507.57744065	351.755025252	-6.42755635277	-0.107125939213
407.568423444	765.846519316	1549.41494276	376.0	9.13481142776	-0.616742957939	-0.11751961851	346.414304134	953.273738056	1690.95107602	391.263033826	-3.19448573886	-0.053241428981
407.568423444	765.846519316	1549.41494276	376.0	3.00345203577	-0.43043784202	-0.0820194058727	446.038795163	691.592821394	1595.9508774	458.319260844	-2.28246685713	-0.0380411142855
407.568423444	765.846519316	1549.41494276	376.0	14.6720208189	-0.40555618968	-0.0772782373629	504.244097107	940.012211277	1776.74542573	332.489117349	2.43925144899	0.0406541908165
407.568423444	765.846519316	1549.41494276	376.0	6.47821788381	-0.442087319124	-0.0842391995282	448.453347258	781.035601943	1649.78941868	420.300469475	-1.88250206662	-0.0313750344436
407.568423444	765.846519316	1549.41494276	376.0	-1.61695203284	-0.594644375741	-0.113308760621	350.77828135	747.070468092	1524.36164635	426.512896904	-7.76923097956	-0.129487182993
407.568423444	765.846519316	1549.41494276	376.0	-13.7703971239	-0.64203505957	-0.122338997631	319.460443585	660.332008415	1336.05435205	356.261900046	-11.5944136164	-0.19324022694
407.568423444	765.846519316	1549.41494276	376.0	0.822647587598	-0.437836263709	-0.0834291661031	438.69002902	680.960879389	1562.16116741	442.510259	-3.18465253623	-0.0530775422706
407.568423444	765.846519316	1549.41494276	376.0	-9.83339936837	-0.606848111984	-0.11563416768	341.133687027	714.445931963	1397.05478357	341.475164575	-9.5805475686	-0.15967579281
407.568423444	765.846519316	1549.41494276	376.0	5.75598773011	-0.393881047634	-0.0750535532838	484.113011448	724.832572078	1638.59907675	429.653493228	0.0128912043905	0.000214853406509
407.568423444	765.846519316	1549.41494276	376.0	-5.99158399741	-0.379507887225	-0.0723147650962	492.317542757	668.388494657	1456.580445	295.874407582	-1.70825252632	-0.0284708754387
407.568423444	765.846519316	1549.41494276	376.0	-0.414971113628	-0.376806729748	-0.0718000628331	495.514656482	672.610445037	1542.98531832	374.860216799	-0.915652367052	-0.0152608727842
407.568423444	765.846519316	1549.41494276	376.0	-10.8863115725	-0.634556715027	-0.120914008199	325.322396506	687.074922289	1380.74080454	368.343485746	-10.5476832029	-0.175794720048
407.568423444	765.846519316	1549.41494276	376.0	2.40337963038	-0.649798776108	-0.12381836435	324.115126853	919.71932869	1586.65326588	342.818810341	-4.66879079867	-0.0778131799779
407.568423444	765.846519316	1549.41494276	376.0	2.24617174908	-0.460303408495	-0.0877102531431	446.036689603	851.031642048	1584.21746348	287.14913183	-2.17050777142	-0.0361751295236
407.568423444	765.846519316	1549.41494276	376.0	4.69598927835	-0.428344739051	-0.0816205676546	449.596658745	707.427023026	1622.17530235	465.151620578	-1.85459519949	-0.0309099199916
407.568423444	765.846519316	1549.41494276	376.0	-22.0586764726	-0.623582858492	-0.118822953219	320.778086522	585.485377065	1207.63451332	301.37104973	-14.4787491835	-0.241312486392
407.568423444	765.846519316	1549.41494276	376.0	-8.7339941566	-0.513213782662	-0.0977922604157	393.899230762	726.993602408	1414.0891322	293.196299028	-7.5897376974	-0.12649562829
407.568423444	765.846519316	1549.41494276	376.0	8.36402670428	-0.484164261737	-0.0922569096297	425.648365605	829.915416981	1679.00842233	423.444639748	-2.88088809112	-0.0480148015187
407.568423444	765.846519316	1549.41494276	376.0	-7.28940644534	-0.43998193412	-0.0838380209832	431.731111017	629.124871615	1436.47179006	375.615807426	-4.54429341607	-0.0757382236012
407.568423444	765.846519316	1549.41494276	376.0	12.2139355704	-0.468292302788	-0.0892325272082	444.329409746	888.702229284	1738.65948559	405.627846556	-1.00752683643	-0.0167921139404
407.568423444	765.846519316	1549.41494276	376.0	-18.7098957949	-0.474593099805	-0.0904331363958	399.673939781	576.510910908	1259.52102154	283.336170851	-9.64782809271	-0.160797134879
407.568423444	765.846519316	1549.41494276	376.0	15.8396103256	-0.459550879137	-0.0875668595917	458.431398988	954.555159146	1794.83623202	381.849673886	0.54657047127	0.00910950785451
407.568423444	765.846519316	1549.41494276	376.0	5.30158505367	-0.378214872816	-0.0720683827775	506.461398283	760.31444039	1631.55849379	364.782655112	0.340939393078	0.00568232321797
407.568423444	765.846519316	1549.41494276	376.0	16.1181362622	-0.471921639492	-0.0899240928911	442.517967736	898.205031127	1799.1517545	458.428755639	-0.680443457528	-0.0113407242921
407.568423444	765.846519316	1549.41494276	376.0	-6.04818544635	-0.443508920072	-0.0845100838552	432.746623391	668.60471281	1455.70345369	354.352117488	-4.54739744263	-0.0757899573772
407.568423444	765.846519316	1549.41494276	376.0	10.630202378	-0.53191620972	-0.101355985084	405.533147937	948.055089647	1714.12088685	360.532649268	-1.93528892567	-0.0322548154279
407.568423444	765.846519316	1549.41494276	376.0	2.11973072048	-0.502931068651	-0.0958329018009	408.916577002	794.470534922	1582.25836729	378.871255366	-4.72463942383	-0.0787439903972
407.568423444	765.846519316	1549.41494276	376.0	4.37699875753	-0.59595201867	-0.113557930387	359.411320983	937.51714378	1617.23281555	320.304350791	-3.64805831623	-0.0608009719372
407.568423444	765.846519316	1549.41494276	376.0	-11.4294207682	-0.625834347429	-0.11925197169	321.227793475	596.169293464	1372.32578951	454.928702568	-12.7917147528	-0.21319524588
407.568423444	765.846519316	1549.41494276	376.0	7.64977444719	-0.61713717299	-0.117594735707	346.332838421	931.116136511	1667.94169113	390.492716201	-3.65000553771	-0.0608334256285
407.568423444	765.846519316	1549.41494276	376.0	-5.41464012006	-0.590399080499	-0.11249982479	348.868480749	709.242208807	1465.51969964	407.409010087	-9.02756030868	-0.150459338478
407.568423444	765.846519316	1549.41494276	376.0	-5.74249703662	-0.569747029921	-0.108564601738	355.216840562	666.962552689	1460.43983559	438.260442336	-9.82862287005	-0.163810381167
407.568423444	765.846519316	1549.41494276	376.0	6.27377683386	-0.617195460394	-0.117605842301	346.34239667	875.946550674	1646.6217785	424.332831156	-4.6290685902	-0.0771511431699
407.568423444	765.846519316	1549.41494276	376.0	3.88050710017	-0.584930665078	-0.1114578249	361.07783628	799.980774196	1609.54009963	448.48148915	-5.94858998729	-0.0991431664548
407.568423444	765.846519316	1549.41494276	376.0	0.692390873798	-0.571877224821	-0.108970507778	362.929051818	750.155421866	1560.14295042	447.058476737	-7.20490636622	-0.12008177277
407.568423444	765.846519316	1549.41494276	376.0	-1.43507131592	-0.641670110055	-0.122269456946	329.258522482	878.19394944	1527.17973335	319.72726143	-5.65078552762	-0.0941797587937
407.568423444	765.846519316	1549.41494276	376.0	14.2740785853	-0.3925334871	-0.0747967772675	503.332578083	846.136281277	1770.5796493	421.110789942	1.83847057205	0.0306411762008
407.568423444	765.846519316	1549.41494276	376.0	-11.4293364598	-0.650666508567	-0.123983709712	317.178427512	678.122723514	1372.32709579	377.025944768	-10.9091730179	-0.181819550298
407.568423444	765.846519316	1549.41494276	376.0	16.2591629462	-0.491724342258	-0.0936974737534	429.885610959	913.621063621	1801.33684302	457.830168437	-1.03743969095	-0.0172906615159
407.568423444	765.846519316	1549.41494276	376.0	11.1459469239	-0.403677571493	-0.0769202689583	490.931619095	842.372417205	1722.11190991	388.807873612	1.37516699548	0.0229194499246
407.568423444	765.846519316	1549.41494276	376.0	-10.9325110262	-0.55573903226	-0.105895394867	366.223756533	700.032999098	1380.0249833	313.768227671	-9.4375423051	-0.157292371752
407.568423444	765.846519316	1549.41494276	376.0	-3.46090799298	-0.652499577512	-0.124332998764	323.183456287	799.6668443	1495.79111716	372.940816575	-7.33527655201	-0.1222546092
407.568423444	765.846519316	1549.41494276	376.0	10.2410095158	-0.405927322869	-0.0773489563394	501.299281817	915.158106226	1708.09067449	291.633286446	1.75497965287	0.0292496608812
407.568423444	765.846519316	1549.41494276	376.0	-9.97778498863	-0.551923442572	-0.105168338905	364.485407884	666.737688953	1394.81765119	363.594554353	-10.0302811099	-0.167171351831
407.568423444	765.846519316	1549.41494276	376.0	6.94100950898	-0.59235301443	-0.112872144518	362.567259247	916.72130925	1656.95998127	377.671412774	-3.65289886773	-0.0608816477955
407.568423444	765.846519316	1549.41494276	376.0	1.01306011969	-0.648270126083	-0.123527081952	326.826858735	839.036619083	1565.11144763	399.247969817	-6.07601153286	-0.101266858881
407.568423444	765.846519316	1549.41494276	376.0	-7.10358511785	-0.409555895266	-0.0780403763846	453.290112986	575.07322965	1439.35093347	410.987590837	-2.25933486425	-0.0376555810708
407.568423444	765.846519316	1549.41494276	376.0	15.9699739859	-0.541124856677	-0.103110681531	398.72563317	937.38504859	1796.85610605	460.745424293	-1.80824978426	-0.0301374964043
407.568423444	765.846519316	1549.41494276	376.0	18.3163922754	-0.416756389009	-0.0794124216863	493.343030859	947.202554319	1833.21186165	392.666276473	2.42054925011	0.0403424875019
407.568423444	765.846519316	1549.41494276	376.0	-7.05735066385	-0.503363429071	-0.0959152875517	387.583453248	635.132412372	1440.06729701	417.351431391	-8.91163184619	-0.148527197436
407.568423444	765.846519316	1549.41494276	376.0	7.03353724072	-0.567540193918	-0.108144091829	372.926402292	821.470333817	1658.39361977	463.996883664	-4.99664492869	-0.0832774154781
407.568423444	765.846519316	1549.41494276	376.0	6.85028822444	-0.395171554247	-0.0752994577452	482.970681411	726.706426025	1655.55433213	445.877224697	0.113156124104	0.00188593540174
407.568423444	765.846519316	1549.41494276	376.0	9.37464567512	-0.376620579415	-0.0717645921142	505.110453958	743.314158464	1694.66710368	446.24249126	0.583302631801	0.00972171053001
407.568423444	765.846519316	1549.41494276	376.0	14.5447592818	-0.427445601777	-0.0814492381435	484.069586338	945.206432057	1774.77361646	345.497598066	1.63385181285	0.0272308635475
407.568423444	765.846519316	1549.41494276	376.0	-6.40850809464	-0.456254312023	-0.0869387027482	415.904024605	596.995478892	1450.12056073	437.221057237	-6.07518917437	-0.101253152906
407.568423444	765.846519316	1549.41494276	376.0	-5.07075931959	-0.420762992037	-0.0801758750071	447.958403942	624.36293817	1470.84784015	398.526498039	-2.46030520691	-0.0410050867819
407.568423444	765.846519316	1549.41494276	376.0	11.7929487563	-0.421338576815	-0.0802855519846	485.169144828	911.418332825	1732.13665298	335.54917533	1.31047927082	0.0218413211803
407.568423444	765.846519316	1549.41494276	376.0	2.69950349476	-0.556393594731	-0.106020120947	385.877735512	910.02179417	1591.24145329	295.341923607	-3.67897806829	-0.0613163011381
407.568423444	765.846519316	1549.41494276	376.0	-3.50524127927	-0.378769933825	-0.0721741489759	496.217759536	692.328471435	1495.1042106	306.557979629	-1.22644637352	-0.020440772892
407.568423444	765.846519316	1549.41494276	376.0	-8.37215817667	-0.650689912941	-0.123988169387	322.751886781	808.530605247	1419.69547294	288.412980911	-7.77102331491	-0.129517055249
407.568423444	765.846519316	1549.41494276	376.0	-1.28882909624	-0.55672255194	-0.106082803342	373.945920374	774.40559988	1529.44563216	381.094111902	-6.65593226923	-0.110932204487
407.568423444	765.846519316	1549.41494276	376.0	-0.156935980826	-0.373477068977	-0.0711656000338	494.183728601	633.411403038	1546.98335322	419.388221584	-1.14753566825	-0.0191255944708
407.568423444	765.846519316	1549.41494276	376.0	2.18879890968	-0.420090539083	-0.0800477399168	465.7792515	773.317068229	1583.32852013	344.232200405	-1.00806405996	-0.0168010676661
407.568423444	765.846519316	1549.41494276	376.0	9.99317485986	-0.458420230652	-0.0873514159017	444.15096456	834.581395068	1704.2506873	425.518327667	-1.63944547413	-0.0273240912356
407.568423444	765.846519316	1549.41494276	376.0	12.0641702874	-0.432572213601	-0.0824261077746	472.253221229	890.448749632	1736.33899991	373.637029053	0.554060676858	0.00923434461431
407.568423444	765.846519316	1549.41494276	376.0	-0.348183713131	-0.3954570441	-0.0753538574885	478.84175432	693.40457264	1544.02013228	371.77380532	-0.830067015767	-0.0138344502628
407.568423444	765.846519316	1549.41494276	376.0	-7.74444606055	-0.669266415209	-0.12752789924	311.872302761	725.755257998	1429.42133826	391.793777506	-9.45639515796	-0.157606585966
407.568423444	765.846519316	1549.41494276	376.0	0.971946891712	-0.570973177882	-0.108798242737	374.401455941	876.041230225	1564.47443314	314.03174697	-4.63049797031	-0.0771749661718
407.568423444	765.846519316	1549.41494276	376.0	-6.70047826089	-0.454491084287	-0.0866027218535	426.564952698	687.666889577	1445.59673135	331.364889076	-5.28153954147	-0.0880256590245
407.568423444	765.846519316	1549.41494276	376.0	0.893806930417	-0.46786582032	-0.0891512614939	423.341455273	735.00894358	1563.2637209	404.913322047	-4.56237450514	-0.0760395750856
407.568423444	765.846519316	1549.41494276	376.0	-15.8334315821	-0.599377627349	-0.114210675943	339.30144003	661.786815591	1304.08938788	303.001132254	-11.5536151443	-0.192560252404
407.568423444	765.846519316	1549.41494276	376.0	-0.723739661481	-0.364022507317	-0.0693640448395	508.121909271	662.584513841	1538.2012123	367.494789187	-0.976138524759	-0.0162689754126
407.568423444	765.846519316	1549.41494276	376.0	11.7754837249	-0.42018417822	-0.0800655827401	490.914973294	942.549967962	1731.86604718	298.401105919	1.66354387302	0.027725731217
407.568423444	765.846519316	1549.41494276	376.0	-14.5418237892	-0.453488761521	-0.0864117304728	418.342366985	605.474018089	1324.10175202	300.285366947	-6.96000935088	-0.116000155848
407.568423444	765.846519316	1549.41494276	376.0	-1.6189757001	-0.516942200152	-0.0985027058217	384.52750974	674.261424575	1524.33029134	465.541357028	-8.02602705788	-0.133767117631
407.568423444	765.846519316	1549.41494276	376.0	-0.932789717682	-0.446497981307	-0.0850796458282	435.344434718	710.011868483	1534.96215949	389.605856289	-3.79407257145	-0.0632345428575
407.568423444	765.846519316	1549.41494276	376.0	-2.73200274891	-0.384741338315	-0.0733119928191	483.130734353	637.178898125	1507.08488393	386.775251454	-1.41119882015	-0.0235199803359
407.568423444	765.846519316	1549.41494276	376.0	-5.44898592135	-0.423840113714	-0.08076221679	451.405036005	686.942680395	1464.98754067	326.639824266	-2.7556606023	-0.045927676705
407.568423444	765.846519316	1549.41494276	376.0	5.93396850864	-0.537906887747	-0.102497501476	386.221452243	786.687258126	1641.35673753	468.448027162	-5.35148406089	-0.0891914010148
407.568423444	765.846519316	1549.41494276	376.0	-4.05326565211	-0.41821867516	-0.0796910585289	447.006709701	590.15902814	1486.61303908	449.447301236	-2.07062353345	-0.0345103922241
407.568423444	765.846519316	1549.41494276	376.0	8.43808887174	-0.439776609377	-0.0837988966039	447.869446359	766.182598479	1680.15595262	466.103907784	-1.74913188869	-0.0291521981448
407.568423444	765.846519316	1549.41494276	376.0	6.14439599268	-0.601428612079	-0.114601488582	356.139163756	940.980679545	1644.61713241	347.497289112	-3.4860742416	-0.0581012373601
407.568423444	765.846519316	1549.41494276	376.0	2.34055794018	-0.436162584318	-0.0831102485363	443.155868575	707.795592044	1585.67989723	434.728436611	-2.69862548155	-0.0449770913591
407.568423444	765.846519316	1549.41494276	376.0	-1.8377291842	-0.407565349413	-0.0776610802998	457.696142877	602.982496114	1520.94089217	460.262253182	-1.61105922517	-0.0268509870861
407.568423444	765.846519316	1549.41494276	376.0	-8.4205142703	-0.379152866077	-0.0722471162494	485.811287639	610.275212938	1418.9462364	322.859735822	-2.25442371356	-0.0375737285593
407.568423444	765.846519316	1549.41494276	376.0	6.52509280482	-0.514629566677	-0.0980620363333	412.594787705	891.452427452	1650.51570571	346.46849055	-2.81054670902	-0.0468424451504
407.568423444	765.846519316	1549.41494276	376.0	0.000881493392294	-0.585359871559	-0.111539609672	365.186410131	884.374814982	1549.42860075	299.867375638	-4.78763449201	-0.0797939082001
407.568423444	765.846519316	1549.41494276	376.0	-11.1203133813	-0.41063391289	-0.078245791328	457.689730586	630.9606344	1377.11514555	288.464780564	-2.72199256752	-0.045366542792
407.568423444	765.846519316	1549.41494276	376.0	-10.3049131337	-0.427560388571	-0.0814711106271	439.027556763	591.01431863	1389.74907883	359.707203436	-3.60634083072	-0.060105680512
407.568423444	765.846519316	1549.41494276	376.0	8.02331595241	-0.458044967107	-0.0872799098908	456.770938197	922.269900138	1673.72939903	294.688560697	-0.482789242903	-0.00804648738171
407.568423444	765.846519316	1549.41494276	376.0	3.35755596788	-0.397016323099	-0.0756509762002	495.060697823	814.182094835	1601.43741664	292.19462398	0.33770638646	0.00562843977433
407.568423444	765.846519316	1549.41494276	376.0	-1.58578718443	-0.473406564136	-0.0902070434711	414.338006741	696.885008016	1524.84451916	413.621504408	-5.73745856563	-0.0956243094272
407.568423444	765.846519316	1549.41494276	376.0	0.243231768467	-0.374603440312	-0.0713802287181	498.073689421	674.38017487	1553.18361213	380.729747835	-0.824303971342	-0.0137383995224
407.568423444	765.846519316	1549.41494276	376.0	-13.8087448143	-0.618917308272	-0.117933938314	332.725090154	689.730083644	1335.4601872	313.005013402	-10.7662606883	-0.179437678138
407.568423444	765.846519316	1549.41494276	376.0	-3.85032647421	-0.501656840692	-0.0955900992172	408.863588459	785.980622982	1489.75740902	294.913197583	-5.46708702042	-0.091118117007
407.568423444	765.846519316	1549.41494276	376.0	9.99877340758	-0.458103711873	-0.0872911036342	441.187992766	813.320860709	1704.33743203	449.828578555	-1.95721383271	-0.0326202305452
407.568423444	765.846519316	1549.41494276	376.0	-14.6788798191	-0.509903727854	-0.0971615335087	378.200415419	587.745884301	1321.97818541	356.031885693	-11.049917795	-0.184165296584
407.568423444	765.846519316	1549.41494276	376.0	-13.4199570051	-0.597815179393	-0.11391295339	342.070645355	681.460359053	1341.48412361	317.953119203	-10.7382110182	-0.178970183637
407.568423444	765.846519316	1549.41494276	376.0	6.40360282246	-0.44935974809	-0.0856249519989	451.931760982	839.214641069	1648.63332177	357.486919716	-1.45915942026	-0.0243193236711
407.568423444	765.846519316	1549.41494276	376.0	6.73414971002	-0.487247948368	-0.0928445023567	433.83763811	915.38138871	1653.75486464	304.535837815	-1.67135284776	-0.027855880796
407.568423444	765.846519316	1549.41494276	376.0	-3.62736774732	-0.444549007242	-0.084708271197	434.997973744	694.912928445	1493.21196485	363.301062666	-4.11477293079	-0.0685795488464
407.568423444	765.846519316	1549.41494276	376.0	-5.91932354536	-0.362635520949	-0.0690997562784	499.493305234	580.463781012	1457.70005924	377.742972993	-2.04604150788	-0.0341006917979
407.568423444	765.846519316	1549.41494276	376.0	-3.24496120317	-0.485259127916	-0.0924655350449	409.171393712	714.693343281	1499.13702899	375.272291999	-6.19463590513	-0.103243931752
407.568423444	765.846519316	1549.41494276	376.0	6.68307697582	-0.675618236003	-0.128738230946	311.740563034	893.288425698	1652.96353606	447.934547327	-4.80701822602	-0.0801169704336
407.568423444	765.846519316	1549.41494276	376.0	0.906753541627	-0.541864302273	-0.103251581988	380.41141761	755.351937501	1563.46431763	427.700962518	-6.59751269124	-0.109958544854
407.568423444	765.846519316	1549.41494276	376.0	12.8588226234	-0.398106129207	-0.0758586374251	504.745343328	889.738416503	1748.65146195	354.16770212	2.00900054419	0.0334833424031
407.568423444	765.846519316	1549.41494276	376.0	6.54270817053	-0.557436975522	-0.106218935885	386.999931897	949.529982046	1650.78864082	314.258726873	-2.73214789835	-0.0455357983059
407.568423444	765.846519316	1549.41494276	376.0	11.1946493815	-0.403113536764	-0.0768127928286	500.668249539	896.238489813	1722.86651307	325.959773714	1.82192575115	0.0303654291858
407.568423444	765.846519316	1549.41494276	376.0	-13.8503812405	-0.402692653447	-0.0767325940258	460.341390209	583.473756376	1334.81506619	290.999919606	-3.14538150997	-0.0524230251661
407.568423444	765.846519316	1549.41494276	376.0	10.3239390096	-0.479132713916	-0.0912981543286	435.165794436	876.982529194	1709.37559646	397.227272827	-1.73081170356	-0.0288468617261
407.568423444	765.846519316	1549.41494276	376.0	1.46951153809	-0.637350907761	-0.121446438217	332.642949696	812.381711251	1572.18377412	427.15911317	-6.42722917484	-0.107120486247
407.568423444	765.846519316	1549.41494276	376.0	-8.27109470321	-0.451284079387	-0.0859916309807	420.377506894	604.658809428	1421.2613655	396.225049177	-5.82269582283	-0.0970449303805
407.568423444	765.846519316	1549.41494276	376.0	3.45972829401	-0.405143729139	-0.0771996435097	475.298600951	743.412866058	1603.02048993	384.309022917	-0.228280655581	-0.00380467759301
407.568423444	765.846519316	1549.41494276	376.0	5.94054700107	-0.455527200832	-0.0868001525976	449.266932307	851.820102675	1641.45866568	340.371630694	-1.60042549457	-0.0266737582429
407.568423444	765.846519316	1549.41494276	376.0	-19.5960732583	-0.650890961345	-0.124026478915	311.650865582	618.708785104	1245.7904555	315.430804817	-13.437761797	-0.223962696616
407.568423444	765.846519316	1549.41494276	376.0	2.22317933944	-0.426416160562	-0.0812530793755	464.346885226	799.192674253	1583.86121565	320.321656172	-1.13016472434	-0.0188360787391
407.568423444	765.846519316	1549.41494276	376.0	-9.95823556018	-0.597790651111	-0.113908279556	339.831213695	655.353644709	1395.12055296	399.935694551	-10.9397550246	-0.18232925041
407.568423444	765.846519316	1549.41494276	376.0	-1.26888387879	-0.417140626801	-0.0794856377289	451.621247911	629.434177999	1529.75466634	448.699240426	-1.76241198534	-0.0293735330891
407.568423444	765.846519316	1549.41494276	376.0	8.38188495242	-0.584995706806	-0.111470218522	366.468978407	876.575463678	1679.2851207	436.240678613	-4.06835251565	-0.0678058752608
407.568423444	765.846519316	1549.41494276	376.0	-3.53048659601	-0.661605511846	-0.126068123446	316.301059573	730.72884823	1494.71305589	447.683148087	-8.80936862573	-0.146822810429
407.568423444	765.846519316	1549.41494276	376.0	11.372279708	-0.41533611504	-0.0791417902134	472.859949076	797.955435412	1725.61874389	454.803359401	0.383357092808	0.00638928488014
407.568423444	765.846519316	1549.41494276	376.0	-10.0951801049	-0.40628169603	-0.0774164817131	461.578142124	629.363345538	1392.99871372	302.057226055	-2.44229604902	-0.0407049341504
407.568423444	765.846519316	1549.41494276	376.0	-3.19944604956	-0.446868955876	-0.08515033458	430.27047747	670.41369363	1499.84224758	399.158076482	-4.46101027558	-0.0743501712596
407.568423444	765.846519316	1549.41494276	376.0	-1.45588157157	-0.385830147814	-0.0735194641414	478.311910649	603.69221736	1526.85729614	444.853168133	-1.51447226414	-0.0252412044024
407.568423444	765.846519316	1549.41494276	376.0	-7.6683381655	-0.496201968266	-0.0945506799288	387.438327587	594.918750733	1430.60056536	448.243487043	-9.32599485888	-0.155433247648
407.568423444	765.846519316	1549.41494276	376.0	-5.43449913346	-0.584140855678	-0.111307327683	353.554006974	723.185506671	1465.21200112	388.472487478	-8.63426318638	-0.14390438644
407.568423444	765.846519316	1549.41494276	376.0	-4.22743773266	-0.516082751056	-0.0983389388446	400.175738507	789.947229449	1483.91439083	293.791422879	-5.82457650809	-0.0970762751349
407.568423444	765.846519316	1549.41494276	376.0	-0.638797169995	-0.431671645647	-0.0822545056491	454.205855911	760.301609742	1539.51732395	325.009858302	-2.1937698165	-0.036562830275
407.568423444	765.846519316	1549.41494276	376.0	7.96538562943	-0.449951031742	-0.0857376203776	446.6250339	808.691983902	1672.83181795	417.514800149	-1.7988328411	-0.0299805473517
407.568423444	765.846519316	1549.41494276	376.0	0.53483289214	-0.675303435944	-0.128678246178	312.186449722	813.604342714	1557.70172351	431.910931075	-6.76754260016	-0.112792376669
407.568423444	765.846519316	1549.41494276	376.0	-2.57662875141	-0.436049196387	-0.0830886426043	437.500152452	654.875120135	1509.49227187	417.11699928	-3.53140440967	-0.0588567401611
407.568423444	765.846519316	1549.41494276	376.0	-8.04465345688	-0.614899501811	-0.117168350193	332.718475651	667.942022595	1424.76988001	424.10938176	-10.5380002081	-0.175633336802
407.568423444	765.846519316	1549.41494276	376.0	14.1496352662	-0.470060643496	-0.0895694823734	444.495340383	901.797150952	1768.65150592	422.359014585	-0.713782796449	-0.0118963799408
407.568423444	765.846519316	1549.41494276	376.0	5.93234117642	-0.444373906555	-0.0846749059747	445.599937637	773.447399469	1641.3315234	422.284186297	-2.17115311748	-0.0361858852914
407.568423444	765.846519316	1549.41494276	376.0	-6.58463785167	-0.612298252791	-0.116672685364	334.956974909	677.69702717	1447.39157996	434.737577881	-10.1110169798	-0.168516949663
407.568423444	765.846519316	1549.41494276	376.0	-12.3975205625	-0.615068450427	-0.117200543145	335.998841012	704.426496086	1357.32590663	316.900569536	-10.2072731463	-0.170121219105
407.568423444	765.846519316	1549.41494276	376.0	-19.6965584466	-0.593687612853	-0.11312645062	335.566518489	594.874535549	1244.23352298	313.792468941	-13.6534543193	-0.227557571989
407.568423444	765.846519316	1549.41494276	376.0	8.01838999678	-0.386312765565	-0.0736114263653	502.937422356	796.387148938	1673.65307554	374.328504245	0.870918004182	0.0145153000697
407.568423444	765.846519316	1549.41494276	376.0	5.44723917752	-0.382564638536	-0.0728972253309	508.546842316	800.430782342	1633.81528054	324.837655888	0.617056772479	0.0102842795413
407.568423444	765.846519316	1549.41494276	376.0	5.36731498	-0.559984208448	-0.106704308012	379.263820263	842.465077773	1632.57692309	410.848025049	-4.63922503795	-0.0773204172991
407.568423444	765.846519316	1549.41494276	376.0	-12.4217358968	-0.543367342505	-0.103537984471	361.152028229	599.701540764	1356.95071063	396.097141632	-11.6755742928	-0.194592904879
407.568423444	765.846519316	1549.41494276	376.0	-5.92671229559	-0.45877167484	-0.087418383163	416.337880464	624.720985761	1457.58557684	416.526710613	-6.12521662483	-0.102086943747
407.568423444	765.846519316	1549.41494276	376.0	-2.1902188454	-0.38862071897	-0.074051204072	489.678304444	721.131029218	1515.47936469	304.670031028	-0.916952295657	-0.0152825382609
407.568423444	765.846519316	1549.41494276	376.0	-15.9956649053	-0.592696918596	-0.112937675037	342.033874573	655.172794856	1301.57572052	304.369051096	-11.6707702999	-0.194512838331
407.568423444	765.846519316	1549.41494276	376.0	10.4201828756	-0.42441887018	-0.0808724981289	477.620997266	878.648715408	1710.8668133	354.597100624	0.679373202149	0.0113228867025
407.568423444	765.846519316	1549.41494276	376.0	-8.64225071754	-0.364347526777	-0.069425976901	502.28831271	618.819600973	1415.51061875	294.40270507	-2.28870762914	-0.0381451271524
407.568423444	765.846519316	1549.41494276	376.0	-2.71799144856	-0.672892168108	-0.128218782033	309.22268543	895.406095003	1507.30197711	302.673196681	-5.80723749541	-0.0967872915901
407.568423444	765.846519316	1549.41494276	376.0	2.47488213972	-0.631023768296	-0.120240809508	336.493944914	904.132436554	1587.76113645	347.134754981	-4.71468675568	-0.0785781125946
407.568423444	765.846519316	1549.41494276	376.0	2.17943192974	-0.416877364057	-0.079435473334	475.05073224	813.36034822	1583.18338675	294.772306287	-0.449099117298	-0.00748498528831
407.568423444	765.846519316	1549.41494276	376.0	11.2373414011	-0.587467946783	-0.111941300835	366.776702046	932.726859112	1723.5279896	424.02442844	-2.95517150938	-0.0492528584896
407.568423444	765.846519316	1549.41494276	376.0	-12.0130694235	-0.426421791565	-0.0812541523561	443.425210898	631.217649003	1363.28265003	288.639790128	-3.97057526926	-0.0661762544876
407.568423444	765.846519316	1549.41494276	376.0	-1.73914323152	-0.398309543357	-0.0758973977433	482.779506035	743.990426351	1522.46839766	295.698465269	-0.767473098836	-0.0127912183139
407.568423444	765.846519316	1549.41494276	376.0	13.7729222358	-0.4733710225	-0.0902002710557	443.192254193	911.149498962	1762.81465794	408.472904782	-0.714385389167	-0.0119064231528
407.568423444	765.846519316	1549.41494276	376.0	5.32757138746	-0.672355411173	-0.128116503653	309.63868872	951.081411302	1631.96112992	371.241029902	-4.11682891117	-0.0686138151861
407.568423444	765.846519316	1549.41494276	376.0	-4.32862453496	-0.412647156247	-0.0786294123945	456.941835851	641.859458413	1482.3465874	383.545293136	-1.83731678256	-0.0306219463759
407.568423444	765.846519316	1549.41494276	376.0	11.9036729582	-0.414892733491	-0.0790573044	492.002613448	917.091955406	1733.85223031	324.757661458	1.65911094783	0.0276518491306
407.568423444	765.846519316	1549.41494276	376.0	-20.6744066025	-0.634006775076	-0.120809217812	318.451682526	613.87868096	1229.08259753	296.752234049	-13.6416202674	-0.22736033779
407.568423444	765.846519316	1549.41494276	376.0	-2.8746918027	-0.674479796088	-0.128521302608	310.026688108	864.233802142	1504.87403841	330.613548161	-6.30935372728	-0.105155895455
407.568423444	765.846519316	1549.41494276	376.0	10.3552266368	-0.432331537009	-0.0823802471435	468.544805	863.240699414	1709.86037163	378.074867213	0.0814247833588	0.00135707972265
407.568423444	765.846519316	1549.41494276	376.0	9.02052431365	-0.524799229772	-0.0999998532341	400.797295544	846.051199345	1689.18029439	442.331799503	-3.61443132742	-0.0602405221236
407.568423444	765.846519316	1549.41494276	376.0	-10.4889229939	-0.555444995864	-0.10583936659	364.075090245	679.481380632	1386.89800256	343.341531681	-9.85930061078	-0.164321676846
407.568423444	765.846519316	1549.41494276	376.0	11.0810600605	-0.417813463192	-0.0796138458825	483.216342151	877.685304621	1721.10654315	360.204896382	1.05782782093	0.0176304636822
407.568423444	765.846519316	1549.41494276	376.0	1.91022581293	-0.659976211922	-0.125757662333	320.008880383	867.133400358	1579.01226695	391.869986206	-5.59912749489	-0.0933187915814
407.568423444	765.846519316	1549.41494276	376.0	4.6805145	-0.446514231803	-0.0850827423404	444.182784382	774.109401793	1621.93553382	403.643347647	-2.40808497738	-0.040134749623
407.568423444	765.846519316	1549.41494276	376.0	-8.98235315795	-0.411085883577	-0.0783319137913	454.775646141	604.244722068	1410.24102072	351.22065251	-2.35179446601	-0.0391965744335
407.568423444	765.846519316	1549.41494276	376.0	-16.6613597966	-0.620023475729	-0.118144717174	328.131033219	648.277778959	1291.2613444	314.852532227	-12.1518118322	-0.202530197204
407.568423444	765.846519316	1549.41494276	376.0	-3.83149833627	-0.646188216701	-0.123130376658	326.037883214	781.076060335	1490.04913501	382.935191457	-7.69781737959	-0.128296956327
407.568423444	765.846519316	1549.41494276	376.0	6.96092093233	-0.41764956077	-0.0795826144761	464.181583992	749.44924131	1657.26849184	443.637666537	-0.576810468004	-0.00961350780006
407.568423444	765.846519316	1549.41494276	376.0	-2.61315738279	-0.538096285844	-0.102533591053	385.2086516	778.475344083	1508.92629179	345.242296111	-6.38263521543	-0.106377253591
407.568423444	765.846519316	1549.41494276	376.0	2.81703288392	-0.590029818569	-0.11242946238	362.12387915	864.622187532	1593.06247121	366.316404525	-4.87991919494	-0.0813319865824
407.568423444	765.846519316	1549.41494276	376.0	-11.0781722178	-0.365412688021	-0.0696289420772	498.265735513	594.953762267	1377.76808703	284.548589253	-2.75211275356	-0.0458685458927
407.568423444	765.846519316	1549.41494276	376.0	-5.73846296614	-0.655948857345	-0.12499025483	318.840109988	732.915124861	1460.50234008	408.747105229	-8.99053517436	-0.149842252906
407.568423444	765.846519316	1549.41494276	376.0	2.70262401055	-0.561476376827	-0.106988638877	371.289348656	774.44746063	1591.28980303	445.552993741	-6.31872701863	-0.105312116977
407.568423444	765.846519316	1549.41494276	376.0	-1.01873119509	-0.467150026669	-0.0890148678867	419.815378698	706.054767713	1533.6305694	407.760422986	-5.18193036941	-0.0863655061568
407.568423444	765.846519316	1549.41494276	376.0	-3.27480419412	-0.457837043051	-0.0872402902154	432.155852567	745.466889311	1498.67463723	321.051895353	-4.29543237972	-0.0715905396619
407.568423444	765.846519316	1549.41494276	376.0	-3.08189107682	-0.384111386248	-0.073191956221	483.913894055	638.430832763	1501.6636619	379.318935079	-1.44090033003	-0.0240150055005
407.568423444	765.846519316	1549.41494276	376.0	2.24311039563	-0.420153817348	-0.080059797513	467.773132292	786.669206715	1584.17003041	329.727691406	-0.881102762505	-0.0146850460417
407.568423444	765.846519316	1549.41494276	376.0	1.08941515372	-0.674490673104	-0.12852337521	312.429813091	837.750093595	1566.29450394	416.114597255	-6.2782126583	-0.104636877638
407.568423444	765.846519316	1549.41494276	376.0	-0.418930128787	-0.438369478085	-0.0835307694523	439.46325425	691.469244947	1542.92397675	411.991477549	-3.29626410499	-0.0549377350832
407.568423444	765.846519316	1549.41494276	376.0	-6.27398868745	-0.5995183952	-0.114237499085	341.317107461	679.001063664	1452.20482453	431.886653405	-9.94447890822	-0.165741315137
407.568423444	765.846519316	1549.41494276	376.0	-1.89077105919	-0.377462370388	-0.0719249943575	494.97496981	673.376100441	1520.11905344	351.767983185	-1.08758598943	-0.0181264331572
407.568423444	765.846519316	1549.41494276	376.0	0.791554494837	-0.582732124079	-0.111038895594	366.871995628	878.110316736	1561.67940638	316.697094019	-4.77246398357	-0.0795410663928
407.568423444	765.846519316	1549.41494276	376.0	7.99139095686	-0.382341269888	-0.0728546627072	504.660355615	779.869102119	1673.23474838	388.705290646	0.756397110122	0.012606618502
407.568423444	765.846519316	1549.41494276	376.0	-0.354848054724	-0.606216299129	-0.115513776511	351.457656104	863.819364451	1543.91687398	328.639853422	-5.41495592174	-0.0902492653623
407.568423444	765.846519316	1549.41494276	376.0	5.05254326397	-0.406132995831	-0.0773881470714	467.85648837	690.487221614	1627.69980308	469.356093098	-0.398057960034	-0.00663429933389
407.568423444	765.846519316	1549.41494276	376.0	5.09205770167	-0.546137383694	-0.104065812442	387.57416173	842.251964113	1628.31204568	398.485919841	-4.45260582213	-0.0742100970356
407.568423444	765.846519316	1549.41494276	376.0	-5.54647074444	-0.415219093114	-0.0791194918281	459.276574605	687.548598332	1463.47709625	316.651923313	-2.14112294289	-0.0356853823816
407.568423444	765.846519316	1549.41494276	376.0	-0.882574124127	-0.387090115546	-0.0737595494562	480.168169376	632.073296525	1535.7402074	423.498741499	-1.26693933937	-0.0211156556562
407.568423444	765.846519316	1549.41494276	376.0	10.468296779	-0.625490247732	-0.119186403912	341.369374016	944.008931068	1711.61229731	426.233992223	-3.28432581916	-0.0547387636527
407.568423444	765.846519316	1549.41494276	376.0	7.01814676431	-0.422493308918	-0.0805055847786	460.608672139	754.756703019	1658.15515743	442.789782274	-0.851364266184	-0.0141894044364
407.568423444	765.846519316	1549.41494276	376.0	8.31589005671	-0.599457718003	-0.11422593712	357.455716768	874.071728612	1678.26258592	446.735140543	-4.28092307253	-0.0713487178755
407.568423444	765.846519316	1549.41494276	376.0	-14.8054656469	-0.654787907127	-0.124769037181	309.594532462	611.143858762	1320.01684568	399.278454458	-12.9725745494	-0.216209575823
407.568423444	765.846519316	1549.41494276	376.0	0.95083379514	-0.546368861483	-0.104109920252	387.862307526	846.965155923	1564.14730366	329.319840214	-4.77467965103	-0.0795779941838
407.568423444	765.846519316	1549.41494276	376.0	23.0206232246	-0.407483479312	-0.0776454800519	502.593651802	955.384956805	1906.09991892	448.121310312	3.21628271955	0.0536047119926
407.568423444	765.846519316	1549.41494276	376.0	-4.56540044968	-0.593060660323	-0.11300698558	350.527021046	737.218708649	1478.677946	390.932216301	-8.30342142952	-0.138390357159
407.568423444	765.846519316	1549.41494276	376.0	-5.29199345587	-0.413742929407	-0.0788382106339	457.766752176	660.34802092	1467.42000539	349.30523229	-2.03495777251	-0.0339159628752
407.568423444	765.846519316	1549.41494276	376.0	11.4726442926	-0.384574367494	-0.0732801767328	502.887073648	787.031012714	1727.17380776	437.255721396	1.11521965378	0.0185869942297
407.568423444	765.846519316	1549.41494276	376.0	-8.16517781804	-0.57739257543	-0.110021451111	347.782873843	634.150116679	1422.90245754	440.969467023	-11.0067824097	-0.183446373495
407.568423444	765.846519316	1549.41494276	376.0	-6.04540936534	-0.437958959933	-0.0834525457189	433.925549293	634.351468498	1455.7464667	387.469448912	-4.17839424057	-0.0696399040095
407.568423444	765.846519316	1549.41494276	376.0	5.35188817929	-0.562254435549	-0.107136897018	383.262202052	945.273579062	1632.33789793	303.802116816	-2.98223529705	-0.0497039216176
407.568423444	765.846519316	1549.41494276	376.0	-0.334876040861	-0.655468433048	-0.124898710566	322.439211841	809.358522984	1544.22632334	412.428588519	-6.81348318512	-0.113558053085
407.568423444	765.846519316	1549.41494276	376.0	-11.236512736	-0.57267588938	-0.109122692336	355.463055477	684.680244877	1375.31473538	335.17143503	-10.0997615215	-0.168329358691
407.568423444	765.846519316	1549.41494276	376.0	-9.41361969686	-0.452706959121	-0.0862627589788	416.954478049	575.230772333	1403.55891252	411.373662142	-6.10334692053	-0.101722448676
407.568423444	765.846519316	1549.41494276	376.0	9.6311400834	-0.658323116433	-0.125442667003	321.383763724	924.665565179	1698.64126637	452.591937468	-3.92767817381	-0.0654613028969
407.568423444	765.846519316	1549.41494276	376.0	5.62914685739	-0.493192989829	-0.093977322757	425.229012375	874.812396135	1636.63378532	336.592376809	-2.61057416317	-0.0435095693862
407.568423444	765.846519316	1549.41494276	376.0	-12.2438139138	-0.567371956739	-0.10811203444	355.460829196	658.87271803	1359.70746042	345.37391319	-10.7642387389	-0.179403978981
407.568423444	765.846519316	1549.41494276	376.0	8.52978656443	-0.564067218131	-0.107482320528	382.335680484	936.517951712	1681.57673038	362.723098179	-2.83226686995	-0.0472044478325
407.568423444	765.846519316	1549.41494276	376.0	10.4486999836	-0.482123435174	-0.0918680326169	434.505058912	889.28080359	1711.30866163	387.522799129	-1.61498976658	-0.0269164961097
407.568423444	765.846519316	1549.41494276	376.0	1.735696314	-0.428507125832	-0.0816515102576	457.083313637	763.325159287	1576.30808081	355.899607886	-1.69703494967	-0.0282839158279
407.568423444	765.846519316	1549.41494276	376.0	-6.52826121379	-0.65157833518	-0.124157457161	317.89839021	688.261821984	1448.26508801	442.104875818	-10.074320633	-0.167905343883
407.568423444	765.846519316	1549.41494276	376.0	-11.0506400707	-0.527084569176	-0.10043532187	377.605627737	663.54839875	1378.19467423	337.040647747	-9.64951696432	-0.160825282739
407.568423444	765.846519316	1549.41494276	376.0	-3.33608316176	-0.376787138646	-0.0717963297725	486.188014935	592.866319912	1497.72517175	418.670836902	-1.73176048977	-0.0288626748295
407.568423444	765.846519316	1549.41494276	376.0	0.805829989455	-0.583764306734	-0.11123557674	366.00095602	871.894476365	1561.90059303	324.005160645	-4.88914338831	-0.0814857231384
407.568423444	765.846519316	1549.41494276	376.0	-9.84679164243	-0.680953445465	-0.129754848602	306.49177807	752.188853382	1396.84728167	338.166650218	-9.235333234	-0.153922220567
407.568423444	765.846519316	1549.41494276	376.0	2.36495439144	-0.632746608705	-0.120569094647	334.673243665	923.434265795	1586.05789949	327.950390031	-4.46106826348	-0.0743511377247
407.568423444	765.846519316	1549.41494276	376.0	4.24977924192	-0.394448907281	-0.0751617582471	486.351873003	744.885043893	1615.26165737	384.024740473	0.0299882708171	0.000499804513618
407.568423444	765.846519316	1549.41494276	376.0	3.54538039044	-0.573862134258	-0.109348729851	368.829983621	817.287072693	1604.34759631	418.230539993	-5.49734345105	-0.0916223908509
407.568423444	765.846519316	1549.41494276	376.0	-4.19461434963	-0.557716309938	-0.106272162717	372.911249237	770.102063106	1484.42296124	341.409648893	-7.07923024238	-0.117987170706
407.568423444	765.846519316	1549.41494276	376.0	0.173886571596	-0.500215878983	-0.0953155257208	397.46370027	698.195802557	1552.10916728	456.449664457	-6.76165063172	-0.112694177195
407.568423444	765.846519316	1549.41494276	376.0	4.61046416489	-0.551741762158	-0.105133719923	377.557480257	782.649036854	1620.85016346	460.643646351	-5.80496906984	-0.0967494844974
407.568423444	765.846519316	1549.41494276	376.0	-6.68714040135	-0.595473251408	-0.113466701869	350.107116257	746.662674392	1445.80339014	349.033599489	-8.35720063686	-0.139286677281
407.568423444	765.846519316	1549.41494276	376.0	2.63380383674	-0.481378060881	-0.0917260024544	416.71543511	751.883837317	1590.22349297	421.624220542	-4.73318115068	-0.0788863525113
407.568423444	765.846519316	1549.41494276	376.0	-10.2200451649	-0.556647676371	-0.106068535894	353.154703998	588.850275899	1391.06403582	449.059055922	-11.9619032432	-0.199365054053
407.568423444	765.846519316	1549.41494276	376.0	-5.67724275561	-0.643667812778	-0.122650116764	327.238465611	790.948802318	1461.45089517	343.263627238	-7.70665162794	-0.128444193799
407.568423444	765.846519316	1549.41494276	376.0	-15.1131206195	-0.605741230224	-0.11542325271	331.465230782	609.238514732	1315.24999356	374.54624805	-12.7930536866	-0.213217561444
407.568423444	765.846519316	1549.41494276	376.0	-3.8656818259	-0.496054223333	-0.0945225273119	410.400291756	771.010640061	1489.51949091	308.108559093	-5.58993045927	-0.0931655076545
407.568423444	765.846519316	1549.41494276	376.0	6.91433236851	-0.407876250568	-0.0777203221357	486.610213347	836.871575512	1656.54664167	333.064852811	0.728512344215	0.0121418724036
407.568423444	765.846519316	1549.41494276	376.0	20.626912389	-0.408086390929	-0.0777603641251	501.095350658	945.981562002	1869.01140555	421.934492885	2.93527653331	0.0489212755552
407.568423444	765.846519316	1549.41494276	376.0	2.18646127907	-0.667987256072	-0.127284157026	316.036634792	850.046337823	1583.29230054	417.209327921	-5.90606520224	-0.0984344200374
407.568423444	765.846519316	1549.41494276	376.0	-2.32929949183	-0.554593229958	-0.105677063635	371.368523932	739.7107691	1513.32442837	402.24513534	-7.51052481116	-0.125175413519
407.568423444	765.846519316	1549.41494276	376.0	5.4196317896	-0.509439883389	-0.0970731485117	414.036489126	874.094547546	1633.38752755	345.256490879	-3.07852557987	-0.0513087596644
407.568423444	765.846519316	1549.41494276	376.0	-8.84596035906	-0.597341233835	-0.113822643642	347.804695871	733.701764864	1412.35431113	330.847850392	-8.92878130679	-0.14881302178
407.568423444	765.846519316	1549.41494276	376.0	9.68303717994	-0.568987178639	-0.108419813003	376.294259598	872.765182205	1699.44536774	450.385925937	-3.8112380108	-0.0635206335134
407.568423444	765.846519316	1549.41494276	376.0	-5.80216986417	-0.471517570098	-0.0898470979607	408.534597338	639.354983158	1459.51525588	411.625675385	-6.94010086816	-0.115668347803
407.568423444	765.846519316	1549.41494276	376.0	-0.155322011789	-0.502788579486	-0.0958057506643	408.310912346	788.451494904	1547.0083603	350.24595305	-5.06638458447	-0.0844397430745
407.568423444	765.846519316	1549.41494276	376.0	7.48415016154	-0.369610414758	-0.0704288137878	508.73660379	714.154310452	1665.3754837	442.484569459	0.202388508505	0.00337314180841
407.568423444	765.846519316	1549.41494276	376.0	-22.3080828508	-0.624849872665	-0.119064381224	320.167932606	585.220880807	1203.77017363	298.381360213	-14.5304213007	-0.242173688345
407.568423444	765.846519316	1549.41494276	376.0	18.5774153235	-0.401889269517	-0.0765795101975	508.699799152	949.899363673	1837.25619176	378.657028937	2.95466853404	0.0492444755673
407.568423444	765.846519316	1549.41494276	376.0	6.09148027107	-0.663414821254	-0.126412885148	318.897217477	883.045774294	1643.79724832	441.854256544	-4.93142326793	-0.0821903877988
407.568423444	765.846519316	1549.41494276	376.0	8.67439083547	-0.533465580635	-0.101651215822	393.535268328	829.02405017	1683.81725056	461.257932061	-4.14882297796	-0.0691470496327
407.568423444	765.846519316	1549.41494276	376.0	-3.34704611164	-0.653656049195	-0.124553363033	321.336599968	876.207594245	1497.55531017	300.011115953	-6.01512082911	-0.100252013819
407.568423444	765.846519316	1549.41494276	376.0	-14.6661888938	-0.631352422531	-0.120303434171	320.27277608	615.806029123	1322.17482051	386.096015303	-12.7483420021	-0.212472366702
407.568423444	765.846519316	1549.41494276	376.0	-5.12964038359	-0.443495956825	-0.0845076137244	428.912155867	629.581172928	1469.93552815	411.442199352	-4.59956588136	-0.076659431356
407.568423444	765.846519316	1549.41494276	376.0	-2.12080432903	-0.619939093055	-0.118128638158	342.523537949	861.679278199	1516.55488358	312.352067432	-5.79346983325	-0.0965578305541
407.568423444	765.846519316	1549.41494276	376.0	-1.16677659841	-0.634732728714	-0.120947547392	333.217287979	891.155325671	1531.3367318	306.964118146	-5.35434379738	-0.0892390632896
407.568423444	765.846519316	1549.41494276	376.0	-8.40741800341	-0.420771651568	-0.0801775250701	444.475746127	586.076530908	1419.14915192	388.59687488	-2.75271310085	-0.0458785516808
407.568423444	765.846519316	1549.41494276	376.0	-18.8612073992	-0.613445151331	-0.116891225482	328.782475031	621.999844588	1257.17657693	306.394257314	-13.0586642768	-0.217644404613
407.568423444	765.846519316	1549.41494276	376.0	-6.02504145648	-0.628384158511	-0.119737835082	331.588302049	723.86361806	1456.06205013	400.610130017	-9.06376051921	-0.15106267532
407.568423444	765.846519316	1549.41494276	376.0	2.37698482465	-0.609592888808	-0.116157181556	350.176893965	877.954753096	1586.24430082	358.11265376	-4.91886805054	-0.0819811341757
407.568423444	765.846519316	1549.41494276	376.0	-6.606108958	-0.57282569874	-0.109151238327	366.687033321	792.482191426	1447.05890343	287.889678684	-7.09007834636	-0.118167972439
407.568423444	765.846519316	1549.41494276	376.0	3.03768166306	-0.619710171799	-0.118085017492	341.44077237	791.124279473	1596.48123636	463.916184518	-6.54457044552	-0.109076174092
407.568423444	765.846519316	1549.41494276	376.0	-7.98002760845	-0.638879142462	-0.121737641475	328.125517549	756.413152643	1425.77120256	341.232532366	-8.65776906001	-0.144296151
407.568423444	765.846519316	1549.41494276	376.0	14.2145010988	-0.434328109139	-0.082760691528	471.631398437	898.164633152	1769.65654682	399.860515235	0.740127138071	0.0123354523012
407.568423444	765.846519316	1549.41494276	376.0	-5.22780745547	-0.561095371833	-0.10691603884	362.415039389	691.028814613	1468.41451287	414.970658864	-9.06568074138	-0.151094679023
407.568423444	765.846519316	1549.41494276	376.0	4.10352052667	-0.429339596164	-0.0818101364642	448.819149075	707.884968763	1612.99550298	456.291385142	-1.98829035036	-0.0331381725061
407.568423444	765.846519316	1549.41494276	376.0	-0.564548791223	-0.50114039759	-0.0954916916139	399.80673344	719.093690187	1540.66773943	421.767315803	-6.4575564366	-0.10762594061
407.568423444	765.846519316	1549.41494276	376.0	-13.4744148476	-0.586350415262	-0.111728356567	342.994860365	631.588255695	1340.64034566	366.057229603	-11.8363796469	-0.197272994115
407.568423444	765.846519316	1549.41494276	376.0	-3.96087123351	-0.558990420121	-0.106514942858	374.159979138	787.310317342	1488.044612	326.574315525	-6.70018579933	-0.111669763322
407.568423444	765.846519316	1549.41494276	376.0	-7.01496046528	-0.541248849719	-0.103134308254	378.663140754	737.139390888	1440.72409708	324.921565441	-7.84780488565	-0.130796748094
407.568423444	765.846519316	1549.41494276	376.0	6.43700783095	-0.482806906682	-0.0919982672793	423.755970864	808.769083875	1649.15090396	416.625849221	-3.38729054556	-0.056454842426
407.568423444	765.846519316	1549.41494276	376.0	-3.91179914492	-0.55437616889	-0.105635702914	369.914836269	725.416909315	1488.80494228	393.473196694	-8.0063853117	-0.133439755195
407.568423444	765.846519316	1549.41494276	376.0	10.0723373163	-0.396012771138	-0.0754597505978	492.489563791	800.453296213	1705.47724223	412.534382221	1.04166434392	0.0173610723986
407.568423444	765.846519316	1549.41494276	376.0	3.54014331741	-0.403335325354	-0.0768550543738	478.137346959	751.285837541	1604.26645232	374.843267816	-0.0887896275895	-0.00147982712649
407.568423444	765.846519316	1549.41494276	376.0	-6.80164881267	-0.396882452681	-0.0756254673553	470.984032071	634.575575975	1444.0291797	338.469571657	-1.93422658782	-0.0322371097971
407.568423444	765.846519316	1549.41494276	376.0	-0.95453454103	-0.551161380241	-0.105023128857	369.018008467	702.09314149	1534.62524195	463.514091991	-8.17316057963	-0.136219342994
407.568423444	765.846519316	1549.41494276	376.0	13.9559604274	-0.554661773038	-0.105690124436	388.413007656	917.333815654	1765.65067903	459.903855718	-2.49855533464	-0.0416425889106
407.568423444	765.846519316	1549.41494276	376.0	3.89446466267	-0.578991298947	-0.110326085927	370.317351031	893.052928447	1609.75636018	346.386080706	-4.15565843517	-0.0692609739194
407.568423444	765.846519316	1549.41494276	376.0	6.2302989523	-0.436672653937	-0.0832074416801	464.303456778	854.997325779	1645.94812571	326.647343149	-0.618682508654	-0.0103113751442
407.568423444	765.846519316	1549.41494276	376.0	-5.78179811597	-0.454561947835	-0.0866162248162	415.659506949	575.633888262	1459.83089879	468.537503581	-5.79177964678	-0.0965296607796
407.568423444	765.846519316	1549.41494276	376.0	-4.31908905313	-0.52421870103	-0.0998892341901	393.333760243	775.370853615	1482.49433158	313.789717721	-6.33824696127	-0.105637449355
407.568423444	765.846519316	1549.41494276	376.0	7.12433645896	-0.580247939163	-0.110565537188	367.162378935	840.924957713	1659.80047643	451.71313978	-4.76894247687	-0.0794823746145
407.568423444	765.846519316	1549.41494276	376.0	1.0155598903	-0.379338439298	-0.0722824770003	492.634396311	671.446304547	1565.15017945	401.069478595	-0.781444928401	-0.01302408214
407.568423444	765.846519316	1549.41494276	376.0	-13.0005835759	-0.532924251247	-0.101548066168	368.131349232	612.249915268	1347.98195819	367.60069369	-11.1841322043	-0.186402203405
407.568423444	765.846519316	1549.41494276	376.0	-10.3695823456	-0.54343440581	-0.103550763302	371.185102873	684.579019457	1388.7470844	332.982962065	-9.49237362018	-0.158206227003
407.568423444	765.846519316	1549.41494276	376.0	-5.37931504411	-0.414631434719	-0.0790075142375	454.254470944	632.73102599	1466.06703165	379.081534715	-2.08348690761	-0.0347247817935
407.568423444	765.846519316	1549.41494276	376.0	-2.71495402357	-0.405926885068	-0.0773488729169	474.120812272	736.944493891	1507.34903943	296.283733268	-1.06874545616	-0.0178124242694
407.568423444	765.846519316	1549.41494276	376.0	-9.43173671815	-0.492371084965	-0.0938207097876	400.619983187	683.875943146	1403.27820469	318.782278354	-7.79667641846	-0.129944606974
407.568423444	765.846519316	1549.41494276	376.0	-5.47452040253	-0.420885128536	-0.0801991479679	447.736674571	623.121477875	1464.5919056	393.733753154	-2.51777471989	-0.0419629119982
407.568423444	765.846519316	1549.41494276	376.0	8.8897426218	-0.45837339904	-0.0873424921952	454.482312478	907.007181938	1687.15394332	325.664448899	-0.63567145621	-0.0105945242702
407.568423444	765.846519316	1549.41494276	376.0	-15.6290199565	-0.656119689419	-0.125022806673	311.424682883	639.594527979	1307.25657215	356.237361285	-12.3982335173	-0.206637225288
407.568423444	765.846519316	1549.41494276	376.0	6.33971517259	-0.416286249745	-0.0793228372228	466.459861566	756.830214563	1647.64343697	424.353360844	-0.488977681659	-0.00814962802764
407.568423444	765.846519316	1549.41494276	376.0	-0.371653096164	-0.432330443434	-0.0823800387641	439.992853572	647.792512326	1543.65649415	455.871128256	-2.94062181822	-0.049010363637
407.568423444	765.846519316	1549.41494276	376.0	1.79303998372	-0.598293918001	-0.114004176448	357.083882387	875.150981697	1577.1965722	344.961708114	-4.90342538937	-0.0817237564895
407.568423444	765.846519316	1549.41494276	376.0	-1.68727907292	-0.444461093543	-0.0846915193489	436.354576251	705.468076204	1523.27198868	381.449336223	-3.78025823893	-0.0630043039822
407.568423444	765.846519316	1549.41494276	376.0	2.15215651148	-0.375990666615	-0.0716445629984	492.205951405	639.497106585	1582.76077734	451.057719351	-0.910941878599	-0.0151823646433
407.568423444	765.846519316	1549.41494276	376.0	3.48168112791	-0.432179032809	-0.0823511876541	465.035264132	834.133132541	1603.36063042	304.192233743	-0.915889731764	-0.0152648288627
407.568423444	765.846519316	1549.41494276	376.0	2.97284731163	-0.585548695226	-0.111575589792	366.112536124	906.017594539	1595.47668323	323.346552569	-4.12963227224	-0.0688272045374
407.568423444	765.846519316	1549.41494276	376.0	1.65134733823	-0.522258069259	-0.0995156381971	400.5620734	828.727420525	1575.00116518	345.711671251	-4.57482255464	-0.0762470425773
407.568423444	765.846519316	1549.41494276	376.0	-8.2868459967	-0.443649695184	-0.084536908381	427.367605366	614.156767116	1421.0173126	379.492940122	-5.04790370221	-0.0841317283702
407.568423444	765.846519316	1549.41494276	376.0	16.0492469512	-0.429022446188	-0.081749703923	476.462685284	902.678492224	1798.08437322	418.943195715	1.19551288316	0.0199252147194
407.568423444	765.846519316	1549.41494276	376.0	-2.96476043392	-0.601944864654	-0.114699859881	353.467169228	863.922473247	1503.47850158	286.088859105	-5.66264559703	-0.0943774266172
407.568423444	765.846519316	1549.41494276	376.0	-17.9826989666	-0.60049469249	-0.114423531343	336.839905956	642.136856858	1270.78831786	291.811555046	-12.338387341	-0.205639789017
407.568423444	765.846519316	1549.41494276	376.0	10.2541135665	-0.420943795212	-0.0802103268315	482.710454408	891.318512267	1708.29371061	334.264743932	0.976274999333	0.0162712499889
407.568423444	765.846519316	1549.41494276	376.0	10.9050875966	-0.579895033238	-0.110498291394	371.339669435	912.192241907	1718.3799995	434.848088162	-3.19696843723	-0.0532828072871
407.568423444	765.846519316	1549.41494276	376.0	4.64471375481	-0.398725780698	-0.0759767112611	474.961031522	689.524380154	1621.38083173	456.89542005	-0.40079705723	-0.00667995095384
407.568423444	765.846519316	1549.41494276	376.0	9.05690920509	-0.446315499318	-0.0850448741079	455.820506501	851.539068725	1689.74404734	382.384472111	-0.895642259373	-0.0149273709895
407.568423444	765.846519316	1549.41494276	376.0	16.334933531	-0.415941236419	-0.0792570953542	493.693229959	941.558550777	1802.51084378	367.259063043	2.2407881633	0.0373464693884
407.568423444	765.846519316	1549.41494276	376.0	7.54118358217	-0.554292939251	-0.105619843607	386.911607419	894.478592118	1666.25916804	384.868968507	-3.42516506705	-0.0570860844508
407.568423444	765.846519316	1549.41494276	376.0	9.2195874759	-0.46660693021	-0.0889113815187	449.451101603	917.716973725	1692.26460877	325.096533444	-0.757689627724	-0.0126281604621
407.568423444	765.846519316	1549.41494276	376.0	-2.26326344387	-0.494715569009	-0.094267448363	411.741912212	775.047798407	1514.34760077	327.557890149	-5.29451389669	-0.0882418982781
407.568423444	765.846519316	1549.41494276	376.0	4.70395045738	-0.511345455602	-0.0974362529729	409.93209015	849.185531993	1622.29865405	363.181031905	-3.63681429	-0.0606135715
407.568423444	765.846519316	1549.41494276	376.0	-2.34484860837	-0.651579844228	-0.124157744708	323.14024772	872.722472738	1513.08350804	317.220787579	-5.93072653176	-0.098845442196
407.568423444	765.846519316	1549.41494276	376.0	-11.5807496113	-0.52756253071	-0.100526396858	382.47778071	703.799824353	1369.9810778	283.703472736	-8.83625365744	-0.147270894291
407.568423444	765.846519316	1549.41494276	376.0	4.48965486147	-0.582424489103	-0.110980276125	362.629049109	801.566730491	1618.97832606	454.782546463	-5.82773153354	-0.0971288588923
407.568423444	765.846519316	1549.41494276	376.0	-13.7661221914	-0.60213187486	-0.114735494447	336.272169323	641.775015693	1336.12058849	358.073403472	-11.790075742	-0.196501262367
407.568423444	765.846519316	1549.41494276	376.0	1.54376552316	-0.669514337744	-0.127575140576	315.440011007	805.646833638	1573.33427646	452.247431812	-6.766291508	-0.112771525133
407.568423444	765.846519316	1549.41494276	376.0	-5.36467312966	-0.575924842141	-0.109741776323	364.117681727	782.770172622	1466.29389566	319.40604131	-7.19050347921	-0.119841724654
407.568423444	765.846519316	1549.41494276	376.0	-0.452315382591	-0.399538383165	-0.0761315516701	469.412586878	644.71713045	1542.40670063	428.276983306	-1.17607560441	-0.0196012600735
407.568423444	765.846519316	1549.41494276	376.0	11.4894770494	-0.469518315787	-0.0894661424898	445.752590836	906.898452196	1727.43461701	374.783573976	-0.831425780369	-0.0138570963395
407.568423444	765.846519316	1549.41494276	376.0	6.89893533074	-0.620617518827	-0.118257911362	343.523683883	941.492812	1656.30807767	371.291581784	-3.61407746782	-0.0602346244637
407.568423444	765.846519316	1549.41494276	376.0	-2.62809262406	-0.473668409337	-0.0902569377549	416.011084079	709.906864332	1508.69488293	382.776934523	-5.65216464467	-0.0942027440778
407.568423444	765.846519316	1549.41494276	376.0	2.44264754879	-0.564846666368	-0.107630843439	372.044098866	797.7821611	1587.26168888	417.435428914	-5.88980129237	-0.0981633548729
407.568423444	765.846519316	1549.41494276	376.0	3.79804331212	-0.563458639764	-0.107366356662	380.031035735	884.248713497	1608.26239337	343.982644138	-4.09451311288	-0.0682418852147
407.568423444	765.846519316	1549.41494276	376.0	-8.12039868391	-0.570938425962	-0.108791620801	365.186633362	766.839456833	1423.59627214	291.570181945	-7.79470344563	-0.129911724094
407.568423444	765.846519316	1549.41494276	376.0	4.59666369081	-0.6180521566	-0.117769084718	344.447540759	830.046332519	1620.63633685	446.142463577	-5.60959650535	-0.0934932750891
407.568423444	765.846519316	1549.41494276	376.0	-13.9162081959	-0.632942893536	-0.120606496482	325.915391275	688.142869246	1333.79513351	319.736872987	-10.9099842394	-0.181833070657
407.568423444	765.846519316	1549.41494276	376.0	11.8258821757	-0.493911855264	-0.094114301689	423.879878699	870.152320506	1732.6469283	438.614729099	-2.17655393467	-0.0362758989111
407.568423444	765.846519316	1549.41494276	376.0	5.87854209674	-0.476909585848	-0.0908745399862	432.861941115	844.793044875	1640.49795242	362.842966434	-2.58521227696	-0.0430868712827
407.568423444	765.846519316	1549.41494276	376.0	17.4205880794	-0.410479155854	-0.0782163025637	492.1924779	898.187820601	1819.33213758	428.951839078	2.14002017449	0.0356670029081
407.568423444	765.846519316	1549.41494276	376.0	-8.84321095953	-0.506014326506	-0.096420412825	396.218085267	712.259834867	1412.39691073	303.9189906	-7.68584763066	-0.128097460511
407.568423444	765.846519316	1549.41494276	376.0	4.10564543666	-0.57007063563	-0.108626264411	370.349005961	810.063204814	1613.02842665	432.616215877	-5.54029807644	-0.0923383012739
407.568423444	765.846519316	1549.41494276	376.0	-4.779785546	-0.493362714323	-0.0940096635523	410.169626665	756.933021107	1475.35623128	308.253583507	-5.87527441735	-0.0979212402892
407.568423444	765.846519316	1549.41494276	376.0	6.25471982348	-0.581284126576	-0.110762981436	368.24261359	870.21328361	1646.32650633	407.870609133	-4.33450074876	-0.072241679146
407.568423444	765.846519316	1549.41494276	376.0	3.34142612819	-0.40544616633	-0.0772572725476	478.977442572	771.352024759	1601.18749849	350.858031161	-0.073370272676	-0.00122283787793
407.568423444	765.846519316	1549.41494276	376.0	-11.4092731223	-0.481693732383	-0.0917861532743	403.034466405	650.80398302	1372.63796014	318.799510718	-8.10096226459	-0.135016037743
407.568423444	765.846519316	1549.41494276	376.0	0.349897289439	-0.405711389752	-0.0773078105472	465.409086608	662.560644098	1554.83630365	426.866572941	-0.996504143915	-0.0166084023986
407.568423444	765.846519316	1549.41494276	376.0	1.36859954545	-0.603772899864	-0.115048189761	353.206225059	857.929731247	1570.62022862	359.484272318	-5.30254296628	-0.0883757161046
407.568423444	765.846519316	1549.41494276	376.0	-1.80369592571	-0.606388573065	-0.115546603099	341.291607919	711.199563137	1521.46820857	468.977037509	-8.72728608478	-0.14545476808
407.568423444	765.846519316	1549.41494276	376.0	-15.4252605167	-0.591875139053	-0.112781085948	344.592613438	678.191610911	1310.41365136	287.629427006	-11.0278475634	-0.18379745939
407.568423444	765.846519316	1549.41494276	376.0	3.09389846081	-0.446785937259	-0.0851345154838	433.041139666	694.57975319	1597.35226783	469.73137497	-3.5439838375	-0.0590663972917
407.568423444	765.846519316	1549.41494276	376.0	-2.06638912937	-0.68372171159	-0.130282338337	306.753631782	826.792032993	1517.39800081	383.852336039	-6.88802240202	-0.114800373367
407.568423444	765.846519316	1549.41494276	376.0	7.20087533928	-0.507285840562	-0.0966626982778	416.349726353	882.58968424	1660.98638128	362.046970684	-2.71637465958	-0.0452729109931
407.568423444	765.846519316	1549.41494276	376.0	-21.1294730872	-0.631217802785	-0.120277782543	316.931563847	579.33878946	1222.03172942	325.761376113	-14.5326522927	-0.242210871545
407.568423444	765.846519316	1549.41494276	376.0	16.669350633	-0.430193680874	-0.0819728812641	481.643334643	947.75607904	1807.69235233	378.292938647	1.71196803531	0.0285328005885
407.568423444	765.846519316	1549.41494276	376.0	10.7538628959	-0.55365825527	-0.105498905349	388.671696543	913.393935689	1716.03690139	413.971269162	-2.82065161274	-0.0470108602123
407.568423444	765.846519316	1549.41494276	376.0	-8.99879438072	-0.567748148142	-0.108183717253	366.117063592	759.362381919	1409.98627796	284.506832446	-8.02205352733	-0.133700892122
407.568423444	765.846519316	1549.41494276	376.0	9.02442983557	-0.535421345391	-0.102023884411	392.444813577	829.674697567	1689.24080713	467.121295987	-4.1431698202	-0.0690528303367
407.568423444	765.846519316	1549.41494276	376.0	-3.30695069553	-0.369537614793	-0.0704149418432	507.812513077	701.244284916	1498.17655453	289.119756541	-1.15689502589	-0.0192815837648
407.568423444	765.846519316	1549.41494276	376.0	-2.32427247403	-0.443974142605	-0.0845987314414	427.749934181	620.069811817	1513.40231774	465.58257174	-4.29746587795	-0.0716244312992
407.568423444	765.846519316	1549.41494276	376.0	9.43065937333	-0.570349851411	-0.108679468638	378.182640507	938.759721919	1695.53498829	378.592625866	-2.80739277263	-0.0467898795438
407.568423444	765.846519316	1549.41494276	376.0	-6.06805407188	-0.386293794262	-0.0736078114066	479.23010378	615.412247897	1455.39560624	360.75325456	-1.91452104107	-0.0319086840178
407.568423444	765.846519316	1549.41494276	376.0	22.1931462963	-0.396325610295	-0.0755193617178	509.104619531	915.789205432	1893.27886774	468.385042782	3.02627271926	0.0504378786543
407.568423444	765.846519316	1549.41494276	376.0	-1.95935158991	-0.429059485758	-0.0817567617679	458.178828769	771.18708738	1519.05645645	289.690540296	-2.06148885865	-0.0343581476442
407.568423444	765.846519316	1549.41494276	376.0	5.79668972813	-0.655758105344	-0.124953907268	323.707869651	858.259080898	1639.22971959	457.262769044	-5.29891183133	-0.0883151971888
407.568423444	765.846519316	1549.41494276	376.0	-12.9303647035	-0.49426099617	-0.0941808300629	395.630504008	654.884419035	1349.06993989	298.555016849	-8.86383008261	-0.147730501377
407.568423444	765.846519316	1549.41494276	376.0	-10.4640359439	-0.57950440508	-0.110423857675	346.051122113	627.935160466	1387.28360623	413.297323652	-11.4612873891	-0.191021456485
407.568423444	765.846519316	1549.41494276	376.0	-10.6576931827	-0.45390796841	-0.0864916098343	418.042204723	603.074425935	1384.28305203	363.166421377	-6.42484780523	-0.107080796754
407.568423444	765.846519316	1549.41494276	376.0	-0.130124685918	-0.547336721613	-0.10429434482	386.043813371	834.677990545	1547.39877143	326.676967517	-5.13671225313	-0.0856118708855
407.568423444	765.846519316	1549.41494276	376.0	9.57760512423	-0.415324441745	-0.0791395658813	477.844647672	828.726924754	1697.81178771	391.240215288	0.537877321938	0.0089646220323
407.568423444	765.846519316	1549.41494276	376.0	-3.17340374751	-0.363138955411	-0.0691956851012	508.081682402	654.269374101	1500.2457509	337.894694399	-1.32765896432	-0.0221276494053
407.568423444	765.846519316	1549.41494276	376.0	20.8386879148	-0.421797278094	-0.0803729569538	484.39024041	918.972102072	1872.29268719	468.930344705	2.08316478482	0.0347194130804
407.568423444	765.846519316	1549.41494276	376.0	3.14132398445	-0.379115792351	-0.0722400518961	494.693602691	686.4408315	1598.08708598	416.952651785	-0.463905073094	-0.00773175121824
407.568423444	765.846519316	1549.41494276	376.0	-0.156807394476	-0.368135937741	-0.0701478539903	504.176244633	667.255468554	1546.98534556	375.553632372	-0.894475912505	-0.0149079318751
407.568423444	765.846519316	1549.41494276	376.0	15.9398528334	-0.450553327604	-0.0858523871197	460.356552904	911.921473712	1796.38940442	424.1113778	0.32460150976	0.00541002516266
407.568423444	765.846519316	1549.41494276	376.0	11.0633344596	-0.633702298701	-0.12075120021	337.002000187	919.892308142	1720.83190005	463.937591717	-3.64666465797	-0.0607777442996
407.568423444	765.846519316	1549.41494276	376.0	-2.21845031516	-0.464382966553	-0.088487607956	434.281693958	789.94518659	1515.04194208	290.815061531	-3.80191550774	-0.0633652584624
407.568423444	765.846519316	1549.41494276	376.0	5.82005214236	-0.605466284678	-0.115370862172	353.435260296	876.597000324	1639.59170033	409.559439711	-4.54460853851	-0.0757434756419
407.568423444	765.846519316	1549.41494276	376.0	-5.06608023717	-0.65595803093	-0.124992002845	318.103190943	718.564480534	1470.92033855	434.252667077	-9.22842410773	-0.153807068462
407.568423444	765.846519316	1549.41494276	376.0	0.508499225495	-0.517156553244	-0.0985435505419	403.820344308	827.91674634	1557.29370574	325.556615096	-4.58830489374	-0.076471748229
407.568423444	765.846519316	1549.41494276	376.0	-2.57823298169	-0.447357257239	-0.0852433798092	443.510488753	769.704196369	1509.46741568	296.252730561	-3.26584073194	-0.0544306788656
407.568423444	765.846519316	1549.41494276	376.0	10.5679246822	-0.43544413507	-0.0829733489081	461.410994904	833.795627819	1713.15594693	417.949324204	-0.443945375146	-0.00739908958577
407.568423444	765.846519316	1549.41494276	376.0	-1.92527700183	-0.365174997356	-0.0695836504109	504.449919187	644.140334808	1519.5844132	370.99415921	-1.23309977186	-0.0205516628643
407.568423444	765.846519316	1549.41494276	376.0	14.0913513813	-0.405576819866	-0.0772821684196	500.867529036	918.148295346	1767.7484467	348.732622318	2.22677539739	0.0371129232899
407.568423444	765.846519316	1549.41494276	376.0	1.65089276389	-0.403634507753	-0.076912063215	486.411330211	804.207999835	1574.99412193	284.374791886	-0.0112830706949	-0.000188051178248
407.568423444	765.846519316	1549.41494276	376.0	-14.7691604472	-0.493762400145	-0.0940858231983	393.38616336	634.851929816	1320.57936387	292.341270696	-9.44740883098	-0.15745681385
407.568423444	765.846519316	1549.41494276	376.0	-5.73778861661	-0.458656004703	-0.0873963423595	423.090054929	684.568828159	1460.51278855	352.853905463	-5.48867511033	-0.0914779185056
407.568423444	765.846519316	1549.41494276	376.0	18.7817189174	-0.460665655741	-0.0877792789141	454.640526328	931.182431625	1840.42170217	454.598744221	0.407755217507	0.00679592029178
407.568423444	765.846519316	1549.41494276	376.0	-7.10545828461	-0.585098858785	-0.111489874006	358.90461316	783.446188745	1439.32191035	296.971108442	-7.4927386183	-0.124878976972
407.568423444	765.846519316	1549.41494276	376.0	-13.2282992184	-0.586885221219	-0.11183026319	350.26554351	707.430224941	1344.453698	286.757929547	-9.98508453264	-0.166418075544
407.568423444	765.846519316	1549.41494276	376.0	4.0360504271	-0.623094966614	-0.118729986016	342.239836693	884.445167164	1611.95011118	385.265107318	-4.77631228371	-0.0796052047286
407.568423444	765.846519316	1549.41494276	376.0	-8.33564581611	-0.663567570083	-0.126441991251	310.196780493	658.718019323	1420.26120091	451.346401095	-11.0359443897	-0.183932406494
407.568423444	765.846519316	1549.41494276	376.0	10.8727484002	-0.468685413469	-0.089307433969	435.235274659	824.117361174	1717.87893116	458.526295329	-2.17948804897	-0.0363248008161
407.568423444	765.846519316	1549.41494276	376.0	-8.17113099128	-0.549727508823	-0.104749906407	369.889379361	702.776838944	1422.81021819	350.143999884	-8.93256943488	-0.148876157248
407.568423444	765.846519316	1549.41494276	376.0	-0.787777608552	-0.424706112366	-0.0809272317771	455.964061701	731.322841187	1537.20899878	349.92209589	-1.99925672218	-0.0333209453696
407.568423444	765.846519316	1549.41494276	376.0	-6.8820018025	-0.643844376001	-0.122683760671	326.191067954	766.807083688	1442.78417847	349.78602683	-8.33900964011	-0.138983494002
407.568423444	765.846519316	1549.41494276	376.0	-16.2417330557	-0.588641077318	-0.112164839428	341.846630202	632.434469591	1297.76310383	323.48200404	-12.2086455621	-0.203477426034
407.568423444	765.846519316	1549.41494276	376.0	-10.7862631276	-0.416928715495	-0.0794452582879	448.219106811	590.09116011	1382.2909701	343.980703175	-2.85932121442	-0.0476553535737
407.568423444	765.846519316	1549.41494276	376.0	4.47227140417	-0.409818694604	-0.0780904524779	485.84653844	840.280652874	1618.70898418	292.581792863	0.392603866117	0.00654339776861
407.568423444	765.846519316	1549.41494276	376.0	-12.9957571146	-0.521775293341	-0.0994236458348	370.702675934	580.942340496	1348.0567401	396.411723673	-11.4531282944	-0.190885471574
407.568423444	765.846519316	1549.41494276	376.0	-13.0225495521	-0.518127072319	-0.0987284817681	373.805081428	590.564817687	1347.64161407	383.271714957	-11.1252965447	-0.185421609078
407.568423444	765.846519316	1549.41494276	376.0	9.03357047117	-0.560747717416	-0.106849793715	382.540272298	889.849399036	1689.38243351	416.992762171	-3.46285930626	-0.057714321771
407.568423444	765.846519316	1549.41494276	376.0	-2.39730973332	-0.484033064276	-0.0922319101135	420.940428517	790.503615151	1512.27066753	300.82662386	-4.63227575574	-0.077204595929
407.568423444	765.846519316	1549.41494276	376.0	0.364409619107	-0.453048900313	-0.0863279154559	434.118154196	736.954055483	1555.06115985	383.988950173	-3.74710154489	-0.0624516924148
407.568423444	765.846519316	1549.41494276	376.0	-0.293349256586	-0.416046671366	-0.0792771858548	459.008826926	692.830039922	1544.86974554	393.030878697	-1.52296129277	-0.0253826882129
407.568423444	765.846519316	1549.41494276	376.0	-4.16587401939	-0.377221763653	-0.0718791470375	484.878258867	584.893012635	1484.86826821	415.096996706	-1.86273919384	-0.0310456532307
407.568423444	765.846519316	1549.41494276	376.0	-0.112975427672	-0.617706159971	-0.117703155482	344.400597896	884.444145047	1547.6644846	318.81974166	-5.17013987791	-0.0861689979652
407.568423444	765.846519316	1549.41494276	376.0	2.98110909082	-0.3805366902	-0.0725108022485	493.907517315	691.924376686	1595.60469247	409.772798473	-0.441940931857	-0.00736568219761
407.568423444	765.846519316	1549.41494276	376.0	3.89732013243	-0.543908796343	-0.10364115784	383.922679853	798.553387157	1609.80060326	427.32453625	-5.40376560833	-0.0900627601388
407.568423444	765.846519316	1549.41494276	376.0	-5.48185802652	-0.450062604449	-0.085758880421	429.786206187	687.024134961	1464.47821536	347.667874209	-4.82485072573	-0.0804141787622
407.568423444	765.846519316	1549.41494276	376.0	9.93907013523	-0.623010855041	-0.118713958659	342.426423054	955.56705654	1703.41238061	405.418901013	-3.15184688975	-0.0525307814958
407.568423444	765.846519316	1549.41494276	376.0	-16.633384073	-0.591634942732	-0.112735316832	334.750490883	575.598965541	1291.69480445	381.345348023	-13.6703606137	-0.227839343561
407.568423444	765.846519316	1549.41494276	376.0	4.09558779661	-0.471666089339	-0.0898753981211	441.64351969	881.267313548	1612.87259208	289.961758837	-1.95476392926	-0.0325793988211
407.568423444	765.846519316	1549.41494276	376.0	14.2225790294	-0.40552433144	-0.077272166814	492.326385915	865.313243818	1769.78170749	412.142077754	1.7802908824	0.0296715147067
407.568423444	765.846519316	1549.41494276	376.0	-0.01716488575	-0.637236983244	-0.121424730039	332.651003312	823.193345495	1549.14898746	393.304638649	-6.38655796929	-0.106442632822
407.568423444	765.846519316	1549.41494276	376.0	2.48349056783	-0.561982339255	-0.107085049401	378.939888768	854.909513721	1587.89451672	354.045114231	-4.71931157081	-0.0786551928468
407.568423444	765.846519316	1549.41494276	376.0	-4.73948092457	-0.443571845733	-0.0845220742631	428.155517901	621.491758319	1475.98071711	426.333440886	-4.56326021617	-0.0760543369361
407.568423444	765.846519316	1549.41494276	376.0	-1.11506826582	-0.647421890328	-0.123365451663	325.15261756	763.607920507	1532.13790843	443.377370361	-7.75408166325	-0.129234694388
407.568423444	765.846519316	1549.41494276	376.0	-0.75392760698	-0.536942174007	-0.10231367645	386.51114798	783.854853002	1537.73347576	367.367474778	-6.0492056293	-0.100820093822
407.568423444	765.846519316	1549.41494276	376.0	7.56943816547	-0.565038379469	-0.107667374137	376.316913065	842.643653559	1666.69694878	447.736382155	-4.50004594869	-0.0750007658115
407.568423444	765.846519316	1549.41494276	376.0	3.90366462623	-0.476437533751	-0.0907845910349	424.922727715	786.132401382	1609.89890579	398.843776698	-3.78425006957	-0.0630708344928
407.568423444	765.846519316	1549.41494276	376.0	10.7860627068	-0.473725623682	-0.0902678398785	433.543088976	836.67809198	1716.53581007	446.314629118	-2.17625811721	-0.0362709686202
407.568423444	765.846519316	1549.41494276	376.0	-0.506528725194	-0.474430870485	-0.0904022237967	432.539254404	826.304796109	1541.566711	282.722660489	-3.42604940336	-0.0571008233893
407.568423444	765.846519316	1549.41494276	376.0	8.68396260173	-0.416182773945	-0.0793031200352	478.075484847	834.257828073	1683.96555694	371.632244015	0.467095347288	0.0077849224548
407.568423444	765.846519316	1549.41494276	376.0	9.54435396825	-0.412412009609	-0.0785846054895	475.355935707	795.581593919	1697.29658933	426.359059709	0.371790214938	0.00619650358231
407.568423444	765.846519316	1549.41494276	376.0	4.02151832473	-0.664770712463	-0.126671248564	313.289131441	955.890567619	1611.72494861	342.54524955	-4.12866258276	-0.0688110430459
407.568423444	765.846519316	1549.41494276	376.0	-13.8516964121	-0.562730071749	-0.107227528916	354.04075725	624.838211058	1334.79468873	355.915720417	-11.7012522948	-0.195020871581
407.568423444	765.846519316	1549.41494276	376.0	1.02445477929	-0.416753001038	-0.0794117761125	464.29746508	741.551338566	1565.28799819	359.439194546	-1.1768488556	-0.0196141475934
407.568423444	765.846519316	1549.41494276	376.0	-7.95458263857	-0.436400300807	-0.0831555451233	435.892629505	641.959839869	1426.16545072	348.31298135	-4.28158573035	-0.0713597621724
407.568423444	765.846519316	1549.41494276	376.0	8.43120491851	-0.560967479772	-0.106891669164	384.206851525	928.296082378	1680.04929162	367.546357719	-2.91592676251	-0.0485987793751
407.568423444	765.846519316	1549.41494276	376.0	-5.31694272865	-0.656827938934	-0.125157762754	319.243093934	860.270402008	1467.03343762	287.519941683	-6.53883374289	-0.108980562382
407.568423444	765.846519316	1549.41494276	376.0	-10.7392243525	-0.557578070599	-0.106245821379	361.38101827	665.847303522	1383.01979591	355.791474115	-10.2488833012	-0.170814721686
407.568423444	765.846519316	1549.41494276	376.0	-4.48459791301	-0.650960202728	-0.124039672776	322.935223544	863.627377501	1479.92991257	293.367311529	-6.33113003087	-0.105518833848
407.568423444	765.846519316	1549.41494276	376.0	-0.123080923644	-0.670883120255	-0.127835960414	313.768037744	847.210065235	1547.50790854	386.529805559	-6.23210428419	-0.103868404736
407.568423444	765.846519316	1549.41494276	376.0	6.62094198926	-0.461809246189	-0.0879971886793	435.026533551	788.020346451	1652.00080729	428.953927291	-2.83901590805	-0.0473169318009
407.568423444	765.846519316	1549.41494276	376.0	1.02016607019	-0.558129760482	-0.106350945214	378.094962882	819.399936009	1565.22154829	367.726649402	-5.49230261731	-0.0915383769552
407.568423444	765.846519316	1549.41494276	376.0	-0.906713228306	-0.504349114668	-0.0961031087401	394.44492427	693.898231977	1535.36619251	447.023036267	-7.11499197446	-0.118583199574
407.568423444	765.846519316	1549.41494276	376.0	-4.89824707717	-0.376500248801	-0.0717416632623	498.763544539	692.02713919	1473.52077061	282.730086884	-1.4608051384	-0.0243467523067
407.568423444	765.846519316	1549.41494276	376.0	-1.00936234906	-0.415403811776	-0.0791546897439	456.999607231	668.230554512	1533.7757317	408.545569955	-1.61235237395	-0.0268725395658
407.568423444	765.846519316	1549.41494276	376.0	-2.78372447122	-0.436156962302	-0.0831091772678	450.784396522	760.461930485	1506.28349984	295.037172831	-2.72568235501	-0.0454280392502
407.568423444	765.846519316	1549.41494276	376.0	-4.99355602162	-0.547459811371	-0.104317799423	380.945036369	789.24007418	1472.04403959	301.858929037	-6.58612296756	-0.109768716126
407.568423444	765.846519316	1549.41494276	376.0	12.75527083	-0.493287481324	-0.0939953279962	423.74855333	865.83301472	1747.04701499	457.465446941	-2.15766818349	-0.0359611363915
407.568423444	765.846519316	1549.41494276	376.0	-13.2900123277	-0.558175470317	-0.106359655167	353.14560712	596.001924918	1343.49750586	394.349973821	-12.214863577	-0.203581059616
407.568423444	765.846519316	1549.41494276	376.0	-4.78200769198	-0.502613248462	-0.0957723415514	402.749308456	745.465758296	1475.32180102	327.106734265	-6.4228531338	-0.10704755223
407.568423444	765.846519316	1549.41494276	376.0	-3.03296033034	-0.439475062039	-0.0837414371264	430.023368339	602.857491089	1502.42180219	469.540942766	-3.88283256264	-0.064713876044
407.568423444	765.846519316	1549.41494276	376.0	-9.4916371954	-0.44801252516	-0.0853682403125	429.489150511	671.307392675	1402.35009774	301.553554557	-5.33493558982	-0.0889155931636
407.568423444	765.846519316	1549.41494276	376.0	9.19233939487	-0.475197728201	-0.0905483475993	446.233317147	949.627750872	1691.84242293	295.981354914	-0.584309626876	-0.00973849378127
407.568423444	765.846519316	1549.41494276	376.0	-12.4689958643	-0.63362387103	-0.120736255913	324.216347855	670.366993394	1356.21845763	361.635116378	-11.1411559547	-0.185685932578
407.568423444	765.846519316	1549.41494276	376.0	11.1761612549	-0.491564532268	-0.0936670221548	423.641004415	854.459228991	1722.58005527	444.479821865	-2.43826055987	-0.0406376759979
407.568423444	765.846519316	1549.41494276	376.0	-2.60314544533	-0.646673905162	-0.123222924002	325.857821639	776.649812173	1509.08141825	406.573784437	-7.64776668357	-0.12746277806
407.568423444	765.846519316	1549.41494276	376.0	2.92394172128	-0.406258479888	-0.0774120579055	483.005397028	801.466813149	1594.71893271	310.24672253	0.0545719677796	0.000909532796327
407.568423444	765.846519316	1549.41494276	376.0	5.26086032462	-0.401850637518	-0.0765721489174	486.293456028	796.912737177	1630.92749875	347.721305543	0.469118006097	0.00781863343494
407.568423444	765.846519316	1549.41494276	376.0	8.03107524031	-0.480486425795	-0.0915561024762	427.159259434	822.665524549	1673.8496226	424.024838615	-2.9099453376	-0.0484990889599
407.568423444	765.846519316	1549.41494276	376.0	-10.1922462587	-0.582906489636	-0.111072120738	342.429095348	609.195251155	1391.49475622	439.870409721	-11.9269979648	-0.198783299413
407.568423444	765.846519316	1549.41494276	376.0	0.234464769226	-0.665247782469	-0.126762153672	314.9722658	898.275861515	1553.04777493	339.799647616	-5.35330043769	-0.0892216739615
407.568423444	765.846519316	1549.41494276	376.0	4.04907078736	-0.526692160889	-0.10036054895	393.408588597	789.789188281	1612.15185058	428.954073705	-5.23597149806	-0.0872661916343
407.568423444	765.846519316	1549.41494276	376.0	0.731699057104	-0.387726127495	-0.0738807407575	478.144506885	619.863771673	1560.75199729	462.74371873	-1.22316751933	-0.0203861253221
407.568423444	765.846519316	1549.41494276	376.0	8.2543530189	-0.66440407541	-0.126601386321	317.249476502	925.183413444	1677.30912186	434.876231919	-4.10474046298	-0.0684123410497
407.568423444	765.846519316	1549.41494276	376.0	-15.1843096953	-0.595110010733	-0.113397486801	341.569219757	662.697944102	1314.14697939	309.879815528	-11.4035819366	-0.190059698944
407.568423444	765.846519316	1549.41494276	376.0	-4.34019802688	-0.363431334378	-0.0692513975567	503.874013044	624.076778085	1482.16726599	354.216474858	-1.63237189557	-0.0272061982595
407.568423444	765.846519316	1549.41494276	376.0	21.1226612839	-0.434538743439	-0.0828008276369	477.051989797	945.894333332	1876.692613	453.746289872	1.82898428085	0.0304830713475
407.568423444	765.846519316	1549.41494276	376.0	2.59302259051	-0.426570504747	-0.0812824894716	447.604224556	674.839262033	1589.59162225	467.148135658	-2.07096690846	-0.034516115141
407.568423444	765.846519316	1549.41494276	376.0	-4.52981033459	-0.435935979687	-0.0830670693001	431.265026526	582.464663836	1479.22938456	465.499694196	-3.5825837484	-0.05970972914
407.568423444	765.846519316	1549.41494276	376.0	-1.78268347257	-0.467410036019	-0.0890644123511	430.771518652	781.138870187	1521.79377865	309.883389815	-4.04454994787	-0.0674091657979
407.568423444	765.846519316	1549.41494276	376.0	15.3041149601	-0.478742627895	-0.0912238239129	440.248540953	921.527103455	1786.53918681	424.763542402	-0.609534640748	-0.0101589106791
407.568423444	765.846519316	1549.41494276	376.0	-3.81422974458	-0.471086016024	-0.0897648658581	427.74050817	776.760537395	1490.31669715	285.815651582	-4.50506128438	-0.0750843547396
407.568423444	765.846519316	1549.41494276	376.0	-9.98345850337	-0.667924237141	-0.127272148846	310.769931224	697.271785999	1394.7297449	386.688027682	-10.3597760318	-0.172662933864
407.568423444	765.846519316	1549.41494276	376.0	-11.5215223906	-0.450557495985	-0.0858531813995	420.386736987	599.479491526	1370.89875321	351.032524693	-6.22241005029	-0.103706834172
407.568423444	765.846519316	1549.41494276	376.0	2.38579536468	-0.513961282379	-0.0979346955754	405.087119254	820.838336517	1586.38081264	360.455356874	-4.46783720924	-0.0744639534874
407.568423444	765.846519316	1549.41494276	376.0	19.9195936844	-0.447025125603	-0.085180092531	465.565505977	934.511209551	1858.05210384	457.975388316	1.06913939837	0.0178189899728
407.568423444	765.846519316	1549.41494276	376.0	7.40269729333	-0.558972400363	-0.106511509216	385.966522965	945.945155577	1664.11344079	332.201762248	-2.7250989807	-0.045418316345
407.568423444	765.846519316	1549.41494276	376.0	1.39462311517	-0.440740944635	-0.0839826495112	448.45788043	771.354550039	1571.0234417	351.211011233	-2.42390201302	-0.0403983668837
407.568423444	765.846519316	1549.41494276	376.0	11.2370775423	-0.565411676981	-0.107738505522	378.804330632	875.976487222	1723.52390133	468.743083476	-3.56794264446	-0.0594657107411
407.568423444	765.846519316	1549.41494276	376.0	10.1898152575	-0.478929320667	-0.0912593979929	442.452819648	941.303585458	1707.297463	323.541057893	-0.732400794178	-0.012206679903
407.568423444	765.846519316	1549.41494276	376.0	-4.0857839016	-0.479747956869	-0.0914153881229	415.310372225	732.325427197	1486.10919646	338.473397038	-5.71717062759	-0.0952861771265
407.568423444	765.846519316	1549.41494276	376.0	-12.0606959753	-0.523265580872	-0.0997076183064	383.227910157	690.449479538	1362.54471712	288.867327423	-9.07675847496	-0.151279307916
407.568423444	765.846519316	1549.41494276	376.0	-6.44028574843	-0.526684155343	-0.100359023503	383.075131902	704.966070519	1449.62819302	361.586990596	-8.17566591912	-0.136261098652
407.568423444	765.846519316	1549.41494276	376.0	-4.64918645369	-0.676175631416	-0.128844441962	310.142109938	815.032323723	1477.37975313	352.205319469	-7.35726469082	-0.12262107818
407.568423444	765.846519316	1549.41494276	376.0	-5.58842773847	-0.451510408341	-0.0860347576869	425.74244714	662.230343245	1462.82700832	374.85421793	-5.19004693484	-0.0865007822473
407.568423444	765.846519316	1549.41494276	376.0	-1.79946750632	-0.637674890997	-0.121508172827	331.988193233	856.30848006	1521.53372433	333.237051035	-6.01224889614	-0.100204148269
407.568423444	765.846519316	1549.41494276	376.0	8.17610142877	-0.455552726561	-0.0868050164942	439.88547311	791.55073264	1676.09668003	444.660474283	-2.32823213312	-0.0388038688854
407.568423444	765.846519316	1549.41494276	376.0	10.4151776936	-0.535024246571	-0.101948217716	394.883215669	848.908601674	1710.78926226	466.997444917	-3.64527206729	-0.0607545344549
407.568423444	765.846519316	1549.41494276	376.0	12.7820571635	-0.499509782124	-0.0951809798255	422.960902053	898.293403235	1747.46204644	426.207741156	-1.76900720919	-0.0294834534866
407.568423444	765.846519316	1549.41494276	376.0	13.3010707795	-0.445547075019	-0.0848984517948	453.759512466	837.21169198	1755.50372096	464.532516519	-0.704339057882	-0.011738984298
407.568423444	765.846519316	1549.41494276	376.0	-0.896876270215	-0.650990370147	-0.124045421141	324.456115114	858.440085477	1535.51860781	352.622407221	-5.9851057999	-0.0997517633317
407.568423444	765.846519316	1549.41494276	376.0	-5.86379870036	-0.374577175276	-0.0713752239475	487.258210003	581.919590776	1458.56036948	389.382568705	-2.0483386531	-0.0341389775517
407.568423444	765.846519316	1549.41494276	376.0	-10.1112599263	-0.490374875104	-0.0934403344329	399.064303312	662.996022695	1392.74957056	330.689244555	-8.17542105121	-0.13625701752
407.568423444	765.846519316	1549.41494276	376.0	5.53982344537	-0.455537626627	-0.0868021392201	435.330408137	759.839008438	1635.24979503	440.080378451	-3.048561697	-0.0508093616167
407.568423444	765.846519316	1549.41494276	376.0	10.3660708533	-0.626331631352	-0.119346728535	341.474186852	917.09069299	1710.02839354	451.463513698	-3.68384988151	-0.0613974980252
407.568423444	765.846519316	1549.41494276	376.0	0.00223437387999	-0.427567269645	-0.0814724218074	455.995718086	749.546995268	1549.44956248	343.906849129	-1.95582049443	-0.0325970082405
407.568423444	765.846519316	1549.41494276	376.0	-12.3047667736	-0.441084019917	-0.0840480220878	430.789543778	630.990687916	1358.7630477	296.982816003	-5.37284868099	-0.0895474780166
407.568423444	765.846519316	1549.41494276	376.0	-2.89836424631	-0.618025134293	-0.11776393565	343.265628828	837.494767039	1504.50725403	323.746858165	-6.28496456989	-0.104749409498
407.568423444	765.846519316	1549.41494276	376.0	8.25362755734	-0.619840381936	-0.118109828875	345.138319223	876.570470311	1677.29788145	455.58909192	-4.45056060114	-0.074176010019
407.568423444	765.846519316	1549.41494276	376.0	2.1097529725	-0.407846454245	-0.0777146444827	476.948524733	772.426789327	1582.10377057	332.728456512	-0.323188490905	-0.00538647484841
407.568423444	765.846519316	1549.41494276	376.0	0.407717384909	-0.539632303364	-0.102826277318	389.577136635	824.366502153	1555.73217685	341.788538059	-5.14672037745	-0.0857786729575
407.568423444	765.846519316	1549.41494276	376.0	1.31185712112	-0.399466173741	-0.0761177922524	468.962566388	640.303141927	1569.74105302	460.475344707	-1.06086689325	-0.0176811148875
407.568423444	765.846519316	1549.41494276	376.0	-15.686398279	-0.543262154194	-0.103517940967	363.852228368	622.866599137	1306.36754384	319.64871634	-11.5801588867	-0.193002648112
407.568423444	765.846519316	1549.41494276	376.0	9.73301862432	-0.643862923983	-0.122687294966	329.955459231	931.290831792	1700.21978771	438.973496684	-3.70214833788	-0.061702472298
407.568423444	765.846519316	1549.41494276	376.0	5.06615176998	-0.522861274667	-0.099630578252	398.121015064	810.197099702	1627.91065531	419.592540541	-4.63390577326	-0.0772317628876
407.568423444	765.846519316	1549.41494276	376.0	-0.415248309573	-0.579979782843	-0.110514440328	363.432427366	797.398219288	1542.9810234	382.150376749	-6.38503121958	-0.106417186993
407.568423444	765.846519316	1549.41494276	376.0	-5.20068201685	-0.601819321438	-0.114675937774	339.825900826	674.803282086	1468.83479847	454.205615554	-9.94512229123	-0.165752038187
407.568423444	765.846519316	1549.41494276	376.0	11.3215516127	-0.653631687383	-0.124548720919	324.499906651	930.362409978	1724.8327552	469.970438571	-3.64820368816	-0.0608033948027
407.568423444	765.846519316	1549.41494276	376.0	7.84677575852	-0.550268532258	-0.104852997763	392.369106074	951.104234011	1670.99405889	327.520718802	-2.47094691625	-0.0411824486041
407.568423444	765.846519316	1549.41494276	376.0	6.73894084484	-0.531684211395	-0.101311778086	405.716963664	952.832978888	1653.82909919	295.279156643	-2.21561889149	-0.0369269815248
407.568423444	765.846519316	1549.41494276	376.0	-1.53519649749	-0.388138827017	-0.073959380148	492.141598767	734.447234816	1525.62837883	299.039545244	-0.759406156669	-0.0126567692778
407.568423444	765.846519316	1549.41494276	376.0	5.75792333525	-0.523445878036	-0.0997419737112	400.689645569	837.197055394	1638.62906731	400.742366347	-4.0457512689	-0.067429187815
407.568423444	765.846519316	1549.41494276	376.0	2.84747270085	-0.540150641698	-0.102925046055	386.357722846	800.584957149	1593.53411028	406.591430284	-5.39391705133	-0.0898986175222
407.568423444	765.846519316	1549.41494276	376.0	5.77452481446	-0.667940531385	-0.127275253694	312.476596377	951.690449124	1638.88629311	374.719247607	-4.02591439075	-0.0670985731792
407.568423444	765.846519316	1549.41494276	376.0	-3.19122501204	-0.440163752113	-0.0838726661801	443.776356217	734.607811283	1499.96962557	321.585458066	-3.33240486002	-0.0555400810003
407.568423444	765.846519316	1549.41494276	376.0	5.07489046861	-0.393599650908	-0.074999933481	501.896925066	832.414526466	1628.04605401	293.734602478	0.693970256126	0.0115661709354
407.568423444	765.846519316	1549.41494276	376.0	-11.9128578796	-0.422692457605	-0.080543532318	445.815347619	620.824697379	1364.83534266	298.195297667	-3.60299312682	-0.0600498854471
407.568423444	765.846519316	1549.41494276	376.0	13.5266698805	-0.474941258646	-0.0904994776383	437.713926558	875.542600953	1758.99918715	445.742659635	-1.3484081537	-0.0224734692283
407.568423444	765.846519316	1549.41494276	376.0	-2.89703470789	-0.650849740594	-0.124018624351	324.278449817	834.2742194	1504.5278541	345.975184882	-6.62674379659	-0.110445729943
407.568423444	765.846519316	1549.41494276	376.0	8.34504612727	-0.468504521382	-0.0892729652024	434.677431739	817.939127224	1678.71433444	426.097775474	-2.49411890863	-0.0415686484772
407.568423444	765.846519316	1549.41494276	376.0	-1.60046459581	-0.543917144789	-0.103642748626	377.433294061	739.61164578	1524.61710516	407.572165318	-7.24769511101	-0.120794918517
407.568423444	765.846519316	1549.41494276	376.0	-5.19569113456	-0.454156991193	-0.0865390608219	421.143439756	637.730743982	1468.91212794	410.037944204	-5.54986604686	-0.0924977674477
407.568423444	765.846519316	1549.41494276	376.0	-1.24773038912	-0.613781377518	-0.116955292972	341.920369465	758.069379765	1530.08242167	430.092672435	-7.65141371798	-0.127523561966
407.568423444	765.846519316	1549.41494276	376.0	8.09457858456	-0.378776452002	-0.0721753910065	503.992863269	751.026211663	1674.8335529	419.81447797	0.534975710775	0.00891626184626
407.568423444	765.846519316	1549.41494276	376.0	-2.72678103608	-0.67956409421	-0.129490109415	309.206283947	798.957738165	1507.16578993	399.001767819	-7.43510867693	-0.123918477949
407.568423444	765.846519316	1549.41494276	376.0	15.1146471563	-0.394754657636	-0.0752200186044	497.606570094	827.330746257	1783.60354434	458.666227993	1.70806096125	0.0284676826876
407.568423444	765.846519316	1549.41494276	376.0	-7.0959845128	-0.41804977813	-0.0796588754059	454.232782943	664.522480631	1439.46869838	320.713434809	-2.58227731137	-0.0430379551894
407.568423444	765.846519316	1549.41494276	376.0	14.2034510253	-0.41463889972	-0.0790089366845	492.827974737	924.323291242	1769.48533533	352.334069355	1.94924390347	0.0324873983912
407.568423444	765.846519316	1549.41494276	376.0	-1.43900797646	-0.445725791417	-0.0849325059864	427.781565868	636.555174061	1527.11873815	462.781998216	-4.33754628919	-0.0722924381532
407.568423444	765.846519316	1549.41494276	376.0	-8.46670352144	-0.665530544871	-0.126816033703	314.788033935	775.341768872	1418.23057324	328.100770433	-8.51073506533	-0.141845584422
407.568423444	765.846519316	1549.41494276	376.0	10.0691394824	-0.446359801937	-0.0850533159179	467.517595596	935.502077871	1705.42769451	302.408021042	0.333530935918	0.00555884893197
407.568423444	765.846519316	1549.41494276	376.0	14.9561887556	-0.504173165745	-0.0960695818875	424.891351812	947.382603146	1781.14836621	408.87441125	-0.976593876416	-0.0162765646069
407.568423444	765.846519316	1549.41494276	376.0	4.2731554907	-0.385085995447	-0.0733776668153	500.568597082	770.775778234	1615.62385246	344.279477145	0.262891826704	0.00438153044506
407.568423444	765.846519316	1549.41494276	376.0	0.72040637596	-0.468498048032	-0.0892717317133	424.427939069	745.273551461	1560.5770268	390.875536268	-4.44362032924	-0.0740603388206
407.568423444	765.846519316	1549.41494276	376.0	-11.6370947407	-0.594600882714	-0.113300473078	343.065605337	673.854124275	1369.10805794	352.188328334	-10.6670811629	-0.177784686048
407.568423444	765.846519316	1549.41494276	376.0	10.8741580668	-0.410841213271	-0.0782852921629	482.155247286	830.85148695	1717.90077275	404.894038512	0.911170106283	0.0151861684381
407.568423444	765.846519316	1549.41494276	376.0	-5.34217106359	-0.442846215176	-0.0843838062455	429.379290694	628.86658142	1466.64254603	408.396673919	-4.56502191508	-0.0760836985847
407.568423444	765.846519316	1549.41494276	376.0	-5.25106043498	-0.373295805718	-0.0711310605408	491.887735089	611.203269183	1468.05422773	364.963223455	-1.82254183083	-0.0303756971806
407.568423444	765.846519316	1549.41494276	376.0	-11.2066005922	-0.57442785747	-0.109456527719	352.821614819	668.024800952	1375.77819861	354.931782839	-10.5178664826	-0.175297774709
407.568423444	765.846519316	1549.41494276	376.0	-1.58470995472	-0.594526033818	-0.113286210712	358.63895695	871.389091227	1524.86120992	294.833161746	-5.29207453619	-0.0882012422698
407.568423444	765.846519316	1549.41494276	376.0	-5.98166849213	-0.457157923828	-0.0871108848757	414.496123554	587.652378401	1456.73407732	454.585575363	-6.11699451071	-0.101949908512
407.568423444	765.846519316	1549.41494276	376.0	2.13765592265	-0.467474277475	-0.0890766534822	429.560625204	775.546312042	1582.53610305	377.429165805	-3.74318840073	-0.0623864733456
407.568423444	765.846519316	1549.41494276	376.0	-7.27490808571	-0.5485991246	-0.104534894169	362.773548084	637.320383129	1436.69642981	436.602498595	-10.3231044238	-0.172051740397
407.568423444	765.846519316	1549.41494276	376.0	-2.64661345719	-0.456901426755	-0.0870620096714	424.806726549	688.539195726	1508.40791838	395.061996103	-4.96073066095	-0.0826788443491
407.568423444	765.846519316	1549.41494276	376.0	-14.4261585299	-0.65013539022	-0.123882505758	313.237184483	629.860203136	1325.89388683	382.796499213	-12.4496223302	-0.207493705503
407.568423444	765.846519316	1549.41494276	376.0	-12.1577120534	-0.63535872222	-0.121066829691	317.829637964	606.376608301	1361.04153551	436.835289243	-12.6805286246	-0.211342143743
407.568423444	765.846519316	1549.41494276	376.0	-9.00977176836	-0.374356124164	-0.0713331029276	489.241754785	597.312315207	1409.81619267	323.26212268	-2.38416101658	-0.0397360169431
407.568423444	765.846519316	1549.41494276	376.0	4.96232094356	-0.465303938961	-0.0886630981252	447.663262932	891.750798307	1626.30188497	286.887823729	-1.47860132443	-0.0246433554072
407.568423444	765.846519316	1549.41494276	376.0	-1.59199725949	-0.555560318974	-0.105861341268	380.880859456	833.461735903	1524.74829933	310.405703974	-5.44921095785	-0.0908201826308
407.568423444	765.846519316	1549.41494276	376.0	5.34436871962	-0.50062882313	-0.0953942117244	408.510782787	781.783092968	1632.2213903	441.927514543	-4.60035157463	-0.0766725262438
407.568423444	765.846519316	1549.41494276	376.0	-16.5529374873	-0.633358840587	-0.120685754685	318.353024602	604.742407104	1292.94125587	369.845824161	-13.2812982204	-0.221354970341
407.568423444	765.846519316	1549.41494276	376.0	-5.59574463176	-0.612302648903	-0.116673523038	342.655117468	762.51367019	1462.71363928	357.544851619	-8.03361837208	-0.133893639535
407.568423444	765.846519316	1549.41494276	376.0	-11.2747849142	-0.662610212501	-0.126259567931	315.420105075	772.809868759	1374.72174054	286.491766701	-8.91952188036	-0.148658698006
[truncated: 1 more rows]
