# Supplementary material for: Optimization of nutritional strategies using a mechanistic computational model in prediabetes: Application to the J-DOIT1 study data
Source: PLoS One. 2023 Nov 30;18(11):e0287069. doi: 10.1371/journal.pone.0287069 (PMC10688723; doi:10.1371/journal.pone.0287069)
Supplement: S1 File — (ZIP) [file pone.0287069.s011.zip › improved_intervention_M0511012.csv]

baseline_carb	baseline_fat	baseline_kcal	baseline_protein	diet_change_percent	hba1c_change	hba1c_percent_change	random_carb_kcal	random_fat_kcal	random_total_kcal	random_protein_kcal	weight_change	weight_percent_change
1667.13913186	702.673815782	2745.81294764	376.0	3.61405107509	-0.0718776532116	-0.0124830936456	1675.14806071	801.246177584	2845.04803	368.653791708	-1.79658832005	-0.0234235765325
1667.13913186	702.673815782	2745.81294764	376.0	-7.01799847057	-0.124576716716	-0.0216354145043	1368.66950805	825.39570322	2553.11183697	359.046625702	-3.41151272308	-0.0444786534952
1667.13913186	702.673815782	2745.81294764	376.0	3.27231164997	0.0973303393628	0.0169034976316	1882.27041483	606.494188607	2835.66450462	346.899901181	-1.96971158581	-0.0256807247172
1667.13913186	702.673815782	2745.81294764	376.0	9.10772159765	0.0437820182078	0.00760368499615	1782.19832207	797.353543443	2995.89394651	416.342080997	-0.621765683561	-0.00810646262792
1667.13913186	702.673815782	2745.81294764	376.0	-10.6795057405	-0.294138888804	-0.0510835166384	1453.32799569	585.759039014	2452.57369628	413.486661573	-4.41404273227	-0.0575494489214
1667.13913186	702.673815782	2745.81294764	376.0	-3.58344519736	-0.221221287543	-0.0384198137449	1515.50301757	711.794112383	2647.41824544	420.121115493	-3.10618962457	-0.0404979090557
1667.13913186	702.673815782	2745.81294764	376.0	-19.3497180748	-0.524026732486	-0.0910084634398	1268.63482699	535.981918666	2214.50588341	409.889137756	-6.4699396716	-0.0843538418722
1667.13913186	702.673815782	2745.81294764	376.0	8.12485052178	0.16534359084	0.028715455165	1934.23662652	703.38874161	2968.90614525	331.28077712	-0.507353478362	-0.00661477807513
1667.13913186	702.673815782	2745.81294764	376.0	8.81954422415	0.163887360282	0.0284625495453	1930.44650328	710.617664087	2987.98113487	346.916967511	-0.390511183419	-0.00509141047482
1667.13913186	702.673815782	2745.81294764	376.0	-0.357120297839	-0.149505354653	-0.0259648062961	1565.91763477	840.798370224	2736.00709227	329.291087275	-2.50019247725	-0.0325970336017
1667.13913186	702.673815782	2745.81294764	376.0	12.886664844	1.64004184262	0.284828385311	1915.0044008	876.570875333	3099.65665945	308.081383322	1.15698477168	0.0150845472187
1667.13913186	702.673815782	2745.81294764	376.0	0.384756991702	-0.0491024477575	-0.00852769151745	1723.96799507	693.307094981	2756.37765494	339.102564886	-2.51499149566	-0.0327899803867
1667.13913186	702.673815782	2745.81294764	376.0	4.35849012861	0.0127982324963	0.0022226871303	1789.18322604	634.160902831	2865.48893392	442.144805042	-2.06536083671	-0.0269277814435
1667.13913186	702.673815782	2745.81294764	376.0	-15.3173272176	-0.319891943256	-0.0555560860117	1357.56979549	675.303765542	2325.22779367	292.354232634	-4.93927344499	-0.0643973069752
1667.13913186	702.673815782	2745.81294764	376.0	4.7721409486	-0.0378244647827	-0.0065690282707	1728.23648191	739.119839857	2876.84701169	409.490689925	-1.76460492116	-0.0230065830659
1667.13913186	702.673815782	2745.81294764	376.0	1.61877337553	-0.115098554785	-0.0199893287227	1607.94002417	837.532099924	2790.26143658	344.789312487	-2.1298709155	-0.0277688515711
1667.13913186	702.673815782	2745.81294764	376.0	3.9530879728	-0.00112250642807	-0.000194947278234	1762.58529883	748.222395535	2854.35734903	343.549654668	-1.65390444043	-0.0215632912702
1667.13913186	702.673815782	2745.81294764	376.0	10.1349351706	0.946215221094	0.164330535098	1865.21521778	841.16864075	3024.09930979	317.715451263	0.390014100225	0.00508492959876
1667.13913186	702.673815782	2745.81294764	376.0	8.13636491521	0.217579742638	0.0377873814932	2010.0490746	593.060967586	2969.22230895	366.11226677	-0.807674668395	-0.010530308584
1667.13913186	702.673815782	2745.81294764	376.0	14.028769845	0.266606888862	0.0463019952868	2051.99670767	624.41499551	3131.01672644	454.605023265	0.318454030014	0.00415194302495
1667.13913186	702.673815782	2745.81294764	376.0	14.6643614269	1.15191203029	0.200054190741	1925.05205334	829.434988069	3148.46888239	393.981840988	1.21682861707	0.0158647798835
1667.13913186	702.673815782	2745.81294764	376.0	-12.0795216649	-0.222112857626	-0.0385746539816	1525.19091173	598.497405211	2414.13187775	290.443560815	-4.42017591472	-0.0576294121867
1667.13913186	702.673815782	2745.81294764	376.0	-5.3128900145	-0.213041508744	-0.0369992199972	1531.62686334	678.808631631	2599.93092573	389.49543076	-3.35307800538	-0.0437167927689
1667.13913186	702.673815782	2745.81294764	376.0	-12.7626259652	-0.380965636817	-0.0661628407116	1369.51380127	585.228335425	2395.37511143	440.632974739	-4.95332545706	-0.0645805144336
1667.13913186	702.673815782	2745.81294764	376.0	-2.72126806752	0.0045111876565	0.000783464337703	1782.03476564	533.507525696	2671.09201671	355.549725367	-3.02282762679	-0.0394110511968
1667.13913186	702.673815782	2745.81294764	376.0	0.495852012819	-0.185064161965	-0.032140354631	1525.98043748	822.707611793	2759.42811641	410.740067142	-2.4482182901	-0.0319194040431
1667.13913186	702.673815782	2745.81294764	376.0	-13.3230601408	-0.300145900829	-0.0521267629089	1438.09523869	603.16473592	2379.98663727	338.726662661	-4.71568412235	-0.0614821919472
1667.13913186	702.673815782	2745.81294764	376.0	-4.35730597669	-0.21474511383	-0.0372950875008	1506.87190043	756.345078376	2626.16947597	362.952497161	-3.12760814341	-0.0407771596272
1667.13913186	702.673815782	2745.81294764	376.0	6.0273394571	-0.0513441473526	-0.0089170106552	1683.66284713	819.814518135	2911.31241486	407.835049595	-1.36296435325	-0.0177700697946
1667.13913186	702.673815782	2745.81294764	376.0	12.83506093	0.242472492198	0.0421105404999	2012.80348943	680.611904259	3098.2397125	404.824318803	0.368107230491	0.00479931200118
1667.13913186	702.673815782	2745.81294764	376.0	-4.91085660806	-0.144773299853	-0.0251429836494	1616.97623327	597.799310843	2610.97001106	396.194466949	-3.35216587903	-0.0437049006392
1667.13913186	702.673815782	2745.81294764	376.0	1.13543043893	-0.00904502344925	-0.00157086200925	1767.82804684	633.556269286	2776.98974365	375.605427523	-2.47820312058	-0.0323103405551
1667.13913186	702.673815782	2745.81294764	376.0	-6.56493539539	-0.182489989714	-0.031693294497	1306.73173771	827.379878246	2565.55210155	431.440485592	-3.46488728255	-0.0451745408416
1667.13913186	702.673815782	2745.81294764	376.0	-14.7355734872	-0.398701890801	-0.0692431210143	1344.59715248	602.559408811	2341.20166292	394.045101628	-5.18243485882	-0.0675675992023
1667.13913186	702.673815782	2745.81294764	376.0	-12.4440552707	-0.379564059357	-0.0659194267726	1340.55167567	646.438952338	2404.12246681	417.131838802	-4.72489923089	-0.0616023367783
1667.13913186	702.673815782	2745.81294764	376.0	18.2672615288	0.661909883233	0.114954825153	2049.5257766	741.455724772	3247.39777988	456.416278505	1.78868841978	0.0233205791366
1667.13913186	702.673815782	2745.81294764	376.0	17.5553410281	1.93417969091	0.335911721243	2078.63887129	801.386996571	3227.8497746	347.823906738	2.20918045692	0.0288028742754
1667.13913186	702.673815782	2745.81294764	376.0	1.52634848444	0.040942406391	0.00711052559761	1821.85984035	627.886620456	2787.72362196	337.977161149	-2.32444209782	-0.0303056336091
1667.13913186	702.673815782	2745.81294764	376.0	-6.23293389478	-0.254251401837	-0.0441562003884	1456.50223836	718.973176831	2574.66824174	399.19282655	-3.4703759467	-0.045246101
1667.13913186	702.673815782	2745.81294764	376.0	-0.0117919102204	0.0511629656203	0.00888554456761	1833.82368557	626.357386321	2745.48916385	285.308091957	-2.51887269456	-0.0328405827192
1667.13913186	702.673815782	2745.81294764	376.0	-19.8808715308	-0.401534926762	-0.0697351383748	1364.88873805	527.135609988	2199.92140305	307.897055008	-6.13814338806	-0.0800279450856
1667.13913186	702.673815782	2745.81294764	376.0	-10.460459625	-0.242121122836	-0.0420495176861	1506.22243316	595.410479197	2458.58829288	356.955380522	-4.22181701951	-0.055043246669
1667.13913186	702.673815782	2745.81294764	376.0	-11.4718251034	-0.356345089614	-0.0618869554732	1331.84251256	686.862262489	2430.81808862	412.113313573	-4.46210654642	-0.0581760957812
1667.13913186	702.673815782	2745.81294764	376.0	-8.56231913401	-0.260314703554	-0.0452092225692	1377.06136115	747.268333308	2510.70768024	386.377985781	-3.78878553309	-0.0493974645774
1667.13913186	702.673815782	2745.81294764	376.0	18.6359414102	0.655214899719	0.113792097902	2079.94322093	722.039139294	3257.5210398	455.538679576	1.88297849904	0.0245499152417
1667.13913186	702.673815782	2745.81294764	376.0	-0.248017131686	0.0989701604044	0.0171882876701	1887.19868663	558.200774318	2739.00286113	293.603400186	-2.64077331675	-0.0344298998272
1667.13913186	702.673815782	2745.81294764	376.0	-0.880801279675	-0.130304797196	-0.022630218339	1629.87442632	756.484879995	2721.62779206	335.268485746	-2.68322767723	-0.0349834116979
1667.13913186	702.673815782	2745.81294764	376.0	10.2668427011	0.382531484016	0.0664347836082	1752.3068328	867.592803738	3027.72124384	407.821607304	-0.0676429919856	-0.000881916453528
1667.13913186	702.673815782	2745.81294764	376.0	14.1423110629	1.61465543331	0.280419491718	2078.92497099	765.895496488	3134.13435591	289.313888427	1.60995755675	0.0209903201663
1667.13913186	702.673815782	2745.81294764	376.0	12.1118683448	0.629040161005	0.109246294027	1768.50225064	874.026835517	3078.38219686	435.853110702	0.270209938362	0.00352294574136
1667.13913186	702.673815782	2745.81294764	376.0	-0.884752154995	0.0263633445454	0.00457855931667	1807.76498828	621.221250951	2721.51930842	292.533069184	-2.72720825405	-0.0355568220867
1667.13913186	702.673815782	2745.81294764	376.0	6.31035950931	0.136170251447	0.0236488800707	1907.90525508	699.93414215	2919.08361609	311.244218867	-0.914220470814	-0.0119194324748
1667.13913186	702.673815782	2745.81294764	376.0	-10.3041189195	-0.372775700712	-0.0647404829302	1332.0702412	672.4182403	2462.88111621	458.392634709	-4.40684574906	-0.0574556160243
1667.13913186	702.673815782	2745.81294764	376.0	-6.05926903148	-0.185112970715	-0.0321488313155	1573.34067826	556.246199038	2579.43675404	449.849876749	-3.67815916978	-0.0479551391106
1667.13913186	702.673815782	2745.81294764	376.0	-2.62286323206	-0.223222904714	-0.0387674374285	1517.56955361	689.350957582	2673.79402942	466.873518226	-3.05839609451	-0.0398747861083
1667.13913186	702.673815782	2745.81294764	376.0	3.38154620142	0.012648553065	0.00219669209188	1782.57986551	721.551614183	2838.66388107	334.53240138	-1.78595760035	-0.0232849752327
1667.13913186	702.673815782	2745.81294764	376.0	12.7976808678	0.266673285976	0.0463135265676	2034.59390618	677.916335336	3097.21332591	384.703084388	0.485151074144	0.0063253073552
1667.13913186	702.673815782	2745.81294764	376.0	12.6649770477	0.185170018961	0.0321587389651	1772.49313432	854.606622681	3093.56952724	466.46977023	0.172618495558	0.0022505670868
1667.13913186	702.673815782	2745.81294764	376.0	-13.0744587131	-0.258643220207	-0.0449189336934	1482.22712191	602.081443251	2386.81276746	302.504202302	-4.60653139905	-0.0600590795182
1667.13913186	702.673815782	2745.81294764	376.0	-1.84465239084	-0.0620233358845	-0.0107716804245	1710.34551562	632.39607669	2695.16224346	352.420651149	-2.86699168894	-0.0373792919028
1667.13913186	702.673815782	2745.81294764	376.0	2.847773433	0.120758628188	0.0209723216722	1908.89339913	579.170158503	2824.00747929	335.943921652	-2.05156668182	-0.0267479358777
1667.13913186	702.673815782	2745.81294764	376.0	-3.31242212335	-0.144676778333	-0.0251262206206	1616.46764507	593.61061387	2654.8600321	444.781773161	-3.18520669106	-0.0415281185275
1667.13913186	702.673815782	2745.81294764	376.0	-6.69758708406	-0.132073414797	-0.022937376658	1631.20148995	642.276029808	2561.90973431	288.432214548	-3.54808676072	-0.0462592798007
1667.13913186	702.673815782	2745.81294764	376.0	-0.960884101727	-0.167483366331	-0.0290870729995	1524.14629783	846.273514141	2719.42886757	349.009055594	-2.60359799659	-0.0339452150794
1667.13913186	702.673815782	2745.81294764	376.0	4.96716922262	0.0487752121975	0.00847086005514	1747.27192417	830.038885209	2882.20212329	304.891313912	-1.09540480537	-0.0142816793399
1667.13913186	702.673815782	2745.81294764	376.0	3.1912809103	0.0390507754496	0.00678200337783	1818.60989619	607.612902147	2833.43955207	407.216753737	-2.20058354876	-0.0286907894232
1667.13913186	702.673815782	2745.81294764	376.0	11.6457986004	0.182153893676	0.031634924223	1951.25589133	699.692435812	3065.58479347	414.636466329	-0.0139666655432	-0.000182094726769
1667.13913186	702.673815782	2745.81294764	376.0	5.3719896975	0.0704442384194	0.0122341504723	1851.14716583	607.620214776	2893.3177363	434.550355699	-1.84810158276	-0.0240951966462
1667.13913186	702.673815782	2745.81294764	376.0	-1.46860305729	-0.188110531907	-0.0326694220054	1527.8441193	809.59048978	2705.48785475	368.05324567	-2.69993439119	-0.0352012306543
1667.13913186	702.673815782	2745.81294764	376.0	-7.27185369119	-0.201840194704	-0.0350538719528	1553.3016954	587.789740096	2546.14144746	405.05001196	-3.76085709677	-0.0490333389409
1667.13913186	702.673815782	2745.81294764	376.0	-12.1256943258	-0.324728614708	-0.0563960775804	1424.33209933	577.639321793	2412.86406285	410.892641734	-4.70672070081	-0.0613653285633
1667.13913186	702.673815782	2745.81294764	376.0	-1.64852798286	-0.223293762937	-0.0387797434765	1456.12730378	785.168642404	2700.54745284	459.251506666	-2.80431183645	-0.0365620839172
1667.13913186	702.673815782	2745.81294764	376.0	12.0831245795	0.208410730276	0.0361949861542	1909.8570988	785.541207001	3077.59294683	382.194641027	0.433783354009	0.00565558479803
1667.13913186	702.673815782	2745.81294764	376.0	15.4183479806	0.273044417223	0.047420009938	2042.06747026	673.339940062	3169.17194281	453.764532485	0.773503219961	0.0100847877439
1667.13913186	702.673815782	2745.81294764	376.0	-1.07189411157	-0.0288799317741	-0.00501561857834	1747.10859867	629.718065879	2716.38074034	339.554075799	-2.771322282	-0.0361319723859
1667.13913186	702.673815782	2745.81294764	376.0	-17.3724782144	-0.319030949398	-0.0554065559914	1428.35712748	556.296725306	2268.79719151	284.143338722	-5.4689935681	-0.071303697107
1667.13913186	702.673815782	2745.81294764	376.0	14.4637561066	0.233011607758	0.0404674553243	1971.87619513	741.346866632	3142.96063553	429.737573776	0.742467813541	0.00968015402269
1667.13913186	702.673815782	2745.81294764	376.0	19.4260090048	1.80182217355	0.31292500409	2006.63190672	839.173826885	3279.21481811	433.4090845	2.22827772964	0.0290518608819
1667.13913186	702.673815782	2745.81294764	376.0	-7.59794082519	-0.110337932086	-0.0191625446485	1656.12096909	588.210626927	2537.18770471	292.856108691	-3.70491186266	-0.048303935628
1667.13913186	702.673815782	2745.81294764	376.0	11.9516086768	0.18885573136	0.0327988418479	1953.21394937	710.783693076	3073.98176614	409.984123696	0.114433159989	0.00149195775735
1667.13913186	702.673815782	2745.81294764	376.0	7.87277505921	0.207785793114	0.0360864524337	1987.60005365	659.353971409	2961.98462456	315.030599502	-0.537570562174	-0.00700874266198
1667.13913186	702.673815782	2745.81294764	376.0	10.8870058007	0.842310384316	0.146285235206	1843.04037357	848.583794347	3044.74976253	353.125594616	0.414842041791	0.00540863157485
1667.13913186	702.673815782	2745.81294764	376.0	-10.6801958718	-0.16204372279	-0.0281423624157	1340.642618	801.810156457	2452.55474656	310.10197211	-3.98771374513	-0.0519910527397
1667.13913186	702.673815782	2745.81294764	376.0	7.62639909731	-0.0226964119092	-0.00394171794186	1736.73034175	762.287977207	2955.2196015	456.201282543	-1.28318511462	-0.0167299232675
1667.13913186	702.673815782	2745.81294764	376.0	0.0133023229152	0.0763573482264	0.0132610886117	1861.8961599	566.43281366	2746.17820455	317.849230989	-2.62826176257	-0.0342667765655
1667.13913186	702.673815782	2745.81294764	376.0	-6.41080714217	-0.220302852755	-0.0382603078769	1365.55945904	783.537956272	2569.78417509	420.686759772	-3.45121337506	-0.0449962630386
1667.13913186	702.673815782	2745.81294764	376.0	6.40181638191	0.0475681138886	0.00826122158537	1816.9136497	719.77623246	2921.59485074	384.904968584	-1.25175195618	-0.0163201037312
1667.13913186	702.673815782	2745.81294764	376.0	-1.35546023744	-0.122097742074	-0.0212048874738	1642.1375155	716.209713849	2708.59454494	350.247315591	-2.76420145683	-0.0360391324228
1667.13913186	702.673815782	2745.81294764	376.0	-5.60646305653	-0.115225002255	-0.0200112890336	1650.333055	569.50662415	2591.86995913	372.030279985	-3.44547996143	-0.0449215118831
1667.13913186	702.673815782	2745.81294764	376.0	-4.6924892821	-0.103457637624	-0.0179676341828	1664.65241938	658.942600232	2616.96596937	293.370949757	-3.26052698983	-0.0425101302455
1667.13913186	702.673815782	2745.81294764	376.0	-4.72550551815	-0.21440291061	-0.0372356565839	1530.12418055	679.388943334	2616.05940528	406.546281397	-3.28502667974	-0.042829552539
1667.13913186	702.673815782	2745.81294764	376.0	14.3243007798	0.290068654796	0.0503766333442	2081.81049814	592.91116159	3139.13145311	464.409793384	0.303722824352	0.00395988036965
1667.13913186	702.673815782	2745.81294764	376.0	3.61273098543	0.144376146108	0.025074009397	1932.61812285	610.826456465	2845.0117828	301.567203491	-1.68888177367	-0.022019319083
1667.13913186	702.673815782	2745.81294764	376.0	-10.6793814229	-0.233162765035	-0.0404937070224	1519.52717783	572.383969901	2452.5771098	360.665962076	-4.28669501519	-0.055889113627
1667.13913186	702.673815782	2745.81294764	376.0	-3.13226805809	-0.151269314367	-0.0262711556733	1608.9292622	608.996690722	2659.80672575	441.880772831	-3.14288723526	-0.0409763655184
1667.13913186	702.673815782	2745.81294764	376.0	1.93258090856	0.103059039946	0.0178984091604	1890.02545063	565.650705449	2798.87800445	343.201848378	-2.29742933466	-0.029953446345
1667.13913186	702.673815782	2745.81294764	376.0	-16.053500126	-0.311799793394	-0.0541507109055	1443.89169954	536.625312691	2305.01386263	324.496850406	-5.30334204649	-0.0691439641003
1667.13913186	702.673815782	2745.81294764	376.0	16.3458457485	1.86587829495	0.324049721249	2026.72830962	844.481315988	3194.63929661	323.429670998	2.03331552286	0.0265099807414
1667.13913186	702.673815782	2745.81294764	376.0	10.5702058403	0.517317043278	0.0898431822296	1997.23096841	751.200520008	3036.0510282	287.61953978	0.60930118111	0.0079439528176
1667.13913186	702.673815782	2745.81294764	376.0	5.49457481188	0.178535984204	0.0310065967705	1966.90584671	619.472726541	2896.68369425	310.305120996	-1.21537173736	-0.0158457853632
1667.13913186	702.673815782	2745.81294764	376.0	7.58349423384	0.20248921568	0.0351665883431	1993.66773498	598.905706565	2954.0415142	361.468072657	-0.927684353547	-0.012094972015
1667.13913186	702.673815782	2745.81294764	376.0	-14.8970510626	-0.356093747746	-0.0618433045755	1403.75491279	542.546990752	2336.76779075	390.465887206	-5.26646961826	-0.0686632283998
1667.13913186	702.673815782	2745.81294764	376.0	8.13528725717	0.219654106568	0.0381476392094	2016.15335302	528.690158571	2969.19271848	424.349206889	-1.19338766955	-0.0155591612718
1667.13913186	702.673815782	2745.81294764	376.0	-1.66718359873	-0.0196369047298	-0.00341036900482	1757.37366949	616.080261547	2700.03520453	326.581273493	-2.85883095944	-0.0372728938649
1667.13913186	702.673815782	2745.81294764	376.0	0.59304100835	-0.16037276015	-0.0278521639718	1595.4206709	707.666774266	2762.09674444	459.009299274	-2.56978719467	-0.0335043962799
1667.13913186	702.673815782	2745.81294764	376.0	7.01369387554	0.156088465379	0.0271081044423	1704.40975162	870.490460174	2938.39586219	363.495650391	-0.728212679036	-0.00949429829252
1667.13913186	702.673815782	2745.81294764	376.0	-5.72507783819	-0.148035772171	-0.025709581829	1613.80848159	562.565567614	2588.6130191	412.238969896	-3.52956967739	-0.0460178575931
1667.13913186	702.673815782	2745.81294764	376.0	-21.6680020305	-0.486467103679	-0.0844854296074	1297.02812849	528.362276568	2150.85014239	325.45973734	-6.65973183414	-0.0868283159601
1667.13913186	702.673815782	2745.81294764	376.0	-19.0243595393	-0.479813180773	-0.0833298334097	1292.7609927	562.127436616	2223.43962021	368.551190891	-6.13868094215	-0.0800349536134
1667.13913186	702.673815782	2745.81294764	376.0	9.26066973487	0.0825054411374	0.0143288365991	1853.81238777	703.534252256	3000.09361626	442.746976235	-0.840599434927	-0.0109595754228
1667.13913186	702.673815782	2745.81294764	376.0	-9.30684293749	-0.296201744064	-0.0514417756276	1266.82758666	784.6045926	2490.26444925	438.832269992	-4.02187919608	-0.0524364953856
1667.13913186	702.673815782	2745.81294764	376.0	-16.9773533446	-0.414042998341	-0.0719074328483	1323.21325797	610.464669325	2279.64658134	345.968654046	-5.49994976648	-0.0717072981289
1667.13913186	702.673815782	2745.81294764	376.0	9.20050601795	0.265041077256	0.0460300585718	2026.55665463	683.928488492	2998.44163313	287.95649001	0.0159374875649	0.000207789929138
1667.13913186	702.673815782	2745.81294764	376.0	-9.19741561671	-0.166904096379	-0.028986470368	1591.17788844	597.45301844	2493.26911879	304.638211912	-3.94757926178	-0.0514677869854
1667.13913186	702.673815782	2745.81294764	376.0	13.3669880862	0.235429800478	0.0408874262727	2006.70527214	679.992884941	3112.84543723	426.147280139	0.379260084443	0.00494472078805
1667.13913186	702.673815782	2745.81294764	376.0	-0.618865519904	-0.0231482305379	-0.00402018592183	1751.12665485	695.574955647	2728.82005807	282.118447573	-2.59159871751	-0.0337887707628
1667.13913186	702.673815782	2745.81294764	376.0	11.3427839866	0.899488339847	0.156215411575	1795.15704459	876.56945032	3057.26457897	385.53808406	0.359926419523	0.00469265214503
1667.13913186	702.673815782	2745.81294764	376.0	-2.27884022631	-0.13901576715	-0.0241430648054	1622.89296451	668.153541525	2683.24025765	392.193751616	-2.92133573568	-0.0380878192396
1667.13913186	702.673815782	2745.81294764	376.0	-15.710652036	-0.377748129409	-0.0656040516514	1281.08533431	699.690391468	2314.42782988	333.652104107	-5.08137939986	-0.0662500573645
1667.13913186	702.673815782	2745.81294764	376.0	-12.0666753739	-0.309885101666	-0.0538181836864	1271.22408898	764.372804354	2414.48461288	378.887719544	-4.39797789318	-0.0573399986074
1667.13913186	702.673815782	2745.81294764	376.0	2.33828521759	-0.122902441989	-0.0213446408457	1639.45131933	705.043186996	2810.0178859	465.523379579	-2.34751358335	-0.0306064352457
1667.13913186	702.673815782	2745.81294764	376.0	18.1173674788	1.4468510225	0.25127666247	2074.21618366	760.345142162	3243.28196965	408.720643822	2.05997190725	0.0268575216069
1667.13913186	702.673815782	2745.81294764	376.0	-0.849490938818	-0.215469842576	-0.0374209521667	1460.21558134	795.557445835	2722.48751546	466.714488285	-2.69167425899	-0.0350935366231
1667.13913186	702.673815782	2745.81294764	376.0	12.2571937878	0.131093923907	0.0227672670904	1888.77698933	740.606001729	3082.37256169	452.989570625	-0.0483599298362	-0.000630507559794
1667.13913186	702.673815782	2745.81294764	376.0	-6.495776913	-0.0035872808311	-0.000623008133223	1395.79115348	869.354484421	2567.45106412	302.305426215	-3.2764080591	-0.0427171846036
1667.13913186	702.673815782	2745.81294764	376.0	-13.5203927045	-0.312628750285	-0.0542946770207	1379.7428386	673.369590446	2374.56825419	321.455825149	-4.64577097763	-0.0605706776745
1667.13913186	702.673815782	2745.81294764	376.0	2.51934828435	-0.17202707142	-0.0298761846857	1552.67208572	828.162065585	2814.98953903	434.155387729	-2.20799322238	-0.0287873953374
1667.13913186	702.673815782	2745.81294764	376.0	-4.65904276096	-0.246597005442	-0.0428268505457	1385.14263717	768.170842683	2617.88434828	464.570868427	-3.28167322166	-0.0427858307908
1667.13913186	702.673815782	2745.81294764	376.0	5.33372560165	0.0109087074666	0.0018945306472	1786.12278515	656.606003793	2892.26707581	449.538286863	-1.88115788317	-0.0245261783986
1667.13913186	702.673815782	2745.81294764	376.0	3.44511935087	0.0327082804768	0.00568049330962	1791.50467246	755.476801866	2840.40948084	293.428006515	-1.55466891192	-0.0202694773392
1667.13913186	702.673815782	2745.81294764	376.0	1.82944212958	-0.148890287048	-0.0258579866356	1605.23631206	768.120790534	2796.04600651	422.688903912	-2.34036999897	-0.0305132985524
1667.13913186	702.673815782	2745.81294764	376.0	-0.0586856530384	-0.0125653766023	-0.00218224671801	1764.36481653	620.459544722	2744.20154938	359.377188136	-2.63982798569	-0.0344175747808
1667.13913186	702.673815782	2745.81294764	376.0	-0.788990684758	-0.143742477293	-0.0249639592382	1607.44665534	786.834871095	2724.14873927	329.867212834	-2.63950744009	-0.0344133955684
1667.13913186	702.673815782	2745.81294764	376.0	-5.86313064169	-0.076001128511	-0.0131992234302	1432.70802645	843.914737461	2584.82234735	308.199583433	-3.20490919733	-0.0417849960538
1667.13913186	702.673815782	2745.81294764	376.0	2.96743155681	0.169119290905	0.029371186333	1962.54103618	568.149697301	2827.29306754	296.602334062	-1.87563391487	-0.0244541579513
1667.13913186	702.673815782	2745.81294764	376.0	-0.11988685021	-0.0859788425587	-0.0149320671342	1683.50322385	711.066560586	2742.52107899	347.951294549	-2.60500536123	-0.0339635640317
1667.13913186	702.673815782	2745.81294764	376.0	4.16710520443	-0.0901820604913	-0.0156620459346	1646.33953893	821.703337102	2860.23386189	392.190985856	-1.74474852144	-0.0227476991061
1667.13913186	702.673815782	2745.81294764	376.0	3.60927973546	0.0994256308271	0.0172673898623	1883.49172679	625.566058184	2844.91701794	335.85923296	-1.82361404524	-0.0237759327932
1667.13913186	702.673815782	2745.81294764	376.0	13.9039918707	0.225101871943	0.0390937603236	2004.34175165	653.774352648	3127.59055667	469.474452373	0.211002094377	0.00275100514181
1667.13913186	702.673815782	2745.81294764	376.0	1.79829650013	-0.0732200697158	-0.0127162330177	1696.03317463	654.362659489	2795.19080578	444.794971664	-2.42144367744	-0.0315703217398
1667.13913186	702.673815782	2745.81294764	376.0	7.80574032411	-0.0186052170258	-0.00323119434279	1690.555124	843.461500577	2960.14397612	426.127351549	-0.970971662139	-0.0126593437045
1667.13913186	702.673815782	2745.81294764	376.0	-0.643342171057	0.026920723131	0.00467536004359	1806.99450645	566.812980087	2728.14797501	354.340488475	-2.73267092092	-0.0356280432975
1667.13913186	702.673815782	2745.81294764	376.0	-7.83351053704	-0.202520310114	-0.0351719885575	1542.80583792	674.717937544	2530.71940106	313.195625601	-3.68617295824	-0.048059621359
1667.13913186	702.673815782	2745.81294764	376.0	10.4416110677	0.103996587141	0.0180612343072	1876.80654995	692.672116028	3032.52005628	463.041390302	-0.660824409467	-0.00861570286137
1667.13913186	702.673815782	2745.81294764	376.0	-9.61365656674	-0.185583095694	-0.0322304785853	1574.32080332	537.512693643	2481.83992089	370.00642393	-4.13535434108	-0.053915962726
1667.13913186	702.673815782	2745.81294764	376.0	-10.8317033689	-0.175273421404	-0.0304399828767	1584.739832	540.497075635	2448.39463409	323.15772646	-4.2733918513	-0.0557156695084
1667.13913186	702.673815782	2745.81294764	376.0	4.05390602493	0.0304468123416	0.00528774094158	1766.99486166	796.355300754	2857.12562416	293.775461745	-1.34401446693	-0.017523004784
1667.13913186	702.673815782	2745.81294764	376.0	2.1890373802	0.0927993004548	0.016116585699	1878.28824341	599.200094043	2805.91981946	328.431482007	-2.16412425355	-0.0282154400724
1667.13913186	702.673815782	2745.81294764	376.0	16.9217571728	1.82377240796	0.316737132331	2002.0209794	860.769100283	3210.45274706	347.662667381	2.0724348091	0.0270200105489
1667.13913186	702.673815782	2745.81294764	376.0	-7.04223278116	-0.229989665532	-0.039942630346	1370.03873164	774.717344007	2552.44640814	407.690332487	-3.54051403301	-0.0461605480184
1667.13913186	702.673815782	2745.81294764	376.0	10.7958822493	0.121482023061	0.0210979546824	1878.94852089	743.898971537	3042.24768026	419.400187831	-0.235106710868	-0.00306527654325
1667.13913186	702.673815782	2745.81294764	376.0	-0.800093647746	-0.012778456987	-0.00221925268965	1765.07292377	635.292310271	2723.84387267	323.478638629	-2.73797466967	-0.0356971925641
1667.13913186	702.673815782	2745.81294764	376.0	19.040000699	1.76107683926	0.305848704282	1970.71207139	877.832289979	3268.61575207	420.071390698	2.23921915527	0.0291945131065
1667.13913186	702.673815782	2745.81294764	376.0	15.3874615664	1.28668686153	0.223460726212	1975.62079248	810.0544314	3168.32385965	382.648635766	1.47776871603	0.0192668672234
1667.13913186	702.673815782	2745.81294764	376.0	-7.15813479837	-0.286479449898	-0.0497532910555	1418.40869384	699.593291801	2549.26395554	431.261969901	-3.70327698772	-0.0482826204397
1667.13913186	702.673815782	2745.81294764	376.0	0.083648849326	-0.120749872947	-0.020970801137	1643.11728985	722.133612118	2748.10978858	382.858886607	-2.57583816848	-0.0335832877246
1667.13913186	702.673815782	2745.81294764	376.0	17.303439349	1.62787004094	0.282714491306	1924.24337916	864.32972398	3220.93302568	432.359922534	1.65480595957	0.0215750451052
1667.13913186	702.673815782	2745.81294764	376.0	-13.678800641	-0.285883418814	-0.0496497774946	1293.26777158	753.614902707	2370.21866856	323.335994272	-4.59165336469	-0.0598651025383
1667.13913186	702.673815782	2745.81294764	376.0	-20.5477298104	-0.45096417595	-0.0783195859587	1288.03656514	605.686038927	2181.61072206	287.888117992	-6.14353906918	-0.0800982929489
1667.13913186	702.673815782	2745.81294764	376.0	-10.505530213	-0.358543940607	-0.0622688330335	1342.37922148	676.308006777	2457.35073884	438.663510582	-4.37074168025	-0.0569848980476
1667.13913186	702.673815782	2745.81294764	376.0	11.169986811	0.117245005912	0.0203621059242	1858.93596249	774.484216979	3052.51989175	419.099712285	-0.093185470021	-0.00121493442009
1667.13913186	702.673815782	2745.81294764	376.0	-20.2663271694	-0.530121017486	-0.0920668665311	1260.83213994	545.203185974	2189.33751221	383.302186297	-6.55626298009	-0.0854793087365
1667.13913186	702.673815782	2745.81294764	376.0	-7.75063904949	-0.217798399443	-0.0378253559296	1440.04537737	766.942000009	2532.9948971	326.007519716	-3.57712069724	-0.0466378187384
1667.13913186	702.673815782	2745.81294764	376.0	10.8213503598	0.151540136614	0.0263181897558	1924.09692725	693.286749926	3042.94698693	425.563309763	-0.32065109801	-0.00418058797927
1667.13913186	702.673815782	2745.81294764	376.0	11.3789849722	0.271197676012	0.0470992837812	2050.98271114	645.73163475	3058.25859032	361.544244428	0.185541068526	0.00241904913332
1667.13913186	702.673815782	2745.81294764	376.0	1.11502555545	-0.153779032181	-0.026707021914	1602.81338556	720.036034776	2776.42946371	453.580043374	-2.48578112462	-0.0324091411293
1667.13913186	702.673815782	2745.81294764	376.0	-4.09040366172	-0.25019489739	-0.0434517015266	1458.5033844	733.23758268	2633.49811429	441.757147211	-3.19372646978	-0.0416391977807
1667.13913186	702.673815782	2745.81294764	376.0	4.54642661115	0.15208496969	0.0264128116864	1939.64672301	618.647647153	2870.64931819	312.35494802	-1.48172482769	-0.0193184462541
1667.13913186	702.673815782	2745.81294764	376.0	7.89147878833	0.116117584034	0.0201663049729	1894.25630054	670.407189222	2962.49819397	397.83470421	-0.976569211103	-0.0127323234824
1667.13913186	702.673815782	2745.81294764	376.0	-13.3567215965	-0.363043962894	-0.0630503582657	1361.51497163	634.129501521	2379.06235667	383.417883521	-4.81290047968	-0.0627496803087
1667.13913186	702.673815782	2745.81294764	376.0	-6.10117207651	-0.195830081713	-0.0340100871332	1320.0187501	814.111530501	2578.28617481	444.155894206	-3.42480356616	-0.0446519369773
1667.13913186	702.673815782	2745.81294764	376.0	-18.0121262122	-0.354001198708	-0.0614798886259	1396.15179691	557.008445438	2251.23365396	298.073411613	-5.64137261228	-0.0735511422722
1667.13913186	702.673815782	2745.81294764	376.0	16.301241108	1.23893425847	0.215167464131	2045.46994561	763.871555056	3193.41453661	384.073035947	1.7122782225	0.0223243575294
1667.13913186	702.673815782	2745.81294764	376.0	5.13826958093	0.144746306019	0.0251382955921	1933.83736083	553.19359825	2886.90021908	399.869260002	-1.79307796274	-0.0233778091622
1667.13913186	702.673815782	2745.81294764	376.0	-2.89063286892	-0.106365317931	-0.0184726151321	1660.01222916	611.727643524	2666.44157606	394.701703371	-3.03941032042	-0.0396272531997
1667.13913186	702.673815782	2745.81294764	376.0	6.50473762521	0.0281014551664	0.00488041944536	1679.60707137	866.242548581	2924.42087557	378.571255619	-0.999027407292	-0.0130251291694
1667.13913186	702.673815782	2745.81294764	376.0	-10.4585845513	-0.297785689484	-0.0517168616679	1458.67641795	545.469856425	2458.63977889	454.493504515	-4.55090479446	-0.0593338304363
1667.13913186	702.673815782	2745.81294764	376.0	-22.0513462005	-0.488223100021	-0.0847903959746	1268.61882494	587.92844021	2140.32422854	283.776963395	-6.5190376309	-0.0849939717196
1667.13913186	702.673815782	2745.81294764	376.0	-8.67564965081	-0.224645773659	-0.0390145490898	1531.45184517	555.009046166	2507.59583624	421.134944902	-4.07567954861	-0.0531379341409
1667.13913186	702.673815782	2745.81294764	376.0	-13.3019184046	-0.397756487774	-0.0690789315342	1320.15536333	649.954274657	2380.5671498	410.45751182	-4.87835576973	-0.0636030739209
1667.13913186	702.673815782	2745.81294764	376.0	-6.7651961119	-0.152758328501	-0.026529754863	1605.83943472	671.077750108	2560.05331687	283.136132038	-3.54494639659	-0.046218336331
1667.13913186	702.673815782	2745.81294764	376.0	3.79830078522	-0.146627011295	-0.0254649203361	1602.86223451	791.557356865	2850.10718239	455.687591019	-2.08810155907	-0.0272242706528
1667.13913186	702.673815782	2745.81294764	376.0	-6.48969725411	-0.241811482224	-0.0419957419632	1487.37798153	696.127298116	2567.61800018	384.112720533	-3.51292056893	-0.0458007896861
1667.13913186	702.673815782	2745.81294764	376.0	-15.5982299337	-0.33459464352	-0.0581095247516	1425.60249038	530.23691109	2317.51473052	361.675329051	-5.32751802303	-0.0694591658804
1667.13913186	702.673815782	2745.81294764	376.0	-14.7050516113	-0.407914895394	-0.0708431565464	1354.97806296	557.090964324	2342.03973654	429.970709263	-5.37951609289	-0.0701371068174
1667.13913186	702.673815782	2745.81294764	376.0	3.63711693024	0.0753458779246	0.0130854251345	1857.82614581	615.853863467	2845.68137523	372.001365962	-1.97683951391	-0.025773657287
1667.13913186	702.673815782	2745.81294764	376.0	0.712758917775	-0.149752480512	-0.0260077249935	1606.39968593	748.402302003	2765.38397429	410.581986359	-2.48732422599	-0.0324292597913
1667.13913186	702.673815782	2745.81294764	376.0	6.35661417657	0.0517445758294	0.00898655363485	1808.30198749	760.157270479	2920.35368274	351.894424764	-1.0467861497	-0.0136477985619
1667.13913186	702.673815782	2745.81294764	376.0	2.57716636614	0.0586666378741	0.0101887179358	1839.3484799	551.318348112	2816.57711541	425.910287395	-2.34113312672	-0.0305232480667
1667.13913186	702.673815782	2745.81294764	376.0	-4.88714001475	-0.239916354514	-0.0416666124547	1450.88018233	754.884682087	2611.62122435	405.856359929	-3.23418107316	-0.042166637199
1667.13913186	702.673815782	2745.81294764	376.0	-8.65579205442	-0.0941883607532	-0.0163578257647	1674.08758155	551.571448036	2508.14108869	282.482059105	-3.88586575261	-0.0506631780002
1667.13913186	702.673815782	2745.81294764	376.0	-18.5311368334	-0.39515766619	-0.0686275905158	1288.05972046	665.409539272	2236.98259313	283.513333398	-5.59970232641	-0.0730078530171
1667.13913186	702.673815782	2745.81294764	376.0	-1.04101811487	-0.17880428926	-0.0310531936887	1574.37210323	683.546921334	2717.22853746	459.309512899	-2.8142974178	-0.0366922740261
1667.13913186	702.673815782	2745.81294764	376.0	-4.44592932506	-0.179760853381	-0.031219321532	1567.61407649	734.305091594	2623.73604459	321.816876511	-3.16289009386	-0.0412371589813
1667.13913186	702.673815782	2745.81294764	376.0	-2.83218885826	-0.0150296962441	-0.00261022859397	1422.56333468	877.164279716	2668.04633927	368.318724879	-2.75540655541	-0.0359244661723
1667.13913186	702.673815782	2745.81294764	376.0	14.5863474899	0.301307046902	0.0523284207888	2082.02388622	633.67715898	3146.32676561	430.625720404	0.652074536618	0.00850162368472
1667.13913186	702.673815782	2745.81294764	376.0	-15.1337717861	-0.244761674014	-0.0425081059421	1509.59652991	533.344635711	2330.26788247	287.32671685	-5.03431017093	-0.0656363777175
1667.13913186	702.673815782	2745.81294764	376.0	-8.89567182887	-0.342377608332	-0.0594612032533	1373.53374381	661.591525181	2501.55443879	466.429169798	-4.16731315903	-0.054332635711
1667.13913186	702.673815782	2745.81294764	376.0	11.7135034139	0.216551576325	0.0376088183962	1968.22665227	726.508971211	3067.44384101	372.70821752	0.301488375641	0.00393074805268
1667.13913186	702.673815782	2745.81294764	376.0	-4.34513192541	-0.0917084160952	-0.0159271302701	1347.37605638	857.793995446	2626.50375264	421.333700819	-3.05320718659	-0.0398071341146
1667.13913186	702.673815782	2745.81294764	376.0	-6.81839930664	-0.130889143469	-0.0227317025824	1632.7159645	627.241840146	2558.59245666	298.634652012	-3.56845691348	-0.0465248619749
1667.13913186	702.673815782	2745.81294764	376.0	-14.6626297906	-0.44186897437	-0.0767400094425	1296.7054291	626.325153396	2343.20456039	420.17397789	-5.24798384474	-0.0684222144034
1667.13913186	702.673815782	2745.81294764	376.0	7.87939468844	0.180570632494	0.0313599570152	1970.52990912	589.237191878	2962.16638719	402.399286193	-1.08321059599	-0.0141226935591
1667.13913186	702.673815782	2745.81294764	376.0	-8.69259052158	-0.181912026495	-0.0315929188077	1321.11211072	812.025233632	2507.13067162	373.99332726	-3.72325367582	-0.0485430726965
1667.13913186	702.673815782	2745.81294764	376.0	0.668661683026	-0.100073779881	-0.0173799548248	1666.85815997	724.588859428	2764.17314671	372.726127317	-2.49661929122	-0.0325504470824
1667.13913186	702.673815782	2745.81294764	376.0	-10.684222337	-0.330122101037	-0.0573327719758	1324.38028862	718.207678308	2452.44418736	409.856220432	-4.26360993985	-0.055588134809
1667.13913186	702.673815782	2745.81294764	376.0	-18.6901268146	-0.418168806972	-0.0726239678659	1307.93054038	620.919885855	2232.61702564	303.766599398	-5.74078971725	-0.0748473235626
1667.13913186	702.673815782	2745.81294764	376.0	9.75989522864	0.155462740988	0.0269994340028	1939.96829108	616.330932812	3013.80141451	457.502190614	-0.882029413065	-0.0114997315915
1667.13913186	702.673815782	2745.81294764	376.0	-13.9631390564	-0.488947960606	-0.084916283537	1254.84040358	637.81234554	2362.41126754	469.758518418	-5.30816179053	-0.0692068030055
1667.13913186	702.673815782	2745.81294764	376.0	11.9423098467	0.22701591912	0.0394261756027	1990.02111681	702.127137282	3073.72643766	381.578183567	0.283746925407	0.00369943840166
1667.13913186	702.673815782	2745.81294764	376.0	-13.9197415592	-0.264112713622	-0.045868828347	1351.08559752	726.638250846	2363.60288163	285.879033263	-4.60776546407	-0.0600751690231
1667.13913186	702.673815782	2745.81294764	376.0	10.4172640131	0.287088308918	0.0498590324623	2078.54847044	601.944702806	3031.8515317	351.358358459	-0.0740823068376	-0.000965871014832
1667.13913186	702.673815782	2745.81294764	376.0	-9.07845330091	-0.263715549345	-0.0457998522656	1487.9512436	573.313606934	2496.53560146	435.270750926	-4.1807867855	-0.0545083022882
1667.13913186	702.673815782	2745.81294764	376.0	8.84289433998	0.127897622281	0.0222121608686	1823.80456036	814.542786656	2988.62228538	350.274938361	-0.268177624382	-0.00349644881854
1667.13913186	702.673815782	2745.81294764	376.0	-4.5842309289	-0.150807508066	-0.0261909531201	1609.912453	618.776999103	2619.93854125	391.249089145	-3.28362774578	-0.0428113135042
1667.13913186	702.673815782	2745.81294764	376.0	0.366007443004	-0.0377143312664	-0.00654990122722	1733.7647957	570.845091271	2755.8628274	451.252940433	-2.65766373876	-0.0346501139342
1667.13913186	702.673815782	2745.81294764	376.0	2.86362076751	-0.0648791963263	-0.0112676617448	1704.57548068	652.481175225	2824.44261745	467.38596154	-2.30661309166	-0.0300731824207
1667.13913186	702.673815782	2745.81294764	376.0	0.242866923491	-0.0950525063345	-0.0165079031494	1670.96107148	738.969116514	2752.48161907	342.551431081	-2.51437151188	-0.0327818971562
1667.13913186	702.673815782	2745.81294764	376.0	0.914209710287	-0.185304194565	-0.032182041432	1480.62804034	830.929441499	2770.91543624	459.357954398	-2.40768693976	-0.0313909640126
1667.13913186	702.673815782	2745.81294764	376.0	5.21850281797	-0.131009187281	-0.0227525507608	1603.09977352	827.24862813	2889.10327369	458.754872037	-1.79128784679	-0.0233544699712
1667.13913186	702.673815782	2745.81294764	376.0	-15.5856349589	-0.291290871734	-0.0505888974877	1460.57338451	547.300308806	2317.86056497	309.98687165	-5.15782578567	-0.067246750791
1667.13913186	702.673815782	2745.81294764	376.0	-9.05590018339	-0.119109813273	-0.0206859696549	1646.27033473	552.256955688	2497.15486788	298.627577466	-3.9485573119	-0.0514805386166
1667.13913186	702.673815782	2745.81294764	376.0	2.66247673688	0.077235313308	0.0134135660486	1860.42653916	621.476771917	2818.91957861	337.01626754	-2.06488762411	-0.0269216117877
1667.13913186	702.673815782	2745.81294764	376.0	3.86810296994	0.155843798223	0.0270656127514	1946.1995799	591.987410581	2852.02381982	313.836829341	-1.69230538638	-0.0220639554939
1667.13913186	702.673815782	2745.81294764	376.0	10.111774871	0.0395580527411	0.00687010294218	1722.43358252	851.395740262	3023.46337129	449.63404851	-0.477236727734	-0.00622212161322
1667.13913186	702.673815782	2745.81294764	376.0	-12.6213760564	-0.2237078724	-0.0388516624522	1534.35048802	528.158625297	2399.25356972	336.744456399	-4.63690955569	-0.060455144142
1667.13913186	702.673815782	2745.81294764	376.0	8.10954878293	0.283541935372	0.0492431287551	2082.68754952	566.866550247	2968.48598812	318.931888355	-0.583131726791	-0.00760276045359
1667.13913186	702.673815782	2745.81294764	376.0	4.00462270206	-0.0053664729367	-0.00093200294142	1767.74391658	695.295293586	2855.7723963	392.733186138	-1.91016110434	-0.0249043168754
1667.13913186	702.673815782	2745.81294764	376.0	9.33702857875	0.271905939159	0.0472222888432	2054.11562973	636.191142479	3002.19028728	311.883515075	-0.125644943979	-0.00163813486283
1667.13913186	702.673815782	2745.81294764	376.0	13.8300242917	0.554666956442	0.0963297944498	1823.06908473	849.510789621	3125.55954531	452.979670958	0.627748179754	0.0081844612745
1667.13913186	702.673815782	2745.81294764	376.0	8.10167587323	0.201359952234	0.0349704675641	1888.86670043	788.605740359	2968.26981275	290.797371958	-0.170707721929	-0.00222565478396
1667.13913186	702.673815782	2745.81294764	376.0	-5.11480953773	-0.21176358946	-0.0367772819486	1492.60419178	773.87423434	2605.36984511	338.891418986	-3.20789783718	-0.0418239613713
1667.13913186	702.673815782	2745.81294764	376.0	13.1557675278	0.147875027713	0.0256816651117	1877.21156732	782.778515565	3107.04571578	447.0556329	0.295771359893	0.00385621068961
1667.13913186	702.673815782	2745.81294764	376.0	-17.8525184404	-0.384868310809	-0.0668406236208	1311.01700082	652.657340105	2255.61618483	291.941843903	-5.48637430669	-0.0715303038682
1667.13913186	702.673815782	2745.81294764	376.0	-5.97174567888	-0.221339969369	-0.0384404253854	1508.44882318	722.481718415	2581.83998159	350.909439999	-3.38264550213	-0.0441022881633
1667.13913186	702.673815782	2745.81294764	376.0	-12.6827166662	-0.306921975246	-0.053303573332	1329.71435659	721.812606352	2397.56927131	346.042308365	-4.47839772672	-0.0583884970889
1667.13913186	702.673815782	2745.81294764	376.0	16.1248646803	0.275073023598	0.047772320875	2036.29932514	689.263259044	3188.57156982	463.008985636	0.930324880494	0.0121293987027
1667.13913186	702.673815782	2745.81294764	376.0	9.25852577915	0.208011404164	0.0361256346239	2001.31620837	553.740311306	3000.03474725	444.978227577	-0.99694331729	-0.0129979572006
1667.13913186	702.673815782	2745.81294764	376.0	12.1349113973	0.440584010771	0.0765168479978	2003.71379376	750.320170534	3079.01491598	324.980951684	0.840912081944	0.0109636516551
1667.13913186	702.673815782	2745.81294764	376.0	1.88181932388	-0.0591532733264	-0.0102732326027	1681.41232632	807.830082112	2797.48418629	308.241777861	-1.96508576466	-0.0256204141416
1667.13913186	702.673815782	2745.81294764	376.0	3.76940732047	-0.0784808439142	-0.0136298791098	1687.00804846	739.538941743	2849.3138219	422.766831698	-2.04105610822	-0.0266109010198
1667.13913186	702.673815782	2745.81294764	376.0	-13.6145271819	-0.381862880386	-0.0663186662706	1350.07216051	623.693625565	2371.98349752	398.217711451	-4.92959812977	-0.064271162057
1667.13913186	702.673815782	2745.81294764	376.0	7.13536250138	-0.0114722693621	-0.0019924052383	1755.52910539	728.330637455	2941.73665507	457.876912224	-1.44645762229	-0.0188586391433
1667.13913186	702.673815782	2745.81294764	376.0	-16.5763934842	-0.39656213554	-0.0688715066933	1282.41567174	681.067579021	2290.6561891	327.172938339	-5.2696812325	-0.0687051008149
1667.13913186	702.673815782	2745.81294764	376.0	4.81034557931	0.18994958706	0.0329888133136	1983.87717511	574.340462863	2877.89603939	319.67840141	-1.4866974384	-0.0193832782061
1667.13913186	702.673815782	2745.81294764	376.0	0.767376412881	-0.156567642855	-0.027191323872	1588.59873483	799.36832945	2766.88366855	378.916604269	-2.43047306761	-0.03168804521
1667.13913186	702.673815782	2745.81294764	376.0	-1.37762310132	-0.0881149913278	-0.0153030551108	1681.65221454	709.109359155	2707.98599416	317.22442046	-2.78461348153	-0.0363052605153
1667.13913186	702.673815782	2745.81294764	376.0	13.7569682559	0.204658673649	0.0355433611756	1955.78434331	733.199728753	3123.55356322	434.569491152	0.493193232858	0.00643015948968
1667.13913186	702.673815782	2745.81294764	376.0	2.64638212373	-0.0615225561666	-0.010684709303	1709.16676436	671.469106685	2818.47765064	437.841779596	-2.29958820121	-0.0299815932361
1667.13913186	702.673815782	2745.81294764	376.0	-7.71602819353	-0.186525777628	-0.0323941954894	1569.97593824	593.40071897	2533.94524646	370.568589248	-3.77019180541	-0.0491550430952
1667.13913186	702.673815782	2745.81294764	376.0	-0.773568473422	-0.0954742229075	-0.0165811432629	1673.07154964	713.358493506	2724.57220434	338.142161198	-2.69651399237	-0.0351566361456
1667.13913186	702.673815782	2745.81294764	376.0	7.29286478952	0.11567028732	0.0200886223202	1897.67279102	637.084482569	2946.06137329	411.304099694	-1.2411452263	-0.016181815206
1667.13913186	702.673815782	2745.81294764	376.0	5.91629350733	0.201390235287	0.0349757268648	1989.25838121	625.054003326	2908.26330079	293.950916251	-1.01543356194	-0.0132390294908
1667.13913186	702.673815782	2745.81294764	376.0	10.0314771615	1.10886247447	0.192577713524	1916.8650491	821.652909748	3021.25854638	282.740587538	0.522379642746	0.0068106863461
1667.13913186	702.673815782	2745.81294764	376.0	0.143800973586	0.0579023995356	0.0100559915831	1840.22244762	540.394048259	2749.7614534	369.144957518	-2.63745817098	-0.0343866775878
1667.13913186	702.673815782	2745.81294764	376.0	1.35385243934	-0.0657989353779	-0.0114273941261	1704.35563765	642.616179139	2782.98720321	436.015386429	-2.4768132597	-0.0322922198136
1667.13913186	702.673815782	2745.81294764	376.0	-3.25717826814	-0.0662790757738	-0.0115107807874	1348.90498117	872.271752744	2656.37692503	435.200191113	-2.89753507226	-0.0377775107205
1667.13913186	702.673815782	2745.81294764	376.0	-1.01367995187	-0.112253757388	-0.019495268737	1631.81103846	803.731476377	2717.97919228	282.43667744	-2.5776521446	-0.033606938
1667.13913186	702.673815782	2745.81294764	376.0	-8.80653671747	-0.223871469709	-0.0388800746282	1524.78998554	616.207711388	2504.00192222	363.004225287	-3.92641514093	-0.0511918532064
1667.13913186	702.673815782	2745.81294764	376.0	-5.21599878487	-0.197552405266	-0.0343092054994	1544.73364082	721.477980755	2602.59137766	336.379756086	-3.27375338078	-0.042682573413
1667.13913186	702.673815782	2745.81294764	376.0	-0.952459163847	-0.0543004167847	-0.00943043014671	1418.19319156	869.296212124	2719.6602006	432.170796915	-2.552420531	-0.0332779730248
1667.13913186	702.673815782	2745.81294764	376.0	8.88538808682	0.411822176839	0.0715217396386	1798.69939045	846.915948105	2989.78908418	344.173745627	-0.0934799504516	-0.00121877379989
1667.13913186	702.673815782	2745.81294764	376.0	-2.62490817069	-0.175451642757	-0.030470934831	1547.79473387	813.289779571	2673.73787923	312.653365786	-2.87176829161	-0.0374415683391
1667.13913186	702.673815782	2745.81294764	376.0	1.94609535706	0.12440825311	0.0216061571918	1912.90094798	597.838629534	2799.24908593	288.509508414	-2.07929168552	-0.0271094091985
1667.13913186	702.673815782	2745.81294764	376.0	-1.35199328891	-0.160029698802	-0.0277925840226	1492.77280251	847.800185643	2708.68974087	368.116752709	-2.62934507105	-0.0342809005351
1667.13913186	702.673815782	2745.81294764	376.0	7.0058820324	0.1650525004	0.0286649010767	1932.70726486	705.02273703	2938.18136359	300.451361692	-0.659302480549	-0.00859586024183
1667.13913186	702.673815782	2745.81294764	376.0	-11.0230068617	-0.276934534249	-0.0480956120613	1480.53955371	536.544153826	2443.14179801	426.058090481	-4.56799302585	-0.0595566235444
1667.13913186	702.673815782	2745.81294764	376.0	-10.0683347159	-0.298091120705	-0.0517699063399	1368.6911747	715.35636526	2469.3553094	385.307769438	-4.08854050434	-0.0533056128336
1667.13913186	702.673815782	2745.81294764	376.0	1.48795826099	0.0206050423489	0.00357850683378	1796.83429977	536.442653477	2786.66949823	453.392544983	-2.51627465229	-0.0328067099386
1667.13913186	702.673815782	2745.81294764	376.0	10.5189680757	0.169116502934	0.0293707021421	1953.66691537	621.588319165	3034.64413502	459.388900488	-0.686915960728	-0.00895587954013
1667.13913186	702.673815782	2745.81294764	376.0	3.5206063942	-0.00622588102756	-0.00108125755949	1769.21099405	644.132948775	2842.48221385	429.138271023	-2.17515696385	-0.0283592824491
1667.13913186	702.673815782	2745.81294764	376.0	0.349282176528	0.0603159476217	0.0104751558912	1844.02586911	606.693987252	2755.40358287	304.68372651	-2.50421698279	-0.0326495043388
1667.13913186	702.673815782	2745.81294764	376.0	-4.59917401016	-0.186170858115	-0.0323325561158	1570.29359535	589.319665245	2619.52823219	459.914971598	-3.43105884642	-0.0447334921306
1667.13913186	702.673815782	2745.81294764	376.0	-5.1279455988	-0.211123025925	-0.0366660343739	1459.520461	785.492403615	2605.00915344	359.99628883	-3.19373506411	-0.041639309832
1667.13913186	702.673815782	2745.81294764	376.0	9.5038526942	1.01537914041	0.176342330741	1859.66542117	847.012372786	3006.77096545	300.093171491	0.301127703545	0.00392604567856
1667.13913186	702.673815782	2745.81294764	376.0	-2.18546155876	-0.0630344195261	-0.0109472767499	1708.67950868	611.575256735	2685.8042612	365.549495781	-2.92258773294	-0.0381041425416
1667.13913186	702.673815782	2745.81294764	376.0	-0.414606853272	-0.0163058781471	-0.00283186490919	1756.85053883	533.163569776	2734.42861898	444.414510384	-2.77380047196	-0.0361642825549
1667.13913186	702.673815782	2745.81294764	376.0	-5.04841532579	-0.137679583162	-0.0239110078434	1625.07409803	556.771292299	2607.19290598	425.347515643	-3.44687183508	-0.0449396588668
1667.13913186	702.673815782	2745.81294764	376.0	5.09250075435	0.152016196454	0.0264008677412	1941.46646118	586.297583602	2885.64349272	357.879447931	-1.58165766824	-0.0206213516067
1667.13913186	702.673815782	2745.81294764	376.0	-12.0087002061	-0.392329941243	-0.0681364955267	1278.91034128	705.529082904	2416.07650254	431.637078353	-4.61901441971	-0.0602218307655
1667.13913186	702.673815782	2745.81294764	376.0	-13.611424018	-0.251415339444	-0.0436636574234	1310.67728483	759.661707863	2372.0687046	301.729711909	-4.53769317174	-0.0591615798141
1667.13913186	702.673815782	2745.81294764	376.0	-11.3973731407	-0.308382246224	-0.0535571806571	1439.11717992	583.50479873	2432.86240025	410.2404216	-4.54932512545	-0.0593132350123
1667.13913186	702.673815782	2745.81294764	376.0	10.925243003	0.339320690095	0.0589303039415	2062.20021905	696.023210657	3045.79968458	287.576254878	0.563877820495	0.00735173168833
1667.13913186	702.673815782	2745.81294764	376.0	-18.5408310925	-0.451041926377	-0.0783330889853	1275.88005671	633.679063145	2236.71640691	327.15728705	-5.76698098202	-0.0751888002871
1667.13913186	702.673815782	2745.81294764	376.0	-4.9973523472	-0.248610806187	-0.0431765901679	1438.40862138	748.974683656	2608.59499985	421.211694819	-3.27852116366	-0.0427447348586
1667.13913186	702.673815782	2745.81294764	376.0	-8.1738690572	-0.225331091219	-0.0391335691593	1373.90668129	771.581635533	2521.37379275	375.885475924	-3.67566903309	-0.0479226731824
1667.13913186	702.673815782	2745.81294764	376.0	-0.374374347135	-0.044384845043	-0.00770837878482	1726.64111985	565.604409843	2735.53332835	443.287798654	-2.75399918565	-0.0359061171532
1667.13913186	702.673815782	2745.81294764	376.0	-0.631083313054	-0.00269030900779	-0.000467229768632	1775.88698858	644.440802973	2728.48458032	308.156788773	-2.68742797402	-0.0350381743679
1667.13913186	702.673815782	2745.81294764	376.0	9.72339017107	0.263678574327	0.0457934307619	1896.31026959	796.917193491	3012.79905391	319.57159083	0.186943442401	0.00243733301697
1667.13913186	702.673815782	2745.81294764	376.0	-8.70674657501	-0.115916269858	-0.0201313424553	1649.89337155	550.757160532	2506.74197287	306.091440785	-3.89568295548	-0.0507911728225
1667.13913186	702.673815782	2745.81294764	376.0	11.714057651	0.515658838888	0.0895551995291	1792.10710008	858.679978327	3067.45905932	416.671980909	0.276318456316	0.00360258743567
1667.13913186	702.673815782	2745.81294764	376.0	-10.0695325337	-0.232156655828	-0.0403189746141	1503.4266615	660.308779343	2469.32241957	305.586978727	-4.04272872641	-0.0527083275934
1667.13913186	702.673815782	2745.81294764	376.0	-7.35992685331	-0.184765387417	-0.0320884660328	1397.81424178	792.134968986	2543.72312317	353.773912397	-3.49474078856	-0.0455637651703
1667.13913186	702.673815782	2745.81294764	376.0	2.6901684404	0.0285758994744	0.00496281685905	1807.48505946	638.977829746	2819.67994099	373.217051792	-2.17635580001	-0.0283749126468
1667.13913186	702.673815782	2745.81294764	376.0	18.9631802863	1.72936180479	0.300340709412	1970.48900886	851.978342699	3266.50640723	444.039055668	2.03532625961	0.0265361963443
1667.13913186	702.673815782	2745.81294764	376.0	-4.95739704697	-0.194672924388	-0.0338091219847	1554.10030978	688.015164066	2609.69209766	367.576623818	-3.27305468852	-0.0426734639963
1667.13913186	702.673815782	2745.81294764	376.0	-10.5279830095	-0.299250848266	-0.0519713178649	1453.44719132	563.931332803	2456.73422704	439.355702922	-4.49119608286	-0.05855535962
1667.13913186	702.673815782	2745.81294764	376.0	-12.7756979808	-0.315492869745	-0.0547920926963	1438.01081073	558.344834126	2395.01617833	398.66053348	-4.81799096223	-0.0628160490513
1667.13913186	702.673815782	2745.81294764	376.0	-3.2359836793	-0.181051853103	-0.0314435312788	1510.96735949	821.996029039	2656.95888879	323.995500269	-2.91950168325	-0.0380639072132
1667.13913186	702.673815782	2745.81294764	376.0	-6.43606668593	-0.26207550401	-0.0455150232736	1438.70409896	722.660409797	2569.09059526	407.726086507	-3.5112493172	-0.0457790002242
1667.13913186	702.673815782	2745.81294764	376.0	12.2930310871	0.722490935994	0.125476022229	1819.98799385	856.039084544	3083.35658689	407.329508499	0.492379829046	0.0064195544856
1667.13913186	702.673815782	2745.81294764	376.0	-11.4858360328	-0.281753782829	-0.0489325777752	1475.64750872	537.097937769	2430.43337471	417.687928218	-4.63347961558	-0.0604104252357
1667.13913186	702.673815782	2745.81294764	376.0	-1.66738385405	0.0486874450998	0.0084556174192	1831.21829509	537.396419745	2700.02970589	331.414991053	-2.88086701633	-0.03756019578
1667.13913186	702.673815782	2745.81294764	376.0	5.11678181184	0.226336360734	0.039308155737	2024.37933249	560.06548317	2886.31020514	301.865389476	-1.33517805681	-0.0174077973508
1667.13913186	702.673815782	2745.81294764	376.0	-10.1225795683	-0.244837104418	-0.0425212060469	1497.13723704	626.439767826	2467.86584722	344.288842352	-4.11624821205	-0.0536668606525
1667.13913186	702.673815782	2745.81294764	376.0	-6.99723079735	-0.303808983665	-0.0527629356833	1404.36929713	687.40913409	2553.68207843	461.903647215	-3.76935847259	-0.0491441782606
1667.13913186	702.673815782	2745.81294764	376.0	-9.89813523531	-0.15128661091	-0.0262741595885	1368.82700879	799.133914555	2474.02866878	306.067745437	-3.85495441563	-0.0502601618726
1667.13913186	702.673815782	2745.81294764	376.0	5.85066678014	-0.111999298802	-0.0194510765547	1595.74974254	855.907685178	2906.46131362	454.803885897	-1.59682556278	-0.0208191077285
1667.13913186	702.673815782	2745.81294764	376.0	-5.54337503414	-0.124755261762	-0.021666422675	1639.81183809	665.385999728	2593.60223822	288.404400405	-3.37587594678	-0.0440140279893
1667.13913186	702.673815782	2745.81294764	376.0	9.53259025391	0.254953921462	0.044278207965	2046.82250801	602.736131794	3007.56004508	358.001405281	-0.363542348484	-0.00473979593851
1667.13913186	702.673815782	2745.81294764	376.0	-15.2379462422	-0.498378885339	-0.0865541655677	1257.05325235	619.234491675	2327.40744677	451.119702745	-5.5413534285	-0.072247111193
1667.13913186	702.673815782	2745.81294764	376.0	8.27161293461	0.14690172378	0.0255126300417	1923.20507053	681.382167681	2972.93596658	368.348728369	-0.695415832784	-0.00906669925403
1667.13913186	702.673815782	2745.81294764	376.0	4.27177634948	-0.082356525324	-0.0143029741792	1680.65129097	752.545528746	2863.10793574	429.911116027	-1.95145081223	-0.0254426442273
1667.13913186	702.673815782	2745.81294764	376.0	-18.1592025988	-0.397441955499	-0.0690243062694	1285.07023013	669.131847845	2247.1952115	292.993133517	-5.53675134808	-0.0721871101444
1667.13913186	702.673815782	2745.81294764	376.0	0.230942777204	-0.06225595276	-0.0108120793262	1706.83099317	583.541950612	2752.15420432	461.781260542	-2.68731521735	-0.0350367042679
1667.13913186	702.673815782	2745.81294764	376.0	-7.99158540375	-0.146020821108	-0.0253596424293	1361.64878664	813.756252843	2526.37896091	350.973921426	-3.56883511167	-0.046529792851
1667.13913186	702.673815782	2745.81294764	376.0	0.563967358593	-0.0743522562626	-0.0129128614558	1690.10923935	750.246402371	2761.2984364	320.942794676	-2.3841802728	-0.0310844885632
1667.13913186	702.673815782	2745.81294764	376.0	11.6604290585	0.94362606067	0.163880871947	2007.18929969	762.875079703	3065.98651848	295.922139086	0.898176390189	0.0117102528056
1667.13913186	702.673815782	2745.81294764	376.0	13.576986617	1.70378221675	0.295898266196	1944.85431629	866.908857437	3118.61160407	306.848430343	1.35071739	0.017610396219
1667.13913186	702.673815782	2745.81294764	376.0	11.3722048837	1.29393317418	0.224719203575	1957.592521	813.841189281	3058.07242177	286.638711488	0.871815071846	0.011366558955
1667.13913186	702.673815782	2745.81294764	376.0	-4.63216221792	-0.159542351262	-0.0277079456864	1596.35617345	712.615461089	2618.62243771	309.650803164	-3.20967640472	-0.0418471499964
1667.13913186	702.673815782	2745.81294764	376.0	2.35924640931	-0.0389349170032	-0.00676188207767	1734.39478913	658.97499589	2810.59344102	417.223655996	-2.32850566122	-0.0303586135752
1667.13913186	702.673815782	2745.81294764	376.0	7.35878518369	-0.0713499207434	-0.0123914416018	1632.0075648	856.567656474	2947.87142401	459.296202732	-1.25698086982	-0.0163882773118
1667.13913186	702.673815782	2745.81294764	376.0	3.99621187715	-0.132731719663	-0.0230517053947	1624.55779369	763.649290823	2855.54145078	467.334366267	-2.10291390581	-0.0274173912101
1667.13913186	702.673815782	2745.81294764	376.0	1.57842983663	-0.168308048418	-0.0292302967033	1580.79114816	759.488519952	2789.15367847	448.874010355	-2.39423426096	-0.0312155705471
1667.13913186	702.673815782	2745.81294764	376.0	-9.12612268128	-0.227614087074	-0.0395300602769	1418.81660267	754.518936983	2495.22668944	321.891149785	-3.79614992704	-0.049493480144
1667.13913186	702.673815782	2745.81294764	376.0	10.4710919302	0.120930926487	0.0210022449613	1894.40025388	690.386040096	3033.32954562	448.543251649	-0.564195302679	-0.00735587096062
1667.13913186	702.673815782	2745.81294764	376.0	4.24914233015	-0.0156795012242	-0.00272308114348	1758.09516084	638.334516221	2862.48644791	466.056770846	-2.13361346964	-0.0278176462795
1667.13913186	702.673815782	2745.81294764	376.0	7.66064575814	-0.0207703846943	-0.00360722207264	1696.31366409	836.487813376	2956.15995074	423.35847328	-1.00325079906	-0.0130801929473
1667.13913186	702.673815782	2745.81294764	376.0	-16.0115112233	-0.333713600015	-0.0579565126806	1391.96283754	614.148873127	2306.16679936	300.055088694	-5.15981188973	-0.0672726452377
1667.13913186	702.673815782	2745.81294764	376.0	8.55345145234	0.0767051700173	0.0133214953139	1835.29192341	750.885171939	2980.67472509	394.497629742	-0.69569076642	-0.00907028378645
1667.13913186	702.673815782	2745.81294764	376.0	-2.40796471183	-0.105853582699	-0.018383741351	1421.2577906	846.904930257	2679.69474081	411.532019959	-2.75759570703	-0.0359530079144
1667.13913186	702.673815782	2745.81294764	376.0	-6.8437346561	-0.178656641806	-0.0310275515468	1336.07155245	812.873935733	2557.89679535	408.951307173	-3.47175551572	-0.0452640875582
1667.13913186	702.673815782	2745.81294764	376.0	16.0517903566	1.67688696663	0.291227330085	1935.99968949	871.964784639	3186.56508558	378.600611457	1.6490084365	0.0214994581031
1667.13913186	702.673815782	2745.81294764	376.0	-11.1890376073	-0.384042225071	-0.0666971561429	1325.12498616	665.663836822	2438.5829043	447.794081324	-4.55631349052	-0.0594043479859
1667.13913186	702.673815782	2745.81294764	376.0	-8.56662183175	-0.330933808334	-0.0574737423296	1370.072229	684.063309085	2510.58953621	456.453998124	-4.04477380455	-0.0527349909328
1667.13913186	702.673815782	2745.81294764	376.0	10.9776545727	0.0751177513605	0.0130458060716	1833.65315414	749.748801702	3047.23880825	463.836852402	-0.462441184121	-0.00602922013195
1667.13913186	702.673815782	2745.81294764	376.0	-3.1227493375	-0.226223616718	-0.0392885753244	1448.16631366	779.414566444	2660.06809201	432.487211903	-2.98142869558	-0.038871299812
1667.13913186	702.673815782	2745.81294764	376.0	-10.2905746221	-0.240533840685	-0.041773852151	1447.65952165	722.661665246	2463.25301728	292.931830383	-4.01031677303	-0.0522857467149
1667.13913186	702.673815782	2745.81294764	376.0	7.30387041602	0.266701055147	0.0463183492787	2066.82104622	558.013214653	2946.36356721	321.529306329	-0.83142605689	-0.0108399746661
1667.13913186	702.673815782	2745.81294764	376.0	9.48531221253	0.144186549932	0.025041081961	1927.93275414	616.813959293	3006.2618785	461.515165064	-0.977594977733	-0.0127456972325
1667.13913186	702.673815782	2745.81294764	376.0	15.9458256798	0.3148370796	0.0546782006948	2020.98512532	737.911267183	3183.65549377	424.759101263	1.22896988967	0.0160230754846
1667.13913186	702.673815782	2745.81294764	376.0	-12.3326999875	-0.430210711343	-0.0747153024215	1259.69276998	694.016475429	2407.18007459	453.470829185	-4.79078611304	-0.062461357406
1667.13913186	702.673815782	2745.81294764	376.0	-10.4432038744	-0.142935068953	-0.0248237354903	1277.36495706	855.330359707	2459.06210351	326.366786743	-3.93174829156	-0.0512613858091
1667.13913186	702.673815782	2745.81294764	376.0	7.49554774477	0.0137455962007	0.00238721712413	1776.86096027	746.351568591	2951.62666812	428.41413925	-1.17758762547	-0.0153531633047
1667.13913186	702.673815782	2745.81294764	376.0	2.17414266543	-0.0124136129433	-0.0021558897088	1762.60851716	679.691589905	2805.51083845	363.210731383	-2.22311938108	-0.0289846073152
1667.13913186	702.673815782	2745.81294764	376.0	8.81907504648	0.0554704492518	0.00963363133932	1822.35818554	726.108953651	2987.96825213	439.501112944	-0.915703413833	-0.0119387668036
1667.13913186	702.673815782	2745.81294764	376.0	3.68540082671	0.110049891476	0.0191125202286	1896.31243935	567.820109512	2847.00716072	382.874611851	-2.04555624345	-0.0266695729263
1667.13913186	702.673815782	2745.81294764	376.0	-1.35433518626	-0.129050110548	-0.0224123151352	1627.70468822	772.623794599	2708.62543674	308.296953928	-2.72702802188	-0.035554472254
1667.13913186	702.673815782	2745.81294764	376.0	-13.6706477178	-0.372307616408	-0.0646591900674	1374.11781513	591.017568651	2370.44253258	405.3071488	-5.003043995	-0.0652287352673
1667.13913186	702.673815782	2745.81294764	376.0	-12.3698051224	-0.414857874139	-0.0720489534802	1329.31381573	611.449303814	2406.161237	465.398117456	-4.94845131306	-0.064516966272
1667.13913186	702.673815782	2745.81294764	376.0	-10.3095236062	-0.349364808547	-0.0606746801922	1319.5935869	708.063441287	2462.73271362	435.07568544	-4.28238638507	-0.0558329385277
1667.13913186	702.673815782	2745.81294764	376.0	-5.30455225177	-0.0543865170142	-0.00944538329527	1342.48689858	874.819199809	2600.1598651	382.85376671	-3.13634111736	-0.0408910184793
1667.13913186	702.673815782	2745.81294764	376.0	-11.9115079396	-0.302951639062	-0.0526140394342	1342.10957835	720.119470712	2418.74522038	356.516171315	-4.35742711035	-0.0568113052197
1667.13913186	702.673815782	2745.81294764	376.0	-18.446026144	-0.513040725877	-0.0891005081412	1269.7217126	559.316918433	2239.31957346	410.280942427	-6.2050628156	-0.0809004278435
1667.13913186	702.673815782	2745.81294764	376.0	8.87673314467	0.179522287746	0.0311778895008	1907.12051074	767.083649618	2989.55143566	315.347275299	-0.126840055571	-0.00165371650028
1667.13913186	702.673815782	2745.81294764	376.0	3.84012815699	-0.123092130017	-0.0213775842335	1630.09488552	787.482067832	2851.25568378	433.678730428	-2.02175569983	-0.0263592659691
1667.13913186	702.673815782	2745.81294764	376.0	-12.8904643886	-0.409427326248	-0.0711058225509	1292.84127463	673.592946542	2391.86490745	425.430686281	-4.82010493663	-0.0628436106471
1667.13913186	702.673815782	2745.81294764	376.0	-7.08720209314	-0.147793730093	-0.0256675460391	1614.77521117	543.382892455	2551.21163494	393.053531324	-3.73280160175	-0.0486675567372
1667.13913186	702.673815782	2745.81294764	376.0	-13.6942154164	-0.220630089028	-0.038317139463	1535.08919589	537.353838451	2369.79540766	297.352373319	-4.76664965297	-0.062146670834
1667.13913186	702.673815782	2745.81294764	376.0	1.45529283654	-0.0298530090981	-0.00518461429284	1742.01350901	578.369294589	2785.77256678	465.389763175	-2.52237072447	-0.0328861893673
1667.13913186	702.673815782	2745.81294764	376.0	-9.66152785161	-0.195344129343	-0.0339256910981	1554.98020276	630.461607694	2480.52546495	295.083654504	-3.99759660323	-0.0521199035624
1667.13913186	702.673815782	2745.81294764	376.0	-14.1685992189	-0.450864374546	-0.0783022533078	1300.58463019	606.669713522	2356.76971579	449.515372074	-5.2921892378	-0.0689985559035
1667.13913186	702.673815782	2745.81294764	376.0	0.101988966339	0.00478782531047	0.000831508390147	1783.08071989	605.290181057	2748.61337389	360.242472942	-2.62440537196	-0.0342164976788
1667.13913186	702.673815782	2745.81294764	376.0	-5.19629325982	-0.103886350705	-0.0180420893895	1663.91483886	632.3518408	2603.13245452	306.865774855	-3.33257912419	-0.043449532258
1667.13913186	702.673815782	2745.81294764	376.0	3.66889600606	-0.0653015465153	-0.0113410118992	1704.13345474	672.972479192	2846.55396921	469.448035283	-2.19673119777	-0.0286405632043
1667.13913186	702.673815782	2745.81294764	376.0	8.73205946384	0.039265744489	0.00681933735481	1705.5878135	859.452737595	2985.578967	420.5384159	-0.655331273514	-0.00854408440045
1667.13913186	702.673815782	2745.81294764	376.0	-10.094069199	-0.232964778035	-0.0404593223403	1519.99641582	573.245159135	2468.64868863	375.407113679	-4.20977170217	-0.0548862021143
1667.13913186	702.673815782	2745.81294764	376.0	-18.2381029537	-0.402974019452	-0.0699850676367	1318.07448232	625.041563492	2245.02875534	301.91270952	-5.62868634928	-0.0733857411902
1667.13913186	702.673815782	2745.81294764	376.0	-9.51408077732	-0.237560335976	-0.0412574393845	1273.4130541	811.94800768	2484.57408581	399.213024026	-3.92712154554	-0.0512010631752
1667.13913186	702.673815782	2745.81294764	376.0	11.6633285322	0.259013120534	0.0449831748062	2050.56137702	599.559720754	3066.06613261	415.945034835	-0.119385928995	-0.00155653101688
1667.13913186	702.673815782	2745.81294764	376.0	9.32293404279	0.26234162021	0.0455612400504	2040.70587207	650.04178523	3001.80327769	311.055620392	-0.110857969681	-0.00144534510666
1667.13913186	702.673815782	2745.81294764	376.0	2.48323937423	-0.0960694353344	-0.0166845146465	1668.33801287	745.148073492	2813.9980559	400.511969544	-2.2213045033	-0.0289609452843
1667.13913186	702.673815782	2745.81294764	376.0	-9.20030302592	-0.253886847721	-0.0440928877598	1252.41390876	820.980503445	2493.18983594	419.795423725	-3.91813654551	-0.0510839184551
1667.13913186	702.673815782	2745.81294764	376.0	16.6415376385	1.19972446318	0.208357843554	2074.64027387	742.590784004	3202.75844281	385.527384938	1.79062060375	0.0233457705835
1667.13913186	702.673815782	2745.81294764	376.0	3.38953668513	0.121638928744	0.0211252047141	1909.18982743	538.024746764	2838.88328481	391.66871061	-2.15934952448	-0.0281531880636
1667.13913186	702.673815782	2745.81294764	376.0	-2.3518701589	-0.011244273127	-0.00195280880983	1765.04908479	559.270856707	2681.23499231	356.915050807	-2.96315297268	-0.0386330244156
1667.13913186	702.673815782	2745.81294764	376.0	-8.67016613308	-0.172574803636	-0.029971310114	1584.73860677	603.498380953	2507.74640338	319.509415658	-3.86630812536	-0.0504081893789
1667.13913186	702.673815782	2745.81294764	376.0	-3.80703357099	-0.18907339138	-0.0328366431712	1501.60904073	810.898865576	2641.27892693	328.771020625	-2.99869819202	-0.0390964562193
1667.13913186	702.673815782	2745.81294764	376.0	-16.9195414268	-0.49213546391	-0.0854698617419	1258.57407784	620.985046972	2281.23398846	401.674863653	-5.70304010638	-0.0743551513217
1667.13913186	702.673815782	2745.81294764	376.0	11.9831677732	0.208340744025	0.0361828315431	1971.61323418	707.71643846	3074.8483199	395.518647261	0.21294141318	0.00277628961121
1667.13913186	702.673815782	2745.81294764	376.0	16.4030466736	1.34808788093	0.234124328054	2005.20737559	797.393374585	3196.20992702	393.609176842	1.6896669459	0.0220295560091
1667.13913186	702.673815782	2745.81294764	376.0	17.6558146191	0.486994678501	0.0845770542724	2008.72882691	760.256291424	3230.60859147	461.623473134	1.57392468097	0.0205205303908
1667.13913186	702.673815782	2745.81294764	376.0	-13.1419427874	-0.339120729885	-0.0588955765691	1276.67649381	739.006036412	2384.95978101	369.277250798	-4.60776369923	-0.0600751460134
1667.13913186	702.673815782	2745.81294764	376.0	1.47211049867	-0.0957499426816	-0.0166290279058	1664.33459045	767.534394691	2786.23434832	354.365363177	-2.27109492877	-0.0296101033737
1667.13913186	702.673815782	2745.81294764	376.0	-2.95492769994	-0.220884201964	-0.0383612716158	1503.81381854	748.353006728	2664.67616027	412.509335	-2.97385657903	-0.0387725759978
1667.13913186	702.673815782	2745.81294764	376.0	6.94955031309	0.0345818752861	0.00600588316883	1802.41072133	726.258156782	2936.63459994	407.965721831	-1.2262758058	-0.015987950532
1667.13913186	702.673815782	2745.81294764	376.0	18.1416579715	0.576566830162	0.100133176478	2046.64080531	740.673815164	3243.94894114	456.634320665	1.74259181823	0.0227195804202
1667.13913186	702.673815782	2745.81294764	376.0	-7.7314210699	-0.183670427354	-0.0318983027707	1272.41200724	847.830571331	2533.52258687	413.280008298	-3.6145205003	-0.0471254302516
1667.13913186	702.673815782	2745.81294764	376.0	17.0053525457	1.68694417558	0.292973979781	1939.2785201	875.503391166	3212.74811964	397.966208372	1.80194436503	0.0234934076275
1667.13913186	702.673815782	2745.81294764	376.0	-14.7175721555	-0.379909642564	-0.0659794446968	1376.12503754	564.971583916	2341.69594582	400.599324363	-5.24440164135	-0.0683755103174
1667.13913186	702.673815782	2745.81294764	376.0	-16.6205557204	-0.515534227274	-0.0895335580538	1262.57126668	576.700706599	2289.4435767	450.171603427	-5.93352545954	-0.0773601754829
1667.13913186	702.673815782	2745.81294764	376.0	-5.02372399511	-0.090090561537	-0.0156461551818	1679.4640337	622.295149347	2607.87088373	306.111700689	-3.31373992892	-0.0432039104162
1667.13913186	702.673815782	2745.81294764	376.0	-13.3798863618	-0.27639744411	-0.0480023348576	1480.90699764	532.222724564	2378.42629554	365.296573332	-4.85887518073	-0.0633490897096
1667.13913186	702.673815782	2745.81294764	376.0	10.9884833478	0.0978419725157	0.0169923536846	1864.76595686	719.178625219	3047.53614616	463.591564079	-0.489907684638	-0.00638732313739
1667.13913186	702.673815782	2745.81294764	376.0	-1.49206102057	-0.200877577536	-0.0348866928684	1544.7545638	705.716019029	2704.84374295	454.373160121	-2.85598066157	-0.0372357322238
1667.13913186	702.673815782	2745.81294764	376.0	-5.76428754611	-0.226928601801	-0.0394110110804	1503.98434193	713.414072196	2587.53639386	370.13797974	-3.37255492916	-0.0439707291937
1667.13913186	702.673815782	2745.81294764	376.0	17.3057333214	1.58456407662	0.275193483261	1911.90645729	861.971402764	3220.99601387	447.118153812	1.55633088418	0.0202911458172
1667.13913186	702.673815782	2745.81294764	376.0	11.7627251184	0.357919757244	0.0621604302264	2027.43172688	729.827664819	3068.79537694	311.535985236	0.748579846494	0.0097598415449
1667.13913186	702.673815782	2745.81294764	376.0	-15.9446566793	-0.434236221177	-0.0754144184052	1339.72598682	534.259931238	2308.00250009	434.016582026	-5.72435288024	-0.0746330232104
1667.13913186	702.673815782	2745.81294764	376.0	-12.2244638181	-0.29001000104	-0.0503664468635	1399.48304761	687.608522242	2410.15203735	323.060467496	-4.39399320398	-0.0572880469881
1667.13913186	702.673815782	2745.81294764	376.0	4.61260416124	-0.150800137995	-0.0261896731495	1543.62401672	861.901206542	2872.46642993	466.941206668	-1.89609372127	-0.0247209090126
1667.13913186	702.673815782	2745.81294764	376.0	20.7872459262	1.91094259875	0.331876102597	2063.33009484	822.735857015	3316.59183774	430.525885886	2.62458459236	0.0342188343203
1667.13913186	702.673815782	2745.81294764	376.0	-13.6295575963	-0.369126329095	-0.0641066914024	1312.26901345	686.256646804	2371.57079046	373.045130201	-4.77738489891	-0.0622866349272
1667.13913186	702.673815782	2745.81294764	376.0	3.77438630093	-0.0386703949345	-0.00671594215605	1668.7219343	843.643445744	2849.45053539	337.085155349	-1.55714982402	-0.020301822999
1667.13913186	702.673815782	2745.81294764	376.0	4.47647431767	-0.0826288877675	-0.0143502757498	1665.39876881	800.79923574	2868.72855906	402.530554504	-1.74150732889	-0.0227054410546
1667.13913186	702.673815782	2745.81294764	376.0	11.4260668429	0.233995182855	0.0406382742019	1998.04915572	696.963487804	3059.55137042	364.538726899	0.235389882844	0.00306896848558
1667.13913186	702.673815782	2745.81294764	376.0	11.5595349886	0.27969918881	0.0485757535273	2069.99229303	606.877445336	3063.21615605	386.346417687	0.0450374567142	0.000587189787668
1667.13913186	702.673815782	2745.81294764	376.0	-16.5417254496	-0.310794100561	-0.0539760508095	1438.35326731	554.612654616	2291.60810849	298.642186563	-5.32581561833	-0.069436970252
1667.13913186	702.673815782	2745.81294764	376.0	-2.23849708205	-0.180849243046	-0.0314083437037	1527.1949289	821.169563063	2684.34800493	335.98351297	-2.79412075885	-0.0364292145873
1667.13913186	702.673815782	2745.81294764	376.0	-12.6924915215	-0.23287990227	-0.0404445818461	1254.26463084	818.002857179	2397.30087207	325.033384051	-4.36137585315	-0.0568627881766
1667.13913186	702.673815782	2745.81294764	376.0	-1.13857182406	-0.0147717091424	-0.0025654236093	1762.37619714	667.658948142	2714.54989508	284.514749794	-2.73191983751	-0.035618250815
1667.13913186	702.673815782	2745.81294764	376.0	-2.24194990937	0.0136899017083	0.0023775445829	1793.25067504	564.89617895	2684.25319675	326.106342764	-2.95050367308	-0.0384681052553
1667.13913186	702.673815782	2745.81294764	376.0	-17.7863368682	-0.37187371937	-0.0645838345553	1388.32969083	538.597243955	2257.43340701	330.506472221	-5.70865639066	-0.0744283753671
1667.13913186	702.673815782	2745.81294764	376.0	-18.9085675919	-0.431531568538	-0.0749446975578	1299.51501917	617.800425092	2226.61905049	309.303606225	-5.81151189865	-0.0757693859016
1667.13913186	702.673815782	2745.81294764	376.0	-1.88891233839	-0.153826412873	-0.0267152505858	1431.26557265	830.759389335	2693.94694809	431.921986105	-2.73232157425	-0.0356234885822
1667.13913186	702.673815782	2745.81294764	376.0	4.40709175797	0.0308410005272	0.00535620016102	1795.95409292	739.113759383	2866.82344375	331.75559145	-1.49016802031	-0.0194285269923
1667.13913186	702.673815782	2745.81294764	376.0	10.6046984982	0.363751110485	0.0631731695875	1838.1588644	831.579989305	3036.99813207	367.259278357	0.240700063694	0.0031382016127
1667.13913186	702.673815782	2745.81294764	376.0	5.07410504821	0.0680804001423	0.011823619337	1844.92416429	679.499045615	2885.13838103	360.715171129	-1.51378209948	-0.0197364028615
1667.13913186	702.673815782	2745.81294764	376.0	-3.47843092755	-0.214575484965	-0.0372656278162	1527.38245426	698.767262556	2650.30174086	424.152024048	-3.10697862072	-0.0405081958372
1667.13913186	702.673815782	2745.81294764	376.0	-10.0898866717	-0.247261092914	-0.0429421835557	1496.71391657	616.517042221	2468.76353301	355.532574217	-4.13632498376	-0.0539286177805
1667.13913186	702.673815782	2745.81294764	376.0	-5.35449705345	-0.217910522966	-0.0378448285804	1382.35675176	784.870264249	2598.78847427	431.561458258	-3.30081448091	-0.0430353908854
1667.13913186	702.673815782	2745.81294764	376.0	-6.10086459902	-0.198577743003	-0.0344872773537	1498.21599701	785.423460705	2578.29461757	294.655159855	-3.34634034123	-0.0436289483863
1667.13913186	702.673815782	2745.81294764	376.0	11.8394091526	0.187072163071	0.0324890870218	1908.74714256	776.096858756	3070.90097708	386.056975761	0.317187365061	0.00413542848841
1667.13913186	702.673815782	2745.81294764	376.0	-16.7999595271	-0.373393359307	-0.0648477525716	1379.93932596	562.560161846	2284.51748375	342.017995942	-5.49780684875	-0.0716793591754
1667.13913186	702.673815782	2745.81294764	376.0	-15.7308915373	-0.405007373731	-0.0703382031489	1354.03920484	564.676248897	2313.87209103	395.156637295	-5.45519732855	-0.0711238243618
1667.13913186	702.673815782	2745.81294764	376.0	5.13730243701	-0.015375979772	-0.00267036814379	1687.95885605	844.170927287	2886.87366312	354.743879785	-1.28402133458	-0.0167408257443
1667.13913186	702.673815782	2745.81294764	376.0	-7.25732133924	-0.176003639896	-0.0305668009546	1579.69799161	636.264473698	2546.54047866	330.578013356	-3.63036385689	-0.0473319929191
1667.13913186	702.673815782	2745.81294764	376.0	7.87819341363	0.093840131391	0.0162973482791	1874.29759274	623.153338661	2962.13340244	464.682471031	-1.39617080538	-0.0182030091967
1667.13913186	702.673815782	2745.81294764	376.0	0.724816238755	0.125305140323	0.0217619208619	1915.80265431	544.05250237	2765.71504577	305.859889095	-2.47017657617	-0.032205691997
1667.13913186	702.673815782	2745.81294764	376.0	-20.4499226896	-0.455509851744	-0.0791090399	1277.48401917	617.420940489	2184.29632265	289.391362994	-6.11106437611	-0.0796748940822
1667.13913186	702.673815782	2745.81294764	376.0	12.1450318231	0.250270733967	0.0434648721721	1978.08491832	743.493723646	3079.29280394	357.714161973	0.548298285326	0.0071486086744
1667.13913186	702.673815782	2745.81294764	376.0	3.10001789014	0.0700595156765	0.0121673351296	1852.38921997	574.390316269	2830.93364025	404.154104007	-2.22873565396	-0.029057831212
1667.13913186	702.673815782	2745.81294764	376.0	-10.5732992552	-0.297547460001	-0.0516754880168	1446.98753057	596.735275514	2455.4899277	411.767121613	-4.3779686067	-0.057079121339
1667.13913186	702.673815782	2745.81294764	376.0	-1.40650285465	-0.157833066465	-0.0274110917793	1595.26538595	757.524906778	2707.19301015	354.402717419	-2.74313523666	-0.0357644750543
1667.13913186	702.673815782	2745.81294764	376.0	-14.0445916373	-0.361892782667	-0.0628504311682	1311.18395433	691.217437721	2360.17473202	357.773339978	-4.8119087709	-0.0627367505984
1667.13913186	702.673815782	2745.81294764	376.0	18.765034571	1.66741060686	0.289581557287	1951.4911335	844.969437402	3261.06569652	464.605125624	1.8336952188	0.0239073692152
1667.13913186	702.673815782	2745.81294764	376.0	-19.2686932702	-0.485441354809	-0.084307286351	1289.85015625	558.122690759	2216.73067299	368.757825977	-6.20628191855	-0.0809163222758
1667.13913186	702.673815782	2745.81294764	376.0	22.3673402226	1.97092882978	0.342293996141	2077.76531703	863.301711809	3359.97827152	418.91124268	3.18732947326	0.0415557949578
1667.13913186	702.673815782	2745.81294764	376.0	-17.1582430337	-0.487912654109	-0.084736480394	1295.16895371	540.889207198	2274.67968884	438.621527923	-6.04964845294	-0.0788741649666
1667.13913186	702.673815782	2745.81294764	376.0	7.26564750245	0.200904764725	0.0348914145059	1995.23821865	550.50838284	2945.3140375	399.567436009	-1.26403891876	-0.0164802988104
1667.13913186	702.673815782	2745.81294764	376.0	-16.435760421	-0.345900865409	-0.0600730922905	1310.63489875	690.050218217	2294.51770996	293.832592987	-5.14886416496	-0.067129910886
1667.13913186	702.673815782	2745.81294764	376.0	-12.5493001695	-0.314620707297	-0.0546406230109	1279.43425477	753.381508677	2401.23263875	368.4168753	-4.47398357147	-0.0583309461731
1667.13913186	702.673815782	2745.81294764	376.0	9.81333642207	0.098022323495	0.0170236754941	1860.3786156	736.30973011	3015.26880972	418.580464003	-0.510314403831	-0.00665338205777
1667.13913186	702.673815782	2745.81294764	376.0	4.45170802108	-0.091397656395	-0.0158731601936	1582.70447276	873.902401897	2868.04852288	411.441648217	-1.68882610762	-0.0220185933198
1667.13913186	702.673815782	2745.81294764	376.0	3.42943815876	-0.151558619729	-0.0263213997445	1598.76952007	784.294773696	2839.97890464	456.914610873	-2.15151821037	-0.028051084881
1667.13913186	702.673815782	2745.81294764	376.0	10.0881623982	0.0795585113276	0.013817039133	1830.23072305	768.104634085	3022.81501695	424.479659817	-0.436493361821	-0.00569091736403
1667.13913186	702.673815782	2745.81294764	376.0	-0.283826910712	-0.206587146415	-0.035878281767	1524.73666924	760.776357812	2738.01959158	452.506564525	-2.63964453477	-0.0344151829827
1667.13913186	702.673815782	2745.81294764	376.0	-0.619853450895	-0.0615742581529	-0.01069368846	1706.46786704	732.864753927	2728.79293133	289.460310362	-2.57743039712	-0.0336040468986
1667.13913186	702.673815782	2745.81294764	376.0	8.38711331477	0.132452957715	0.0230032924131	1897.95935344	720.8437438	2976.10739097	357.304293739	-0.559727493758	-0.00729762051836
1667.13913186	702.673815782	2745.81294764	376.0	-5.20119847737	-0.0431333008025	-0.00749102132728	1405.8781316	858.602266081	2602.99776642	338.517368739	-3.09560741684	-0.0403599402456
1667.13913186	702.673815782	2745.81294764	376.0	-2.47879440382	-0.231871184889	-0.0402693964725	1464.8132448	767.490755399	2677.74988996	445.445889762	-2.92405002479	-0.0381232076244
1667.13913186	702.673815782	2745.81294764	376.0	8.75687608171	0.195700771071	0.0339876295713	1987.2092074	575.115530659	2986.2603849	423.935646847	-0.98662341407	-0.0128634082669
1667.13913186	702.673815782	2745.81294764	376.0	-3.10501137287	-0.110421986371	-0.0191771424749	1419.13089955	842.557170492	2660.55514334	398.8670733	-2.84824007989	-0.0371348119933
1667.13913186	702.673815782	2745.81294764	376.0	13.9041482605	1.67391341592	0.29071090933	2031.39678139	810.430034144	3127.59485084	285.768035305	1.56544753827	0.0204100070179
1667.13913186	702.673815782	2745.81294764	376.0	9.78544396754	0.287786511955	0.0499802903708	2038.2934346	690.999976773	3014.50293509	285.209523718	0.213899156422	0.00278877648529
1667.13913186	702.673815782	2745.81294764	376.0	9.72479894992	0.300291066809	0.0521519740898	2063.21711965	665.542114986	3012.83773634	284.078501705	0.171730946178	0.00223899538693
1667.13913186	702.673815782	2745.81294764	376.0	-9.1533236283	-0.236425176904	-0.0410602947037	1354.36277352	767.546592435	2494.47980232	372.570436362	-3.83926414707	-0.0500555951378
1667.13913186	702.673815782	2745.81294764	376.0	0.870679053665	-0.0494755406516	-0.00859248708781	1715.83195695	746.05198433	2769.72016583	307.836224548	-2.27643713661	-0.0296797540627
1667.13913186	702.673815782	2745.81294764	376.0	-19.4043213384	-0.48273033056	-0.0838364589371	1300.63860378	532.205311686	2213.00657993	380.162664463	-6.32799669992	-0.0825032164267
1667.13913186	702.673815782	2745.81294764	376.0	4.06160318556	-0.00994395318479	-0.00172698040722	1735.8652992	792.81749724	2857.33697379	328.654177355	-1.50853126423	-0.0196679434711
1667.13913186	702.673815782	2745.81294764	376.0	-12.8359105392	-0.268129765429	-0.0465664754131	1438.64196603	670.617235889	2393.36285411	284.10365219	-4.48163453995	-0.0584306980437
1667.13913186	702.673815782	2745.81294764	376.0	3.28474491628	-0.00167745353795	-0.000291325727328	1773.64301195	614.871310322	2836.00589885	447.491576582	-2.24749390361	-0.0293023977003
1667.13913186	702.673815782	2745.81294764	376.0	3.28918833693	-0.0693741964538	-0.0120483147714	1699.50962884	714.272272458	2836.12790687	422.346005577	-2.15351561179	-0.0280771266205
1667.13913186	702.673815782	2745.81294764	376.0	6.47200069201	0.0253828610951	0.00440827736976	1790.71716659	738.222489299	2923.52198062	394.58232473	-1.26636778608	-0.0165106621392
1667.13913186	702.673815782	2745.81294764	376.0	6.91417949789	-0.0255542101239	-0.00443803579783	1736.08384363	755.304588644	2935.66338352	444.27495125	-1.4027013158	-0.0182881527484
1667.13913186	702.673815782	2745.81294764	376.0	1.03315116216	-0.0966879283403	-0.0167919292012	1641.02002647	816.546824494	2774.18134602	316.614495062	-2.19342147109	-0.0285974116179
1667.13913186	702.673815782	2745.81294764	376.0	4.01342945214	-0.113994698441	-0.0197976204309	1556.10909775	876.000070637	2856.01421318	423.905044794	-1.83703381197	-0.0239508971574
1667.13913186	702.673815782	2745.81294764	376.0	8.60345425112	0.22603106834	0.0392551351754	1978.35773378	714.941524996	2982.04770842	288.748449639	-0.127425213379	-0.00166134567638
1667.13913186	702.673815782	2745.81294764	376.0	-5.04330442319	-0.222202457547	-0.0385902149265	1490.87517846	755.006232921	2607.3332418	361.451830424	-3.22247544733	-0.0420140214776
1667.13913186	702.673815782	2745.81294764	376.0	0.0185421423917	-0.0677551477415	-0.0117671322927	1703.42489669	652.732059977	2746.32208019	390.165123523	-2.61932252137	-0.0341502284403
1667.13913186	702.673815782	2745.81294764	376.0	14.670811098	0.188327330527	0.0327070737283	1932.13828267	750.536857188	3148.6459783	465.97083844	0.558379409122	0.00728004444748
1667.13913186	702.673815782	2745.81294764	376.0	13.2767240035	1.29487943453	0.224883541948	1940.19758994	829.270775234	3110.36695435	340.898589183	1.1307641757	0.0147426880795
1667.13913186	702.673815782	2745.81294764	376.0	-5.11340989754	-0.145793566277	-0.0253201747616	1616.25660178	543.170172935	2605.40827661	445.981501899	-3.51167418698	-0.0457845395956
1667.13913186	702.673815782	2745.81294764	376.0	-1.17471847026	-0.0745222746294	-0.0129423887859	1694.83862182	604.291670627	2713.55737579	414.427083342	-2.81702288685	-0.0367278081728
1667.13913186	702.673815782	2745.81294764	376.0	14.3668150716	0.508779794071	0.0883605060909	2020.16653602	748.435155478	3140.29881604	371.697124546	1.21857517826	0.0158875512159
1667.13913186	702.673815782	2745.81294764	376.0	-4.88493088731	-0.17016648461	-0.0295530539441	1581.72351726	721.604237836	2611.68188286	308.354127764	-3.23788490734	-0.0422149270839
1667.13913186	702.673815782	2745.81294764	376.0	-3.91548810183	-0.0525073769284	-0.00911903038006	1720.30410211	578.20022487	2638.30096838	339.796641398	-3.17126538898	-0.0413463544848
1667.13913186	702.673815782	2745.81294764	376.0	5.72478397694	-0.0715455268248	-0.0124254127865	1688.02702919	766.326954066	2903.00480731	448.650824052	-1.69791553089	-0.0221370994901
1667.13913186	702.673815782	2745.81294764	376.0	-5.29292567437	-0.192592046033	-0.0334477328991	1338.3036419	809.572638154	2600.47910917	452.602829111	-3.31019338403	-0.043157671239
1667.13913186	702.673815782	2745.81294764	376.0	-2.82498416273	-0.131059894244	-0.0227613571108	1631.31462492	569.385640143	2668.24416673	467.543901676	-3.16887585184	-0.0413152001544
1667.13913186	702.673815782	2745.81294764	376.0	-12.6832615211	-0.242885664675	-0.0421822967481	1300.84849129	775.771502494	2397.55431061	320.93431683	-4.38000517774	-0.0571056737645
1667.13913186	702.673815782	2745.81294764	376.0	-0.107034420054	-0.175261460662	-0.0304379056378	1526.53536695	838.010437162	2742.87398268	378.328178567	-2.50199262584	-0.0326205035964
1667.13913186	702.673815782	2745.81294764	376.0	4.12960163415	0.00596058946842	0.00103518399938	1779.2291388	697.187158681	2859.204084	382.787786523	-1.83619830996	-0.0239400040412
1667.13913186	702.673815782	2745.81294764	376.0	-11.317313453	-0.182129957853	-0.0316307672548	1264.31049777	842.113093681	2435.06068953	328.63709807	-4.09796766097	-0.0534285223073
1667.13913186	702.673815782	2745.81294764	376.0	5.52610907819	0.169509821597	0.0294390103502	1960.92449989	573.463187056	2897.54956621	363.161879263	-1.50714026968	-0.0196498079489
1667.13913186	702.673815782	2745.81294764	376.0	-11.6205387292	-0.314748927201	-0.0546628911429	1378.98951072	682.83085998	2426.73469063	364.914319927	-4.36585987981	-0.0569212500627
1667.13913186	702.673815782	2745.81294764	376.0	9.44881614301	0.265718751215	0.0461477511662	2059.53217693	593.098734455	3005.2597647	352.628853316	-0.365693994634	-0.00476784869144
1667.13913186	702.673815782	2745.81294764	376.0	-1.01357808951	-0.15140704746	-0.0262950759743	1468.11330814	845.845413618	2717.98198923	404.023267471	-2.58439154749	-0.033694805052
1667.13913186	702.673815782	2745.81294764	376.0	-6.99768970736	-0.0755936622393	-0.0131284581867	1353.10944281	853.039106318	2553.66947762	347.520928493	-3.37838725722	-0.0440467699768
1667.13913186	702.673815782	2745.81294764	376.0	-17.287692948	-0.433701177098	-0.0753214965435	1319.03376897	588.026827736	2271.12523633	364.064639624	-5.66532783131	-0.073863465858
1667.13913186	702.673815782	2745.81294764	376.0	-5.84328816704	-0.086473542986	-0.0150179824567	1450.68193829	843.587893303	2585.36718458	291.097352995	-3.21706115204	-0.0419434309262
1667.13913186	702.673815782	2745.81294764	376.0	5.60621920698	0.00539137287061	0.000936327348143	1774.55807593	721.745657517	2899.7492405	403.445507052	-1.54936973108	-0.0202003876281
1667.13913186	702.673815782	2745.81294764	376.0	6.30742577145	0.113085193244	0.0196396653775	1895.83090618	633.88701891	2919.00306114	389.285136046	-1.38182615143	-0.018015986329
1667.13913186	702.673815782	2745.81294764	376.0	-8.45760770089	-0.184100842418	-0.0319730535633	1566.9112741	658.867822201	2513.58286033	287.803764031	-3.79384417524	-0.0494634181909
1667.13913186	702.673815782	2745.81294764	376.0	4.03375120673	0.0300378378817	0.00521671376896	1788.25070473	758.444681835	2856.57221055	309.876823993	-1.46726019409	-0.0191298591146
1667.13913186	702.673815782	2745.81294764	376.0	0.723170492307	-0.180660975754	-0.031375647057	1566.35234104	745.243694052	2765.66985665	454.073821561	-2.52059300938	-0.0328630118564
1667.13913186	702.673815782	2745.81294764	376.0	-0.757831392252	0.0491907280159	0.00854302327474	1832.7023981	591.887957058	2725.00431515	300.41396	-2.73312018057	-0.0356339006593
1667.13913186	702.673815782	2745.81294764	376.0	-4.60738324009	-0.212558207367	-0.0369152843639	1363.33376619	793.630441527	2619.30282209	462.338614375	-3.23512656832	-0.0421789643848
1667.13913186	702.673815782	2745.81294764	376.0	2.29226462429	-0.136773380935	-0.0237536264215	1502.21256543	875.216636571	2808.75424649	431.325044495	-2.16293871289	-0.0281999832189
1667.13913186	702.673815782	2745.81294764	376.0	13.0716128421	0.233712948637	0.0405892581863	2006.22207249	677.136283804	3104.73498553	421.376629232	0.323411604685	0.00421657893984
1667.13913186	702.673815782	2745.81294764	376.0	-3.26346165787	-0.100126706331	-0.0173891466361	1666.60232739	585.551444447	2656.2043949	404.050623068	-3.11695064293	-0.0406382091647
1667.13913186	702.673815782	2745.81294764	376.0	-15.5760446978	-0.283168885713	-0.0491783406935	1463.5712667	563.056930024	2318.1238956	291.495698874	-5.10474278953	-0.0665546647918
1667.13913186	702.673815782	2745.81294764	376.0	-6.62037102353	-0.27311706191	-0.0474326262434	1422.45142046	719.007105877	2564.0299429	422.571416561	-3.57223474176	-0.046574116581
1667.13913186	702.673815782	2745.81294764	376.0	-2.86767968335	-0.212729757979	-0.0369450778011	1533.4894562	671.454681588	2667.0718276	462.127689813	-3.10038475362	-0.0404222262532
1667.13913186	702.673815782	2745.81294764	376.0	-10.4747311301	-0.272157603924	-0.0472659958187	1482.5786587	552.749263888	2458.19642404	422.868501451	-4.43181028969	-0.0577810989529
1667.13913186	702.673815782	2745.81294764	376.0	1.70086360982	-0.0152306142173	-0.00264512230242	1759.05390422	597.729404419	2792.51548086	435.732172227	-2.44807706294	-0.0319175627502
1667.13913186	702.673815782	2745.81294764	376.0	-1.20504673967	-0.101563548553	-0.0176386850561	1664.58154406	613.758536259	2712.72461824	434.384537926	-2.84035289529	-0.0370319803818
1667.13913186	702.673815782	2745.81294764	376.0	-3.30899538995	-0.102609115231	-0.0178202700991	1315.83706162	871.954182969	2654.95412379	467.162879198	-2.97324517361	-0.0387646046103
1667.13913186	702.673815782	2745.81294764	376.0	-8.99992818142	-0.145491746105	-0.0252677572256	1615.55912716	599.141512201	2498.69175436	283.991114995	-3.91410193145	-0.051031315925
1667.13913186	702.673815782	2745.81294764	376.0	-9.20407699739	-0.171296588391	-0.0297493206654	1590.05480094	530.333748002	2493.08620974	372.697660793	-4.07139590527	-0.0530820848145
1667.13913186	702.673815782	2745.81294764	376.0	21.3874682192	1.83956752003	0.319480291774	2017.67904885	855.379721218	3333.07281918	460.014049107	2.61838339547	0.0341379842956
1667.13913186	702.673815782	2745.81294764	376.0	-17.6828400808	-0.443255129619	-0.0769807449843	1265.79318488	657.878718581	2260.27523519	336.603331729	-5.57272322876	-0.0726561046774
1667.13913186	702.673815782	2745.81294764	376.0	3.71483947172	-0.0659297357954	-0.0114501104195	1668.34725247	821.0428754	2847.81549084	358.425362973	-1.70258749907	-0.0221980117219
1667.13913186	702.673815782	2745.81294764	376.0	-13.3462769234	-0.426805629592	-0.0741239370601	1320.90649228	606.379119999	2379.34914785	452.063535574	-5.11374380125	-0.0666720182692
1667.13913186	702.673815782	2745.81294764	376.0	-7.95427977994	-0.154707300422	-0.0268682355717	1604.33211035	633.866755457	2527.40330355	289.204437748	-3.73449185484	-0.0486895939353
1667.13913186	702.673815782	2745.81294764	376.0	-4.4348668525	-0.100879769745	-0.0175199322239	1666.37169325	589.522190074	2624.0397994	368.145916072	-3.25372278899	-0.0424214183702
1667.13913186	702.673815782	2745.81294764	376.0	5.26149347588	0.10286628977	0.0178649339649	1856.16395246	751.17248206	2890.28371674	282.947282221	-1.01346280887	-0.0132133351873
1667.13913186	702.673815782	2745.81294764	376.0	1.99715835052	0.110092444626	0.0191199104942	1896.38890334	616.169493134	2800.65118022	288.092783741	-2.04846368609	-0.02670747961
1667.13913186	702.673815782	2745.81294764	376.0	-9.00869513088	-0.166956672776	-0.0289956013851	1265.27897403	858.673284299	2498.45103033	374.498772	-3.75196638576	-0.0489174235432
1667.13913186	702.673815782	2745.81294764	376.0	-4.66041947431	-0.186509275331	-0.0323913295121	1531.49254422	794.261010915	2617.8465463	292.092991169	-3.16051648323	-0.0412062122976
1667.13913186	702.673815782	2745.81294764	376.0	-10.9812764977	-0.308499797624	-0.0535775959751	1447.1761039	550.977226868	2444.28763575	446.134304987	-4.62295737333	-0.0602732382442
1667.13913186	702.673815782	2745.81294764	376.0	17.2325278377	1.89498008498	0.329103870263	2032.92973333	863.538613568	3218.98592822	322.517581316	2.30786008055	0.0300894404244
1667.13913186	702.673815782	2745.81294764	376.0	-2.0115599602	-0.107907471459	-0.0187404431155	1657.42318842	597.43295688	2690.57927381	435.72312851	-2.9681953189	-0.0386987655658
1667.13913186	702.673815782	2745.81294764	376.0	15.7626295813	0.239369733006	0.0415716799247	1981.6145048	734.809721687	3178.62527157	462.201045089	0.88340356943	0.0115176475806
1667.13913186	702.673815782	2745.81294764	376.0	9.09367586691	0.057166208605	0.00992813626347	1816.67033162	751.591408186	2995.50827701	427.246537211	-0.742740869503	-0.00968371407435
1667.13913186	702.673815782	2745.81294764	376.0	-11.1756552551	-0.30725546294	-0.0533614906113	1366.40716789	703.595734831	2438.95035867	368.947455944	-4.26788099887	-0.0556438200635
1667.13913186	702.673815782	2745.81294764	376.0	-12.3020315564	-0.275403002686	-0.0478296288096	1274.06828077	780.319440834	2408.02217234	353.634450739	-4.3683476505	-0.0569536851434
1667.13913186	702.673815782	2745.81294764	376.0	11.3293665435	0.802090173423	0.139300134321	1938.10644472	797.735143672	3056.89616108	321.054572692	0.695164712766	0.00906342519904
1667.13913186	702.673815782	2745.81294764	376.0	6.7907044867	0.227335644885	0.0394817028282	1812.74063022	828.036994781	2932.27299068	291.495365671	-0.45683687375	-0.00595615220013
1667.13913186	702.673815782	2745.81294764	376.0	8.03259456083	0.274917147387	0.0477452496331	2077.98303255	533.407318289	2966.37296913	354.98261829	-0.831202888655	-0.0108370650411
1667.13913186	702.673815782	2745.81294764	376.0	18.2779766672	1.8376577702	0.31914862282	2020.67175663	838.216668315	3247.69199754	388.803572597	2.19136073005	0.0285705440685
1667.13913186	702.673815782	2745.81294764	376.0	5.23303639371	0.0861144681047	0.0149556214145	1828.16963867	774.548951169	2889.5023385	286.783748662	-1.01168155469	-0.0131901115344
1667.13913186	702.673815782	2745.81294764	376.0	-11.5892444297	-0.229228278723	-0.0398103992225	1400.37163602	741.125920747	2427.59397356	286.096416787	-4.18842322148	-0.0546078646869
1667.13913186	702.673815782	2745.81294764	376.0	5.86656879087	0.234455658727	0.0407182456976	2034.35834485	539.668996383	2906.89795309	332.870611854	-1.29952184712	-0.0169429184762
1667.13913186	702.673815782	2745.81294764	376.0	4.36617444427	0.0388821020487	0.00675270962985	1810.21272242	712.970285819	2865.69993085	342.516922615	-1.57774263822	-0.0205703081906
1667.13913186	702.673815782	2745.81294764	376.0	-17.5298740107	-0.420200876224	-0.0729768802056	1331.51224864	583.132938628	2264.47539735	349.830210086	-5.67192157384	-0.073949433818
1667.13913186	702.673815782	2745.81294764	376.0	10.9356167929	1.07617804265	0.186901362044	1819.79428159	876.84026061	3046.08452945	349.449987253	0.446532816364	0.00582180986133
1667.13913186	702.673815782	2745.81294764	376.0	-11.7381398047	-0.295758367224	-0.051364773745	1412.85368953	668.96410255	2423.50558507	341.68779299	-4.35703446712	-0.056806186012
1667.13913186	702.673815782	2745.81294764	376.0	-0.752148101545	-0.101539440396	-0.0176344981583	1666.00585861	718.654467197	2725.16036769	340.500041883	-2.69052723531	-0.0350785819467
1667.13913186	702.673815782	2745.81294764	376.0	15.9784386141	1.48124125045	0.257249261974	1950.82384553	842.663635065	3184.55098394	391.06350335	1.58157910246	0.0206203272811
1667.13913186	702.673815782	2745.81294764	376.0	-9.2493813349	-0.135127258707	-0.0234677420471	1628.73837742	543.331797677	2491.84223737	319.772062275	-3.99619000525	-0.0521015646056
1667.13913186	702.673815782	2745.81294764	376.0	5.49622655429	0.174823221401	0.0303617960057	1967.48746534	546.303891343	2896.729048	382.937691317	-1.63379686116	-0.0213011324793
1667.13913186	702.673815782	2745.81294764	376.0	0.667561032075	0.0944544342639	0.0164040351275	1881.34437915	553.059995523	2764.1429249	329.738550222	-2.53222586796	-0.0330146788522
1667.13913186	702.673815782	2745.81294764	376.0	-18.8057413914	-0.419439504608	-0.0728446517207	1326.73953692	588.098188396	2229.44246562	314.604740302	-5.83894324351	-0.0761270305542
1667.13913186	702.673815782	2745.81294764	376.0	-17.6781592466	-0.373695961179	-0.0649003058664	1370.36624224	579.833947682	2260.40376215	310.203572225	-5.57709126566	-0.0727130543111
1667.13913186	702.673815782	2745.81294764	376.0	-11.5523692236	-0.275376970171	-0.047825107706	1452.79067147	643.35562635	2428.60649774	332.460199919	-4.33509406646	-0.0565201312446
1667.13913186	702.673815782	2745.81294764	376.0	-5.43783865154	-0.244752155705	-0.0425064528838	1361.4378912	773.524366757	2596.50006988	461.53781192	-3.39491731029	-0.0442622856622
1667.13913186	702.673815782	2745.81294764	376.0	16.7768312824	1.26946910205	0.220470493583	1880.15495248	864.415232143	3206.4733532	461.903168579	1.36544731984	0.0178024422404
1667.13913186	702.673815782	2745.81294764	376.0	-18.4460042708	-0.531776018238	-0.0923542928513	1260.37014068	545.800545153	2239.32017405	433.149488216	-6.35090577359	-0.0828019005683
1667.13913186	702.673815782	2745.81294764	376.0	-14.0693139961	-0.402438055517	-0.0698919860225	1351.3576124	581.513897723	2359.49590229	426.624392176	-5.19057013265	-0.0676736653539
1667.13913186	702.673815782	2745.81294764	376.0	3.49322195396	-0.122972835705	-0.0213568662218	1629.71940938	789.318278391	2841.73028835	422.692600572	-2.05232262324	-0.0267577916981
1667.13913186	702.673815782	2745.81294764	376.0	6.49120098318	0.0538425597009	0.00935091345969	1802.70898025	775.513949826	2924.0491847	345.826254617	-0.960712468628	-0.0125255862924
1667.13913186	702.673815782	2745.81294764	376.0	8.27971227717	0.19334102529	0.0335778091855	1982.35051849	609.746328653	2973.15835938	381.061512237	-0.836236243843	-0.010902688968
1667.13913186	702.673815782	2745.81294764	376.0	10.573363551	1.05738684825	0.183637868747	1862.73083989	850.74040599	3036.13773303	322.666487146	0.485616243222	0.0063313721411
1667.13913186	702.673815782	2745.81294764	376.0	-2.25348629019	-0.176091910179	-0.0305821309793	1575.3621333	722.164553848	2683.93642931	386.409742163	-2.88068417805	-0.0375578119693
1667.13913186	702.673815782	2745.81294764	376.0	13.7432097943	1.0875716005	0.188880097342	1853.89707677	862.759071418	3123.1757816	406.519633406	0.890837170367	0.0116145654546
1667.13913186	702.673815782	2745.81294764	376.0	-9.07176326973	-0.232777227646	-0.040426750199	1507.61303793	650.51659422	2496.7192972	338.58966505	-3.91276015553	-0.051013822106
1667.13913186	702.673815782	2745.81294764	376.0	16.6151836272	0.508080841859	0.0882391180722	2020.14063353	752.826128543	3202.03481095	429.068048884	1.49616993098	0.0195067787612
1667.13913186	702.673815782	2745.81294764	376.0	12.7539008072	0.248785646911	0.0432069550036	2039.58709688	596.503250628	3096.01120734	459.920859832	-0.103778096057	-0.00135303906203
1667.13913186	702.673815782	2745.81294764	376.0	-2.65530504191	-0.141951586022	-0.0246529326194	1616.96043119	740.263031721	2672.903238	315.679775094	-2.93311728686	-0.0382414248612
1667.13913186	702.673815782	2745.81294764	376.0	-2.94376592201	-0.103302634065	-0.0179407144955	1664.47209531	656.101173751	2664.98264181	344.409372752	-3.00346959496	-0.0391586648626
1667.13913186	702.673815782	2745.81294764	376.0	2.91503556152	0.0724639994252	0.0125849252215	1848.73567215	687.253076086	2825.85437152	289.865623281	-1.75055898511	-0.0228234548254
1667.13913186	702.673815782	2745.81294764	376.0	1.84690609934	0.0649821469966	0.0112855413332	1846.03047319	651.586633006	2796.52553445	298.908428257	-2.09437113244	-0.0273060121569
1667.13913186	702.673815782	2745.81294764	376.0	-2.09738950512	-0.0358169557707	-0.00622038134261	1736.64669051	542.673040806	2688.22255505	408.902823737	-2.96866527177	-0.0387048927219
1667.13913186	702.673815782	2745.81294764	376.0	-1.10045069119	0.0387469005099	0.00672922898748	1820.27528475	556.231271064	2715.59663008	339.090074264	-2.79882845365	-0.036490592616
1667.13913186	702.673815782	2745.81294764	376.0	5.61361682229	0.0715802493962	0.0124314431046	1849.99542428	663.286797625	2899.95236518	386.67014328	-1.51872452613	-0.0198008412794
1667.13913186	702.673815782	2745.81294764	376.0	-5.29518574455	-0.150673460326	-0.0261676728596	1611.03842122	540.49608555	2600.41705187	448.882545096	-3.55167618527	-0.0463060780348
1667.13913186	702.673815782	2745.81294764	376.0	5.54669068756	-0.0714283941915	-0.0124050701965	1692.67422543	744.025235329	2898.11469871	461.415237944	-1.81428184627	-0.0236542613594
1667.13913186	702.673815782	2745.81294764	376.0	3.35112061206	0.194107087297	0.0337108522571	1991.41163656	527.953029622	2837.8284513	318.463785115	-1.90090315105	-0.0247836134426
1667.13913186	702.673815782	2745.81294764	376.0	-15.9208814769	-0.362962955605	-0.0630362896154	1383.87298504	578.92287689	2308.65532267	345.859460741	-5.29781290495	-0.0690718762053
1667.13913186	702.673815782	2745.81294764	376.0	-4.99764095644	-0.161748138723	-0.028091027913	1293.52617764	851.166497259	2608.58707518	463.894400289	-3.26117789983	-0.0425186166862
1667.13913186	702.673815782	2745.81294764	376.0	23.9907661969	1.97274847271	0.342610016101	2078.97013949	867.673780112	3404.55451212	457.910592513	3.3889246546	0.044184154558
1667.13913186	702.673815782	2745.81294764	376.0	-7.66465269484	-0.12467869987	-0.0216531260629	1640.1138372	560.071450094	2535.35592156	335.170634267	-3.74074175982	-0.0487710790068
1667.13913186	702.673815782	2745.81294764	376.0	0.606803849207	-0.0199601191339	-0.00346650210732	1755.63938255	676.923222602	2762.4746463	329.91204115	-2.46131828374	-0.0320901992665
1667.13913186	702.673815782	2745.81294764	376.0	1.54841823117	-0.159506712689	-0.027701756285	1502.1140636	858.942117761	2788.32961592	427.273434555	-2.27617893329	-0.0296763876569
1667.13913186	702.673815782	2745.81294764	376.0	12.0305978698	0.196754739167	0.0341706737005	1944.79004991	739.992152224	3076.15066163	391.368459498	0.290198345756	0.00378355079213
1667.13913186	702.673815782	2745.81294764	376.0	11.9886564469	0.146634751955	0.0254662646674	1911.54470892	718.583859333	3074.99902861	444.870460358	-0.0935649813278	-0.00121988241627
1667.13913186	702.673815782	2745.81294764	376.0	6.95987284983	0.141407551114	0.0245584493077	1926.58177562	622.069844967	2936.91803749	388.266416911	-1.21762312113	-0.0158751384763
1667.13913186	702.673815782	2745.81294764	376.0	12.8506829956	0.228207322174	0.0396330882553	1892.66482898	802.688428813	3098.6686652	403.315407405	0.561987502654	0.00732708608415
1667.13913186	702.673815782	2745.81294764	376.0	8.9081234634	0.438993583677	0.076240636276	1906.00570945	795.80008523	2990.41335509	288.607560416	0.164027763286	0.00213856275471
1667.13913186	702.673815782	2745.81294764	376.0	-7.76026344989	-0.202696893827	-0.0352026561005	1288.43992287	825.257576017	2532.73062907	419.033130178	-3.64748424546	-0.0475552052863
1667.13913186	702.673815782	2745.81294764	376.0	-2.99963288838	-0.170543960512	-0.0296186107176	1569.948694	786.007011584	2663.44863941	307.492933824	-2.94906402808	-0.0384493354378
1667.13913186	702.673815782	2745.81294764	376.0	-10.731055492	-0.216908224806	-0.037670758042	1528.55394874	625.68167469	2451.15823652	296.922613092	-4.17468681895	-0.0544287720854
1667.13913186	702.673815782	2745.81294764	376.0	8.8053765641	0.092171966035	0.0160076356434	1836.1510959	776.202978612	2987.59211743	375.238042916	-0.484309336793	-0.00631433294384
1667.13913186	702.673815782	2745.81294764	376.0	3.44977073942	0.0341435798676	0.00592976378389	1812.63976888	648.498813696	2840.53719927	379.398616698	-2.02285710837	-0.026373625924
1667.13913186	702.673815782	2745.81294764	376.0	8.46036338024	0.252272325058	0.0438124913265	2030.20196253	653.028868165	2978.11870076	294.887870062	-0.270240721933	-0.00352334709169
1667.13913186	702.673815782	2745.81294764	376.0	8.30390048493	0.0817142500127	0.0141914293179	1856.44434018	685.42080508	2973.82252232	431.957377055	-1.04748130996	-0.013656861929
1667.13913186	702.673815782	2745.81294764	376.0	9.13441850295	0.0211762455001	0.00367770849255	1756.14206175	807.44506631	2996.62699359	433.039865528	-0.704141001632	-0.00918045634462
1667.13913186	702.673815782	2745.81294764	376.0	-13.5854903806	-0.451625343101	-0.0784344117925	1264.61857977	665.634465462	2372.78079377	442.527748538	-5.055390262	-0.0659112159322
1667.13913186	702.673815782	2745.81294764	376.0	-6.46713355269	-0.24402288305	-0.0423797990709	1309.96952226	792.567392396	2568.23755721	465.70064256	-3.5662691402	-0.0464963382034
1667.13913186	702.673815782	2745.81294764	376.0	11.8332163405	0.753070064249	0.130786742662	1777.57730836	876.325371396	3070.73093404	416.828254288	0.310687370331	0.00405068279441
1667.13913186	702.673815782	2745.81294764	376.0	-13.0808511175	-0.250628320993	-0.0435269748164	1266.64882781	796.132566878	2386.637244	323.855849309	-4.44701507551	-0.0579793360561
1667.13913186	702.673815782	2745.81294764	376.0	-2.920282921	-0.186370751951	-0.0323672719609	1564.66325917	694.230290127	2665.62744109	406.733891796	-3.00799465977	-0.0392176617962
1667.13913186	702.673815782	2745.81294764	376.0	-15.6688788863	-0.28882663907	-0.0501609307172	1462.09117102	549.573887125	2315.57484243	303.909784292	-5.15964906647	-0.0672705223791
1667.13913186	702.673815782	2745.81294764	376.0	-13.2068628347	-0.260272293891	-0.0452018572231	1293.71264475	769.19923987	2383.17719795	320.265313334	-4.48297849172	-0.058448220231
1667.13913186	702.673815782	2745.81294764	376.0	10.1437181683	0.26585059759	0.0461706491125	1993.28823438	730.903501786	3024.34047448	300.148738321	0.290128435176	0.0037826393113
1667.13913186	702.673815782	2745.81294764	376.0	11.6270626646	0.122233504137	0.0212284654631	1891.06575309	708.610036061	3065.07033972	465.394550568	-0.338304835754	-0.00441075405155
1667.13913186	702.673815782	2745.81294764	376.0	-3.55645819127	-0.166527736317	-0.0289211073841	1591.61393912	612.548951905	2648.15925815	443.996367122	-3.21123520898	-0.0418674733895
1667.13913186	702.673815782	2745.81294764	376.0	1.74628313584	-0.0558742098776	-0.00970375301799	1709.72803493	745.124338944	2793.76261609	338.91024222	-2.17922578047	-0.0284123309057
1667.13913186	702.673815782	2745.81294764	376.0	-13.171877153	-0.280503699885	-0.048715474103	1355.67987442	719.250532002	2384.13783933	309.207432903	-4.50752225908	-0.0587682171979
1667.13913186	702.673815782	2745.81294764	376.0	2.2007011793	-0.141423712003	-0.0245612559921	1539.12000688	867.450895672	2806.24008556	399.669183015	-2.13775003123	-0.0278715779822
1667.13913186	702.673815782	2745.81294764	376.0	0.467414060829	-0.0477930521163	-0.00830028692538	1718.17860005	742.923791235	2758.64726344	297.544872164	-2.34147525492	-0.0305277086691
1667.13913186	702.673815782	2745.81294764	376.0	10.0487452441	0.237310092817	0.0412139793014	1964.51822079	745.059306827	3021.73269563	312.155168015	0.208850341691	0.00272295099988
1667.13913186	702.673815782	2745.81294764	376.0	3.67617084246	0.153943655979	0.0267356123618	1945.51491745	539.964498971	2846.75372261	361.274306193	-1.98517302358	-0.0258823079998
1667.13913186	702.673815782	2745.81294764	376.0	11.4033146535	1.38733009307	0.240939578511	1943.22142425	832.554859638	3058.92663786	283.150353974	0.897081081475	0.0116959723791
1667.13913186	702.673815782	2745.81294764	376.0	-2.90905012069	-0.141988045052	-0.0246592645105	1619.59307574	637.645146577	2665.93587278	408.697650461	-3.04345153318	-0.0396799417624
1667.13913186	702.673815782	2745.81294764	376.0	0.983973578536	-0.133980967606	-0.0232686640511	1627.01692089	718.091859325	2772.83102156	427.722241353	-2.48112228073	-0.0323484000095
1667.13913186	702.673815782	2745.81294764	376.0	-4.7449988912	-0.192935802315	-0.0335074335385	1493.61143916	802.630109248	2615.52415372	319.282605312	-3.13154794252	-0.040828525978
1667.13913186	702.673815782	2745.81294764	376.0	-5.3422816124	-0.210158932078	-0.0364985988326	1518.12424487	744.831087873	2599.12388743	336.168554691	-3.27048247055	-0.0426399279081
1667.13913186	702.673815782	2745.81294764	376.0	-8.2761110335	-0.228634386427	-0.0397072571078	1494.27497822	711.774775393	2518.56641932	312.51666571	-3.72011451569	-0.0485021449243
1667.13913186	702.673815782	2745.81294764	376.0	-0.117243889952	-0.205190015952	-0.0356356401445	1500.29513328	799.363246326	2742.59364973	442.935270131	-2.56723729042	-0.0334711511137
1667.13913186	702.673815782	2745.81294764	376.0	-2.22889954578	-0.19766616663	-0.0343289625964	1552.57818638	664.782277062	2684.61153533	467.251071888	-3.01726339385	-0.0393385057868
1667.13913186	702.673815782	2745.81294764	376.0	16.7133760318	1.69249284867	0.29393762568	2071.22938967	783.743891407	3204.73099071	349.757709633	2.00850200592	0.0261864668308
1667.13913186	702.673815782	2745.81294764	376.0	-3.40936670037	-0.220155568652	-0.0382347288384	1437.15660987	785.79203871	2652.19811535	429.24946677	-3.0080567782	-0.0392184716844
1667.13913186	702.673815782	2745.81294764	376.0	8.58633956404	0.447746072181	0.0777606933277	1898.48338868	798.97718765	2981.57777112	284.117194787	0.0986629441931	0.0012863486857
1667.13913186	702.673815782	2745.81294764	376.0	-2.95055386483	-0.0936555534997	-0.0162652923758	1386.18527536	849.530008839	2664.7962576	429.080973401	-2.85502670219	-0.0372232946831
1667.13913186	702.673815782	2745.81294764	376.0	-1.24156346086	-0.00829560522948	-0.00144070948758	1766.36390111	529.464890735	2711.72193738	415.893145535	-2.85740359387	-0.0372542841444
1667.13913186	702.673815782	2745.81294764	376.0	3.32786418093	0.0276941247978	0.00480967780441	1806.16932754	632.438193094	2837.1898732	398.582352569	-2.13131803881	-0.0277877188894
1667.13913186	702.673815782	2745.81294764	376.0	-9.18504044457	-0.238161122609	-0.0413617788483	1446.30324191	735.065829347	2493.60891787	312.239846612	-3.8289238372	-0.049920780146
1667.13913186	702.673815782	2745.81294764	376.0	1.0621014965	-0.123165039206	-0.0213902464755	1638.30642518	752.652569968	2774.97626805	384.017272903	-2.42925445084	-0.0316721571166
1667.13913186	702.673815782	2745.81294764	376.0	-4.86157811582	-0.24608557898	-0.0427380303891	1490.1400229	673.766207753	2612.32310628	448.416875621	-3.38556676031	-0.0441403749714
1667.13913186	702.673815782	2745.81294764	376.0	11.6503583101	1.19288391966	0.20716983669	1908.85469399	836.661781487	3065.70999457	320.193519093	0.791916744911	0.0103248597772
1667.13913186	702.673815782	2745.81294764	376.0	11.7523971979	0.0979800300598	0.0170163303334	1828.24561199	795.795157149	3068.51179156	444.471022421	-0.0687329372375	-0.00089612695225
1667.13913186	702.673815782	2745.81294764	376.0	18.793021972	1.98088147805	0.344022486635	2080.61432323	854.356876285	3261.8341782	326.862978684	2.7252713412	0.0355315689856
1667.13913186	702.673815782	2745.81294764	376.0	3.95487836327	-0.138755609907	-0.0240978829293	1611.40040695	792.895128922	2854.40650981	450.110973935	-2.04594981341	-0.0266747042165
1667.13913186	702.673815782	2745.81294764	376.0	15.8740072023	1.79872988689	0.312387962294	1990.19051237	859.532738767	3181.68349271	331.960241579	1.86226709901	0.0242798839506
1667.13913186	702.673815782	2745.81294764	376.0	18.7249670489	1.53952438601	0.267371376522	2015.06354472	806.683587921	3259.96551731	438.218384674	2.04045599985	0.0266030769211
1667.13913186	702.673815782	2745.81294764	376.0	-1.5705164149	-0.129385660749	-0.0224705906128	1633.51496286	634.867279378	2702.68950458	434.307262343	-2.88246030748	-0.0375809688068
1667.13913186	702.673815782	2745.81294764	376.0	-13.6207438042	-0.398021059434	-0.0691248800684	1353.43490151	586.748928383	2371.8128007	431.628970813	-5.1049865102	-0.0665578423754
1667.13913186	702.673815782	2745.81294764	376.0	-2.76235405988	-0.118745656276	-0.0206227259944	1646.20398179	628.677523279	2669.96387221	395.082367141	-3.01287354076	-0.0392812717179
1667.13913186	702.673815782	2745.81294764	376.0	16.2592552471	0.368815349736	0.0640526831775	2067.28902974	713.888548852	3192.26168341	411.084104821	1.40488668745	0.0183166452079
1667.13913186	702.673815782	2745.81294764	376.0	-0.445173353652	-0.154656489349	-0.0268594111409	1603.28294388	694.236926656	2733.58932006	436.06944952	-2.69262366063	-0.035105914741
1667.13913186	702.673815782	2745.81294764	376.0	-11.4948508227	-0.237090156384	-0.04117578263	1498.02808419	643.997821852	2430.18584544	288.159939396	-4.28286311572	-0.0558391540511
1667.13913186	702.673815782	2745.81294764	376.0	14.0900156938	1.61481323857	0.280446897981	2003.49164919	823.041355086	3132.69842289	306.165418613	1.5221997407	0.0198461504655
1667.13913186	702.673815782	2745.81294764	376.0	-9.48491044325	-0.334149543197	-0.0580322235493	1322.29652787	720.567633489	2485.37504862	442.510887263	-4.13157594771	-0.0538667007525
1667.13913186	702.673815782	2745.81294764	376.0	18.0066580989	1.98198246433	0.34421369648	2082.03234728	848.424150172	3240.24209716	309.785599714	2.58956058956	0.0337621980386
1667.13913186	702.673815782	2745.81294764	376.0	0.943952408162	-0.0234291705097	-0.00406897716389	1750.59622339	693.84442036	2771.73211509	327.291471332	-2.36803110514	-0.0308739387894
1667.13913186	702.673815782	2745.81294764	376.0	-17.25945602	-0.464011712866	-0.08058557014	1272.32840595	630.611164077	2271.90056955	368.960999524	-5.62890674102	-0.0733886146156
1667.13913186	702.673815782	2745.81294764	376.0	-0.358808726885	0.0215625317469	0.00374479537111	1799.53397374	537.102288528	2735.96073116	399.324468893	-2.7160663533	-0.0354115561056
1667.13913186	702.673815782	2745.81294764	376.0	-4.90606650194	-0.181677666219	-0.0315522171273	1368.67023863	807.348220804	2611.10153841	435.083078984	-3.20818173798	-0.0418276628159
1667.13913186	702.673815782	2745.81294764	376.0	-10.2239904139	-0.252970027329	-0.0439336622663	1474.19631578	666.470871264	2465.08129509	324.414108049	-4.07501178664	-0.0531292279875
1667.13913186	702.673815782	2745.81294764	376.0	-1.94278792684	-0.22550708488	-0.0391641342272	1489.83592602	759.726177889	2692.4676252	442.905521293	-2.85515574687	-0.037224977143
1667.13913186	702.673815782	2745.81294764	376.0	-9.12409930278	-0.202750393133	-0.0352119474006	1544.08551038	651.214963783	2495.28224763	299.981773467	-3.89908682905	-0.0508355518782
1667.13913186	702.673815782	2745.81294764	376.0	8.23500402579	0.193435101406	0.0335941475175	1979.80169868	630.036722498	2971.93075442	362.092333249	-0.721968055255	-0.00941288207634
1667.13913186	702.673815782	2745.81294764	376.0	3.5684347578	0.0570443211188	0.00990696789143	1836.85806337	650.223043418	2843.79549125	356.714384462	-1.90084170537	-0.0247828123256
1667.13913186	702.673815782	2745.81294764	376.0	10.3435344075	0.460808525919	0.0800292681346	1802.22217341	850.147793824	3029.82705465	377.457087419	0.127730052699	0.00166532011342
1667.13913186	702.673815782	2745.81294764	376.0	1.31108320666	-0.0747245257383	-0.0129775140219	1695.44121763	704.53371746	2781.81284009	381.837904994	-2.41920107832	-0.0315410831593
1667.13913186	702.673815782	2745.81294764	376.0	-11.423787252	-0.240959158247	-0.0418477176531	1387.64384121	739.731671558	2432.13711817	304.761605394	-4.17221991527	-0.0543966090648
1667.13913186	702.673815782	2745.81294764	376.0	-0.75126199369	-0.193811162261	-0.0336594585379	1521.64445886	804.843368378	2725.18469855	398.696871307	-2.61736159986	-0.0341246623189
1667.13913186	702.673815782	2745.81294764	376.0	13.5062241618	1.50926723389	0.262116574139	2070.28911292	759.620958303	3116.66859942	286.758528189	1.44602440367	0.0188529909213
1667.13913186	702.673815782	2745.81294764	376.0	-3.1600581809	-0.15880219137	-0.0275794010715	1422.16442273	822.747339389	2659.04366096	414.131898845	-2.89884683384	-0.0377946132182
1667.13913186	702.673815782	2745.81294764	376.0	-3.27662858307	-0.0608941501781	-0.0105755731466	1712.11424319	625.604077798	2655.84285576	318.124534775	-3.06955068747	-0.0400202175681
1667.13913186	702.673815782	2745.81294764	376.0	3.0246206943	-0.144160416771	-0.0250365433781	1610.70359386	768.125620384	2828.86337428	450.034160045	-2.20911728548	-0.0288020506581
1667.13913186	702.673815782	2745.81294764	376.0	3.59364360544	-0.0345560591082	-0.00600139963671	1729.09679927	751.767323056	2844.48767905	363.623556724	-1.83076820144	-0.0238692073199
1667.13913186	702.673815782	2745.81294764	376.0	10.27320147	0.139423977637	0.0242139592978	1876.44278623	773.534309454	3027.89584375	377.918748059	-0.0886891257207	-0.00115631193899
1667.13913186	702.673815782	2745.81294764	376.0	19.5227765227	1.29183438556	0.224354703987	2057.64434876	762.499144971	3281.87187314	461.72837941	2.11346879593	0.0275550038583
1667.13913186	702.673815782	2745.81294764	376.0	-5.65999636096	-0.182809962356	-0.0317488645982	1558.85273672	745.727483135	2590.40003473	285.819814876	-3.34089633054	-0.0435579704112
1667.13913186	702.673815782	2745.81294764	376.0	6.24833297883	0.150612190461	0.0261570320355	1934.0103818	646.317750081	2917.38048359	337.05235171	-1.11612033525	-0.0145517644753
1667.13913186	702.673815782	2745.81294764	376.0	-3.63015037119	-0.124142258846	-0.0215599615919	1639.65468403	580.269379954	2646.13580873	426.211744744	-3.20820105176	-0.0418279146254
1667.13913186	702.673815782	2745.81294764	376.0	7.35495143092	0.053766580582	0.0093377180587	1816.33984182	743.938046201	2947.76615633	387.488268304	-0.987987585574	-0.0128811940753
1667.13913186	702.673815782	2745.81294764	376.0	12.3411867706	0.22676539237	0.0393826662679	2007.35655056	651.572372625	3084.67885188	425.749928702	0.0605568430972	0.000789528593183
1667.13913186	702.673815782	2745.81294764	376.0	-4.93469548522	-0.166126101606	-0.0288513549159	1372.32290405	813.88829496	2610.31544008	424.104241072	-3.18511633239	-0.0415269404483
1667.13913186	702.673815782	2745.81294764	376.0	0.856375275121	0.017297955798	0.0030041604373	1796.77298924	623.087241705	2769.32741083	349.467179884	-2.49300921116	-0.0325033795457
1667.13913186	702.673815782	2745.81294764	376.0	-4.26900526548	-0.131220161194	-0.0227891908986	1632.4352469	651.3814038	2628.59404833	344.777397633	-3.18793679837	-0.0415637131469
1667.13913186	702.673815782	2745.81294764	376.0	11.3328564215	0.25995372641	0.0451465311583	2052.62713065	594.056146604	3056.9919866	410.308709346	-0.181920633074	-0.00237184658505
1667.13913186	702.673815782	2745.81294764	376.0	-5.25066605165	-0.19353013417	-0.0336106519921	1529.28452166	776.213786621	2601.63947936	296.141171074	-3.24867024834	-0.042355544307
1667.13913186	702.673815782	2745.81294764	376.0	2.02791642057	-0.073046775126	-0.0126861367013	1640.52104429	841.667820822	2801.49573929	319.306874172	-1.92838924807	-0.0251419719436
1667.13913186	702.673815782	2745.81294764	376.0	6.02149130872	0.21292946851	0.0369797618113	2001.48244938	621.398571465	2911.15183564	288.270814792	-0.962672105596	-0.0125511356662
1667.13913186	702.673815782	2745.81294764	376.0	3.20133017929	-0.00906534153805	-0.00157439068045	1760.23130551	725.3199572	2833.7154862	348.164223498	-1.88604504013	-0.0245898962207
1667.13913186	702.673815782	2745.81294764	376.0	6.77288061653	0.201787905176	0.0350447907565	1994.3939262	588.73263343	2931.78358054	348.657020906	-1.08941907854	-0.0142036385729
1667.13913186	702.673815782	2745.81294764	376.0	12.3126728918	0.58139135706	0.100971058885	1975.91745935	771.639468676	3083.89591411	336.338986083	0.871067519436	0.0113568125089
1667.13913186	702.673815782	2745.81294764	376.0	13.1287617898	0.274292539866	0.0476367731619	2060.47964808	622.371154235	3106.30418873	423.453386417	0.269692122369	0.003516194555
1667.13913186	702.673815782	2745.81294764	376.0	-0.875247840432	-0.174859835854	-0.0303681548895	1534.91014498	832.431500391	2721.78027912	354.438633742	-2.60924128692	-0.0340187912244
1667.13913186	702.673815782	2745.81294764	376.0	10.1293049571	0.130338936205	0.0226361473089	1909.97361621	650.736798439	3023.94471466	463.234300013	-0.786515771874	-0.0102544429188
1667.13913186	702.673815782	2745.81294764	376.0	7.71527594312	0.0411455351329	0.00714580325336	1786.59694503	785.832079841	2957.65999344	385.230968569	-0.831932506572	-0.0108465776607
1667.13913186	702.673815782	2745.81294764	376.0	20.5442531929	1.90431307539	0.330724743903	2058.01938799	827.358286163	3309.91971181	424.54203766	2.59869165785	0.0338812471689
1667.13913186	702.673815782	2745.81294764	376.0	-4.02858412034	-0.0841022006294	-0.0146061480774	1686.55119396	645.048695175	2635.19556326	303.595674125	-3.17036152335	-0.0413345700567
1667.13913186	702.673815782	2745.81294764	376.0	-8.97858522074	-0.24800077953	-0.0430706459761	1509.88963552	532.700990546	2499.27779214	456.687166067	-4.26618993079	-0.0556217722398
1667.13913186	702.673815782	2745.81294764	376.0	-8.79954351053	-0.0718412485743	-0.0124767712008	1357.25004322	844.137627729	2504.1939426	302.806271645	-3.64464855196	-0.0475182340542
1667.13913186	702.673815782	2745.81294764	376.0	5.27105893793	-0.0116131129142	-0.00201686573709	1756.88824629	725.442350277	2890.54636644	408.215769868	-1.65178258903	-0.0215356269757
1667.13913186	702.673815782	2745.81294764	376.0	-21.3124457019	-0.461903479803	-0.0802194303236	1293.78590123	578.860404868	2160.6130541	287.966748002	-6.36087273883	-0.0829318479639
1667.13913186	702.673815782	2745.81294764	376.0	-13.9370623682	-0.304272685997	-0.0528434675229	1395.76992203	663.009489096	2363.12728462	304.347873491	-4.70821821959	-0.0613848529281
1667.13913186	702.673815782	2745.81294764	376.0	7.43697363887	0.0364797860263	0.00633549601013	1796.55688168	754.035223499	2950.01833273	399.426227549	-1.02225710708	-0.0133279935734
1667.13913186	702.673815782	2745.81294764	376.0	9.97269749298	0.115821250681	0.0201148403407	1868.39727503	755.556716782	3019.64456664	395.690574819	-0.304614070857	-0.00397150027193
1667.13913186	702.673815782	2745.81294764	376.0	-8.64809641777	-0.219287495984	-0.038083969431	1477.76568017	746.162094108	2508.35239648	284.424622204	-3.74366880538	-0.0488092412696
1667.13913186	702.673815782	2745.81294764	376.0	-9.91864700635	-0.283297996563	-0.0492007635572	1474.81568386	533.651067188	2473.46545391	464.998702862	-4.48994417659	-0.0585390375045
1667.13913186	702.673815782	2745.81294764	376.0	10.0332690806	0.831106169165	0.144339383321	1845.24385268	845.089316655	3021.30774913	330.974579796	0.296381436886	0.00386416475731
1667.13913186	702.673815782	2745.81294764	376.0	6.31236083726	-0.0287734428039	-0.00499712448834	1653.48390004	862.911904648	2919.13856882	402.742764127	-1.19923785578	-0.0156354348864
1667.13913186	702.673815782	2745.81294764	376.0	9.5525229607	0.211571030727	0.0367438400012	2003.96782546	576.3601492	3008.10735992	427.779385264	-0.796022104435	-0.0103783846732
1667.13913186	702.673815782	2745.81294764	376.0	-8.31221190479	-0.229635271629	-0.0398810822559	1521.74062013	593.167965815	2517.57515693	402.666570979	-3.93396893658	-0.0512903381562
1667.13913186	702.673815782	2745.81294764	376.0	21.3537762471	1.99164861126	0.345892429882	2081.59666867	876.877014893	3332.14770065	373.67401708	3.19981437067	0.0417185706736
1667.13913186	702.673815782	2745.81294764	376.0	-6.26797521947	-0.181840420844	-0.0315804829532	1322.91962688	819.391459678	2573.70607251	431.394985952	-3.41843715253	-0.0445689328883
1667.13913186	702.673815782	2745.81294764	376.0	-2.91719189265	0.0031595030474	0.000548715360785	1780.71899348	535.281702246	2665.71231495	349.711619219	-3.04830275245	-0.0397431910358
1667.13913186	702.673815782	2745.81294764	376.0	2.9216234867	-0.170447784996	-0.0296019077798	1558.04257325	824.432605961	2826.03526362	443.560084414	-2.16760666415	-0.0282608430788
1667.13913186	702.673815782	2745.81294764	376.0	0.0026174439249	0.0250098809855	0.00434350138685	1804.57043355	572.899872699	2745.88481776	368.414511504	-2.64641232337	-0.0345034201222
1667.13913186	702.673815782	2745.81294764	376.0	-2.79248077168	-0.126627478984	-0.0219915732866	1636.92078041	612.134278223	2669.13664905	420.081590423	-3.0543674332	-0.039822261189
1667.13913186	702.673815782	2745.81294764	376.0	-0.0772379595431	-0.159040958808	-0.02762086815	1564.40764771	832.149559533	2743.69213775	347.134930509	-2.49140021759	-0.0324824017938
1667.13913186	702.673815782	2745.81294764	376.0	9.91312034017	0.157816442994	0.0274082047575	1898.66822456	761.624213749	3018.00868946	357.716251147	-0.0835553363931	-0.00108937857097
1667.13913186	702.673815782	2745.81294764	376.0	2.78999004566	-0.171988698503	-0.0298695204069	1559.86616915	817.153113878	2822.42085556	445.401572526	-2.19441974229	-0.0286104268877
1667.13913186	702.673815782	2745.81294764	376.0	7.45918426885	0.21887170424	0.038011758291	2012.16468183	589.788807482	2950.62819509	348.674705775	-0.901351334612	-0.0117516471266
1667.13913186	702.673815782	2745.81294764	376.0	-9.99642297241	-0.350732960443	-0.0609122890661	1363.27992504	661.097079126	2471.32987137	446.952867202	-4.31563752846	-0.0562664606058
1667.13913186	702.673815782	2745.81294764	376.0	9.20230531107	0.237241551805	0.0412020756869	2006.2669232	681.569327864	2998.49103836	310.654787296	-0.110015208399	-0.00143435734548
1667.13913186	702.673815782	2745.81294764	376.0	12.249210425	0.258161574773	0.0448352856501	2054.07567025	559.257165764	3082.15335348	468.820517461	-0.337962144744	-0.00440628611139
1667.13913186	702.673815782	2745.81294764	376.0	18.405321862	1.62566672306	0.282331837975	1922.59376841	867.440266837	3251.18865839	461.154623134	1.7745600813	0.0231363765489
1667.13913186	702.673815782	2745.81294764	376.0	15.2164874971	0.286063939261	0.0496811287358	2040.88025034	696.193751123	3163.62923152	426.555230056	0.931672285645	0.0121469659145
1667.13913186	702.673815782	2745.81294764	376.0	5.71678946421	0.165957903737	0.0288221437543	1943.48506578	673.428406712	2902.78529294	285.871820452	-0.983924470992	-0.0128282199608
1667.13913186	702.673815782	2745.81294764	376.0	-4.3164773494	-0.0371854232356	-0.00645804502181	1378.98523484	870.346871253	2627.2905537	377.958447609	-2.98122404708	-0.0388686316438
1667.13913186	702.673815782	2745.81294764	376.0	13.7423136661	0.314524441263	0.0546239043528	2026.0817381	729.540708544	3123.15117559	367.528728945	0.954680976955	0.0124469488521
1667.13913186	702.673815782	2745.81294764	376.0	-2.66986441421	-0.203577683672	-0.035355624118	1543.25397539	688.890338451	2672.50346487	440.359151031	-3.01881946286	-0.0393587935184
1667.13913186	702.673815782	2745.81294764	376.0	-7.24793409949	-0.252731020515	-0.0438921536149	1492.61716654	617.679519793	2546.7982347	436.501548374	-3.8092877932	-0.0496647691421
1667.13913186	702.673815782	2745.81294764	376.0	-5.80394339487	-0.214671502362	-0.0372823032931	1529.4882551	676.785987956	2586.44751843	380.173275378	-3.41886454848	-0.0445745051953
1667.13913186	702.673815782	2745.81294764	376.0	-3.44102166832	-0.174079693615	-0.030232666484	1565.7195542	780.350282867	2651.32892914	305.259092081	-3.01014917007	-0.0392457518914
1667.13913186	702.673815782	2745.81294764	376.0	-5.81286723645	-0.166477970012	-0.0289124643995	1411.1361038	807.727406421	2586.20248644	367.338976219	-3.2547405227	-0.0424346873885
1667.13913186	702.673815782	2745.81294764	376.0	-10.6162952494	-0.323089221608	-0.0561113618631	1411.94968341	622.202221002	2454.30933813	420.157433714	-4.38885152833	-0.0572210107997
1667.13913186	702.673815782	2745.81294764	376.0	-5.84955316968	-0.225121241924	-0.0390971243356	1523.6523377	624.367333551	2585.19515933	437.175488076	-3.56331980915	-0.0464578853866
1667.13913186	702.673815782	2745.81294764	376.0	14.8902181331	0.748744410338	0.130035500232	2056.99344518	733.156305187	3154.67048507	364.520734712	1.41902136952	0.0185009305022
1667.13913186	702.673815782	2745.81294764	376.0	-12.7577342627	-0.327269987807	-0.0568374414392	1262.34147745	759.021551508	2395.50942843	374.146399472	-4.52729819906	-0.059026052139
1667.13913186	702.673815782	2745.81294764	376.0	-4.1179908265	-0.140996970663	-0.0244871432205	1621.03939172	648.274568134	2632.74062235	363.426662496	-3.17447581164	-0.0413882113642
1667.13913186	702.673815782	2745.81294764	376.0	-18.6587886025	-0.423776934677	-0.0735979393325	1270.00377904	663.52596717	2233.47751432	299.947768117	-5.67283175313	-0.0739613005623
1667.13913186	702.673815782	2745.81294764	376.0	-9.2418433833	-0.171937159223	-0.0298605695073	1372.09105534	792.821048957	2492.04921542	327.137111131	-3.76724913348	-0.0491166770988
1667.13913186	702.673815782	2745.81294764	376.0	-6.90749016477	-0.240927222476	-0.0418421713227	1493.30424683	679.797304493	2556.14618834	383.044637023	-3.59199445034	-0.0468317399001
1667.13913186	702.673815782	2745.81294764	376.0	2.87688258495	-0.0797975102651	-0.0138585464163	1684.50842696	748.948671961	2824.80676215	391.349663233	-2.10966745298	-0.0275054426724
1667.13913186	702.673815782	2745.81294764	376.0	-9.23091197486	-0.337697246359	-0.0586483581728	1391.65427677	637.326989316	2492.34937145	463.368105361	-4.24799184639	-0.0553845090794
1667.13913186	702.673815782	2745.81294764	376.0	13.958132977	1.20193956397	0.208742543238	1866.05801288	865.76657609	3129.07717018	397.252581204	1.00241531253	0.013069300033
1667.13913186	702.673815782	2745.81294764	376.0	-8.97086413734	-0.269263447378	-0.0467633635598	1401.58831099	727.096772016	2499.48979865	370.804715641	-3.8568958216	-0.0502854735541
1667.13913186	702.673815782	2745.81294764	376.0	2.609160304	0.0309889377651	0.00538189263027	1805.78832324	694.757143007	2817.4556091	316.910142852	-1.93292932052	-0.025201164544
1667.13913186	702.673815782	2745.81294764	376.0	16.3912698286	1.9246724849	0.334260591334	2047.39545121	857.886284004	3195.88655688	290.604821666	2.2332364035	0.0291165111277
1667.13913186	702.673815782	2745.81294764	376.0	-0.589926365575	-0.0211476411883	-0.00367274074128	1754.62426495	680.660341002	2729.61467312	294.330067165	-2.62617909958	-0.0342396232018
1667.13913186	702.673815782	2745.81294764	376.0	-5.31105965003	-0.158905131328	-0.0275972787997	1595.75626059	721.556468292	2599.98118412	282.668455235	-3.31721300364	-0.0432491917033
1667.13913186	702.673815782	2745.81294764	376.0	7.91740184789	0.12066001053	0.020955194604	1863.45374595	768.093325236	2963.2099927	331.662921514	-0.494695934394	-0.00644975142626
1667.13913186	702.673815782	2745.81294764	376.0	8.51270400624	0.014007021719	0.00243261926346	1693.78884987	857.845342161	2979.55587644	427.921684408	-0.766926875079	-0.0099990466112
1667.13913186	702.673815782	2745.81294764	376.0	9.11387388177	0.203256407227	0.0352998275837	1985.18758273	652.058522075	2996.06287672	358.816771919	-0.436651343098	-0.00569297709385
1667.13913186	702.673815782	2745.81294764	376.0	-11.2438600604	-0.363565266382	-0.0631408937795	1313.1340089	698.936510996	2437.07758229	425.007062395	-4.44519746704	-0.057955638423
1667.13913186	702.673815782	2745.81294764	376.0	-11.4168282429	-0.170402354188	-0.0295940177471	1590.57814353	528.340041477	2432.32819954	313.410014532	-4.37315951142	-0.0570164212701
1667.13913186	702.673815782	2745.81294764	376.0	-16.6621252948	-0.42580194636	-0.0739496259744	1289.75421099	647.951865233	2288.30215395	350.596077721	-5.40157178176	-0.0704246646904
1667.13913186	702.673815782	2745.81294764	376.0	12.7478773396	0.326913750638	0.0567755732264	1906.63582496	802.188558722	3095.84581418	387.0214305	0.680457036906	0.00887166932081
1667.13913186	702.673815782	2745.81294764	376.0	2.19426146089	-0.0312236193372	-0.00542265011065	1742.01111547	692.083794986	2806.06326294	371.968352491	-2.23712067123	-0.0291671534711
1667.13913186	702.673815782	2745.81294764	376.0	4.55198213873	-0.0338649891301	-0.00588138053666	1646.07898437	862.590441594	2870.80186258	362.13243662	-1.44432074409	-0.0188307789321
1667.13913186	702.673815782	2745.81294764	376.0	0.891503960153	-0.0202091364887	-0.00350974930335	1746.00863249	739.616606104	2770.29197881	284.666740218	-2.19899450662	-0.0286700717943
1667.13913186	702.673815782	2745.81294764	376.0	12.7082434695	0.242272149573	0.0420757467129	1948.9205708	767.786788672	3094.75754225	378.050182781	0.621445836305	0.00810229252027
1667.13913186	702.673815782	2745.81294764	376.0	5.28253533616	-0.0300462587561	-0.00521817623413	1727.39897037	771.595707266	2890.86148687	391.866809232	-1.52338561025	-0.0198616116069
1667.13913186	702.673815782	2745.81294764	376.0	-4.65180684297	-0.206549393316	-0.0358717251331	1534.09236216	716.271625927	2618.08303305	367.719044963	-3.20740885335	-0.0418175860932
1667.13913186	702.673815782	2745.81294764	376.0	-1.12063024227	-0.171482936885	-0.0297816840716	1471.49010898	834.859371367	2715.04253736	408.693057009	-2.61867175756	-0.0341417439056
1667.13913186	702.673815782	2745.81294764	376.0	-4.04135175299	-0.165052350822	-0.0286648750993	1398.76975622	815.093083783	2634.84498795	420.98214795	-3.04278122013	-0.0396712023485
1667.13913186	702.673815782	2745.81294764	376.0	0.292980334087	0.113859911286	0.0197742117551	1903.13921909	534.025338188	2753.85763959	316.693082315	-2.59128133438	-0.033784632782
1667.13913186	702.673815782	2745.81294764	376.0	-4.40545810272	-0.234599207652	-0.0407431760424	1493.80943688	716.051819971	2624.84730866	414.986051804	-3.21726671494	-0.0419461110161
1667.13913186	702.673815782	2745.81294764	376.0	12.4442759109	0.218755948248	0.0379916547843	1981.80000332	705.101545927	3087.50948684	400.607937594	0.309691165165	0.00403769446108
1667.13913186	702.673815782	2745.81294764	376.0	8.12196227529	0.231393964674	0.0401865169632	2027.01845013	572.124584811	2968.8268394	369.683804459	-0.851541234381	-0.0111022325213
1667.13913186	702.673815782	2745.81294764	376.0	-7.70721567499	-0.25603307494	-0.0444656260751	1447.06893865	718.693000082	2534.18722174	368.425283005	-3.66062020379	-0.0477264694106
1667.13913186	702.673815782	2745.81294764	376.0	13.6308353989	1.35259102022	0.23490639462	2063.78784393	752.106741925	3120.0901909	304.195605039	1.39820911089	0.0182295842359
1667.13913186	702.673815782	2745.81294764	376.0	6.12416096175	-0.0652148761316	-0.0113259597311	1674.1338205	815.287073626	2913.97095227	424.550058137	-1.43146783475	-0.0186632051466
1667.13913186	702.673815782	2745.81294764	376.0	18.1478772285	1.78126726886	0.309355204734	1978.40156269	876.835366341	3244.11971031	388.882781273	2.18524663736	0.0284908296918
1667.13913186	702.673815782	2745.81294764	376.0	5.10666653128	0.0806284659561	0.0140028596659	1862.10791714	627.597800961	2886.03245845	396.326740348	-1.72303964235	-0.0224646628729
1667.13913186	702.673815782	2745.81294764	376.0	9.1690362186	0.045718773924	0.00794004409934	1813.56493581	720.451826583	2997.57753131	463.560768918	-0.972855094074	-0.0126838995316
1667.13913186	702.673815782	2745.81294764	376.0	9.22016285369	0.0222504471453	0.00386426661086	1778.80305474	764.805664057	2998.98137307	455.372654275	-0.864970719419	-0.0112773235909
1667.13913186	702.673815782	2745.81294764	376.0	-15.1049001651	-0.397888292973	-0.0691018223295	1328.025326	631.725441681	2331.06064318	371.309875502	-5.14744895184	-0.0671114596068
1667.13913186	702.673815782	2745.81294764	376.0	-15.0297840042	-0.34536089992	-0.0599793157208	1328.59671085	682.954887964	2333.12319245	321.571593636	-4.92957812426	-0.0642709012289
1667.13913186	702.673815782	2745.81294764	376.0	-1.37618355653	-0.1384662707	-0.0240476329802	1574.04101331	841.15478753	2708.02552137	292.829720527	-2.63088499508	-0.0343009777715
1667.13913186	702.673815782	2745.81294764	376.0	0.388868266967	-0.0545021856826	-0.00946547163644	1718.66748869	680.626123559	2756.49054287	357.196930616	-2.55137298509	-0.0332643153206
1667.13913186	702.673815782	2745.81294764	376.0	11.6788755468	0.101811854248	0.0176818086572	1861.49842082	741.516244773	3066.49302455	463.478358956	-0.277021259149	-0.00361175044523
1667.13913186	702.673815782	2745.81294764	376.0	1.22887378553	-0.130179656673	-0.0226084850075	1631.2407469	726.928906394	2779.55552316	421.385869859	-2.44077418934	-0.0318223492744
1667.13913186	702.673815782	2745.81294764	376.0	-10.8219341794	-0.308658192098	-0.0536051045673	1416.04250096	645.720347246	2448.66287776	386.900029553	-4.30921364797	-0.0561827072746
1667.13913186	702.673815782	2745.81294764	376.0	-3.02665146043	-0.00535628091404	-0.000930232878438	1773.35110537	591.447473728	2662.70675996	297.908180863	-3.06466199974	-0.039956479788
1667.13913186	702.673815782	2745.81294764	376.0	-13.8875491663	-0.344823416088	-0.0598859701438	1389.86815834	611.088229091	2364.48682453	363.530437098	-4.88583773981	-0.0637006224225
1667.13913186	702.673815782	2745.81294764	376.0	2.06413253286	-0.127598684813	-0.0221602439759	1633.79114609	729.655441245	2802.49016599	439.043578655	-2.3447999856	-0.0305710558748
1667.13913186	702.673815782	2745.81294764	376.0	-2.78213762683	-0.0396968559361	-0.00689420908928	1448.63034018	872.466008086	2669.42065246	348.324304199	-2.751025451	-0.0358673461668
1667.13913186	702.673815782	2745.81294764	376.0	3.21590492322	-0.00311977061373	-0.00054181497286	1772.73403186	634.172176056	2834.11568141	427.20947349	-2.22711836385	-0.0290367452913
1667.13913186	702.673815782	2745.81294764	376.0	18.2496567722	1.72383432485	0.299380744157	1971.14108539	845.425609449	3246.9143862	430.347691357	1.91952770878	0.0250264368811
1667.13913186	702.673815782	2745.81294764	376.0	5.84348229332	0.0794050433937	0.0137903861399	1860.2822261	625.09638418	2906.26404105	420.88543077	-1.66361184919	-0.0216898546179
1667.13913186	702.673815782	2745.81294764	376.0	4.88705344749	-0.0145508599806	-0.00252706842317	1752.12507791	736.278322463	2880.00229396	391.598893591	-1.65596670089	-0.0215901786296
1667.13913186	702.673815782	2745.81294764	376.0	-11.5993882988	-0.268425573829	-0.0466178488761	1488.03068102	540.847595994	2427.31544189	398.437164875	-4.58866158655	-0.0598260963045
1667.13913186	702.673815782	2745.81294764	376.0	-1.99585653495	-0.158868507394	-0.0275909182692	1598.97662533	683.990654107	2691.01046049	408.043181048	-2.88534734459	-0.037618609447
1667.13913186	702.673815782	2745.81294764	376.0	-3.94417187936	-0.169780166918	-0.0294859616044	1588.08989096	609.324775556	2637.5133655	440.098698987	-3.26705747246	-0.042595273435
1667.13913186	702.673815782	2745.81294764	376.0	8.4557765986	-0.0137710579224	-0.00239163909733	1660.28702407	866.784816053	2977.99275631	450.920916191	-0.907349852328	-0.0118298546588
1667.13913186	702.673815782	2745.81294764	376.0	5.14887113793	0.190254980076	0.0330418513504	1983.93670961	575.276479047	2887.19131801	327.978129351	-1.43478711721	-0.0187064813195
1667.13913186	702.673815782	2745.81294764	376.0	-13.1903486965	-0.369402883332	-0.0641547209677	1356.45827896	633.479405811	2383.6306453	393.692960529	-4.81297926476	-0.0627507074936
1667.13913186	702.673815782	2745.81294764	376.0	0.0201290142138	-0.17172962866	-0.0298245273811	1542.00816388	835.51245964	2746.36565272	368.845029203	-2.49248827789	-0.032496587717
1667.13913186	702.673815782	2745.81294764	376.0	0.369496470552	-0.0739812356193	-0.0128484257762	1695.35552569	721.2720233	2755.95862957	339.331080588	-2.49743366818	-0.0325610647741
1667.13913186	702.673815782	2745.81294764	376.0	-11.3156096619	-0.309610198533	-0.0537704408707	1376.33124759	692.498394552	2435.10747244	366.277830296	-4.30104812906	-0.0560762467934
1667.13913186	702.673815782	2745.81294764	376.0	-1.07211840501	-0.199050423973	-0.034569368526	1537.99034519	755.739828412	2716.37458166	422.644408066	-2.71984132005	-0.0354607734035
1667.13913186	702.673815782	2745.81294764	376.0	-16.6034085206	-0.325636904854	-0.0565538216142	1408.86644959	592.637202709	2289.91440674	288.41075444	-5.28051918637	-0.0688464039943
1667.13913186	702.673815782	2745.81294764	376.0	-5.89141459442	-0.276306950226	-0.0479866186568	1438.55138371	696.372762404	2584.04572291	449.121576795	-3.53510642361	-0.0460900446364
1667.13913186	702.673815782	2745.81294764	376.0	-1.13141224971	-0.0826858366369	-0.0143601661405	1686.25390772	623.35990046	2714.7464836	405.132675419	-2.79427442545	-0.0364312180632
1667.13913186	702.673815782	2745.81294764	376.0	-9.45894051069	-0.220396320632	-0.0382765405753	1528.31824278	614.83671416	2486.08813439	342.933177454	-4.00991614049	-0.0522805233441
1667.13913186	702.673815782	2745.81294764	376.0	12.1796272956	0.21995311811	0.0381995689667	1998.9294835	659.05415067	3080.2427309	422.259096731	0.0452676052654	0.00059019042067
1667.13913186	702.673815782	2745.81294764	376.0	13.1973139975	0.146789567776	0.02549315175	1850.97569782	807.729210349	3108.18650413	449.481595959	0.328130763219	0.0042781064305
1667.13913186	702.673815782	2745.81294764	376.0	13.6286217165	1.62530153622	0.282268415461	2003.36060193	824.194449854	3120.02940732	292.474355534	1.46082134843	0.0190459106706
1667.13913186	702.673815782	2745.81294764	376.0	18.3524618643	0.892205505841	0.154950591497	2035.64894078	757.434433958	3249.73722172	456.653846986	1.82601360747	0.0238072178289
1667.13913186	702.673815782	2745.81294764	376.0	0.685488854837	0.0369302385714	0.00641372674044	1818.27177706	608.137069657	2764.63518937	338.22634266	-2.51240011565	-0.0327561944674
1667.13913186	702.673815782	2745.81294764	376.0	-14.3310057625	-0.373859027619	-0.0649286258456	1296.00725389	694.963775786	2352.31033589	361.339306213	-4.87704662194	-0.0635860055012
1667.13913186	702.673815782	2745.81294764	376.0	-9.41514144152	-0.243548618557	-0.0422974328859	1464.25213385	711.276676624	2487.2907749	311.761964431	-3.89240411034	-0.0507484238636
1667.13913186	702.673815782	2745.81294764	376.0	14.1793168685	0.244151232843	0.0424020897608	2006.13342487	699.226861919	3135.15046611	429.790179322	0.609373303761	0.007944893139
1667.13913186	702.673815782	2745.81294764	376.0	6.56247939624	-0.00459281400907	-0.000797640501749	1765.80992243	706.685586888	2926.00635659	453.51084727	-1.58121966873	-0.0206156410525
1667.13913186	702.673815782	2745.81294764	376.0	13.1989623855	0.941405444345	0.16349521437	1865.7160641	846.378288809	3108.23176578	396.137412874	0.805474957612	0.0105016291736
1667.13913186	702.673815782	2745.81294764	376.0	6.37732342948	0.131712634168	0.0228747193762	1702.78020735	868.349238695	2920.92232008	349.79287404	-0.836887349441	-0.0109111779588
1667.13913186	702.673815782	2745.81294764	376.0	-12.0832436498	-0.279063054005	-0.0484652750964	1436.37300349	661.598738402	2414.02967901	316.057937124	-4.38882241402	-0.0572206312128
1667.13913186	702.673815782	2745.81294764	376.0	-7.38628697705	-0.311782686548	-0.0541477399353	1359.18961159	718.723405827	2542.99932348	465.086306061	-3.81233779797	-0.0497045345237
1667.13913186	702.673815782	2745.81294764	376.0	13.9751940873	1.12200116571	0.194859528605	1957.03429355	808.073540329	3129.54563635	364.437802476	1.19532706294	0.0155844467137
1667.13913186	702.673815782	2745.81294764	376.0	5.64932357198	-0.0931955247115	-0.0161853985258	1660.72706674	785.813095641	2900.93280574	454.392643354	-1.72236336632	-0.0224558457147
1667.13913186	702.673815782	2745.81294764	376.0	14.9979162945	0.744124213976	0.129233104199	1873.5694774	835.279158265	3157.62767513	448.779039473	0.974627799723	0.0127070117304
1667.13913186	702.673815782	2745.81294764	376.0	-15.3677898696	-0.401545888633	-0.0697370421384	1366.17656886	536.613612909	2323.84218364	421.052001874	-5.51629062021	-0.0719203470692
1667.13913186	702.673815782	2745.81294764	376.0	7.46550431091	-0.0220534503457	-0.00383005389818	1679.37327775	850.113715928	2950.80173162	421.314737943	-1.02286497824	-0.0133359188819
1667.13913186	702.673815782	2745.81294764	376.0	-11.8190757461	-0.333984350807	-0.0580035343533	1386.06567479	646.529579018	2421.28323551	388.687981706	-4.5049209106	-0.0587343013116
1667.13913186	702.673815782	2745.81294764	376.0	10.8175830938	0.143977665497	0.0250048047061	1923.41914688	654.211956827	3042.84354486	465.212441153	-0.61162092225	-0.00797419716102
1667.13913186	702.673815782	2745.81294764	376.0	3.95389567308	-0.0621255667644	-0.010789435006	1679.28627496	810.138340288	2854.37952697	364.954911725	-1.68574878713	-0.021978471801
1667.13913186	702.673815782	2745.81294764	376.0	-0.963072432601	0.0217613526486	0.00377932487818	1802.76208842	626.386064087	2719.36878009	290.220627587	-2.73558346166	-0.0356660164492
1667.13913186	702.673815782	2745.81294764	376.0	0.114637379935	0.0956906665183	0.0166187333307	1883.25215723	558.711330358	2748.96067566	306.997188075	-2.59287741367	-0.03380544216
1667.13913186	702.673815782	2745.81294764	376.0	13.9113901343	0.333383102351	0.0578991146841	1856.90127939	827.660801001	3127.79369915	443.231618763	0.68238826471	0.0088968483013
1667.13913186	702.673815782	2745.81294764	376.0	-13.1654217083	-0.336271752487	-0.0584007906368	1405.98282131	595.736458361	2384.31509376	382.595814091	-4.81042062958	-0.0627173484951
1667.13913186	702.673815782	2745.81294764	376.0	-21.5366949121	-0.516622563059	-0.0897225708682	1269.93605363	543.679641045	2154.45559025	340.839895582	-6.67877261351	-0.087076566017
1667.13913186	702.673815782	2745.81294764	376.0	-4.45587976847	-0.169403262284	-0.0294205040437	1505.57879404	827.943242751	2623.46282403	289.940787234	-3.09301953195	-0.0403261998951
1667.13913186	702.673815782	2745.81294764	376.0	-5.97956520085	-0.289723873186	-0.0503167546345	1411.30992235	705.623552646	2581.62527215	464.691797153	-3.57894894954	-0.0466616551439
1667.13913186	702.673815782	2745.81294764	376.0	-1.27178136114	-0.202412533459	-0.0351532708335	1536.2957334	742.790947278	2710.89221036	431.805529681	-2.76642784531	-0.0360681596521
1667.13913186	702.673815782	2745.81294764	376.0	-8.9368829873	-0.204412887034	-0.0355006750667	1553.73683967	545.60981347	2500.42285746	401.076204327	-4.07717860166	-0.0531574785092
1667.13913186	702.673815782	2745.81294764	376.0	9.71463564324	0.0434326600219	0.00754301146611	1733.31835603	845.615503847	3012.55867095	433.624811072	-0.493973895758	-0.00644033762396
1667.13913186	702.673815782	2745.81294764	376.0	-8.79733235882	-0.238606748135	-0.0414391712634	1489.02767388	687.961535694	2504.25465669	327.26544711	-3.82719389606	-0.0498982255028
1667.13913186	702.673815782	2745.81294764	376.0	-0.821734077453	-0.108452876062	-0.0188351643038	1640.68244561	794.449155408	2723.24966695	288.118065932	-2.55909541525	-0.0333649988951
1667.13913186	702.673815782	2745.81294764	376.0	-7.55878556742	-0.15203235536	-0.0264036740812	1358.59565887	813.993959061	2538.26283485	365.673216917	-3.51600419315	-0.0458409933918
1667.13913186	702.673815782	2745.81294764	376.0	-5.40656429009	-0.158702391718	-0.0275620687248	1272.94264002	867.545073899	2597.35880534	456.871091424	-3.303919541	-0.0430758740678
1667.13913186	702.673815782	2745.81294764	376.0	-15.2662206915	-0.392909311915	-0.0682371156505	1358.87191647	579.774141029	2326.63108328	387.985025778	-5.30250194587	-0.0691330110284
1667.13913186	702.673815782	2745.81294764	376.0	5.22857723205	0.0394254876972	0.0068470801836	1817.26631252	607.987518678	2889.37989826	464.126067056	-1.98703852972	-0.0259066301137
1667.13913186	702.673815782	2745.81294764	376.0	0.980531546011	-0.177545351549	-0.0308345521967	1570.01039911	748.704474242	2772.73650979	454.021636442	-2.48414726313	-0.0323878391542
1667.13913186	702.673815782	2745.81294764	376.0	6.46610151836	0.182923737783	0.0317686241373	1968.87570537	634.44985634	2923.36000034	320.034438634	-0.981899251842	-0.012801815539
1667.13913186	702.673815782	2745.81294764	376.0	-13.4273750114	-0.252123817752	-0.0437866998528	1274.54312858	787.149906506	2377.12234605	315.429310967	-4.50468680853	-0.0587312491334
1667.13913186	702.673815782	2745.81294764	376.0	-9.95710550733	-0.261669397626	-0.0454444942039	1462.40829572	669.76902936	2472.40945541	340.232130336	-4.04401795123	-0.0527251362612
1667.13913186	702.673815782	2745.81294764	376.0	-0.77074070157	-0.202517013743	-0.0351714160721	1526.82978263	771.735501673	2724.64984967	426.084565364	-2.66811054689	-0.0347863174302
1667.13913186	702.673815782	2745.81294764	376.0	-6.74542935421	-0.111718281725	-0.0194022719216	1654.7404509	611.196121926	2560.59607506	294.659502236	-3.56763478423	-0.0465141432103
1667.13913186	702.673815782	2745.81294764	376.0	7.70002085827	0.229922541838	0.0399309728791	2026.29079371	565.382716458	2957.24111734	365.56760717	-0.950228860019	-0.0123889029989
1667.13913186	702.673815782	2745.81294764	376.0	15.1632316105	1.79911425842	0.31245471664	1982.82355746	872.255991875	3162.16692448	307.087375147	1.80600868021	0.0235463973952
1667.13913186	702.673815782	2745.81294764	376.0	5.79668122175	-0.011327321083	-0.00196723186575	1760.15476769	697.926553387	2904.97897116	446.897650085	-1.73485335464	-0.022618687805
1667.13913186	702.673815782	2745.81294764	376.0	-13.0875146059	-0.368918337904	-0.0640705692783	1371.54945347	605.841730669	2386.45427707	409.063092925	-4.87559004584	-0.0635670149393
1667.13913186	702.673815782	2745.81294764	376.0	8.59383290927	0.266883834112	0.04635009276	2054.48940606	619.505013709	2981.78352437	307.789104592	-0.334327655851	-0.00435890033704
1667.13913186	702.673815782	2745.81294764	376.0	5.50756369685	0.0553232014984	0.00960805861382	1834.47004431	618.416038603	2897.04034473	444.154261816	-1.85050788965	-0.0241265696173
1667.13913186	702.673815782	2745.81294764	376.0	-5.41315948841	-0.171196095481	-0.0297318679196	1489.45746043	818.929373562	2597.17771353	288.790879542	-3.21873237773	-0.0419652200487
1667.13913186	702.673815782	2745.81294764	376.0	-8.63868584702	-0.24340333644	-0.0422722015353	1254.86156323	826.427520607	2508.61079315	427.321709311	-3.8304726315	-0.0499409730313
1667.13913186	702.673815782	2745.81294764	376.0	-11.9858155461	-0.232405388774	-0.0403621724165	1339.0817383	761.82769163	2416.7048725	315.795442564	-4.25450962241	-0.0554694866025
1667.13913186	702.673815782	2745.81294764	376.0	-13.1751301224	-0.332984659572	-0.0578299165634	1352.34611083	681.762610329	2384.04851887	349.939797719	-4.62889888763	-0.0603507025767
1667.13913186	702.673815782	2745.81294764	376.0	-1.43465496699	-0.12536731981	-0.0217727196614	1424.1421089	842.657825141	2706.42000581	439.620071761	-2.66038108516	-0.0346855421794
1667.13913186	702.673815782	2745.81294764	376.0	8.95823503058	0.0845378671827	0.0146818109036	1860.32146704	673.618633119	2991.78932499	457.849224835	-1.03918301661	-0.0135486703599
1667.13913186	702.673815782	2745.81294764	376.0	11.0575459789	0.302067221756	0.0524604414304	1864.75106328	818.180523215	3049.43247683	366.500890331	0.342639120042	0.00446726362505
1667.13913186	702.673815782	2745.81294764	376.0	19.164930186	1.77680239232	0.308579783314	1983.51655013	865.029556843	3272.0460821	423.499975125	2.24116068196	0.0292198263619
1667.13913186	702.673815782	2745.81294764	376.0	-1.14474484324	-0.0648002117313	-0.0112539443785	1391.71083869	865.488126873	2714.38039552	457.181429957	-2.61917306143	-0.0341482798101
1667.13913186	702.673815782	2745.81294764	376.0	-12.6058187932	-0.266606716242	-0.0463019653078	1401.23393873	706.193021256	2399.68074306	292.25378308	-4.40556649333	-0.0574389373315
1667.13913186	702.673815782	2745.81294764	376.0	1.9903351159	0.0764158897591	0.0132712556025	1859.37015846	633.485293723	2800.46382696	307.60837477	-2.1070570828	-0.027471409163
1667.13913186	702.673815782	2745.81294764	376.0	2.7129145945	0.0398499240117	0.00692079263837	1819.8051767	601.974499896	2820.30450784	398.524831241	-2.27011257142	-0.0295972955856
1667.13913186	702.673815782	2745.81294764	376.0	-12.715750036	-0.24787505601	-0.0430488113945	1490.23713879	617.293691378	2396.66223676	289.131406595	-4.515432782	-0.05887135309
1667.13913186	702.673815782	2745.81294764	376.0	6.68944374284	0.0368387519456	0.00639783812879	1753.80235212	821.86479784	2929.49256006	353.825410095	-0.890694992105	-0.0116127117615
1667.13913186	702.673815782	2745.81294764	376.0	9.90903767792	0.0766696050158	0.0133153186898	1846.57654495	708.596186998	3017.89658719	462.723855243	-0.785001579561	-0.0102347011677
1667.13913186	702.673815782	2745.81294764	376.0	-2.88483069453	-0.0714313483825	-0.012405583255	1698.54008391	580.402153414	2666.60089292	387.658655594	-3.04645085864	-0.0397190463968
1667.13913186	702.673815782	2745.81294764	376.0	-10.8886256703	-0.303504299085	-0.0527100206816	1360.05828249	712.802124875	2446.83165417	373.971246808	-4.21522503934	-0.0549573016863
1667.13913186	702.673815782	2745.81294764	376.0	-1.75234571031	-0.105864133732	-0.0183855737638	1661.22038673	664.851489633	2697.69681224	371.62493588	-2.84173106102	-0.0370499486444
1667.13913186	702.673815782	2745.81294764	376.0	4.08004151434	-0.124680379376	-0.0216534177451	1589.32082664	849.825461053	2857.84325581	418.696968121	-1.84424396532	-0.0240449017643
1667.13913186	702.673815782	2745.81294764	376.0	10.0838983135	0.129598144589	0.0225074929817	1869.46550649	772.604859817	3022.69793316	380.627566855	-0.16060232158	-0.00209390249778
1667.13913186	702.673815782	2745.81294764	376.0	-20.5101581661	-0.465828550504	-0.0809011029011	1262.57373097	628.511041013	2182.64236914	291.557597154	-6.11902300716	-0.0797786571989
1667.13913186	702.673815782	2745.81294764	376.0	-12.9002402313	-0.240255286577	-0.0417254752652	1510.97422189	565.117117777	2391.5964811	315.505141427	-4.62284399478	-0.0602717600363
1667.13913186	702.673815782	2745.81294764	376.0	-5.46441518698	-0.205707756681	-0.0357255569089	1543.10540839	659.884939413	2595.77032793	392.779980118	-3.39452091987	-0.0442571175994
1667.13913186	702.673815782	2745.81294764	376.0	-2.36774849407	-0.151274074104	-0.0262719823037	1603.85314803	754.539334346	2680.79900293	322.406520553	-2.88224923751	-0.0375782169167
1667.13913186	702.673815782	2745.81294764	376.0	-7.26323419791	-0.303439246846	-0.0526987229674	1365.85818151	722.452720216	2546.37812262	458.067220889	-3.76465450814	-0.0490828488675
1667.13913186	702.673815782	2745.81294764	376.0	4.58757427646	0.143740038011	0.0249635356046	1933.07754155	573.299491327	2871.77915611	365.402123235	-1.75518386862	-0.0228837531763
1667.13913186	702.673815782	2745.81294764	376.0	-2.94169627189	-0.15952031652	-0.0277041188816	1599.21293347	638.276668487	2665.03947053	427.54986857	-3.07301040307	-0.0400653246815
1667.13913186	702.673815782	2745.81294764	376.0	4.08444588063	-0.0460746905355	-0.00800185664042	1725.2879156	667.693698558	2857.96419147	464.982577314	-2.14204423441	-0.0279275649859
1667.13913186	702.673815782	2745.81294764	376.0	11.476200819	1.1053558664	0.191968715942	2010.67054744	767.348963528	3060.92795563	282.908444665	0.908444999398	0.0118441329778
1667.13913186	702.673815782	2745.81294764	376.0	11.2667665774	0.272893397057	0.0473937820522	2039.37876936	676.363636283	3055.17728311	339.434877469	0.319494936499	0.00416551416557
1667.13913186	702.673815782	2745.81294764	376.0	-11.112048556	-0.252459733949	-0.0438450388935	1468.04746636	672.649048375	2440.69687964	300.000364907	-4.19828236375	-0.0547364063071
1667.13913186	702.673815782	2745.81294764	376.0	11.318506659	0.224513702222	0.0389916120566	1994.59007566	686.276591815	3056.59796897	375.731301487	0.123594908119	0.00161140688552
1667.13913186	702.673815782	2745.81294764	376.0	11.7508072197	0.151373952377	0.0262893283045	1918.43279165	711.48263015	3068.46813373	438.552711936	-0.126260148699	-0.00164615578486
1667.13913186	702.673815782	2745.81294764	376.0	0.673663712614	-0.191813433858	-0.033312510222	1534.97407717	795.513832926	2764.31049309	433.82258299	-2.46581090495	-0.0321487732066
1667.13913186	702.673815782	2745.81294764	376.0	11.5635636798	0.272631106679	0.0473482297116	1731.52814796	872.581498725	3063.32677637	459.217129686	-0.0381588691937	-0.000497508072929
1667.13913186	702.673815782	2745.81294764	376.0	-11.0148544668	-0.288473820634	-0.0500996562407	1394.96427263	700.734836882	2443.36564753	347.666538018	-4.20174567139	-0.0547815602528
1667.13913186	702.673815782	2745.81294764	376.0	5.49064972383	0.124960192559	0.0217020132961	1889.79777993	720.72584888	2896.57591867	286.052289859	-0.99800131857	-0.0130117512199
1667.13913186	702.673815782	2745.81294764	376.0	-3.1766763056	-0.0543975026514	-0.00944729118641	1717.14271537	559.703704298	2658.58735834	381.740938671	-3.09256827741	-0.0403203165243
1667.13913186	702.673815782	2745.81294764	376.0	1.08974332788	-0.156799180523	-0.0272315353462	1481.58599663	853.272915214	2775.73526104	440.876349192	-2.33814748567	-0.0304843218471
1667.13913186	702.673815782	2745.81294764	376.0	-10.0534698377	-0.288677184254	-0.0501349746881	1468.24731936	541.553550956	2469.76347115	459.962600841	-4.49122356686	-0.0585557179512
1667.13913186	702.673815782	2745.81294764	376.0	7.93047807397	0.136330638268	0.0236767346767	1920.60333407	618.544603353	2963.56904141	424.421103984	-1.16556224199	-0.015196378644
1667.13913186	702.673815782	2745.81294764	376.0	13.7857307099	1.73187966744	0.300777990177	1950.07157363	877.556126984	3124.3433264	296.715625791	1.47142193467	0.0191841190961
1667.13913186	702.673815782	2745.81294764	376.0	14.9406700279	0.398678538649	0.0692390654131	2050.5400238	726.233844492	3156.05579973	379.281931439	1.27249075981	0.0165904923053
1667.13913186	702.673815782	2745.81294764	376.0	10.8005166193	0.174115516117	0.0302388878286	1944.56763902	697.62344592	3042.37493139	400.183846451	-0.163110828803	-0.00212660793746
1667.13913186	702.673815782	2745.81294764	376.0	0.337488989855	-0.0424509028928	-0.00737250831762	1725.4516049	734.00945626	2755.07976402	295.618702863	-2.37454103468	-0.0309588140114
1667.13913186	702.673815782	2745.81294764	376.0	15.3287638788	1.75852667893	0.305405814332	1973.75482956	857.983635327	3166.71213094	334.973666053	1.68845405836	0.0220137426122
1667.13913186	702.673815782	2745.81294764	376.0	3.21751305628	-0.071417141532	-0.0124031159312	1697.46269471	669.463297505	2834.15983773	467.233845524	-2.25342819697	-0.0293797678875
1667.13913186	702.673815782	2745.81294764	376.0	-11.7952170912	-0.342156639711	-0.0594228273204	1406.82406634	581.593283753	2421.93834955	433.52099946	-4.71751864061	-0.061506110047
1667.13913186	702.673815782	2745.81294764	376.0	6.32112476124	0.121057041996	0.0210241476201	1905.21370482	620.509234739	2919.37920977	393.656270219	-1.41319469116	-0.0184249633788
1667.13913186	702.673815782	2745.81294764	376.0	4.53193142331	-0.021376428082	-0.00371247448454	1751.83088096	671.188472217	2870.25130744	447.231954265	-2.02423210765	-0.0263915529028
1667.13913186	702.673815782	2745.81294764	376.0	3.57772483604	0.0754026320997	0.0130952817124	1847.82041289	705.219133854	2844.05057942	291.011032683	-1.56117740977	-0.0203543338953
1667.13913186	702.673815782	2745.81294764	376.0	4.29376391869	0.0285565995147	0.00495946500776	1710.33980552	845.529784018	2863.71167326	307.842083727	-1.26903275171	-0.0165454074539
1667.13913186	702.673815782	2745.81294764	376.0	-8.40351026029	-0.242701161969	-0.0421502539023	1408.43167275	750.312052794	2515.06827486	356.324549316	-3.71585826569	-0.0484466527469
1667.13913186	702.673815782	2745.81294764	376.0	6.74296843997	0.236948858045	0.0411512431477	2035.63933315	552.516622353	2930.96224812	342.806292619	-1.10124405753	-0.0143578103981
1667.13913186	702.673815782	2745.81294764	376.0	-4.36694892072	-0.26348255106	-0.0457593871241	1452.14046718	709.662160317	2625.90469876	464.102071267	-3.3065233122	-0.0431098215411
1667.13913186	702.673815782	2745.81294764	376.0	-16.8183251363	-0.453879909881	-0.0788259655923	1323.17655956	536.142111119	2284.01319847	424.694527798	-5.89214251919	-0.076820632584
1667.13913186	702.673815782	2745.81294764	376.0	5.28960909336	0.0173173105487	0.00300752180422	1782.13461048	741.885013136	2891.05571901	367.03609539	-1.42786012196	-0.0186161684741
1667.13913186	702.673815782	2745.81294764	376.0	-3.53441643591	-0.0294897389717	-0.00512152465643	1379.55630076	876.133545957	2648.76448352	393.074636808	-2.8759865853	-0.0374965656492
1667.13913186	702.673815782	2745.81294764	376.0	-10.801779315	-0.339206774209	-0.0589105200085	1389.51280904	634.609879919	2449.21629264	425.093603673	-4.42930565305	-0.0577484439772
1667.13913186	702.673815782	2745.81294764	376.0	-2.24931401479	-0.0333713587611	-0.00579565105264	1741.3332681	590.521133815	2684.05099219	352.196590275	-2.93738750864	-0.0382970992
1667.13913186	702.673815782	2745.81294764	376.0	13.2977254473	0.120963078963	0.0210078289271	1843.80423979	798.372931721	3110.94361472	468.766443208	0.206564385859	0.00269314714288
1667.13913186	702.673815782	2745.81294764	376.0	-3.40301090293	-0.1424573656	-0.0247407720737	1614.70896035	753.613349137	2652.37263366	284.050324177	-3.05347530103	-0.0398106297397
1667.13913186	702.673815782	2745.81294764	376.0	-13.9731955374	-0.238860954455	-0.0414833196344	1311.49819323	763.249421767	2362.13513538	287.387520379	-4.58513120279	-0.059780067833
1667.13913186	702.673815782	2745.81294764	376.0	-4.82754483843	-0.160752475048	-0.027918109595	1597.15174825	672.002958607	2613.25759642	344.102889558	-3.25477862734	-0.0424351841895
1667.13913186	702.673815782	2745.81294764	376.0	-10.9415308672	-0.375592608585	-0.0652296993027	1303.79049501	698.28453015	2445.37897642	443.303951266	-4.4500409021	-0.0580187862073
1667.13913186	702.673815782	2745.81294764	376.0	2.4956153021	0.0631126309581	0.0109608598399	1844.53608456	640.174469737	2814.33787573	329.627321437	-2.06072901991	-0.0268673926977
1667.13913186	702.673815782	2745.81294764	376.0	11.5666964467	0.422545227768	0.0733840270524	1993.87880827	753.953219966	3063.41279629	315.580768055	0.729734806948	0.00951414350649
1667.13913186	702.673815782	2745.81294764	376.0	-4.87250787441	-0.158176541209	-0.0274707435237	1429.95105057	817.494411229	2612.02299555	364.577533752	-3.10783545397	-0.0405193670661
1667.13913186	702.673815782	2745.81294764	376.0	-14.3534354234	-0.405370135621	-0.0704012045191	1296.25561676	668.608931919	2351.69445936	386.829910673	-4.99632109587	-0.0651410833882
1667.13913186	702.673815782	2745.81294764	376.0	13.0255677912	0.131412186628	0.0228225402271	1885.60143304	747.959819935	3103.47067456	469.909421585	0.0610024464029	0.000795338284261
1667.13913186	702.673815782	2745.81294764	376.0	10.2003917486	0.0940730374215	0.0163377973987	1728.3353124	861.334526873	3025.89662499	436.226785717	-0.331813062377	-0.00432611554598
1667.13913186	702.673815782	2745.81294764	376.0	-1.11749758088	-0.102856133552	-0.0178631701201	1663.13229861	616.204868757	2715.12855438	435.791387013	-2.82846725481	-0.0368770176637
1667.13913186	702.673815782	2745.81294764	376.0	-2.43977319082	-0.102019157673	-0.0177178113361	1666.06144753	676.681434025	2678.82133948	336.07845792	-2.92872276284	-0.0381841298937
1667.13913186	702.673815782	2745.81294764	376.0	-16.4177707899	-0.303286398901	-0.0526721776487	1440.55436098	568.438152888	2295.01167158	286.019157713	-5.26116504144	-0.0685940683369
1667.13913186	702.673815782	2745.81294764	376.0	3.11586646756	-0.0123163918372	-0.00213900518186	1754.25875506	738.439371964	2831.36881254	338.670685516	-1.85420190365	-0.0241747314687
1667.13913186	702.673815782	2745.81294764	376.0	-9.01739050277	-0.305734197471	-0.0530972902868	1303.90790134	753.903199051	2498.21227168	440.401171291	-3.99701159913	-0.0521122763902
1667.13913186	702.673815782	2745.81294764	376.0	-0.291915468136	-0.164516021573	-0.0285717300405	1586.65984487	756.719876249	2737.79749492	394.4177738	-2.60281963567	-0.0339350669579
1667.13913186	702.673815782	2745.81294764	376.0	-7.36032383672	-0.223755223445	-0.0388598859752	1373.9093111	775.965521484	2543.71222275	393.837390166	-3.56615102148	-0.0464947981941
1667.13913186	702.673815782	2745.81294764	376.0	14.2998696523	0.853671379185	0.148258315246	1940.66286348	804.914731559	3138.46062005	392.883025013	1.12243267245	0.0146340635261
1667.13913186	702.673815782	2745.81294764	376.0	-17.3162495525	-0.478137429181	-0.0830388032617	1302.75256374	540.489046033	2270.34112539	427.099515608	-6.02690426034	-0.0785776305129
1667.13913186	702.673815782	2745.81294764	376.0	11.4823416359	0.256310231542	0.0445137602538	1993.41323588	728.872958212	3061.09657098	338.810376881	0.450603277688	0.00587487976125
1667.13913186	702.673815782	2745.81294764	376.0	-0.489662598598	0.117472862849	0.0204016781606	1907.94695896	537.142160057	2732.36772861	287.278609593	-2.69246391602	-0.0351038320211
1667.13913186	702.673815782	2745.81294764	376.0	9.54237352835	0.0249138132574	0.0043268171687	1784.79332103	753.73205228	3007.8286755	469.303302189	-0.876429243145	-0.0114267176421
1667.13913186	702.673815782	2745.81294764	376.0	8.86928681312	0.0076601449786	0.00133034820747	1695.01587058	854.954671004	2989.34697332	439.376431735	-0.746851193294	-0.00973730369354
1667.13913186	702.673815782	2745.81294764	376.0	-5.11514761819	-0.157291507578	-0.0273170384817	1603.29581615	565.047832024	2605.36056205	437.016913874	-3.4782844814	-0.0453492109701
1667.13913186	702.673815782	2745.81294764	376.0	5.01456962634	0.215757419316	0.0374708960257	2014.43644516	532.043204356	2883.50364971	337.024000192	-1.55181900964	-0.0202323208559
1667.13913186	702.673815782	2745.81294764	376.0	-0.209247972152	-0.116778544518	-0.0202810949146	1578.25516618	855.822481799	2740.06738973	305.98974175	-2.3905136353	-0.031167061738
1667.13913186	702.673815782	2745.81294764	376.0	-7.60575140211	-0.264482926699	-0.0459331237754	1470.64022968	652.159211855	2536.97324088	414.173799342	-3.78841119474	-0.0493925840253
1667.13913186	702.673815782	2745.81294764	376.0	18.0275899208	1.82975249066	0.317775701747	2009.5501668	854.006070322	3240.81684584	377.260608718	2.20455373628	0.0287425519723
1667.13913186	702.673815782	2745.81294764	376.0	-1.90449153107	-0.161650254615	-0.0280740282416	1586.73613871	776.481284922	2693.5191726	330.301748962	-2.80304372616	-0.0365455505366
1667.13913186	702.673815782	2745.81294764	376.0	16.1443990853	1.50856612676	0.261994811873	1875.78442592	877.969126666	3189.10794805	435.354395457	1.32280901555	0.0172465321454
1667.13913186	702.673815782	2745.81294764	376.0	9.9366586473	0.25551006245	0.0443747937565	2053.42319243	555.705683909	3018.65500734	409.526131003	-0.601520355686	-0.00784250789681
1667.13913186	702.673815782	2745.81294764	376.0	13.4057827057	0.136673568724	0.0237362918936	1876.90031579	771.649991255	3113.91066491	465.360357861	0.226653213948	0.00295506145956
1667.13913186	702.673815782	2745.81294764	376.0	-7.34183659825	-0.308063253045	-0.0535017806608	1387.06466422	699.883898674	2544.21984773	457.271284845	-3.80342904192	-0.0495883838582
1667.13913186	702.673815782	2745.81294764	376.0	10.2498111162	0.129906383809	0.0225610253229	1734.10329774	862.930900959	3027.25358838	430.219389679	-0.262414936922	-0.00342131599638
1667.13913186	702.673815782	2745.81294764	376.0	-12.1774458339	-0.248933554181	-0.0432326422684	1359.45674247	742.20956907	2411.44306324	309.776751706	-4.30289553248	-0.0561003328877
1667.13913186	702.673815782	2745.81294764	376.0	-7.84947938629	-0.0741627699954	-0.0128799531079	1696.24771573	528.5001912	2530.28092633	305.5330194	-3.77079711081	-0.0491629349518
1667.13913186	702.673815782	2745.81294764	376.0	14.1226194971	0.235388135788	0.040880190307	1998.8065146	699.061309551	3133.59366234	435.725838195	0.5521801329	0.00719921946414
1667.13913186	702.673815782	2745.81294764	376.0	2.29438939989	-0.031818434568	-0.00552595251268	1722.72289596	777.361489938	2808.81258885	308.728202955	-1.89696342791	-0.0247322480823
1667.13913186	702.673815782	2745.81294764	376.0	-15.457177963	-0.379009221369	-0.065823067275	1351.08161291	618.787512467	2321.38775379	351.51862842	-5.17262161775	-0.0674396560332
1667.13913186	702.673815782	2745.81294764	376.0	2.79676107651	0.0564935007079	0.00981130613198	1836.16728165	657.989878074	2822.6067754	328.44961567	-1.96655141376	-0.0256395229956
1667.13913186	702.673815782	2745.81294764	376.0	18.5907451172	1.91385752069	0.33238234121	2057.606486	831.976070798	3256.28003413	366.697477338	2.41425714214	0.0314766250605
1667.13913186	702.673815782	2745.81294764	376.0	-12.3408197216	-0.243427124868	-0.0422763329051	1512.61741029	541.005262302	2406.95712188	353.334449292	-4.61003586324	-0.0601047700552
1667.13913186	702.673815782	2745.81294764	376.0	-12.2979422424	-0.246885866429	-0.0428770174417	1494.58027039	610.131506679	2408.13445726	303.422680186	-4.46052153805	-0.0581554307439
1667.13913186	702.673815782	2745.81294764	376.0	3.44474561669	0.156876792633	0.027245014351	1948.92736805	557.850475253	2840.3992188	333.621375499	-1.91434074602	-0.024958810248
1667.13913186	702.673815782	2745.81294764	376.0	5.71880232449	0.0845446912875	0.0146829960555	1846.56492452	738.737224132	2902.84056232	317.538413669	-1.06790411741	-0.0139231306051
1667.13913186	702.673815782	2745.81294764	376.0	5.71456645081	0.201790489759	0.0350452396247	1997.85240631	540.36207805	2902.72425315	364.509768796	-1.49452185953	-0.0194852915193
1667.13913186	702.673815782	2745.81294764	376.0	9.14096120489	0.156846295943	0.0272397179477	1942.75471645	603.046428632	2996.80664395	451.005498869	-1.01784291648	-0.0132704421966
1667.13913186	702.673815782	2745.81294764	376.0	5.0667473597	-0.104573127146	-0.0181613628249	1631.92365794	823.407278784	2884.93635267	429.605415945	-1.70162834929	-0.0221855065096
1667.13913186	702.673815782	2745.81294764	376.0	-1.22887886275	-0.0519366604375	-0.00901991324027	1721.82284232	645.819613561	2712.07023272	344.427776833	-2.78324768295	-0.0362874534934
1667.13913186	702.673815782	2745.81294764	376.0	-3.57287223697	-0.210357727433	-0.036533123903	1465.41627118	792.639249056	2647.70855916	389.653038922	-2.98733433318	-0.0389482963909
1667.13913186	702.673815782	2745.81294764	376.0	11.119971535	0.614749335365	0.106764386135	1763.55161744	874.289825534	3051.14656583	413.305122853	0.137545494614	0.00179329197671
1667.13913186	702.673815782	2745.81294764	376.0	13.8962341499	1.41206628191	0.245235547397	1993.8936057	806.287819304	3127.37754417	327.196119165	1.36848850323	0.0178420926105
1667.13913186	702.673815782	2745.81294764	376.0	-15.4966672336	-0.282791056241	-0.0491127225149	1259.23617099	773.320925086	2320.30345229	287.746356217	-4.87441170539	-0.0635516519608
1667.13913186	702.673815782	2745.81294764	376.0	-21.1564270254	-0.484640093365	-0.0841681301432	1283.0253516	568.927688728	2164.89703512	312.943994794	-6.42639212736	-0.0837860772798
1667.13913186	702.673815782	2745.81294764	376.0	-17.4091074857	-0.378542668624	-0.0657420404001	1362.11375952	589.782561766	2267.79142023	315.895098951	-5.52308857812	-0.0720089775505
1667.13913186	702.673815782	2745.81294764	376.0	-11.8848699258	-0.305237962957	-0.0530111085371	1439.22234302	592.12651254	2419.47665041	388.127794851	-4.57022889801	-0.0595857744199
1667.13913186	702.673815782	2745.81294764	376.0	-0.608738490119	-0.209672112623	-0.0364140522096	1526.4474193	739.492039957	2729.09812736	463.158668104	-2.71685437014	-0.0354218301191
1667.13913186	702.673815782	2745.81294764	376.0	8.61436705301	0.0876267238895	0.0152182570145	1849.28655963	740.637331483	2982.34735354	392.423462431	-0.677882514174	-0.00883810318349
1667.13913186	702.673815782	2745.81294764	376.0	6.53149820973	0.0660172626991	0.0114653113406	1840.46045687	691.631977027	2925.15567116	393.063237264	-1.28881822968	-0.0168033667494
1667.13913186	702.673815782	2745.81294764	376.0	2.4511257349	-0.0469656624739	-0.00815659299652	1717.39897294	750.050984043	2813.11627544	345.666318448	-2.0341213481	-0.0265204869375
1667.13913186	702.673815782	2745.81294764	376.0	4.30427556254	-0.131231297326	-0.0227911249263	1580.56922903	851.872552592	2864.00030334	431.558521721	-1.84468324107	-0.0240506289579
1667.13913186	702.673815782	2745.81294764	376.0	-8.52682812734	-0.204716341696	-0.0355533764668	1551.51209006	568.633375884	2511.6821969	391.536730956	-3.96479279561	-0.0516922137629
1667.13913186	702.673815782	2745.81294764	376.0	-10.7794597838	-0.245826295827	-0.0426930003172	1335.89771979	763.052804657	2449.82914521	350.878620763	-4.09056821883	-0.0533320497891
1667.13913186	702.673815782	2745.81294764	376.0	-8.49631583408	-0.270065383617	-0.0469026369603	1384.17844927	737.285896037	2512.5200074	391.05566209	-3.79919216536	-0.0495331442681
1667.13913186	702.673815782	2745.81294764	376.0	2.50486916142	-0.00143446779611	-0.000249126050036	1774.0861275	603.653137537	2814.5919694	436.852704365	-2.34233948352	-0.030538976317
1667.13913186	702.673815782	2745.81294764	376.0	8.56303761614	-0.0133307233823	-0.00231516557524	1716.43790565	821.272668509	2980.93794322	443.227369065	-0.90163859376	-0.0117553923567
1667.13913186	702.673815782	2745.81294764	376.0	-4.78641126165	-0.102144563508	-0.0177395907447	1665.17017596	594.739524262	2614.38704749	354.477347272	-3.29427911184	-0.0429501839875
1667.13913186	702.673815782	2745.81294764	376.0	-3.87865728197	-0.0163480357429	-0.00283918647845	1759.99946448	551.51010586	2639.3122738	327.80270346	-3.1762843088	-0.0414117902061
1667.13913186	702.673815782	2745.81294764	376.0	-10.722513636	-0.255737602119	-0.0444143108925	1452.70736256	692.040218904	2451.39277991	306.645198446	-4.11795333339	-0.0536890917
1667.13913186	702.673815782	2745.81294764	376.0	0.662670327038	-0.0166357681974	-0.00288915738059	1757.3944856	696.897084824	2764.00863528	309.717064859	-2.37564790079	-0.0309732451212
1667.13913186	702.673815782	2745.81294764	376.0	4.14380153277	0.219669435556	0.0381503014164	2019.28293458	536.426818132	2859.59398665	303.884233939	-1.62688661344	-0.0212110379848
1667.13913186	702.673815782	2745.81294764	376.0	-6.54244074707	-0.135470823084	-0.023527409358	1627.7900024	588.237637627	2566.16976252	350.142122489	-3.56057542659	-0.0464221046492
1667.13913186	702.673815782	2745.81294764	376.0	-2.83053508745	-0.146043281445	-0.0253635431477	1485.30609251	847.753278734	2668.09174872	335.032377478	-2.81681050393	-0.0367250391647
1667.13913186	702.673815782	2745.81294764	376.0	11.0940465625	0.0946015866756	0.0164295912948	1761.10048883	846.915786491	3050.43471458	442.418439258	-0.156347928174	-0.00203843452639
1667.13913186	702.673815782	2745.81294764	376.0	-4.54634886558	-0.123703287018	-0.0214837247338	1641.13303044	637.82531761	2620.97871185	342.020363794	-3.23376068984	-0.0421611563212
1667.13913186	702.673815782	2745.81294764	376.0	-14.7714213515	-0.399535590622	-0.0693879108409	1268.77956729	700.64212135	2340.21734762	370.795658988	-4.99353048393	-0.0651046999209
1667.13913186	702.673815782	2745.81294764	376.0	-4.8386903679	-0.122890093881	-0.0213424963322	1642.00221597	623.060180624	2612.95156103	347.889164427	-3.28490885098	-0.04282801631
1667.13913186	702.673815782	2745.81294764	376.0	-12.9352243339	-0.321961652471	-0.0559155353371	1357.67838193	688.293762395	2390.63588308	344.663738749	-4.56298393366	-0.0594913159539
1667.13913186	702.673815782	2745.81294764	376.0	-15.2016098336	-0.411072972882	-0.0713916243283	1329.50782335	610.393758205	2328.40517658	388.503595024	-5.25663693249	-0.0685350317143
1667.13913186	702.673815782	2745.81294764	376.0	1.03515311831	-0.0983965314956	-0.0170886647266	1661.25909665	768.894145076	2774.23631599	344.083074267	-2.33227750488	-0.0304077901549
1667.13913186	702.673815782	2745.81294764	376.0	-0.952799108854	-0.166301790791	-0.0288818671051	1483.04164584	842.106857038	2719.65086635	394.502363475	-2.58585112523	-0.0337138347487
1667.13913186	702.673815782	2745.81294764	376.0	-10.5322170925	-0.249746378445	-0.0433738066073	1504.40921215	558.377788117	2456.61796704	393.830966777	-4.34968871923	-0.0567104135493
1667.13913186	702.673815782	2745.81294764	376.0	13.9592863989	0.171928803544	0.0298591183646	1868.50803813	805.558977225	3129.10884098	455.041825632	0.509238665171	0.00663935678189
1667.13913186	702.673815782	2745.81294764	376.0	2.28091061295	0.0393004519457	0.00682536504788	1811.45530704	709.455378097	2808.44248658	287.531801446	-1.88538051915	-0.0245812323227
1667.13913186	702.673815782	2745.81294764	376.0	1.06208418716	0.0379434595873	0.00658969426663	1818.96025775	595.653443664	2774.97579277	360.362091355	-2.49009919119	-0.0324654392593
1667.13913186	702.673815782	2745.81294764	376.0	10.5002847425	0.212304101257	0.0368711533965	1950.7152875	744.860532153	3034.13112564	338.555305993	0.181749545366	0.00236961597609
1667.13913186	702.673815782	2745.81294764	376.0	2.08593418754	-0.0338516338797	-0.00587906111145	1721.89716834	774.603671281	2803.08879864	306.587959025	-1.94432662432	-0.0253497604214
1667.13913186	702.673815782	2745.81294764	376.0	-1.24411666801	-0.0567350237352	-0.00985325177756	1716.71699255	655.686659531	2711.65183109	339.248179009	-2.78330035629	-0.0362881402384
1667.13913186	702.673815782	2745.81294764	376.0	-0.00137481170405	-0.207470702031	-0.03603173012	1527.03510684	749.52453455	2745.77519789	469.215556499	-2.6330061092	-0.0343286324538
1667.13913186	702.673815782	2745.81294764	376.0	-11.7168250364	-0.311402127338	-0.0540816476793	1442.0979987	560.038754805	2424.09084874	421.954095237	-4.67726690845	-0.0609813156252
1667.13913186	702.673815782	2745.81294764	376.0	13.165733656	0.533707187955	0.0926896818261	1865.60040913	829.118257742	3107.31936702	412.600700152	0.693029179126	0.00903558251795
1667.13913186	702.673815782	2745.81294764	376.0	-13.0650493894	-0.249883934527	-0.0433976961665	1296.06198393	773.602444381	2387.07112989	317.40670158	-4.4479259032	-0.0579912112542
1667.13913186	702.673815782	2745.81294764	376.0	0.0883362505592	-0.0840143133711	-0.014590884573	1684.50878147	639.530288168	2748.23849585	424.199426209	-2.6365725347	-0.0343751308305
1667.13913186	702.673815782	2745.81294764	376.0	13.4474260803	0.280335407722	0.0486862465651	2047.53940875	674.596416978	3115.05411408	392.918288355	0.617407925391	0.0080496470064
1667.13913186	702.673815782	2745.81294764	376.0	11.7698133957	0.319433213183	0.0554764177116	2002.31133028	743.333673773	3068.99000778	323.345003721	0.683931669544	0.00891697091974
1667.13913186	702.673815782	2745.81294764	376.0	-0.974458335307	-0.0899562370514	-0.0156228268585	1670.27557404	764.682553916	2719.0561445	284.098016551	-2.61347037766	-0.0340739293045
1667.13913186	702.673815782	2745.81294764	376.0	6.7136200993	0.185114660682	0.0321491248145	1964.15945124	665.434900048	2930.15639759	300.562046298	-0.783981836815	-0.0102214059559
1667.13913186	702.673815782	2745.81294764	376.0	0.493033411334	-0.12568867438	-0.0218285297638	1620.44116376	803.530627256	2759.35072289	335.378931874	-2.3879124573	-0.0311331480743
1667.13913186	702.673815782	2745.81294764	376.0	-3.29020330179	-0.199765595276	-0.0346935733372	1526.78468982	773.472661492	2655.47011938	355.212768067	-2.96833224686	-0.0387005508065
1667.13913186	702.673815782	2745.81294764	376.0	-16.7920362665	-0.379788801228	-0.065958458011	1271.37630764	701.933603141	2284.73504167	311.425130885	-5.24988509496	-0.0684470025419
1667.13913186	702.673815782	2745.81294764	376.0	0.542253521429	-0.142273841663	-0.0247088992121	1617.50960051	705.867620549	2760.70221504	437.324993987	-2.55383921352	-0.0332964695374
1667.13913186	702.673815782	2745.81294764	376.0	-8.91093953934	-0.262573618455	-0.0456015315135	1432.05293567	715.067352766	2501.13521602	354.014927582	-3.83944432162	-0.0500579442194
1667.13913186	702.673815782	2745.81294764	376.0	0.993894420713	-0.0754514336655	-0.0131037571493	1659.98801351	816.273621032	2773.10342933	296.841794797	-2.13328348586	-0.0278133440138
1667.13913186	702.673815782	2745.81294764	376.0	8.95659685779	0.167076921479	0.0290164851475	1908.0855468	756.277755665	2991.74434383	327.381041365	-0.187717285831	-0.0024474222403
1667.13913186	702.673815782	2745.81294764	376.0	5.79759911923	0.255483506821	0.0443701818029	2057.2581858	542.249841503	2905.00417491	305.496147606	-1.18291758896	-0.0154226543541
1667.13913186	702.673815782	2745.81294764	376.0	3.47790385645	-0.0525669775642	-0.00912938130675	1650.32912919	849.422164501	2841.30968204	341.55838835	-1.64588515664	-0.0214587373747
1667.13913186	702.673815782	2745.81294764	376.0	14.8113603241	0.305727526532	0.0530961317354	1935.25949679	789.880945638	3152.50519714	427.36475472	0.978703683666	0.0127601523294
1667.13913186	702.673815782	2745.81294764	376.0	20.8059282841	1.91677465929	0.332888964795	2058.14798545	841.512735471	3317.10482035	417.444099427	2.73189860524	0.0356179739926
1667.13913186	702.673815782	2745.81294764	376.0	5.16406507128	0.0515595538988	0.00895442061459	1814.14344377	743.801596154	2887.608515	329.663475069	-1.27341324049	-0.0166025194327
1667.13913186	702.673815782	2745.81294764	376.0	-17.5234808548	-0.4107900131	-0.0713424823029	1250.74011582	698.721071553	2264.65094145	315.189754077	-5.42224017529	-0.0706941352711
1667.13913186	702.673815782	2745.81294764	376.0	-1.44202068082	-0.218450082952	-0.0379385347259	1504.24723353	759.378016168	2706.21775708	442.592507384	-2.78620271348	-0.036325980619
1667.13913186	702.673815782	2745.81294764	376.0	-3.6821601185	-0.142361269148	-0.024724082867	1618.19767275	707.72035123	2644.70771836	318.789694381	-3.08210329735	-0.0401838761062
1667.13913186	702.673815782	2745.81294764	376.0	-10.5196340373	-0.31620043791	-0.0549149770598	1358.17241277	704.830128714	2456.9634742	393.96093272	-4.20449060195	-0.0548173481349
1667.13913186	702.673815782	2745.81294764	376.0	-13.9552038743	-0.417904525586	-0.072578069744	1252.41184336	706.780579189	2362.62915279	403.436730242	-4.92645060531	-0.0642301252322
1667.13913186	702.673815782	2745.81294764	376.0	3.65658057904	0.156845021704	0.0272394966488	1947.20576392	594.907395529	2846.21581062	304.102651171	-1.70297092667	-0.0222030107779
1667.13913186	702.673815782	2745.81294764	376.0	5.7265893188	0.109606862369	0.0190355787372	1876.77353934	718.979099723	2903.05437862	307.301739553	-1.03641560185	-0.0135125893331
1667.13913186	702.673815782	2745.81294764	376.0	-4.12221916646	-0.195378683278	-0.0339316921288	1369.04528726	802.736376459	2632.62452004	460.842856317	-3.14263634852	-0.0409730945048
1667.13913186	702.673815782	2745.81294764	376.0	3.51136291588	-0.0710080215564	-0.0123320634867	1698.28888673	691.395413773	2842.22840523	452.544104721	-2.19302119415	-0.0285921928833
1667.13913186	702.673815782	2745.81294764	376.0	-8.02504782481	-0.141127405718	-0.0245097960607	1621.4051867	580.641027974	2525.46014542	323.413930738	-3.77915048889	-0.0492718447052
1667.13913186	702.673815782	2745.81294764	376.0	2.66503482802	0.0513977000912	0.00892631123502	1830.08876831	527.577267293	2818.98981901	461.323783402	-2.36905557569	-0.0308872956413
1667.13913186	702.673815782	2745.81294764	376.0	17.3311775499	0.880525345841	0.152922081598	1992.02986358	781.7123011	3221.69466479	447.952500104	1.6100504253	0.0209915309688
1667.13913186	702.673815782	2745.81294764	376.0	-2.13129273421	-0.233642248819	-0.040576979649	1442.96049707	774.571894898	2687.2916358	469.759243829	-2.90208654366	-0.0378368519382
1667.13913186	702.673815782	2745.81294764	376.0	-7.42427926073	-0.183756109479	-0.0319131833065	1391.48257301	793.003597504	2541.95612643	357.469955918	-3.5065773211	-0.0457180876284
1667.13913186	702.673815782	2745.81294764	376.0	9.20651065508	0.210547575047	0.0365660950064	1999.6298032	612.550716764	2998.60650924	386.42598927	-0.610342555624	-0.00795753006028
1667.13913186	702.673815782	2745.81294764	376.0	-17.6388068221	-0.502159548004	-0.0872107585974	1276.73881276	563.664168685	2261.48430611	421.081324664	-6.04973582777	-0.078875304143
1667.13913186	702.673815782	2745.81294764	376.0	-7.06313112594	-0.277098673983	-0.0481241184409	1448.30892397	672.03539574	2551.87257868	431.528258969	-3.71644516455	-0.0484543046226
1667.13913186	702.673815782	2745.81294764	376.0	12.2630576353	0.934090698145	0.162224852057	1879.13358629	837.568861047	3082.53357197	365.831124633	0.721813032039	0.00941086091316
1667.13913186	702.673815782	2745.81294764	376.0	10.8595328936	0.487217524595	0.0846157562687	1750.38625799	873.477886615	3043.99540789	420.131263288	0.0243669696834	0.00031769191243
1667.13913186	702.673815782	2745.81294764	376.0	14.9537925157	0.248349707899	0.0431312448591	2013.44268718	690.870563032	3156.4161187	452.102868489	0.669659314872	0.0087308906763
1667.13913186	702.673815782	2745.81294764	376.0	1.45629044447	0.0239503319897	0.00415948801488	1803.47434331	610.767442985	2785.79995922	371.558172925	-2.43250445654	-0.0317145300723
1667.13913186	702.673815782	2745.81294764	376.0	-1.93789904087	-0.198797969742	-0.0345255244429	1531.36763224	772.986458591	2692.60186487	388.24777404	-2.79784436369	-0.0364777622385
1667.13913186	702.673815782	2745.81294764	376.0	-9.72092902572	-0.221478674997	-0.0384645145878	1373.55408603	766.023164254	2478.89441982	339.317169539	-3.8884601764	-0.0506970036036
1667.13913186	702.673815782	2745.81294764	376.0	11.9223579258	0.26783589755	0.0465154389631	2062.38664415	581.073864712	3073.17859524	429.718086378	-0.153024817146	-0.00199510843737
1667.13913186	702.673815782	2745.81294764	376.0	17.1997449445	1.37985909545	0.239642079793	2042.153431	776.489285623	3218.08577129	399.443054668	1.86938559391	0.0243726935321
1667.13913186	702.673815782	2745.81294764	376.0	14.6619505	0.371790268372	0.0645693415026	2039.52512505	731.151596731	3148.40268285	377.725961068	1.19653914955	0.0156002496682
1667.13913186	702.673815782	2745.81294764	376.0	-1.61844031262	-0.213544017211	-0.037086491353	1492.79684765	784.835793159	2701.37360399	423.740963176	-2.76304094694	-0.0360240019158
1667.13913186	702.673815782	2745.81294764	376.0	-12.0511602932	-0.256479189243	-0.0445431033766	1478.13614014	630.428966306	2414.91062797	306.34552153	-4.40247107174	-0.0573985798141
1667.13913186	702.673815782	2745.81294764	376.0	-18.7065830566	-0.401604047172	-0.0697471426141	1335.97383922	596.60605201	2232.16516801	299.585276783	-5.75990670521	-0.0750965672126
1667.13913186	702.673815782	2745.81294764	376.0	-13.5191076872	-0.407853085947	-0.0708324220123	1300.55599234	663.897432194	2374.60353836	410.150113829	-4.90782926308	-0.0639873437168
1667.13913186	702.673815782	2745.81294764	376.0	-0.348594058005	-0.000756308865728	-0.000131349229894	1774.08869042	528.804184186	2736.24120686	433.348332258	-2.75066874035	-0.0358626954413
1667.13913186	702.673815782	2745.81294764	376.0	7.67366065872	0.0723778082449	0.0125699562773	1845.47087477	697.460252861	2956.51731557	413.586187941	-1.09653385561	-0.014296399682
1667.13913186	702.673815782	2745.81294764	376.0	1.88703351931	-0.0137184267603	-0.002382498569	1762.29090126	643.963085776	2797.62735834	391.373371304	-2.37497578054	-0.0309644821453
1667.13913186	702.673815782	2745.81294764	376.0	3.1238558311	0.0234587101437	0.00407410735389	1801.34862353	651.282698081	2831.58818552	378.956863906	-2.09219913617	-0.0272776940831
1667.13913186	702.673815782	2745.81294764	376.0	16.3430500455	1.87901528876	0.326331241535	2042.56205036	822.881340829	3194.56253183	329.119140648	1.98443661028	0.0258727067833
1667.13913186	702.673815782	2745.81294764	376.0	-13.9199871234	-0.332214459472	-0.0576961548232	1397.46601954	619.537297108	2363.5961389	346.592822249	-4.8369119497	-0.0630627372842
1667.13913186	702.673815782	2745.81294764	376.0	15.2923418516	1.45037361171	0.251888435517	2030.92519204	787.054005672	3165.7120502	347.732852486	1.64076343009	0.0213919612788
1667.13913186	702.673815782	2745.81294764	376.0	13.096090706	1.47900687017	0.256861213992	1961.30549678	834.401984461	3105.40710188	309.699620645	1.23707474702	0.016128745072
1667.13913186	702.673815782	2745.81294764	376.0	-3.3414786553	-0.0394351083291	-0.00684875101236	1733.06089042	531.467889614	2654.06219408	389.533414047	-3.13558126299	-0.0408811116426
1667.13913186	702.673815782	2745.81294764	376.0	2.11683186701	0.184712725426	0.0320793201504	1981.69082447	532.748423387	2803.93719113	289.497943268	-2.09601410793	-0.0273274329586
1667.13913186	702.673815782	2745.81294764	376.0	17.316902307	1.07789648084	0.187199805634	2053.55740845	752.146925907	3221.30269332	415.598358961	1.80011886819	0.0234696071472
1667.13913186	702.673815782	2745.81294764	376.0	-3.94790368116	-0.184744969973	-0.0320849201064	1553.6356739	765.252637177	2637.41089721	318.522586131	-3.07480022419	-0.0400886600285
1667.13913186	702.673815782	2745.81294764	376.0	9.49048482849	0.919069225177	0.159616051611	1804.62573822	870.023461798	3006.40390886	331.75470884	0.144573950764	0.00188492765012
1667.13913186	702.673815782	2745.81294764	376.0	-11.4721787286	-0.197790732322	-0.0343505960962	1560.34934215	541.294699493	2430.80837874	329.164337089	-4.39696662156	-0.0573268138404
1667.13913186	702.673815782	2745.81294764	376.0	-4.91779271712	-0.18725799318	-0.0325213603994	1567.86759818	620.436353818	2610.77955848	422.475606481	-3.3821756116	-0.0440961618201
1667.13913186	702.673815782	2745.81294764	376.0	-17.498120731	-0.425897206672	-0.0739661699674	1335.40635189	563.789121646	2265.34728302	366.151809485	-5.75088002551	-0.0749788790809
1667.13913186	702.673815782	2745.81294764	376.0	-7.34083775756	-0.144330674752	-0.0250661123224	1400.52955497	810.082757547	2544.24727403	333.634961515	-3.45584175225	-0.0450566069393
1667.13913186	702.673815782	2745.81294764	376.0	5.63176838318	0.000993519690663	0.000172545969202	1771.98988266	708.324155895	2900.45077309	420.136734534	-1.63782054159	-0.0213535924588
1667.13913186	702.673815782	2745.81294764	376.0	5.74587154902	-0.0929664062227	-0.0161456071939	1656.9771062	796.679224842	2903.58383259	449.927501545	-1.66884921709	-0.0217581384236
1667.13913186	702.673815782	2745.81294764	376.0	11.8159107463	0.0947359128477	0.016452919911	1840.58567987	773.521516591	3070.2557548	456.148558335	-0.155424937191	-0.00202640074564
1667.13913186	702.673815782	2745.81294764	376.0	3.16256434511	0.00388206737128	0.000674204128392	1779.1916937	679.151323001	2832.65104891	374.308032209	-2.04328234688	-0.0266399262957
1667.13913186	702.673815782	2745.81294764	376.0	4.2891898518	0.0667395510377	0.0115907521774	1841.43334244	695.127079329	2863.58607794	327.025656172	-1.54334377627	-0.0201218223764
1667.13913186	702.673815782	2745.81294764	376.0	16.4930784385	1.57146565289	0.272918661495	2065.55912805	775.692073427	3198.68203087	357.4308294	1.91258729638	0.0249359491053
1667.13913186	702.673815782	2745.81294764	376.0	3.77725308042	-0.0841141174644	-0.0146082176909	1661.9314698	804.699326332	2849.52925179	382.89845566	-1.81611516376	-0.0236781638039
1667.13913186	702.673815782	2745.81294764	376.0	16.1552754939	1.09653489091	0.190436764659	1930.0463393	824.834291988	3189.40659388	434.525962591	1.37897365188	0.0179787959827
1667.13913186	702.673815782	2745.81294764	376.0	-15.6719031769	-0.477507100141	-0.0829293331262	1293.52668058	571.767951422	2315.49180107	450.197169064	-5.69996051733	-0.0743150002259
1667.13913186	702.673815782	2745.81294764	376.0	0.170360780957	-0.0236652910156	-0.00410998454595	1752.15140662	630.124405769	2750.49073602	368.214923638	-2.60620219311	-0.0339791680979
1667.13913186	702.673815782	2745.81294764	376.0	2.30519290571	-0.1160144337	-0.0201483907086	1647.58581563	709.267120936	2809.10923292	452.256296349	-2.33621418824	-0.0304591158832
1667.13913186	702.673815782	2745.81294764	376.0	-10.9607490648	-0.195295883711	-0.0339173122109	1349.17774691	780.752624485	2444.85128066	314.920909268	-4.05628131917	-0.052885023718
1667.13913186	702.673815782	2745.81294764	376.0	14.0450095661	0.252130041228	0.0437877806926	1998.41780231	723.014128916	3131.46263881	410.030707579	0.733162537388	0.0095588336035
1667.13913186	702.673815782	2745.81294764	376.0	3.62719253364	-0.0184054086035	-0.00319649333163	1754.9003997	688.194228848	2845.40886987	402.314241317	-2.03896131848	-0.0265835895499
1667.13913186	702.673815782	2745.81294764	376.0	-6.18844648922	-0.20886199181	-0.0362733573827	1533.91203521	692.475755977	2575.88978268	349.501991498	-3.43933619941	-0.0448414106832
1667.13913186	702.673815782	2745.81294764	376.0	13.2679772866	0.284230711327	0.0493627494489	2077.18702381	589.55006064	3110.12678587	443.389701421	0.144042606189	0.00187800008069
1667.13913186	702.673815782	2745.81294764	376.0	20.5749952206	1.86991732545	0.324751185386	2022.47533846	873.718110547	3310.76383039	414.570381385	2.71039052024	0.0353375556746
1667.13913186	702.673815782	2745.81294764	376.0	4.24218270491	-0.014347719446	-0.00249178871934	1756.32085969	713.653873475	2862.29534962	392.320616453	-1.83645750355	-0.0239433833579
1667.13913186	702.673815782	2745.81294764	376.0	13.4245432394	0.310496532642	0.0539243717684	2078.07149273	660.796066903	3114.42579407	375.558234436	0.709930474319	0.00925593838747
1667.13913186	702.673815782	2745.81294764	376.0	16.1796166505	0.819481705588	0.142320546299	2003.00007736	771.701380942	3190.07495651	415.373498207	1.49456356407	0.0194858352552
1667.13913186	702.673815782	2745.81294764	376.0	12.8996686195	0.260651653129	0.0452677410783	2054.55356778	576.430619004	3100.0137188	469.02953202	-0.143527043058	-0.00187127826673
1667.13913186	702.673815782	2745.81294764	376.0	-16.0186386637	-0.389229583957	-0.067598052094	1364.30308541	571.45812855	2305.97109318	370.209879221	-5.41314485129	-0.070575552168
1667.13913186	702.673815782	2745.81294764	376.0	13.3743880434	1.37728429807	0.239194911093	1978.0735329	812.563538903	3113.04862621	322.411554406	1.25057404755	0.0163047463827
1667.13913186	702.673815782	2745.81294764	376.0	8.9376272204	0.288326270026	0.0500740309181	2077.66475181	608.432462993	2991.22347307	305.126258266	-0.232288249131	-0.00302852997564
1667.13913186	702.673815782	2745.81294764	376.0	-17.877559532	-0.429725153468	-0.0746309748989	1313.44361569	602.351573014	2254.92860329	339.133414582	-5.69171191041	-0.074207456459
1667.13913186	702.673815782	2745.81294764	376.0	8.96909832642	0.244687008665	0.0424951387054	2018.35017867	667.621792311	2992.08761078	306.115639798	-0.167705130423	-0.00218650756745
1667.13913186	702.673815782	2745.81294764	376.0	16.9139637116	1.883524007	0.327114277005	2029.32329474	858.482735167	3210.2387532	322.432723286	2.21283714825	0.0288505495209
1667.13913186	702.673815782	2745.81294764	376.0	-9.9806168553	-0.341176278751	-0.0592525666465	1395.17175845	619.988554236	2471.76387778	456.603565091	-4.39103798969	-0.0572495174666
1667.13913186	702.673815782	2745.81294764	376.0	-12.5017721786	-0.274230176792	-0.0476259424787	1429.34748522	675.406390935	2402.53766848	297.783792327	-4.42838039353	-0.0577363806197
1667.13913186	702.673815782	2745.81294764	376.0	-10.0326576549	-0.333334869842	-0.0578907380761	1413.86853844	588.757834672	2470.33493476	467.708561647	-4.47562000045	-0.0583522816226
1667.13913186	702.673815782	2745.81294764	376.0	-17.4519825952	-0.498328324621	-0.0865453846164	1274.16047129	578.168521368	2266.61414992	414.285157269	-5.94888330419	-0.0775604081381
1667.13913186	702.673815782	2745.81294764	376.0	5.88018171932	0.0890953506541	0.0154733155009	1740.99093503	846.978367041	2907.27173864	319.302436567	-0.871607131151	-0.0113638478638
1667.13913186	702.673815782	2745.81294764	376.0	3.26905427253	0.123675417204	0.021478884544	1911.46631201	593.156444831	2835.57506312	330.952306285	-1.91677201314	-0.0249905086458
1667.13913186	702.673815782	2745.81294764	376.0	-2.27721154754	-0.0875984469159	-0.0152133461125	1678.86776989	541.092900204	2683.28497813	463.324308035	-3.08642153163	-0.0402401764228
1667.13913186	702.673815782	2745.81294764	376.0	4.22867177967	0.0414309665033	0.00719537452298	1820.41236902	618.608218296	2861.92436488	422.903777571	-2.03850212597	-0.0265776026854
1667.13913186	702.673815782	2745.81294764	376.0	11.9540035406	0.0921321634444	0.0160007230713	1830.53608754	786.297467235	3074.04752462	457.213969852	-0.108945412483	-0.00142040954997
1667.13913186	702.673815782	2745.81294764	376.0	9.57317834668	0.255590814615	0.0443888180992	2023.18709074	677.981492871	3008.67451819	307.505934573	0.0112594094831	0.000146798037589
1667.13913186	702.673815782	2745.81294764	376.0	-3.7116032874	-0.147196182398	-0.0255637690861	1613.19129105	684.060719819	2643.89926401	346.647253144	-3.09257436739	-0.0403203959242
1667.13913186	702.673815782	2745.81294764	376.0	-8.86400516548	-0.261422956798	-0.0454016944769	1392.31655328	738.926096747	2502.42394613	371.181296102	-3.8244737385	-0.0498627606063
1667.13913186	702.673815782	2745.81294764	376.0	0.48160095852	-0.00445823898578	-0.000774268667207	1772.53365143	668.31578365	2759.03680912	318.187374043	-2.46395193369	-0.0321245362932
1667.13913186	702.673815782	2745.81294764	376.0	2.89460941189	-0.149398356561	-0.0259462237862	1560.60116557	850.705701958	2825.29350766	413.986640127	-2.07294752028	-0.0270266951796
1667.13913186	702.673815782	2745.81294764	376.0	7.86310016269	0.0131430222205	0.00228256724913	1765.72089793	777.266538324	2961.71897	418.731533744	-0.994027962596	-0.0129599473611
1667.13913186	702.673815782	2745.81294764	376.0	4.26002849196	0.154419741364	0.0268182947836	1944.19647565	595.529523608	2862.78536155	323.059362288	-1.62753907831	-0.0212195446977
1667.13913186	702.673815782	2745.81294764	376.0	-5.96737373472	-0.197901258329	-0.034369791304	1502.57773108	785.3703519	2581.960027	294.011944017	-3.3303103387	-0.0434199522646
1667.13913186	702.673815782	2745.81294764	376.0	-2.03557455279	-0.160749930104	-0.0279176676109	1584.12900057	791.004453649	2689.91987801	314.786423796	-2.81999883339	-0.0367666079973
1667.13913186	702.673815782	2745.81294764	376.0	-0.987772464952	-0.120633910895	-0.0209506618436	1640.35486405	758.252008846	2718.69056341	320.083690516	-2.6876778637	-0.035041432382
1667.13913186	702.673815782	2745.81294764	376.0	10.3941145676	0.737272436599	0.128043146335	1855.11474208	836.532361317	3031.21589123	339.568787836	0.350153796685	0.0045652385487
1667.13913186	702.673815782	2745.81294764	376.0	7.40798643684	0.360435690348	0.0625973758855	1848.15102026	818.026828469	2949.22239839	283.044549653	-0.222070016708	-0.00289530660636
1667.13913186	702.673815782	2745.81294764	376.0	10.721121297	0.184059713403	0.0319659106292	1960.7525329	673.973002795	3040.19488435	405.46934865	-0.242823570015	-0.0031658874839
1667.13913186	702.673815782	2745.81294764	376.0	-6.00506426978	-0.111511823783	-0.019366416079	1403.66978726	829.499167438	2580.92511541	347.756160715	-3.24228813256	-0.0422723354963
1667.13913186	702.673815782	2745.81294764	376.0	-9.26774500129	-0.265931841202	-0.0461847588055	1457.39829714	673.266492186	2491.33800544	360.673216119	-3.95218403039	-0.051527823082
1667.13913186	702.673815782	2745.81294764	376.0	-9.61568780434	-0.23711912297	-0.0411808132981	1483.29429369	696.842148054	2481.78414691	301.647705161	-3.93633080361	-0.0513211317289
1667.13913186	702.673815782	2745.81294764	376.0	-3.23256012587	-0.115130994801	-0.0199949626262	1649.21341895	559.281390577	2657.05289317	448.558083643	-3.19834470685	-0.0416994094765
1667.13913186	702.673815782	2745.81294764	376.0	13.1702937498	0.217912266621	0.0378451314035	1985.74500275	693.956583172	3107.44457867	427.742992742	0.327220295687	0.00426623592812
1667.13913186	702.673815782	2745.81294764	376.0	-11.013625202	-0.284967795903	-0.0494907599692	1398.38221927	701.761978668	2443.39940084	343.255202908	-4.1932847084	-0.0546712478279
1667.13913186	702.673815782	2745.81294764	376.0	-4.15419938382	-0.0841648446775	-0.0146170275577	1438.79638892	850.753525248	2631.74640309	342.19648892	-2.95901498173	-0.0385790740773
1667.13913186	702.673815782	2745.81294764	376.0	-4.02757745295	-0.0730945738398	-0.0126944379715	1332.56693595	875.274701025	2635.22320446	427.381567491	-3.00336927327	-0.0391573568875
1667.13913186	702.673815782	2745.81294764	376.0	-8.61401827231	-0.258289811743	-0.0448575567458	1261.0344719	812.90443254	2509.28811861	435.349214175	-3.85822368532	-0.0503027859885
1667.13913186	702.673815782	2745.81294764	376.0	13.9068927447	1.53535954606	0.266648062879	2049.66687833	778.979573605	3127.67020924	299.023757303	1.50392052088	0.0196078294769
1667.13913186	702.673815782	2745.81294764	376.0	7.63242050325	0.148235505171	0.0257442697415	1886.25145937	764.203042895	2955.38493804	304.930435773	-0.434879228608	-0.00566987260245
1667.13913186	702.673815782	2745.81294764	376.0	8.1874953617	0.213706400983	0.0371146927723	2006.32471484	588.763777469	2970.62625537	375.537763064	-0.850480870519	-0.0110884076991
1667.13913186	702.673815782	2745.81294764	376.0	3.61674143869	-0.0912521941581	-0.0158478975613	1643.15049281	824.351842548	2845.12190235	377.619566989	-1.80869602162	-0.0235814344409
1667.13913186	702.673815782	2745.81294764	376.0	-1.46115837861	-0.131581997225	-0.0228520314736	1630.68383792	620.562788395	2705.6922717	454.445645382	-2.904831213	-0.0378726364146
1667.13913186	702.673815782	2745.81294764	376.0	-11.1627282111	-0.340131089686	-0.0590710471841	1412.22699202	570.864474631	2439.30531111	456.213844466	-4.68439914788	-0.0610743044052
1667.13913186	702.673815782	2745.81294764	376.0	-6.68125069898	-0.202527848489	-0.0351732977577	1524.6041424	747.22070101	2562.35830089	290.533457479	-3.46944302478	-0.0452339377416
1667.13913186	702.673815782	2745.81294764	376.0	-2.52438251563	-0.203741975839	-0.0353841569709	1544.69027719	671.220798585	2676.49812568	460.587049903	-3.04488303239	-0.0396986053767
1667.13913186	702.673815782	2745.81294764	376.0	15.1099006868	1.51897235811	0.263802076782	2070.03082165	764.808928716	3160.70255708	325.862806708	1.69967072683	0.0221599834006
1667.13913186	702.673815782	2745.81294764	376.0	8.91531095719	0.078664871152	0.0136618393803	1851.21456728	697.109224978	2990.61071023	442.286917975	-0.93570325737	-0.0121995209566
1667.13913186	702.673815782	2745.81294764	376.0	17.7284564288	1.72657449299	0.29985663303	1974.47440945	840.586378882	3232.60319968	417.542411356	1.85230275185	0.0241499706891
1667.13913186	702.673815782	2745.81294764	376.0	-7.61814709755	-0.218272567778	-0.0379077054148	1275.08671065	826.989734303	2536.63287827	434.556433316	-3.66166186874	-0.0477400504398
1667.13913186	702.673815782	2745.81294764	376.0	-18.7489462548	-0.53503518741	-0.0929203173688	1254.29760156	556.98752689	2231.00195383	419.716825382	-6.33985305217	-0.0826577972903
1667.13913186	702.673815782	2745.81294764	376.0	4.42014023563	0.0443110508684	0.00769556284619	1822.65913822	579.852275417	2867.18173054	464.670316896	-2.12984947572	-0.0277685720433
1667.13913186	702.673815782	2745.81294764	376.0	1.14409736006	0.0866358408199	0.015046168951	1871.54442929	532.378081	2777.22772109	373.305210804	-2.51168639428	-0.0327468891041
1667.13913186	702.673815782	2745.81294764	376.0	2.21866312207	0.0199147521075	0.0034586231517	1786.16393995	735.137612927	2806.73328691	285.431734034	-1.86751073264	-0.0243482494478
1667.13913186	702.673815782	2745.81294764	376.0	10.1010540031	0.0543310779384	0.00943575511262	1683.10605125	873.781954707	3023.16899631	466.280990348	-0.536718741136	-0.00699763678143
1667.13913186	702.673815782	2745.81294764	376.0	17.0752072622	1.87611021821	0.325826713825	2021.15159711	870.134805431	3214.66619948	323.379796942	2.26317780056	0.0295068813632
1667.13913186	702.673815782	2745.81294764	376.0	12.7157227539	0.326324950143	0.0566733154122	2060.48600908	698.472644583	3094.96290941	336.004255743	0.804335576951	0.0104867741454
1667.13913186	702.673815782	2745.81294764	376.0	13.0398237151	0.759516135715	0.131906241006	1855.52413887	842.145100414	3103.86211556	406.192876277	0.702677461624	0.00916137498858
1667.13913186	702.673815782	2745.81294764	376.0	3.7331012016	0.170843216091	0.0296705828571	1962.89306677	586.402715347	2848.31692379	299.021141667	-1.668974737	-0.0217597749282
1667.13913186	702.673815782	2745.81294764	376.0	10.9855291204	0.248145126714	0.0430957149555	2035.90961299	620.879928717	3047.4550286	390.665486894	-0.130768120339	-0.001704929861
1667.13913186	702.673815782	2745.81294764	376.0	3.3214126947	-0.0779423938419	-0.0135363657245	1687.95528049	738.349728375	2837.01272746	410.707718599	-2.09232088526	-0.0272792814246
1667.13913186	702.673815782	2745.81294764	376.0	-6.77830188708	-0.218944488499	-0.0380243988363	1493.5513341	748.492147402	2559.6934568	317.649975292	-3.4666102893	-0.0451970050757
1667.13913186	702.673815782	2745.81294764	376.0	8.51220694972	0.162353806577	0.0281962151055	1921.83358354	726.839909836	2979.5422282	330.868734825	-0.369704087537	-0.00482013151938
1667.13913186	702.673815782	2745.81294764	376.0	-3.74179504729	-0.100132182702	-0.0173900977253	1668.53998403	689.094355729	2643.07025476	285.435915006	-3.13100544989	-0.0408214530625
1667.13913186	702.673815782	2745.81294764	376.0	7.42540800138	0.202230325813	0.035121626574	1995.83056921	569.054818794	2949.70076196	384.815373953	-1.12553057011	-0.014674453326
1667.13913186	702.673815782	2745.81294764	376.0	7.0486377497	0.0472357718964	0.00820350328176	1814.10045619	729.714925614	2939.35535561	395.539973801	-1.1288150703	-0.0147172760144
1667.13913186	702.673815782	2745.81294764	376.0	9.34424663443	0.167539903205	0.0290968918383	1941.97273738	685.963004522	3002.38848159	374.452739692	-0.428029155282	-0.00558056265036
1667.13913186	702.673815782	2745.81294764	376.0	20.073159798	1.97402919787	0.342832441451	2070.41470168	877.262102273	3296.98436838	349.30756443	2.98058500463	0.03886029993
1667.13913186	702.673815782	2745.81294764	376.0	-7.27805114954	-0.0579530015605	-0.0100647797083	1343.26730277	864.894525846	2545.97127684	337.809448228	-3.40826379033	-0.0444362945284
1667.13913186	702.673815782	2745.81294764	376.0	13.9350677827	1.69826999838	0.294940951438	1941.15323416	870.855444312	3128.44384308	316.435164614	1.40493440384	0.0183172673251
1667.13913186	702.673815782	2745.81294764	376.0	7.66089989292	0.0524540663453	0.00910977185573	1815.37721774	742.858861573	2956.16692881	397.930849494	-0.965717356326	-0.0125908390655
1667.13913186	702.673815782	2745.81294764	376.0	-9.22679431302	-0.237881481756	-0.0413132132261	1473.17561557	713.304346532	2492.46243474	305.982472646	-3.86027913511	-0.0503295845516
1667.13913186	702.673815782	2745.81294764	376.0	12.1993867746	0.764012123125	0.132687065496	1830.43039168	853.020343899	3080.78528923	397.334553658	0.525791164346	0.00685516511533
1667.13913186	702.673815782	2745.81294764	376.0	-6.96200154606	-0.229856166233	-0.039919445334	1466.98070571	749.691162133	2554.64940778	337.977539935	-3.49085814318	-0.0455131439788
1667.13913186	702.673815782	2745.81294764	376.0	-15.2760716527	-0.463889758424	-0.0805643901397	1301.51692415	579.082470667	2326.36059431	445.761199494	-5.57048153112	-0.0726268778503
1667.13913186	702.673815782	2745.81294764	376.0	-9.73699577936	-0.115301198927	-0.0200245222172	1376.17257959	812.909235973	2478.45325682	289.371441255	-3.81275382245	-0.0497099585717
1667.13913186	702.673815782	2745.81294764	376.0	9.8672744979	0.206258472475	0.0358212004993	1998.55106669	560.753799207	3016.74984839	457.444982492	-0.905117774705	-0.0118007532556
1667.13913186	702.673815782	2745.81294764	376.0	-9.4248879198	-0.178984080351	-0.0310844182618	1574.68395662	629.26054221	2487.02315484	283.07865601	-3.96166197843	-0.0516513947644
1667.13913186	702.673815782	2745.81294764	376.0	-5.34817888307	-0.150310457304	-0.0261046296116	1360.37327028	822.557919949	2598.96195941	416.030769184	-3.22936104329	-0.042103794567
1667.13913186	702.673815782	2745.81294764	376.0	-5.11708244265	-0.193746407532	-0.0336482124926	1554.37846956	694.689372238	2605.30743539	356.239593589	-3.2849317015	-0.0428283142308
1667.13913186	702.673815782	2745.81294764	376.0	-13.1781599293	-0.38547267979	-0.0669455852362	1376.09875193	552.462382652	2383.96532604	455.404191464	-5.14843908178	-0.0671243687324
1667.13913186	702.673815782	2745.81294764	376.0	0.814072786482	-0.126345583857	-0.0219426161614	1636.07421245	725.38770025	2768.16586362	406.70395092	-2.48736211092	-0.0324297537278
1667.13913186	702.673815782	2745.81294764	376.0	10.1992279832	0.259608299133	0.0450865403149	2055.71127641	574.367849803	3025.86467017	395.785543958	-0.428154878825	-0.00558220180998
1667.13913186	702.673815782	2745.81294764	376.0	5.51390193315	0.0532714456726	0.00925172727902	1778.62550757	806.294583133	2897.21438084	312.294290137	-1.01774701609	-0.0132691918656
1667.13913186	702.673815782	2745.81294764	376.0	6.11657173733	0.0472106714405	0.00819914405011	1724.67808588	846.955673636	2913.76256636	342.128806845	-0.940450294427	-0.0122614119221
1667.13913186	702.673815782	2745.81294764	376.0	-2.39281736533	-0.20462144953	-0.0355368964101	1539.09396325	710.82264324	2680.11065861	430.194052122	-2.94732944504	-0.0384267202743
1667.13913186	702.673815782	2745.81294764	376.0	-5.35964080147	-0.217388195207	-0.03775411518	1520.956416	704.305574509	2598.64723657	373.385246058	-3.32352092825	-0.0433314332235
1667.13913186	702.673815782	2745.81294764	376.0	3.71411369735	-0.0606420563273	-0.0105317916512	1704.48956271	744.963405802	2847.79556244	398.342593925	-1.95573683667	-0.025498524598
1667.13913186	702.673815782	2745.81294764	376.0	-5.20777472776	-0.0640746314741	-0.0111279318295	1422.8784611	850.462927414	2602.81719488	329.475806374	-3.10223018843	-0.040446286681
1667.13913186	702.673815782	2745.81294764	376.0	0.465189242203	0.0587446406695	0.0102022647915	1842.17232374	610.406510497	2758.58617409	306.007339847	-2.47939711145	-0.0323259075808
1667.13913186	702.673815782	2745.81294764	376.0	6.04811771879	0.0982617627818	0.0170652592535	1881.08786754	605.418723738	2911.88294705	425.376355779	-1.652781955	-0.021548656519
1667.13913186	702.673815782	2745.81294764	376.0	-16.4533551865	-0.42520226657	-0.0738454787373	1342.75198146	547.679854526	2294.03459061	403.602754625	-5.68356839724	-0.0741012828845
1667.13913186	702.673815782	2745.81294764	376.0	-14.1171743486	-0.286850188619	-0.0498176777734	1372.17603301	697.899908149	2358.18174654	288.105805376	-4.67995678794	-0.0610163857619
1667.13913186	702.673815782	2745.81294764	376.0	0.649394653027	-0.0624477790656	-0.0108453940718	1709.68896389	688.650003001	2763.64411011	365.30514322	-2.5139522372	-0.0327764307327
1667.13913186	702.673815782	2745.81294764	376.0	-1.87102317133	-0.0556279814191	-0.00966099017351	1405.73537154	866.097692591	2694.43815115	422.605087022	-2.67367735951	-0.0348588964734
1667.13913186	702.673815782	2745.81294764	376.0	-2.62724950773	-0.233431616384	-0.0405403988163	1494.71942956	722.937442294	2673.67359049	456.016718643	-3.0098606362	-0.0392419900417
1667.13913186	702.673815782	2745.81294764	376.0	17.4173845146	1.57344859794	0.273263042365	2058.41814617	781.794907248	3224.06174679	383.848693369	2.0162085603	0.0262869434198
1667.13913186	702.673815782	2745.81294764	376.0	-4.35061053684	-0.20040738671	-0.0348050341629	1508.60019596	787.599033683	2626.35332022	330.154090576	-3.09564502307	-0.0403604305485
1667.13913186	702.673815782	2745.81294764	376.0	-10.3664489054	-0.358429736115	-0.0622489989779	1292.47362547	723.324640601	2461.16965139	445.371385312	-4.31172328246	-0.0562154274114
1667.13913186	702.673815782	2745.81294764	376.0	10.6196173727	0.190069139236	0.0330095761091	1972.03614758	649.079541611	3037.40777645	416.292087262	-0.363597695615	-0.00474051754388
1667.13913186	702.673815782	2745.81294764	376.0	-9.61469699692	-0.204848821406	-0.0355763844053	1551.75139937	561.22008152	2481.81135263	368.839871736	-4.11737360709	-0.0536815333388
1667.13913186	702.673815782	2745.81294764	376.0	-2.08523101819	-0.106587982475	-0.0185112855983	1660.62537365	712.730478562	2688.55640436	315.200552142	-2.87874204666	-0.0375324908299
1667.13913186	702.673815782	2745.81294764	376.0	0.138729802003	-0.070352832044	-0.0122182757979	1699.75780796	634.122602651	2749.62220851	415.741797894	-2.62512807311	-0.0342259201188
1667.13913186	702.673815782	2745.81294764	376.0	-13.3838223742	-0.377626697236	-0.0655829623542	1387.05245406	536.978871424	2378.31822	454.286894521	-5.20651564205	-0.0678815598703
1667.13913186	702.673815782	2745.81294764	376.0	-10.2939748584	-0.323630802721	-0.0562054190207	1373.02475682	684.539801428	2463.15965315	405.595094903	-4.2170062313	-0.054980524528
1667.13913186	702.673815782	2745.81294764	376.0	-16.1294408675	-0.49252531049	-0.0855375669486	1287.68434999	554.737283837	2302.92867192	460.507038089	-5.89283281151	-0.0768296324838
1667.13913186	702.673815782	2745.81294764	376.0	-8.10555412706	-0.217436550222	-0.037762513064	1471.02492289	756.675872816	2523.24959294	295.548797235	-3.64813014945	-0.0475636264595
1667.13913186	702.673815782	2745.81294764	376.0	12.3631788781	0.150196000768	0.0260847517833	1917.17154431	711.09166447	3085.28271402	457.019505243	-0.0771875481357	-0.00100635655979
1667.13913186	702.673815782	2745.81294764	376.0	-10.6934078289	-0.13375262656	-0.0232290077388	1291.86321419	847.07030768	2452.19197093	313.258449061	-3.96584644183	-0.0517059510016
1667.13913186	702.673815782	2745.81294764	376.0	13.1748944286	0.982779592762	0.170680721216	1938.11126984	809.938083944	3107.5709047	359.521550915	1.00382816521	0.0130877205373
1667.13913186	702.673815782	2745.81294764	376.0	16.8412254556	1.60006541369	0.277885622384	2080.47290669	767.898089584	3208.24149675	359.87050047	1.99221684513	0.0259741440043
1667.13913186	702.673815782	2745.81294764	376.0	-1.19303711291	-0.0367099121429	-0.00637546233812	1738.29932531	683.231102743	2713.05438013	291.52395207	-2.74354907078	-0.0357698705447
1667.13913186	702.673815782	2745.81294764	376.0	-6.31825852044	-0.202929884539	-0.0352431199269	1357.73987098	794.968387962	2572.32538712	419.617128179	-3.42015547024	-0.0445913359874
1667.13913186	702.673815782	2745.81294764	376.0	-12.1984560828	-0.239975742315	-0.0416769264181	1506.99359243	591.108642445	2410.86616111	312.763926232	-4.46907945679	-0.0582670072593
1667.13913186	702.673815782	2745.81294764	376.0	4.19144670472	-0.124966196324	-0.0217030559784	1634.04457552	758.626316952	2860.90223396	468.231341479	-2.07914365105	-0.0271074791532
1667.13913186	702.673815782	2745.81294764	376.0	-11.0962058796	-0.261244439587	-0.0453706911406	1470.59561668	643.609259825	2441.13188991	326.927013405	-4.24698360937	-0.055371363877
1667.13913186	702.673815782	2745.81294764	376.0	-4.54317276396	-0.176258538911	-0.0306110696268	1412.65182491	808.449257054	2621.06592166	399.964839691	-3.09986172821	-0.0404154071475
1667.13913186	702.673815782	2745.81294764	376.0	3.08554189043	0.00562738687065	0.000977316233181	1781.57062146	604.900655533	2830.53615638	444.064879387	-2.27333520457	-0.0296393116632
1667.13913186	702.673815782	2745.81294764	376.0	-8.88468076757	-0.250807234219	-0.0435580469294	1310.23854167	781.747519695	2501.85623277	409.870171403	-3.85907976687	-0.0503139474169
1667.13913186	702.673815782	2745.81294764	376.0	5.0434582842	0.073233378027	0.0127185442909	1854.28520474	580.498465595	2884.29687822	449.513207885	-1.99160629366	-0.0259661837504
1667.13913186	702.673815782	2745.81294764	376.0	5.04913396523	0.0624404896401	0.010844128107	1842.65940934	610.74337206	2884.4527218	431.04994041	-1.90194047421	-0.0247971378645
1667.13913186	702.673815782	2745.81294764	376.0	-9.45208198185	-0.173300494115	-0.0300973418054	1587.49173672	537.292188373	2486.27645676	361.492531669	-4.08995096132	-0.0533240021032
1667.13913186	702.673815782	2745.81294764	376.0	13.5080297947	0.228226530717	0.0396364242301	2006.30006283	659.260978486	3116.71817872	451.1571374	0.229627000846	0.00299383312706
1667.13913186	702.673815782	2745.81294764	376.0	-12.4331375962	-0.274253586769	-0.0476300081224	1435.31159164	668.624686732	2404.42224573	300.485967352	-4.42622652734	-0.0577082989223
1667.13913186	702.673815782	2745.81294764	376.0	8.93840962009	0.199871694315	0.0347119997073	1992.62100769	545.878567043	2991.24495631	452.745381568	-1.13199018114	-0.0147586725051
1667.13913186	702.673815782	2745.81294764	376.0	-8.71045463487	-0.221270984089	-0.0384284446142	1475.59236674	744.094714757	2506.64015648	286.953074982	-3.75341860024	-0.0489363572391
1667.13913186	702.673815782	2745.81294764	376.0	9.46898417668	0.134148217854	0.023297710638	1880.58784958	760.634664036	3005.81354118	364.591027559	-0.252860570102	-0.00329674798047
1667.13913186	702.673815782	2745.81294764	376.0	-8.19029955767	-0.0803794680362	-0.0139596158451	1372.84729764	837.240240179	2520.92264194	310.83510412	-3.55464455296	-0.0463447790478
1667.13913186	702.673815782	2745.81294764	376.0	16.4299510298	1.11558383834	0.19374502229	2058.41556858	749.172381745	3196.94867031	389.360719989	1.71274229215	0.0223304079811
1667.13913186	702.673815782	2745.81294764	376.0	9.39088643565	0.186692048737	0.0324230720279	1961.58539804	681.150163897	3003.66912329	360.933561355	-0.341030932905	-0.00444629638729
1667.13913186	702.673815782	2745.81294764	376.0	14.3536266981	0.256425354736	0.0445337538618	1912.85611955	797.230614911	3139.93668798	429.849953516	0.81923298254	0.0106810036837
1667.13913186	702.673815782	2745.81294764	376.0	16.0782788432	1.59638245858	0.277245998365	2064.8886917	778.301091326	3187.29240988	344.102626855	1.87113604699	0.0243955156061
1667.13913186	702.673815782	2745.81294764	376.0	2.470141938	-0.0680729882923	-0.0118223321105	1702.32185744	688.920084964	2813.6384248	422.396482399	-2.30397296455	-0.0300387609459
1667.13913186	702.673815782	2745.81294764	376.0	10.1458144025	0.156439446163	0.0271690597713	1937.92374129	646.578791871	3024.39803315	439.895499992	-0.642123678435	-0.00837188628989
1667.13913186	702.673815782	2745.81294764	376.0	-20.743476838	-0.490631728362	-0.0852087058635	1254.25282672	615.601005221	2176.23587483	306.382042894	-6.24195210744	-0.0813813834085
1667.13913186	702.673815782	2745.81294764	376.0	12.0596250653	0.201805998187	0.0350479329953	1977.42310508	674.295084519	3076.94769412	425.229504522	0.00788068946166	0.000102746929096
1667.13913186	702.673815782	2745.81294764	376.0	9.82126642797	0.216602303776	0.0376176283043	2001.83615448	635.323716955	3015.48655285	378.326681405	-0.369113040035	-0.00481242555456
1667.13913186	702.673815782	2745.81294764	376.0	3.51198389172	0.067580632165	0.0117368239258	1847.87843699	535.242574171	2842.24545606	459.124444902	-2.25282990892	-0.0293719675218
1667.13913186	702.673815782	2745.81294764	376.0	0.623431407836	-0.0553633864064	-0.00961503758361	1705.42481136	762.283128639	2762.93120796	295.223267965	-2.27772935309	-0.0296966017352
1667.13913186	702.673815782	2745.81294764	376.0	-8.67936698507	-0.304224540257	-0.0528351059842	1362.0420656	719.904507888	2507.49376519	425.547191702	-3.9314796139	-0.051257882841
1667.13913186	702.673815782	2745.81294764	376.0	-3.79968040185	-0.253153256314	-0.0439654839031	1436.83573512	747.150640496	2641.4808312	457.49445558	-3.16165396297	-0.041221042542
1667.13913186	702.673815782	2745.81294764	376.0	16.6804711638	0.705596218868	0.122541892822	1959.29630056	792.926805686	3203.82748459	451.604378345	1.40898725303	0.0183701076015
1667.13913186	702.673815782	2745.81294764	376.0	-15.4060715088	-0.408432516615	-0.0709330525556	1362.13432952	530.339234538	2322.79104143	430.317477373	-5.57731954989	-0.0727160306374
1667.13913186	702.673815782	2745.81294764	376.0	4.47253164093	0.0117278746039	0.00203679656199	1771.52247358	758.533458806	2868.62030053	338.56436814	-1.48495624642	-0.0193605768765
1667.13913186	702.673815782	2745.81294764	376.0	9.44159052579	0.779272836711	0.135337415198	1775.33090248	875.431266406	3005.06136276	354.29919388	0.0146973568011	0.000191621340301
1667.13913186	702.673815782	2745.81294764	376.0	-0.115691836509	-0.130401094249	-0.0226469423844	1467.13100303	857.94217093	2742.63626622	417.563092262	-2.45836903825	-0.0320517475652
1667.13913186	702.673815782	2745.81294764	376.0	10.1021382988	0.257755751107	0.0447648056803	2050.79262566	595.247627961	3023.19876904	377.158515418	-0.323105676919	-0.00421259031185
1667.13913186	702.673815782	2745.81294764	376.0	-13.1981628744	-0.374370684885	-0.0650174860863	1384.07352748	558.274257097	2383.41608259	441.068298008	-5.08058880196	-0.0662397496996
1667.13913186	702.673815782	2745.81294764	376.0	1.74138579452	-0.00654489315704	-0.001136660847	1766.95319746	700.886790325	2793.62814426	325.788156468	-2.1739516933	-0.0283435683611
1667.13913186	702.673815782	2745.81294764	376.0	1.70376793945	0.166834369691	0.0289743608355	1961.79047491	537.448132669	2792.59522832	293.356620747	-2.20818293553	-0.0287898687814
1667.13913186	702.673815782	2745.81294764	376.0	4.99883559479	0.101650904267	0.0176538562465	1885.86804768	582.273033803	2883.07162264	414.930541157	-1.86795112313	-0.0243539911751
1667.13913186	702.673815782	2745.81294764	376.0	-8.06441447137	-0.152640230068	-0.0265092445412	1414.07799731	801.843907971	2524.37921094	308.457305655	-3.56872910501	-0.0465284107563
1667.13913186	702.673815782	2745.81294764	376.0	-8.27633322884	-0.0786221428403	-0.013654418694	1691.38870564	534.836275033	2518.56031826	292.335337583	-3.83345437744	-0.0499798484672
1667.13913186	702.673815782	2745.81294764	376.0	5.79561479785	-0.0477626483667	-0.0082950066632	1719.99626888	721.261250113	2904.94968916	463.692170161	-1.78993721306	-0.0233368606657
1667.13913186	702.673815782	2745.81294764	376.0	-4.07648040493	-0.187413871216	-0.0325484319584	1555.61342575	743.502314394	2633.88042088	334.764680728	-3.10201715435	-0.0404435091831
1667.13913186	702.673815782	2745.81294764	376.0	-6.38475695426	-0.26122516131	-0.0453673430549	1386.60305883	751.622141362	2570.49946452	432.274264325	-3.51223758449	-0.045791885065
1667.13913186	702.673815782	2745.81294764	376.0	13.7497658224	0.679557452103	0.118019703387	1795.4131238	866.471692783	3123.35579786	461.470981285	0.553866475137	0.00722120567323
1667.13913186	702.673815782	2745.81294764	376.0	3.5198674663	0.0611821130378	0.0106255840635	1837.49026486	686.164168192	2842.46192427	318.807491217	-1.71612993035	-0.0223745753632
1667.13913186	702.673815782	2745.81294764	376.0	4.40156656898	-0.00135481662853	-0.00023529291916	1721.23119739	822.140444732	2866.67173239	323.300090273	-1.35564164436	-0.01767459771
1667.13913186	702.673815782	2745.81294764	376.0	-13.9334337652	-0.352152608185	-0.0611588412965	1260.95105535	741.078702405	2363.22691927	361.197161516	-4.74526092002	-0.0618678086053
1667.13913186	702.673815782	2745.81294764	376.0	3.32610268801	-0.115807334575	-0.0201124235108	1634.85278269	795.717957253	2837.1415059	406.570765955	-2.02419881687	-0.026391118864
1667.13913186	702.673815782	2745.81294764	376.0	-6.7333408621	-0.21790418634	-0.0378437280896	1498.1011674	745.832754755	2560.92800244	316.994080287	-3.46347413052	-0.0451561164345
1667.13913186	702.673815782	2745.81294764	376.0	-13.7579278988	-0.426089342113	-0.0739995384009	1260.41086718	692.854076627	2368.04598207	414.781038261	-4.94377823045	-0.0644560395104
1667.13913186	702.673815782	2745.81294764	376.0	-20.1241834926	-0.473270825667	-0.0821936133495	1260.43654086	626.562044615	2193.2405117	306.241926226	-6.07771779091	-0.079240127652
1667.13913186	702.673815782	2745.81294764	376.0	-2.46049431835	-0.0520597399221	-0.00904128862836	1426.70828277	866.183077107	2678.25237607	385.361016193	-2.72245708078	-0.035494877194
1667.13913186	702.673815782	2745.81294764	376.0	5.3971829023	0.226762670958	0.0393821936363	2024.5174979	562.135569035	2894.00949458	307.35642765	-1.28262980309	-0.0167226832215
1667.13913186	702.673815782	2745.81294764	376.0	10.7896194954	0.102861266719	0.0178640616045	1824.24261199	803.863510917	3042.07571675	413.969593838	-0.129621762668	-0.0016899838679
1667.13913186	702.673815782	2745.81294764	376.0	-5.07384784689	-0.200666114297	-0.0348499677487	1435.71223668	794.226331142	2606.49457652	376.556008701	-3.17848816247	-0.0414405236306
1667.13913186	702.673815782	2745.81294764	376.0	8.3288001298	0.369428106824	0.0641591015673	1750.67384762	864.370924235	2974.50621999	359.461448137	-0.323289343037	-0.00421498491574
1667.13913186	702.673815782	2745.81294764	376.0	-6.3234336812	-0.218192432694	-0.0378937882414	1358.87608876	786.80386273	2572.18328689	426.503335404	-3.44485564348	-0.0449133721445
1667.13913186	702.673815782	2745.81294764	376.0	7.67546358359	0.0569790752038	0.00989563654113	1740.35869782	843.543848755	2956.56682051	372.664273941	-0.687139283697	-0.00895879118249
1667.13913186	702.673815782	2745.81294764	376.0	1.43044271845	0.0528682878329	0.00918171028707	1833.82537925	551.028803621	2785.09022902	400.236046146	-2.47519977827	-0.0322711835498
1667.13913186	702.673815782	2745.81294764	376.0	-10.9659991148	-0.350191641414	-0.0608182774251	1401.99757998	573.979191854	2444.70712411	468.730352279	-4.69238601519	-0.0611784356608
1667.13913186	702.673815782	2745.81294764	376.0	-6.43847682443	-0.199828926011	-0.0347045720755	1554.71571375	600.146653549	2569.02441737	414.16205007	-3.62949399712	-0.0473206518529
1667.13913186	702.673815782	2745.81294764	376.0	5.91860979191	0.0670742355288	0.0116488773062	1844.48705195	669.814015225	2908.32690163	394.025834457	-1.47222459633	-0.0191945840461
1667.13913186	702.673815782	2745.81294764	376.0	8.42499923915	0.217500134651	0.0377735558617	2000.85611378	644.76605073	2977.14766759	331.525503081	-0.485027794145	-0.00632370005404
1667.13913186	702.673815782	2745.81294764	376.0	2.41437423788	-0.15658553934	-0.0271944319798	1597.00360758	747.116168642	2812.10714807	467.987371851	-2.31468205639	-0.0301783840468
1667.13913186	702.673815782	2745.81294764	376.0	-5.23426735602	-0.253086671525	-0.0439539200286	1457.83579437	723.909804603	2602.08975687	420.344157899	-3.34291773125	-0.0435843250489
1667.13913186	702.673815782	2745.81294764	376.0	0.723641059976	-0.0828544052602	-0.0143894416916	1665.69427985	795.962468122	2765.68277756	304.026029587	-2.24760356753	-0.0293038274776
1667.13913186	702.673815782	2745.81294764	376.0	-8.01520135025	-0.275822983125	-0.0479025674062	1284.71327328	786.538120325	2525.73051119	454.479117579	-3.82301751254	-0.0498437746094
1667.13913186	702.673815782	2745.81294764	376.0	-7.48286284828	-0.211639067528	-0.0367556560486	1518.48765306	722.582981109	2540.3475307	299.276896535	-3.59750489862	-0.0469035840759
1667.13913186	702.673815782	2745.81294764	376.0	-4.63480267741	-0.115469069214	-0.0200536764874	1473.18396982	847.380673614	2618.54993563	297.985292193	-3.05991380823	-0.0398945737709
1667.13913186	702.673815782	2745.81294764	376.0	4.08212721152	0.11407391834	0.0198113786627	1900.03816035	540.963410225	2857.90052516	416.898954585	-2.09761342049	-0.0273482844914
1667.13913186	702.673815782	2745.81294764	376.0	-2.43134799774	-0.12822354263	-0.0222687639163	1635.59051916	677.451308623	2679.05267952	366.010851737	-2.92505380888	-0.0381362947702
1667.13913186	702.673815782	2745.81294764	376.0	15.9494468305	1.8465144079	0.320686767611	2026.57112965	826.44041911	3183.75492379	330.743375035	1.86511027729	0.0243169527678
1667.13913186	702.673815782	2745.81294764	376.0	7.43087067878	0.175140916402	0.0304169705456	1842.9018161	810.375212918	2949.85075686	296.573727842	-0.359509327309	-0.00468721417613
1667.13913186	702.673815782	2745.81294764	376.0	-2.69675303982	-0.246654034615	-0.0428367548828	1463.43065216	738.696146701	2671.76515351	469.638354647	-3.02865935744	-0.0394870841908
1667.13913186	702.673815782	2745.81294764	376.0	11.6546594448	1.21786643199	0.211508584924	1843.65426098	877.919884053	3065.82809568	344.253950654	0.669059491859	0.00872307029803
1667.13913186	702.673815782	2745.81294764	376.0	-14.9054706092	-0.271657941134	-0.0471792186755	1481.95609881	541.195992395	2336.53660575	313.384514546	-5.03078511227	-0.0655904186736
1667.13913186	702.673815782	2745.81294764	376.0	7.74551457991	0.245186250653	0.0425818427671	2044.75507094	541.876312932	2958.49028984	371.858905972	-0.994211891902	-0.0129623453964
1667.13913186	702.673815782	2745.81294764	376.0	-0.23490357118	-0.13913472621	-0.0241637245936	1621.81644053	665.46560188	2739.36293497	452.080892562	-2.69987749517	-0.0352004888549
1667.13913186	702.673815782	2745.81294764	376.0	19.6835648888	1.96503490594	0.341270390055	2069.70123512	866.041648096	3286.28682092	350.543937703	2.8523103046	0.0371878788083
1667.13913186	702.673815782	2745.81294764	376.0	-20.0478391429	-0.430452236431	-0.0747572484249	1317.7951218	582.953526823	2195.33678473	294.588136114	-6.07206982533	-0.0791664905519
1667.13913186	702.673815782	2745.81294764	376.0	12.7021865597	0.288115085913	0.0500373542747	2058.59997651	663.815468158	3094.59123083	372.175786166	0.522629582102	0.00681394500785
1667.13913186	702.673815782	2745.81294764	376.0	-14.24415498	-0.25942622916	-0.0450549199653	1334.53846789	736.759847175	2354.69509592	283.396780852	-4.65372710567	-0.0606744081574
1667.13913186	702.673815782	2745.81294764	376.0	-3.86469975073	-0.214889972233	-0.0373202452644	1462.80459276	786.847535136	2639.6955215	390.043393603	-3.03460672441	-0.0395646248294
1667.13913186	702.673815782	2745.81294764	376.0	-7.93753060175	-0.242567701833	-0.0421270756916	1505.56602813	607.09143663	2527.86320466	415.205739897	-3.88637693026	-0.050669842637
1667.13913186	702.673815782	2745.81294764	376.0	-14.2052816013	-0.346342302674	-0.0601497573244	1413.14247602	541.549851999	2355.76248618	401.070158167	-5.15389632636	-0.0671955192485
1667.13913186	702.673815782	2745.81294764	376.0	17.8794243252	0.407840308635	0.0708302029585	2031.64783249	744.062913244	3236.74849573	461.037749994	1.59633557061	0.0208127193039
1667.13913186	702.673815782	2745.81294764	376.0	8.35154107223	0.267798162547	0.0465088854719	2061.2209349	595.833495933	2975.13064373	318.076212895	-0.481917682509	-0.00628315101054
1667.13913186	702.673815782	2745.81294764	376.0	14.9922515669	0.205578748542	0.035703151883	1922.90413364	776.443597116	3157.47213231	458.124401553	0.743454623362	0.0096930198613
1667.13913186	702.673815782	2745.81294764	376.0	12.0846293667	0.230214936475	0.0399817534691	1995.07315527	697.175707379	3077.63426547	385.385402817	0.295182960643	0.00384853925218
1667.13913186	702.673815782	2745.81294764	376.0	8.07483297682	0.170435478693	0.0295997705267	1945.12916754	684.623450098	2967.53275702	337.780139384	-0.57673373763	-0.00751934468879
1667.13913186	702.673815782	2745.81294764	376.0	1.62515927032	5.36683061227e-05	9.32065059443e-06	1770.22963627	721.406198107	2790.43678131	298.800946931	-2.08432056106	-0.0271749747205
1667.13913186	702.673815782	2745.81294764	376.0	15.0346848806	0.293058912741	0.0508959556688	2074.8480135	632.035262304	3158.63727173	451.753995928	0.633773531385	0.00826301866213
1667.13913186	702.673815782	2745.81294764	376.0	0.409207889663	-0.0496498235107	-0.00862275503833	1722.39622786	620.541414509	2757.04903086	414.11138849	-2.59339248212	-0.0338121575243
1667.13913186	702.673815782	2745.81294764	376.0	-11.5723519348	-0.207291682828	-0.0360006396019	1325.71906133	783.57041493	2428.05780987	318.768333607	-4.16682491639	-0.0543262700964
1667.13913186	702.673815782	2745.81294764	376.0	0.778827711002	-0.105252797049	-0.0182794020579	1661.09634154	713.374507073	2767.19809977	392.727251161	-2.49472349267	-0.0325257300217
1667.13913186	702.673815782	2745.81294764	376.0	-2.87592113199	-0.131906790565	-0.0229084387922	1628.92699089	744.974328711	2666.84553284	292.944213236	-2.98200906309	-0.0388788665331
1667.13913186	702.673815782	2745.81294764	376.0	8.58387641012	0.174435618292	0.0302944804258	1963.4223289	584.21482347	2981.51013752	433.872985154	-1.08088072555	-0.0140923171519
1667.13913186	702.673815782	2745.81294764	376.0	1.44831599326	-0.0432319124848	-0.00750814735755	1728.68184648	705.804910342	2785.58099571	351.094238883	-2.3199024141	-0.0302464460769
1667.13913186	702.673815782	2745.81294764	376.0	-9.96891845057	-0.0976278132122	-0.0169551603356	1361.76620213	824.463571169	2472.08509409	285.855320792	-3.8419734467	-0.0500909184707
1667.13913186	702.673815782	2745.81294764	376.0	4.27768804171	0.0175443954108	0.00304695995326	1792.45774314	683.939412279	2863.27025975	386.873104332	-1.83056783538	-0.0238665949854
1667.13913186	702.673815782	2745.81294764	376.0	5.69442503431	0.0577239499658	0.0100249999941	1836.87713724	624.63119499	2902.17120753	440.662875304	-1.78967289438	-0.023333414529
1667.13913186	702.673815782	2745.81294764	376.0	11.7902337666	0.194718944332	0.0338171143334	1950.54745922	727.171764674	3069.55071296	391.831489073	0.202932736655	0.00264579839185
1667.13913186	702.673815782	2745.81294764	376.0	-7.05833628508	-0.193658656179	-0.033632972591	1554.68303951	677.865859292	2552.00423604	319.455337242	-3.56938206839	-0.0465369239686
1667.13913186	702.673815782	2745.81294764	376.0	-8.97988149882	-0.293795566865	-0.0510238914319	1439.31986262	638.116642051	2499.24219877	421.805694092	-4.06577488023	-0.0530087989599
1667.13913186	702.673815782	2745.81294764	376.0	-9.40599413928	-0.237208614949	-0.0411963554966	1476.08208995	709.461415735	2487.54194271	301.998437032	-3.89124166562	-0.0507332681306
1667.13913186	702.673815782	2745.81294764	376.0	13.60577178	0.196690247357	0.0341594733166	1936.29855028	753.526099737	3119.40199081	429.577340786	0.508296082394	0.00662706756707
1667.13913186	702.673815782	2745.81294764	376.0	-8.97970451781	-0.325090773632	-0.0564589742327	1324.52058475	727.320214903	2499.24705833	447.406258683	-4.04275474093	-0.0527086667657
1667.13913186	702.673815782	2745.81294764	376.0	10.2918121114	0.265549664527	0.046118385642	2046.46913877	643.282316129	3028.40685714	338.655402243	0.00583370848148	7.60587807233e-05
1667.13913186	702.673815782	2745.81294764	376.0	-2.28401616868	-0.114211705048	-0.0198353082751	1651.31238495	635.209823395	2683.09813596	396.575927611	-2.94275540693	-0.0383670848361
1667.13913186	702.673815782	2745.81294764	376.0	-12.3870833251	-0.278364996345	-0.0483440424357	1463.40407328	600.349663649	2405.68680987	341.933072937	-4.54485253421	-0.0592549222191
1667.13913186	702.673815782	2745.81294764	376.0	7.06254523562	0.0540917865084	0.00939419703168	1803.56950069	774.95686498	2939.73722916	361.210863489	-0.888065823684	-0.0115784331641
1667.13913186	702.673815782	2745.81294764	376.0	13.9958743594	0.338727569001	0.0588272957625	2055.8671711	711.419412159	3130.11347794	362.826894678	1.03988755525	0.0135578560006
1667.13913186	702.673815782	2745.81294764	376.0	7.34466088296	0.0287877375341	0.00499960707435	1722.93739654	843.638542928	2947.48359713	380.907657659	-0.829468253976	-0.0108144492044
1667.13913186	702.673815782	2745.81294764	376.0	-13.8619361041	-0.316944732214	-0.0550442397038	1368.05110266	678.103492152	2365.1901113	319.035516492	-4.70077024106	-0.0612877476018
1667.13913186	702.673815782	2745.81294764	376.0	14.7101926964	1.09212299899	0.189670545152	2008.10138723	777.115708787	3149.72732332	364.510227303	1.39095679445	0.0181350299145
1667.13913186	702.673815782	2745.81294764	376.0	-19.2574163591	-0.48978159363	-0.0850610617627	1296.75261683	527.550951184	2217.04031587	392.736747858	-6.36076638447	-0.0829304613359
1667.13913186	702.673815782	2745.81294764	376.0	-2.20998816006	-0.0408266106112	-0.00709041518083	1730.728389	531.899618576	2685.1308066	422.502799032	-3.00719938855	-0.0392072932014
1667.13913186	702.673815782	2745.81294764	376.0	-8.24939248424	-0.217761400593	-0.0378189302871	1340.61638872	786.34500173	2519.30006071	392.33867026	-3.70078165144	-0.0482500867203
1667.13913186	702.673815782	2745.81294764	376.0	-16.4605003915	-0.363476079392	-0.0631254045488	1394.91490524	545.547112904	2293.83839665	353.3763785	-5.47782367875	-0.0714188224088
1667.13913186	702.673815782	2745.81294764	376.0	7.67212705776	0.227518003861	0.0395133733693	2024.3484369	555.913956425	2956.47520576	376.212812432	-1.02483791595	-0.0133616416682
1667.13913186	702.673815782	2745.81294764	376.0	15.8835629781	0.233815171642	0.0406070114001	1925.04149946	787.116743664	3181.94587644	469.787633319	0.945062890453	0.0123215500711
1667.13913186	702.673815782	2745.81294764	376.0	5.89145741714	-0.12072491585	-0.0209664668028	1608.21116858	834.684253495	2907.58134821	464.68592613	-1.66189263089	-0.021667439777
1667.13913186	702.673815782	2745.81294764	376.0	14.2959069806	0.26847674002	0.046626734981	2035.27101304	680.338677974	3138.3518125	422.742121485	0.67067343637	0.00874411259935
1667.13913186	702.673815782	2745.81294764	376.0	0.688811527057	-0.114248580312	-0.0198417124543	1649.96705047	738.414477198	2764.72642374	376.344896065	-2.48771317301	-0.0324343308085
1667.13913186	702.673815782	2745.81294764	376.0	-10.66452434	-0.23867623204	-0.0414512386316	1280.74698838	801.597634771	2452.98505751	370.640434363	-4.08032292352	-0.0531984735791
1667.13913186	702.673815782	2745.81294764	376.0	3.00262718337	0.173606697016	0.030150520496	1967.83664527	559.943527746	2828.25947361	300.479300593	-1.88933025813	-0.0246327282677
1667.13913186	702.673815782	2745.81294764	376.0	-8.26424531055	-0.221977555247	-0.0385511558262	1522.75894166	646.768623496	2518.89222988	349.364664724	-3.79549277505	-0.0494849123214
1667.13913186	702.673815782	2745.81294764	376.0	-9.5131828388	-0.237237012371	-0.0412012873169	1516.24637457	569.490882938	2484.59874152	398.861484011	-4.16128205772	-0.05425400336
1667.13913186	702.673815782	2745.81294764	376.0	6.37033854681	0.111027635484	0.0192823264127	1893.2413743	638.726587421	2920.73052827	388.762566547	-1.35836012892	-0.0177100407943
1667.13913186	702.673815782	2745.81294764	376.0	-5.82367578014	-0.209060914337	-0.0363079045393	1363.58991515	791.964341723	2585.90570404	430.351447174	-3.36463588095	-0.0438674821507
1667.13913186	702.673815782	2745.81294764	376.0	10.8713510914	0.0984532215589	0.01709851017	1856.05613815	748.363264441	3044.3199135	439.900510901	-0.339578242924	-0.00442735649184
1667.13913186	702.673815782	2745.81294764	376.0	13.4254367336	0.231379842984	0.0401840644293	1955.82474843	757.573102857	3114.45032775	401.052476464	0.65825830074	0.00858224642425
1667.13913186	702.673815782	2745.81294764	376.0	-6.6691008636	-0.239123281463	-0.0415288783367	1405.51749576	762.273923151	2562.69191264	394.900493727	-3.47669463671	-0.0453284828776
1667.13913186	702.673815782	2745.81294764	376.0	-4.62797344402	-0.118574487934	-0.0205929989465	1645.98632501	541.964389312	2618.7374536	430.786739279	-3.39668882784	-0.0442853823707
1667.13913186	702.673815782	2745.81294764	376.0	-7.77310416125	-0.269287931499	-0.0467676157518	1473.03395494	621.010078192	2532.37804715	438.334014016	-3.90601058921	-0.0509258225451
1667.13913186	702.673815782	2745.81294764	376.0	-2.49058881937	0.00863186749828	0.00149910863117	1786.9490366	544.969962494	2677.42603737	345.507038271	-2.98580224435	-0.0389283213084
1667.13913186	702.673815782	2745.81294764	376.0	20.2397527039	1.88150706601	0.326763992012	2072.45831688	776.865869598	3301.55869796	452.234511482	2.28804491625	0.0298310940841
1667.13913186	702.673815782	2745.81294764	376.0	-12.3889393059	-0.222267443994	-0.0386015012146	1534.57263754	538.274423832	2405.63584811	332.788786737	-4.57682474304	-0.0596717697919
1667.13913186	702.673815782	2745.81294764	376.0	-0.908257925583	-0.0466000420285	-0.00809309517688	1726.35698076	610.585634924	2720.87388392	383.931268238	-2.75642943177	-0.0359378022395
1667.13913186	702.673815782	2745.81294764	376.0	-9.37761733424	-0.233828507305	-0.0406093274235	1361.3190186	765.292576914	2488.3211167	361.709521187	-3.8621064131	-0.0503534082542
1667.13913186	702.673815782	2745.81294764	376.0	16.6487363925	0.349751760097	0.060741882615	2038.16093593	733.355746725	3202.95610713	431.439424471	1.40103592192	0.0182664396599
1667.13913186	702.673815782	2745.81294764	376.0	3.98756555637	0.148927715256	0.0258644868454	1936.63703921	617.734563202	2855.30403899	300.932436577	-1.58042662165	-0.0206053014557
1667.13913186	702.673815782	2745.81294764	376.0	13.4055334179	0.28493971918	0.0494858838452	2073.59473606	610.373969019	3113.90381993	429.935114858	0.293641007318	0.00382843555825
1667.13913186	702.673815782	2745.81294764	376.0	3.07160465749	0.0592992153594	0.0102985785619	1830.47647105	711.944131412	2830.15346603	287.732863571	-1.67563006452	-0.0218465458217
1667.13913186	702.673815782	2745.81294764	376.0	8.19805261463	0.115375422689	0.020037412763	1886.074487	707.232921058	2970.91613779	377.608729737	-0.741606317271	-0.00966892199831
1667.13913186	702.673815782	2745.81294764	376.0	-16.8036138562	-0.482759848897	-0.0838415854285	1301.90272557	531.368428127	2284.41714271	451.145989009	-6.0403236248	-0.0787525896323
1667.13913186	702.673815782	2745.81294764	376.0	-9.80600844182	-0.291466707915	-0.0506194352057	1379.19898726	715.541513931	2476.5582982	381.817797013	-4.03413594159	-0.0525962965005
1667.13913186	702.673815782	2745.81294764	376.0	-2.53796880836	-0.0885873004544	-0.0153850817045	1492.44943757	875.118702733	2676.1250715	308.556931192	-2.76016951401	-0.0359865647199
1667.13913186	702.673815782	2745.81294764	376.0	-10.0385140862	-0.222180502624	-0.0385864019841	1515.43086748	662.669024474	2470.17412811	292.074236164	-4.03227311908	-0.0525720093752
1667.13913186	702.673815782	2745.81294764	376.0	-9.13217792569	-0.233931807711	-0.0406272677512	1444.43131691	741.112792085	2495.06042376	309.516314759	-3.81268429709	-0.0497090521133
1667.13913186	702.673815782	2745.81294764	376.0	-10.3378246187	-0.299511389325	-0.052016566399	1307.82633517	750.905726327	2461.95562076	403.223559261	-4.14096901185	-0.0539891657347
1667.13913186	702.673815782	2745.81294764	376.0	9.09919030928	0.0718719730034	0.0124821071558	1798.70497717	805.201068958	2995.65969329	391.753647156	-0.464603528382	-0.00605741236483
1667.13913186	702.673815782	2745.81294764	376.0	-1.28695388754	-0.162947817093	-0.0282993777515	1499.02124135	847.466597793	2710.47560117	363.987762023	-2.62559922404	-0.0342320628949
1667.13913186	702.673815782	2745.81294764	376.0	12.0562334658	0.306353089653	0.0532047741669	2053.68598006	692.17301246	3076.85456715	330.995574623	0.625104050651	0.00814998762257
1667.13913186	702.673815782	2745.81294764	376.0	11.3142830418	0.179157714652	0.0311145735762	1892.12677227	786.502644267	3056.48199634	377.852579804	0.233173147363	0.00304006711034
1667.13913186	702.673815782	2745.81294764	376.0	10.5998621898	0.193263241984	0.0335643004488	1972.67023669	661.995486504	3036.86533608	402.199612893	-0.268772210091	-0.00350420091383
1667.13913186	702.673815782	2745.81294764	376.0	5.48455438561	0.0493860492755	0.00857694499402	1706.98519215	855.572965737	2896.40855208	333.8503942	-1.05049023248	-0.0136960916881
1667.13913186	702.673815782	2745.81294764	376.0	11.1005994383	0.837588866821	0.145465242588	1825.11067084	857.615090777	3050.61464429	367.888882665	0.39322874624	0.00512684154159
1667.13913186	702.673815782	2745.81294764	376.0	14.7636859813	0.29318163234	0.0509172685551	2054.83605921	680.949460401	3151.19614887	415.41062926	0.858585313547	0.0111940718846
1667.13913186	702.673815782	2745.81294764	376.0	-5.28871225522	-0.175824884339	-0.0305357562242	1581.81742929	599.60745359	2600.59480178	419.169918896	-3.44917169586	-0.0449696440138
1667.13913186	702.673815782	2745.81294764	376.0	-12.3690146458	-0.267653731501	-0.0464838019279	1416.50157263	696.60970382	2406.182942	293.07166555	-4.37753886224	-0.0570735184125
1667.13913186	702.673815782	2745.81294764	376.0	17.0862320588	1.32793656266	0.230624620121	1978.62751077	813.103637377	3214.96891978	423.237771632	1.69915135615	0.0221532119446
1667.13913186	702.673815782	2745.81294764	376.0	13.7909697129	0.287076913972	0.0498570534859	2079.0133564	593.563330547	3124.48717962	451.91049268	0.238670380082	0.00311173898412
1667.13913186	702.673815782	2745.81294764	376.0	-14.6245135777	-0.301128393863	-0.052297393863	1304.94479426	731.931440315	2344.2511603	307.374925724	-4.76548154246	-0.0621314412315
1667.13913186	702.673815782	2745.81294764	376.0	13.1171364976	1.52974531768	0.265673031899	1930.96812894	859.737686316	3105.98497995	315.279164694	1.20768780362	0.0157456036978
1667.13913186	702.673815782	2745.81294764	376.0	-2.3411438299	-0.153779387675	-0.0267070836531	1605.63353809	648.329271228	2681.52951724	427.566707923	-2.97807792747	-0.0388276131352
1667.13913186	702.673815782	2745.81294764	376.0	12.8555992714	0.388788811299	0.0675215024833	2065.93395333	708.595282116	3098.80365693	324.274421489	0.973897861269	0.0126974949318
1667.13913186	702.673815782	2745.81294764	376.0	-7.18619259316	-0.228112778316	-0.0396166686898	1350.84838579	781.157012826	2548.49354098	416.488142367	-3.57451064696	-0.0466037893998
1667.13913186	702.673815782	2745.81294764	376.0	8.76881630926	0.0874164758299	0.0151817429368	1855.99772959	717.450038881	2986.58824122	413.140472743	-0.78185053318	-0.0101936184248
1667.13913186	702.673815782	2745.81294764	376.0	16.5285655978	1.29792253037	0.225412040703	1922.38073583	843.577199056	3199.65644189	433.698506997	1.48143075553	0.0193146121972
1667.13913186	702.673815782	2745.81294764	376.0	10.0071437186	0.102245434848	0.0177571092129	1865.37599474	733.190040563	3020.59039556	422.024360255	-0.481574552152	-0.00627867734226
1667.13913186	702.673815782	2745.81294764	376.0	-3.47132315053	-0.176396448693	-0.0306350206137	1512.79280689	826.12872652	2650.49690712	311.575373714	-2.95412077557	-0.038515264349
1667.13913186	702.673815782	2745.81294764	376.0	-12.3591991098	-0.385837945358	-0.0670090214238	1357.81834303	604.366781441	2406.45245826	444.267333791	-4.85987150572	-0.0633620796052
1667.13913186	702.673815782	2745.81294764	376.0	1.35357815619	-0.0563449531062	-0.00978550765998	1675.27839343	818.185032178	2782.97967191	289.516246301	-2.0136134229	-0.0262531085124
1667.13913186	702.673815782	2745.81294764	376.0	2.5139823125	-0.134093346248	-0.0232881810087	1593.04361359	834.941485245	2814.84219948	386.857100646	-2.08323419133	-0.0271608108387
1667.13913186	702.673815782	2745.81294764	376.0	9.21647665502	0.191411592689	0.033242721898	1982.59139052	557.093262417	2998.88015695	459.195504017	-1.08795142093	-0.0141845035323
1667.13913186	702.673815782	2745.81294764	376.0	0.713306873586	-0.201170501174	-0.0349375653307	1529.19877905	773.033575513	2765.39902013	463.166665575	-2.50841769421	-0.0327042724148
1667.13913186	702.673815782	2745.81294764	376.0	-10.3208996651	-0.178321849324	-0.0309694076631	1576.71506092	602.907661659	2462.42034833	282.797625743	-4.12017595293	-0.0537180697905
1667.13913186	702.673815782	2745.81294764	376.0	-3.23104997438	-0.182493568969	-0.0316939161114	1571.88515666	651.462110385	2657.0943591	433.747092058	-3.11827760655	-0.0406555098637
1667.13913186	702.673815782	2745.81294764	376.0	10.9614795551	0.184519177414	0.0320457063936	1966.83080687	644.924290596	3046.79467252	435.039575056	-0.390749347749	-0.00509451561602
1667.13913186	702.673815782	2745.81294764	376.0	-4.98023314786	-0.10485025196	-0.0182094914831	1420.68957807	837.238826912	2609.06506105	351.136656068	-3.0883192017	-0.040264917884
1667.13913186	702.673815782	2745.81294764	376.0	3.59050971213	0.0935910869825	0.0162540963846	1877.70756221	551.558234499	2844.40162821	415.135831501	-2.17923512662	-0.0284124527591
1667.13913186	702.673815782	2745.81294764	376.0	-2.51034193189	-0.0890825739267	-0.0154710965486	1679.67011501	620.02161718	2676.88365385	377.191921659	-2.96846191033	-0.0387022413342
1667.13913186	702.673815782	2745.81294764	376.0	-14.7911172972	-0.326509717177	-0.0567054041641	1417.5192477	582.254136522	2339.6765338	339.903149575	-5.03506673341	-0.0656462416351
1667.13913186	702.673815782	2745.81294764	376.0	-5.26273674603	-0.23837452587	-0.0413988408944	1489.40428451	709.490763273	2601.30804067	402.412992887	-3.3355531636	-0.0434883072177
1667.13913186	702.673815782	2745.81294764	376.0	-0.0306398885591	-0.165399677032	-0.0287251957333	1586.16574099	751.020252944	2744.97163362	407.785639683	-2.57844797402	-0.0336173138725
1667.13913186	702.673815782	2745.81294764	376.0	-2.66700355473	-0.158086531891	-0.0274551114782	1587.58456275	789.018418657	2672.58201872	295.979037314	-2.91842372094	-0.0380498529457
1667.13913186	702.673815782	2745.81294764	376.0	-4.85046007802	-0.197558776491	-0.0343103119991	1524.12490428	775.366261709	2612.6283868	313.137220808	-3.18367311152	-0.0415081240094
1667.13913186	702.673815782	2745.81294764	376.0	-16.6519321135	-0.432963396889	-0.0751933652118	1342.11216979	528.49870516	2288.58203964	417.971164686	-5.82389815634	-0.0759308755715
1667.13913186	702.673815782	2745.81294764	376.0	-12.9498417065	-0.324198804869	-0.0563040647566	1426.55446723	569.502485104	2390.23451737	394.17756503	-4.82890852563	-0.0629583901646
1667.13913186	702.673815782	2745.81294764	376.0	6.41317317322	0.0955701724009	0.016597806947	1877.21451544	628.331347749	2921.90668699	416.360823797	-1.49936860533	-0.0195484824685
1667.13913186	702.673815782	2745.81294764	376.0	-5.94788821441	-0.169408430277	-0.0294214015763	1588.56190447	619.551197444	2582.49506294	374.381961032	-3.47373644848	-0.0452899145825
1667.13913186	702.673815782	2745.81294764	376.0	-14.3942428946	-0.327049610608	-0.0567991682196	1385.6389317	643.790642547	2350.57396253	321.144388279	-4.84677712637	-0.0631913575798
1667.13913186	702.673815782	2745.81294764	376.0	10.4271415951	0.180647463021	0.0313733002815	1905.35833601	773.124025004	3032.12275163	353.640390619	0.106567716566	0.0013894096032
1667.13913186	702.673815782	2745.81294764	376.0	18.2033569116	1.33115757386	0.231184017691	1956.38933592	826.890533334	3245.64307863	462.363209376	1.75441917118	0.0228737831966
1667.13913186	702.673815782	2745.81294764	376.0	-0.749938823237	-0.168704352923	-0.0292991234671	1563.17983174	815.599316035	2725.22103034	346.441882562	-2.61579487255	-0.0341042356264
1667.13913186	702.673815782	2745.81294764	376.0	12.177969565	0.176629923344	0.0306755684863	1946.61845026	697.391081165	3080.19721272	436.187681295	-0.00603767883565	-7.87181073749e-05
1667.13913186	702.673815782	2745.81294764	376.0	-2.44230748456	-0.210196125635	-0.0365050582902	1526.3367767	734.820897412	2678.75175251	417.594078402	-2.92006867953	-0.0380712996027
1667.13913186	702.673815782	2745.81294764	376.0	9.61118226197	0.984837179523	0.171038065218	1852.26230043	849.329077249	3009.71803461	308.126656939	0.292979566903	0.00381981182403
1667.13913186	702.673815782	2745.81294764	376.0	-0.592664309574	-0.161082757307	-0.0279754701818	1574.83376413	814.001611274	2729.5394943	340.704118893	-2.59102417449	-0.0337812799803
1667.13913186	702.673815782	2745.81294764	376.0	13.9880421936	0.216563397263	0.0376108713551	1955.98042847	746.708249532	3129.89842132	427.209743319	0.627422420573	0.00818021408831
1667.13913186	702.673815782	2745.81294764	376.0	8.80644207606	0.266020387394	0.0462001367478	2065.78591621	554.121284508	2987.62137439	367.71417368	-0.66920550199	-0.00872497395032
1667.13913186	702.673815782	2745.81294764	376.0	-15.5507879706	-0.329447677959	-0.0572156439664	1335.27487118	685.721453764	2318.81739809	297.821073149	-4.98241099143	-0.0649597260942
1667.13913186	702.673815782	2745.81294764	376.0	10.7501134895	0.193169552652	0.03354802929	1979.96609408	614.239694663	3040.99095572	446.785166981	-0.552791099167	-0.00720718512604
1667.13913186	702.673815782	2745.81294764	376.0	-15.7201993721	-0.302157565481	-0.0524761315528	1432.98309211	594.362127983	2314.16567789	286.820457794	-5.0967606622	-0.0664505953351
1667.13913186	702.673815782	2745.81294764	376.0	12.023670912	0.901242829081	0.1565201162	1799.33617255	875.484319431	3075.96046033	401.13996835	0.455069391928	0.00593310810859
1667.13913186	702.673815782	2745.81294764	376.0	8.48884403136	0.157266439839	0.0273126849321	1907.87295992	744.706415859	2978.90072616	326.321350387	-0.330471528909	-0.00430862488799
1667.13913186	702.673815782	2745.81294764	376.0	-3.22939808313	-0.116440286419	-0.0202223491523	1648.38188077	594.751379539	2657.13971695	414.006456634	-3.12038765389	-0.0406830202593
1667.13913186	702.673815782	2745.81294764	376.0	-8.82541022473	-0.24049299615	-0.0417667586227	1362.90376964	763.59543175	2503.48369101	376.984489619	-3.79587944462	-0.0494899536456
1667.13913186	702.673815782	2745.81294764	376.0	11.0261711942	0.217466299519	0.0377676796664	1847.81505881	821.693499696	3048.57098392	379.062425414	0.2314470648	0.00301756277444
1667.13913186	702.673815782	2745.81294764	376.0	5.49857181371	0.170822556068	0.0296669948017	1958.57142707	621.84387517	2896.79344444	316.378142197	-1.24115260616	-0.0161819114232
1667.13913186	702.673815782	2745.81294764	376.0	4.63062767409	0.0932981212736	0.0162032166158	1859.55480597	723.729875743	2872.96132188	289.676640162	-1.25002228096	-0.0162975525549
1667.13913186	702.673815782	2745.81294764	376.0	-5.29762198897	-0.170079923718	-0.0295380207916	1588.68263737	585.784164144	2600.35015715	425.883355642	-3.47233454873	-0.0452716368804
1667.13913186	702.673815782	2745.81294764	376.0	-1.82967447755	-0.0752185486922	-0.0130633116867	1693.47157993	575.864698996	2695.57350894	426.237230011	-2.93751553244	-0.03829876835
1667.13913186	702.673815782	2745.81294764	376.0	11.362998918	0.269993960014	0.0468902327221	2063.32637931	591.818163428	3057.81964318	402.675100432	-0.127674012131	-0.00166458946715
1667.13913186	702.673815782	2745.81294764	376.0	-11.9621080287	-0.294852392852	-0.0512074318951	1444.24780915	608.674041761	2417.35583658	364.43398567	-4.50634646499	-0.0587528874184
1667.13913186	702.673815782	2745.81294764	376.0	7.85446519039	0.201021632873	0.0349117111624	1992.67413573	590.943360961	2961.48186981	377.864373116	-0.951794017175	-0.01240930922
1667.13913186	702.673815782	2745.81294764	376.0	3.30057971576	0.107148855134	0.0186086931458	1893.04211445	603.409905788	2836.44069283	339.988672585	-1.93726812392	-0.0252577330368
1667.13913186	702.673815782	2745.81294764	376.0	7.3082537735	0.154578738482	0.0268459080378	1938.85493894	637.433932669	2946.483926	370.195054393	-1.01245617053	-0.0132002108282
1667.13913186	702.673815782	2745.81294764	376.0	-11.3364569443	-0.332454256768	-0.0577378007586	1395.95160411	633.666416971	2434.53504506	404.917023986	-4.4715789017	-0.0582995945463
1667.13913186	702.673815782	2745.81294764	376.0	15.7943225387	1.07964261744	0.187503059646	1887.14292749	846.39388825	3179.4955009	445.958685165	1.20831451667	0.0157537746633
1667.13913186	702.673815782	2745.81294764	376.0	-13.4019609301	-0.33198739607	-0.0576567204012	1418.13331378	571.704752176	2377.82016919	387.982103233	-4.90119035657	-0.0639007869174
1667.13913186	702.673815782	2745.81294764	376.0	1.08406536471	-0.181245895462	-0.0314772308896	1536.10554033	823.543328438	2775.57935479	415.930486016	-2.37887125099	-0.0310152705475
1667.13913186	702.673815782	2745.81294764	376.0	-4.8341483896	-0.228336712349	-0.0396555596299	1517.7296667	642.682959057	2613.07627525	452.663649496	-3.41574154948	-0.0445337881289
1667.13913186	702.673815782	2745.81294764	376.0	0.166237982787	-0.20755548794	-0.0360464550087	1524.07831881	758.423382151	2750.3775317	467.875830739	-2.60040313795	-0.0339035611206
1667.13913186	702.673815782	2745.81294764	376.0	12.6897570504	0.277289194687	0.048157206441	2029.65628116	701.130242322	3094.24993976	363.463416272	0.617095186514	0.00804556957646
1667.13913186	702.673815782	2745.81294764	376.0	-5.3152215524	-0.224431845567	-0.0389773958956	1516.18603994	682.847756942	2599.86690606	400.833109176	-3.36479266386	-0.0438695262563
1667.13913186	702.673815782	2745.81294764	376.0	10.7154974261	0.134598373956	0.0233758898847	1873.20367178	773.448016396	3040.04046337	393.388775196	-0.0592794332968	-0.000772873967364
1667.13913186	702.673815782	2745.81294764	376.0	-2.59157352059	-0.0467969862572	-0.00812729875949	1727.04936459	607.050023615	2674.65318637	340.553798166	-2.97784498387	-0.0388245760608
1667.13913186	702.673815782	2745.81294764	376.0	-12.1693039129	-0.297477410312	-0.0516633223884	1460.8561643	534.295252703	2411.66662517	416.515208159	-4.77537355933	-0.0622604114646
1667.13913186	702.673815782	2745.81294764	376.0	-7.43449984095	-0.198126364153	-0.0344088857508	1300.06277402	820.781762589	2541.67548842	420.830951812	-3.59652266141	-0.0468907778541
1667.13913186	702.673815782	2745.81294764	376.0	-15.6909460075	-0.373157694639	-0.0648068243555	1340.83995799	640.308833239	2314.96892056	333.820129329	-5.14606672122	-0.0670934383471
1667.13913186	702.673815782	2745.81294764	376.0	-4.39690626696	-0.253883532747	-0.0440923120437	1404.05790013	758.213614285	2625.08212607	462.81061166	-3.24978417473	-0.0423700674671
1667.13913186	702.673815782	2745.81294764	376.0	10.8005272275	0.227047261823	0.0394316189342	2014.09004134	623.9578506	3042.37522267	404.327330731	-0.26415875194	-0.00344405152465
1667.13913186	702.673815782	2745.81294764	376.0	-5.99277749413	-0.210486847197	-0.0365555483149	1544.54124125	575.227565884	2581.26248729	461.493680152	-3.68626670724	-0.0480608436407
1667.13913186	702.673815782	2745.81294764	376.0	-0.131463878272	-0.0678049582426	-0.0117757829529	1702.62303648	628.652286599	2742.20319545	410.92787237	-2.66012894167	-0.0346822547805
1667.13913186	702.673815782	2745.81294764	376.0	-2.18420644543	-0.204369302658	-0.0354931057064	1537.6652347	721.756427777	2685.83872426	426.417061789	-2.90438745623	-0.0378668507983
1667.13913186	702.673815782	2745.81294764	376.0	7.14350400331	-0.001523534778	-0.000264594438694	1751.9993021	777.574098102	2941.96020548	412.386805281	-1.14718276088	-0.0149567504678
1667.13913186	702.673815782	2745.81294764	376.0	4.44176630128	-0.0140666165049	-0.00244296917417	1759.91097512	646.274450275	2867.77554185	461.590116451	-2.09429776207	-0.027305055568
1667.13913186	702.673815782	2745.81294764	376.0	3.83229912128	-0.0205687971359	-0.0035722120764	1743.18084762	750.196708836	2851.04071311	357.663156649	-1.74678276298	-0.0227742211601
1667.13913186	702.673815782	2745.81294764	376.0	2.55132233972	-0.0739989326966	-0.0128514992526	1693.61811547	729.150353878	2815.86748678	393.099017439	-2.19954453399	-0.0286772429464
1667.13913186	702.673815782	2745.81294764	376.0	1.12794873771	0.088085074661	0.015297859441	1874.06628166	570.08428112	2776.78431013	332.633747345	-2.43569422997	-0.0317561177311
1667.13913186	702.673815782	2745.81294764	376.0	-5.65212949787	-0.24167525594	-0.0419720833518	1389.92094278	767.665359683	2590.61604407	433.029741614	-3.37402102936	-0.043989843929
1667.13913186	702.673815782	2745.81294764	376.0	-13.5851470281	-0.280719171164	-0.0487528953046	1286.24045836	762.094558401	2372.79022159	324.455204825	-4.56916584524	-0.0595719145402
1667.13913186	702.673815782	2745.81294764	376.0	-1.19943748596	-0.108127097567	-0.0187785858921	1656.53566565	593.258664192	2712.87863786	463.084308017	-2.89492948152	-0.0377435395244
1667.13913186	702.673815782	2745.81294764	376.0	-0.0797443392302	-0.174236835056	-0.0302599574602	1551.06945185	821.385242339	2743.62331725	371.168623059	-2.52161951853	-0.0328763952872
1667.13913186	702.673815782	2745.81294764	376.0	10.3482063961	0.0903793800108	0.0156963146945	1825.29697116	791.174423263	3029.95533872	413.48394429	-0.267906933216	-0.00349291959864
1667.13913186	702.673815782	2745.81294764	376.0	13.272288911	0.949009099142	0.164815751848	1894.91300665	831.822590889	3110.24517501	383.509577467	0.898277956198	0.0117115770039
1667.13913186	702.673815782	2745.81294764	376.0	-6.6803177684	-0.206759720279	-0.035908252914	1527.26465795	725.765306275	2562.38391741	309.353953192	-3.47819812245	-0.0453480850385
1667.13913186	702.673815782	2745.81294764	376.0	-6.13979412126	-0.233127205822	-0.0404875314035	1487.0028377	726.914856583	2577.2256857	363.30799142	-3.40960498269	-0.0444537807391
1667.13913186	702.673815782	2745.81294764	376.0	-6.55232240488	-0.254185040299	-0.0441446752863	1478.73121573	672.029244526	2565.89843068	415.137970419	-3.59495874819	-0.0468703878513
1667.13913186	702.673815782	2745.81294764	376.0	10.2819354619	0.282594820644	0.0490786420014	2070.97424114	614.479260062	3028.13566282	342.68216162	-0.0496386790489	-0.000647179648617
1667.13913186	702.673815782	2745.81294764	376.0	7.81769651502	0.205950070805	0.0357676399452	1998.35448309	587.132649558	2960.47227076	374.985138114	-0.949440594673	-0.0123786257454
1667.13913186	702.673815782	2745.81294764	376.0	6.49187343168	0.163464364903	0.02838908734	1944.46763864	660.112427552	2924.06764888	319.487582679	-0.946346214659	-0.0123382818078
1667.13913186	702.673815782	2745.81294764	376.0	6.7164565585	0.0238246703543	0.00413766418102	1778.88088133	769.527521345	2930.23428145	381.825878775	-1.10039768617	-0.0143467755694
1667.13913186	702.673815782	2745.81294764	376.0	5.743688909	0.0131169022028	0.00227803094873	1765.62845751	776.890184051	2903.52390138	361.005259822	-1.24079155675	-0.0161772041297
1667.13913186	702.673815782	2745.81294764	376.0	-8.20537209858	-0.292294137668	-0.0507631361007	1318.51466702	755.591186619	2520.50877816	446.402924524	-3.86156340912	-0.0503463286717
1667.13913186	702.673815782	2745.81294764	376.0	-2.1243914905	-0.16486845236	-0.0286329371934	1536.88810735	840.659262823	2687.48113104	309.933760862	-2.77882387601	-0.0362297767407
1667.13913186	702.673815782	2745.81294764	376.0	12.9403265339	0.226471095893	0.0393315553826	1963.92806133	744.304004053	3101.13010908	392.898043695	0.551150804718	0.00718579927924
1667.13913186	702.673815782	2745.81294764	376.0	9.02538604582	-0.00254794582246	-0.000442505352981	1719.33519664	828.632430852	2993.63316626	445.66553877	-0.783860264359	-0.0102198209173
1667.13913186	702.673815782	2745.81294764	376.0	5.85379123014	-0.105862982458	-0.0183853738205	1637.62558171	811.242829077	2906.54710517	457.678694379	-1.66496101595	-0.0217074447972
1667.13913186	702.673815782	2745.81294764	376.0	6.83764728391	0.249652370868	0.0433574801785	2040.76192524	607.158521658	2933.56195208	285.641505182	-0.734282764589	-0.00957343891251
1667.13913186	702.673815782	2745.81294764	376.0	-1.32423012553	-0.0894411657025	-0.0155333736892	1676.85775144	566.938114058	2709.4520654	465.656199906	-2.93118480686	-0.0382162295549
1667.13913186	702.673815782	2745.81294764	376.0	-8.04756094584	-0.198434898991	-0.0344624694322	1252.02489903	855.981260678	2524.84197722	416.835817513	-3.67535433147	-0.0479185701625
1667.13913186	702.673815782	2745.81294764	376.0	2.87149196666	0.0822406884426	0.0142828566243	1865.19853466	538.967231469	2824.65874585	420.492979721	-2.30376373064	-0.0300360329941
1667.13913186	702.673815782	2745.81294764	376.0	-4.07979868351	-0.205844778633	-0.0357493537049	1444.82817061	795.180213791	2633.78930715	393.780922753	-3.05261383399	-0.0397993980963
1667.13913186	702.673815782	2745.81294764	376.0	14.8919418977	0.280953695628	0.0487936254998	2027.73456302	710.470340928	3154.71781643	416.51291248	0.923426047996	0.0120394530378
1667.13913186	702.673815782	2745.81294764	376.0	-12.8447008796	-0.268416698199	-0.0466163074329	1480.86719506	571.077711543	2393.12148781	341.176581203	-4.65630860165	-0.0607080652105
1667.13913186	702.673815782	2745.81294764	376.0	0.319957425817	-0.184852824587	-0.0321036513698	1480.58516982	830.177572477	2754.59838007	443.83563777	-2.46983091348	-0.0322011853126
1667.13913186	702.673815782	2745.81294764	376.0	-5.21715514181	-0.187302416746	-0.0325290755029	1418.51055211	800.436147913	2602.55962626	383.612926237	-3.19303425417	-0.0416301728054
1667.13913186	702.673815782	2745.81294764	376.0	10.5809360029	0.200261084359	0.0347796256268	1987.73152137	613.615478031	3036.34565839	434.998658994	-0.525778098657	-0.00685499476737
1667.13913186	702.673815782	2745.81294764	376.0	12.1598768177	0.230070299714	0.0399566341983	2016.59159557	622.828356881	3079.70041972	440.280467274	-0.114059369107	-0.00148708434298
1667.13913186	702.673815782	2745.81294764	376.0	-22.9527131974	-0.498528759041	-0.0865801943454	1283.545713	536.674281101	2115.57437683	295.354382729	-6.85682985707	-0.089398042465
1667.13913186	702.673815782	2745.81294764	376.0	-7.45880857533	-0.293790757264	-0.0510230561416	1332.14421339	749.019119711	2541.00801604	459.844682944	-3.77288230094	-0.0491901212639
1667.13913186	702.673815782	2745.81294764	376.0	3.06044864536	0.180361709601	0.0313236730811	1975.8341363	543.400112807	2829.8471428	310.612893698	-1.92949396263	-0.0251563750017
1667.13913186	702.673815782	2745.81294764	376.0	-1.82421095042	-0.109491570842	-0.0190155558948	1515.42876091	874.82428832	2695.72352717	305.470477949	-2.66707962004	-0.0347728764021
1667.13913186	702.673815782	2745.81294764	376.0	10.8186818919	0.235799833063	0.0409516903548	1905.35426816	792.15771299	3042.8737158	345.36173465	0.32656892781	0.00425774351773
1667.13913186	702.673815782	2745.81294764	376.0	16.0854169798	1.88977327822	0.328199596773	2025.99448179	868.699176499	3187.48840976	292.79475147	2.14246522274	0.0279330537515
1667.13913186	702.673815782	2745.81294764	376.0	16.2188763954	1.08942385046	0.189201780213	2057.89060969	747.945821552	3191.15295567	385.316524425	1.6779151954	0.021876338923
1667.13913186	702.673815782	2745.81294764	376.0	-8.3670854093	-0.0368852635102	-0.00640591585797	1359.99206658	860.216255093	2516.06843313	295.860111461	-3.56609032264	-0.0464940068141
1667.13913186	702.673815782	2745.81294764	376.0	4.16834515028	-0.0891351453645	-0.0154802267045	1665.30823085	785.440581517	2860.26790848	409.519096113	-1.8602986383	-0.0242542195345
1667.13913186	702.673815782	2745.81294764	376.0	-15.7966920512	-0.307164257606	-0.0533456508521	1439.82561528	564.727805866	2312.065332	307.511910856	-5.18032983187	-0.0675401542617
1667.13913186	702.673815782	2745.81294764	376.0	6.76477681182	0.239096518342	0.0415242303476	2039.26407678	532.454988818	2931.56106522	359.841999623	-1.20217910102	-0.0156737822818
1667.13913186	702.673815782	2745.81294764	376.0	12.6687611903	0.249667335995	0.0433600791933	2013.02945272	693.786029279	3093.67343271	386.85795071	0.451129896037	0.00588174571104
1667.13913186	702.673815782	2745.81294764	376.0	4.98024627647	0.0686073628173	0.0119151376897	1848.77607511	564.063161965	2882.56119473	469.721957655	-2.06443811003	-0.0269157511086
1667.13913186	702.673815782	2745.81294764	376.0	-1.69453632913	-0.0769970701982	-0.0133721900309	1365.80511106	864.529193311	2699.28414972	468.949845349	-2.7248257147	-0.0355257589921
1667.13913186	702.673815782	2745.81294764	376.0	-11.0976962643	-0.311950651239	-0.0541769106008	1424.70914588	617.373432498	2441.09096673	399.00838835	-4.42311289567	-0.0576677039852
1667.13913186	702.673815782	2745.81294764	376.0	2.2117535189	0.0896640691707	0.0155720856496	1874.91628829	570.976944603	2806.54356214	360.650329238	-2.28657027479	-0.0298118679895
1667.13913186	702.673815782	2745.81294764	376.0	12.9139459914	1.3476653352	0.23405094394	1935.59455237	836.505212733	3100.40574873	328.305983621	1.09613545051	0.0142912053522
1667.13913186	702.673815782	2745.81294764	376.0	-8.01234555075	-0.231233882037	-0.0401587151853	1461.31016289	744.106815974	2525.8089261	320.39194724	-3.64577029411	-0.0475328591148
1667.13913186	702.673815782	2745.81294764	376.0	-13.03198099	-0.401065485387	-0.0696536098276	1355.27700937	575.830433391	2387.97912629	456.871683527	-5.09752520598	-0.0664605633114
1667.13913186	702.673815782	2745.81294764	376.0	8.19602965921	0.00783259754727	0.00136029828886	1650.94757712	876.647148148	2970.86059122	443.265865955	-0.9059070751	-0.0118110440039
1667.13913186	702.673815782	2745.81294764	376.0	3.968868032	0.0674120511602	0.0117075462244	1842.59939825	692.705352006	2854.79063994	319.485889682	-1.59553015495	-0.0208022184479
1667.13913186	702.673815782	2745.81294764	376.0	18.4672524069	1.24710524348	0.216586530649	1970.05167183	813.156593483	3252.88915531	469.680889996	1.78126055769	0.0232237360847
1667.13913186	702.673815782	2745.81294764	376.0	1.29552624739	0.0678901933148	0.0117905858484	1851.60473318	607.679308061	2781.38567508	322.101633846	-2.34254101004	-0.0305416037815
1667.13913186	702.673815782	2745.81294764	376.0	-21.1025748454	-0.434902665006	-0.0755301606471	1331.28701541	541.987183299	2166.37571525	293.101516545	-6.36910325408	-0.083039155855
1667.13913186	702.673815782	2745.81294764	376.0	-2.67371329715	-0.141117225805	-0.0245080281009	1437.28679591	835.293238556	2672.39778175	399.817747284	-2.80358702327	-0.0365526339409
1667.13913186	702.673815782	2745.81294764	376.0	3.19638192888	-0.109830302561	-0.0190743839112	1654.1849519	710.105727017	2833.5796165	469.28893759	-2.23868228955	-0.0291875135534
1667.13913186	702.673815782	2745.81294764	376.0	5.79403398539	0.136460572259	0.0236993004965	1922.93062618	608.585381735	2904.90628301	373.390275087	-1.45671404779	-0.0189923604666
1667.13913186	702.673815782	2745.81294764	376.0	1.17051277312	-0.176590177171	-0.0306686657122	1545.40009422	824.961921867	2777.95303892	407.591022836	-2.36628344178	-0.0308511530871
1667.13913186	702.673815782	2745.81294764	376.0	-9.42633654158	-0.250229261295	-0.0434576695545	1418.79717501	734.000679578	2486.9833784	334.18552381	-3.87835914221	-0.0505653082427
1667.13913186	702.673815782	2745.81294764	376.0	-12.3784873781	-0.146287508146	-0.0254059583442	1252.81661122	866.32407774	2405.92283849	286.782149534	-4.23073516606	-0.0551595197661
1667.13913186	702.673815782	2745.81294764	376.0	8.16563450702	0.161793999137	0.028098992556	1946.1982714	635.307862125	2970.02599719	388.519863667	-0.884536354024	-0.0115324166105
1667.13913186	702.673815782	2745.81294764	376.0	-6.5881175092	-0.287379700889	-0.0499096389179	1442.1666079	656.700746317	2564.91556407	466.048209851	-3.73994384489	-0.0487606759438
1667.13913186	702.673815782	2745.81294764	376.0	-7.00354855828	-0.226366382335	-0.0393133696309	1510.68880013	686.525903464	2553.50860454	356.293900942	-3.57138647837	-0.0465630570843
1667.13913186	702.673815782	2745.81294764	376.0	-3.26443131388	-0.0355445145092	-0.00617306608358	1738.2618519	557.078788191	2656.17776996	360.837129869	-3.09295401979	-0.04032534576
1667.13913186	702.673815782	2745.81294764	376.0	-1.01653965698	-0.129390179954	-0.0224713754695	1632.3933625	741.449719407	2717.90067012	344.057588222	-2.7098898957	-0.0353310286271
1667.13913186	702.673815782	2745.81294764	376.0	7.98655407397	0.217972369201	0.0378555695034	1994.81917908	666.26587432	2965.10878348	304.023730077	-0.440227438626	-0.00573960154662
1667.13913186	702.673815782	2745.81294764	376.0	-2.79078652106	-0.00208643731886	-0.000362354518732	1776.13432012	571.747141073	2669.18317001	321.301708819	-3.02316484118	-0.0394154477337
1667.13913186	702.673815782	2745.81294764	376.0	5.94706192189	-0.00701405511612	-0.00121814086768	1692.17753114	846.693290023	2909.1081439	370.23732274	-1.14537766544	-0.0149332159771
1667.13913186	702.673815782	2745.81294764	376.0	-7.79274000333	-0.0729189796617	-0.0126639422823	1374.84598108	841.700443064	2531.83888366	315.292459509	-3.49086477996	-0.045513230508
1667.13913186	702.673815782	2745.81294764	376.0	-3.34304255599	-0.168149701574	-0.0292027963831	1582.44744199	745.276227649	2654.0192523	326.295582652	-3.00888619394	-0.039229285449
1667.13913186	702.673815782	2745.81294764	376.0	19.7002894211	1.71028753914	0.297028054731	1956.80300529	865.589942264	3286.74604529	464.353097735	2.11663441641	0.0275962766155
1667.13913186	702.673815782	2745.81294764	376.0	22.3004388147	1.88989993877	0.328221594091	2032.5759111	877.131305453	3358.141284	448.434067448	2.97804142667	0.0388271372448
1667.13913186	702.673815782	2745.81294764	376.0	-9.91347081698	-0.256187330846	-0.0444924159163	1472.81871525	662.450045816	2473.60758239	338.338821328	-4.04144522083	-0.0526915934919
1667.13913186	702.673815782	2745.81294764	376.0	13.500634428	1.35872568609	0.235971810714	1896.07875712	863.293403807	3116.51511578	357.142954857	1.10250699462	0.0143742763314
1667.13913186	702.673815782	2745.81294764	376.0	7.39155258255	0.2284914654	0.039682435811	2017.24630581	620.040874841	2948.77115549	311.483974834	-0.694665164532	-0.00905691218425
1667.13913186	702.673815782	2745.81294764	376.0	-14.9242151426	-0.385909130376	-0.0670213842265	1323.08450929	653.121001655	2336.02191592	359.816404983	-5.04587964663	-0.0657872183394
1667.13913186	702.673815782	2745.81294764	376.0	-14.6462707275	-0.333069219521	-0.0578446022093	1410.73591313	584.774225665	2343.65374966	348.143610866	-5.0253733968	-0.0655198617575
1667.13913186	702.673815782	2745.81294764	376.0	-17.6182401896	-0.470629140814	-0.0817348282066	1287.55978272	593.830516855	2262.04902737	380.658727795	-5.80870314979	-0.0757327659686
1667.13913186	702.673815782	2745.81294764	376.0	-3.5768482462	-0.182976945985	-0.0317778648811	1555.25502394	770.543570348	2647.59938538	321.800791094	-3.02091267929	-0.0393860844758
1667.13913186	702.673815782	2745.81294764	376.0	-5.48518486298	-0.262719512113	-0.0456268690714	1446.30141946	716.729838239	2595.20003147	432.168773779	-3.41080550318	-0.0444694328968
1667.13913186	702.673815782	2745.81294764	376.0	8.60353773529	0.0898471563358	0.0156038826564	1864.47805504	686.511385776	2982.05000073	431.060559922	-0.962359006876	-0.0125470535447
1667.13913186	702.673815782	2745.81294764	376.0	3.78293879074	0.194263210522	0.0337379663984	1990.21566002	558.358202918	2849.68537076	301.111507818	-1.6903932059	-0.0220390248488
1667.13913186	702.673815782	2745.81294764	376.0	-3.01654755961	-0.21222450815	-0.0368573303491	1495.70450412	780.771700833	2662.98419418	386.507989225	-2.92920341369	-0.0381903965278
1667.13913186	702.673815782	2745.81294764	376.0	-6.31799210883	-0.240707884184	-0.0418040785314	1309.01606821	795.290143247	2572.33270229	468.02649083	-3.54420105004	-0.0462086186445
1667.13913186	702.673815782	2745.81294764	376.0	11.4584765042	0.08091621501	0.0140528334508	1820.83292274	786.761681385	3060.4412791	452.846674974	-0.217470651002	-0.00283534095178
1667.13913186	702.673815782	2745.81294764	376.0	0.243933083621	-0.0162945456745	-0.00282989678265	1758.72100159	589.961273308	2752.51089384	403.828618944	-2.62009214522	-0.0341602626495
1667.13913186	702.673815782	2745.81294764	376.0	-2.46232795287	-0.0401580814569	-0.00697431077751	1733.96357315	594.038101573	2678.2020279	350.200353174	-2.96484241769	-0.0386550510781
1667.13913186	702.673815782	2745.81294764	376.0	7.88119213167	0.176174777393	0.0305965226456	1786.6541698	840.191401537	2962.21574162	335.370170285	-0.379330725089	-0.00494564178734
1667.13913186	702.673815782	2745.81294764	376.0	8.26202151572	0.122032395868	0.0211935387059	1903.06127998	645.598768493	2972.67260416	424.012555682	-1.05119115307	-0.0137052301573
1667.13913186	702.673815782	2745.81294764	376.0	18.9485721922	1.88016603855	0.326531093879	2063.45143212	789.711327493	3266.10529629	412.942536674	2.19265659579	0.0285874393193
1667.13913186	702.673815782	2745.81294764	376.0	-7.53607354391	-0.266179128473	-0.0462277055355	1297.1536775	785.045236942	2538.88646453	456.687550091	-3.74102015665	-0.0487747086917
1667.13913186	702.673815782	2745.81294764	376.0	5.38370581551	-0.00753866886759	-0.00130925127954	1766.04820728	668.331140974	2893.63943899	459.260090734	-1.90008941158	-0.0247730040623
1667.13913186	702.673815782	2745.81294764	376.0	2.70031859411	0.00205688957298	0.000357222919935	1774.32594898	708.886016468	2819.95864523	336.746679785	-1.97727863884	-0.0257793825142
1667.13913186	702.673815782	2745.81294764	376.0	4.76288577667	-0.0090065203733	-0.00156417512562	1764.96135047	668.497497743	2876.59288198	443.134033765	-1.96633971974	-0.0256367629692
1667.13913186	702.673815782	2745.81294764	376.0	4.19085891186	-0.0260330318096	-0.00452119343689	1746.98344205	675.688292531	2860.88609426	438.214359683	-2.05765177183	-0.0268272721229
1667.13913186	702.673815782	2745.81294764	376.0	0.174146727722	-0.0621507975288	-0.0107938168685	1696.19119494	769.512641915	2750.59469104	284.890854183	-2.34528552123	-0.030577386196
1667.13913186	702.673815782	2745.81294764	376.0	-9.5932511568	-0.3110132103	-0.0540141039076	1426.48232125	619.981124892	2482.40021528	435.936769134	-4.24166496288	-0.0553020203765
1667.13913186	702.673815782	2745.81294764	376.0	2.37632975117	0.0163062832086	0.00283193525679	1794.37688147	645.900421338	2811.06251763	370.785214822	-2.23021560483	-0.0290771265298
1667.13913186	702.673815782	2745.81294764	376.0	19.2557833393	1.41216980374	0.245253526179	2028.33522212	789.232748144	3274.54073975	456.972769486	2.0732092638	0.0270301077419
1667.13913186	702.673815782	2745.81294764	376.0	8.4502388744	0.204466662171	0.0355100142707	1836.21520067	820.270030117	2977.84070076	321.355469978	-0.168243530607	-0.00219352712656
1667.13913186	702.673815782	2745.81294764	376.0	-6.30597839979	-0.242714968417	-0.0421526516876	1489.54910577	687.16340629	2572.66257627	395.950064205	-3.50862312334	-0.0457447604086
1667.13913186	702.673815782	2745.81294764	376.0	-9.6097734545	-0.224847208729	-0.0390495326032	1515.04602037	655.60022254	2481.94654389	311.300300982	-3.97546216838	-0.051831319014
1667.13913186	702.673815782	2745.81294764	376.0	16.828279491	1.77032510805	0.307454864198	1971.66578516	876.912441549	3207.88602477	359.307798061	1.99038826866	0.0259503033723
1667.13913186	702.673815782	2745.81294764	376.0	7.24827175446	0.0910548628902	0.0158136267611	1822.88113611	790.853271304	2944.83693196	331.102524544	-0.651899798454	-0.0084993454818
1667.13913186	702.673815782	2745.81294764	376.0	-13.9574433964	-0.343780023855	-0.0597047627396	1370.22490127	645.353297235	2362.56765971	346.989461204	-4.81787493677	-0.0628145363334
1667.13913186	702.673815782	2745.81294764	376.0	-15.2024039722	-0.405668835219	-0.0704530801006	1301.09366047	659.260719664	2328.38337102	368.028990886	-5.12564552041	-0.0668271906181
1667.13913186	702.673815782	2745.81294764	376.0	0.16587002124	-0.191917827972	-0.0333306404953	1478.14174037	822.812879811	2750.36742816	449.412807978	-2.50391730066	-0.0326455971403
1667.13913186	702.673815782	2745.81294764	376.0	-6.11238555655	-0.240549520458	-0.0417765752792	1450.77193501	748.564907565	2577.97827362	378.641431043	-3.39302122195	-0.0442375648233
1667.13913186	702.673815782	2745.81294764	376.0	-0.0902204811079	0.0268630940632	0.00466535152192	1805.68784979	547.062972691	2743.33566199	390.584839507	-2.67170400196	-0.0348331682134
1667.13913186	702.673815782	2745.81294764	376.0	-12.0893607835	-0.315069385014	-0.0547185455043	1414.82723489	628.495001082	2413.86171396	370.539477988	-4.52708051985	-0.0590232140789
1667.13913186	702.673815782	2745.81294764	376.0	-7.5894101855	-0.160010778805	-0.0277892981599	1300.71055404	839.860831024	2537.42194012	396.850555057	-3.55770480489	-0.0463846780298
1667.13913186	702.673815782	2745.81294764	376.0	9.52174963749	0.249340095842	0.0433032469334	2047.61245251	546.903205631	3007.26238203	412.746723895	-0.742250194067	-0.00967731674142
1667.13913186	702.673815782	2745.81294764	376.0	-2.77315640194	-0.195603936819	-0.0339708122298	1507.52911265	804.338962407	2669.6672601	357.799185047	-2.86745649958	-0.0373853520154
1667.13913186	702.673815782	2745.81294764	376.0	8.89474665236	-0.0128218095676	-0.00222678179361	1675.71585723	858.424103192	2990.04605288	455.906092466	-0.836924223929	-0.0109116587214
1667.13913186	702.673815782	2745.81294764	376.0	-15.9993580241	-0.431591864926	-0.0749551693167	1343.52753816	528.141902751	2306.50050348	434.831062566	-5.74887988871	-0.0749528016781
1667.13913186	702.673815782	2745.81294764	376.0	-12.6263608155	-0.398130262948	-0.0691438455971	1255.36286815	721.882231931	2399.11669755	421.871597469	-4.69348260665	-0.0611927328116
1667.13913186	702.673815782	2745.81294764	376.0	-1.96298120039	-0.175638846033	-0.0305034466887	1450.19852871	823.996574643	2691.91315568	417.718052334	-2.74356318815	-0.0357700546043
1667.13913186	702.673815782	2745.81294764	376.0	-5.05570395704	-0.207749255781	-0.0360801069435	1489.97549207	782.254356625	2606.9927738	334.762925102	-3.1905007277	-0.0415971411695
1667.13913186	702.673815782	2745.81294764	376.0	5.58376593504	-0.0897483572171	-0.0155867240738	1640.20790176	831.543203731	2899.13271565	427.381610162	-1.55886584376	-0.0203241961377
1667.13913186	702.673815782	2745.81294764	376.0	-0.486786980337	0.0850739174906	0.0147749075183	1871.6472746	545.792060933	2732.44668771	315.007352178	-2.724576559	-0.0355225105476
1667.13913186	702.673815782	2745.81294764	376.0	-12.3033019234	-0.365525614485	-0.0634813502057	1282.98377944	720.380773846	2407.98729044	404.622737162	-4.56651479711	-0.0595373506794
1667.13913186	702.673815782	2745.81294764	376.0	-3.8938832075	-0.100405902801	-0.0174376350818	1666.65297023	588.110928035	2638.89419837	384.130300105	-3.18788808928	-0.0415630780871
1667.13913186	702.673815782	2745.81294764	376.0	8.38883753894	0.121189698832	0.0210471863202	1903.24227512	629.419757029	2976.15473494	443.492702798	-1.14469524285	-0.0149243186813
1667.13913186	702.673815782	2745.81294764	376.0	20.6925166356	1.92022475907	0.333488148501	2077.38487337	799.648713535	3313.99074862	436.957161711	2.53731743197	0.0330810616945
1667.13913186	702.673815782	2745.81294764	376.0	12.0676750415	0.177146160868	0.0307652241869	1952.86877643	675.853871376	3077.16873141	448.446083606	-0.139534865422	-0.00181922901463
1667.13913186	702.673815782	2745.81294764	376.0	2.04540871642	0.0500016827764	0.00868386293443	1827.48046852	678.959906225	2801.97604501	295.535670263	-2.00643938866	-0.0261595748195
1667.13913186	702.673815782	2745.81294764	376.0	7.53583255022	0.146014142567	0.0253584825576	1904.04918598	733.307098339	2952.73281352	315.376529203	-0.555447353226	-0.00724181686083
1667.13913186	702.673815782	2745.81294764	376.0	-11.4187892159	-0.196399771991	-0.0341090260491	1562.08617881	539.004370821	2432.27435489	331.18380526	-4.39196988808	-0.0572616673805
1667.13913186	702.673815782	2745.81294764	376.0	6.32637850723	0.0488932656412	0.00849136256359	1822.39685577	696.04936475	2919.52346781	401.077247291	-1.3797615945	-0.0179890690287
1667.13913186	702.673815782	2745.81294764	376.0	-14.5849155173	-0.480688299132	-0.0834818164523	1276.33125351	608.255726568	2345.33844897	460.751468891	-5.44625150336	-0.0710071903958
1667.13913186	702.673815782	2745.81294764	376.0	4.59980577138	0.191006992557	0.0331724544212	1983.15194809	596.211763743	2872.11501008	292.751298243	-1.40003800979	-0.0182534290715
1667.13913186	702.673815782	2745.81294764	376.0	7.32072147843	-0.0140215910394	-0.00243514953792	1750.0224003	743.679381801	2946.82626586	453.124483761	-1.36089945595	-0.0177431480567
1667.13913186	702.673815782	2745.81294764	376.0	-7.64087407119	-0.248226993097	-0.0431099328059	1347.33295698	769.71412534	2536.00883808	418.961755766	-3.6711957429	-0.0478643512764
1667.13913186	702.673815782	2745.81294764	376.0	1.59084817806	-0.0573818893293	-0.00996559383975	1713.43393634	636.631022791	2789.49466289	439.429703766	-2.45116093164	-0.0319577696432
1667.13913186	702.673815782	2745.81294764	376.0	0.349570270757	-0.0931381853737	-0.0161754403219	1435.54470177	861.948670473	2755.4114934	457.918121157	-2.41647526178	-0.0315055444822
1667.13913186	702.673815782	2745.81294764	376.0	5.40678528912	0.0143887680471	0.00249891768792	1772.74069093	762.492411488	2894.27315816	359.040055742	-1.33553219215	-0.0174124145001
1667.13913186	702.673815782	2745.81294764	376.0	17.8072763962	1.91465034397	0.33252003195	2062.66564064	818.381980715	3234.76744855	353.7198272	2.25812780549	0.0294410404888
1667.13913186	702.673815782	2745.81294764	376.0	2.63314678269	0.0448100073922	0.00778221733105	1823.8270576	555.274007312	2818.11423293	439.013168016	-2.34248352325	-0.0305408542797
1667.13913186	702.673815782	2745.81294764	376.0	14.1905393383	1.28063111848	0.222409016756	1969.29406981	811.632498462	3135.45861414	354.532045867	1.30746464464	0.0170464751582
1667.13913186	702.673815782	2745.81294764	376.0	-14.1284166152	-0.331454433367	-0.0575641600151	1390.75733908	631.419986232	2357.87305493	335.695729611	-4.8395236797	-0.0630967885229
1667.13913186	702.673815782	2745.81294764	376.0	-2.64784801789	-0.12725430431	-0.0221004349271	1635.92114772	599.386692197	2673.10799393	437.800154015	-3.06639614094	-0.0399790891909
1667.13913186	702.673815782	2745.81294764	376.0	-0.315101720671	-0.182899797934	-0.03176446647	1563.39821558	746.086816119	2737.1608438	427.675812102	-2.63168102972	-0.0343113563197
1667.13913186	702.673815782	2745.81294764	376.0	3.0996336611	-0.0909529672499	-0.0157959304012	1637.44530568	831.357278173	2830.92309004	362.120506185	-1.85749463281	-0.0242176614447
1667.13913186	702.673815782	2745.81294764	376.0	0.978943714304	-0.155547540325	-0.0270141612235	1563.9296091	838.934188456	2772.6929109	369.829113344	-2.33543919272	-0.0304490116391
1667.13913186	702.673815782	2745.81294764	376.0	10.0818496064	0.293447508459	0.0509634436364	2066.79553871	650.709247718	3022.6416795	305.136893068	0.143937095029	0.00187662444628
1667.13913186	702.673815782	2745.81294764	376.0	10.7742510012	0.249866812978	0.043394722643	1722.53084063	874.048457857	3041.65372665	445.074428158	-0.164693779199	-0.0021472461434
1667.13913186	702.673815782	2745.81294764	376.0	-11.581421729	-0.277527430537	-0.0481985811978	1443.95141896	655.78905328	2427.80877029	328.068298046	-4.32175558394	-0.0563462266485
1667.13913186	702.673815782	2745.81294764	376.0	-5.95521522857	-0.195301367745	-0.0339182646309	1552.56044441	687.636440053	2582.29387684	342.096992373	-3.40570211082	-0.0444028958385
1667.13913186	702.673815782	2745.81294764	376.0	10.879769642	0.278674553751	0.0483978037081	2058.56462825	642.577676396	3044.55107115	343.408766501	0.147108544566	0.00191797320164
1667.13913186	702.673815782	2745.81294764	376.0	-4.16186569662	-0.149193156275	-0.0259105863625	1471.26816602	835.060130405	2631.53590048	325.207604059	-3.00025582921	-0.0391167643965
1667.13913186	702.673815782	2745.81294764	376.0	3.40933596042	-0.160152430452	-0.0278138990017	1541.10383894	854.661791304	2839.42693587	443.661305633	-2.05435995841	-0.0267843540862
1667.13913186	702.673815782	2745.81294764	376.0	-6.38701934257	-0.21692414993	-0.0376735237809	1470.72081043	769.487838934	2570.43734357	330.228694207	-3.38473947657	-0.0441295890035
1667.13913186	702.673815782	2745.81294764	376.0	-17.0534532546	-0.441327085287	-0.0766458987994	1322.23738372	567.603465206	2277.55702016	387.716171237	-5.73362004753	-0.0747538467735
1667.13913186	702.673815782	2745.81294764	376.0	-3.22205603458	-0.164975932617	-0.0286516034416	1511.64018601	839.214399945	2657.34131587	306.486729911	-2.9121566117	-0.0379681435684
1667.13913186	702.673815782	2745.81294764	376.0	6.23808757906	0.0857757528381	0.0148967962553	1866.23147613	640.389922183	2917.09916407	410.477765767	-1.5022633155	-0.0195862231486
1667.13913186	702.673815782	2745.81294764	376.0	9.30117655944	0.839676432756	0.145827793115	1873.06492247	829.16771324	3001.2058579	298.973222188	0.249504914614	0.00325299758297
1667.13913186	702.673815782	2745.81294764	376.0	-10.4910218575	-0.247592759444	-0.0429997845509	1290.51221874	790.357393332	2457.74911114	376.879499069	-4.0697411652	-0.0530605106284
1667.13913186	702.673815782	2745.81294764	376.0	-7.51294165458	-0.159522765282	-0.0277045441615	1600.7068265	585.812611292	2539.52162294	353.002185147	-3.71875895539	-0.0484844713871
1667.13913186	702.673815782	2745.81294764	376.0	12.6654787079	0.958091025385	0.166393022818	1888.69489392	834.557124071	3093.58330189	370.33128389	0.806794528371	0.0105188334859
1667.13913186	702.673815782	2745.81294764	376.0	-16.6627990483	-0.287072688251	-0.049856319599	1467.04884187	531.468864181	2288.28365393	289.765947887	-5.35289839334	-0.0697900703174
1667.13913186	702.673815782	2745.81294764	376.0	-5.4677338038	-0.187713770822	-0.0326005159469	1492.68635712	804.129099447	2595.67920492	298.863748353	-3.23668075881	-0.0421992276246
1667.13913186	702.673815782	2745.81294764	376.0	6.90065879554	0.229171016343	0.0398004543839	2022.70311717	593.660013329	2935.29213032	318.928999828	-0.896021454489	-0.0116821571641
1667.13913186	702.673815782	2745.81294764	376.0	5.97001366751	0.00539802320735	0.000937482321527	1778.75129867	681.459728137	2909.7383559	449.527329092	-1.72142263284	-0.0224435806106
1667.13913186	702.673815782	2745.81294764	376.0	-2.92728971605	-0.211927706338	-0.0368057843588	1431.57281308	794.014135272	2665.43504761	439.848099254	-2.9413781657	-0.0383491286271
1667.13913186	702.673815782	2745.81294764	376.0	-5.12498470033	-0.170279671552	-0.0295727112803	1466.40278198	817.19885944	2605.09045418	321.488812755	-3.15098715244	-0.0410819706968
1667.13913186	702.673815782	2745.81294764	376.0	12.4283494688	0.401058093809	0.0696523261218	2079.25363756	698.103944148	3087.07217653	309.714594828	0.923621431639	0.0120420004125
1667.13913186	702.673815782	2745.81294764	376.0	13.6374513608	1.06586179439	0.185109724625	1965.2316561	799.499082898	3120.27185284	355.541113843	1.15057816797	0.015001019139
1667.13913186	702.673815782	2745.81294764	376.0	18.4192870082	1.88468319568	0.327315594943	2037.90598167	846.173476137	3251.57211518	367.492657372	2.37085154634	0.0309107111648
1667.13913186	702.673815782	2745.81294764	376.0	6.45610906091	0.069216039447	0.0120208474205	1838.63775104	718.151244809	2923.08562615	366.296630298	-1.14032088692	-0.0148672866613
1667.13913186	702.673815782	2745.81294764	376.0	5.43336635824	0.154934309643	0.0269076605841	1939.59312597	640.256559474	2895.0030246	315.153339152	-1.23499800863	-0.0161016689521
1667.13913186	702.673815782	2745.81294764	376.0	-3.29261786961	-0.215832986527	-0.0374840198901	1504.23520132	761.954434249	2655.40381986	389.214184299	-2.98842681257	-0.0389625399292
1667.13913186	702.673815782	2745.81294764	376.0	-9.17718450867	-0.1874373047	-0.0325525016846	1565.93510645	620.529277739	2493.82462718	307.360242984	-3.93061582476	-0.0512466209226
1667.13913186	702.673815782	2745.81294764	376.0	-7.88987739991	-0.141384419211	-0.0245544319575	1310.44034982	841.853967719	2529.17167244	376.877354904	-3.57075079196	-0.0465547691259
1667.13913186	702.673815782	2745.81294764	376.0	-6.66695914418	-0.135674903187	-0.0235628522382	1627.08707464	637.998674774	2562.75072025	297.664970834	-3.54119084901	-0.0461693722165
1667.13913186	702.673815782	2745.81294764	376.0	-10.4236023067	-0.0668748064708	-0.0116142421797	1300.37187281	874.997756871	2459.6003259	284.23069622	-3.88921593541	-0.0507068570458
1667.13913186	702.673815782	2745.81294764	376.0	7.90673652361	0.258949439344	0.0449721152039	2060.49342027	533.06329816	2962.91714284	369.360424416	-0.944935907569	-0.0123198944924
1667.13913186	702.673815782	2745.81294764	376.0	-3.70042082452	-0.0741583489614	-0.0128791853007	1697.12882987	620.648287355	2644.20631353	326.429196299	-3.12516019042	-0.0407452436821
1667.13913186	702.673815782	2745.81294764	376.0	6.29360233604	0.12195576136	0.0211802294824	1887.6735798	720.746970903	2918.62349546	310.202944757	-0.891566620377	-0.011624075885
1667.13913186	702.673815782	2745.81294764	376.0	9.80218151218	0.97819048395	0.169883724201	1814.56925748	869.679130385	3014.96251676	330.714128896	0.234747926952	0.00306059878685
1667.13913186	702.673815782	2745.81294764	376.0	2.99463309955	0.161143806497	0.027986072681	1668.85859383	873.897054662	2828.03997103	285.284322531	-1.42142644419	-0.018532287408
1667.13913186	702.673815782	2745.81294764	376.0	-12.2352806602	-0.30978851168	-0.053801408767	1449.16121557	534.494607847	2409.8550271	426.199203676	-4.82670304497	-0.0629296355276
1667.13913186	702.673815782	2745.81294764	376.0	15.4670919593	0.332820100842	0.0578013374162	2056.29109301	711.857305046	3170.51036129	402.361963235	1.2062463559	0.0157268103768
1667.13913186	702.673815782	2745.81294764	376.0	10.3496422509	0.0820010579737	0.014241239662	1849.59827319	718.548496188	3029.9947646	461.847995224	-0.651932564798	-0.00849977268315
1667.13913186	702.673815782	2745.81294764	376.0	-13.6444882506	-0.319558233039	-0.0554981300867	1334.84942296	704.535223853	2371.16082262	331.776175806	-4.65285952788	-0.0606630968432
1667.13913186	702.673815782	2745.81294764	376.0	-4.96971214859	-0.276534578158	-0.0480261511215	1428.33423513	712.238931534	2609.35394801	468.780781342	-3.41252475734	-0.0444918482052
1667.13913186	702.673815782	2745.81294764	376.0	-0.976123096538	-0.181953469213	-0.0316001162232	1570.64202403	679.445972751	2719.01043327	468.922436491	-2.82355311139	-0.0368129479973
1667.13913186	702.673815782	2745.81294764	376.0	-15.1957367799	-0.284151235989	-0.0493489468547	1470.27209546	538.428439677	2328.56643965	319.865904515	-5.10768064662	-0.0665929680133
1667.13913186	702.673815782	2745.81294764	376.0	-4.42258663461	-0.0288603144575	-0.00501221161124	1454.1482777	869.136574468	2624.37699121	301.092139037	-2.99018335125	-0.0389854413461
1667.13913186	702.673815782	2745.81294764	376.0	-6.63486559788	-0.284141036941	-0.0493471755716	1434.48191206	682.527177696	2563.631949	446.62285924	-3.66940496425	-0.0478410034452
1667.13913186	702.673815782	2745.81294764	376.0	4.11036347297	0.178766109187	0.0310465629015	1973.30643392	529.038841284	2858.67584008	356.330564874	-1.86952950053	-0.0243745697592
1667.13913186	702.673815782	2745.81294764	376.0	18.8003140079	1.75039707471	0.303993934476	1972.30158568	864.69797728	3262.03440387	425.034840915	2.12694100639	0.0277306519738
1667.13913186	702.673815782	2745.81294764	376.0	10.7416458991	0.0977769589453	0.0169810626859	1849.41702208	761.974423388	3040.75845153	429.36700606	-0.293322266016	-0.00382427986983
1667.13913186	702.673815782	2745.81294764	376.0	7.91106301046	0.0140375452162	0.00243792032237	1712.38755287	845.030093531	2963.03594008	405.618293681	-0.818335998027	-0.0106693089704
1667.13913186	702.673815782	2745.81294764	376.0	-2.727661266	0.0122979519194	0.00213580269528	1790.59234083	527.831680853	2670.91647143	352.49244975	-3.02485856146	-0.0394375301364
1667.13913186	702.673815782	2745.81294764	376.0	22.0521329755	1.89730635564	0.329507876978	2053.15932103	835.388021743	3351.32327012	462.775927343	2.77345941654	0.0361598359393
1667.13913186	702.673815782	2745.81294764	376.0	-3.34518880959	-0.00436217817828	-0.000757585650969	1773.677649	565.235167815	2653.96032019	315.047503372	-3.10255940152	-0.0404505788986
1667.13913186	702.673815782	2745.81294764	376.0	-1.31875262312	-0.12828632549	-0.0222796675043	1627.0891163	777.49603501	2709.60246737	305.017316056	-2.71193866157	-0.0353577400466
1667.13913186	702.673815782	2745.81294764	376.0	10.8275915835	0.128936792607	0.0223926350481	1904.85996657	675.580490616	3043.11835926	462.677902073	-0.57173861785	-0.00745421926793
1667.13913186	702.673815782	2745.81294764	376.0	-7.44611034317	-0.0302348663841	-0.00525093198751	1401.73691518	852.730240128	2541.35668574	286.889530436	-3.43227934878	-0.0447494048081
1667.13913186	702.673815782	2745.81294764	376.0	-10.7964944207	-0.236100641961	-0.0410039322615	1494.07969712	665.571525062	2449.36140595	289.710183766	-4.14999945564	-0.0541069029419
1667.13913186	702.673815782	2745.81294764	376.0	1.14862155543	-0.0226077800558	-0.00392632512258	1749.28703662	711.561658645	2777.35194703	316.503251769	-2.27185266318	-0.0296199825708
1667.13913186	702.673815782	2745.81294764	376.0	6.94520630667	0.191392559834	0.0332394164352	1981.29919409	607.363662619	2936.51532165	347.852464942	-1.02055245496	-0.0133057686436
1667.13913186	702.673815782	2745.81294764	376.0	-13.9764650744	-0.327149279043	-0.0568164777776	1334.05392023	697.885922037	2362.04536001	330.105517737	-4.72168411517	-0.0615604187115
1667.13913186	702.673815782	2745.81294764	376.0	-13.4059982568	-0.208634283116	-0.0362338108919	1309.02794631	783.196524243	2377.70931175	285.48484119	-4.46372431239	-0.058197187906
1667.13913186	702.673815782	2745.81294764	376.0	5.6824383041	-0.0173619856463	-0.00301528059157	1750.66243228	726.527145611	2901.84207434	424.652496449	-1.63081604595	-0.021262269178
1667.13913186	702.673815782	2745.81294764	376.0	4.52656448086	-0.0704778026344	-0.012239979617	1697.73934716	710.128567251	2870.10394124	462.236026831	-2.04362550707	-0.026644400353
1667.13913186	702.673815782	2745.81294764	376.0	4.86602178994	0.113362489408	0.0196878237944	1889.03085371	687.974449262	2879.42480399	302.419501019	-1.28150822268	-0.0167080602696
1667.13913186	702.673815782	2745.81294764	376.0	3.75819708151	0.0186414948248	0.00323749475943	1794.73586025	586.323836301	2849.00600971	467.946313154	-2.21552182919	-0.02888555188
1667.13913186	702.673815782	2745.81294764	376.0	1.09282089766	-0.0786507196802	-0.0136593816742	1681.9603726	765.449284966	2775.81976535	328.410107782	-2.27404447763	-0.0296485590303
1667.13913186	702.673815782	2745.81294764	376.0	15.632888387	1.73107264481	0.300637833416	1968.85947308	848.852394874	3175.06282106	357.350953114	1.63856548275	0.0213633048598
1667.13913186	702.673815782	2745.81294764	376.0	-11.9670224202	-0.169922201064	-0.0295106288753	1262.83285363	846.775570022	2417.22089658	307.612472933	-4.1859742899	-0.0545759359831
1667.13913186	702.673815782	2745.81294764	376.0	3.89410442907	0.0216722512258	0.00376385050813	1799.17532109	635.063761426	2852.73777125	418.498688739	-2.08001980758	-0.0271189023153
1667.13913186	702.673815782	2745.81294764	376.0	8.51981734038	0.00573445072204	0.000995910163605	1752.85673386	790.133587701	2979.75119529	436.760873733	-0.911221089738	-0.0118803271152
1667.13913186	702.673815782	2745.81294764	376.0	5.22369155762	0.152339779676	0.0264570648968	1933.21402834	661.289547343	2889.24574678	294.742171092	-1.17471060455	-0.0153156532536
1667.13913186	702.673815782	2745.81294764	376.0	-8.06152307983	-0.284384628029	-0.0493894803802	1429.84703391	684.715334231	2524.45860314	409.896235	-3.82585595266	-0.0498807816513
1667.13913186	702.673815782	2745.81294764	376.0	-4.34788315075	-0.134048094885	-0.0232803221404	1433.44751564	830.732003726	2626.42820914	362.248689774	-3.01589275441	-0.0393206356507
1667.13913186	702.673815782	2745.81294764	376.0	-19.1543183651	-0.470701859923	-0.0817474574371	1280.5567038	601.637352241	2219.87119394	337.677137901	-5.99035875692	-0.0781011571958
1667.13913186	702.673815782	2745.81294764	376.0	10.7598397494	0.183207034864	0.031817824742	1878.63380106	797.859057452	3041.25802063	364.765162118	0.177061044633	0.002308488196
1667.13913186	702.673815782	2745.81294764	376.0	2.53187803456	0.0436854357848	0.00758691139021	1824.22281178	605.411567782	2815.33358253	385.69920297	-2.26999921619	-0.0295958176817
1667.13913186	702.673815782	2745.81294764	376.0	-10.3383604864	-0.246251786628	-0.0427668959062	1420.98800521	730.419982257	2461.94090683	310.532919362	-4.01197821733	-0.0523074083094
1667.13913186	702.673815782	2745.81294764	376.0	18.3194288735	1.7443873627	0.302950219295	1995.26322752	821.210161883	3248.83019759	432.356808186	1.90876652013	0.0248861345518
1667.13913186	702.673815782	2745.81294764	376.0	1.39839121121	-0.0124701135749	-0.00216570225337	1763.70649995	664.648343642	2784.21015458	355.855310984	-2.37508978054	-0.0309659684556
1667.13913186	702.673815782	2745.81294764	376.0	-9.26093420849	-0.214736430934	-0.0372935795301	1543.47959747	538.651712575	2491.52501707	409.393707027	-4.16456914934	-0.054296859835
1667.13913186	702.673815782	2745.81294764	376.0	14.028688394	1.41468896426	0.245691032348	1933.23046419	846.669354506	3131.01448995	351.114671249	1.27989516746	0.0166870295627
1667.13913186	702.673815782	2745.81294764	376.0	16.1401965128	1.16790506449	0.202831723601	2035.92779031	765.98960058	3188.99255327	387.075162377	1.6517645425	0.0215353916884
1667.13913186	702.673815782	2745.81294764	376.0	-2.26773052563	-0.234622636921	-0.0407472450366	1478.33125646	750.36433355	2683.54530925	454.84971924	-2.92780866985	-0.0381722121231
1667.13913186	702.673815782	2745.81294764	376.0	9.66201508701	0.186580251694	0.0324036560775	1967.87396592	654.880449	3011.11380891	388.359393988	-0.453512088993	-0.00591280428935
1667.13913186	702.673815782	2745.81294764	376.0	12.8803124376	0.234557171994	0.0407358756502	2023.13079568	606.68611334	3099.48223425	469.665325235	-0.123686006963	-0.00161259461491
1667.13913186	702.673815782	2745.81294764	376.0	3.18942206921	-0.0599919386416	-0.0104188847936	1626.35722078	861.288176027	2833.38851177	345.74311497	-1.71830753455	-0.0224029665522
1667.13913186	702.673815782	2745.81294764	376.0	-6.75047716697	-0.177341105604	-0.0307990805147	1583.08077717	531.411078803	2560.45747157	445.965615595	-3.80714116929	-0.0496367818682
1667.13913186	702.673815782	2745.81294764	376.0	-4.31633607882	-0.26051992693	-0.0452448640031	1443.57934587	727.793491984	2627.29443273	455.921594878	-3.26123855438	-0.0425194074886
1667.13913186	702.673815782	2745.81294764	376.0	-16.2171957542	-0.323648251702	-0.0562084494099	1392.69181459	625.814861018	2300.51908688	282.012411272	-5.15610165981	-0.0672242719663
1667.13913186	702.673815782	2745.81294764	376.0	9.51586706519	0.237126107901	0.0411820263809	2031.38242472	580.970105801	3007.1008576	394.748327079	-0.604748507345	-0.00788459592366
1667.13913186	702.673815782	2745.81294764	376.0	-5.22463075884	-0.208280875865	-0.0361724341551	1545.02534948	600.231996199	2602.3543598	457.097014118	-3.52287958797	-0.0459306334807
1667.13913186	702.673815782	2745.81294764	376.0	-0.369785638365	-0.204346340602	-0.0354891178538	1494.05782008	803.7078323	2735.65932571	437.893673324	-2.58968486295	-0.0337638182914
1667.13913186	702.673815782	2745.81294764	376.0	19.3819156455	1.90761506935	0.331298205862	2073.51333445	792.736057435	3278.00409694	411.754705056	2.3262976565	0.03032982603
1667.13913186	702.673815782	2745.81294764	376.0	6.24183706786	0.111050876934	0.0192863627881	1894.67888158	614.58556144	2917.20211802	407.937675006	-1.51149023424	-0.0197065219588
1667.13913186	702.673815782	2745.81294764	376.0	-7.81227110115	-0.0992564311167	-0.0172380047094	1668.50564904	564.539147931	2531.30259624	298.25779927	-3.74790660715	-0.0488644929224
1667.13913186	702.673815782	2745.81294764	376.0	9.61867656663	0.265772098808	0.0461570161181	2059.84303457	591.404104937	3009.9238142	358.676674693	-0.35428898535	-0.00461915235137
1667.13913186	702.673815782	2745.81294764	376.0	6.0774930064	0.18368301511	0.0319004889041	1975.8078469	580.510694264	2912.68953751	356.370996345	-1.32295045415	-0.0172483761949
1667.13913186	702.673815782	2745.81294764	376.0	-8.299338434	-0.226755394374	-0.0393809299018	1444.19501052	754.434404669	2517.92863835	319.299223161	-3.67324814748	-0.0478911101367
1667.13913186	702.673815782	2745.81294764	376.0	0.963282277269	0.0178815397714	0.00310551229097	1797.28614353	631.671682449	2772.26287714	343.305051152	-2.45399636904	-0.0319947375364
1667.13913186	702.673815782	2745.81294764	376.0	1.50274414438	-0.160983453097	-0.0279582238794	1565.2174962	831.192542435	2787.07549093	390.665452299	-2.29477122233	-0.0299187903824
1667.13913186	702.673815782	2745.81294764	376.0	8.8049591572	0.148401039797	0.0257730183739	1904.3357614	738.703253881	2987.58065622	344.541640937	-0.350067359018	-0.00456411159085
1667.13913186	702.673815782	2745.81294764	376.0	-4.88208608113	-0.131883352943	-0.0229043683471	1631.46249972	572.745606951	2611.75999591	407.551889239	-3.37846305113	-0.0440477581634
1667.13913186	702.673815782	2745.81294764	376.0	16.176342944	0.292754933091	0.0508431630933	1999.18665779	749.213032697	3189.98506666	441.585376163	1.18703198503	0.0154762970669
1667.13913186	702.673815782	2745.81294764	376.0	-17.1423992219	-0.448224401322	-0.0778437654259	1328.08633667	534.177964611	2275.11473027	412.850428994	-5.91433376756	-0.0771099578561
1667.13913186	702.673815782	2745.81294764	376.0	-1.66547985958	-0.046004831257	-0.00798972408076	1725.84733699	567.308505587	2700.08198602	406.926143447	-2.89438552189	-0.0377364474822
1667.13913186	702.673815782	2745.81294764	376.0	-5.0831525961	-0.236405351835	-0.0410568516559	1402.6620943	770.859218838	2606.23908551	432.717772374	-3.28010998039	-0.0427654495487
1667.13913186	702.673815782	2745.81294764	376.0	9.69616644855	0.291306440397	0.0505916013193	2066.56304209	646.603415554	3012.05154141	298.885083767	0.0611037816317	0.000796659473686
1667.13913186	702.673815782	2745.81294764	376.0	-5.69218827511	-0.127973742253	-0.0222253807317	1636.035218	662.636447364	2589.51610498	290.844439618	-3.39552403296	-0.0442701959969
1667.13913186	702.673815782	2745.81294764	376.0	-11.0119585786	-0.295700741728	-0.0513547658437	1441.02894157	619.79262516	2443.4451632	382.623596471	-4.35958153891	-0.0568393942492
1667.13913186	702.673815782	2745.81294764	376.0	6.2550118443	0.0910790072902	0.0158178199531	1869.43920503	668.777254449	2917.56387274	379.347413259	-1.31090020313	-0.0170912673159
1667.13913186	702.673815782	2745.81294764	376.0	-5.45875869573	-0.0429728917783	-0.00746316286528	1730.30641462	531.136157893	2595.9256446	334.483072084	-3.41270165461	-0.0444941545581
1667.13913186	702.673815782	2745.81294764	376.0	0.928284928963	-0.138555127433	-0.0240630648547	1620.60769893	742.327248059	2771.30191541	408.366968428	-2.46344866666	-0.0321179747934
1667.13913186	702.673815782	2745.81294764	376.0	19.5288500765	1.87861274098	0.326261330493	2046.75286978	823.779454543	3282.03864157	411.506317251	2.39179146155	0.0311837217933
1667.13913186	702.673815782	2745.81294764	376.0	-12.6601687715	-0.337473255308	-0.0586094573304	1295.36703365	727.419659772	2398.18839432	375.401700901	-4.540630311	-0.0591998736767
1667.13913186	702.673815782	2745.81294764	376.0	-5.8584451701	-0.221419227076	-0.0384541901834	1486.70903691	756.223159861	2584.95100163	342.018804862	-3.32917239739	-0.0434051160024
1667.13913186	702.673815782	2745.81294764	376.0	-1.32417838026	-0.112287054394	-0.0195010514751	1646.47745711	768.610200592	2709.45348623	294.365828523	-2.70455888233	-0.0352615238896
1667.13913186	702.673815782	2745.81294764	376.0	4.00735966916	0.0737395640756	0.0128064543375	1853.16843155	662.982408894	2855.8475483	339.696707856	-1.70515964349	-0.0222315468513
1667.13913186	702.673815782	2745.81294764	376.0	9.25588523085	0.261096891579	0.0453450662694	1943.78448804	766.704113229	2999.96224273	289.473641463	0.156831254169	0.00204473603871
1667.13913186	702.673815782	2745.81294764	376.0	5.58769154426	0.188737649812	0.0327783344585	1983.27469305	533.904000172	2899.24050554	382.061812317	-1.61728753663	-0.0210858870486
1667.13913186	702.673815782	2745.81294764	376.0	18.9722585468	1.82373538684	0.31673070282	2032.66155897	805.473686035	3266.75567928	428.620434279	2.10632309052	0.0274618395114
1667.13913186	702.673815782	2745.81294764	376.0	-1.2369271605	-0.087672975833	-0.0152262896549	1679.13184024	577.847254059	2711.84924152	454.870147221	-2.89318504276	-0.0377207958638
1667.13913186	702.673815782	2745.81294764	376.0	-2.77157208176	-0.218564076629	-0.0379583321691	1507.59388188	749.302960391	2669.71076257	412.813920303	-2.9477606979	-0.0384323428671
1667.13913186	702.673815782	2745.81294764	376.0	-5.23607660141	-0.189330534299	-0.0328813015455	1562.02569136	674.233501079	2602.04007837	365.780885936	-3.32239049307	-0.043316694825
1667.13913186	702.673815782	2745.81294764	376.0	-3.89405321975	-0.182075356584	-0.0316212845751	1571.75761679	666.760100176	2638.88953015	400.371813177	-3.16135413315	-0.0412171334178
1667.13913186	702.673815782	2745.81294764	376.0	18.3478555864	1.40611221136	0.244201495548	1974.14706264	822.12734575	3249.61074195	453.336333554	1.84937121547	0.0241117498758
1667.13913186	702.673815782	2745.81294764	376.0	-14.5254854243	-0.380171930886	-0.0660249966804	1370.70005933	579.717113682	2346.97028816	396.553115139	-5.16962844738	-0.0674006316477
1667.13913186	702.673815782	2745.81294764	376.0	-15.5606335488	-0.3306277621	-0.0574205908476	1302.22345116	711.82966009	2318.54705693	304.493945673	-4.96764780634	-0.0647672464973
1667.13913186	702.673815782	2745.81294764	376.0	-16.3069096604	-0.501701924677	-0.0871312825073	1281.06761857	553.435474801	2298.05571083	463.552617457	-5.9577147913	-0.0776755513859
1667.13913186	702.673815782	2745.81294764	376.0	-4.89072682456	-0.150737763454	-0.0261788404748	1463.14798833	828.077658482	2611.52273726	320.297090451	-3.10310602951	-0.0404577057302
1667.13913186	702.673815782	2745.81294764	376.0	-3.74656659094	-0.233117454666	-0.0404858379066	1502.09082912	698.218090841	2642.9392371	442.630317134	-3.17725697081	-0.0414244715882
1667.13913186	702.673815782	2745.81294764	376.0	20.2763202428	1.88731362979	0.327772426153	2029.23172898	875.852411405	3302.56277418	397.478633791	2.73827002877	0.0357010433999
1667.13913186	702.673815782	2745.81294764	376.0	-13.2263213542	-0.305587306699	-0.0530717795587	1445.89770743	562.759996004	2382.6429034	373.985199969	-4.82700140497	-0.0629335254886
1667.13913186	702.673815782	2745.81294764	376.0	0.871275478918	-0.0596127522288	-0.0103530309532	1706.06416196	744.897109884	2769.73654255	318.775270714	-2.31309746311	-0.0301577244212
1667.13913186	702.673815782	2745.81294764	376.0	-7.9311093026	-0.135538586375	-0.0235391779046	1627.82592965	573.061896376	2528.03952152	327.151695499	-3.77063669898	-0.049160843533
1667.13913186	702.673815782	2745.81294764	376.0	-20.1937890372	-0.454724722534	-0.0789726854002	1319.7545922	536.572839374	2191.32927364	335.001842072	-6.31241169126	-0.0823000220503
1667.13913186	702.673815782	2745.81294764	376.0	16.1959126719	1.87744766917	0.326058990825	2034.51452711	837.944730797	3190.52241478	318.063156875	2.01511966104	0.0262727465585
1667.13913186	702.673815782	2745.81294764	376.0	-19.8162299786	-0.434557945019	-0.0754702926396	1324.78737044	563.82541388	2201.69633916	313.083554842	-6.10114846147	-0.0795456122747
1667.13913186	702.673815782	2745.81294764	376.0	9.14818927454	0.201444889223	0.0349852186911	1992.94191637	580.230662415	2997.00511322	423.832534436	-0.877255022282	-0.0114374839932
1667.13913186	702.673815782	2745.81294764	376.0	-10.2940376263	-0.115367073116	-0.0200359626808	1339.57094821	825.842366388	2463.15792966	297.744615065	-3.89833404994	-0.0508257372873
1667.13913186	702.673815782	2745.81294764	376.0	12.3252224325	1.23439333059	0.214378834767	1967.73309963	805.212691549	3084.24050102	311.294709843	1.01789502989	0.0132711216413
1667.13913186	702.673815782	2745.81294764	376.0	1.42023755614	0.0803048518651	0.0139466571492	1864.39380952	539.760985933	2784.81001435	380.655218892	-2.47509411677	-0.0322698059552
1667.13913186	702.673815782	2745.81294764	376.0	-10.8127155205	-0.321846485648	-0.0558955341522	1364.1362395	693.074668205	2448.91600489	391.705097183	-4.26747606752	-0.0556385406456
1667.13913186	702.673815782	2745.81294764	376.0	13.8639463768	0.40078592238	0.069605057725	1814.42812601	847.775340336	3126.49098231	464.287515965	0.55666381803	0.00725767689739
1667.13913186	702.673815782	2745.81294764	376.0	-18.5726870114	-0.403858615826	-0.0701386967395	1362.1156748	535.178375347	2235.84170296	338.547652814	-5.92791141369	-0.0772869806218
1667.13913186	702.673815782	2745.81294764	376.0	-6.1801444285	-0.194022742485	-0.0336962039745	1558.74265259	639.102692519	2576.11774174	378.272396632	-3.50212878788	-0.0456600884991
1667.13913186	702.673815782	2745.81294764	376.0	8.7100014352	-0.0212869343865	-0.00369693198793	1674.31164705	855.159753872	2984.97329479	455.501893865	-0.889137940577	-0.01159241122
1667.13913186	702.673815782	2745.81294764	376.0	-4.25396680928	-0.170078381904	-0.0295377530226	1580.09961633	738.65438917	2629.00697621	310.252970707	-3.14155588882	-0.0409590076769
1667.13913186	702.673815782	2745.81294764	376.0	10.314091655	0.279489376475	0.0485393151225	1970.89470269	754.611545755	3029.01861174	303.512363292	0.372378954377	0.00485500592409
1667.13913186	702.673815782	2745.81294764	376.0	2.62209677813	-0.0738554398256	-0.0128265786429	1691.02850727	747.015898171	2817.81082048	379.766415037	-2.12566315967	-0.0277139916515
1667.13913186	702.673815782	2745.81294764	376.0	-2.03250045573	-0.136589140003	-0.0237216290384	1623.55494354	742.363602894	2690.00428697	324.085740539	-2.84758207181	-0.0371262330093
1667.13913186	702.673815782	2745.81294764	376.0	10.1494860824	0.0390095247496	0.00677483931045	1749.30933155	831.331679401	3024.49885061	443.857839664	-0.462989035572	-0.00603636291489
1667.13913186	702.673815782	2745.81294764	376.0	-8.51786922305	-0.126580588066	-0.0219834296746	1319.62687286	840.864425514	2511.92819165	351.436893283	-3.63951126751	-0.0474512551174
1667.13913186	702.673815782	2745.81294764	376.0	6.28192828084	0.0910917771774	0.0158200377175	1868.98888348	672.450880149	2918.30294774	376.863184115	-1.28736182065	-0.0167843783657
1667.13913186	702.673815782	2745.81294764	376.0	18.1431814796	1.88698144357	0.327714734902	2032.95153016	858.86644779	3243.99077382	352.17279587	2.3942273886	0.0312154809465
1667.13913186	702.673815782	2745.81294764	376.0	7.55201594582	0.0500513208136	0.00869248364252	1822.28044713	700.348245442	2953.17717929	430.548486723	-1.22022849669	-0.0159091068669
1667.13913186	702.673815782	2745.81294764	376.0	-3.63705367417	-0.107556796243	-0.0186795408549	1438.36364544	844.85844312	2645.94625695	362.724168384	-2.90054225191	-0.0378167177563
1667.13913186	702.673815782	2745.81294764	376.0	2.49832077696	-0.0666450307414	-0.011574336704	1686.89883826	785.530614628	2814.41216301	341.982710126	-1.9723344158	-0.0257149206754
1667.13913186	702.673815782	2745.81294764	376.0	18.6243595196	1.89963090557	0.329911584851	2046.44800599	842.883784772	3257.20302275	367.871231984	2.42485584155	0.0316148088859
1667.13913186	702.673815782	2745.81294764	376.0	-2.78596714346	-0.205182034056	-0.0356342539173	1494.86393925	794.795319674	2669.3155011	379.656242179	-2.88007830117	-0.0375499126619
1667.13913186	702.673815782	2745.81294764	376.0	2.33834601605	-0.0667346174405	-0.0115898953526	1677.73304955	803.696363725	2810.01955531	328.590142041	-1.93737094831	-0.0252590736417
1667.13913186	702.673815782	2745.81294764	376.0	8.34548655529	0.187470119794	0.0325582007284	1976.96380863	599.703825534	2974.96439802	398.296763855	-0.925917308246	-0.0120719336147
1667.13913186	702.673815782	2745.81294764	376.0	0.367293313685	-0.120109925373	-0.0208596605373	1637.0078055	775.413138969	2755.89813501	343.477190541	-2.46129918328	-0.0320899502383
1667.13913186	702.673815782	2745.81294764	376.0	-12.2591459488	-0.239532598406	-0.041599964989	1502.8857192	609.908250511	2409.19973091	296.405761195	-4.44716214981	-0.0579812535829
1667.13913186	702.673815782	2745.81294764	376.0	-8.38436678209	-0.244118806387	-0.0423964582125	1505.93411904	592.450271249	2515.59391896	417.209528677	-3.98321253292	-0.0519323667916
1667.13913186	702.673815782	2745.81294764	376.0	-11.9758521008	-0.233763119955	-0.0405979715101	1266.67938047	810.015628327	2416.97845007	340.283441272	-4.25833398307	-0.0555193478888
1667.13913186	702.673815782	2745.81294764	376.0	8.5936623064	0.239450958713	0.041585786508	2037.70352022	541.331937902	2981.77883993	402.743381806	-0.939334827215	-0.0122468686729
1667.13913186	702.673815782	2745.81294764	376.0	-5.82627720287	-0.192918161863	-0.0335043698963	1532.24927578	769.391101069	2585.83427384	284.193896994	-3.34222861722	-0.0435753405114
1667.13913186	702.673815782	2745.81294764	376.0	-20.3162730545	-0.4995643216	-0.0867600419591	1285.51981663	537.948761271	2187.96609163	364.497513732	-6.48026788966	-0.0844884992133
1667.13913186	702.673815782	2745.81294764	376.0	-11.1613910452	-0.202379215453	-0.0351474844482	1305.63866004	800.555677509	2439.34202719	333.147689638	-4.10140086752	-0.0534732838008
1667.13913186	702.673815782	2745.81294764	376.0	11.3376158503	0.13758175417	0.023894017744	1867.13881509	784.561172161	3057.12267162	405.422684365	0.0558327815931	0.000727937178528
1667.13913186	702.673815782	2745.81294764	376.0	9.18035453996	0.143614523542	0.0249417373294	1913.63367716	705.147069241	2997.88831124	379.107564836	-0.48102818462	-0.00627155390639
1667.13913186	702.673815782	2745.81294764	376.0	3.23347107301	-0.0652270929687	-0.0113280814465	1704.45259031	669.105950964	2834.59801502	461.039473753	-2.24537527207	-0.0292747753855
1667.13913186	702.673815782	2745.81294764	376.0	2.8482446033	0.132910025449	0.0230826720127	1921.98796486	589.473251101	2824.02041674	312.55920078	-1.95088634109	-0.0254352847599
1667.13913186	702.673815782	2745.81294764	376.0	-16.4803846913	-0.40782429107	-0.0708274211653	1347.48113258	573.346169827	2293.29241097	372.465108558	-5.52628426693	-0.0720506423328
1667.13913186	702.673815782	2745.81294764	376.0	7.34419087137	0.152711166201	0.0265215641197	1940.74740596	556.614858443	2947.47069149	450.108427087	-1.50524420568	-0.0196250874274
1667.13913186	702.673815782	2745.81294764	376.0	-7.0522562938	-0.264082552019	-0.0458635901388	1477.78623352	627.562901713	2552.17118123	446.822045996	-3.79412107542	-0.0494670283628
1667.13913186	702.673815782	2745.81294764	376.0	8.66282105668	0.176534386034	0.0306589763867	1834.24082939	818.967795662	2983.67780985	330.4691848	-0.175890626748	-0.0022932285104
1667.13913186	702.673815782	2745.81294764	376.0	13.0986343669	0.467624706742	0.081213043894	1864.85687645	827.24555048	3105.47694605	413.374519127	0.66553020819	0.00867705616936
1667.13913186	702.673815782	2745.81294764	376.0	6.35725781844	0.0347036109996	0.00602702518229	1811.07504262	645.761544693	2920.37135594	463.534768629	-1.72733266389	-0.0225206344705
1667.13913186	702.673815782	2745.81294764	376.0	-7.33815828426	-0.14859661496	-0.025806984189	1613.58393318	559.103377019	2544.32084736	371.633537161	-3.72968074799	-0.04862686764
1667.13913186	702.673815782	2745.81294764	376.0	8.83489898599	0.00515188619182	0.000894735358079	1755.44897047	783.396294329	2988.40274791	449.557483109	-0.911652268988	-0.0118859487482
1667.13913186	702.673815782	2745.81294764	376.0	-4.59191047033	-0.112939329827	-0.0196143330718	1653.19140546	612.977733057	2619.7276754	353.558536892	-3.2565223612	-0.0424579186597
1667.13913186	702.673815782	2745.81294764	376.0	-4.85797376392	-0.116804775099	-0.0202856504167	1649.09364585	635.255318267	2612.42207504	328.07311092	-3.27833107513	-0.0427422565206
1667.13913186	702.673815782	2745.81294764	376.0	6.094940416	0.141538672209	0.0245812212937	1926.71889049	628.741999649	2913.16861074	357.707720603	-1.27979005587	-0.0166856591378
1667.13913186	702.673815782	2745.81294764	376.0	-6.00999196529	-0.27779349772	-0.0482447894616	1449.55044669	669.696813153	2580.78981011	461.54255026	-3.61334814088	-0.0471101452526
1667.13913186	702.673815782	2745.81294764	376.0	15.9149766311	1.61374467916	0.280261319756	1919.33805679	863.249680077	3182.80843659	400.220699723	1.4699331337	0.0191647083924
1667.13913186	702.673815782	2745.81294764	376.0	-14.8492467216	-0.366989297907	-0.0637355501749	1388.92483096	559.904527678	2338.08040853	389.251049898	-5.23373839086	-0.0682364848873
1667.13913186	702.673815782	2745.81294764	376.0	16.2223401963	1.23429017698	0.214360919934	1951.2567994	821.813463844	3191.24806516	418.177801921	1.49642131251	0.0195100562256
1667.13913186	702.673815782	2745.81294764	376.0	0.750497701368	-0.0860969260124	-0.0149525748545	1682.92998114	684.542814051	2766.4202107	398.947415504	-2.51397117449	-0.0327766776335
1667.13913186	702.673815782	2745.81294764	376.0	-7.55011163808	-0.156869253006	-0.0272437049333	1602.081938	633.79408375	2538.50100472	302.624982971	-3.67130479706	-0.0478657731037
1667.13913186	702.673815782	2745.81294764	376.0	21.9680324872	1.91841111094	0.333173169666	2062.35204597	836.704518814	3349.01402802	449.957463234	2.84011183865	0.0370288375312
1667.13913186	702.673815782	2745.81294764	376.0	3.13968305002	-0.0515353044649	-0.00895020918112	1719.90253399	691.2396306	2832.02277135	420.880606754	-2.19293901997	-0.028591121512
1667.13913186	702.673815782	2745.81294764	376.0	-0.545374811612	-0.0830535054563	-0.0144240197041	1684.3002328	591.187239781	2730.83797545	455.350502867	-2.78595998541	-0.0363228159767
1667.13913186	702.673815782	2745.81294764	376.0	-4.18546825744	-0.178566252508	-0.0310118535096	1520.32614886	817.754532583	2630.88781831	292.807136867	-3.07363114563	-0.0400734178048
1667.13913186	702.673815782	2745.81294764	376.0	-1.47155343285	-0.103534244651	-0.0179809386334	1663.32426074	643.530418936	2705.40684295	398.552163275	-2.82686830116	-0.0368561708104
1667.13913186	702.673815782	2745.81294764	376.0	-2.39521664015	-0.116653431563	-0.0202593663708	1648.00280472	608.652962146	2680.04477901	423.389012152	-3.00169476862	-0.0391355250145
1667.13913186	702.673815782	2745.81294764	376.0	5.73451469826	0.153076239395	0.0265849668973	1938.24310922	635.56473896	2903.27199471	329.464146537	-1.22775584664	-0.0160072470227
1667.13913186	702.673815782	2745.81294764	376.0	-11.6420416753	-0.191649839356	-0.0332840985336	1565.61951306	551.920668539	2426.14425995	308.604078356	-4.39254656584	-0.0572691859954
1667.13913186	702.673815782	2745.81294764	376.0	-2.61197379726	-0.0307324434232	-0.00533734689532	1746.32520416	642.29089761	2674.09303293	285.476931163	-3.0077328979	-0.0392142489948
1667.13913186	702.673815782	2745.81294764	376.0	2.46899590427	-0.0302839833179	-0.00525946219485	1660.96481262	850.461825167	2813.60695686	302.18031907	-1.72817052403	-0.0225315583316
1667.13913186	702.673815782	2745.81294764	376.0	-4.44360127405	-0.1206719826	-0.0209572738103	1401.85030474	832.586691406	2623.79996852	389.362972374	-3.04142445868	-0.039653513151
1667.13913186	702.673815782	2745.81294764	376.0	-0.533151160515	-0.14648728198	-0.0254406533483	1475.78816547	852.718998069	2731.17361405	402.666450505	-2.5164706476	-0.0328092652881
1667.13913186	702.673815782	2745.81294764	376.0	-15.94252856	-0.302545148063	-0.0525434435677	1450.96799795	542.133957684	2308.06093426	314.958978625	-5.24921527619	-0.0684382695722
1667.13913186	702.673815782	2745.81294764	376.0	-11.8911129385	-0.273847333173	-0.0475594534861	1375.82442168	720.325520462	2419.30522896	323.155286815	-4.29538889618	-0.0560024627925
1667.13913186	702.673815782	2745.81294764	376.0	-1.5142334382	-0.195583142241	-0.0339672008059	1552.41087884	698.658179616	2704.23492984	453.165871386	-2.8625377331	-0.0373212220744
1667.13913186	702.673815782	2745.81294764	376.0	-12.227241652	-0.209318254114	-0.0363525971022	1544.71705568	563.420178397	2410.07576322	301.938529145	-4.48215571608	-0.0584374930388
1667.13913186	702.673815782	2745.81294764	376.0	12.8854711686	0.235474222212	0.0408951410581	2014.72797753	654.935956175	3099.62388336	429.959949656	0.190493172403	0.00248361372103
1667.13913186	702.673815782	2745.81294764	376.0	2.69112872891	0.105406344246	0.0183060688165	1891.77172933	596.809399963	2819.70630872	331.125179431	-2.05614600742	-0.0268076402532
1667.13913186	702.673815782	2745.81294764	376.0	-14.1901432359	-0.316630149063	-0.0549896056031	1442.24542863	533.07547404	2356.17815738	380.857254716	-5.08176843986	-0.066255129594
1667.13913186	702.673815782	2745.81294764	376.0	6.21630364871	0.131482051087	0.0228346736865	1915.97976894	628.234569491	2916.50101809	372.286679659	-1.32303578545	-0.0172494887282
1667.13913186	702.673815782	2745.81294764	376.0	0.961350692998	0.0215744583201	0.00374686667594	1801.14138716	638.656558963	2772.20983944	332.411893318	-2.42202173653	-0.0315778583641
1667.13913186	702.673815782	2745.81294764	376.0	-14.8223636805	-0.493409018397	-0.08569104175	1265.56757809	610.316263462	2338.81856656	462.934725002	-5.5129162596	-0.0718763527979
1667.13913186	702.673815782	2745.81294764	376.0	-18.941085009	-0.52784916314	-0.0916723103751	1253.19141312	573.774958199	2225.72618304	398.759811726	-6.25428926312	-0.081542232896
1667.13913186	702.673815782	2745.81294764	376.0	-6.51242195339	-0.152078994564	-0.0264117739778	1608.07176873	636.324344738	2566.99402244	322.597908975	-3.51612395156	-0.0458425547791
1667.13913186	702.673815782	2745.81294764	376.0	5.81191485422	0.169997588184	0.029523721463	1949.60163333	665.086740627	2905.39725822	290.708884258	-0.988798822739	-0.012891770831
1667.13913186	702.673815782	2745.81294764	376.0	-3.59809237419	-0.050597769517	-0.00878738616134	1723.81845077	623.471539964	2647.01606136	299.726070633	-3.12584209486	-0.0407541342224
1667.13913186	702.673815782	2745.81294764	376.0	-13.3225683815	-0.299544595094	-0.0520223332917	1406.90091277	660.386866897	2380.00014006	312.712360393	-4.60923526625	-0.0600943320242
1667.13913186	702.673815782	2745.81294764	376.0	0.330508800213	-0.169561980295	-0.0294480688251	1582.05355066	737.757938524	2754.88810107	435.076611886	-2.55918544736	-0.0333661727166
1667.13913186	702.673815782	2745.81294764	376.0	13.1469413711	0.29283460052	0.0508569990482	1843.3917332	831.179197552	3106.80336603	432.232435275	0.533821306809	0.00695986058421
1667.13913186	702.673815782	2745.81294764	376.0	-11.5815060729	-0.329080976222	-0.0571519583574	1428.570299	546.781723601	2427.80645436	452.454431759	-4.78170013636	-0.0623428961716
1667.13913186	702.673815782	2745.81294764	376.0	-16.6731960368	-0.346231151629	-0.0601304535653	1408.44622509	548.917716161	2287.99817208	330.634230832	-5.44585830449	-0.0710020639438
1667.13913186	702.673815782	2745.81294764	376.0	17.0861980555	1.80839748859	0.314066948348	2011.32277998	829.39009166	3214.96798611	374.255114472	1.93512366949	0.0252297740482
1667.13913186	702.673815782	2745.81294764	376.0	-16.2492890117	-0.313909244707	-0.0545170622971	1421.10898895	592.109635667	2299.63786606	286.419241442	-5.20471272464	-0.0678580537763
1667.13913186	702.673815782	2745.81294764	376.0	-8.54879412616	-0.0809623613514	-0.0140608477512	1397.56401006	828.166959375	2511.07905166	285.348082222	-3.61590172432	-0.0471434383875
1667.13913186	702.673815782	2745.81294764	376.0	-12.4616145682	-0.269205577005	-0.0467533131304	1441.10544897	669.022872917	2403.64032134	293.511999454	-4.42508370877	-0.0576933990713
1667.13913186	702.673815782	2745.81294764	376.0	-8.21093616055	-0.182388057905	-0.0316755918557	1389.033541	790.021383083	2520.35599942	341.301075345	-3.61816207703	-0.0471729084359
1667.13913186	702.673815782	2745.81294764	376.0	-5.79473871166	-0.0215372717931	-0.00374040843923	1422.73895073	861.853867464	2586.70026182	302.107443621	-3.18092776083	-0.0414723306496
1667.13913186	702.673815782	2745.81294764	376.0	4.96829407106	0.161696671889	0.0280820895952	1952.99924774	561.269129357	2882.23300952	367.964632431	-1.68245500027	-0.0219355280348
1667.13913186	702.673815782	2745.81294764	376.0	-8.88668438252	-0.159728563506	-0.02774028543	1599.61817162	595.396464277	2501.80121725	306.786581359	-3.89999744996	-0.0508474243802
1667.13913186	702.673815782	2745.81294764	376.0	-13.6988777227	-0.409241742769	-0.0710735920058	1349.33698366	572.056294262	2369.66738945	448.27411153	-5.21478502976	-0.0679893745731
1667.13913186	702.673815782	2745.81294764	376.0	7.15519992608	0.202872080593	0.0352330810339	1997.25198368	558.804084401	2942.28135364	386.225285566	-1.213978377	-0.0158276189961
1667.13913186	702.673815782	2745.81294764	376.0	-2.42859537775	-0.0121955511625	-0.00211801861106	1762.88989193	529.545547706	2679.12826132	386.692821676	-2.99970749685	-0.0391096153435
1667.13913186	702.673815782	2745.81294764	376.0	-1.15174094753	0.103198351035	0.0179226035143	1892.40707402	536.549676536	2714.18829558	285.231545026	-2.8203156754	-0.0367707389231
1667.13913186	702.673815782	2745.81294764	376.0	0.413082412576	-0.0628167532584	-0.0109094743415	1606.27368002	864.299658583	2757.15541801	286.58207941	-2.16495087474	-0.0282262174021
1667.13913186	702.673815782	2745.81294764	376.0	-8.77509153708	-0.278701576442	-0.0484024967771	1457.25799971	636.726657492	2504.86534805	410.880690852	-4.00093721	-0.0521634577575
1667.13913186	702.673815782	2745.81294764	376.0	16.0658794225	0.430986389247	0.0748500154997	2053.22127557	728.573017868	3186.95194498	405.157651544	1.44447579514	0.0188328004582
1667.13913186	702.673815782	2745.81294764	376.0	6.89551393314	0.00698893194409	0.00121377769088	1722.33766103	831.353569805	2935.15086203	381.459631187	-0.975289209859	-0.0127156350699
1667.13913186	702.673815782	2745.81294764	376.0	2.89240358681	0.0189913142128	0.00329824838708	1797.04517358	621.803233353	2825.23293983	406.384532891	-2.24489210701	-0.0292684759714
1667.13913186	702.673815782	2745.81294764	376.0	-2.99042295914	-0.0666715558323	-0.011578943354	1399.90926588	858.799417545	2663.70152684	404.992843416	-2.82100687874	-0.0367797507007
1667.13913186	702.673815782	2745.81294764	376.0	-7.29143077051	-0.245623765508	-0.0426578265906	1259.58751328	824.610365686	2545.60389748	461.406018516	-3.68268950903	-0.0480142048113
1667.13913186	702.673815782	2745.81294764	376.0	-6.50447626137	-0.198719795601	-0.0345119478292	1502.20315888	780.426153608	2567.21219628	284.582883794	-3.41500448191	-0.0445241783822
1667.13913186	702.673815782	2745.81294764	376.0	-7.08557672307	-0.199285192749	-0.0346101411513	1286.21480689	830.630021937	2551.25626457	434.411435738	-3.56264365351	-0.046449069798
1667.13913186	702.673815782	2745.81294764	376.0	-14.8891792155	-0.446209797825	-0.0774938863885	1263.60012674	668.581521939	2336.98393695	404.802288267	-5.18393816569	-0.0675871990312
1667.13913186	702.673815782	2745.81294764	376.0	2.65273883898	-0.094878424284	-0.0164776700736	1660.48307979	783.135492845	2818.65219415	375.03362152	-2.06760811883	-0.02695708108
1667.13913186	702.673815782	2745.81294764	376.0	-6.5296617516	-0.154740384638	-0.0268739813542	1462.57513495	816.117857209	2566.52064983	287.827657667	-3.35567931216	-0.0437507081116
1667.13913186	702.673815782	2745.81294764	376.0	-1.95655969548	-0.107646058346	-0.0186950431306	1658.72629819	637.565451075	2692.0894782	395.79772893	-2.89497854423	-0.0377441791946
1667.13913186	702.673815782	2745.81294764	376.0	14.4788067948	1.50472712722	0.261328087396	2070.10601558	761.950214841	3143.37389928	311.317668855	1.59843186204	0.0208400503526
1667.13913186	702.673815782	2745.81294764	376.0	3.93171035156	-0.12896325374	-0.0223972305906	1627.15079238	774.164398134	2853.77035954	452.455169026	-2.07296013974	-0.0270268597098
1667.13913186	702.673815782	2745.81294764	376.0	-2.55079588975	-0.0283958559321	-0.00493154844254	1746.78683052	582.185639377	2675.77286383	346.800393942	-2.98121998688	-0.0388685787077
1667.13913186	702.673815782	2745.81294764	376.0	6.04602466553	0.0276577423958	0.00480335922122	1803.11931993	665.23609409	2911.82547573	443.470061706	-1.68935003769	-0.0220254242203
1667.13913186	702.673815782	2745.81294764	376.0	-8.26132864736	-0.191079321553	-0.0331850159001	1421.66051657	782.3900153	2518.972316	314.921784123	-3.625679064	-0.0472709134811
1667.13913186	702.673815782	2745.81294764	376.0	12.0539794754	0.192949939399	0.0335098887459	1976.54432136	632.976696951	3076.79267679	467.271658476	-0.309858228826	-0.0040398726053
1667.13913186	702.673815782	2745.81294764	376.0	-4.91681142548	-0.241689908925	-0.0419746281564	1385.67705733	770.791839981	2610.80650291	454.337605598	-3.29657113156	-0.0429800669044
1667.13913186	702.673815782	2745.81294764	376.0	13.3575046118	1.302172476	0.226150134769	1931.58503414	835.41328132	3112.58503876	345.586723298	1.12817073856	0.0147088753398
1667.13913186	702.673815782	2745.81294764	376.0	11.3531010441	0.164516324271	0.0285717826105	1944.00008091	657.260468512	3057.54786607	456.287316649	-0.406394433528	-0.00529849326633
1667.13913186	702.673815782	2745.81294764	376.0	-3.14936120567	-0.141236773027	-0.0245287900359	1618.3887774	731.209212352	2659.33737989	309.73939014	-3.00605340951	-0.0391923521448
1667.13913186	702.673815782	2745.81294764	376.0	-6.28496425472	-0.140213143146	-0.0243510147875	1622.55639901	572.058669887	2573.23958538	378.624516483	-3.55999097933	-0.046414484737
1667.13913186	702.673815782	2745.81294764	376.0	9.716520969	0.234614723398	0.0407458706839	2027.05237241	594.135473982	3012.61043847	391.422592084	-0.516847240896	-0.00673855594388
1667.13913186	702.673815782	2745.81294764	376.0	11.7134476496	0.264985602606	0.0460204242108	2063.02446852	547.185861685	3067.44230982	457.231979614	-0.42073355696	-0.00548544402816
1667.13913186	702.673815782	2745.81294764	376.0	9.51706388618	0.184555833992	0.0320520725932	1931.62642195	742.261830163	3007.13372007	333.245467949	-0.0769682174003	-0.00100349696741
1667.13913186	702.673815782	2745.81294764	376.0	12.6692110059	0.881384836538	0.153071350562	1838.55287298	855.85823626	3093.68578381	399.27467457	0.642606382643	0.00837817969547
1667.13913186	702.673815782	2745.81294764	376.0	15.9674437935	1.3591219964	0.236040638485	2047.4643317	769.566054192	3184.24908673	367.218700842	1.71688510551	0.0223844211931
1667.13913186	702.673815782	2745.81294764	376.0	3.24830661418	-0.163825162033	-0.0284517474875	1579.3645905	797.761382227	2835.00537123	457.879398508	-2.16485880636	-0.028225017032
1667.13913186	702.673815782	2745.81294764	376.0	-9.73186659532	-0.0961332482461	-0.0166955971251	1309.47984559	857.071475733	2478.59409462	312.042773301	-3.79506463989	-0.0494793303767
1667.13913186	702.673815782	2745.81294764	376.0	13.0639935795	1.13636965246	0.197354924012	2029.36762771	761.547259868	3104.52577483	313.610887255	1.20048082876	0.0156516405315
1667.13913186	702.673815782	2745.81294764	376.0	3.08326104251	0.0290248156192	0.00504078076054	1807.26042617	652.860839289	2830.47352856	370.352263101	-2.0679613562	-0.0269616865215
1667.13913186	702.673815782	2745.81294764	376.0	8.45165924003	-0.0255845697165	-0.0044433083912	1701.8009422	826.480012653	2977.87970135	449.598746491	-0.9624032532	-0.0125476304198
1667.13913186	702.673815782	2745.81294764	376.0	-7.63930073342	-0.18700816825	-0.0324779729507	1292.47477306	831.19035085	2536.052039	412.386915083	-3.60596451674	-0.0470138789666
1667.13913186	702.673815782	2745.81294764	376.0	18.6826889254	1.93778588344	0.336538013796	2075.47767849	816.306460466	3258.80463912	367.020500171	2.42746289172	0.0316487991098
1667.13913186	702.673815782	2745.81294764	376.0	-4.67709832738	-0.129240887658	-0.0224454476654	1464.05224702	838.853468685	2617.3885762	314.48286049	-3.06196896382	-0.0399213684983
1667.13913186	702.673815782	2745.81294764	376.0	1.22430365372	-0.0565766242914	-0.00982574232223	1713.81017234	616.500887586	2779.43003589	449.118975958	-2.51825836415	-0.0328325731962
1667.13913186	702.673815782	2745.81294764	376.0	13.3740379609	0.95045908749	0.165067573374	1834.35739749	862.907320683	3113.0390136	415.774295419	0.735985402132	0.00959563757669
1667.13913186	702.673815782	2745.81294764	376.0	-9.80885808381	-0.252296529763	-0.0438166949918	1500.51831952	568.051841718	2476.48005236	407.90989112	-4.24271535871	-0.0553157152374
1667.13913186	702.673815782	2745.81294764	376.0	17.9375113174	1.76946658371	0.307305763062	1979.03315563	864.516414429	3238.34345588	394.793885826	2.077426463	0.0270850907823
1667.13913186	702.673815782	2745.81294764	376.0	-2.4603601682	-0.171012185159	-0.029699927954	1441.12639772	822.821918611	2678.25605959	414.307743255	-2.80654859072	-0.0365912462936
1667.13913186	702.673815782	2745.81294764	376.0	9.64559542404	0.270665682953	0.0470068917945	2005.82945804	718.510769121	3010.66295567	286.322728509	0.202230719351	0.00263664562387
1667.13913186	702.673815782	2745.81294764	376.0	7.95903485484	0.209802914647	0.036436768782	1979.77530996	686.816007964	2964.3531572	297.761839272	-0.393607278509	-0.00513177677325
1667.13913186	702.673815782	2745.81294764	376.0	-6.47753083251	-0.112135811142	-0.0194747848458	1654.37907112	630.521092129	2567.95206736	283.051904111	-3.52699823959	-0.0459843316765
1667.13913186	702.673815782	2745.81294764	376.0	15.3702143214	1.64924044945	0.286425920363	1927.02506025	868.456808422	3167.85028256	372.368413886	1.4910760443	0.0194403656362
1667.13913186	702.673815782	2745.81294764	376.0	0.247924403041	-0.144399213115	-0.0250780154768	1615.34168178	667.907928283	2752.620488	469.370877945	-2.65585735004	-0.034626562582
1667.13913186	702.673815782	2745.81294764	376.0	-5.49289992187	-0.108750812719	-0.0188869073844	1657.2758443	542.826701445	2594.98819039	394.885644644	-3.47163829936	-0.0452625593137
1667.13913186	702.673815782	2745.81294764	376.0	19.1318575479	1.70378046168	0.295897961389	1953.91209491	865.046810689	3271.13796932	452.179063722	2.03881535657	0.0265816865263
1667.13913186	702.673815782	2745.81294764	376.0	1.64106984638	0.0535280503361	0.00929629217369	1834.71849332	559.73483027	2790.87365597	396.420332372	-2.44461370486	-0.0318724081468
1667.13913186	702.673815782	2745.81294764	376.0	11.2872173253	1.25372550434	0.217736280713	1947.34107369	816.904195735	3055.73882239	291.493552963	0.827100412021	0.0107835777317
1667.13913186	702.673815782	2745.81294764	376.0	-0.78533876218	0.0639274426765	0.0111023693429	1848.02984282	545.61029054	2724.24901423	330.608880864	-2.7653935541	-0.0360546747601
1667.13913186	702.673815782	2745.81294764	376.0	8.50554035017	-0.0353696590808	-0.00614269869413	1706.89485571	805.954250788	2979.35917585	466.51006935	-1.0727296498	-0.0139860449779
1667.13913186	702.673815782	2745.81294764	376.0	12.6117388635	0.17095012243	0.0296891494321	1942.84037688	690.785129755	3092.10770628	458.482199648	-0.0388495238253	-0.000506512696549
1667.13913186	702.673815782	2745.81294764	376.0	-14.09581481	-0.347052072531	-0.0602730240588	1332.14283387	683.465746695	2358.76823951	343.159658954	-4.79241952636	-0.062482653538
1667.13913186	702.673815782	2745.81294764	376.0	-1.77273241239	-0.141805096801	-0.0246274916293	1475.38214663	850.691761361	2697.13703154	371.06312355	-2.66741887027	-0.0347772994821
1667.13913186	702.673815782	2745.81294764	376.0	-0.255319875254	-0.149036701429	-0.0258834146283	1590.09765935	812.934174208	2738.80234145	335.770507891	-2.5270050543	-0.0329466108775
1667.13913186	702.673815782	2745.81294764	376.0	7.28847339864	0.158383977871	0.0275067693419	1947.09734175	570.945227558	2945.94079391	427.898224601	-1.39123867708	-0.0181387050467
1667.13913186	702.673815782	2745.81294764	376.0	-1.0475186246	-0.135030110871	-0.0234508702451	1435.28353108	842.351204316	2717.05004562	439.41531022	-2.61020996054	-0.0340314206068
1667.13913186	702.673815782	2745.81294764	376.0	-1.69262066486	-0.225546838799	-0.0391710383465	1506.07724613	726.221195227	2699.33675027	467.03830892	-2.88863895418	-0.0376615248264
1667.13913186	702.673815782	2745.81294764	376.0	11.2250077573	0.16217333946	0.0281648731261	1941.86870548	655.959186643	3054.03066402	456.202771895	-0.442149323351	-0.00576465871383
1667.13913186	702.673815782	2745.81294764	376.0	0.6347283115	-0.0886823267187	-0.0154015850501	1473.56500722	878.203179812	2763.2413998	411.473212767	-2.33222754328	-0.0304071387651
1667.13913186	702.673815782	2745.81294764	376.0	-7.77154427647	-0.303906435262	-0.0527798602401	1363.33335257	722.256858664	2532.42087867	446.830667432	-3.8237598091	-0.0498534525306
1667.13913186	702.673815782	2745.81294764	376.0	0.715672823219	-0.0879548924781	-0.0152752505172	1678.77335147	616.794293325	2765.46398469	469.896339887	-2.61658338352	-0.0341145160824
1667.13913186	702.673815782	2745.81294764	376.0	5.55923147546	0.0628086464619	0.0109080664227	1841.51192981	652.729178974	2898.45904529	404.217936505	-1.62820524191	-0.0212282300119
1667.13913186	702.673815782	2745.81294764	376.0	13.1090208594	0.251669509177	0.0437077994403	2028.98127106	658.312527547	3105.76213971	418.468341106	0.333660970152	0.0043502082158
1667.13913186	702.673815782	2745.81294764	376.0	-4.02872682246	-0.0319853435194	-0.00555493982623	1743.65004975	583.770534021	2635.19164493	307.771061157	-3.1923517052	-0.0416212738618
1667.13913186	702.673815782	2745.81294764	376.0	0.681690896301	-0.0910940803314	-0.0158204377095	1676.61441477	657.706265576	2764.53090454	430.210224187	-2.55401336166	-0.0332987400477
1667.13913186	702.673815782	2745.81294764	376.0	8.71803954294	-0.00138300630015	-0.000240188659284	1712.97336972	835.880833915	2985.19400619	436.33980256	-0.799371731211	-0.0104220564695
1667.13913186	702.673815782	2745.81294764	376.0	9.4121273215	0.511038969853	0.0887528603426	1786.13515633	857.230310808	3004.25235829	360.886891147	-0.0322625483205	-0.000420632963762
1667.13913186	702.673815782	2745.81294764	376.0	-9.25195606677	-0.291520791076	-0.0506288279048	1443.44245039	632.871949679	2491.77154005	415.457139985	-4.10366035521	-0.0535027425712
1667.13913186	702.673815782	2745.81294764	376.0	-7.22581547234	-0.298631032948	-0.0518636736624	1367.75769094	725.874706665	2547.40557083	453.773173226	-3.74152461768	-0.0487812857585
1667.13913186	702.673815782	2745.81294764	376.0	-11.4997857273	-0.348616557397	-0.0605447303572	1315.29461705	708.340140955	2430.05034219	406.415584187	-4.4242628182	-0.0576826964563
1667.13913186	702.673815782	2745.81294764	376.0	6.09711724173	0.167603548247	0.0291079451627	1958.65717116	559.870006423	2913.2283823	394.701204712	-1.52924288867	-0.019937977688
1667.13913186	702.673815782	2745.81294764	376.0	3.82646217101	-0.00369184634899	-0.000641168174538	1771.64899739	636.458568246	2850.88044137	442.772875738	-2.15836391775	-0.0281403379107
1667.13913186	702.673815782	2745.81294764	376.0	-9.75426302641	-0.218652351617	-0.037973663011	1360.65375341	771.645247144	2477.97913052	345.680129968	-3.89511549255	-0.0507837743487
1667.13913186	702.673815782	2745.81294764	376.0	-16.9197913593	-0.429208729194	-0.0745412867652	1279.39490777	656.737088223	2281.22712579	345.095129796	-5.43015576194	-0.0707973371831
1667.13913186	702.673815782	2745.81294764	376.0	8.19913431551	0.0257011877901	0.00446356161689	1787.17637722	750.291121872	2970.94583927	433.478340178	-1.01910619688	-0.0132869126061
1667.13913186	702.673815782	2745.81294764	376.0	-9.09227742373	-0.263435735009	-0.0457512565142	1477.1619067	626.929021562	2496.15601691	392.065088647	-4.02222301245	-0.0524409779981
1667.13913186	702.673815782	2745.81294764	376.0	-1.68421333328	-0.0362902600434	-0.00630258076474	1739.61860334	669.621976983	2699.56759987	290.327019545	-2.84516979195	-0.0370947821637
1667.13913186	702.673815782	2745.81294764	376.0	5.28892405642	-0.0410631324952	-0.00713149227079	1674.15461831	839.831382014	2891.03690918	377.050908851	-1.36636597944	-0.0178144195494
1667.13913186	702.673815782	2745.81294764	376.0	-1.42426774023	-0.103468977651	-0.0179696036213	1662.43896334	736.606331672	2706.70521962	307.659924614	-2.7681444991	-0.0360905410574
1667.13913186	702.673815782	2745.81294764	376.0	-7.82015177142	-0.2466739707	-0.0428402172108	1415.18408208	748.0073097	2531.08620778	367.894815996	-3.64057070635	-0.0474650678794
1667.13913186	702.673815782	2745.81294764	376.0	-17.5804146468	-0.340275588967	-0.0590961425784	1406.42465188	563.175022802	2263.08764602	293.487971337	-5.52834321572	-0.0720774865153
1667.13913186	702.673815782	2745.81294764	376.0	0.0913813182349	-0.147581124058	-0.0256306224485	1591.42826821	814.039064266	2748.32210771	342.854775232	-2.47432146366	-0.0322597322512
1667.13913186	702.673815782	2745.81294764	376.0	-13.4990670933	-0.398925131395	-0.0692818915239	1291.97035099	682.253584858	2375.15381559	400.929879736	-4.84765630922	-0.0632028201984
1667.13913186	702.673815782	2745.81294764	376.0	7.61322501079	0.150881979651	0.0262038867057	1907.3728065	734.843748326	2954.85786572	312.641310901	-0.51721522265	-0.00674335361995
1667.13913186	702.673815782	2745.81294764	376.0	-17.3608633888	-0.340404735002	-0.059118571553	1413.61884591	545.210400935	2269.11611289	310.286866048	-5.54185338465	-0.0722536295261
1667.13913186	702.673815782	2745.81294764	376.0	-8.44650390258	-0.168850675361	-0.0293245354917	1283.67825735	844.639280786	2513.88774986	385.570211724	-3.6821526753	-0.0480072056754
1667.13913186	702.673815782	2745.81294764	376.0	4.58443964782	0.0391798468886	0.00680441939712	1817.35760012	643.750177109	2871.69308507	410.585307843	-1.89531050347	-0.0247106975681
1667.13913186	702.673815782	2745.81294764	376.0	-4.0441495578	-0.104415670413	-0.0181340170915	1460.94949326	850.28272757	2634.76816546	323.535944637	-2.95685090493	-0.0385508592559
1667.13913186	702.673815782	2745.81294764	376.0	2.43867734398	0.0162752339917	0.0028265428954	1787.72222574	714.26786658	2812.77446591	310.784373585	-1.93269804327	-0.0251981491952
1667.13913186	702.673815782	2745.81294764	376.0	4.12501332349	0.0822466574089	0.0142838932631	1863.83389124	534.382218508	2859.07809757	460.861987828	-2.17592104423	-0.0283692443837
1667.13913186	702.673815782	2745.81294764	376.0	10.163184658	0.266299632906	0.0462486337106	2052.23053447	626.771647677	3024.87498788	345.872805726	-0.0899396910625	-0.00117261657187
1667.13913186	702.673815782	2745.81294764	376.0	1.40550463709	-0.0929567326246	-0.0161439271665	1668.03745664	764.184248004	2784.40547595	352.183771302	-2.28177249952	-0.0297493155088
1667.13913186	702.673815782	2745.81294764	376.0	-16.5604628052	-0.51133099734	-0.0888035771691	1271.592506	560.135302308	2291.09361575	459.365807436	-5.9908881165	-0.0781080588852
1667.13913186	702.673815782	2745.81294764	376.0	7.78068251321	-0.00863857950754	-0.00150027431531	1737.75550992	794.158745236	2959.45593551	427.541680355	-1.04776169571	-0.0136605175451
1667.13913186	702.673815782	2745.81294764	376.0	6.27303641063	-0.0216067808286	-0.0037524801717	1747.10053956	718.300917404	2918.05879362	452.657336651	-1.63458229773	-0.0213113728518
1667.13913186	702.673815782	2745.81294764	376.0	1.50571077872	-0.0366034963388	-0.00635698095498	1736.11504241	699.805275464	2787.15694916	351.236631289	-2.31297641039	-0.030156146159
1667.13913186	702.673815782	2745.81294764	376.0	-5.86446992138	-0.115154030666	-0.0199989632972	1385.68966991	830.438541896	2584.78557323	368.657361424	-3.23649462736	-0.0421968008783
1667.13913186	702.673815782	2745.81294764	376.0	8.7220060706	0.240390676146	0.0417489885631	2016.28914465	663.056223022	2985.30291962	305.957551955	-0.242980291149	-0.00316793078421
1667.13913186	702.673815782	2745.81294764	376.0	-3.99333788826	-0.0707201084595	-0.0122820612121	1699.06702906	551.236547945	2636.16335886	385.859781856	-3.22136094133	-0.0419994907605
1667.13913186	702.673815782	2745.81294764	376.0	-1.76139988108	-0.219531856399	-0.0381264078497	1508.14118931	746.912634292	2697.44820165	442.394378049	-2.84241576403	-0.0370588756719
1667.13913186	702.673815782	2745.81294764	376.0	20.2841867743	1.86608635879	0.32408585599	2022.04161701	869.684970224	3302.77877442	411.052187178	2.64697463648	0.0345107514535
1667.13913186	702.673815782	2745.81294764	376.0	-4.8248221944	-0.0285376460566	-0.0049561733339	1452.38726372	866.774370091	2613.33235513	294.170721323	-3.05093632982	-0.0397775271163
1667.13913186	702.673815782	2745.81294764	376.0	10.6626999793	0.194219220926	0.033730326663	1914.10460561	772.924883401	3038.59074424	351.561255236	0.189282934766	0.00246783487309
1667.13913186	702.673815782	2745.81294764	376.0	0.560990173931	-0.166176685335	-0.0288601398637	1536.8434825	847.093174742	2761.21668847	377.280031232	-2.40577633862	-0.0313660539586
1667.13913186	702.673815782	2745.81294764	376.0	3.40712366382	0.0165924559813	0.00288163528678	1790.54630668	696.911388218	2839.36619035	351.908495452	-1.87792636336	-0.0244840464584
1667.13913186	702.673815782	2745.81294764	376.0	-5.37688117017	-0.180561850052	-0.0313584317562	1577.40830487	573.337491819	2598.17384829	447.428051608	-3.54222230164	-0.0461828200996
1667.13913186	702.673815782	2745.81294764	376.0	2.8249877888	0.0787063534688	0.0136690436729	1856.98494249	675.730836368	2823.38182812	290.666049255	-1.78875910919	-0.0233215007717
1667.13913186	702.673815782	2745.81294764	376.0	11.0906173492	0.242073858913	0.0420413092937	2038.24179443	543.938192047	3050.34055479	468.160568311	-0.662130658437	-0.00863273348679
1667.13913186	702.673815782	2745.81294764	376.0	-9.00897112884	-0.133310237104	-0.0231521773366	1630.06204411	572.586413037	2498.44345194	295.794994794	-3.92977237957	-0.0512356242448
1667.13913186	702.673815782	2745.81294764	376.0	3.96879073875	-0.0330098031271	-0.00573285917455	1699.16103669	817.866982542	2854.78851761	337.760498383	-1.54544909315	-0.0201492710971
1667.13913186	702.673815782	2745.81294764	376.0	-13.0114143799	-0.405971948381	-0.0705057221919	1298.02608515	670.457586504	2388.54384693	420.060175274	-4.82882601419	-0.0629573143962
1667.13913186	702.673815782	2745.81294764	376.0	-19.078911017	-0.531524170204	-0.0923105540473	1257.06125095	555.789124888	2221.94173867	409.091362834	-6.3688996921	-0.0830365018527
1667.13913186	702.673815782	2745.81294764	376.0	-18.8243374982	-0.452699859887	-0.0786210246417	1269.0914537	640.06476651	2228.93185131	319.775631102	-5.80010841119	-0.0756207094028
1667.13913186	702.673815782	2745.81294764	376.0	10.2544876315	0.212348140995	0.0368788018401	1999.90098166	619.74450348	3027.38199674	407.736511599	-0.441234907503	-0.00575273673407
1667.13913186	702.673815782	2745.81294764	376.0	-10.3829330649	-0.275223907554	-0.0477985251049	1334.36186097	749.39604782	2460.7170272	376.959118409	-4.08599170847	-0.0532723821183
1667.13913186	702.673815782	2745.81294764	376.0	-6.02349559989	-0.256565174185	-0.0445580365031	1415.24205858	746.504975761	2580.41902556	418.671991221	-3.43505254372	-0.0447855611959
1667.13913186	702.673815782	2745.81294764	376.0	7.54046680237	0.00616533420677	0.00107074230753	1774.3108348	721.451407644	2952.86006142	457.097818968	-1.34931512712	-0.0175921137825
1667.13913186	702.673815782	2745.81294764	376.0	15.2732339274	1.81667531339	0.315504569884	1995.12749101	862.461195634	3165.18738234	307.598695696	1.82666400984	0.0238156976511
1667.13913186	702.673815782	2745.81294764	376.0	2.0961207693	0.138516986832	0.0240564409225	1929.53178102	549.563848667	2803.36850313	324.272873438	-2.21080541786	-0.0288240602068
1667.13913186	702.673815782	2745.81294764	376.0	-5.34081546247	-0.0642379714482	-0.0111562993137	1338.05692629	872.415186888	2599.16414517	388.692031984	-3.1512094838	-0.0410848694107
1667.13913186	702.673815782	2745.81294764	376.0	1.2310369765	-0.168367336909	-0.0292405934194	1572.37539674	799.913165452	2779.61492033	407.326358146	-2.38367170801	-0.0310778579923
1667.13913186	702.673815782	2745.81294764	376.0	2.06476035562	-0.0269375917979	-0.00467828964882	1746.9658827	629.303323855	2802.50740483	426.238198269	-2.38230870049	-0.0310600873597
1667.13913186	702.673815782	2745.81294764	376.0	-11.0126848632	-0.331581296836	-0.0575861925731	1327.56978442	713.501955651	2443.42522079	402.353480718	-4.31057408774	-0.0562004444295
1667.13913186	702.673815782	2745.81294764	376.0	-3.72026464221	-0.202868149509	-0.035232398317	1544.67114159	683.493558244	2643.66143941	415.496739572	-3.14270561787	-0.0409739976254
1667.13913186	702.673815782	2745.81294764	376.0	-5.07597820348	-0.158897249231	-0.0275959099047	1600.97425218	599.887224528	2606.43608091	405.574604206	-3.39097945097	-0.044210944602
1667.13913186	702.673815782	2745.81294764	376.0	-12.8571282036	-0.311565165494	-0.0541099627464	1439.96631261	564.808517374	2392.78025673	388.005426749	-4.79305133518	-0.0624908909411
1667.13913186	702.673815782	2745.81294764	376.0	-5.4140964685	-0.209516240031	-0.0363869815962	1532.3881396	700.816472671	2597.15198581	363.947373543	-3.3274968629	-0.0433832707027
1667.13913186	702.673815782	2745.81294764	376.0	10.8049292477	0.168085782952	0.0291916955457	1937.20235568	702.913978126	3042.49609391	402.379760099	-0.169937459023	-0.0022156122428
1667.13913186	702.673815782	2745.81294764	376.0	-9.14159725887	-0.215444670906	-0.0374165805671	1524.78459488	669.057482895	2494.80178649	300.959708712	-3.88811028961	-0.0506924418463
1667.13913186	702.673815782	2745.81294764	376.0	-7.64376490775	-0.0891358205891	-0.0154803439717	1317.09431672	864.510515752	2535.92946112	354.324628644	-3.48387404854	-0.0454220866825
1667.13913186	702.673815782	2745.81294764	376.0	-7.50682293047	-0.12971631981	-0.0225280166395	1333.22824217	835.643813388	2539.68963166	370.8175761	-3.49996398847	-0.0456318642565
1667.13913186	702.673815782	2745.81294764	376.0	5.42801383586	0.172810065271	0.0300121683347	1959.41495773	630.462157898	2894.85605435	304.978938718	-1.19742976561	-0.0156118613509
1667.13913186	702.673815782	2745.81294764	376.0	7.35151050713	0.0454044705884	0.00788545859472	1816.00720145	710.969518859	2947.671675	420.694954686	-1.20700075102	-0.0157366460367
1667.13913186	702.673815782	2745.81294764	376.0	-18.6713837986	-0.38336825812	-0.0665801073498	1350.85172681	595.717083289	2233.1316738	286.5628637	-5.71764724689	-0.0745455964393
1667.13913186	702.673815782	2745.81294764	376.0	0.445666899977	-0.146983488298	-0.0255268302011	1612.13188645	688.648571425	2758.05012709	457.269669211	-2.59923572745	-0.0338883406447
1667.13913186	702.673815782	2745.81294764	376.0	7.57331602303	0.0148414910113	0.00257754272513	1772.88197802	763.007234873	2953.76203957	417.872826673	-1.08080111736	-0.0140912792355
1667.13913186	702.673815782	2745.81294764	376.0	-12.7503241259	-0.264324987214	-0.0459056942017	1405.83534193	704.114182348	2395.71289693	285.763372646	-4.42866983608	-0.0577401543166
1667.13913186	702.673815782	2745.81294764	376.0	8.01163230335	0.122608690808	0.0212936246627	1713.63154773	866.850653585	2965.79738475	385.315183429	-0.596656815505	-0.00777909798572
1667.13913186	702.673815782	2745.81294764	376.0	-14.9720566208	-0.330795955995	-0.057449801319	1426.72674681	540.864711858	2334.70827842	367.116819754	-5.19761714255	-0.0677655429277
1667.13913186	702.673815782	2745.81294764	376.0	2.96048111882	0.0671973385034	0.0116702567738	1847.82618326	532.22093834	2827.10222152	447.055099912	-2.31344407047	-0.0301622434221
1667.13913186	702.673815782	2745.81294764	376.0	-4.14330707082	-0.197211176352	-0.0342499437916	1555.63431884	630.618438531	2632.04548563	445.79272826	-3.29681194386	-0.0429832065693
1667.13913186	702.673815782	2745.81294764	376.0	3.01941431376	0.0282115498812	0.00489953975012	1798.31298996	719.907911592	2828.72041681	310.499515261	-1.77714778935	-0.0231701145938
1667.13913186	702.673815782	2745.81294764	376.0	-1.39821224263	-0.156967077519	-0.0272606942548	1563.75082871	832.098235626	2707.42065485	311.571590515	-2.67614231458	-0.0348910340884
1667.13913186	702.673815782	2745.81294764	376.0	3.76309013062	0.0944614573518	0.0164052548371	1878.98310016	582.878303895	2849.14036368	387.278959629	-2.03367350814	-0.0265146480853
1667.13913186	702.673815782	2745.81294764	376.0	6.73846094809	0.0845890491565	0.0146906997493	1862.03892924	672.049957892	2930.83848083	396.7495937	-1.27344840217	-0.016602977864
1667.13913186	702.673815782	2745.81294764	376.0	-3.67069657153	-0.130093844839	-0.022593581945	1633.49171991	626.046221578	2645.02248591	385.484544426	-3.13727850073	-0.0409032399052
1667.13913186	702.673815782	2745.81294764	376.0	-3.56134833208	-0.239829510599	-0.0416515301491	1494.80105469	690.791317364	2648.02498403	462.43261198	-3.19338911639	-0.0416347994315
1667.13913186	702.673815782	2745.81294764	376.0	-4.69798016203	-0.231082998627	-0.0401325110502	1509.70357786	673.429809986	2616.81520008	433.681812232	-3.32980031562	-0.0434133026808
1667.13913186	702.673815782	2745.81294764	376.0	19.248935732	1.87402686419	0.325464894789	2059.78849837	792.244204781	3274.35271726	422.32001411	2.21800310288	0.028917902254
1667.13913186	702.673815782	2745.81294764	376.0	2.06069500184	-0.0656660547899	-0.0114043165665	1645.41437109	842.501637524	2802.39577782	314.479769202	-1.8991953611	-0.0247613476023
1667.13913186	702.673815782	2745.81294764	376.0	-10.3918338104	-0.216045420593	-0.0375209136146	1539.28797595	562.356978892	2460.47262938	358.827674543	-4.23763736977	-0.0552495093843
1667.13913186	702.673815782	2745.81294764	376.0	-2.92219654024	-0.0215747100742	-0.00374691039843	1755.25826833	596.810452778	2665.57489669	313.506175576	-3.03639485752	-0.0395879381685
1667.13913186	702.673815782	2745.81294764	376.0	19.1797367322	1.5522652241	0.269584095884	2042.65385162	790.06574469	3272.45264216	439.733045855	2.15547428861	0.028102663476
1667.13913186	702.673815782	2745.81294764	376.0	-12.6267747775	-0.45195707653	-0.0784920244061	1261.43968356	671.512173634	2399.10533093	466.153473742	-4.94001740609	-0.0644070065983
1667.13913186	702.673815782	2745.81294764	376.0	-1.95365799478	-0.211426926313	-0.0367188131839	1430.73467645	796.915625855	2692.16915347	464.518851169	-2.83586154479	-0.0369734230089
1667.13913186	702.673815782	2745.81294764	376.0	-18.2899854268	-0.401119617761	-0.0696630110734	1365.06995695	533.981267654	2243.60415967	344.552935073	-5.88474434108	-0.076724176546
1667.13913186	702.673815782	2745.81294764	376.0	-8.91294712965	-0.24846358882	-0.0431510227197	1462.47171349	707.758191595	2501.08009134	330.850186253	-3.82742438719	-0.0499012306022
1667.13913186	702.673815782	2745.81294764	376.0	2.90458441321	-0.0329147055506	-0.005716343444	1724.52760859	771.196404943	2825.56740254	329.843389004	-1.83648631969	-0.0239437590572
1667.13913186	702.673815782	2745.81294764	376.0	8.13077630361	0.154940676242	0.0269087662802	1919.17324927	718.095287454	2969.06885613	331.800319408	-0.492621230887	-0.00642270183686
1667.13913186	702.673815782	2745.81294764	376.0	1.24646583442	-0.0111003086321	-0.00192780629247	1765.14792288	623.951729387	2780.03856791	390.938915642	-2.47360923901	-0.0322504464018
1667.13913186	702.673815782	2745.81294764	376.0	12.5466637904	0.201308678918	0.0349615628548	1983.1457808	644.359401047	3090.3208665	462.815684654	-0.133155769982	-0.00173605958255
1667.13913186	702.673815782	2745.81294764	376.0	3.85142359084	-0.139749077741	-0.0242704198925	1613.09092708	782.834730591	2851.56583527	455.640177597	-2.08691943882	-0.027208858394
1667.13913186	702.673815782	2745.81294764	376.0	7.4555953743	0.246446039345	0.0428006320501	2035.02655774	618.770581427	2950.52965075	296.732511587	-0.602442732621	-0.00785453367172
1667.13913186	702.673815782	2745.81294764	376.0	-13.9903305951	-0.422589557894	-0.073391725928	1340.03665159	566.33176492	2361.66463875	455.296222231	-5.32369192553	-0.0694092819495
1667.13913186	702.673815782	2745.81294764	376.0	-3.11560407618	0.0244014882514	0.00423784096065	1805.19397094	545.401814324	2660.26428752	309.668502261	-3.08124661114	-0.0401727067945
1667.13913186	702.673815782	2745.81294764	376.0	-7.22606146748	-0.138835559374	-0.0241117678663	1624.05013576	582.775869827	2547.39881626	340.572810678	-3.66310543231	-0.047758871347
1667.13913186	702.673815782	2745.81294764	376.0	8.14386859018	0.153511295027	0.026660523624	1938.02470663	630.06302811	2969.42834583	401.340611093	-0.968175196182	-0.0126228839137
1667.13913186	702.673815782	2745.81294764	376.0	1.57713935584	0.071375691433	0.0123959172339	1855.11935253	571.711739381	2789.11824428	362.287152364	-2.41504414132	-0.031486885806
1667.13913186	702.673815782	2745.81294764	376.0	9.27226829581	0.448989590249	0.0779766568685	1854.08754162	823.671943637	3000.41209105	322.652605795	0.116994301106	0.00152534942772
1667.13913186	702.673815782	2745.81294764	376.0	-17.4381104304	-0.428372517322	-0.0743960606672	1306.69842613	617.406222639	2266.99505362	342.890404856	-5.58636342726	-0.072833942989
1667.13913186	702.673815782	2745.81294764	376.0	-14.3303202833	-0.315365635437	-0.0547699957342	1417.322841	610.178589558	2352.32915787	324.827727306	-4.87702595721	-0.0635857360784
1667.13913186	702.673815782	2745.81294764	376.0	6.36815386076	0.2038097163	0.0353959215527	1998.49639584	566.885913472	2920.67054088	355.28823157	-1.25291846999	-0.0163353125162
1667.13913186	702.673815782	2745.81294764	376.0	12.8847911523	0.292492825401	0.0507976424802	2039.04935809	702.34104279	3099.60521138	358.214810496	0.711322676306	0.00927408965197
1667.13913186	702.673815782	2745.81294764	376.0	14.4790846412	1.33272326026	0.23145593266	1914.10353969	850.438831381	3143.38152842	378.839157353	1.2502649747	0.0163007167496
1667.13913186	702.673815782	2745.81294764	376.0	-11.5035164841	-0.30926593337	-0.0537106518531	1372.45860338	695.218418995	2429.94790259	362.270880216	-4.32384636437	-0.0563734858458
1667.13913186	702.673815782	2745.81294764	376.0	6.69126006372	0.199645575509	0.0346727293347	1990.25803926	606.175380092	2929.54243283	333.109013486	-1.01433805807	-0.0132247465198
1667.13913186	702.673815782	2745.81294764	376.0	-7.339560012	-0.12460889737	-0.021641003364	1640.07909567	577.370718137	2544.28235853	326.83254473	-3.6750582464	-0.0479147098618
1667.13913186	702.673815782	2745.81294764	376.0	2.031633544	-0.111140823159	-0.0193019838761	1642.24511693	788.490359462	2801.59780454	370.862328151	-2.18371903312	-0.0284709130784
1667.13913186	702.673815782	2745.81294764	376.0	-11.4940008538	-0.231499977561	-0.0402049283712	1526.82857681	529.503285724	2430.209184	373.877321461	-4.504685503	-0.0587312321121
1667.13913186	702.673815782	2745.81294764	376.0	8.71646517134	-0.0166033294083	-0.00288352369022	1727.5407275	799.577828417	2985.1507769	458.032220979	-0.975330772401	-0.0127161769544
1667.13913186	702.673815782	2745.81294764	376.0	-5.16759464289	-0.17307537595	-0.0300582452154	1279.98983015	854.406157378	2603.92046486	469.524477326	-3.30436448786	-0.0430816752002
1667.13913186	702.673815782	2745.81294764	376.0	-10.4859955568	-0.208009870071	-0.0361253681956	1549.86573308	543.243419725	2457.88712396	364.777971154	-4.28065449801	-0.0558103585138
1667.13913186	702.673815782	2745.81294764	376.0	-4.7382144858	-0.0981220701769	-0.0170409986414	1668.82366606	549.421304846	2615.71044081	397.465469899	-3.35187623936	-0.0437011243723
1667.13913186	702.673815782	2745.81294764	376.0	14.8304917467	0.197830285085	0.0343574652804	1928.23888981	765.331600127	3153.03051022	459.460020281	0.669944695614	0.00873461141608
1667.13913186	702.673815782	2745.81294764	376.0	-9.20103906567	-0.237404491726	-0.0412303736933	1518.99658112	547.116890525	2493.16962566	427.056154019	-4.19899551609	-0.0547457042515
1667.13913186	702.673815782	2745.81294764	376.0	9.14409444355	0.223345118091	0.0387886623985	1963.09246222	734.907131034	2996.89267682	298.893083564	0.00145417767477	1.8959291718e-05
1667.13913186	702.673815782	2745.81294764	376.0	18.1632671042	1.32492527483	0.230101645506	1952.12771536	828.87734812	3244.54228751	463.537224028	1.73589638206	0.022632286598
1667.13913186	702.673815782	2745.81294764	376.0	-2.8889436667	0.0160413444515	0.0027859229683	1796.39558309	566.302588116	2666.48795839	303.789787184	-3.04940437483	-0.0397575537787
1667.13913186	702.673815782	2745.81294764	376.0	-11.0012658834	-0.292111159289	-0.050731357987	1463.80561804	547.098844171	2443.73876461	432.834302402	-4.57944882024	-0.059705982011
1667.13913186	702.673815782	2745.81294764	376.0	15.1783234792	0.784952795869	0.136323861735	2044.96340909	742.846361403	3162.58131897	374.771548482	1.4467194542	0.0188620528579
1667.13913186	702.673815782	2745.81294764	376.0	-12.0690186389	-0.280243995377	-0.048670370854	1451.32969573	630.464189842	2414.4202712	332.626385634	-4.44089701789	-0.0578995699856
1667.13913186	702.673815782	2745.81294764	376.0	-10.5249755057	-0.300227534518	-0.0521409403471	1458.18129884	535.546120034	2456.81680747	463.089388592	-4.60870939494	-0.0600874758141
1667.13913186	702.673815782	2745.81294764	376.0	-8.30050299851	-0.241142189723	-0.0418795049884	1483.15199339	696.807218642	2517.89666159	337.937449563	-3.74813741394	-0.0488675021374
1667.13913186	702.673815782	2745.81294764	376.0	-0.14561322488	-0.0206124832064	-0.00357979909802	1756.03496695	659.720404419	2741.81468086	326.05930949	-2.61451148951	-0.0340875031227
[truncated: 1 more rows]
