# Supplementary material for: Optimization of nutritional strategies using a mechanistic computational model in prediabetes: Application to the J-DOIT1 study data
Source: PLoS One. 2023 Nov 30;18(11):e0287069. doi: 10.1371/journal.pone.0287069 (PMC10688723; doi:10.1371/journal.pone.0287069)
Supplement: S1 File — (ZIP) [file pone.0287069.s011.zip › improved_intervention_M0511020.csv]

baseline_carb	baseline_fat	baseline_kcal	baseline_protein	diet_change_percent	hba1c_change	hba1c_percent_change	random_carb_kcal	random_fat_kcal	random_total_kcal	random_protein_kcal	weight_change	weight_percent_change
846.965982536	630.385837687	1853.35182022	376.0	-0.304371051608	0.0302851269267	0.00555486554047	799.253900778	657.994084266	1847.7107538	390.462768754	-0.709280915773	-0.0104923212393
846.965982536	630.385837687	1853.35182022	376.0	-0.450288027396	1.70258315872	0.312285979223	870.517719921	670.818035934	1845.00639887	303.670643017	0.262675826716	0.0038857370816
846.965982536	630.385837687	1853.35182022	376.0	-21.0619362044	-0.499904892272	-0.091692019859	677.515778179	502.518763318	1463.0000422	282.965500708	-5.72803245537	-0.0847342079197
846.965982536	630.385837687	1853.35182022	376.0	4.76162831241	3.07823317354	0.56460623139	997.653549002	660.738255891	1941.60154522	283.20974033	1.55812271561	0.0230491525978
846.965982536	630.385837687	1853.35182022	376.0	-4.68962739032	-0.192328039624	-0.0352766030125	746.812304694	702.973003259	1766.43652562	316.65121767	-1.14403981307	-0.0169236658739
846.965982536	630.385837687	1853.35182022	376.0	11.9206880214	3.23479787455	0.593323161143	1042.61672916	648.789487704	2074.28410865	382.877891792	2.53973413361	0.0375700315623
846.965982536	630.385837687	1853.35182022	376.0	10.2173380201	2.34293358257	0.429738368043	895.551023404	683.349302098	2042.7150404	463.814714896	1.65674011519	0.0245079898696
846.965982536	630.385837687	1853.35182022	376.0	-6.06327167834	-0.410644781196	-0.075320025898	698.406538751	621.632079912	1740.97806421	420.939445545	-2.41285246897	-0.0356930838605
846.965982536	630.385837687	1853.35182022	376.0	-4.29336444319	0.251791541135	0.0461833347643	846.123352845	622.424463542	1773.78067217	305.232855779	-1.15705955438	-0.0171162655973
846.965982536	630.385837687	1853.35182022	376.0	14.4303350669	3.27562914843	0.600812389661	1057.74328463	695.341000566	2120.79669785	367.712412653	2.88881153081	0.0427338983848
846.965982536	630.385837687	1853.35182022	376.0	-17.580665237	-0.398076093591	-0.0730146906808	704.516258629	540.351324625	1527.52024105	282.652657791	-4.69295069164	-0.0694223475095
846.965982536	630.385837687	1853.35182022	376.0	3.77873334039	2.58519291293	0.474173314917	946.505582691	573.761648086	1923.38504337	403.117812592	0.630943490197	0.00933348358279
846.965982536	630.385837687	1853.35182022	376.0	3.35531655165	2.18039824358	0.399926310267	857.53325623	743.614633064	1915.53764061	314.389751313	1.10074824735	0.0162832580968
846.965982536	630.385837687	1853.35182022	376.0	-10.4231718258	-0.273084782894	-0.0500889183592	736.618356351	483.515243132	1660.17377546	440.040175981	-4.2464379258	-0.0628171290799
846.965982536	630.385837687	1853.35182022	376.0	13.4323409132	3.04178239221	0.557920468123	1000.99656564	758.559271032	2102.30035504	342.744518368	2.71737096074	0.0401977952772
846.965982536	630.385837687	1853.35182022	376.0	-14.0357890468	-0.4052359225	-0.0743279388298	701.324961806	608.489909958	1593.21926844	283.404396678	-3.51565698051	-0.0520067600668
846.965982536	630.385837687	1853.35182022	376.0	-6.45875436519	-0.072732430117	-0.0133405044235	783.11114206	585.244922126	1733.64837863	365.292314446	-2.25168604662	-0.0333089651867
846.965982536	630.385837687	1853.35182022	376.0	-1.13740377395	-0.114485128995	-0.0209987397277	763.129123065	713.885009611	1832.27172668	355.257593999	-0.540501077478	-0.0079955780692
846.965982536	630.385837687	1853.35182022	376.0	0.98659106465	2.81613414107	0.516532307607	953.547842622	599.524020701	1871.63682368	318.564960355	0.703416166586	0.0104055645945
846.965982536	630.385837687	1853.35182022	376.0	5.23221021479	-0.381424728827	-0.069960515192	699.054965114	784.508728271	1950.32308348	466.759390091	0.215607046257	0.00318945334699
846.965982536	630.385837687	1853.35182022	376.0	16.5983159996	2.97779118074	0.546183268661	986.713193154	720.303242367	2160.97701193	453.960576407	2.94098139715	0.0435056419697
846.965982536	630.385837687	1853.35182022	376.0	4.42738038228	2.26405074428	0.41526976234	859.435283822	757.412243267	1935.40675513	318.559228037	1.30377447127	0.0192866046045
846.965982536	630.385837687	1853.35182022	376.0	5.00485911063	2.55299578714	0.468267752594	899.933521527	715.838704233	1946.10946765	330.33724189	1.42419838038	0.0210680233783
846.965982536	630.385837687	1853.35182022	376.0	4.7878916642	1.97735989171	0.362685233256	866.939272073	711.897896222	1942.08829753	363.251129237	1.13083549996	0.0167283357982
846.965982536	630.385837687	1853.35182022	376.0	10.5184977915	3.10839479422	0.570138443547	1012.3839145	606.674025225	2048.2965905	429.238650775	2.11667824772	0.0313118083983
846.965982536	630.385837687	1853.35182022	376.0	10.4934791005	2.94755576297	0.54063752072	975.370251405	705.777485865	2047.83290614	366.685168868	2.3013188898	0.0340431788432
846.965982536	630.385837687	1853.35182022	376.0	-7.81393451934	0.166253263428	0.0304939954931	847.319727231	498.818430443	1708.53212258	362.393964904	-2.9810601871	-0.0440985234779
846.965982536	630.385837687	1853.35182022	376.0	12.3852531107	2.35762330948	0.432432742017	872.789555833	778.729833631	2082.89413419	431.374744726	2.27943391079	0.0337194365501
846.965982536	630.385837687	1853.35182022	376.0	7.77247132512	0.0149319241885	0.00273879754008	784.490669794	775.912668818	1997.403059	436.999720392	0.90007946633	0.0133147850049
846.965982536	630.385837687	1853.35182022	376.0	2.41344962378	3.04080812413	0.557741768916	1001.3035241	541.339945946	1898.08153276	355.438062711	0.85528885443	0.0126522019886
846.965982536	630.385837687	1853.35182022	376.0	-4.48288601688	-0.462547523702	-0.084839971332	681.129201055	786.877053517	1770.26817063	302.261916059	-0.888710312461	-0.0131466022553
846.965982536	630.385837687	1853.35182022	376.0	-3.02872975956	-0.410843079177	-0.0753563975013	696.356312265	693.779349391	1797.21880209	407.083140439	-1.34361027958	-0.0198758917098
846.965982536	630.385837687	1853.35182022	376.0	2.36002160459	0.217920930134	0.0399708235756	840.240030811	634.567831543	1897.09132359	422.283461236	-0.383845091961	-0.00567818183375
846.965982536	630.385837687	1853.35182022	376.0	-16.0589362261	-0.190255539414	-0.0348964672439	759.117798588	509.11417236	1555.72323337	287.491262421	-4.49658854859	-0.0665175820797
846.965982536	630.385837687	1853.35182022	376.0	8.63837579528	2.63294330645	0.482931640947	916.784876668	707.377398772	2013.45131526	389.289039822	1.86749870676	0.0276257205142
846.965982536	630.385837687	1853.35182022	376.0	3.07759875068	2.23920872732	0.4107132662	871.437220754	712.662468261	1910.39055269	326.290863673	1.00564978586	0.0148764761222
846.965982536	630.385837687	1853.35182022	376.0	0.765845612954	0.20391141335	0.0374012130136	817.562722985	731.643229336	1867.54563383	318.33968151	0.132651530965	0.00196230075392
846.965982536	630.385837687	1853.35182022	376.0	7.8902591535	2.83619145334	0.520211198338	976.457017761	553.957883046	1999.58608187	469.171181058	1.13386237677	0.0167731120824
846.965982536	630.385837687	1853.35182022	376.0	-3.18032601166	-0.420877933009	-0.0771969796421	692.307631778	748.18467905	1794.4091902	353.916879369	-0.905475811073	-0.0133946125898
846.965982536	630.385837687	1853.35182022	376.0	15.9783005939	3.25887984074	0.597740249586	1057.74927386	736.614119852	2149.48594512	355.12255141	3.05519920881	0.0451952545682
846.965982536	630.385837687	1853.35182022	376.0	13.0095732633	3.15296771307	0.578313960577	1027.52463052	746.715476981	2094.4649831	320.224875602	2.67170105005	0.0395222048825
846.965982536	630.385837687	1853.35182022	376.0	15.2920746283	3.08821235581	0.566436602313	1014.00180425	756.753955086	2136.7677637	366.012004362	2.94498852095	0.043564918949
846.965982536	630.385837687	1853.35182022	376.0	-8.13681746825	-0.497595874421	-0.0912685022783	676.477110939	657.554067028	1702.54796557	368.5167876	-2.38456663825	-0.0352746544119
846.965982536	630.385837687	1853.35182022	376.0	0.961040049483	2.58848283034	0.474776748044	916.458513273	641.506818286	1871.16327347	313.197941914	0.674395854075	0.00997627003069
846.965982536	630.385837687	1853.35182022	376.0	3.08839722576	3.12307108992	0.572830353984	1007.95216564	606.750905389	1910.59068642	295.887615394	1.29281713049	0.0191245137647
846.965982536	630.385837687	1853.35182022	376.0	-10.348711297	-0.158153583799	-0.0290083609315	765.586302869	532.162283081	1661.55379103	363.805205081	-3.43147207641	-0.0507614212486
846.965982536	630.385837687	1853.35182022	376.0	-8.72145435199	0.0771205246933	0.0141453640303	825.780193424	500.590964486	1691.71258724	365.34142933	-3.21793269485	-0.0476025546576
846.965982536	630.385837687	1853.35182022	376.0	-16.2154462542	-0.586474347352	-0.10757049658	652.623805504	487.260821048	1552.82255191	412.937925361	-5.35821073212	-0.0792634723686
846.965982536	630.385837687	1853.35182022	376.0	11.7876722049	3.22242201543	0.591053194319	1039.79137983	661.560122907	2071.81885759	370.467354855	2.54014345434	0.0375760866027
846.965982536	630.385837687	1853.35182022	376.0	-11.4994088693	0.0494126493977	0.00906321522334	817.226117595	524.928745179	1640.22731663	298.072453856	-3.33957091692	-0.0494019366408
846.965982536	630.385837687	1853.35182022	376.0	1.17564652594	-0.0646582914261	-0.0118595545536	780.780901961	626.508870754	1875.14068651	467.850913797	-1.08080648935	-0.0159882616768
846.965982536	630.385837687	1853.35182022	376.0	10.9038871827	2.97452736531	0.545584623132	981.616888099	719.159501114	2055.4392118	354.662822586	2.3831360624	0.0352534920474
846.965982536	630.385837687	1853.35182022	376.0	-8.1262203683	-0.458481623221	-0.084094208221	686.760605493	600.400586188	1702.74436711	415.58317543	-2.95108029696	-0.0436550339787
846.965982536	630.385837687	1853.35182022	376.0	7.7581112727	0.399915906509	0.0733521471953	846.090455819	712.675148304	1997.13691671	438.371312588	0.92415260678	0.01367089655
846.965982536	630.385837687	1853.35182022	376.0	11.142689243	2.72248242608	0.499354810359	930.474200251	755.786274217	2059.86505413	373.604579662	2.33606968105	0.0345572438025
846.965982536	630.385837687	1853.35182022	376.0	0.721927794275	-0.018151657292	-0.00332935753705	780.561806264	741.228790128	1866.73168214	344.941085747	-0.0412339785626	-0.000609970097079
846.965982536	630.385837687	1853.35182022	376.0	-1.25438306012	-0.479786193276	-0.0880018696398	678.707503551	720.743213631	1830.10368895	430.652971764	-1.03573548448	-0.0153215308355
846.965982536	630.385837687	1853.35182022	376.0	-3.65822217877	0.0421791175295	0.00773644855641	804.216488132	634.730276972	1785.55209289	346.605327781	-1.25858487507	-0.0186181194536
846.965982536	630.385837687	1853.35182022	376.0	-13.8979110749	-0.310085074849	-0.056875472276	727.117154471	530.117512345	1595.77463234	338.539965528	-4.12962540392	-0.0610891331941
846.965982536	630.385837687	1853.35182022	376.0	-0.276007309056	0.680961389706	0.124901208677	953.513754376	489.225896505	1848.23643374	405.496782856	-1.3494973945	-0.0199629792086
846.965982536	630.385837687	1853.35182022	376.0	-1.35557140932	-0.102472435963	-0.0187953844394	771.062530301	647.620062744	1828.22831283	409.545719789	-1.127389614	-0.0166773611538
846.965982536	630.385837687	1853.35182022	376.0	3.59074940641	0.0935558625289	0.0171599160911	808.087739572	693.940881234	1919.90103971	417.872418901	0.0618500156961	0.000914941060594
846.965982536	630.385837687	1853.35182022	376.0	-8.55286962815	0.0905613138467	0.0166106591795	826.790181591	526.232508116	1694.83705529	341.814365581	-2.87446584893	-0.0425216841558
846.965982536	630.385837687	1853.35182022	376.0	-6.26321867968	0.244284221769	0.0448063502877	857.46353446	554.120313735	1737.27234282	325.688494624	-2.04544429521	-0.0302580517043
846.965982536	630.385837687	1853.35182022	376.0	9.86302873911	3.07889999011	0.564728538171	1004.46841898	722.353291945	2036.14844289	309.326731962	2.27315840492	0.0336266036231
846.965982536	630.385837687	1853.35182022	376.0	-5.64036207695	0.0346983893057	0.0063643413987	810.010981708	563.680091618	1748.816067	375.124993677	-2.21970461647	-0.0328358671076
846.965982536	630.385837687	1853.35182022	376.0	-13.320988644	-0.494338579519	-0.0906710527364	678.105060999	539.401584692	1606.46703472	388.960389027	-4.27255295235	-0.0632034460407
846.965982536	630.385837687	1853.35182022	376.0	11.1873949127	2.7742372457	0.508847623936	940.767456895	737.285771149	2060.69360747	382.640379429	2.33210216625	0.0344985527552
846.965982536	630.385837687	1853.35182022	376.0	-12.7082976039	-0.29987909321	-0.0550035020561	727.593018518	605.117327877	1617.82235526	285.112008867	-3.20942224378	-0.0474766604109
846.965982536	630.385837687	1853.35182022	376.0	8.2955955434	3.29182962381	0.603783863501	1054.23233976	656.291660515	2007.09839123	296.574390946	2.11196759742	0.0312421242222
846.965982536	630.385837687	1853.35182022	376.0	9.89801726475	2.77417355789	0.508835942387	939.372244523	738.484812294	2036.79690337	358.939846549	2.19368384925	0.0324509445155
846.965982536	630.385837687	1853.35182022	376.0	-1.53829427639	-0.162186758997	-0.0297481216061	753.615187085	703.29129559	1824.84181525	367.935332577	-0.726687532126	-0.010749815564
846.965982536	630.385837687	1853.35182022	376.0	-6.93808288108	-0.598104819865	-0.10970374539	650.812351388	702.041714618	1724.76473486	371.910668852	-1.97683815314	-0.0292431679459
846.965982536	630.385837687	1853.35182022	376.0	-1.11507041171	0.33926743029	0.0622280686518	886.038007862	501.953889113	1832.68564245	444.693745476	-1.9782923218	-0.0292646793166
846.965982536	630.385837687	1853.35182022	376.0	6.35361394883	3.03702308599	0.557047521276	996.064654494	592.865643947	1971.10663999	382.176341553	1.55750902854	0.0230400743867
846.965982536	630.385837687	1853.35182022	376.0	10.0162887191	2.77484037254	0.508958248815	941.831225717	698.311141729	2038.98888952	398.846522071	2.09458919339	0.0309850472395
846.965982536	630.385837687	1853.35182022	376.0	-16.0638407675	-0.396187128248	-0.0726682186808	704.569079615	566.555404909	1555.63233496	284.507850438	-4.20436692621	-0.0621947770149
846.965982536	630.385837687	1853.35182022	376.0	0.338517585451	3.18194156251	0.583628313006	1024.83684503	530.470062871	1859.62574205	304.31883415	0.74179769329	0.0109733386581
846.965982536	630.385837687	1853.35182022	376.0	3.7826475084	2.76817313473	0.507735351197	999.853400965	481.216756748	1923.45758667	442.38742896	0.147350749953	0.0021797448218
846.965982536	630.385837687	1853.35182022	376.0	-7.64704402732	-0.399953913206	-0.073359118343	701.284998018	630.884574992	1711.62519055	379.455617539	-2.4441927486	-0.0361566974645
846.965982536	630.385837687	1853.35182022	376.0	4.04531659673	0.213558085189	0.0391705952291	839.816475511	631.531653555	1928.325769	456.977639936	-0.286812172649	-0.00424278361906
846.965982536	630.385837687	1853.35182022	376.0	-1.73844890678	-0.371350003277	-0.0681126198234	705.994476413	682.043535691	1821.13224577	433.094233662	-1.27826898348	-0.0189093044893
846.965982536	630.385837687	1853.35182022	376.0	-8.91210974485	-0.240358755099	-0.0440863453959	741.812589584	606.334893776	1688.17907205	340.031588686	-2.58424818778	-0.0382285234879
846.965982536	630.385837687	1853.35182022	376.0	-0.229744197846	0.38763700676	0.0710999645562	897.896058172	493.320371114	1849.09385195	457.877422665	-1.92107887955	-0.0284183266206
846.965982536	630.385837687	1853.35182022	376.0	7.53903145972	3.17915634372	0.583117451159	1032.02485643	530.40422923	1993.07659701	430.647511351	1.52173342404	0.0225108494681
846.965982536	630.385837687	1853.35182022	376.0	-4.37364876173	0.251029691411	0.0460435971039	865.070296833	513.316109493	1772.29272129	393.906314962	-2.29361212697	-0.0339291734759
846.965982536	630.385837687	1853.35182022	376.0	-4.71542072159	0.440682937552	0.080829592361	889.070935218	569.350313903	1765.95848445	307.537235327	-1.39876552384	-0.0206917976899
846.965982536	630.385837687	1853.35182022	376.0	-3.27590388741	0.304381718689	0.0558293687985	876.315765646	517.600142597	1792.6377959	398.721887654	-2.0337877754	-0.0300856179792
846.965982536	630.385837687	1853.35182022	376.0	-15.5445778607	-0.329605073734	-0.0604558095624	722.610830415	486.917450789	1565.2561035	355.727822292	-4.8410134963	-0.0716126256849
846.965982536	630.385837687	1853.35182022	376.0	-4.96133920427	-0.287080439838	-0.0526559867642	728.849685902	628.709559801	1761.40074977	403.84150407	-1.99557037364	-0.0295202717993
846.965982536	630.385837687	1853.35182022	376.0	-3.81115362437	-0.648884288467	-0.119017661127	637.542431372	710.069810717	1782.71773515	435.105493066	-1.68072389024	-0.0248627794414
846.965982536	630.385837687	1853.35182022	376.0	-6.16105584258	-0.613889903902	-0.112599028595	646.731779057	704.153334576	1739.16577962	388.280665986	-1.90014054813	-0.0281085879901
846.965982536	630.385837687	1853.35182022	376.0	3.00594928261	2.13789894018	0.392131133561	887.838891903	664.862257007	1909.06263597	356.361487057	0.786468957299	0.0116341561731
846.965982536	630.385837687	1853.35182022	376.0	-9.08896869592	0.130591154698	0.0239528897098	830.126185275	571.368546463	1684.90125346	283.40652172	-2.42811294852	-0.0359188305995
846.965982536	630.385837687	1853.35182022	376.0	11.9344862837	3.23063536432	0.592559677975	1042.24617413	667.640379829	2074.539839	364.653285039	2.56942350821	0.0380092234942
846.965982536	630.385837687	1853.35182022	376.0	3.13311453141	2.9643828917	0.543723934649	978.341035033	600.952120977	1911.41945542	332.126299411	1.14265795661	0.0169032242101
846.965982536	630.385837687	1853.35182022	376.0	0.116093879886	-0.64080327098	-0.117535449556	638.645714161	779.507685329	1855.50344826	437.350048769	-0.645166975757	-0.00954389017392
846.965982536	630.385837687	1853.35182022	376.0	10.6299090278	0.386857103213	0.070956915483	830.960353721	767.187184522	2050.36143268	452.213894436	1.45044631977	0.0214563065055
846.965982536	630.385837687	1853.35182022	376.0	0.147789995032	0.50454406681	0.0925429322836	922.199762951	494.596953696	1856.09088879	439.294172139	-1.62267524092	-0.0240040716113
846.965982536	630.385837687	1853.35182022	376.0	2.32455720209	2.97178177123	0.545081029205	982.682991109	577.59743256	1896.43404344	336.153619771	0.947279473754	0.0140130099668
846.965982536	630.385837687	1853.35182022	376.0	6.80553967565	2.6062899609	0.478042912857	918.436933796	669.90125206	1979.48241368	391.144227822	1.49662256643	0.0221393870774
846.965982536	630.385837687	1853.35182022	376.0	3.84015677581	3.04601168122	0.558696199783	1006.89853967	527.725172943	1924.52343573	389.899723118	0.925345440254	0.0136885420156
846.965982536	630.385837687	1853.35182022	376.0	4.54154968123	2.64853491977	0.485791437963	931.820364098	627.601613776	1937.52271391	378.100736033	1.08993469933	0.0161232943688
846.965982536	630.385837687	1853.35182022	376.0	7.86691537975	0.318665785255	0.0584493369873	827.212602036	759.708995825	1999.15343961	412.231841748	1.12838794297	0.0166921293339
846.965982536	630.385837687	1853.35182022	376.0	-6.60527191107	-0.0361713213049	-0.00663450500824	788.299881151	622.49601694	1730.93289303	320.136994938	-1.83997357665	-0.0272185440332
846.965982536	630.385837687	1853.35182022	376.0	-4.17537432993	-0.271609440156	-0.0498183125745	728.034357251	719.688039603	1775.96744408	328.245047224	-1.05053203833	-0.0155404147683
846.965982536	630.385837687	1853.35182022	376.0	3.0487074026	0.288571589447	0.0529294918281	846.247947901	667.488558378	1909.85509436	396.118588084	0.0841984890916	0.00124553977946
846.965982536	630.385837687	1853.35182022	376.0	-2.09392253297	0.0511674139563	0.00938507225904	814.424515931	549.703579592	1814.54406884	450.415973322	-2.03784010289	-0.0301455636523
846.965982536	630.385837687	1853.35182022	376.0	14.590739518	2.98603547547	0.547695428369	986.755701772	675.15563523	2123.76955666	461.858219662	2.61855347345	0.0387359981279
846.965982536	630.385837687	1853.35182022	376.0	-13.0199967814	-0.414356347331	-0.0760007973827	699.357525249	528.468407276	1612.04547288	384.219540358	-4.21944984468	-0.0624178971107
846.965982536	630.385837687	1853.35182022	376.0	2.98902458995	2.87216623321	0.526809653928	970.191960272	574.426384801	1908.74896187	364.130616795	0.878487876313	0.0129953827857
846.965982536	630.385837687	1853.35182022	376.0	-5.2029701631	-0.318621241156	-0.0584411667563	717.328585039	719.571585869	1756.922478	320.022307092	-1.23764780563	-0.0183083994916
846.965982536	630.385837687	1853.35182022	376.0	-13.7363693258	-0.331840320542	-0.0608657961375	721.585230566	498.232654226	1598.76856929	378.950684498	-4.5041424369	-0.0666293259896
846.965982536	630.385837687	1853.35182022	376.0	3.16035279305	3.12696578729	0.573544715203	1008.03844104	618.989402588	1911.92427624	284.896432606	1.31842373497	0.0195033096889
846.965982536	630.385837687	1853.35182022	376.0	-15.5329006583	-0.33779382091	-0.0619577807978	720.363400699	499.775880076	1565.47252314	345.333242364	-4.71155950887	-0.0696976258709
846.965982536	630.385837687	1853.35182022	376.0	-2.73780773413	0.60888948709	0.1116818575	944.220360528	481.604914261	1802.61061075	376.785335959	-1.81931535856	-0.0269129490911
846.965982536	630.385837687	1853.35182022	376.0	11.5996950129	2.98784374151	0.548027098589	985.783174977	655.54731682	2068.33497889	427.004487088	2.28697501225	0.0338309913055
846.965982536	630.385837687	1853.35182022	376.0	-0.330282016569	2.73933625896	0.502446122333	949.965177501	577.366256133	1847.23053246	319.899098823	0.340707667836	0.00504005425792
846.965982536	630.385837687	1853.35182022	376.0	4.14607291441	2.73625125605	0.501880274403	942.418642299	621.940956113	1930.19313805	365.833539639	1.10810801116	0.0163921303425
846.965982536	630.385837687	1853.35182022	376.0	13.3494057904	2.92358426245	0.536240693773	973.244300915	675.600242705	2100.76327543	451.918731808	2.44958836612	0.0362365142918
846.965982536	630.385837687	1853.35182022	376.0	12.4791777965	2.94023914779	0.539295515001	975.571838009	703.920434314	2084.63488906	405.142616741	2.49580024871	0.0369201220223
846.965982536	630.385837687	1853.35182022	376.0	4.91620284622	0.176917410102	0.0324500018529	828.639526044	659.421150432	1944.46635516	456.405678683	-0.00549410598994	-8.12737572476e-05
846.965982536	630.385837687	1853.35182022	376.0	-4.986943059	0.00764662463391	0.00140253569954	807.574238692	502.753526599	1760.92622027	450.598454975	-2.9742667892	-0.0439980294261
846.965982536	630.385837687	1853.35182022	376.0	2.32008484658	-0.0880096366803	-0.0161426332869	764.104895202	772.575861112	1896.35115496	359.670398644	0.238437659396	0.00352718431058
846.965982536	630.385837687	1853.35182022	376.0	1.07623590373	0.239813582034	0.0439863503364	841.511055067	648.898730276	1873.29825793	382.888472591	-0.333651021592	-0.00493566599988
846.965982536	630.385837687	1853.35182022	376.0	11.3401680488	1.96850123646	0.361060388199	864.008302223	735.733996058	2063.52503117	463.78273289	1.84096259475	0.0272331744785
846.965982536	630.385837687	1853.35182022	376.0	-8.2505339622	-0.248495783143	-0.0455788303638	741.961922636	529.239292702	1700.44039886	429.239183518	-3.42233661075	-0.0506262812241
846.965982536	630.385837687	1853.35182022	376.0	14.2817706118	2.81645205519	0.516590619074	951.980967502	778.132596141	2118.04327582	387.929712175	2.75333143757	0.0407297549937
846.965982536	630.385837687	1853.35182022	376.0	-4.67813364836	-0.340069200308	-0.0623751284497	714.988841088	654.371400119	1766.6495451	397.289303892	-1.78413541527	-0.0263925357288
846.965982536	630.385837687	1853.35182022	376.0	-1.99154956825	3.22011163283	0.590629426418	1034.51147813	496.112482082	1816.44140005	285.817439841	0.308930704123	0.00456998083022
846.965982536	630.385837687	1853.35182022	376.0	8.45066547234	2.69409498202	0.494148015779	921.479134596	768.056264252	2009.97238258	320.436983727	2.01324454761	0.029781724077
846.965982536	630.385837687	1853.35182022	376.0	-13.2510965447	-0.651872808164	-0.119565812209	637.062148933	596.771922239	1607.76238121	373.92831004	-3.90372089111	-0.0577473504602
846.965982536	630.385837687	1853.35182022	376.0	-6.83350218612	-0.288165589567	-0.052855023765	726.649389065	678.118522475	1726.70298307	321.935071532	-1.72656513022	-0.0255409042932
846.965982536	630.385837687	1853.35182022	376.0	3.14934045623	0.152111968653	0.0279002143532	820.651426242	682.675014993	1911.72017889	408.393737659	0.0168483563014	0.000249236039962
846.965982536	630.385837687	1853.35182022	376.0	-9.87473019312	-0.614684746873	-0.112744817842	647.137367067	675.305779178	1670.33832845	347.895182202	-2.6050492067	-0.0385362308683
846.965982536	630.385837687	1853.35182022	376.0	12.7617558122	2.85939903905	0.52446790885	959.302512133	765.382541912	2089.87205386	365.186999816	2.59386036105	0.0383707154001
846.965982536	630.385837687	1853.35182022	376.0	-0.570834009484	1.85761627086	0.340721986584	893.206184833	629.425455281	1842.77225772	320.140617604	0.11566868482	0.00171107521924
846.965982536	630.385837687	1853.35182022	376.0	2.16849963252	0.099621478625	0.0182724648982	819.611253029	604.862704212	1893.54174763	469.067790393	-0.93627049437	-0.0138501552422
846.965982536	630.385837687	1853.35182022	376.0	4.09725669372	-0.0933737289825	-0.0171265093512	763.05410907	774.348359146	1929.28840174	391.88593352	0.428013913734	0.00633156677121
846.965982536	630.385837687	1853.35182022	376.0	-3.85835485388	0.370988416801	0.0680462980192	883.962070087	549.693898255	1781.84293031	348.186961966	-1.60142594863	-0.0236897329678
846.965982536	630.385837687	1853.35182022	376.0	0.120151578322	0.0560282757918	0.0102766463301	799.179107648	703.210704022	1855.57865169	353.188840017	-0.263698899572	-0.00390087129544
846.965982536	630.385837687	1853.35182022	376.0	-0.428243372359	-0.375923467111	-0.0689514796608	702.012100072	761.475135021	1845.41496389	381.927728794	-0.452255827289	-0.0066901749599
846.965982536	630.385837687	1853.35182022	376.0	-5.22705685178	-0.43373826232	-0.0795558074689	690.182661357	726.849127626	1756.47606692	339.444277934	-1.32358452762	-0.0195796527754
846.965982536	630.385837687	1853.35182022	376.0	12.1327866048	2.46286957909	0.451736900054	887.181187976	775.597796934	2078.21504161	415.436056697	2.31965937672	0.0343144878213
846.965982536	630.385837687	1853.35182022	376.0	5.11222567061	1.76123819684	0.323044423485	854.036005541	736.037489969	1948.09934774	358.025852233	1.20617809574	0.0178428712388
846.965982536	630.385837687	1853.35182022	376.0	0.644600371822	0.0329700285128	0.00604732731342	802.002718265	636.689445701	1865.29853295	426.606368981	-0.828277355043	-0.0122526235953
846.965982536	630.385837687	1853.35182022	376.0	-0.763843894715	0.0645457258527	0.0118389078967	810.866996426	618.900054044	1839.1951055	409.428055027	-1.08325467762	-0.0160244774796
846.965982536	630.385837687	1853.35182022	376.0	-7.23084049068	-0.458400180484	-0.0840792700814	686.424113802	633.013514362	1719.33890637	399.901278207	-2.48426395671	-0.0367494668152
846.965982536	630.385837687	1853.35182022	376.0	-8.50855892744	-0.630764513386	-0.115694151391	642.639264178	654.036894557	1695.65828847	398.982129731	-2.70555638879	-0.0400230235028
846.965982536	630.385837687	1853.35182022	376.0	15.0732012501	3.2339024426	0.593158921974	1048.62178951	717.454615685	2132.71126996	366.634864768	2.95332976323	0.043688310107
846.965982536	630.385837687	1853.35182022	376.0	6.96008908199	2.77371731994	0.50875225971	937.49946116	708.189951808	1982.34675791	336.657344945	1.78525281247	0.0264090652733
846.965982536	630.385837687	1853.35182022	376.0	-2.11050343087	1.91580702668	0.351395272685	887.097604907	634.65447061	1814.23676647	292.484690955	-0.0732389289894	-0.00108341610931
846.965982536	630.385837687	1853.35182022	376.0	-10.5754472691	-0.119183500398	-0.0218605099776	776.748109392	500.94991695	1657.35157576	379.653549422	-3.75762768556	-0.0555862083662
846.965982536	630.385837687	1853.35182022	376.0	-9.84870467317	-0.0477361911169	-0.00875572104126	795.886854597	477.898725988	1670.82067289	397.035092309	-3.8379886324	-0.0567749797692
846.965982536	630.385837687	1853.35182022	376.0	-7.71931192954	-0.480636046131	-0.0881577487402	679.770860437	706.141174331	1710.28581207	324.373777301	-1.86258880282	-0.0275530887991
846.965982536	630.385837687	1853.35182022	376.0	-0.296775979582	-0.335733154868	-0.0615798156398	713.830021962	695.925955913	1847.8515172	438.095539328	-0.948609263515	-0.0140326814129
846.965982536	630.385837687	1853.35182022	376.0	6.9510554516	2.83286558818	0.519601171713	977.511900376	548.05294938	1982.17933296	456.614483203	1.01069231862	0.014951069802
846.965982536	630.385837687	1853.35182022	376.0	-0.973715843965	0.161794674068	0.0296762058085	836.864720146	577.454489114	1835.30543991	420.986230645	-1.38502792386	-0.0204885787553
846.965982536	630.385837687	1853.35182022	376.0	-0.661781468742	-0.608242388807	-0.111563167426	646.696893308	775.90149218	1841.08668133	418.488295839	-0.692431367454	-0.0102430675659
846.965982536	630.385837687	1853.35182022	376.0	-9.23202875347	0.0333524619541	0.00611747284559	807.489892158	583.881281654	1682.24984728	290.878673465	-2.45965899553	-0.0363854880996
846.965982536	630.385837687	1853.35182022	376.0	-2.6083592964	2.28589728009	0.419276830537	905.376070535	610.965481539	1805.00974573	288.668193652	-0.135793744053	-0.00200878319604
846.965982536	630.385837687	1853.35182022	376.0	-2.00674326973	0.353752014697	0.0648848156083	891.873376727	484.518132119	1816.15980731	439.768298461	-2.25004218932	-0.033284647771
846.965982536	630.385837687	1853.35182022	376.0	1.51434677487	0.496646908738	0.0910944440092	920.225034135	495.966507026	1881.41799374	465.226452579	-1.51881421927	-0.0224676659656
846.965982536	630.385837687	1853.35182022	376.0	-6.20858027409	0.153918060698	0.0282314858213	841.662039324	524.1880981	1738.2849847	372.434847279	-2.52641374547	-0.0373729844004
846.965982536	630.385837687	1853.35182022	376.0	-8.51386620674	0.195738728618	0.0359021879343	848.004864154	546.075229539	1695.55992591	301.479832216	-2.49515279906	-0.0369105443648
846.965982536	630.385837687	1853.35182022	376.0	4.58570501811	0.679395636468	0.124614019895	921.226596513	562.863323592	1938.34106765	454.251147542	-0.212094581692	-0.00313749381201
846.965982536	630.385837687	1853.35182022	376.0	-18.3705744084	-0.58124465579	-0.106611272155	655.338740343	525.531496515	1512.88044504	332.010208182	-5.19376569979	-0.0768308535473
846.965982536	630.385837687	1853.35182022	376.0	1.23452157229	0.444475663051	0.0815252500093	814.074923617	779.470038828	1876.23184825	282.686885809	0.477839650638	0.00706863388518
846.965982536	630.385837687	1853.35182022	376.0	4.96031387414	0.971323999561	0.17815920755	933.632787766	557.733340601	1945.2838877	453.917759332	0.00981764583172	0.000145231447215
846.965982536	630.385837687	1853.35182022	376.0	-2.24377406087	-0.0600659991552	-0.0110172412244	785.908358708	577.141577157	1811.76679282	448.71685696	-1.93064062361	-0.0285597725386
846.965982536	630.385837687	1853.35182022	376.0	-13.3103485004	-0.213241668075	-0.0391125583409	752.777129316	506.155756231	1606.66423401	347.731348467	-4.16793349695	-0.0616558209608
846.965982536	630.385837687	1853.35182022	376.0	1.8775110782	0.131394023432	0.0241001510329	804.290613527	758.291267461	1888.14870597	325.566824977	0.32912554074	0.00486872101686
846.965982536	630.385837687	1853.35182022	376.0	-20.6956293977	-0.51327852136	-0.094144996581	673.805451083	502.430459466	1469.78899607	293.553085526	-5.67941118688	-0.0840149583858
846.965982536	630.385837687	1853.35182022	376.0	-7.12715092257	-0.164605077059	-0.0301916869147	764.079055832	502.515107447	1721.26063887	454.66647559	-3.50256853849	-0.0518131440605
846.965982536	630.385837687	1853.35182022	376.0	17.0545037398	3.22610986011	0.591729614841	1048.46484175	723.572670909	2169.43177571	397.394263058	3.16267935844	0.0467851976101
846.965982536	630.385837687	1853.35182022	376.0	21.240088315	3.08421472702	0.565703361523	1018.56614705	775.164743975	2247.00538363	453.274492606	3.52961679715	0.05221326623
846.965982536	630.385837687	1853.35182022	376.0	-16.8388664074	-0.502952192164	-0.0922509523412	676.483494305	540.799754049	1541.26838316	323.985134803	-4.70777530527	-0.0696416465277
846.965982536	630.385837687	1853.35182022	376.0	6.62361598411	2.26424635231	0.415305640555	862.597831024	757.783514653	1976.11072763	355.729381953	1.57888298139	0.0233562571212
846.965982536	630.385837687	1853.35182022	376.0	2.63611772793	2.39992126306	0.440190987355	951.077666174	548.777494522	1902.20835612	402.353195421	0.233986499957	0.00346133875676
846.965982536	630.385837687	1853.35182022	376.0	11.5082803145	3.05958991336	0.561186704578	1002.88037739	607.352071166	2066.64074291	456.408294356	2.13194479964	0.0315376449651
846.965982536	630.385837687	1853.35182022	376.0	8.43516388676	2.72849800305	0.500458181043	935.601369944	673.234629491	2009.68508366	400.849084222	1.79158365493	0.026502716789
846.965982536	630.385837687	1853.35182022	376.0	4.7595690085	2.88869032621	0.529840485365	960.784408699	648.767377288	1941.56337908	332.011593091	1.44265991008	0.0213411229302
846.965982536	630.385837687	1853.35182022	376.0	10.2219258266	2.66379688906	0.488590772022	919.653664072	743.706728485	2042.80006859	379.439676036	2.17347542352	0.0321520033065
846.965982536	630.385837687	1853.35182022	376.0	1.87829722537	0.4471155915	0.0820094628577	893.316142014	572.625212922	1888.16327604	422.221921103	-0.65989327545	-0.00976173484394
846.965982536	630.385837687	1853.35182022	376.0	6.9339698206	3.19149915294	0.585381356006	1028.25781227	595.049527504	1981.86267611	358.555336328	1.81703531069	0.0268792205723
846.965982536	630.385837687	1853.35182022	376.0	-10.9682933357	0.226919508732	0.041621333223	864.55054212	473.214034018	1650.07075604	312.3061799	-3.56219266023	-0.0526951576957
846.965982536	630.385837687	1853.35182022	376.0	-6.34454623729	-0.343189452985	-0.0629474418534	715.588079757	615.117257749	1735.76505705	405.059719543	-2.38564931019	-0.0352906702691
846.965982536	630.385837687	1853.35182022	376.0	-11.0533919909	-0.541778035039	-0.0993723468524	665.843139663	648.909155665	1648.49357856	333.741283236	-2.89490406845	-0.0428240246811
846.965982536	630.385837687	1853.35182022	376.0	-9.738359695	-0.349301534627	-0.0640685133211	714.191607763	631.925309429	1672.86575356	326.748836364	-2.59987717535	-0.0384597215289
846.965982536	630.385837687	1853.35182022	376.0	-7.97161988274	-0.15352915751	-0.0281601536153	761.841147798	618.552644002	1705.60965803	325.215866225	-2.21678415508	-0.032792665016
846.965982536	630.385837687	1853.35182022	376.0	0.966241616451	-0.0134951060595	-0.00247525789793	793.346853436	616.569475692	1871.25967681	461.343347682	-1.11156909227	-0.0164433297673
846.965982536	630.385837687	1853.35182022	376.0	0.212754268834	-0.166381052981	-0.0305174345159	751.024033343	726.104566441	1857.29490534	380.166305554	-0.372160365517	-0.00550533085084
846.965982536	630.385837687	1853.35182022	376.0	-0.143320316021	3.13008944996	0.574117654064	1015.90731338	524.33843782	1850.69559054	310.449839334	0.578178822426	0.00855294116015
846.965982536	630.385837687	1853.35182022	376.0	10.6392580938	0.247728412299	0.0454380800254	822.425195817	758.521341401	2050.53470376	469.588166545	1.28984613952	0.0190805641941
846.965982536	630.385837687	1853.35182022	376.0	8.5506143056	2.90489005564	0.532811822384	972.481118292	611.358414074	2011.8247861	427.98525373	1.68626627792	0.0249447674248
846.965982536	630.385837687	1853.35182022	376.0	6.01846693783	3.10762227218	0.569996748383	1008.27458417	608.099353341	1964.89518677	348.521249257	1.66803928156	0.0246751373012
846.965982536	630.385837687	1853.35182022	376.0	-8.90161494729	-0.540766408723	-0.099186795437	665.603477534	609.896907708	1688.37357757	412.873192326	-3.07672597686	-0.0455136978825
846.965982536	630.385837687	1853.35182022	376.0	9.85380910481	2.83182441644	0.519410201108	956.702664628	645.784449136	2035.97757063	433.490456865	1.89919093793	0.0280945405019
846.965982536	630.385837687	1853.35182022	376.0	16.9893769154	3.23702762486	0.593732139556	1052.08198832	731.55096717	2168.22474653	384.591791043	3.1646843343	0.0468148570162
846.965982536	630.385837687	1853.35182022	376.0	-7.13705992875	-0.0218449528231	-0.00400677784722	799.997084715	515.896481208	1721.07699012	405.183424201	-3.05002247653	-0.0451186756883
846.965982536	630.385837687	1853.35182022	376.0	10.0910935542	2.89768753603	0.531490743953	964.266727509	741.61473455	2040.37528629	334.493824231	2.27235023204	0.033614648403
846.965982536	630.385837687	1853.35182022	376.0	13.0619005205	3.20167362003	0.58724754586	1038.15279126	714.297964527	2095.43479128	342.984035486	2.7104801809	0.0400958606642
846.965982536	630.385837687	1853.35182022	376.0	-0.945258504531	2.4439957373	0.44827508021	918.573830738	603.631047762	1835.83285452	313.627976024	0.150806988844	0.00223087261603
846.965982536	630.385837687	1853.35182022	376.0	-13.2418673332	-0.096315731054	-0.0176661282197	783.467718034	492.988514202	1607.93343097	331.477198736	-4.12844903858	-0.0610717313399
846.965982536	630.385837687	1853.35182022	376.0	-1.14180724838	3.04115657912	0.557805682157	1002.28968005	517.647562446	1832.1901148	312.252872305	0.279239990224	0.00413076908616
846.965982536	630.385837687	1853.35182022	376.0	-12.6898844781	-0.348085720616	-0.0638455100175	716.987848377	503.175267342	1618.16361526	398.000499546	-4.36257294657	-0.0645351027599
846.965982536	630.385837687	1853.35182022	376.0	-3.7504390157	-0.562565986931	-0.103185250721	658.994960021	715.088126351	1783.84299046	409.759904088	-1.46271910388	-0.0216378565663
846.965982536	630.385837687	1853.35182022	376.0	15.9858414454	3.13185932927	0.574442283432	1024.60200308	743.3049336	2149.62570363	381.718766952	3.02948913224	0.0448149279917
846.965982536	630.385837687	1853.35182022	376.0	-0.972951167559	0.462935362084	0.0849111082326	914.584635756	490.765830205	1835.31961205	429.969146088	-1.85111000235	-0.0273832840585
846.965982536	630.385837687	1853.35182022	376.0	-15.5675029131	-0.50367019269	-0.0923826472285	675.60937973	508.288596508	1564.83122162	380.933245382	-4.8972271374	-0.0724441884231
846.965982536	630.385837687	1853.35182022	376.0	-11.6646357407	-0.260389302561	-0.0477603269555	737.810797673	591.751724882	1637.1650814	307.602558845	-3.12328716835	-0.0462024729046
846.965982536	630.385837687	1853.35182022	376.0	1.3562022857	0.469652454242	0.086143150081	892.645847487	585.695501841	1878.48701997	400.145670643	-0.529703526294	-0.00783585098068
846.965982536	630.385837687	1853.35182022	376.0	12.6203787389	2.81035119277	0.515471605423	949.465777677	716.694363729	2087.2518393	421.091697895	2.4379294215	0.0360640446967
846.965982536	630.385837687	1853.35182022	376.0	-12.8377898439	-0.447207860021	-0.082026386651	690.616458296	595.161573411	1615.42240847	329.644376767	-3.51882371887	-0.0520536053087
846.965982536	630.385837687	1853.35182022	376.0	7.47236396363	1.81236515935	0.332422076184	872.660035843	700.858393104	1991.84101376	418.32258481	1.32537210022	0.0196060961571
846.965982536	630.385837687	1853.35182022	376.0	1.83036503749	0.0417621702602	0.0076599725349	801.057944467	663.047518724	1887.27492396	423.169460771	-0.44866083011	-0.00663699452826
846.965982536	630.385837687	1853.35182022	376.0	-15.2593723744	-0.445917147687	-0.0817896455772	691.208866511	507.278239501	1570.54196457	372.054858556	-4.77184967312	-0.0705894922059
846.965982536	630.385837687	1853.35182022	376.0	0.361842859546	-0.0159086077481	-0.00291793979238	785.12278067	701.364319401	1860.05804145	373.570941376	-0.343872815171	-0.00508687596407
846.965982536	630.385837687	1853.35182022	376.0	3.81770210965	0.163436910505	0.0299774230567	829.288408876	635.508052247	1924.10727176	459.31081064	-0.353651724434	-0.00523153438512
846.965982536	630.385837687	1853.35182022	376.0	0.172787044644	0.664352228246	0.121854774073	878.688270677	637.439024347	1856.55417206	340.426877036	-0.0984284952879	-0.0014560428297
846.965982536	630.385837687	1853.35182022	376.0	-17.4580043585	-0.189359087167	-0.034732040933	760.457992248	478.665289839	1529.79357867	290.670296584	-5.01011350579	-0.0741141051152
846.965982536	630.385837687	1853.35182022	376.0	-3.67763340789	0.33428843216	0.0613148261482	860.419098083	617.92072772	1785.19233452	306.852508714	-1.00157126227	-0.0148161429329
846.965982536	630.385837687	1853.35182022	376.0	-1.31203488952	-0.137000726052	-0.0251285264218	757.696814057	721.143985287	1829.03519772	350.194398373	-0.536711682137	-0.0079395219251
846.965982536	630.385837687	1853.35182022	376.0	8.51009668713	2.60468941707	0.477749342823	908.880916203	735.709460178	2011.07385208	366.483475695	1.92716263423	0.0285083229916
846.965982536	630.385837687	1853.35182022	376.0	7.42459364852	2.40377042877	0.440896997207	892.548753555	697.147495536	1990.95566175	401.259412661	1.52240233739	0.022520744636
846.965982536	630.385837687	1853.35182022	376.0	1.8824291248	0.214684046888	0.0393771179178	837.95787859	644.619567294	1888.23985467	405.662408788	-0.335016572731	-0.00495586646051
846.965982536	630.385837687	1853.35182022	376.0	9.72713928063	3.11843568343	0.571980132691	1012.70989134	667.937349297	2033.62993314	352.982692496	2.25344818569	0.0333350323327
846.965982536	630.385837687	1853.35182022	376.0	2.09147312484	0.333023022247	0.0610827260175	855.079137844	654.105132984	1892.11417545	382.929904624	-0.0543374039781	-0.000803807751155
846.965982536	630.385837687	1853.35182022	376.0	5.76179466847	2.66211077224	0.48828150628	921.611060744	682.699354522	1960.13814659	355.827731323	1.488610976	0.022020872426
846.965982536	630.385837687	1853.35182022	376.0	-3.77708088127	0.0343069751602	0.00629254863541	801.175060407	645.862716963	1783.34922296	336.311445588	-1.18664413235	-0.0175539072833
846.965982536	630.385837687	1853.35182022	376.0	-19.6626133715	-0.643294610223	-0.117992408331	639.513000341	558.088689549	1488.9344174	291.332727509	-5.17153385747	-0.0765019801401
846.965982536	630.385837687	1853.35182022	376.0	9.48152506432	2.63093613618	0.482563487927	912.706557586	752.20275028	2029.07783759	364.168529722	2.09314526537	0.0309636873576
846.965982536	630.385837687	1853.35182022	376.0	12.4774582667	2.71893848443	0.498704784379	934.537393692	695.50831186	2084.60302013	454.557314574	2.2443599265	0.0332005906287
846.965982536	630.385837687	1853.35182022	376.0	-19.1869439145	-0.348215687386	-0.0638693483833	718.255508198	494.81180301	1497.75024594	284.682934731	-5.31643749527	-0.078645525078
846.965982536	630.385837687	1853.35182022	376.0	5.46366107516	0.419035468467	0.0768590367695	872.302505073	633.828991823	1954.61268221	448.481185315	0.183673059492	0.00271705709308
846.965982536	630.385837687	1853.35182022	376.0	-0.391769206977	-0.631264032251	-0.115785772607	641.075758755	776.264658947	1846.09095849	428.750540794	-0.701890921487	-0.0103830017971
846.965982536	630.385837687	1853.35182022	376.0	-7.52921237736	-0.175878650473	-0.0322594736745	756.780025249	614.858556189	1713.80902558	342.170444141	-2.23049106754	-0.0329954299932
846.965982536	630.385837687	1853.35182022	376.0	-9.44947760817	-0.248682073062	-0.0456129994611	742.343348744	521.701373907	1678.21975497	414.17503232	-3.6275805119	-0.053662433608
846.965982536	630.385837687	1853.35182022	376.0	2.91141830981	-0.405487850481	-0.0743741471903	694.088806969	779.138471993	1907.31064446	434.0833655	-0.0482588070389	-0.00071388767809
846.965982536	630.385837687	1853.35182022	376.0	2.13600339712	0.0655387157256	0.0120210410355	797.384640461	735.578397691	1892.93947806	359.976439912	0.178566543066	0.00264151690926
846.965982536	630.385837687	1853.35182022	376.0	1.87084620947	0.628333439503	0.115248246424	876.415101927	646.309206803	1888.0251825	365.30087377	0.126153183636	0.00186617135557
846.965982536	630.385837687	1853.35182022	376.0	12.9653627327	3.16639311178	0.580776432829	1027.64813076	687.879386001	2093.64560643	378.118089666	2.67225749676	0.0395304363426
846.965982536	630.385837687	1853.35182022	376.0	6.56324563491	3.18502211335	0.584193344341	1027.02194849	584.690471526	1974.99185266	363.279432648	1.73130189092	0.0256109747177
846.965982536	630.385837687	1853.35182022	376.0	6.8842418758	2.50287226018	0.459074148969	887.646502166	767.753606278	1980.94104234	325.540933892	1.7435303244	0.0257918687041
846.965982536	630.385837687	1853.35182022	376.0	1.62765302387	-0.0163433758196	-0.00299768448636	783.22929028	720.590806386	1883.51795717	379.697860502	-0.0720863541685	-0.00106636618593
846.965982536	630.385837687	1853.35182022	376.0	-1.99689763862	-0.105229158477	-0.01930101953	759.734768156	766.470242523	1816.34228149	290.137270811	-0.361701969189	-0.00535062084599
846.965982536	630.385837687	1853.35182022	376.0	9.17229411167	3.00454880396	0.551091123251	986.333204605	697.225432605	2023.3467001	339.788062888	2.1649387768	0.0320257215503
846.965982536	630.385837687	1853.35182022	376.0	6.19322031038	2.92532607704	0.536560175539	969.189828545	648.535837396	1968.13398158	350.408315635	1.64736126203	0.0243692494382
846.965982536	630.385837687	1853.35182022	376.0	-3.6053183493	-0.209993256255	-0.0385167381245	744.930100354	673.140454248	1786.53258697	368.46203237	-1.27596358332	-0.0188752009367
846.965982536	630.385837687	1853.35182022	376.0	14.2364619399	2.64452363083	0.485055691641	919.737757151	743.938531703	2117.20354672	453.527257868	2.53035830033	0.0374313358037
846.965982536	630.385837687	1853.35182022	376.0	9.38229587704	3.09600908848	0.567866670668	1008.30156993	619.09950742	2027.23877164	399.837694291	2.05426757138	0.0303885735411
846.965982536	630.385837687	1853.35182022	376.0	5.71405998159	2.85721537396	0.524067383338	950.778768887	714.828982981	1959.2534549	293.645703033	1.65367143189	0.0244625951463
846.965982536	630.385837687	1853.35182022	376.0	14.6703560373	2.82092236171	0.517410557907	953.096150398	771.733478612	2125.24513087	400.415501865	2.78452950835	0.0411912649164
846.965982536	630.385837687	1853.35182022	376.0	13.7460126766	2.58014285094	0.473247037957	906.750984919	780.396129525	2108.11379637	420.966681929	2.56475352603	0.0379401409177
846.965982536	630.385837687	1853.35182022	376.0	8.82351358621	3.17119511353	0.581657210846	1024.78180254	609.732205191	2016.88256988	382.368562152	2.04921075621	0.030313768583
846.965982536	630.385837687	1853.35182022	376.0	-0.715917941125	0.329223823819	0.0603858811113	865.194865833	605.305629969	1840.08334203	369.582846228	-0.771510760285	-0.0114128810693
846.965982536	630.385837687	1853.35182022	376.0	9.35896797911	3.12674202111	0.57350367225	1022.49360683	536.573623297	2026.80642362	467.739193492	1.61379260417	0.0238726716594
846.965982536	630.385837687	1853.35182022	376.0	1.77183647961	3.18729642699	0.584610496513	1030.06275537	517.445114169	1886.19018387	338.682314326	0.870900862359	0.0128831488515
846.965982536	630.385837687	1853.35182022	376.0	20.2035368152	3.05033627108	0.559489411424	1009.92100182	779.999607442	2227.79443754	437.873828273	3.43115846647	0.0507567820484
846.965982536	630.385837687	1853.35182022	376.0	-7.73681993939	-0.580495890311	-0.106473934393	655.28098545	707.498279415	1709.96132705	347.182062184	-1.99101674112	-0.0294529103717
846.965982536	630.385837687	1853.35182022	376.0	3.33687051769	0.0931211946846	0.0170801897807	801.445050613	744.932362693	1915.1957707	368.818357395	0.39364544694	0.00582315749911
846.965982536	630.385837687	1853.35182022	376.0	7.28456943273	3.18437276674	0.584074241881	1025.75977995	644.937547336	1988.3605204	317.663193117	1.95439647025	0.0289111903883
846.965982536	630.385837687	1853.35182022	376.0	2.38317567283	-0.122291227295	-0.0224305259161	763.184750974	687.79343568	1897.52044993	446.542263281	-0.439333441579	-0.00649901540797
846.965982536	630.385837687	1853.35182022	376.0	-7.56998825921	-0.305980379658	-0.056122593481	724.867873027	622.768160588	1713.05330503	365.417271415	-2.36188627941	-0.034939146145
846.965982536	630.385837687	1853.35182022	376.0	-11.1356335979	-0.0420567640551	-0.00771400661318	794.549531259	533.642067026	1646.96935224	318.777753959	-3.32836865058	-0.0492362226417
846.965982536	630.385837687	1853.35182022	376.0	4.63543549365	0.640418611359	0.1174648957	869.354265099	671.352044411	1939.26274832	398.556438811	0.569463845243	0.00842402137933
846.965982536	630.385837687	1853.35182022	376.0	-4.35456549776	-0.389436074288	-0.0714299475951	703.523585931	611.564881746	1772.64640131	457.55793363	-2.34549801551	-0.0346967162058
846.965982536	630.385837687	1853.35182022	376.0	0.558743553228	0.249691514459	0.0457981501209	835.779820062	682.270604003	1863.70730404	345.656879972	-0.116763554494	-0.00172727151618
846.965982536	630.385837687	1853.35182022	376.0	-4.58155777748	0.564262566177	0.103496435469	907.703959513	554.778963269	1768.43943576	305.956512977	-1.34627753781	-0.0199153481925
846.965982536	630.385837687	1853.35182022	376.0	-5.16624664433	-0.337657023162	-0.0619326895015	715.604109532	656.170469383	1757.603094	385.828515088	-1.80994721193	-0.0267743670403
846.965982536	630.385837687	1853.35182022	376.0	-13.4395952041	-0.455630886561	-0.0835713291565	688.596329759	578.207571909	1604.26883788	337.46493621	-3.78629134844	-0.0560102270479
846.965982536	630.385837687	1853.35182022	376.0	4.3142491591	-0.15751089765	-0.0288904801266	750.71337986	755.723242924	1933.31003554	426.873412759	0.244355028068	0.00361471935013
846.965982536	630.385837687	1853.35182022	376.0	-1.29740889084	-0.285436711443	-0.0523544958626	721.224397637	782.931937223	1829.30626893	325.149934069	-0.32914784364	-0.00486905094141
846.965982536	630.385837687	1853.35182022	376.0	-4.87708160047	1.30850297875	0.240004214737	923.86948439	550.721715621	1762.96233961	288.371139596	-0.994005550902	-0.0147042241258
846.965982536	630.385837687	1853.35182022	376.0	-4.02213141613	-0.0469171426933	-0.00860549205674	789.734417961	572.75691573	1778.80757441	416.316240719	-2.10863001492	-0.0311927517
846.965982536	630.385837687	1853.35182022	376.0	8.18382079226	2.64652602843	0.485422969264	921.574271263	685.992245977	2005.02681184	397.460294601	1.74508301278	0.0258148374671
846.965982536	630.385837687	1853.35182022	376.0	2.21968461533	2.6259096047	0.481641526908	979.162576273	507.482419764	1894.49038544	407.845389407	0.0676019040388	0.00100002816625
846.965982536	630.385837687	1853.35182022	376.0	0.266105426413	-0.338298188803	-0.0620502914165	711.384553922	742.384433676	1858.28368999	404.514702389	-0.478176081797	-0.00707361067748
846.965982536	630.385837687	1853.35182022	376.0	14.1460287997	3.05381312418	0.560127132095	1001.24737083	661.89469475	2115.52750247	452.385436888	2.60506191295	0.0385364188307
846.965982536	630.385837687	1853.35182022	376.0	-3.71569467801	-0.405851406008	-0.0744408301556	698.411267738	663.552816639	1784.48692527	422.522840897	-1.71424884547	-0.0253587107318
846.965982536	630.385837687	1853.35182022	376.0	7.26705351323	2.76738655076	0.507591076809	939.756456954	678.818125164	1988.03588879	369.461306669	1.7322724782	0.0256253325177
846.965982536	630.385837687	1853.35182022	376.0	8.75274806469	2.97292517213	0.545290750574	978.873553733	710.223009149	2015.5710358	326.474472918	2.10922180915	0.0312015060525
846.965982536	630.385837687	1853.35182022	376.0	-10.1348014389	-0.425913843101	-0.0781206608769	695.71719067	552.848459225	1665.51829328	416.952643385	-3.65480489336	-0.0540651611444
846.965982536	630.385837687	1853.35182022	376.0	-7.88216786112	0.0348899100688	0.00639946993192	816.544014762	478.099737951	1707.2675187	412.623765984	-3.49303126188	-0.051672060087
846.965982536	630.385837687	1853.35182022	376.0	4.30222395574	2.70719718837	0.496551208432	928.433308311	668.989240596	1933.08716622	335.66461731	1.30226430466	0.0192642648618
846.965982536	630.385837687	1853.35182022	376.0	13.018703544	3.17958641559	0.583196334481	1029.47730125	638.583969574	2094.63419932	426.572928496	2.56246643327	0.0379063081844
846.965982536	630.385837687	1853.35182022	376.0	-14.7484380526	-0.524179272291	-0.0961444006402	669.340985123	480.524687119	1580.01137512	430.145702878	-5.17430763174	-0.0765430123038
846.965982536	630.385837687	1853.35182022	376.0	5.20258877298	0.731838082933	0.134232957251	927.696916359	555.956350719	1949.77409395	466.120826868	-0.173774048948	-0.00257062202586
846.965982536	630.385837687	1853.35182022	376.0	-5.71776830312	0.243865419419	0.0447295340094	862.500403291	521.133483621	1747.3814573	363.747570389	-2.34758282244	-0.034727556545
846.965982536	630.385837687	1853.35182022	376.0	1.30532447641	-0.366951717448	-0.0673058909479	705.300599483	719.643936334	1877.54407517	452.599539349	-0.637049850112	-0.00942381435076
846.965982536	630.385837687	1853.35182022	376.0	-0.239846886224	0.0524446194012	0.00961933591364	810.827970777	591.1929803	1848.90661359	446.885662515	-1.37427869949	-0.0203295665605
846.965982536	630.385837687	1853.35182022	376.0	-2.83600519808	0.229712720015	0.0421336610446	863.473101565	479.427950244	1800.79066626	457.889614453	-2.65211064025	-0.0392324059208
846.965982536	630.385837687	1853.35182022	376.0	-9.26579075941	0.266294846244	0.048843515452	868.196745616	512.687092683	1681.62411853	300.740280226	-2.83772297632	-0.0419781505373
846.965982536	630.385837687	1853.35182022	376.0	0.456238679246	0.172417038883	0.0316245485846	816.43601539	719.878834557	1861.80752809	325.492678143	0.0100467051617	0.000148619898842
846.965982536	630.385837687	1853.35182022	376.0	-2.11050606982	-0.0409531654831	-0.00751158574524	790.6054721	574.992485335	1814.23671756	448.638760127	-1.90802064453	-0.0282251574634
846.965982536	630.385837687	1853.35182022	376.0	-7.34513059959	0.0599032308357	0.0109873864335	820.024097467	518.032305482	1717.22070856	379.164305609	-2.89113200418	-0.042768224914
846.965982536	630.385837687	1853.35182022	376.0	-8.95089109468	-0.459039661137	-0.0841965629379	686.555454313	534.318622234	1687.46031719	466.586240647	-3.85575216502	-0.0570377539204
846.965982536	630.385837687	1853.35182022	376.0	-1.82073003861	-0.0420370817306	-0.00771039650231	785.000099823	644.35398966	1819.60728691	390.253197429	-1.10250589203	-0.0163092587579
846.965982536	630.385837687	1853.35182022	376.0	-0.0822034375219	1.16301952523	0.21331979553	880.431079296	644.766942142	1851.82830132	326.63027988	0.113674575228	0.00168157655663
846.965982536	630.385837687	1853.35182022	376.0	-2.82292288381	2.04841505458	0.375718095117	970.074213959	494.94520094	1801.03312757	336.013712673	-0.83472550185	-0.0123480103824
846.965982536	630.385837687	1853.35182022	376.0	7.84803970034	3.21862814996	0.590357327579	1035.13114841	671.949017063	1998.80360686	291.723441387	2.0292509661	0.0300185054156
846.965982536	630.385837687	1853.35182022	376.0	7.59469090743	2.88038608442	0.52831733023	957.159199508	752.211597164	1994.1081624	284.737365724	1.9089916538	0.028239521506
846.965982536	630.385837687	1853.35182022	376.0	-6.188390479	-0.0616922463885	-0.0113155257499	790.318652961	503.27794816	1738.65917264	445.062571517	-3.20672768998	-0.0474368001476
846.965982536	630.385837687	1853.35182022	376.0	11.5855123913	2.6776465455	0.491131061171	922.615113247	759.825955804	2068.07212501	385.631055959	2.3650564466	0.0349860421094
846.965982536	630.385837687	1853.35182022	376.0	8.16176215085	2.04605434108	0.375285095576	858.201911359	748.265123805	2004.61798761	398.150952445	1.63194154849	0.0241411471671
846.965982536	630.385837687	1853.35182022	376.0	8.53004645569	0.370367667596	0.067932440865	832.865704855	752.974986237	2011.44359148	425.602900383	1.19290637215	0.0176465439667
846.965982536	630.385837687	1853.35182022	376.0	2.77189663586	3.03077046184	0.555900671651	1004.23691733	525.114320134	1904.72481698	375.373579516	0.773277231598	0.0114390123017
846.965982536	630.385837687	1853.35182022	376.0	-12.6477492153	-0.158738961108	-0.0291157302106	767.190820459	493.438198262	1618.94452992	358.315511205	-4.1453406084	-0.0613216066331
846.965982536	630.385837687	1853.35182022	376.0	11.3901238479	0.540127397863	0.0990695887496	835.47992723	772.283806354	2064.45088788	456.6871543	1.63188947541	0.0241403768551
846.965982536	630.385837687	1853.35182022	376.0	11.3207330542	3.25670711636	0.597341730807	1049.96873698	697.299398705	2063.16483235	315.896696666	2.49817478672	0.0369552483242
846.965982536	630.385837687	1853.35182022	376.0	-3.1611658351	-0.203495652121	-0.0373249545343	745.127481091	693.023537976	1794.76429568	356.613276611	-1.04498276463	-0.0154583249206
846.965982536	630.385837687	1853.35182022	376.0	7.03585363784	2.78682775411	0.511156961502	944.248003029	666.173900503	1983.75094169	373.329038156	1.67658632581	0.0248015728671
846.965982536	630.385837687	1853.35182022	376.0	-3.00697757969	0.365101183215	0.0669664679411	844.538753716	669.808509224	1797.62194652	283.274683577	-0.560532628414	-0.00829190278719
846.965982536	630.385837687	1853.35182022	376.0	-9.32083998634	-0.352961656556	-0.0647398489648	713.266956933	630.929966752	1680.60386268	336.406938991	-2.56099225779	-0.0378845008548
846.965982536	630.385837687	1853.35182022	376.0	-9.24870167548	0.421767996424	0.0773602341204	904.539128621	489.860295697	1681.94083937	287.541415056	-2.8420138439	-0.0420416249098
846.965982536	630.385837687	1853.35182022	376.0	5.07788698763	2.62445018777	0.481373842218	907.785071977	730.482995562	1947.46293114	309.194863598	1.49898963845	0.0221744029356
846.965982536	630.385837687	1853.35182022	376.0	1.98554760897	-0.23201126809	-0.0425552582703	737.525420443	700.771381256	1890.15100298	451.854201277	-0.533091932846	-0.00788597533796
846.965982536	630.385837687	1853.35182022	376.0	-10.2562509665	-0.0237595273628	-0.00435794705847	800.860206873	503.158749766	1663.26740625	359.248449609	-3.5328585092	-0.0522612205503
846.965982536	630.385837687	1853.35182022	376.0	-10.5496948923	-0.427222833437	-0.0783607544823	695.216720799	610.165845602	1657.82885791	352.446291508	-3.04111144616	-0.0449868557124
846.965982536	630.385837687	1853.35182022	376.0	-5.15183032829	0.179927490589	0.0330021075915	851.422067315	485.416035193	1757.87027906	421.032176551	-2.86524580229	-0.0423852929332
846.965982536	630.385837687	1853.35182022	376.0	-6.15870351379	-0.454464486133	-0.0833573892394	687.343633217	607.556214444	1739.20937655	444.309528887	-2.67983923176	-0.0396425921858
846.965982536	630.385837687	1853.35182022	376.0	1.58666553631	-0.178465840129	-0.0327340132297	751.644996932	669.323906792	1882.75831482	461.789411097	-0.790035455378	-0.0116869150204
846.965982536	630.385837687	1853.35182022	376.0	-9.04851674223	-0.0894265154671	-0.0164025156763	783.00170131	524.996415841	1685.65097048	377.652853326	-3.25420083713	-0.048139065638
846.965982536	630.385837687	1853.35182022	376.0	7.40310351069	0.141253701277	0.025908602582	814.889601204	711.374675738	1990.55737389	464.29309695	0.586415982718	0.00867479264375
846.965982536	630.385837687	1853.35182022	376.0	1.19077590618	0.0575644683533	0.0105584131242	810.323751596	606.100901768	1875.42108716	458.996433791	-1.07735591947	-0.0159372177436
846.965982536	630.385837687	1853.35182022	376.0	-2.25975318761	0.2869238474	0.0526272647469	871.133508118	526.451366703	1811.47064339	413.885768567	-1.86706168745	-0.0276192557315
846.965982536	630.385837687	1853.35182022	376.0	-2.39532123086	-0.586216203523	-0.107523148115	652.804836363	729.273099396	1808.95809059	426.880154832	-1.23975542182	-0.0183395772459
846.965982536	630.385837687	1853.35182022	376.0	3.82329337832	2.73848768262	0.502290477369	938.772859149	636.312927629	1924.21089764	349.125110865	1.14333010455	0.016913167227
846.965982536	630.385837687	1853.35182022	376.0	-2.14139180827	0.562856171639	0.103238476089	884.62946423	609.504192091	1813.66429617	319.530639846	-0.63229074121	-0.00935341333151
846.965982536	630.385837687	1853.35182022	376.0	-7.96947845485	0.0562293978676	0.0103135359258	810.151769239	604.014494944	1705.64934622	291.483082035	-2.07019284975	-0.0306241545822
846.965982536	630.385837687	1853.35182022	376.0	-11.823620537	0.0192849143793	0.00353721833809	810.80619214	515.934695877	1634.21853378	307.477645768	-3.52158666233	-0.0520944772534
846.965982536	630.385837687	1853.35182022	376.0	-10.2987337235	0.165970293469	0.0304420934463	848.312665908	489.904400398	1662.4800513	324.262984993	-3.38061040058	-0.0500090295943
846.965982536	630.385837687	1853.35182022	376.0	3.91703742729	3.02593701793	0.555014126547	993.351484309	579.427897583	1925.94830468	353.16892279	1.21286065554	0.0179417256737
846.965982536	630.385837687	1853.35182022	376.0	12.7221620289	3.26719689044	0.599265753933	1052.76866137	674.06255515	2089.13824176	362.307025232	2.68202364294	0.0396749059606
846.965982536	630.385837687	1853.35182022	376.0	-5.88386318848	0.359754575011	0.0659857987914	891.787851996	495.523997053	1744.30313472	356.991285672	-2.45903517761	-0.0363762600238
846.965982536	630.385837687	1853.35182022	376.0	-12.7669471827	-0.412760206049	-0.0757080348587	699.750614429	549.555166221	1616.73537223	367.429591576	-3.9449832339	-0.0583577401464
846.965982536	630.385837687	1853.35182022	376.0	-0.177050423869	3.11614148515	0.571559333299	1011.10045099	535.938220203	1850.07045297	303.031781778	0.609272220211	0.00901290266584
846.965982536	630.385837687	1853.35182022	376.0	10.6212113041	2.78244728346	0.510353500268	946.728670242	666.108864377	2050.20023326	437.362698637	2.01340056327	0.029784032001
846.965982536	630.385837687	1853.35182022	376.0	1.01736431108	0.606070719464	0.111164842161	881.384078386	631.363180934	1872.2071602	359.459900881	-0.0775557743744	-0.00114727476885
846.965982536	630.385837687	1853.35182022	376.0	-2.81441583732	-0.209241156029	-0.0383787887068	744.986941411	673.850685049	1801.19079307	382.353166614	-1.18541121886	-0.017535668918
846.965982536	630.385837687	1853.35182022	376.0	2.80365435753	0.0159353019192	0.00292283600866	791.248323167	706.391743745	1905.31339929	407.673332379	-0.021789988636	-0.00032233711
846.965982536	630.385837687	1853.35182022	376.0	6.21232613029	2.56800671606	0.471021041097	968.97627425	529.678736948	1968.48807964	469.833068439	0.521350642432	0.00771228760994
846.965982536	630.385837687	1853.35182022	376.0	-7.8447176323	-0.216647749165	-0.0397372980861	746.212336352	630.205547714	1707.96160319	331.543719128	-2.18094570328	-0.0322625104036
846.965982536	630.385837687	1853.35182022	376.0	-7.71620466116	-0.160702915549	-0.0294759566305	765.88957363	475.3609303	1710.34340068	469.092896754	-3.90108459088	-0.0577083519361
846.965982536	630.385837687	1853.35182022	376.0	-7.06488550791	0.466027776032	0.0854783154865	916.869721591	478.751902537	1722.41463607	326.793011938	-2.60173770491	-0.0384872441555
846.965982536	630.385837687	1853.35182022	376.0	-9.76463566518	0.202641875066	0.0371683556614	853.234492477	518.968109985	1672.37876738	300.176164923	-2.93552270612	-0.0434248921023
846.965982536	630.385837687	1853.35182022	376.0	-4.39591139877	0.819716419554	0.150351507622	891.677018946	597.956203765	1771.8801163	282.246893587	-0.855654533633	-0.0126576114443
846.965982536	630.385837687	1853.35182022	376.0	-10.0981875613	-0.488230886655	-0.0895507862536	678.989256209	533.371472705	1666.19687725	453.836148331	-4.02632699888	-0.0595610502792
846.965982536	630.385837687	1853.35182022	376.0	-1.77494443423	0.409936159222	0.0751900512146	885.771541618	573.604240412	1820.45585524	361.080073213	-1.06005282099	-0.0156812547483
846.965982536	630.385837687	1853.35182022	376.0	1.45984976935	-0.210076305035	-0.0385319708428	743.284899433	689.190300668	1880.4079725	447.932772395	-0.651381807777	-0.00963582555883
846.965982536	630.385837687	1853.35182022	376.0	-9.15257398309	0.0962213534608	0.0176488175827	823.45955095	566.607450132	1683.72242371	293.655422628	-2.52492603901	-0.0373509769084
846.965982536	630.385837687	1853.35182022	376.0	-1.3816881216	0.0846432085321	0.015525166642	822.038671896	551.534233462	1827.74427827	454.171372914	-1.88932565566	-0.0279486043737
846.965982536	630.385837687	1853.35182022	376.0	8.66997982971	2.74154525192	0.502851293455	939.519267344	661.610800934	2014.03704921	412.906980933	1.77150820473	0.0262057426735
846.965982536	630.385837687	1853.35182022	376.0	8.90638859936	3.26419445303	0.598715050079	1051.4433818	518.466333088	2018.41853545	448.508820554	1.71595421908	0.025383938152
846.965982536	630.385837687	1853.35182022	376.0	-11.3486952962	-0.61441942959	-0.11269615363	646.096221813	570.560921998	1643.02056938	426.363425568	-3.94059202544	-0.0582927814414
846.965982536	630.385837687	1853.35182022	376.0	-7.44609394367	-0.38061508873	-0.0698120118727	706.863268488	577.300279806	1715.34950258	431.185954289	-3.0136919133	-0.044581241321
846.965982536	630.385837687	1853.35182022	376.0	13.583043141	2.81090621981	0.515573407889	950.085009427	772.467946825	2105.09339752	382.540441267	2.6702191614	0.0395002834527
846.965982536	630.385837687	1853.35182022	376.0	6.2217065426	-0.117644138616	-0.0215781618885	757.702621693	777.631619749	1968.66193168	433.327690237	0.611852405343	0.00905107108496
846.965982536	630.385837687	1853.35182022	376.0	8.36606973329	2.93656527288	0.538621656801	983.465885736	576.66666161	2008.40452591	448.271978561	1.49369233498	0.0220960404582
846.965982536	630.385837687	1853.35182022	376.0	-0.782892526938	0.394470762926	0.072353404792	876.622479662	600.334911013	1838.84206732	361.88467665	-0.721221863802	-0.0106689624823
846.965982536	630.385837687	1853.35182022	376.0	-10.3078791565	-0.0722743957829	-0.0132564922566	783.235089433	586.205805969	1662.31055425	292.869658848	-2.73187293977	-0.0404123215942
846.965982536	630.385837687	1853.35182022	376.0	6.52644119413	2.88923411033	0.529940225665	958.361397347	714.243716403	1974.30973689	301.704623141	1.78029516308	0.0263357272645
846.965982536	630.385837687	1853.35182022	376.0	-8.10098275991	-0.357340702088	-0.0655430488056	712.827404456	591.257876116	1703.21210879	399.126828215	-2.86098707676	-0.0423222940349
846.965982536	630.385837687	1853.35182022	376.0	-0.728092840121	0.750777761308	0.137706852771	962.051744289	485.027012216	1839.85769832	392.778941813	-1.32171136518	-0.0195519432719
846.965982536	630.385837687	1853.35182022	376.0	-8.81937977188	-0.321196256911	-0.058913473388	721.157761119	627.116319551	1689.89768469	341.623604018	-2.48790162165	-0.0368032784268
846.965982536	630.385837687	1853.35182022	376.0	-7.7351575308	-0.159216018079	-0.0292032314892	760.493779062	618.638795629	1709.99213733	330.859562638	-2.193944989	-0.0324548075295
846.965982536	630.385837687	1853.35182022	376.0	-2.51738362494	0.560506849611	0.10280756596	888.033090061	600.999477176	1806.69584499	317.663277752	-0.739372611548	-0.0109374646679
846.965982536	630.385837687	1853.35182022	376.0	11.5127520339	2.97533747321	0.545733212255	984.191057913	784.136847031	2066.7236196	298.395714657	2.42539968483	0.0358786935625
846.965982536	630.385837687	1853.35182022	376.0	-9.21514451233	-0.379867850671	-0.0696749542683	707.676448681	532.796455687	1682.56277167	442.0898673	-3.72855730424	-0.0551561731396
846.965982536	630.385837687	1853.35182022	376.0	3.87420819953	0.354424054263	0.0650080803857	869.056903902	611.841904101	1925.15452841	444.255720405	-0.250560029861	-0.00370650931747
846.965982536	630.385837687	1853.35182022	376.0	6.22372061723	0.162864321956	0.0298723994784	816.712603796	725.886006724	1968.69925957	426.100649049	0.633779972902	0.00937544338613
846.965982536	630.385837687	1853.35182022	376.0	-19.1900850935	-0.338364373304	-0.0620624309068	720.950591443	484.145158961	1497.69202884	292.596278437	-5.40213541897	-0.0799132458427
846.965982536	630.385837687	1853.35182022	376.0	4.26613934283	0.801170206642	0.146949781116	879.4609769	655.337485894	1932.41839139	397.619928593	0.530050697998	0.00784098665678
846.965982536	630.385837687	1853.35182022	376.0	13.859878257	2.8445524149	0.521744756952	956.98244874	752.976703699	2110.22412618	400.264973741	2.68271864337	0.0396851870321
846.965982536	630.385837687	1853.35182022	376.0	-12.9927242501	-0.628346566161	-0.115250654102	644.115846031	684.304611079	1612.55092884	284.130471728	-2.98864028603	-0.0442106551188
846.965982536	630.385837687	1853.35182022	376.0	0.147917611826	2.66981425986	0.489694471728	944.765506064	578.262879492	1856.09325397	333.064868419	0.33747934227	0.00499229796257
846.965982536	630.385837687	1853.35182022	376.0	-8.04104627162	-0.309887102565	-0.0568391604118	725.840558696	532.05832533	1704.32294278	446.424058756	-3.49242957224	-0.0516631593526
846.965982536	630.385837687	1853.35182022	376.0	7.28691773947	2.50341272023	0.459173279572	896.893127166	715.730910396	1988.40404279	375.780005224	1.65687859143	0.0245100383347
846.965982536	630.385837687	1853.35182022	376.0	-2.80258604258	-0.316963445849	-0.058137095717	718.851744478	692.524956641	1801.41004079	390.033339671	-1.17912267797	-0.0174426431652
846.965982536	630.385837687	1853.35182022	376.0	-4.61243762006	-0.617773012908	-0.11331126429	645.430482297	728.267654287	1767.86712364	394.168987051	-1.51393046649	-0.0223954211019
846.965982536	630.385837687	1853.35182022	376.0	-16.2107289705	-0.646094297087	-0.118505923897	635.375756416	485.090407383	1552.90997978	432.443815978	-5.49647439753	-0.0813087928629
846.965982536	630.385837687	1853.35182022	376.0	-12.7414917734	-0.406096797423	-0.074485839586	701.259773707	481.181798102	1617.20715052	434.765578709	-4.74770079118	-0.0702322602245
846.965982536	630.385837687	1853.35182022	376.0	-2.90773030727	0.47267303034	0.0866971809135	920.088131359	472.877056869	1799.46134765	406.496159418	-2.22877917843	-0.0329701061899
846.965982536	630.385837687	1853.35182022	376.0	-10.3560038777	-0.32922359851	-0.0603858397853	721.531922182	481.904442264	1661.41863385	457.982269407	-4.37495351126	-0.0647182472079
846.965982536	630.385837687	1853.35182022	376.0	9.23916440154	3.18432720958	0.584065885837	1029.22665857	708.724537186	2024.58604183	286.634846072	2.18341065809	0.0322989742321
846.965982536	630.385837687	1853.35182022	376.0	9.84306476002	0.2249276467	0.0412559880228	815.899586559	778.14399832	2035.77844012	441.73485524	1.31434779604	0.0194430147344
846.965982536	630.385837687	1853.35182022	376.0	0.875855236613	0.260936511441	0.0478606954221	846.442643414	641.802763856	1869.58449919	381.339091923	-0.383326552633	-0.00567051113362
846.965982536	630.385837687	1853.35182022	376.0	-15.0026451241	-0.454236974224	-0.0833156592487	688.8635085	503.375767367	1575.30002373	383.060747867	-4.80165919445	-0.0710304614564
846.965982536	630.385837687	1853.35182022	376.0	2.9587899941	-0.0403559687219	-0.00740204855501	783.060345202	664.264761402	1908.18860844	460.863501832	-0.486545405911	-0.00719741724721
846.965982536	630.385837687	1853.35182022	376.0	8.59390446986	2.20925068028	0.405218393302	900.221029071	655.870632902	2012.62710514	456.535443171	1.31044859239	0.019385334207
846.965982536	630.385837687	1853.35182022	376.0	1.80778968411	3.00804245954	0.551731925814	987.56858768	579.057043241	1886.85652324	320.230892318	0.931850216929	0.0137847665226
846.965982536	630.385837687	1853.35182022	376.0	9.71443429844	3.00403022513	0.550996006076	986.834188598	713.144711325	2033.39446512	333.415565195	2.24484692463	0.033207794743
846.965982536	630.385837687	1853.35182022	376.0	0.264413283704	0.620796530844	0.113865834711	935.554985454	516.765977294	1858.25232863	405.931365882	-1.09643635896	-0.0162194727658
846.965982536	630.385837687	1853.35182022	376.0	-1.41352916036	-0.316347583323	-0.0580241348722	717.752268969	717.387094334	1827.1541518	392.014788498	-0.816952949935	-0.0120851028097
846.965982536	630.385837687	1853.35182022	376.0	-16.1316427984	-0.286146509628	-0.0524846862854	734.118192738	509.158185222	1554.37572479	311.099346827	-4.62292236548	-0.0683864255248
846.965982536	630.385837687	1853.35182022	376.0	7.10516685284	2.5372790942	0.465385013609	892.051836345	778.119685099	1985.03555942	314.864037976	1.79425238776	0.0265421950852
846.965982536	630.385837687	1853.35182022	376.0	-8.31991533491	-0.066517963437	-0.0122006536018	790.215241735	489.108066961	1699.15451792	419.831209226	-3.58543020874	-0.0530389084134
846.965982536	630.385837687	1853.35182022	376.0	-3.96646263599	-0.106217089651	-0.0194822248076	774.666871559	585.412634193	1779.83931276	419.759807009	-2.06581120596	-0.0305593373663
846.965982536	630.385837687	1853.35182022	376.0	4.58808904952	3.1642178267	0.58037744437	1027.30972442	527.06878086	1938.38525214	384.006746852	1.19901896596	0.0177369669521
846.965982536	630.385837687	1853.35182022	376.0	-2.15259382298	0.00253835497183	0.000465582349933	803.266529111	541.744843646	1813.45668342	468.445310666	-2.24789292877	-0.0332528539759
846.965982536	630.385837687	1853.35182022	376.0	1.58038920562	2.79049825739	0.511830201283	959.662240778	572.425154827	1882.64199233	350.554596727	0.605852431285	0.00896231407226
846.965982536	630.385837687	1853.35182022	376.0	-0.462719295804	2.49400333982	0.457447421097	910.364442332	630.719941057	1844.77600373	303.691620342	0.367248603745	0.00543267165303
846.965982536	630.385837687	1853.35182022	376.0	11.8615651758	2.79837858185	0.513275601954	951.101457112	657.645824485	2073.18835432	464.441072718	2.08743088573	0.0308791551143
846.965982536	630.385837687	1853.35182022	376.0	-6.69483428563	-0.424481897681	-0.0778580149818	691.555160052	746.373012367	1729.27298713	291.344814711	-1.38903536738	-0.0205478604642
846.965982536	630.385837687	1853.35182022	376.0	14.7340125916	2.66824578414	0.489406783591	923.148349578	785.13759478	2126.42491078	418.138966423	2.72694088324	0.0403393621781
846.965982536	630.385837687	1853.35182022	376.0	-0.297013610549	-0.321001290032	-0.0588777127718	714.216246682	768.479767359	1847.84711307	365.151099025	-0.324243106195	-0.00479649565377
846.965982536	630.385837687	1853.35182022	376.0	-0.226580805518	0.451829317078	0.0828740493541	899.090131983	551.457811149	1849.15248074	398.604537609	-1.0693353181	-0.0158185697944
846.965982536	630.385837687	1853.35182022	376.0	-4.66913040174	-0.510565531036	-0.0936473828019	672.467852866	668.306953361	1766.81640693	426.041600707	-1.94595541776	-0.0287863227479
846.965982536	630.385837687	1853.35182022	376.0	9.74476183887	3.08021486857	0.56496971177	1006.64340094	597.964521085	2033.95654114	429.348619116	1.9638782039	0.0290514527204
846.965982536	630.385837687	1853.35182022	376.0	3.10452623814	3.20893214911	0.588578897488	1030.57828968	557.379963143	1910.88961377	322.931360939	1.24635528078	0.0184372082956
846.965982536	630.385837687	1853.35182022	376.0	-4.05397844243	0.15678948958	0.0287581602311	842.76217315	516.877500062	1778.21733697	418.577663756	-2.40601844976	-0.0355919889018
846.965982536	630.385837687	1853.35182022	376.0	-3.98002059723	0.0337457744213	0.00618961379702	802.195295696	636.36389382	1779.58803604	341.028846523	-1.29362000147	-0.0191363905542
846.965982536	630.385837687	1853.35182022	376.0	-6.30959521531	-0.252884242278	-0.0463837568375	739.814575769	555.165616171	1736.41282245	441.432630512	-2.93338385819	-0.04339325234
846.965982536	630.385837687	1853.35182022	376.0	0.452765088459	0.91520415916	0.167865766537	975.226852855	479.026810364	1861.74315023	407.489487013	-1.07999209826	-0.0159762144713
846.965982536	630.385837687	1853.35182022	376.0	15.9058116	3.24628531972	0.595430176031	1050.60461821	691.858360253	2148.14246903	405.679490571	3.02348430291	0.0447260991555
846.965982536	630.385837687	1853.35182022	376.0	-2.98154139706	-0.0778215662581	-0.0142739483232	778.611689997	624.779101309	1798.09336847	394.702577164	-1.47636257929	-0.0218396831256
846.965982536	630.385837687	1853.35182022	376.0	-6.69705784854	0.0074706967341	0.00137026719261	802.243976816	580.569069933	1729.23177669	346.418729936	-2.19602195471	-0.0324855318745
846.965982536	630.385837687	1853.35182022	376.0	-12.1867044618	-0.145272261975	-0.0266456826806	770.510396921	496.243799432	1627.48931126	360.735114903	-4.03707991748	-0.0597201171225
846.965982536	630.385837687	1853.35182022	376.0	-8.93010305132	0.119421178829	0.0219041047008	836.458897403	496.200951017	1687.84559277	355.185744354	-3.2196642205	-0.0476281689422
846.965982536	630.385837687	1853.35182022	376.0	4.4239439294	0.255739432555	0.0469074527796	842.223544235	663.493153627	1935.34306556	429.626367703	0.122541414716	0.00181274282124
846.965982536	630.385837687	1853.35182022	376.0	12.4918353092	2.83603339657	0.520182207735	954.019614498	753.682904178	2084.86947731	377.166958631	2.53916707645	0.0375616431428
846.965982536	630.385837687	1853.35182022	376.0	-5.30357685853	-0.286388409563	-0.0525290553123	730.030341204	597.9159281	1755.05788198	427.111612675	-2.38344106482	-0.0352580039174
846.965982536	630.385837687	1853.35182022	376.0	-16.3346929505	-0.614248519888	-0.112664805555	647.082971694	571.700867281	1550.6124911	331.828652124	-4.49441907653	-0.0664854892978
846.965982536	630.385837687	1853.35182022	376.0	0.73515955639	0.0656567928327	0.012042698612	808.370319902	642.775229298	1866.97691324	415.831364043	-0.701759077725	-0.0103810514456
846.965982536	630.385837687	1853.35182022	376.0	8.44632066837	2.09928235611	0.385048121076	868.891708564	725.476472595	2009.89185807	415.523676913	1.59108358333	0.0235367393984
846.965982536	630.385837687	1853.35182022	376.0	-8.1813212299	-0.376277462189	-0.0690164090589	705.836307435	678.509594939	1701.72315429	317.377251917	-2.0151662966	-0.0298101523166
846.965982536	630.385837687	1853.35182022	376.0	6.67575453664	3.04957321188	0.559349451921	993.263534802	692.542305842	1977.07703844	291.271197798	1.83186550439	0.027098602136
846.965982536	630.385837687	1853.35182022	376.0	1.33441871322	2.97400790696	0.545489344637	984.766322561	563.101075758	1878.08329373	330.215895415	0.755185343906	0.011171380827
846.965982536	630.385837687	1853.35182022	376.0	5.52230144805	3.23285370384	0.592966563434	1036.20398491	597.933672628	1955.69949463	321.56183709	1.69008620039	0.0250012751537
846.965982536	630.385837687	1853.35182022	376.0	11.5647733041	3.02760754544	0.555320532913	996.19621855	774.278222914	2067.68775676	297.213315295	2.43943197748	0.0360862718562
846.965982536	630.385837687	1853.35182022	376.0	3.51934015789	2.34695295962	0.430475597875	883.132763684	698.681415346	1918.5775751	336.763396069	1.06570808996	0.0157649125734
846.965982536	630.385837687	1853.35182022	376.0	7.60242450671	3.2906378682	0.603565272963	1052.58569167	586.64832363	1994.2514932	355.017477896	1.96883738841	0.029124813438
846.965982536	630.385837687	1853.35182022	376.0	-1.09711430491	3.03957914865	0.557516351551	1003.42032417	513.320549412	1833.01843228	316.277558705	0.257366888155	0.0038072024875
846.965982536	630.385837687	1853.35182022	376.0	13.700313661	2.93462489054	0.538265753952	976.005388322	747.265649721	2107.26683284	383.995794793	2.70810515373	0.0400607271262
846.965982536	630.385837687	1853.35182022	376.0	-4.62330922718	0.48536793336	0.0890256664269	902.21523818	548.906182317	1767.66563451	316.54421401	-1.5098290193	-0.0223347488062
846.965982536	630.385837687	1853.35182022	376.0	0.46696790474	3.27644173731	0.600961433843	1045.51480067	520.364471501	1862.00637839	296.127106215	0.837642531279	0.0123911617053
846.965982536	630.385837687	1853.35182022	376.0	8.25163937548	3.06898020961	0.562909062657	999.98476318	720.316023584	2006.28372879	285.982942023	2.03521189567	0.0301066848471
846.965982536	630.385837687	1853.35182022	376.0	-0.646594393486	0.174430401207	0.0319938373454	819.028069953	703.764435022	1841.36815126	318.575646288	-0.216709893223	-0.00320576765123
846.965982536	630.385837687	1853.35182022	376.0	-0.48920775721	2.87718420287	0.527730044547	972.970917766	550.330554475	1844.28507935	320.983607109	0.32935893212	0.00487217355207
846.965982536	630.385837687	1853.35182022	376.0	5.43009146557	3.14962380267	0.577700624113	1026.62806344	520.394602391	1953.99051924	406.967853406	1.20984773845	0.0178971558942
846.965982536	630.385837687	1853.35182022	376.0	-5.86235335122	-0.0947691836095	-0.0173824621441	782.099280266	493.725980454	1744.70178768	468.876526961	-3.37533488232	-0.0499309893834
846.965982536	630.385837687	1853.35182022	376.0	-3.80974719709	0.432871481782	0.079396823511	893.885706256	552.944483433	1782.7438012	335.913611511	-1.45694521144	-0.0215524439562
846.965982536	630.385837687	1853.35182022	376.0	3.10136098835	0.61775840948	0.113308585745	895.935509608	607.01319029	1910.83095055	407.882250654	-0.0292566199185	-0.000432790235481
846.965982536	630.385837687	1853.35182022	376.0	-2.42065374702	0.00478955051998	0.000878494225968	785.322335064	725.845379666	1808.48858994	297.320875212	-0.507896402068	-0.00751326038563
846.965982536	630.385837687	1853.35182022	376.0	14.278296815	2.763178281	0.506819200477	941.588462706	722.92982982	2117.97889414	453.460601616	2.55938778135	0.0378607659963
846.965982536	630.385837687	1853.35182022	376.0	-1.78745945061	0.387710856279	0.0711135099558	871.293965833	612.400941551	1820.22390796	336.529000576	-0.736182426	-0.010890272574
846.965982536	630.385837687	1853.35182022	376.0	1.06216817678	0.533255853086	0.0978092173671	885.166786439	615.990124867	1873.03753346	371.880622155	-0.237671782771	-0.00351585477472
846.965982536	630.385837687	1853.35182022	376.0	9.35610908774	3.01439367215	0.552896858428	988.69946711	702.106325324	2026.7534383	335.947645869	2.1965075239	0.0324927148507
846.965982536	630.385837687	1853.35182022	376.0	-7.89466787975	0.384890345522	0.070596174894	899.585564219	479.962756433	1707.03584937	327.487528722	-2.8303196513	-0.0418686338949
846.965982536	630.385837687	1853.35182022	376.0	-4.27878260291	0.366930407027	0.0673019822133	865.2744909	613.442015592	1774.05092497	295.334418477	-1.07507815504	-0.0159035230035
846.965982536	630.385837687	1853.35182022	376.0	-3.29614428941	3.1455681877	0.57695674756	1022.84770838	484.374982289	1792.26267004	285.039979367	-0.056496920847	-0.000835753266967
846.965982536	630.385837687	1853.35182022	376.0	12.9075223031	2.64291267543	0.484760211927	917.554486448	763.368020582	2092.57361977	411.651112743	2.48142627777	0.0367074893161
846.965982536	630.385837687	1853.35182022	376.0	9.6154516594	3.09923163214	0.568457746173	1009.14497111	725.68029837	2031.55996858	296.734699099	2.22947746884	0.0329804359295
846.965982536	630.385837687	1853.35182022	376.0	4.54799950425	2.84754805237	0.522294213567	991.987446849	508.915235919	1937.64225182	436.739569051	0.529802419453	0.00783731389723
846.965982536	630.385837687	1853.35182022	376.0	-11.1892718848	-0.467831724478	-0.085809193778	684.470459765	512.133134643	1645.97524608	449.371651669	-4.34721330613	-0.0643078891439
846.965982536	630.385837687	1853.35182022	376.0	14.5912414155	3.23900735155	0.594095258905	1045.21281424	643.260583529	2123.77885859	435.305460826	2.78006134934	0.0411251678896
846.965982536	630.385837687	1853.35182022	376.0	-11.5750401036	-0.29592953799	-0.0542790788683	730.046595559	548.847709945	1638.82560377	359.931298268	-3.61410292861	-0.0534630610742
846.965982536	630.385837687	1853.35182022	376.0	-4.8412107331	0.075265911236	0.0138051928166	812.989621046	618.767993654	1763.62715298	331.869538281	-1.49609327999	-0.0221315573963
846.965982536	630.385837687	1853.35182022	376.0	-11.5410077762	-0.390211733385	-0.0715722181558	704.260230875	632.165061722	1639.45634253	303.031049934	-2.90445414827	-0.0429652980514
846.965982536	630.385837687	1853.35182022	376.0	13.9362026799	3.0350261181	0.556681239564	997.490772116	703.636308033	2111.63868626	410.511606112	2.70978456633	0.0400855705079
846.965982536	630.385837687	1853.35182022	376.0	13.4764104137	3.07824414624	0.564608243991	1006.69959129	686.440625537	2103.11711793	409.976901103	2.65681417764	0.0393019848764
846.965982536	630.385837687	1853.35182022	376.0	-0.924947443367	3.20944755603	0.588673432875	1029.4407809	522.3203227	1836.20928995	284.448186342	0.561158928279	0.00830116757809
846.965982536	630.385837687	1853.35182022	376.0	-0.263728194938	0.0491994866761	0.00902411714529	809.985439298	592.368951814	1848.46400892	446.10961781	-1.36856263417	-0.0202450093812
846.965982536	630.385837687	1853.35182022	376.0	13.0831564204	3.09603826457	0.567872022115	1010.27473943	633.420198604	2095.82873788	452.133799848	2.444557751	0.0361620969083
846.965982536	630.385837687	1853.35182022	376.0	-9.35726133746	-0.188766958542	-0.034623433335	755.950608299	575.324333852	1679.9288469	348.653904751	-2.88282613852	-0.0426453570787
846.965982536	630.385837687	1853.35182022	376.0	1.94424401834	3.24916010823	0.59595746666	1047.29810585	487.00929965	1889.38550213	355.078096626	0.814609682899	0.0120504390961
846.965982536	630.385837687	1853.35182022	376.0	2.17455766349	2.54640402608	0.46705869884	908.387613641	661.608314163	1893.65402426	323.658096457	0.882530116657	0.0130551792405
846.965982536	630.385837687	1853.35182022	376.0	-0.488485198039	0.54548302908	0.100051912891	932.668291031	483.646717077	1844.29847091	427.983462807	-1.72744328222	-0.0255538947074
846.965982536	630.385837687	1853.35182022	376.0	4.78555904324	2.73823846133	0.502244765467	969.989712577	543.026569937	1942.04506586	429.028783345	0.668556008354	0.00988988178039
846.965982536	630.385837687	1853.35182022	376.0	-5.98271929242	0.101274681381	0.0185756935768	830.208368963	512.88442397	1742.47098332	399.378190385	-2.74229353196	-0.0405664723663
846.965982536	630.385837687	1853.35182022	376.0	-8.45678664632	-0.259646240329	-0.0476240352767	737.37500771	596.832603895	1696.61781098	362.410199376	-2.66171104079	-0.0393744236803
846.965982536	630.385837687	1853.35182022	376.0	-6.77927116719	0.208999712018	0.0383345033049	847.270119348	570.534515043	1727.70807465	309.903440257	-2.00221859799	-0.0296186183135
846.965982536	630.385837687	1853.35182022	376.0	7.44451138932	2.82904639984	0.518900660279	946.153746667	762.6107222	1991.32480756	282.560338697	1.87526973414	0.0277406765406
846.965982536	630.385837687	1853.35182022	376.0	-13.9798209017	-0.363279268176	-0.0666322942362	712.810515357	564.365145936	1594.25655508	317.080893785	-3.86305298332	-0.0571457541911
846.965982536	630.385837687	1853.35182022	376.0	-0.286298749238	0.428332696656	0.0785643244051	899.127069199	533.141099211	1848.04569714	415.777528733	-1.3334938951	-0.0197262410517
846.965982536	630.385837687	1853.35182022	376.0	-20.723741563	-0.641489131406	-0.117661249341	639.502864804	533.013874333	1469.26797875	296.75123961	-5.56458412283	-0.082316333178
846.965982536	630.385837687	1853.35182022	376.0	8.09617599534	2.43626419349	0.446856968725	880.00547685	768.23710038	2003.4024454	355.159868171	1.86333461509	0.0275641215251
846.965982536	630.385837687	1853.35182022	376.0	2.10612057805	3.31323614483	0.607710224657	1056.25271637	515.872853209	1892.38564429	320.260074709	1.09097746125	0.016138719841
846.965982536	630.385837687	1853.35182022	376.0	-3.30846280669	-0.130095102349	-0.0238619043193	767.384239835	610.086206637	1792.03436457	414.563918102	-1.76333543785	-0.0260848437551
846.965982536	630.385837687	1853.35182022	376.0	13.1583245529	2.58454108167	0.474053756726	906.857321358	783.728786577	2097.22186784	406.635759901	2.52205054784	0.0373084400568
846.965982536	630.385837687	1853.35182022	376.0	14.6968261291	2.99564064012	0.549457197381	989.951009559	731.070337524	2125.7357148	404.714367719	2.81571132935	0.0416525344578
846.965982536	630.385837687	1853.35182022	376.0	12.6217981676	3.26527995325	0.598914151366	1055.39541362	724.964842346	2087.27814631	306.917890345	2.63091780509	0.0389189024422
846.965982536	630.385837687	1853.35182022	376.0	15.7089681377	3.26230235336	0.598368003185	1058.13127022	732.799030571	2144.49426714	353.563966348	3.02628314413	0.0447675021321
846.965982536	630.385837687	1853.35182022	376.0	7.75862719854	0.637818267902	0.116987943489	857.6848232	707.99148771	1997.14647863	431.470167722	1.06388230973	0.01573790399
846.965982536	630.385837687	1853.35182022	376.0	-3.12839396945	0.19092498838	0.0350192568561	840.473371022	595.63944527	1795.37167365	359.258857355	-1.34507331853	-0.0198975342978
846.965982536	630.385837687	1853.35182022	376.0	-5.72672414759	-0.324898345919	-0.0595925065882	715.417889037	727.34339894	1747.21547399	304.454186018	-1.26625856516	-0.0187316355793
846.965982536	630.385837687	1853.35182022	376.0	8.96878772597	3.14544024221	0.576933279937	1020.54320825	584.398519585	2019.57501079	414.633282963	1.91795146794	0.0283720631351
846.965982536	630.385837687	1853.35182022	376.0	-1.62075465466	-0.0492988891955	-0.00904234944892	787.802159932	585.647541447	1823.31353433	449.863832951	-1.75398082861	-0.0259464619617
846.965982536	630.385837687	1853.35182022	376.0	-12.703713262	-0.18769437706	-0.0344267015884	759.18327311	510.670014662	1617.90731925	348.054031474	-4.00254820195	-0.0592092929282
846.965982536	630.385837687	1853.35182022	376.0	-9.64355362208	0.323287540484	0.0592970543807	886.675644066	474.321415573	1674.62284363	313.625783994	-3.22053600541	-0.0476410651688
846.965982536	630.385837687	1853.35182022	376.0	-5.22304108499	-0.146925965712	-0.0269490032488	762.366243597	631.265246135	1756.5504932	362.919003472	-1.75529824774	-0.0259659504103
846.965982536	630.385837687	1853.35182022	376.0	-10.4416450538	-0.314330942333	-0.057654244742	725.493910602	500.293345208	1659.83140156	434.044145747	-4.11675043962	-0.0608986751423
846.965982536	630.385837687	1853.35182022	376.0	12.4897953982	2.60569739619	0.477934225273	913.070349328	732.723969822	2084.83167058	439.037351428	2.30377437532	0.0340795025935
846.965982536	630.385837687	1853.35182022	376.0	2.720421564	-0.461006874975	-0.0845573871928	681.74462489	753.642642724	1903.7708028	468.383535183	-0.366575594662	-0.00542271589737
846.965982536	630.385837687	1853.35182022	376.0	-5.5869933745	0.256602686707	0.0470657899315	862.957400592	537.169260089	1749.80517682	349.67851614	-2.12699859598	-0.0314644762719
846.965982536	630.385837687	1853.35182022	376.0	12.4764993191	2.8095348875	0.515321879585	950.931602174	683.073590186	2084.58524745	450.580055094	2.28364173207	0.033781682427
846.965982536	630.385837687	1853.35182022	376.0	-12.2857653629	-0.437827971224	-0.0803059374952	692.987480953	587.779947066	1625.65336424	344.885936224	-3.50904899308	-0.0519090087734
846.965982536	630.385837687	1853.35182022	376.0	0.653060912684	-0.457443818516	-0.0839038551937	682.568914243	770.409975553	1865.45533654	412.47644674	-0.390668592133	-0.0057791211854
846.965982536	630.385837687	1853.35182022	376.0	15.7510088654	3.15044979192	0.577852126178	1030.61777961	761.424816978	2145.27342973	353.230833143	3.00478887362	0.0444495395506
846.965982536	630.385837687	1853.35182022	376.0	-15.396721324	-0.397924643398	-0.0729869118484	704.142262556	551.910045287	1567.99640531	311.944097467	-4.23944265637	-0.0627136487628
846.965982536	630.385837687	1853.35182022	376.0	1.4060885161	-0.448474293423	-0.0822586745089	685.182178505	745.743873474	1879.41158733	448.485535351	-0.52140196051	-0.0077130467531
846.965982536	630.385837687	1853.35182022	376.0	-10.0980744639	-0.120636670598	-0.0221270488991	775.005641493	532.496109616	1666.19897334	358.69722223	-3.33593065382	-0.0493480865949
846.965982536	630.385837687	1853.35182022	376.0	5.74767795646	3.2600250911	0.59795031018	1042.78794404	606.05609371	1959.87651425	311.0324765	1.74847669091	0.0258650398064
846.965982536	630.385837687	1853.35182022	376.0	3.14576464707	-0.501613513834	-0.0920054133958	671.322710964	786.345437938	1911.65390657	453.985757667	-0.114989007304	-0.00170102081811
846.965982536	630.385837687	1853.35182022	376.0	20.5397210599	3.07291689385	0.563631125064	1015.41639894	776.085178856	2234.02511436	442.523536564	3.46647877425	0.0512792718085
846.965982536	630.385837687	1853.35182022	376.0	-9.72128845613	-0.27491813837	-0.0504251904567	733.000821316	616.805327389	1673.18214367	323.375994966	-2.63545469154	-0.0389860161471
846.965982536	630.385837687	1853.35182022	376.0	-4.35294889596	-0.116120307036	-0.0212986623324	768.059087875	649.629447742	1772.67636263	354.98782701	-1.43382422755	-0.0212104175673
846.965982536	630.385837687	1853.35182022	376.0	-7.17084014536	-0.292697621905	-0.053686284282	728.059125666	623.201240884	1720.45092386	369.190557313	-2.29104127943	-0.0338911431868
846.965982536	630.385837687	1853.35182022	376.0	2.56378757396	2.7798252214	0.509872564453	938.365064249	657.952589005	1900.86782389	304.550170638	1.09315991423	0.0161710046484
846.965982536	630.385837687	1853.35182022	376.0	17.2306638792	3.25910018743	0.597780665339	1054.69302374	690.145409906	2172.69664286	427.858209215	3.15124153209	0.0466159989955
846.965982536	630.385837687	1853.35182022	376.0	7.79552347324	3.18043554843	0.583352081516	1025.47413267	667.04644644	1997.83029641	305.309717299	2.02588685283	0.0299687404265
846.965982536	630.385837687	1853.35182022	376.0	12.8083309023	3.06351384832	0.561906428526	1004.84850289	743.693623294	2090.73525414	342.193127961	2.64891935694	0.0391851975879
846.965982536	630.385837687	1853.35182022	376.0	-6.80587408101	-0.517574882405	-0.0949330305219	671.228928452	622.294729847	1727.21502906	433.691370762	-2.68717418167	-0.039751097362
846.965982536	630.385837687	1853.35182022	376.0	-1.40726122554	0.675714630623	0.123938853746	932.585672088	530.141111373	1827.27031868	364.543535223	-1.05174254516	-0.015558321674
846.965982536	630.385837687	1853.35182022	376.0	10.2400872101	3.27688616364	0.601042950044	1054.59229762	705.071648868	2043.13666292	283.472716436	2.31274717151	0.0342122362649
846.965982536	630.385837687	1853.35182022	376.0	11.2031731067	2.58599900485	0.474321167435	907.005267095	754.611527415	2060.98603292	399.36923841	2.25084231385	0.0332964839326
846.965982536	630.385837687	1853.35182022	376.0	-6.09010291059	-0.351189834708	-0.0644148632993	713.639925803	609.353583068	1740.48078708	417.487278206	-2.44415903859	-0.0361561987958
846.965982536	630.385837687	1853.35182022	376.0	-2.98808269207	0.335430794493	0.0615243570237	870.548261113	582.223568681	1797.97213526	345.200305466	-1.22984788018	-0.018193015979
846.965982536	630.385837687	1853.35182022	376.0	-16.194452101	-0.28526258866	-0.0523225584484	734.649947206	485.891189679	1553.21164743	332.670510549	-4.86968503384	-0.0720367608556
846.965982536	630.385837687	1853.35182022	376.0	14.0681858144	3.09116958442	0.566979014017	1014.21702374	766.122207393	2114.08479809	333.745566954	2.79211260083	0.0413034408407
846.965982536	630.385837687	1853.35182022	376.0	-9.67898613438	0.0167246823388	0.00306762331967	804.96304333	572.875061273	1673.96615452	296.128049919	-2.64756489859	-0.0391651612218
846.965982536	630.385837687	1853.35182022	376.0	-8.3867900046	-0.539515936497	-0.0989574351609	665.496307088	577.122404397	1697.91509501	455.29638353	-3.43368683622	-0.0507941839678
846.965982536	630.385837687	1853.35182022	376.0	1.64315179376	3.13514585848	0.5750450951	1011.635107	573.026132331	1883.8052039	299.143964568	1.02088850879	0.0151019010175
846.965982536	630.385837687	1853.35182022	376.0	-6.79780330241	-0.354608994115	-0.0650420018552	713.294706169	587.318002806	1727.36460898	426.751900007	-2.78006811985	-0.0411252680452
846.965982536	630.385837687	1853.35182022	376.0	-2.85052235097	0.111151346796	0.0203872609677	821.610061902	612.53981676	1800.52161235	366.371733684	-1.2742485838	-0.0188498311213
846.965982536	630.385837687	1853.35182022	376.0	2.17278076523	-0.0807235771152	-0.0148062320461	772.842389703	682.528099066	1893.62109209	438.250603316	-0.43682218563	-0.00646186665132
846.965982536	630.385837687	1853.35182022	376.0	-1.90045253715	0.609419945939	0.111779153694	920.436748977	544.086923416	1818.12974853	353.606076141	-1.05704401413	-0.0156367457711
846.965982536	630.385837687	1853.35182022	376.0	-10.0555149276	-0.424602555464	-0.0778801459032	695.032402882	653.613617135	1666.98775128	318.341731262	-2.54807968502	-0.0376934864647
846.965982536	630.385837687	1853.35182022	376.0	-14.1106913706	-0.557475906723	-0.102251633662	660.092149274	482.236332321	1591.83106486	449.502583266	-5.16061407363	-0.0763404448761
846.965982536	630.385837687	1853.35182022	376.0	13.2336875935	3.13720607821	0.575422978395	1019.6898509	625.371248002	2098.61861012	453.55751122	2.47316755229	0.0365853188209
846.965982536	630.385837687	1853.35182022	376.0	-2.350933462	2.9234168165	0.536209981015	974.738284791	551.012553084	1809.78075211	284.029914238	0.126550752808	0.00187205255633
846.965982536	630.385837687	1853.35182022	376.0	1.91499541608	0.022988349332	0.00421649841012	800.261613563	629.787961997	1888.84342262	458.793847064	-0.818861022543	-0.0121133287358
846.965982536	630.385837687	1853.35182022	376.0	-11.0689370598	-0.583735275168	-0.107068098894	655.07108076	635.949333885	1648.20547375	357.185059101	-3.09653970628	-0.0458068003887
846.965982536	630.385837687	1853.35182022	376.0	-6.96420978834	-0.0909797130311	-0.0166874015097	775.276360837	630.492786237	1724.28051135	318.511364273	-1.88991077266	-0.0279572599506
846.965982536	630.385837687	1853.35182022	376.0	-1.30233141378	3.03751624632	0.557137976213	1007.29326135	499.107535549	1829.21503726	322.814240356	0.138445799748	0.00204801478917
846.965982536	630.385837687	1853.35182022	376.0	14.0189434773	3.24676868495	0.595518834364	1053.55497548	748.047509771	2113.17216434	311.569679088	2.7840485842	0.0411841506539
846.965982536	630.385837687	1853.35182022	376.0	1.88981727105	-0.154633728148	-0.0283627527784	752.751811151	737.083603718	1888.37678302	398.541368146	-0.108695793441	-0.00160792593848
846.965982536	630.385837687	1853.35182022	376.0	-0.658028399098	2.22474265649	0.408059914984	876.996989954	677.227259802	1841.15623891	286.931989155	0.367682906852	0.00543909625521
846.965982536	630.385837687	1853.35182022	376.0	10.1294771174	2.94018396246	0.539285392967	976.525689089	638.500302825	2041.08666876	426.060676844	2.02043230298	0.0298880518193
846.965982536	630.385837687	1853.35182022	376.0	15.8423933783	3.0466747112	0.558817812032	1000.71388898	680.636676956	2146.96710627	465.616540334	2.80780868183	0.041535631388
846.965982536	630.385837687	1853.35182022	376.0	6.70393877019	2.89983381057	0.531884411329	993.072081894	521.68966431	1977.59939145	462.837645244	0.885200692693	0.0130946848032
846.965982536	630.385837687	1853.35182022	376.0	-2.40013836207	3.22790765686	0.592059364794	1040.31510904	473.492674531	1808.8688122	295.061028631	0.145994395111	0.00215968040104
846.965982536	630.385837687	1853.35182022	376.0	-8.48652706384	-0.451932851515	-0.0828930395296	688.364419189	627.401970393	1696.06661641	380.30022683	-2.66399326687	-0.0394081844212
846.965982536	630.385837687	1853.35182022	376.0	-0.806306662303	0.013120016942	0.00240645945379	802.064675961	589.078841913	1838.40812102	447.264603147	-1.52246239832	-0.0225216331112
846.965982536	630.385837687	1853.35182022	376.0	1.44026651378	3.02313201596	0.554499636089	1015.81192698	481.069272595	1880.04502587	383.163826301	0.296804586176	0.00439060038723
846.965982536	630.385837687	1853.35182022	376.0	5.8814146042	2.59660147541	0.476265861227	928.629904606	627.38870374	1962.35512485	406.336516499	1.17151027935	0.0173300337183
846.965982536	630.385837687	1853.35182022	376.0	-17.2027560224	-0.458631340031	-0.084121669118	688.282376895	522.606139153	1534.52422835	323.635712304	-4.87857340572	-0.0721682456468
846.965982536	630.385837687	1853.35182022	376.0	-0.345420009735	0.632062192688	0.115932170339	914.699066325	562.412015481	1846.94997219	369.83889038	-0.708987821332	-0.0104879855227
846.965982536	630.385837687	1853.35182022	376.0	-1.16236341421	-0.652466173076	-0.119674646566	636.089520153	772.615083499	1831.80913673	423.104533076	-0.837132141333	-0.0123836115582
846.965982536	630.385837687	1853.35182022	376.0	14.5611363895	2.95350178967	0.54172813457	981.354382851	757.637085272	2123.22090654	384.229438421	2.82018981217	0.0417187842037
846.965982536	630.385837687	1853.35182022	376.0	5.74798167377	2.70075037187	0.495368740255	946.866850892	599.503107715	1959.8821432	413.512184594	1.09861946801	0.0162517672782
846.965982536	630.385837687	1853.35182022	376.0	-0.762295653207	0.35843072005	0.0657429787326	883.546303283	542.365205416	1839.22379986	413.31229116	-1.40266152061	-0.0207494307783
846.965982536	630.385837687	1853.35182022	376.0	5.67007530305	1.20094619864	0.220276265341	854.496314789	725.316552332	1958.43826406	378.625396939	1.14230843668	0.016898053797
846.965982536	630.385837687	1853.35182022	376.0	8.83000888714	2.45275144758	0.449881043209	890.731938984	725.349204971	2017.00295066	400.921806704	1.81388823158	0.0268326661476
846.965982536	630.385837687	1853.35182022	376.0	-2.61409898769	-0.0875837710702	-0.0160645214729	775.247816603	639.075630677	1804.90336905	390.579921772	-1.30851918896	-0.0193567927361
846.965982536	630.385837687	1853.35182022	376.0	-16.7582007091	-0.355964912197	-0.0652907028975	715.741761383	494.212685803	1542.76340235	332.80895516	-4.96013534971	-0.0733747832797
846.965982536	630.385837687	1853.35182022	376.0	5.05714539763	3.04901020945	0.55924618662	1003.17104349	552.549033031	1947.0785165	391.358439982	1.2157255864	0.0179841063077
846.965982536	630.385837687	1853.35182022	376.0	-13.2153129721	0.0325991753357	0.00597930582093	814.463368112	510.596594851	1608.42557671	283.365613744	-3.76566522271	-0.0557051068448
846.965982536	630.385837687	1853.35182022	376.0	-3.55218965348	-0.566464747305	-0.103900357173	657.639762539	747.536139234	1787.51724862	382.34134685	-1.15031696145	-0.0170165230983
846.965982536	630.385837687	1853.35182022	376.0	-1.44208579116	0.558761579151	0.102487450321	935.876582045	480.603972355	1826.62489696	410.144342564	-1.81836767048	-0.0268989300367
846.965982536	630.385837687	1853.35182022	376.0	-7.16289090722	-0.361478268772	-0.0663019568547	709.115132327	683.387855437	1720.59825121	328.095263449	-1.82068017753	-0.0269331387209
846.965982536	630.385837687	1853.35182022	376.0	14.7347373878	3.25568222847	0.597153746967	1051.31487252	676.409573778	2126.43834381	398.713897506	2.8908836922	0.0427645516598
846.965982536	630.385837687	1853.35182022	376.0	-1.97921656346	0.407794821972	0.07479728943	893.565016857	539.808736008	1816.66997402	383.296221153	-1.44930981566	-0.0214394943144
846.965982536	630.385837687	1853.35182022	376.0	-4.89989156289	0.060508960959	0.0110984888039	820.828308817	501.421180776	1762.53959075	440.290101161	-2.87618403085	-0.0425471010481
846.965982536	630.385837687	1853.35182022	376.0	-7.09212976636	-0.0296281602463	-0.00543436541569	798.979290231	497.365693978	1721.90970411	425.564719897	-3.29739311403	-0.0487780046454
846.965982536	630.385837687	1853.35182022	376.0	10.3874645574	3.05712194746	0.560734032917	1000.07513988	727.774629366	2045.86808367	318.018314425	2.34126079454	0.0346340354222
846.965982536	630.385837687	1853.35182022	376.0	3.75697045336	-0.142385069163	-0.0261161168677	754.188097178	753.298856863	1922.98170051	415.494746465	0.198224474811	0.00293231471614
846.965982536	630.385837687	1853.35182022	376.0	-5.54816671842	-0.611885127876	-0.112231314724	646.849327813	648.719471944	1750.52477136	454.955971601	-2.45923574212	-0.0363792269544
846.965982536	630.385837687	1853.35182022	376.0	-17.8764934568	-0.617898702026	-0.113334318053	644.813543149	507.754330334	1522.03750335	369.469629867	-5.37170041366	-0.0794630238707
846.965982536	630.385837687	1853.35182022	376.0	1.33699580578	-0.337831700951	-0.0619647287144	710.663346611	759.268544052	1878.13105633	408.199165663	-0.244520912958	-0.00361717326861
846.965982536	630.385837687	1853.35182022	376.0	-6.30390619863	-0.139931594351	-0.0256661031458	767.786679171	568.60881869	1736.51825995	400.122762085	-2.54694359381	-0.0376766803818
846.965982536	630.385837687	1853.35182022	376.0	2.16998541446	-0.0993297200348	-0.0182189508501	760.748016997	784.973833488	1893.5692844	347.847433916	0.270573553902	0.00400256736541
846.965982536	630.385837687	1853.35182022	376.0	16.6895353204	2.67833155754	0.491256705344	926.469842555	768.472814379	2162.66762687	467.724969937	2.8485256597	0.0421379535459
846.965982536	630.385837687	1853.35182022	376.0	-2.9166393811	0.438015533586	0.0803403399828	898.409586213	541.18190773	1799.29623116	359.704737221	-1.47316187095	-0.021792335369
846.965982536	630.385837687	1853.35182022	376.0	-0.606514907204	0.0877332699093	0.0160919423898	822.36840333	554.023645381	1842.11096515	465.71891644	-1.79201332221	-0.0265090728137
846.965982536	630.385837687	1853.35182022	376.0	-2.55503041423	0.190446704548	0.034931530548	829.832427389	656.296296582	1805.99811753	319.869393562	-0.750482317775	-0.0111018094345
846.965982536	630.385837687	1853.35182022	376.0	-4.2943112711	0.31254157193	0.0573260403394	884.058273491	474.256014927	1773.76312411	415.448835696	-2.66547166856	-0.0394300542687
846.965982536	630.385837687	1853.35182022	376.0	8.31685111232	3.27594296142	0.600869948903	1051.71273933	539.588231057	2007.4923317	416.191361311	1.82094570427	0.0269370666312
846.965982536	630.385837687	1853.35182022	376.0	-8.27348033014	0.101829505321	0.0186774587897	828.748782782	532.99792752	1700.01512193	338.268411627	-2.74618411466	-0.0406240253649
846.965982536	630.385837687	1853.35182022	376.0	3.16235471142	2.6251009705	0.481493208089	909.612188479	699.457941523	1911.96137883	302.891248827	1.17813193725	0.0174279872374
846.965982536	630.385837687	1853.35182022	376.0	-7.29511562663	-0.588434014088	-0.107929936553	652.218984841	771.693184246	1718.14766197	294.235492882	-1.48098343583	-0.0219080389915
846.965982536	630.385837687	1853.35182022	376.0	-3.89438401023	-0.225566495942	-0.0413731650663	735.450663322	756.037400457	1781.17518328	289.687119505	-0.768386095579	-0.0113666582186
846.965982536	630.385837687	1853.35182022	376.0	-2.52208339413	0.177656171745	0.032585504722	840.379908489	577.568818851	1806.60874173	388.660014391	-1.49573249715	-0.022126220372
846.965982536	630.385837687	1853.35182022	376.0	-11.1696346704	-0.0501131091694	-0.00919169280437	794.123988731	508.151188714	1646.33919275	344.064015302	-3.62601477734	-0.0536392718542
846.965982536	630.385837687	1853.35182022	376.0	-1.36031043634	-0.208162867295	-0.0381810101422	740.940601727	739.40937928	1828.14048199	347.790500984	-0.502958297213	-0.00744021149724
846.965982536	630.385837687	1853.35182022	376.0	2.03550276865	-0.120436686672	-0.0220903680617	761.691962048	715.558044516	1891.07684784	413.826841272	-0.215877867066	-0.00319345957198
846.965982536	630.385837687	1853.35182022	376.0	1.59567325633	0.644512944191	0.118215873843	900.167972056	597.420189235	1882.92525956	385.337098274	-0.223287441633	-0.00330306866321
846.965982536	630.385837687	1853.35182022	376.0	1.09741591476	2.52186948261	0.462558599158	916.679523204	627.072603352	1873.69079805	329.938671498	0.58083818785	0.00859228088535
846.965982536	630.385837687	1853.35182022	376.0	22.8013862634	3.18408505349	0.584021469826	1047.05951457	786.915599111	2275.94172757	441.966613892	3.72596905367	0.0551178854093
846.965982536	630.385837687	1853.35182022	376.0	11.1472188266	2.87816725707	0.527910355296	963.174033632	672.90273752	2059.94900325	423.872232099	2.19975711898	0.0325407857838
846.965982536	630.385837687	1853.35182022	376.0	-4.00904261685	-0.00992676934943	-0.00182075740085	800.472616733	545.128522417	1779.05015591	433.449016761	-2.37721365385	-0.0351658824534
846.965982536	630.385837687	1853.35182022	376.0	2.70007538208	1.38975342596	0.254907084733	873.169681316	674.690195489	1903.39371646	355.533839659	0.638484358107	0.00944503488324
846.965982536	630.385837687	1853.35182022	376.0	-0.47249642184	2.18900270733	0.401504531792	897.744504592	631.615371906	1844.59479919	315.23492269	0.223140683149	0.00330089767971
846.965982536	630.385837687	1853.35182022	376.0	8.62162538477	3.25122837894	0.596336826658	1043.76753237	645.011083854	2013.14087122	324.362255	2.15803194445	0.0319235494742
846.965982536	630.385837687	1853.35182022	376.0	-5.11614518156	0.149135254043	0.0273542285479	841.907589682	508.676962257	1758.53165038	407.947098436	-2.62135628815	-0.0387774598839
846.965982536	630.385837687	1853.35182022	376.0	-1.53094134244	-0.405038538847	-0.0742917349316	697.530327417	691.558982274	1824.97809099	435.888781296	-1.22195100115	-0.0180761982419
846.965982536	630.385837687	1853.35182022	376.0	1.27023823249	-0.223250969035	-0.0409484536013	739.182591601	710.227158491	1876.89380363	427.484053535	-0.488271226262	-0.00722294713406
846.965982536	630.385837687	1853.35182022	376.0	17.8745084314	3.16768113936	0.581012681467	1031.01986997	688.799594483	2184.62934759	464.809883142	3.12158971966	0.0461773627168
846.965982536	630.385837687	1853.35182022	376.0	-5.11345727638	-0.261756545514	-0.0480111051934	734.24821739	648.108645064	1758.58146672	376.224604262	-1.75995965291	-0.0260349061082
846.965982536	630.385837687	1853.35182022	376.0	9.12652141288	3.04185222102	0.557933276049	994.620998243	702.95803822	2022.49837095	324.919334489	2.17638772247	0.032195084652
846.965982536	630.385837687	1853.35182022	376.0	-6.22939547984	-0.0718058365698	-0.0131705496276	783.80657112	577.929342918	1737.89920571	376.163291671	-2.30723853324	-0.0341307475332
846.965982536	630.385837687	1853.35182022	376.0	-6.1833383356	-0.00400288562951	-0.000734204994407	790.443509748	662.083948023	1738.75280663	286.225348859	-1.43441935426	-0.0212192212169
846.965982536	630.385837687	1853.35182022	376.0	-13.6732149905	-0.344025098815	-0.0631007151165	718.199417536	523.501735134	1599.93904131	358.237888645	-4.22849965049	-0.0625517699776
846.965982536	630.385837687	1853.35182022	376.0	10.5448360086	3.27574410226	0.600833474369	1052.51495773	661.218503523	2048.78473033	335.051269079	2.4184119627	0.0357753248921
846.965982536	630.385837687	1853.35182022	376.0	7.52849091981	2.30150402117	0.422139402269	859.6320197	786.339462695	1992.88124372	346.909761326	1.77059928962	0.0261922971837
846.965982536	630.385837687	1853.35182022	376.0	-5.16568562476	0.104482998761	0.019164159714	813.706813956	651.401707625	1757.61349167	292.504970089	-1.24164831045	-0.018367578557
846.965982536	630.385837687	1853.35182022	376.0	2.95065377135	2.96589657745	0.544001573267	995.325655114	527.328559502	1908.0378156	385.383600987	0.701890684092	0.0103829982854
846.965982536	630.385837687	1853.35182022	376.0	-19.5704801624	-0.406144772914	-0.0744946391991	702.606109859	477.214494966	1490.64196991	310.821365083	-5.60377464157	-0.0828960745795
846.965982536	630.385837687	1853.35182022	376.0	-6.15799754107	-0.185549580503	-0.0340333053014	757.041442221	551.133401611	1739.22246071	431.047616874	-2.83610728123	-0.0419542497223
846.965982536	630.385837687	1853.35182022	376.0	-18.7696400646	-0.508459290675	-0.093261058451	675.064583689	519.631976366	1505.48435444	310.787794383	-5.20784905411	-0.0770391871909
846.965982536	630.385837687	1853.35182022	376.0	-10.855371194	-0.451396109917	-0.0827945909605	689.173496661	561.94574322	1652.16360061	401.044360727	-3.66530408956	-0.0542204746976
846.965982536	630.385837687	1853.35182022	376.0	2.17033018435	0.271004484191	0.0497073521993	850.255352126	632.832554148	1893.5756742	410.487767926	-0.328075350533	-0.00485318565877
846.965982536	630.385837687	1853.35182022	376.0	1.56676144533	0.0966089177594	0.0177199042112	812.956993261	658.560224887	1882.38942199	410.872203841	-0.424712458495	-0.00628272867596
846.965982536	630.385837687	1853.35182022	376.0	2.9209425843	-0.0681643086094	-0.0125026244698	775.667700814	680.235138879	1907.48716278	451.584323084	-0.377632277085	-0.00558627628824
846.965982536	630.385837687	1853.35182022	376.0	-2.65001335788	0.833136854622	0.152813069446	917.259089395	563.091244819	1804.23774942	323.887415206	-0.811852563529	-0.0120096533066
846.965982536	630.385837687	1853.35182022	376.0	6.4311613558	2.89547328481	0.531084608365	974.866100499	582.401716822	1972.54386627	415.276048952	1.30394105027	0.019289068791
846.965982536	630.385837687	1853.35182022	376.0	-1.74493257714	0.0243801311557	0.00447177754139	799.2124939	646.775191158	1821.01208054	375.024395486	-0.966184488368	-0.0142926699463
846.965982536	630.385837687	1853.35182022	376.0	5.68814477112	2.87595062104	0.527503782288	958.340479472	661.319423054	1958.77315488	339.11325235	1.58441132398	0.0234380373369
846.965982536	630.385837687	1853.35182022	376.0	-4.03729393622	-0.586564814748	-0.107587090012	652.469547311	771.22628605	1778.52655957	354.830726208	-1.04646733763	-0.0154802860596
846.965982536	630.385837687	1853.35182022	376.0	4.50564783324	0.394296872059	0.0723215099155	880.150223776	592.156345529	1936.85732635	464.550757049	-0.338865100036	-0.00501279733782
846.965982536	630.385837687	1853.35182022	376.0	-2.00874428581	0.336733390795	0.0617632778421	861.929076776	619.749703859	1816.12272144	334.443940804	-0.773732026002	-0.0114457400296
846.965982536	630.385837687	1853.35182022	376.0	-8.82140568079	-0.381526967722	-0.0699792677407	704.225381787	687.614419241	1689.86013747	298.020336441	-2.04172605135	-0.0302030480969
846.965982536	630.385837687	1853.35182022	376.0	-1.2071319727	0.343055229082	0.062922822649	872.777618413	581.406027374	1830.97941783	376.795772048	-1.0360524845	-0.0153262201849
846.965982536	630.385837687	1853.35182022	376.0	13.187368459	2.43697090362	0.44698659274	885.148218527	768.57926171	2097.7601536	444.03267336	2.36789279725	0.0350279999594
846.965982536	630.385837687	1853.35182022	376.0	5.98110166891	0.00376760322973	0.000691049748667	782.637639672	772.275852509	1964.20267687	409.289184692	0.708356286819	0.0104786432961
846.965982536	630.385837687	1853.35182022	376.0	-17.3281709693	-0.509709658849	-0.0934903996422	674.963259551	561.559480605	1532.19984815	295.677107996	-4.59154686594	-0.0679222909162
846.965982536	630.385837687	1853.35182022	376.0	-1.31364640264	-0.464049440385	-0.0851154512811	683.222855962	680.169525234	1829.00533071	465.612949513	-1.44127883722	-0.0213206928583
846.965982536	630.385837687	1853.35182022	376.0	1.63182908146	0.463489685477	0.0850127816355	894.684823879	576.491804498	1883.59535421	412.418725831	-0.609872720352	-0.00902178580402
846.965982536	630.385837687	1853.35182022	376.0	0.589378078626	1.57100276916	0.288151645113	918.641363538	583.389771003	1864.27506957	362.24393503	-0.02494559404	-0.000369017663314
846.965982536	630.385837687	1853.35182022	376.0	0.0437111794803	0.0660967184942	0.0121233893056	810.736972548	622.557705053	1854.16194216	420.867264563	-0.97027471605	-0.0143531762729
846.965982536	630.385837687	1853.35182022	376.0	4.31680843034	0.204561339274	0.0375204217303	833.506712637	661.802928116	1933.35746784	438.04782709	0.0161665330452	0.000239149897118
846.965982536	630.385837687	1853.35182022	376.0	-4.78682198466	0.467635937589	0.0857732827566	905.328876686	530.220457501	1764.63516784	329.085833653	-1.74947736862	-0.025879842731
846.965982536	630.385837687	1853.35182022	376.0	-13.442513782	-0.616946291251	-0.113159627889	644.627787676	520.608279803	1604.21474636	438.978678882	-4.75452543634	-0.0703332165139
846.965982536	630.385837687	1853.35182022	376.0	9.52572611896	0.0711998322563	0.0130593969656	794.925685759	775.734022371	2029.89703864	459.237330509	1.11113138899	0.0164368548667
846.965982536	630.385837687	1853.35182022	376.0	-15.9721526183	-0.328639181889	-0.0602786467148	722.796938969	513.989430485	1557.33163894	320.54526949	-4.60786238254	-0.0681636447121
846.965982536	630.385837687	1853.35182022	376.0	-0.143955958897	0.134040926948	0.0245856432406	815.733948319	687.591140811	1850.68380984	347.358720709	-0.305454890661	-0.00451856347132
846.965982536	630.385837687	1853.35182022	376.0	15.8032340516	3.13946196527	0.575836750783	1023.61063991	701.714746911	2146.24134617	420.915959353	2.9581270409	0.0437592757529
846.965982536	630.385837687	1853.35182022	376.0	1.47378360994	2.91109408276	0.533949758393	975.761301804	564.832486565	1880.66621558	340.072427216	0.69991588436	0.0103537852716
846.965982536	630.385837687	1853.35182022	376.0	2.79650943447	2.16605775029	0.397295992349	860.144578658	732.294336745	1905.18097873	312.742063326	0.994028145074	0.0147045583591
846.965982536	630.385837687	1853.35182022	376.0	-3.87144502166	-0.135115258417	-0.0247826959679	767.140091088	594.847161531	1781.60032345	419.613070826	-2.00056439297	-0.0295941478249
846.965982536	630.385837687	1853.35182022	376.0	-2.06936616543	0.448872130164	0.0823316452979	898.459033962	549.436187741	1814.99918473	367.103963026	-1.27554325173	-0.0188689830137
846.965982536	630.385837687	1853.35182022	376.0	6.79796437805	-0.252044588562	-0.0462297484522	728.21666902	781.410372067	1979.34201676	469.714975674	0.500352131669	0.0074016587525
846.965982536	630.385837687	1853.35182022	376.0	-6.31601964432	-0.0954263527963	-0.0175029994124	780.306158276	537.664482841	1736.29375518	418.323114063	-2.84237396757	-0.042046952183
846.965982536	630.385837687	1853.35182022	376.0	5.63543641266	2.08447393597	0.382331976518	864.750601557	726.390609475	1957.79628355	366.655072523	1.3045188372	0.019297615935
846.965982536	630.385837687	1853.35182022	376.0	-2.75324681085	0.867992333307	0.159206224011	960.919817707	492.752448584	1802.32447034	348.652204048	-1.33107089308	-0.0196903978267
846.965982536	630.385837687	1853.35182022	376.0	4.95671676023	2.20523859512	0.404482500939	896.950738743	654.902488142	1945.21722052	393.363993638	0.976306000789	0.0144423964614
846.965982536	630.385837687	1853.35182022	376.0	-9.14771669686	-0.231282633868	-0.0424216129619	746.782474881	522.813667507	1683.81244631	414.216303926	-3.55179434214	-0.0525413364222
846.965982536	630.385837687	1853.35182022	376.0	1.57993299367	-0.466834646908	-0.0856263108781	680.915941297	738.356687889	1882.63353712	463.360907934	-0.608811119379	-0.00900608164761
846.965982536	630.385837687	1853.35182022	376.0	-2.76183877577	0.22212756227	0.0407423995359	841.388817578	625.461518524	1802.165231	335.314894899	-0.978133186246	-0.014469425832
846.965982536	630.385837687	1853.35182022	376.0	-6.35505928364	-0.297190847073	-0.0545104268292	723.766905205	692.220644974	1735.57021331	319.582663135	-1.5636191563	-0.0231304608919
846.965982536	630.385837687	1853.35182022	376.0	6.4588565058	2.86248323214	0.525033608243	953.165249828	710.105504906	1973.05715484	309.786400105	1.76247393265	0.0260720995955
846.965982536	630.385837687	1853.35182022	376.0	5.86332618921	3.08371307094	0.565611348302	1004.32591336	594.795390121	1962.01988288	362.898579394	1.57376096112	0.0232804875906
846.965982536	630.385837687	1853.35182022	376.0	12.5633349686	3.1429817705	0.576482349688	1023.63373765	732.012209396	2086.19461754	330.548670496	2.63134561965	0.0389252310599
846.965982536	630.385837687	1853.35182022	376.0	-2.5117757415	0.240331566866	0.0440813585593	840.891531514	643.241664994	1806.7997788	322.666582289	-0.778797738866	-0.0115206766105
846.965982536	630.385837687	1853.35182022	376.0	13.7786529969	3.12964224906	0.574035628955	1018.16504308	639.404559108	2108.71873634	451.149134153	2.57069332092	0.038028007706
846.965982536	630.385837687	1853.35182022	376.0	-7.96489495456	0.104990949354	0.0192573274678	827.883099938	547.832800056	1705.7342946	330.018394609	-2.54101207962	-0.037588936089
846.965982536	630.385837687	1853.35182022	376.0	-2.54174555586	0.410108580067	0.0752216764613	902.896683939	494.27744956	1806.2443327	409.0701992	-2.04917177683	-0.030313191965
846.965982536	630.385837687	1853.35182022	376.0	12.3529001439	2.57335895514	0.472002743056	909.07754492	724.101868848	2082.29451989	449.115106122	2.22433279292	0.0329043312562
846.965982536	630.385837687	1853.35182022	376.0	-7.37976189261	-0.438425804692	-0.0804155914696	691.001214396	664.974737511	1716.57886886	360.602916952	-2.1267521438	-0.0314608305296
846.965982536	630.385837687	1853.35182022	376.0	-2.28669244637	-0.0166246215011	-0.00304927026799	798.321543801	546.605515727	1810.97136415	466.044304617	-2.23460940895	-0.0330563522035
846.965982536	630.385837687	1853.35182022	376.0	-2.91099199642	-0.147925277251	-0.0271322959007	758.747973194	677.158837751	1799.40089707	363.494086126	-1.07330970588	-0.0158773625131
846.965982536	630.385837687	1853.35182022	376.0	-6.14474711653	-0.340239696831	-0.0624064007394	714.99309326	660.183126132	1739.46803769	364.291818299	-1.87814842559	-0.0277832607336
846.965982536	630.385837687	1853.35182022	376.0	0.0347231953534	2.74486726929	0.503460614324	982.090965082	505.869712014	1853.9953632	366.0346861	-0.0555547067208	-0.000821815188177
846.965982536	630.385837687	1853.35182022	376.0	3.18402395557	-0.308363489261	-0.0565597008915	718.004604461	737.648696535	1912.36298616	456.709685164	-0.221645315117	-0.00327877685085
846.965982536	630.385837687	1853.35182022	376.0	-4.92223210264	-0.168212762673	-0.0308534047455	758.534496106	610.269672402	1762.12554195	393.321373445	-1.98273333571	-0.0293303747886
846.965982536	630.385837687	1853.35182022	376.0	9.22257208613	2.47593526725	0.45413339458	919.63278221	635.936679918	2024.27852785	468.709065725	1.400937183	0.0207239228254
846.965982536	630.385837687	1853.35182022	376.0	11.6918531684	3.19634385449	0.586269965974	1033.18496509	662.790815059	2070.04299374	374.067213584	2.51482596807	0.0372015675751
846.965982536	630.385837687	1853.35182022	376.0	-5.00252180302	-0.378181662092	-0.0693656753654	701.550469006	760.461163724	1760.63749133	298.6258586	-1.02536191143	-0.0151680756129
846.965982536	630.385837687	1853.35182022	376.0	5.41035981802	3.25194423388	0.596468128005	1043.27393681	548.497100942	1953.62482239	361.853784643	1.54010990036	0.0227826908338
846.965982536	630.385837687	1853.35182022	376.0	-7.46891460549	-0.381943082779	-0.0700555911186	706.625953807	562.105856514	1714.92655543	446.19474511	-3.20939895856	-0.0474763159551
846.965982536	630.385837687	1853.35182022	376.0	0.288170286426	0.0729881966314	0.0133874168436	799.479018976	724.171339295	1858.69262947	335.042271201	-0.0927018203401	-0.00137132870326
846.965982536	630.385837687	1853.35182022	376.0	-9.8243289264	-0.195825770729	-0.0359181531051	750.794885657	634.387237727	1671.27244124	286.090317857	-2.39491443113	-0.0354277282712
846.965982536	630.385837687	1853.35182022	376.0	1.79804720524	2.43133466062	0.445952799086	884.355339511	704.294225924	1886.67596083	298.026395395	0.892456489551	0.0132020190762
846.965982536	630.385837687	1853.35182022	376.0	-3.53186697753	-0.524955713068	-0.0962868145759	668.213993112	714.539896442	1787.89389931	405.140009753	-1.38212038008	-0.0204455677526
846.965982536	630.385837687	1853.35182022	376.0	3.60066938381	0.950402319866	0.174321775471	850.167897642	722.148099316	1920.08489179	347.76889483	0.83846785424	0.0124033706248
846.965982536	630.385837687	1853.35182022	376.0	2.37311617556	-0.317567816459	-0.0582479487268	714.081698174	784.112871892	1897.33401206	399.139441993	0.0553279202642	0.000818460358938
846.965982536	630.385837687	1853.35182022	376.0	1.11929027944	2.84971493619	0.522691661076	968.202507679	563.483883328	1874.09620699	342.409815983	0.571249255924	0.00845043277995
846.965982536	630.385837687	1853.35182022	376.0	-0.292350284446	2.5364837625	0.465239134721	913.1955317	631.778129785	1847.93354091	302.95987942	0.424042155486	0.00627281295098
846.965982536	630.385837687	1853.35182022	376.0	-0.775321741967	2.93550972757	0.538428049811	986.668282075	527.477848289	1838.98238061	324.836250242	0.234395990446	0.00346739630837
846.965982536	630.385837687	1853.35182022	376.0	-20.752235677	-0.413395424461	-0.0758245459394	700.844549327	480.13637141	1468.73988257	287.758961829	-5.77792375997	-0.08547224497
846.965982536	630.385837687	1853.35182022	376.0	5.44746585663	0.28246178838	0.0518088386611	824.396229339	752.653214444	1954.31252783	377.26308405	0.832181337276	0.0123103748118
846.965982536	630.385837687	1853.35182022	376.0	9.08740178402	0.628797454666	0.115333355588	842.412853521	752.679500017	2021.7733466	426.68099306	1.40033586386	0.0207150275719
846.965982536	630.385837687	1853.35182022	376.0	-7.6011572294	-0.0452594263207	-0.00830143549536	789.125879309	591.513991429	1712.47563435	331.835763616	-2.27447165836	-0.0336460304491
846.965982536	630.385837687	1853.35182022	376.0	-6.00345379949	-0.0352013230623	-0.0064565889696	792.523661866	577.288725451	1742.08669995	372.274312637	-2.22657726506	-0.0329375335068
846.965982536	630.385837687	1853.35182022	376.0	0.306983518814	2.78663502359	0.511121611077	954.688786119	580.284786043	1859.04130486	324.067732695	0.489454872853	0.00724045669901
846.965982536	630.385837687	1853.35182022	376.0	1.94470749813	0.026083321047	0.00478417480685	789.519960311	739.910348619	1889.39409204	359.963783108	0.138473983994	0.00204843171589
846.965982536	630.385837687	1853.35182022	376.0	-6.7205216613	-0.248304808821	-0.0455438020582	740.61812237	573.288659202	1728.79690968	414.890128113	-2.73541316359	-0.040464691769
846.965982536	630.385837687	1853.35182022	376.0	6.38008638697	0.397237078307	0.072860799396	830.054900276	760.453131949	1971.59726741	381.089235183	1.04279849033	0.0154260131706
846.965982536	630.385837687	1853.35182022	376.0	18.2828163608	2.99585843613	0.549497145292	995.815150529	785.446587885	2192.19673003	410.934991621	3.23817458803	0.0479019909471
846.965982536	630.385837687	1853.35182022	376.0	3.86265435492	2.75678686972	0.505646894667	936.272040589	661.706733623	1924.94039502	326.961620807	1.26204822306	0.0186693524121
846.965982536	630.385837687	1853.35182022	376.0	4.40871249244	0.550220898787	0.100920927877	865.540974022	672.705348701	1935.06077345	396.814450727	0.494824303383	0.00731988614472
846.965982536	630.385837687	1853.35182022	376.0	-0.509824555252	2.7443235548	0.503360886793	954.020928212	566.869661732	1843.90297755	323.012387605	0.265660730056	0.00392989245644
846.965982536	630.385837687	1853.35182022	376.0	0.931864301282	0.411211925557	0.0754240509093	871.253393896	627.346225581	1870.62254421	372.022924736	-0.287480780877	-0.00425267427333
846.965982536	630.385837687	1853.35182022	376.0	10.2849404123	3.04121973837	0.557817266758	995.645401869	691.531915727	2043.96795056	356.790632968	2.30922920742	0.034160195376
846.965982536	630.385837687	1853.35182022	376.0	-6.25845045069	0.390854123006	0.0716900445719	892.814112352	522.265765413	1737.36071488	322.280837113	-2.14458795409	-0.031724673877
846.965982536	630.385837687	1853.35182022	376.0	1.40305208463	0.291594311877	0.0534839163384	850.96316713	645.120775725	1879.35531157	383.271368717	-0.255960789358	-0.00378640220943
846.965982536	630.385837687	1853.35182022	376.0	-3.26974247286	0.0288493290622	0.00529151303416	806.636184615	583.21137072	1792.75198859	402.904433251	-1.7730457949	-0.0262284880902
846.965982536	630.385837687	1853.35182022	376.0	-11.0976897439	-0.147870758492	-0.0271222961284	770.176213951	474.860029016	1647.67258535	402.636342385	-4.18073252868	-0.0618451557497
846.965982536	630.385837687	1853.35182022	376.0	-2.66380040145	2.18624681878	0.400999049666	941.730274954	542.653022603	1803.982227	319.598929439	-0.501599435613	-0.00742010999428
846.965982536	630.385837687	1853.35182022	376.0	-8.61132575629	-0.583123634957	-0.106955912501	653.911436931	572.149362862	1693.75365757	467.692857781	-3.61351999331	-0.0534544377708
846.965982536	630.385837687	1853.35182022	376.0	-1.94568445674	-0.320387137114	-0.0587650655014	714.361619343	768.056074142	1817.29144193	334.873748444	-0.519372326916	-0.00768302258751
846.965982536	630.385837687	1853.35182022	376.0	4.76222045518	0.267325535905	0.0490325634456	847.793030218	643.896381699	1941.61251971	449.923107795	-0.0127290810012	-0.00018830001481
846.965982536	630.385837687	1853.35182022	376.0	-4.74846213761	-0.240378351429	-0.0440899397339	740.029819476	632.547075249	1765.34611076	392.769216038	-1.84925941154	-0.0273559084548
846.965982536	630.385837687	1853.35182022	376.0	5.40630784351	1.9208566035	0.352321460656	897.006131195	644.330950762	1953.54972505	412.21264309	0.880786901023	0.013029392027
846.965982536	630.385837687	1853.35182022	376.0	-2.86231920931	0.257998375906	0.0473217857494	869.492929338	486.933941055	1800.30297506	443.876104664	-2.49080674372	-0.0368462536053
846.965982536	630.385837687	1853.35182022	376.0	-2.38959979076	0.335773526863	0.0615872206279	876.716238096	554.113629963	1809.06412901	378.234260946	-1.46094993456	-0.0216116854224
846.965982536	630.385837687	1853.35182022	376.0	13.8008587495	3.19298106862	0.585653167392	1033.86230866	662.767391981	2109.13028706	412.500586427	2.7229596501	0.0402804681967
846.965982536	630.385837687	1853.35182022	376.0	-3.28053294657	0.100881664813	0.0185036068989	814.709209208	646.587530153	1792.55200314	331.255263784	-1.0312040816	-0.0152544982486
846.965982536	630.385837687	1853.35182022	376.0	-16.1440899773	-0.477554707837	-0.0875925729708	683.305174911	567.765822207	1554.14503477	303.074037653	-4.30609040639	-0.0636995622247
846.965982536	630.385837687	1853.35182022	376.0	6.30977561698	2.7155421256	0.498081827879	929.167008475	688.511877039	1970.29416147	352.615275959	1.61494566161	0.023889728722
846.965982536	630.385837687	1853.35182022	376.0	2.95658146264	0.790503724602	0.144993346405	948.730623587	519.27373045	1908.14767658	440.14332254	-0.621027085071	-0.00918679119928
846.965982536	630.385837687	1853.35182022	376.0	-4.60384227989	-0.348141249323	-0.0638556950335	713.625516994	630.695984278	1768.02642553	423.704924256	-2.05433890579	-0.0303896287839
846.965982536	630.385837687	1853.35182022	376.0	-11.1494120586	-0.128398546854	-0.0235507239276	772.779201836	541.933742077	1646.71398889	332.001044978	-3.37085046886	-0.0498646519063
846.965982536	630.385837687	1853.35182022	376.0	5.20743705958	3.05951880138	0.561173661296	1001.66638546	573.275542133	1949.86394975	374.922022157	1.36806019259	0.0202375768135
846.965982536	630.385837687	1853.35182022	376.0	-0.986712881761	0.232882178397	0.0427149997059	852.846350909	571.961539419	1835.06455907	410.256668741	-1.31588197302	-0.01946570966
846.965982536	630.385837687	1853.35182022	376.0	-2.59402447976	0.53250030314	0.0976706352054	921.831895531	514.450275594	1805.27542031	368.993249186	-1.56496012059	-0.0231502976418
846.965982536	630.385837687	1853.35182022	376.0	-5.72913520719	-0.251143192407	-0.046064415335	733.341281929	707.044342469	1747.17078858	306.78516418	-1.32164806304	-0.0195510068498
846.965982536	630.385837687	1853.35182022	376.0	-3.85950045455	0.583790887573	0.107078299261	920.663947773	533.884982272	1781.8216983	327.272768252	-1.40761680236	-0.0208227337627
846.965982536	630.385837687	1853.35182022	376.0	9.86101734436	0.239142789691	0.0438633143234	819.056963024	769.823343219	2036.11116467	447.230858425	1.2851509864	0.0190111092663
846.965982536	630.385837687	1853.35182022	376.0	2.7059046759	3.09666919038	0.567987745852	1018.09600077	508.130336107	1903.50175379	377.275416906	0.760777554731	0.0112541058392
846.965982536	630.385837687	1853.35182022	376.0	-2.26222741345	0.546854147701	0.100303401999	916.715779376	537.502169108	1811.42478728	357.206838794	-1.24883123093	-0.0184738347771
846.965982536	630.385837687	1853.35182022	376.0	7.78335936077	3.13042526829	0.574179249503	1014.28250702	621.60066575	1997.60485261	361.72167984	1.93497073503	0.0286238274412
846.965982536	630.385837687	1853.35182022	376.0	8.32074097108	2.71099918733	0.497248567008	933.622498327	668.742940869	2007.56442447	405.19898527	1.7414800859	0.0257615397322
846.965982536	630.385837687	1853.35182022	376.0	-1.46689274111	-0.406887658081	-0.0746308984009	696.12153785	726.394963476	1826.16513691	403.648635579	-0.881601454005	-0.0130414416273
846.965982536	630.385837687	1853.35182022	376.0	-12.68119801	-0.380300735211	-0.069754353487	707.46801961	608.329509063	1618.32460608	302.527077407	-3.27504278738	-0.0484473785115
846.965982536	630.385837687	1853.35182022	376.0	8.39932821331	2.60855206425	0.478457825431	915.313188073	693.851597589	2009.02092255	399.856136889	1.76624215389	0.0261278425131
846.965982536	630.385837687	1853.35182022	376.0	-1.13634988472	0.149006915942	0.0273306889109	838.892015152	531.751301651	1832.29125895	461.647942148	-1.99196951848	-0.0294670047112
846.965982536	630.385837687	1853.35182022	376.0	2.78523468327	-0.445852163628	-0.0817777262706	685.018853844	766.606670529	1904.97201792	453.34649355	-0.221277114407	-0.00327333009478
846.965982536	630.385837687	1853.35182022	376.0	3.04066597116	-0.366585169733	-0.0672386591587	703.232046061	774.078285134	1909.70605835	432.395727153	-0.0202209884527	-0.000299127048117
846.965982536	630.385837687	1853.35182022	376.0	-12.1411536158	-0.470690428167	-0.0863335341466	683.871863982	650.728804166	1628.33352869	293.73286054	-2.93602859599	-0.0434323756804
846.965982536	630.385837687	1853.35182022	376.0	-6.19816129446	-0.155803881757	-0.0285773810999	756.591090294	679.22932394	1738.47808505	302.657670818	-1.47653260177	-0.0218421982511
846.965982536	630.385837687	1853.35182022	376.0	-8.41877764643	-0.055183644347	-0.0101217249352	786.59756345	594.098493066	1697.32225147	316.626194957	-2.36888181863	-0.0350426304532
846.965982536	630.385837687	1853.35182022	376.0	12.8868864118	2.44335173084	0.448156957233	888.212089031	750.450664071	2092.19116411	453.528411004	2.27241787864	0.0336156490922
846.965982536	630.385837687	1853.35182022	376.0	-13.7266381437	-0.169459256537	-0.0310820353148	763.347656495	530.046795933	1598.94892233	305.554469903	-3.90717490655	-0.0577984453631
846.965982536	630.385837687	1853.35182022	376.0	-9.10780351514	-0.318142325238	-0.0583533245117	720.172818015	667.67083168	1684.55217799	296.708528298	-2.16348903391	-0.0320042756495
846.965982536	630.385837687	1853.35182022	376.0	-1.01474511895	0.106326045381	0.0195022093508	799.792949876	746.695609095	1834.54502309	288.056464119	-0.131990397949	-0.00195252067972
846.965982536	630.385837687	1853.35182022	376.0	-9.43521271174	-0.233435550662	-0.0428164986541	747.062152958	473.528028847	1678.48413369	457.893951883	-4.2117778288	-0.0623044057514
846.965982536	630.385837687	1853.35182022	376.0	8.10058611849	2.52177322602	0.462540943878	906.179603471	687.821795199	2003.4841805	409.48278183	1.63327536261	0.0241608781452
846.965982536	630.385837687	1853.35182022	376.0	2.69412926197	0.650072675717	0.119235633844	952.075332986	481.844987175	1903.28351394	469.363193778	-1.27523951875	-0.0188644899223
846.965982536	630.385837687	1853.35182022	376.0	4.17325044053	0.0869657753341	0.015951169357	801.115776934	741.204053306	1930.69683323	388.377002985	0.44962048046	0.00665119053934
846.965982536	630.385837687	1853.35182022	376.0	3.50972439269	0.296291313802	0.0543454354003	860.822983378	600.56936876	1918.39936114	457.007009002	-0.506173645018	-0.00748777581388
846.965982536	630.385837687	1853.35182022	376.0	-13.8383519668	-0.593469610913	-0.108853560329	652.359490287	581.427962107	1596.87847216	363.091019762	-4.03536289566	-0.0596947173915
846.965982536	630.385837687	1853.35182022	376.0	4.82297739962	3.12326259483	0.572865479609	1016.75897287	547.432614167	1942.73855965	378.546972616	1.27902219178	0.0189204466239
846.965982536	630.385837687	1853.35182022	376.0	4.12853443549	2.23899949728	0.410674889451	858.253851387	754.318002928	1929.86808833	317.296234017	1.24815885075	0.0184638883246
846.965982536	630.385837687	1853.35182022	376.0	-3.88410537164	0.640249786531	0.117433930031	939.771006902	503.953418384	1781.36568262	337.641257332	-1.62041459545	-0.0239706301102
846.965982536	630.385837687	1853.35182022	376.0	7.99267054734	3.13251490424	0.57456252829	1014.18735668	668.907312799	2001.4841253	318.389455816	2.04259370183	0.0302158831632
846.965982536	630.385837687	1853.35182022	376.0	9.53826761435	3.06209717973	0.561646584689	999.640135414	670.031190247	2030.12947667	360.45815101	2.19885882977	0.0325274974817
846.965982536	630.385837687	1853.35182022	376.0	-2.85885272835	0.248119216192	0.0455097608569	841.098485272	646.316317333	1800.36722114	312.95241854	-0.790387261887	-0.0116921192587
846.965982536	630.385837687	1853.35182022	376.0	9.16627400175	3.27400440774	0.600514381464	1049.94407636	634.633334635	2023.23512628	338.657715282	2.23066081847	0.0329979411016
846.965982536	630.385837687	1853.35182022	376.0	3.27987955929	0.24160789938	0.0443154621019	846.041532725	626.544646428	1914.13952774	441.553348584	-0.347457866664	-0.00513990927018
846.965982536	630.385837687	1853.35182022	376.0	-5.01194076894	0.456748394829	0.083776301326	915.905643281	476.676307123	1760.46292475	367.88097435	-2.41389905704	-0.0357085659325
846.965982536	630.385837687	1853.35182022	376.0	2.15356486578	0.213857053636	0.0392254317013	839.557013288	633.940059401	1893.26495386	419.767881174	-0.414662340832	-0.00613405829634
846.965982536	630.385837687	1853.35182022	376.0	-13.4402422051	-0.342705986466	-0.0628587649423	718.234256233	551.082172433	1604.25684667	334.940418007	-3.89598601783	-0.0576329292579
846.965982536	630.385837687	1853.35182022	376.0	-9.80720002461	-0.636025043018	-0.116659032102	640.449570027	589.293015663	1671.58990005	441.847314364	-3.6141881877	-0.0534643223032
846.965982536	630.385837687	1853.35182022	376.0	-1.63448599273	0.331607691084	0.0608231274916	885.938785742	490.619529175	1823.05904433	446.500729409	-2.18630294081	-0.0323417594795
846.965982536	630.385837687	1853.35182022	376.0	-3.14166399824	-0.277619755914	-0.0509207182528	724.177414959	759.740826775	1795.12573333	311.207491593	-0.681609306168	-0.0100829779019
846.965982536	630.385837687	1853.35182022	376.0	-1.5790856551	0.0625668725929	0.0114759487515	817.53245638	543.094666585	1824.08580749	463.458684527	-2.05991284128	-0.0304720834508
846.965982536	630.385837687	1853.35182022	376.0	5.67284656794	3.26649821568	0.599137603756	1045.30197787	573.173815094	1958.48962535	340.013832381	1.67965136663	0.0248469137075
846.965982536	630.385837687	1853.35182022	376.0	6.20460167098	2.85654363408	0.523944173529	969.133737373	583.732963958	1968.34491823	415.478216899	1.23672377552	0.0182947304071
846.965982536	630.385837687	1853.35182022	376.0	-0.157206662618	-0.286607487743	-0.0525692383974	724.76777229	711.146673762	1850.43822768	414.523781628	-0.707414441542	-0.0104647106737
846.965982536	630.385837687	1853.35182022	376.0	2.27730122812	0.768716241594	0.14099710961	926.210421172	557.960542468	1895.55822399	411.387260346	-0.362699393272	-0.00536537564012
846.965982536	630.385837687	1853.35182022	376.0	-1.8773246136	-0.232667580637	-0.0426756384147	740.848411776	643.652858184	1818.55839033	434.057120366	-1.45077891681	-0.0214612265801
846.965982536	630.385837687	1853.35182022	376.0	13.2269769794	2.9977907753	0.549851572872	990.823785396	768.544017552	2098.49423883	339.126435884	2.68232125704	0.0396793085361
846.965982536	630.385837687	1853.35182022	376.0	-6.05061199715	0.262272823546	0.048105800357	870.364156945	492.590759349	1741.21269264	378.257776345	-2.69452460989	-0.0398598315072
846.965982536	630.385837687	1853.35182022	376.0	-3.66062820077	0.275677072602	0.0505643933605	861.649233505	570.096736	1785.50750083	353.761531328	-1.52566786627	-0.0225690512762
846.965982536	630.385837687	1853.35182022	376.0	-3.37983172835	0.0656197505514	0.0120359043564	805.106915665	664.762747918	1790.71164737	320.841983782	-0.947459677547	-0.0140156757034
846.965982536	630.385837687	1853.35182022	376.0	-14.5356091147	-0.376864538131	-0.0691240898993	709.610335359	481.711263989	1583.95584412	392.634244769	-4.86397381445	-0.0719522753617
846.965982536	630.385837687	1853.35182022	376.0	-1.19124197638	-0.164297850273	-0.0301353357068	754.732673768	680.006919172	1831.27391537	396.534322431	-0.896280236055	-0.0132585833736
846.965982536	630.385837687	1853.35182022	376.0	-0.555036657455	1.54765389077	0.283869018849	943.979611947	537.516835142	1843.06503823	361.568591141	-0.430610083563	-0.00636997165034
846.965982536	630.385837687	1853.35182022	376.0	-10.3400440314	-0.35804263008	-0.065671795686	713.57000721	554.768544853	1661.71442596	393.375873893	-3.52031853865	-0.0520757180274
846.965982536	630.385837687	1853.35182022	376.0	8.25583264361	2.83246762471	0.519528177679	966.994010138	586.212237151	2006.3614448	453.155197509	1.39457092166	0.0206297473619
846.965982536	630.385837687	1853.35182022	376.0	-16.1769042599	-0.52449387576	-0.0962021048717	670.278707616	521.264654215	1553.53687067	361.993508835	-4.86045256644	-0.0719001858941
846.965982536	630.385837687	1853.35182022	376.0	8.47629656706	3.11661613452	0.571646392979	1011.04310236	680.376888513	2010.44741694	319.027426067	2.10586807774	0.0311518946411
846.965982536	630.385837687	1853.35182022	376.0	-5.77084817798	-0.266248090413	-0.0488349395475	734.834733804	608.453725762	1746.39770047	403.109240908	-2.26394298979	-0.033490280914
846.965982536	630.385837687	1853.35182022	376.0	-0.221055347734	-0.267644850644	-0.0490911318129	728.459899111	725.413481071	1849.25488691	395.38150673	-0.561015450742	-0.00829904512931
846.965982536	630.385837687	1853.35182022	376.0	-1.72051409711	0.550323654368	0.100939775196	913.703402502	548.031865706	1821.46464089	359.729372679	-1.07694373409	-0.0159311203267
846.965982536	630.385837687	1853.35182022	376.0	6.02230632434	2.77436024842	0.508870184964	952.553430715	608.124787885	1964.9663441	404.288125505	1.2655737426	0.018721505068
846.965982536	630.385837687	1853.35182022	376.0	2.35535767468	0.714148097635	0.130988279097	917.988420765	569.628009566	1897.00488456	409.388454229	-0.307892032738	-0.0045546158689
846.965982536	630.385837687	1853.35182022	376.0	-13.4940030416	-0.0497319662515	-0.00912178397863	796.31791397	473.895362208	1603.26046923	333.047193052	-4.30431686864	-0.0636733264592
846.965982536	630.385837687	1853.35182022	376.0	-7.32469150567	-0.298316560671	-0.0547169040116	725.882605524	644.726467935	1717.59951688	346.990443418	-2.09926261297	-0.0310541806652
846.965982536	630.385837687	1853.35182022	376.0	7.66799474644	2.91942354717	0.535477539832	966.093898954	714.84268661	1995.46674043	314.530154867	1.94932572717	0.028836179396
846.965982536	630.385837687	1853.35182022	376.0	-5.88939931786	0.386877480255	0.0709606530181	894.435969045	511.621853308	1744.20053077	338.142708413	-2.22393860785	-0.0328985001161
846.965982536	630.385837687	1853.35182022	376.0	-0.363593063715	-0.3619935509	-0.0663964693507	705.211636714	761.504465375	1846.61316156	379.89705947	-0.427539168527	-0.00632454391312
846.965982536	630.385837687	1853.35182022	376.0	-9.1370497522	-0.462569550275	-0.0848440114223	685.677425979	536.923311541	1684.01014233	461.409404806	-3.84479725254	-0.0568756990021
846.965982536	630.385837687	1853.35182022	376.0	0.713011844899	2.08002364329	0.381515708601	929.335431199	573.16156388	1866.56643823	364.06944315	0.0515266197996	0.000762228103544
846.965982536	630.385837687	1853.35182022	376.0	-16.1243332897	-0.333732805349	-0.0612129136736	721.264588541	533.696065326	1554.5111957	299.550541834	-4.44237959898	-0.0657156745412
846.965982536	630.385837687	1853.35182022	376.0	-17.2388168034	-0.5645407833	-0.103547465756	659.614161912	522.160702217	1533.85589521	352.081031084	-5.05047888905	-0.0747112261694
846.965982536	630.385837687	1853.35182022	376.0	7.45531318685	2.06991803715	0.379662149148	873.232813451	710.133666214	1991.52500288	408.15852321	1.42599978224	0.0210946713349
846.965982536	630.385837687	1853.35182022	376.0	-10.5608662962	-0.349155146964	-0.0640416630529	716.15496165	523.349436292	1657.62181249	418.117414548	-3.90745105825	-0.0578025304475
846.965982536	630.385837687	1853.35182022	376.0	9.51777454494	3.02486766396	0.554817986787	992.478905398	640.220077084	2029.749668	397.050685514	2.07205608658	0.0306517172571
846.965982536	630.385837687	1853.35182022	376.0	14.2680430431	2.96342437619	0.54354812476	982.267207604	727.981966642	2117.78885567	407.539681428	2.74636586507	0.0406267139804
846.965982536	630.385837687	1853.35182022	376.0	18.553815169	3.25215594751	0.596506960292	1054.9138325	706.777687735	2197.21929138	435.527771145	3.29363813251	0.0487224575816
846.965982536	630.385837687	1853.35182022	376.0	9.50146537932	2.41415527963	0.442801775428	882.236539205	748.610756856	2029.44740178	398.600105718	1.94096531846	0.0287125047109
846.965982536	630.385837687	1853.35182022	376.0	-9.43934797486	-0.260142998314	-0.0477151500944	739.212249834	529.620373816	1678.40749271	409.574869064	-3.55044414808	-0.0525213631372
846.965982536	630.385837687	1853.35182022	376.0	-0.0192741366664	2.87645746541	0.527596747141	963.535698528	584.802918943	1852.99460266	304.655985189	0.564957326459	0.00835735690028
846.965982536	630.385837687	1853.35182022	376.0	8.53276240549	3.29667759291	0.604673072801	1054.9353318	619.72131571	2011.49392758	336.837280071	2.14840501754	0.0317811393128
846.965982536	630.385837687	1853.35182022	376.0	-0.831749134095	-0.134366287863	-0.0246453205911	765.406034569	617.851912612	1837.93658251	454.678635326	-1.47303286624	-0.0217904270154
846.965982536	630.385837687	1853.35182022	376.0	0.91482171759	3.0245609493	0.554761729512	992.251865551	561.885547722	1870.30668518	316.169271905	0.759125454211	0.0112296664824
846.965982536	630.385837687	1853.35182022	376.0	2.91901185501	2.53125299173	0.46427971235	930.105708051	602.465686876	1907.45137957	374.879984644	0.673312374966	0.00996024223322
846.965982536	630.385837687	1853.35182022	376.0	9.47110173825	2.56305763473	0.4701132859	900.386733761	767.836607854	2028.88465668	360.661315069	2.08760468244	0.0308817260716
846.965982536	630.385837687	1853.35182022	376.0	-6.65308951314	-0.187563066171	-0.0344026166859	754.729955481	598.649461154	1730.04666463	376.667247995	-2.32200276814	-0.0343491533748
846.965982536	630.385837687	1853.35182022	376.0	-7.67396309299	-0.425049758834	-0.0779621714662	692.873943711	712.464145172	1711.12628556	305.788196674	-1.74387646045	-0.0257969890599
846.965982536	630.385837687	1853.35182022	376.0	-5.10768598379	-0.587574199396	-0.107772230263	653.138866159	692.529460936	1758.68842907	413.020101977	-1.86857101951	-0.0276415831289
846.965982536	630.385837687	1853.35182022	376.0	3.40594603318	2.26278441388	0.415037493375	852.289563447	774.14094673	1916.47598302	290.045472848	1.18031659742	0.0174603046956
846.965982536	630.385837687	1853.35182022	376.0	6.66250042735	2.5689759145	0.471198810436	899.556995035	748.218104997	1976.83139317	329.056293134	1.71391340848	0.0253537486462
846.965982536	630.385837687	1853.35182022	376.0	1.15828521046	-0.126279581818	-0.0231620656305	756.110215045	772.623232139	1874.81892025	346.085473071	0.0677888020428	0.00100279292963
846.965982536	630.385837687	1853.35182022	376.0	7.48549607611	2.21523857751	0.406316686997	858.87808641	762.416139881	1992.084398	370.790171712	1.66679069544	0.0246566670923
846.965982536	630.385837687	1853.35182022	376.0	-3.72099841371	0.0827238279245	0.0151731159069	809.043314861	659.619723153	1784.38862839	315.725590379	-1.008929683	-0.0149249953106
846.965982536	630.385837687	1853.35182022	376.0	4.27418923705	-0.365467766438	-0.0670337062433	703.409408865	769.851317247	1932.56758425	459.306858137	0.0486807109304	0.000720128859917
846.965982536	630.385837687	1853.35182022	376.0	3.82104212824	2.8512018788	0.522964394497	982.454805985	532.047967722	1924.16917406	409.666400351	0.647540213971	0.00957899724809
846.965982536	630.385837687	1853.35182022	376.0	-3.66656200433	-0.235854391775	-0.0432601599	741.987826942	605.706140625	1785.39752658	437.703559009	-2.04899538171	-0.0303105825697
846.965982536	630.385837687	1853.35182022	376.0	13.9287058984	3.07623134494	0.564239058133	1006.84986999	696.975694256	2111.49974452	407.674180282	2.72482607179	0.040308077985
846.965982536	630.385837687	1853.35182022	376.0	2.06081994896	0.00498953184917	0.000915174587155	784.48999949	749.445226045	1891.54606426	357.610838724	0.182719898126	0.00270295707287
846.965982536	630.385837687	1853.35182022	376.0	-2.1190040689	2.21777497463	0.40678191024	891.536850955	637.190602135	1814.07921974	285.351766652	0.0129450697562	0.000191495114736
846.965982536	630.385837687	1853.35182022	376.0	-11.9301823618	-0.272859309191	-0.0500475622141	736.790568638	507.742288712	1632.24356827	387.710710916	-4.09140515182	-0.0605237448494
846.965982536	630.385837687	1853.35182022	376.0	13.4967343497	3.16775748716	0.581026685098	1032.84387996	761.042695588	2103.49379196	309.607216416	2.70713124887	0.0400463202496
846.965982536	630.385837687	1853.35182022	376.0	0.897969667769	0.513533071437	0.0941916858835	908.448601647	553.988193548	1869.99435741	407.557562211	-0.825016077292	-0.0122043798416
846.965982536	630.385837687	1853.35182022	376.0	-6.584433989	-0.461014155718	-0.0845587226188	684.840082447	688.187360908	1731.31909304	358.291649682	-1.84939452657	-0.0273579071978
846.965982536	630.385837687	1853.35182022	376.0	-9.29361316612	-0.392443038335	-0.0719814817196	701.494609784	690.754007086	1681.10847144	288.859854574	-2.10250034216	-0.0311020760674
846.965982536	630.385837687	1853.35182022	376.0	1.35561144279	-0.0877145896331	-0.0160885160736	774.245033806	643.574633526	1878.47606957	460.656402242	-0.918003520838	-0.0135799337402
846.965982536	630.385837687	1853.35182022	376.0	8.40747195102	3.06518837726	0.56221356883	999.209683206	667.488896539	2009.17185466	342.473274918	2.06349628772	0.0305250930136
846.965982536	630.385837687	1853.35182022	376.0	0.693277992769	2.63624195115	0.483536674825	916.325622244	656.538913205	1866.20070052	293.336165073	0.721758960211	0.0106769076954
846.965982536	630.385837687	1853.35182022	376.0	1.96028855454	0.350606542115	0.0643078763968	862.132990315	636.534246923	1889.68286383	391.015626593	-0.186943073103	-0.00276543007549
846.965982536	630.385837687	1853.35182022	376.0	-12.0797416145	-0.38047482693	-0.0697862852035	708.13448022	543.628193527	1629.47170913	377.709035385	-3.87803904009	-0.0573674414214
846.965982536	630.385837687	1853.35182022	376.0	10.7513445275	3.10444225273	0.569413472621	1012.61774523	746.093150867	2052.61205972	293.901163624	2.35740891955	0.0348729130111
846.965982536	630.385837687	1853.35182022	376.0	-17.6950392433	-0.565550680674	-0.10373270005	659.089817122	506.732528618	1525.40048832	359.578142579	-5.27366010256	-0.0780127234107
846.965982536	630.385837687	1853.35182022	376.0	-9.90407965106	-0.010281939597	-0.00188590234721	797.111060258	588.807896459	1669.79437973	283.875423016	-2.57133517988	-0.038037502661
846.965982536	630.385837687	1853.35182022	376.0	4.83227508053	3.25798478587	0.597576079581	1053.72534667	476.915094788	1942.91087839	412.270436928	1.05059469388	0.0155413416254
846.965982536	630.385837687	1853.35182022	376.0	-5.13428246076	0.620565818428	0.113823517687	934.79411431	506.741833684	1758.19550278	316.659554788	-1.77451573342	-0.0262502327428
846.965982536	630.385837687	1853.35182022	376.0	-0.119194554856	2.86336081503	0.525194573557	970.781336405	554.208444818	1851.14272577	326.152944548	0.381810222854	0.00564808021974
846.965982536	630.385837687	1853.35182022	376.0	-0.677052389599	-0.604664605635	-0.110906934269	647.661074005	766.903243864	1840.80365744	426.239339568	-0.765784579001	-0.0113281742456
846.965982536	630.385837687	1853.35182022	376.0	-11.9776639295	-0.194753084698	-0.0357214021824	753.841352425	591.702978531	1631.36356777	285.81923681	-3.08794236734	-0.0456796208187
846.965982536	630.385837687	1853.35182022	376.0	17.8167359588	3.25793129024	0.597566267469	1054.22239181	684.264876753	2183.55862042	445.071351855	3.18749204162	0.0471522491364
846.965982536	630.385837687	1853.35182022	376.0	-2.96082994506	0.554411226923	0.101689513376	895.332341438	584.14108926	1798.47722454	319.003793844	-0.919739561748	-0.0136056148188
846.965982536	630.385837687	1853.35182022	376.0	6.22017108027	0.534421903417	0.0980230930699	887.806803662	618.79374152	1968.63347416	462.032928977	0.244637495208	0.00361889785811
846.965982536	630.385837687	1853.35182022	376.0	14.9021406097	2.96844083909	0.544468239011	983.901757115	729.894166507	2129.54091447	415.744990844	2.81380601503	0.0416243493347
846.965982536	630.385837687	1853.35182022	376.0	-1.39813459002	0.10942365187	0.020070369015	804.154672527	724.790146541	1827.43946735	298.494648283	-0.274598243391	-0.00406210419217
846.965982536	630.385837687	1853.35182022	376.0	-0.564206131702	0.21475710833	0.0393905187692	836.93314591	646.946834352	1842.89509561	359.015115349	-0.556939517969	-0.00823875026581
846.965982536	630.385837687	1853.35182022	376.0	11.4728562659	2.92321201184	0.536172415965	971.141418125	730.09744745	2065.98421066	364.745345083	2.43720162985	0.0360532785481
846.965982536	630.385837687	1853.35182022	376.0	5.07995523976	2.82893704556	0.518880602635	956.541866052	617.975012313	1947.50126313	372.984384761	1.29196877919	0.0191119641892
846.965982536	630.385837687	1853.35182022	376.0	-3.91172016624	0.0322985289583	0.00592416158442	810.897633214	541.941791981	1780.85388332	428.014458125	-2.32447352585	-0.0343857030451
846.965982536	630.385837687	1853.35182022	376.0	-3.26825972257	-0.0975645082292	-0.0178951775916	775.599852176	602.161404205	1792.77946917	415.018212784	-1.78993412528	-0.0264783154627
846.965982536	630.385837687	1853.35182022	376.0	-5.27481588391	0.468065677542	0.0858521051984	913.722618779	497.21108817	1755.59092403	344.657217076	-2.17402402559	-0.0321601187218
846.965982536	630.385837687	1853.35182022	376.0	9.54252841491	2.90964184763	0.53368339098	972.178678008	624.258581284	2030.2084443	433.771185005	1.85339357018	0.0274170646476
846.965982536	630.385837687	1853.35182022	376.0	-12.9548916928	-0.0941861162326	-0.0172755165504	781.487697373	540.160265034	1613.25209923	291.60413682	-3.59467867958	-0.0531757201121
846.965982536	630.385837687	1853.35182022	376.0	-0.755700186591	0.319462428107	0.058595456366	882.292300939	495.950767111	1839.34603706	461.102969009	-2.07370200203	-0.0306760651188
846.965982536	630.385837687	1853.35182022	376.0	4.07487654041	0.279054449751	0.0511838682596	855.775604173	610.567888151	1928.87361876	462.530126432	-0.386825444977	-0.00572226989611
846.965982536	630.385837687	1853.35182022	376.0	1.28371357882	0.293202455502	0.0537788803195	867.456724208	557.606458786	1877.1435492	452.080366209	-1.18097747175	-0.0174700809431
846.965982536	630.385837687	1853.35182022	376.0	-10.302166622	-0.220470268338	-0.0404384204581	750.515073376	489.371967724	1662.41642761	422.529386513	-4.05844385315	-0.0600361516738
846.965982536	630.385837687	1853.35182022	376.0	-7.40471975514	-0.337043603457	-0.0618201767163	718.493275092	539.939148381	1716.11631186	457.683888386	-3.39447642686	-0.0502141483263
846.965982536	630.385837687	1853.35182022	376.0	-6.92601887624	0.369091132111	0.0676983000937	896.488684051	478.746503891	1724.98832331	349.753135369	-2.75911829331	-0.0408153593684
846.965982536	630.385837687	1853.35182022	376.0	-12.3826378519	-0.398860865899	-0.0731586327767	703.354009532	531.572803195	1623.8579762	388.931163477	-4.08573591131	-0.0604398803449
846.965982536	630.385837687	1853.35182022	376.0	-1.0100139211	0.382182367564	0.0700994804776	844.177286681	684.063610744	1834.63270883	306.391811407	-0.191729398604	-0.00283623370716
846.965982536	630.385837687	1853.35182022	376.0	9.29250008133	3.04129229353	0.557830574749	997.122149437	616.225239153	2025.57453962	412.227151035	1.9641019167	0.0290547620814
846.965982536	630.385837687	1853.35182022	376.0	16.2102397584	2.94554264319	0.540268276447	981.915214942	777.901407474	2153.78459385	393.967971431	3.0069753076	0.0444818832486
846.965982536	630.385837687	1853.35182022	376.0	16.0961124266	3.23195426889	0.592801590039	1053.56548858	770.870684204	2151.66941287	327.233240084	3.02348184393	0.0447260627801
846.965982536	630.385837687	1853.35182022	376.0	-18.1117483221	-0.386080683279	-0.0708145053703	707.88389122	503.165434535	1517.67740302	306.628077266	-5.10756346151	-0.0755556725075
846.965982536	630.385837687	1853.35182022	376.0	2.51166639377	-0.0509577827597	-0.00934662192951	780.34530349	669.896742742	1899.90183505	449.659788818	-0.482580469326	-0.00713876433914
846.965982536	630.385837687	1853.35182022	376.0	0.00293199139312	3.2819551472	0.601972697578	1052.033052	481.318934063	1853.40616034	320.054174273	0.6065242378	0.00897225203846
846.965982536	630.385837687	1853.35182022	376.0	-13.1492558456	-0.649864193934	-0.119197394339	637.175229224	579.294037458	1609.64984766	393.180580981	-4.08887576785	-0.0604863279268
846.965982536	630.385837687	1853.35182022	376.0	3.86919306461	2.62129438733	0.480795008681	951.931686922	566.12448006	1925.06158031	407.005413332	0.622362877615	0.009206551444
846.965982536	630.385837687	1853.35182022	376.0	-11.7120424344	-0.189659880961	-0.0347872122085	756.110537309	573.048428516	1636.28646858	307.127502755	-3.2151913077	-0.0475620015932
846.965982536	630.385837687	1853.35182022	376.0	-8.30687602075	-0.105612651772	-0.0193713594592	777.812727953	545.418048899	1699.39618229	376.165405437	-2.96192337896	-0.0438154346
846.965982536	630.385837687	1853.35182022	376.0	-9.88142529239	-0.33000433311	-0.0605290412895	720.776912164	553.979099361	1670.2142447	395.458233178	-3.43035538381	-0.0507449021273
846.965982536	630.385837687	1853.35182022	376.0	3.59238675987	2.98444878694	0.54740439966	982.376401035	601.119957952	1919.93138563	336.43502664	1.22190889958	0.0180755754376
846.965982536	630.385837687	1853.35182022	376.0	-6.1370446537	0.821507978248	0.150680113398	950.72236797	495.320017813	1739.61079143	293.568405643	-1.78681528898	-0.0264321788311
846.965982536	630.385837687	1853.35182022	376.0	-3.75252044975	2.49308680246	0.457279310796	956.573301334	522.859982701	1783.80441416	304.371130128	-0.627256509701	-0.00927894245119
846.965982536	630.385837687	1853.35182022	376.0	-1.94776808413	3.09133967102	0.567010211118	1008.83078074	515.073040889	1817.25282498	293.349003353	0.225143265358	0.00333052167689
846.965982536	630.385837687	1853.35182022	376.0	5.21535120932	3.07235381283	0.563527845347	997.652755295	645.105305924	1950.01062679	307.252565573	1.61950786781	0.0239572169794
846.965982536	630.385837687	1853.35182022	376.0	-13.2442514712	-0.573972463531	-0.105277414441	657.803091135	612.596492121	1607.88924451	337.489661251	-3.59478237049	-0.0531772540013
846.965982536	630.385837687	1853.35182022	376.0	4.14519540392	0.467475370523	0.0857438317174	873.105260792	641.559816768	1930.17687469	415.511797134	0.188150832307	0.0027832963359
846.965982536	630.385837687	1853.35182022	376.0	-3.64725823943	0.222828478871	0.0408709609081	849.53766286	578.8319522	1785.75529325	357.385678195	-1.52073301709	-0.0224960505487
846.965982536	630.385837687	1853.35182022	376.0	-2.41524249928	-0.16442699169	-0.0301590226871	749.965012559	741.923742596	1808.5888794	316.700124245	-0.575844256654	-0.00851840616351
846.965982536	630.385837687	1853.35182022	376.0	4.3668904124	2.67102101548	0.489915813551	932.990822766	630.703593225	1934.28566317	370.591247177	1.11008301888	0.0164213464332
846.965982536	630.385837687	1853.35182022	376.0	-9.5547142937	-0.139574215952	-0.0256005531827	765.967299847	606.54480433	1676.26934894	303.757244768	-2.52378504971	-0.0373340983685
846.965982536	630.385837687	1853.35182022	376.0	-8.31450801593	0.264086831563	0.0484385237643	859.933415345	556.882091895	1699.25473457	282.439227327	-2.27090666819	-0.0335932939081
846.965982536	630.385837687	1853.35182022	376.0	-1.8456504329	0.338382730118	0.062065797894	842.231715127	677.689631601	1819.14542433	299.224077602	-0.37138143781	-0.00549380825162
846.965982536	630.385837687	1853.35182022	376.0	-11.6834428678	-0.479595300926	-0.0879668563694	681.913544632	564.142948395	1636.81651917	390.760026141	-3.77910608327	-0.0559039361431
846.965982536	630.385837687	1853.35182022	376.0	-2.64979188921	-0.600439535077	-0.110131976353	649.33449074	732.028317659	1804.24185401	422.879045613	-1.26068429943	-0.0186491760271
846.965982536	630.385837687	1853.35182022	376.0	-5.21561561518	0.352766061669	0.0647039731601	891.213634304	489.758014911	1756.68811328	375.716464069	-2.47252139485	-0.0365757602789
846.965982536	630.385837687	1853.35182022	376.0	4.75153898941	0.541993529583	0.0994118726307	832.416400605	759.374058612	1941.41455457	349.624095355	0.944431255461	0.0139708765601
846.965982536	630.385837687	1853.35182022	376.0	-2.0927164177	0.204584204009	0.0375246155556	839.502318019	619.486962909	1814.5664224	355.577141475	-0.980712744745	-0.0145075849814
846.965982536	630.385837687	1853.35182022	376.0	3.89076960559	2.56858603522	0.471127299197	895.780386095	741.862707202	1925.46146953	287.818376232	1.31557241389	0.019461130383
846.965982536	630.385837687	1853.35182022	376.0	-12.8773097614	-0.446051835316	-0.0818143498379	690.768668251	611.996370877	1614.68996537	311.924926237	-3.35773026206	-0.0496705660068
846.965982536	630.385837687	1853.35182022	376.0	-9.56385705971	-0.606495672619	-0.111242786614	648.884194417	725.636639484	1676.09990132	301.579067423	-2.12588131959	-0.0314479485146
846.965982536	630.385837687	1853.35182022	376.0	11.9902702959	3.05797824705	0.56089109447	1001.03121203	647.191535741	2075.573713	427.35096523	2.36687680215	0.035012970446
846.965982536	630.385837687	1853.35182022	376.0	-3.39297917254	-0.128652468749	-0.0235972980097	767.273574964	617.911376169	1790.46797897	405.283027837	-1.68021981725	-0.0248553227403
846.965982536	630.385837687	1853.35182022	376.0	-1.39564965865	1.96324990489	0.360097194587	888.305424628	637.34532109	1827.48552187	301.834776153	0.053544086961	0.000792072292322
846.965982536	630.385837687	1853.35182022	376.0	10.6006423568	0.417334802646	0.0765471024663	832.845187699	765.87623074	2049.8190183	451.097599859	1.46301333858	0.0216422091505
846.965982536	630.385837687	1853.35182022	376.0	-1.6272842883	-0.0327539405821	-0.00600769269664	793.241594639	562.690551442	1823.19251725	467.260371165	-2.00982276538	-0.0297311059967
846.965982536	630.385837687	1853.35182022	376.0	14.8445482127	2.97951121194	0.546498754941	989.160646279	787.136903589	2128.47352473	352.175974859	2.86856209842	0.0424343505684
846.965982536	630.385837687	1853.35182022	376.0	-2.24816823085	-0.0948314522802	-0.017393883397	766.674974833	718.672992847	1811.6853534	326.337385716	-0.619438589983	-0.00916329275122
846.965982536	630.385837687	1853.35182022	376.0	1.19453843146	3.15488888414	0.578666339718	1018.03842062	549.092016964	1875.49081999	308.360382406	0.900377285182	0.0133191906092
846.965982536	630.385837687	1853.35182022	376.0	10.9017930405	2.52692641928	0.463486137064	903.695369442	712.154648204	2055.40039998	439.550382329	2.00406035208	0.0296458631964
846.965982536	630.385837687	1853.35182022	376.0	-11.7541927753	-0.581465010668	-0.106651689411	655.843338791	659.365518772	1635.50527447	320.296416907	-2.95006269136	-0.0436399806414
846.965982536	630.385837687	1853.35182022	376.0	13.9179836865	3.20499392961	0.587856553487	1040.21808098	720.770912865	2111.30102422	350.312030369	2.81291408603	0.0416111551187
846.965982536	630.385837687	1853.35182022	376.0	-4.36346935032	0.0730218614501	0.0133935916086	816.699990174	584.041191671	1772.48138159	371.740199749	-1.79246316738	-0.0265157273281
846.965982536	630.385837687	1853.35182022	376.0	-7.67493862565	-0.41941271855	-0.0769282315755	695.049346566	689.235851282	1711.1082055	326.823007656	-1.91478191074	-0.0283251761943
846.965982536	630.385837687	1853.35182022	376.0	2.11705887919	3.04464399594	0.558445340415	989.261032381	619.166094816	1892.5883695	284.161242298	1.11843377627	0.0165448783471
846.965982536	630.385837687	1853.35182022	376.0	-2.68787003373	-0.313732243717	-0.057544432083	720.401326088	672.08560864	1803.53613203	411.0491973	-1.36379015857	-0.0201744106298
846.965982536	630.385837687	1853.35182022	376.0	4.11916573461	0.308367353796	0.0565604097205	852.776194464	652.835319537	1929.69445334	424.082939343	0.0854996991524	0.001264788449
846.965982536	630.385837687	1853.35182022	376.0	1.45800406003	3.00247062315	0.550709945553	983.092333153	596.957281948	1880.37376501	300.324149908	0.942788205038	0.0139465710804
846.965982536	630.385837687	1853.35182022	376.0	-3.21728969045	-0.603875775851	-0.110762247955	648.094972878	778.706829933	1793.72412318	366.922320373	-0.921267998506	-0.01362822483
846.965982536	630.385837687	1853.35182022	376.0	-3.44127757916	2.29908551336	0.421695802156	934.270718689	555.024546121	1789.57283957	300.277574761	-0.507124204993	-0.00750183735196
846.965982536	630.385837687	1853.35182022	376.0	-0.340608414411	1.18914234563	0.218111215266	979.907252865	478.544016804	1847.03914797	388.587878306	-0.951810098842	-0.014080031048
846.965982536	630.385837687	1853.35182022	376.0	3.21985222097	0.225386238489	0.0413401024375	830.309471254	699.163480695	1913.02700997	383.55405802	0.252666638472	0.00373767216674
846.965982536	630.385837687	1853.35182022	376.0	18.978691132	2.8446220736	0.521757533675	961.259520386	778.357354868	2205.09373777	465.476862519	3.19234943072	0.0472241040047
846.965982536	630.385837687	1853.35182022	376.0	1.48444285127	0.463190749695	0.0849579511547	911.365037572	506.48730361	1880.86376883	463.011427646	-1.455876756	-0.0215366384023
846.965982536	630.385837687	1853.35182022	376.0	1.09537445909	0.135320230679	0.0248202917607	826.898650746	610.426221963	1873.6529627	436.32808999	-0.887918359958	-0.0131348869816
846.965982536	630.385837687	1853.35182022	376.0	-13.2521428864	-0.439449267264	-0.0806033138782	692.441286371	616.227687664	1607.74298882	299.074014785	-3.36556409469	-0.049786451105
846.965982536	630.385837687	1853.35182022	376.0	-10.8874085428	-0.408855188207	-0.0749917806689	699.30398115	642.249044582	1651.56983582	310.016810089	-2.74460107616	-0.0406006076355
846.965982536	630.385837687	1853.35182022	376.0	-9.36192370353	-0.549184147261	-0.100730768023	663.270038832	586.707093611	1679.84243686	429.865304413	-3.41906943366	-0.0505779502021
846.965982536	630.385837687	1853.35182022	376.0	9.20982024188	2.89348644199	0.530720183783	962.353180685	734.162442846	2024.04219132	327.526567784	2.1549848517	0.0318784741376
846.965982536	630.385837687	1853.35182022	376.0	7.91320700385	3.04618158472	0.558727363301	997.320158188	611.722821702	2000.01138627	390.968406378	1.81709703885	0.0268801337109
846.965982536	630.385837687	1853.35182022	376.0	-3.87616067828	-0.463285381718	-0.0849753084588	682.484868217	745.065247482	1781.51292574	353.962810038	-1.06235312129	-0.0157152828593
846.965982536	630.385837687	1853.35182022	376.0	4.80338436853	0.00568161314865	0.00104211539777	789.871307584	696.832143602	1942.37543185	455.671980663	0.0484469561599	0.000716670949112
846.965982536	630.385837687	1853.35182022	376.0	9.20191468886	2.65891278078	0.487694934112	936.556835827	628.94306342	2023.8956736	458.395774357	1.5334753492	0.0226845465858
846.965982536	630.385837687	1853.35182022	376.0	4.85693992053	0.6359411301	0.116643640884	904.542121778	593.219526423	1943.36800465	445.606356446	0.0275597555354	0.000407688691353
846.965982536	630.385837687	1853.35182022	376.0	6.42791321421	0.335768813052	0.0615863560257	836.162313479	728.072514384	1972.48366678	408.248838919	0.845156047907	0.012502308401
846.965982536	630.385837687	1853.35182022	376.0	5.90875564794	-0.000746295265463	-0.000136884678185	783.735686329	750.142670692	1962.86185058	428.983493556	0.554843440368	0.00820774320071
846.965982536	630.385837687	1853.35182022	376.0	-15.5271246103	-0.575213951379	-0.105505126812	655.7180055	492.272739076	1565.57957363	417.588829053	-5.20958240102	-0.0770648284175
846.965982536	630.385837687	1853.35182022	376.0	-0.960818466075	0.313852226379	0.0575664391745	855.523136572	634.495512254	1835.54447369	345.525824867	-0.562628323942	-0.00832290420033
846.965982536	630.385837687	1853.35182022	376.0	4.31486530868	-0.116877314457	-0.0214375118226	759.022064473	762.071915796	1933.32145496	412.227474693	0.342923849161	0.00507283800534
846.965982536	630.385837687	1853.35182022	376.0	-0.143455145147	3.17033026046	0.581498580423	1033.48632578	478.211606042	1850.69309168	338.995159855	0.368432857094	0.0054501901937
846.965982536	630.385837687	1853.35182022	376.0	-3.8831948379	-0.124885936278	-0.0229064446584	767.238294937	633.093112329	1781.38255801	381.051150746	-1.55893617942	-0.0230611860862
846.965982536	630.385837687	1853.35182022	376.0	-10.9610858215	0.206733353141	0.0379188101873	855.563612316	507.060767334	1650.20433663	287.579956984	-3.22613735589	-0.047723925383
846.965982536	630.385837687	1853.35182022	376.0	-18.0320990063	-0.290667739569	-0.0533139654383	733.41301676	496.860465126	1519.15358506	288.880103179	-5.04364452986	-0.0746101261814
846.965982536	630.385837687	1853.35182022	376.0	-15.3507839983	-0.292749101515	-0.0536957266169	732.537353374	477.269928401	1568.84778557	359.040503798	-4.86618805248	-0.0719850303621
846.965982536	630.385837687	1853.35182022	376.0	-2.38138634765	0.944799797073	0.173294166741	950.329846525	513.695139128	1809.216353	345.191367349	-1.05824583048	-0.0156545241195
846.965982536	630.385837687	1853.35182022	376.0	-0.749823304799	0.124552724632	0.0228453273352	824.320530389	613.851271045	1839.45495636	401.283154922	-1.03067290073	-0.0152466405433
846.965982536	630.385837687	1853.35182022	376.0	-5.15732890326	0.341717661479	0.0626774874319	860.992508652	612.87039459	1757.76837112	283.905467878	-1.23720390273	-0.0183018328806
846.965982536	630.385837687	1853.35182022	376.0	9.07031028832	0.161173394021	0.0295622512878	814.934856623	737.928633389	2021.45658105	468.59309104	0.944007378324	0.0139646061882
846.965982536	630.385837687	1853.35182022	376.0	-0.395037240729	-0.312559586516	-0.0573293445554	715.728780245	775.918673331	1846.03039033	354.382936756	-0.280927625787	-0.00415573410927
846.965982536	630.385837687	1853.35182022	376.0	4.06260638582	0.011847969251	0.00217314182887	783.133907601	779.052895092	1928.64620962	366.45940693	0.562698495767	0.00832394224507
846.965982536	630.385837687	1853.35182022	376.0	-12.9477858343	-0.385870859535	-0.070776019724	706.72760559	568.519464853	1613.38379578	338.136725341	-3.7142880198	-0.0549450890503
846.965982536	630.385837687	1853.35182022	376.0	1.30621285877	2.31184169843	0.424035527958	878.716381946	693.822890582	1877.56054002	305.02126749	0.739114562741	0.0109336473778
846.965982536	630.385837687	1853.35182022	376.0	11.7187909993	3.17733241208	0.582782907571	1028.25852904	609.401618723	2070.54224652	432.882098753	2.32726026219	0.0344269269555
846.965982536	630.385837687	1853.35182022	376.0	-1.03792933554	0.499755650384	0.0916646460718	921.759646493	492.258976596	1834.11533799	420.096714902	-1.75981870873	-0.026032821135
846.965982536	630.385837687	1853.35182022	376.0	7.48271059766	3.01180395282	0.552421854882	994.603157919	578.104519594	1992.03277329	419.325095774	1.54562791325	0.0228643182434
846.965982536	630.385837687	1853.35182022	376.0	-0.89558727125	-0.0148162436966	-0.00271757954816	796.035496805	582.486371703	1836.75343723	458.231568722	-1.66647361382	-0.0246519765357
846.965982536	630.385837687	1853.35182022	376.0	-9.53390606351	-0.267992912687	-0.0491549729801	735.412718362	598.471470163	1676.65499866	342.770810131	-2.78456029159	-0.0411917202897
846.965982536	630.385837687	1853.35182022	376.0	-14.472157457	-0.630171148398	-0.115585317021	640.349733775	491.170003941	1585.13182657	453.612088853	-5.23148255772	-0.0773887952325
846.965982536	630.385837687	1853.35182022	376.0	8.91840482965	2.1062294867	0.386322356327	855.40479268	761.863153498	2018.64123847	401.373292291	1.76963432347	0.0261780225365
846.965982536	630.385837687	1853.35182022	376.0	0.013973571741	0.491890942959	0.0902221098604	916.836496778	507.842734971	1853.61079967	428.93156792	-1.4900674263	-0.0220424175489
846.965982536	630.385837687	1853.35182022	376.0	2.90039852957	3.28573499107	0.602665992493	1046.75791787	569.007095265	1907.10640916	291.341396033	1.31321161433	0.0194262073126
846.965982536	630.385837687	1853.35182022	376.0	-13.2487775234	-0.0645761029388	-0.0118444796293	789.766640012	524.720619989	1607.80536084	293.318100834	-3.75347696895	-0.055524807233
846.965982536	630.385837687	1853.35182022	376.0	13.0597394418	3.18187812361	0.583616677111	1032.48132775	704.813722013	2095.39473888	358.099689126	2.70545930081	0.0400215872902
846.965982536	630.385837687	1853.35182022	376.0	-11.4403709121	-0.475368795549	-0.0871916352804	682.083462578	676.17442562	1641.32149768	283.063609486	-2.63182946227	-0.0389323884951
846.965982536	630.385837687	1853.35182022	376.0	6.03465874028	3.01506665973	0.553020297089	985.364609787	671.009179938	1965.19527783	308.821488105	1.73240785402	0.0256273351186
846.965982536	630.385837687	1853.35182022	376.0	2.92750025097	0.310197286609	0.0568960540368	848.416073326	669.862683541	1907.60869941	389.329942545	0.118699289224	0.00175590664532
846.965982536	630.385837687	1853.35182022	376.0	-13.6996541068	-0.631036619813	-0.115744060861	641.651644071	551.81822309	1599.44903147	405.979164309	-4.43219647545	-0.0655650366191
846.965982536	630.385837687	1853.35182022	376.0	17.9363538939	3.24908366738	0.595943445961	1051.13820755	673.756596002	2185.7755616	460.880758042	3.16052493918	0.0467533275027
846.965982536	630.385837687	1853.35182022	376.0	13.3275409372	3.02411187797	0.554679361329	998.128927585	786.325359951	2100.35804277	315.903755237	2.67065219246	0.0395066892375
846.965982536	630.385837687	1853.35182022	376.0	10.6045053475	3.19213367316	0.585497739023	1033.20730173	716.129077559	2049.89061311	300.554233822	2.37498432775	0.0351329042567
846.965982536	630.385837687	1853.35182022	376.0	-2.53495633622	-0.0750273026136	-0.0137614274786	781.978942782	583.650422602	1806.37016082	440.74079544	-1.90385509816	-0.0281635369551
846.965982536	630.385837687	1853.35182022	376.0	4.61488568642	3.08963337728	0.566697244549	1000.96760562	637.130570157	1938.88188809	300.783712319	1.53410074677	0.0226937980291
846.965982536	630.385837687	1853.35182022	376.0	-2.14369845461	0.436427281722	0.0800490245271	911.584126865	476.468233079	1813.62154589	425.569185951	-2.19208787294	-0.0324273353985
846.965982536	630.385837687	1853.35182022	376.0	11.6578289172	3.05631781719	0.560586540203	1000.36014192	651.480057709	2069.41240466	417.572205033	2.35259098672	0.0348016418154
846.965982536	630.385837687	1853.35182022	376.0	4.76896967901	0.527670007066	0.0967846674736	866.770919707	668.142497676	1941.73760657	406.824189192	0.483159679353	0.0071473325348
846.965982536	630.385837687	1853.35182022	376.0	8.70993206898	2.85767383031	0.524151472911	954.715014178	721.372801096	2014.77750476	338.689689491	2.06806017516	0.0305926061414
846.965982536	630.385837687	1853.35182022	376.0	-13.0547881519	-0.603046236698	-0.110610094772	649.594273907	577.429233006	1611.40066638	384.377159472	-4.00873190282	-0.0593007677932
846.965982536	630.385837687	1853.35182022	376.0	9.27369499362	3.16819548473	0.581107022144	1024.03880852	659.984411967	2025.22601519	341.202794703	2.21624816104	0.0327847361101
846.965982536	630.385837687	1853.35182022	376.0	-7.84959365348	0.20368522207	0.0373597252512	857.7073067	484.24538214	1707.87123337	365.918544526	-3.09531901975	-0.0457887428957
846.965982536	630.385837687	1853.35182022	376.0	-6.89718905136	-0.214857180386	-0.0394088738786	748.29519238	593.912427561	1725.5226414	383.315021454	-2.44844073071	-0.0362195374365
846.965982536	630.385837687	1853.35182022	376.0	6.21279146549	2.3675635105	0.434255963042	907.992870371	645.595271251	1968.49670394	414.908562314	1.12836948185	0.0166918562404
846.965982536	630.385837687	1853.35182022	376.0	5.48794319023	0.536637951972	0.0984295583222	896.885726184	596.106189857	1955.06271523	462.070799191	-0.00417779061672	-6.18016363421e-05
846.965982536	630.385837687	1853.35182022	376.0	-6.84755442949	-0.258477016309	-0.0474095774595	734.592911755	660.149473756	1726.44254556	331.700160052	-1.84076586961	-0.0272302643433
846.965982536	630.385837687	1853.35182022	376.0	7.1322810416	2.87680326026	0.527660172462	957.001935234	707.936625436	1985.53808073	320.599520061	1.85836225082	0.0274905658405
846.965982536	630.385837687	1853.35182022	376.0	-2.92336995875	0.882867407602	0.161934594204	920.088362257	558.806300153	1799.17148988	320.27682747	-0.845031296979	-0.0125004629731
846.965982536	630.385837687	1853.35182022	376.0	-6.15061640228	0.414232910865	0.0759781567984	899.601137917	512.2068601	1739.35925918	327.551261159	-2.20168454108	-0.032569297945
846.965982536	630.385837687	1853.35182022	376.0	19.3879598402	3.1205904416	0.572375356126	1026.33682267	769.751622537	2212.67892683	416.590481619	3.38062667935	0.0500092704045
846.965982536	630.385837687	1853.35182022	376.0	4.14085281253	-0.0562675586255	-0.0103205353312	775.659187947	710.693777889	1930.0963912	443.743425362	0.0197665877513	0.00029240514425
846.965982536	630.385837687	1853.35182022	376.0	0.456702445986	2.98898295885	0.548236052614	989.195859913	548.456971159	1861.81612332	324.163292247	0.586857171414	0.00868131910376
846.965982536	630.385837687	1853.35182022	376.0	-0.500516971457	0.295800322446	0.0542553782917	872.158086616	531.445126425	1844.07547982	440.472266782	-1.63955919367	-0.0242538342259
846.965982536	630.385837687	1853.35182022	376.0	16.4553780762	3.13074702373	0.57423826554	1027.95890176	783.417810459	2158.32786932	346.951157101	3.06804513858	0.0453852831152
846.965982536	630.385837687	1853.35182022	376.0	-2.34642289188	-0.188357987389	-0.0345484202841	749.490296624	678.043948792	1809.86434885	382.33010343	-1.06627651236	-0.0157733211888
846.965982536	630.385837687	1853.35182022	376.0	4.16548176376	0.150986212651	0.027693729393	805.763905278	773.120909163	1930.55285231	351.668037872	0.679280108503	0.0100485223151
846.965982536	630.385837687	1853.35182022	376.0	14.4888274609	3.27443593512	0.600593531754	1058.39385638	707.778331562	2121.8807677	355.708579756	2.89596451733	0.0428397117949
846.965982536	630.385837687	1853.35182022	376.0	-15.5224019965	-0.641037224814	-0.117578361118	640.81964187	624.77038792	1565.66710028	300.077070489	-3.90366327479	-0.0577464981478
846.965982536	630.385837687	1853.35182022	376.0	-4.69149169068	-0.551113000444	-0.101084556208	662.26226844	663.376797394	1766.40197358	440.762907744	-2.08477255232	-0.0308398306556
846.965982536	630.385837687	1853.35182022	376.0	-16.611758817	-0.435961298999	-0.0799635544752	694.195401742	510.961697245	1545.47748582	340.32038683	-4.88354422915	-0.0722417785377
846.965982536	630.385837687	1853.35182022	376.0	14.0108030618	2.76558521093	0.507260676986	941.253527672	758.715851156	2113.0212938	413.051914968	2.65832785978	0.039324376624
846.965982536	630.385837687	1853.35182022	376.0	1.98565931426	-0.100341539559	-0.0184045377035	766.925823169	704.056318707	1890.15307327	419.170931392	-0.287518613355	-0.00425323392536
846.965982536	630.385837687	1853.35182022	376.0	-2.45003828439	0.747311887054	0.137071145828	923.832110216	548.932701082	1807.94399108	335.179179785	-0.949489308037	-0.014045699823
846.965982536	630.385837687	1853.35182022	376.0	3.2008920468	0.210257702219	0.03856524252	825.274837166	713.372887203	1912.67561124	374.027886867	0.327024183111	0.00483763584484
846.965982536	630.385837687	1853.35182022	376.0	-9.78400438154	-0.142311744158	-0.0261026676739	771.043954198	485.102843278	1672.01979693	415.872999451	-3.91558635363	-0.0579228750537
846.965982536	630.385837687	1853.35182022	376.0	4.29760691164	0.198044260891	0.0363250661942	830.296039456	674.789645507	1933.00159615	427.915911183	0.120222822702	0.00177844412281
846.965982536	630.385837687	1853.35182022	376.0	7.72976499771	2.08756654037	0.382899218703	884.046131243	685.40601599	1996.61156051	427.159413274	1.34553424454	0.01990435273
846.965982536	630.385837687	1853.35182022	376.0	6.20355926924	2.1649664528	0.397095827733	919.929100301	606.652857397	1968.32559886	441.743641161	0.812074870533	0.0120129418718
846.965982536	630.385837687	1853.35182022	376.0	11.9280244897	2.95100056644	0.541269362884	977.462590364	719.462923336	2074.42007922	377.494565519	2.48513362908	0.0367623317911
846.965982536	630.385837687	1853.35182022	376.0	7.3695033117	3.1023851843	0.569036167332	1012.12362042	569.270454021	1989.93464399	408.540569548	1.62261137617	0.0240031268664
846.965982536	630.385837687	1853.35182022	376.0	0.137449969687	2.81341822821	0.516034157778	950.955156872	602.523723639	1855.89925174	302.420371227	0.597485449573	0.00883854215344
846.965982536	630.385837687	1853.35182022	376.0	-3.45343950711	2.53783602335	0.465487164957	947.144645418	543.269066413	1789.34743626	298.933724427	-0.44583620417	-0.00659521012086
846.965982536	630.385837687	1853.35182022	376.0	6.20565832501	3.12720624062	0.573588818895	1013.3691993	597.222149111	1968.36450175	357.773153336	1.67224805273	0.0247373972298
846.965982536	630.385837687	1853.35182022	376.0	-5.01171343729	-0.291943176991	-0.0535479048039	724.919880699	692.949141814	1760.46713801	342.598115496	-1.38092548704	-0.0204278918202
846.965982536	630.385837687	1853.35182022	376.0	-9.62228229552	0.365685363505	0.0670736176641	893.545863285	487.734129804	1675.01707615	293.737083064	-3.00320657825	-0.0444261328143
846.965982536	630.385837687	1853.35182022	376.0	-8.05233088958	-0.321390994538	-0.0589491919548	721.523514067	609.424032587	1704.11379911	373.166252457	-2.58466126251	-0.0382346340608
846.965982536	630.385837687	1853.35182022	376.0	-9.29803529319	-0.319214329636	-0.05854995041	723.221255818	568.534845329	1681.02651387	389.270412724	-3.17801380918	-0.0470120385974
846.965982536	630.385837687	1853.35182022	376.0	3.24321099215	3.02770793147	0.555338945611	985.371195466	645.375074703	1913.45993018	282.713660011	1.30810961489	0.019350733948
846.965982536	630.385837687	1853.35182022	376.0	3.24893066401	2.98150673785	0.546864772166	980.737247212	605.672009969	1913.56593582	327.156678642	1.19340765787	0.0176539594359
846.965982536	630.385837687	1853.35182022	376.0	-0.0471783112438	0.178532534133	0.0327462461725	843.223815228	553.546793116	1852.47744013	455.706831789	-1.56666406518	-0.0231755039228
846.965982536	630.385837687	1853.35182022	376.0	6.12211221607	2.61576148075	0.479780168883	917.904659875	673.794731361	1966.81609842	375.11670718	1.45261146366	0.0214883352612
846.965982536	630.385837687	1853.35182022	376.0	2.00541055142	0.209504593015	0.0384271080365	845.672535266	585.831386361	1890.51913318	459.015211555	-0.955278767461	-0.0141313427139
846.965982536	630.385837687	1853.35182022	376.0	12.1847207276	3.18776810977	0.584697012063	1033.3052779	706.898068666	2079.17756362	338.974217054	2.60169048427	0.0384865456252
846.965982536	630.385837687	1853.35182022	376.0	-6.51673106015	-0.0237239345089	-0.00435141865534	797.965595023	540.004959429	1732.5738665	394.603312049	-2.69533012786	-0.0398717474535
846.965982536	630.385837687	1853.35182022	376.0	-11.029536751	-0.353628252149	-0.0648621152145	715.03626314	532.516792302	1648.93570009	401.382644644	-3.84945851734	-0.0569446526233
846.965982536	630.385837687	1853.35182022	376.0	16.4203241544	3.13383643155	0.574804921413	1023.01184387	708.936837254	2157.67819683	425.729515707	3.0253815615	0.0447541651109
846.965982536	630.385837687	1853.35182022	376.0	-5.32642053098	0.187760894567	0.0344389021584	846.869354506	545.067873832	1754.63450836	362.697280022	-2.12862773269	-0.0314885759273
846.965982536	630.385837687	1853.35182022	376.0	2.71636823065	0.807901072491	0.14818434932	938.678667719	538.52846097	1903.69568027	426.488551582	-0.452492916624	-0.00669368219859
846.965982536	630.385837687	1853.35182022	376.0	-16.4948328169	-0.551463552523	-0.101148854094	662.204398192	482.513662668	1547.64453597	402.926475108	-5.37748337484	-0.0795485706337
846.965982536	630.385837687	1853.35182022	376.0	0.728554833558	0.000358118641322	6.56857375866e-05	797.477420322	605.30934251	1866.85450449	464.06774166	-1.23469146989	-0.0182646667143
846.965982536	630.385837687	1853.35182022	376.0	-1.35607865619	2.75021689398	0.504441836753	944.314021104	590.912919796	1828.21891177	292.991970865	0.273850808114	0.0040510474573
846.965982536	630.385837687	1853.35182022	376.0	3.15970624353	2.59238777994	0.475492989718	930.207005494	612.967221249	1911.9122934	368.738066658	0.809519477631	0.0119751402016
846.965982536	630.385837687	1853.35182022	376.0	1.25830145117	3.15365330845	0.578439711748	1022.93118808	519.742318841	1876.67257307	333.999066148	0.768699544448	0.0113712950362
846.965982536	630.385837687	1853.35182022	376.0	-5.1164159245	0.102482853563	0.0187972952243	827.075289457	549.082876497	1758.52663256	382.368466602	-2.21336708949	-0.0327421167084
846.965982536	630.385837687	1853.35182022	376.0	-0.394662082481	-0.271888607014	-0.0498695170606	728.961134802	695.162627344	1846.03734333	421.913581188	-0.854582390363	-0.0126417513367
846.965982536	630.385837687	1853.35182022	376.0	3.93390189196	-0.236391731326	-0.0433587181449	732.792147846	768.199455281	1926.26086254	425.269259417	0.194238460333	0.00287335000493
846.965982536	630.385837687	1853.35182022	376.0	-4.65978802139	0.646890101505	0.118651889491	951.901829738	473.067548978	1766.98955411	342.020175395	-2.0465466788	-0.0302743591538
846.965982536	630.385837687	1853.35182022	376.0	-11.4122906825	-0.643403077465	-0.118012303277	639.39906345	618.89044169	1641.84192313	383.55241799	-3.43233901155	-0.050774245733
846.965982536	630.385837687	1853.35182022	376.0	5.62294431704	0.235458349678	0.0431875182829	832.464621941	700.227500585	1957.56476107	424.872638547	0.495278466067	0.00732660452762
846.965982536	630.385837687	1853.35182022	376.0	-0.877319159083	0.75343223499	0.138193733491	950.505058724	506.499727288	1837.09200962	380.087223608	-1.12455811784	-0.0166354751159
846.965982536	630.385837687	1853.35182022	376.0	10.0146465954	2.98390280924	0.547304257014	982.912792436	734.384136626	2038.95845519	321.661526126	2.28032706566	0.0337326489002
846.965982536	630.385837687	1853.35182022	376.0	12.0081381893	2.97918135488	0.546438252913	984.402665333	653.034510537	2075.90486793	438.467692058	2.30069477644	0.0340339463971
846.965982536	630.385837687	1853.35182022	376.0	3.10470997625	-0.141593656369	-0.0259709567808	754.483471017	752.071075343	1910.89301908	404.33847272	0.130826340278	0.00193530089168
846.965982536	630.385837687	1853.35182022	376.0	2.93989266349	-0.111454381203	-0.0204428432141	764.200099084	706.514918836	1907.83837441	437.123356494	-0.201844890602	-0.00298587116275
846.965982536	630.385837687	1853.35182022	376.0	-8.05156443129	0.0701083515922	0.0128591987513	813.697136008	599.312028698	1704.12800428	291.118839573	-2.10505471727	-0.0311398626816
846.965982536	630.385837687	1853.35182022	376.0	5.05826262665	2.82499010103	0.518156658296	944.656326102	700.293424613	1947.09922269	302.149471971	1.54340981213	0.0228315060965
846.965982536	630.385837687	1853.35182022	376.0	-10.5471209366	-0.247621503928	-0.0454184710066	739.289970491	623.767600027	1657.87656236	294.818991847	-2.65282515361	-0.0392429756451
846.965982536	630.385837687	1853.35182022	376.0	12.6552417163	2.81285176119	0.515930257006	949.464980599	755.50723267	2087.89797293	382.925759657	2.54703870332	0.0376780873273
846.965982536	630.385837687	1853.35182022	376.0	-12.2889127314	-0.474615923678	-0.0870535443283	682.727269312	500.720962024	1625.59503243	442.146801094	-4.60174959638	-0.0680732188813
846.965982536	630.385837687	1853.35182022	376.0	-3.86605412931	-0.167486134203	-0.03072012733	749.144061507	739.174512336	1781.70023565	293.381661804	-0.796695383413	-0.0117854346659
846.965982536	630.385837687	1853.35182022	376.0	-5.38736894166	0.155672178754	0.0285532242762	842.826444627	515.824466423	1753.50491988	394.85400883	-2.54355328103	-0.0376265278258
846.965982536	630.385837687	1853.35182022	376.0	11.9287053128	3.02638044796	0.555095460007	995.448647328	622.527610717	2074.43269727	456.456439222	2.20183769039	0.0325715634673
846.965982536	630.385837687	1853.35182022	376.0	7.08572315965	3.18606241838	0.584384155976	1034.58958467	519.873502378	1984.67519938	430.212112328	1.42225688291	0.0210393030016
846.965982536	630.385837687	1853.35182022	376.0	-4.6468295049	-0.38759104743	-0.071091534745	702.117382622	697.124395958	1767.22972101	367.987942432	-1.4388429372	-0.0212846588343
846.965982536	630.385837687	1853.35182022	376.0	-5.48579624945	0.082259113359	0.0150878784591	821.878475526	554.719760441	1751.68071558	375.082479613	-2.22184881805	-0.0328675860658
846.965982536	630.385837687	1853.35182022	376.0	-4.0672117849	-0.358399452784	-0.0657372437241	710.842998211	635.659433401	1777.97207658	431.469644963	-1.96951937652	-0.0291349020195
846.965982536	630.385837687	1853.35182022	376.0	3.61460921083	2.93235470758	0.537849359425	1005.0420694	492.041431131	1920.34324583	423.259745291	0.440217655725	0.0065120954989
846.965982536	630.385837687	1853.35182022	376.0	-11.6968642167	-0.64221315964	-0.117794049824	638.584997037	564.28881396	1636.56777435	433.693963357	-4.1096878203	-0.0607941985251
846.965982536	630.385837687	1853.35182022	376.0	14.1002413773	2.58481609335	0.474104199073	909.180170261	754.246349789	2114.67890045	451.252380395	2.50800070715	0.0371006021768
846.965982536	630.385837687	1853.35182022	376.0	-4.67264645494	-0.401808906725	-0.0736993592673	696.234791078	760.110021707	1766.7512421	310.406429313	-0.999615795275	-0.0147872159064
846.965982536	630.385837687	1853.35182022	376.0	13.9245423745	2.97963632855	0.546521703696	987.417281832	771.171356183	2111.42257978	352.833941763	2.7643337024	0.0408925103905
846.965982536	630.385837687	1853.35182022	376.0	-14.1211911965	-0.501651455815	-0.0920123726734	676.700220544	611.32903212	1591.63646615	303.607213481	-3.62304249178	-0.0535953031328
846.965982536	630.385837687	1853.35182022	376.0	-16.4612163985	-0.134802239981	-0.0247252824617	774.40034621	483.803950257	1548.26756647	290.063270003	-4.74080016947	-0.0701301800218
846.965982536	630.385837687	1853.35182022	376.0	-8.89790601135	-0.15392104907	-0.0282320339454	762.394056223	609.480526317	1688.4423172	316.567734659	-2.42501623303	-0.0358730211987
846.965982536	630.385837687	1853.35182022	376.0	2.53438863547	0.863637881282	0.158407535085	928.392645104	559.456328269	1900.32295813	412.473984757	-0.253702644884	-0.00375299770538
846.965982536	630.385837687	1853.35182022	376.0	3.00414635609	0.0896350512581	0.0164407650877	810.825514073	664.059561117	1909.0292214	434.144146206	-0.260764963255	-0.00385746987064
846.965982536	630.385837687	1853.35182022	376.0	12.1741952029	3.02547619167	0.554929602288	995.450651292	621.790212356	2078.98248861	461.741624965	2.21579203969	0.0327779887528
846.965982536	630.385837687	1853.35182022	376.0	-6.87207175887	0.569905974176	0.104531543319	930.960886027	494.033560909	1725.98815319	300.993706258	-2.22207784281	-0.032870974006
846.965982536	630.385837687	1853.35182022	376.0	-9.52446776318	-0.249815914088	-0.0458209673676	742.290696781	507.872846962	1676.82992357	426.666379824	-3.81026810645	-0.0563649128173
846.965982536	630.385837687	1853.35182022	376.0	-2.01941633994	-0.174732627896	-0.0320492714408	755.958858679	618.787647067	1815.92493073	441.178424984	-1.63656576653	-0.0242095527593
846.965982536	630.385837687	1853.35182022	376.0	1.9286293834	0.0478342039026	0.00877369844142	807.046419921	616.201169347	1889.09610801	465.848518738	-0.923872502812	-0.0136667530002
846.965982536	630.385837687	1853.35182022	376.0	6.0312471336	2.90726558038	0.533247538588	967.354505022	634.220392787	1965.13204876	363.557150946	1.55822037947	0.0230505973295
846.965982536	630.385837687	1853.35182022	376.0	-1.92094974463	0.351039153687	0.0643872255478	883.274499148	535.375788785	1817.74986317	399.099575232	-1.60342000442	-0.0237192308347
846.965982536	630.385837687	1853.35182022	376.0	7.42711316179	2.70058702626	0.495338779578	920.589293224	779.409993373	1991.0023572	291.0030706	1.86128013603	0.0275337298229
846.965982536	630.385837687	1853.35182022	376.0	-1.31462433074	0.370613270849	0.0679774891506	842.652262253	684.57514264	1828.98720626	301.759801368	-0.239800725185	-0.00354734800569
846.965982536	630.385837687	1853.35182022	376.0	-7.50194390897	0.217657410664	0.0399224891167	859.229488534	500.085404198	1714.31440623	354.999513502	-2.83921110113	-0.0420001642179
846.965982536	630.385837687	1853.35182022	376.0	-0.604875786081	0.0567947839276	0.0104172384313	802.058002026	680.495243454	1842.14134383	359.588098352	-0.510211161925	-0.00754750239534
846.965982536	630.385837687	1853.35182022	376.0	-17.9560989674	-0.523442319334	-0.0960092295183	671.456243024	566.207615874	1520.56213317	282.898274271	-4.67093327313	-0.0690966460523
846.965982536	630.385837687	1853.35182022	376.0	2.4987477976	2.86538931401	0.525566638667	968.367144058	575.709309531	1899.66240801	355.585954424	0.822592030257	0.0121685211576
846.965982536	630.385837687	1853.35182022	376.0	7.28421990581	3.30071232428	0.605413118906	1057.76715511	523.911116025	1988.35404244	406.675771298	1.67923798784	0.0248407986367
846.965982536	630.385837687	1853.35182022	376.0	9.1655185588	3.00419767032	0.551026718693	986.542887298	741.746411143	2023.22112527	294.931826825	2.15052061757	0.0318124351711
846.965982536	630.385837687	1853.35182022	376.0	1.19732795841	0.494092029007	0.0906258307057	921.458349144	487.409914305	1875.54251973	466.674256285	-1.66114118696	-0.0245730944816
846.965982536	630.385837687	1853.35182022	376.0	-3.82876335711	0.4625468234	0.0848398428834	894.368218	565.331327889	1782.39136485	322.691818963	-1.28968655281	-0.0190782034439
846.965982536	630.385837687	1853.35182022	376.0	3.27613041774	-0.0559587541157	-0.0102638947388	778.685656256	675.206333104	1914.07004295	460.178053594	-0.37879331163	-0.00560345135547
846.965982536	630.385837687	1853.35182022	376.0	12.7484672721	3.16005592772	0.579614073316	1024.69861664	643.283074745	2089.62577046	421.644079076	2.53386902906	0.0374832696607
846.965982536	630.385837687	1853.35182022	376.0	-10.973599721	-0.32229534718	-0.0591150673478	723.508398346	497.181637927	1649.97241005	429.282373776	-4.2200592218	-0.0624269115652
846.965982536	630.385837687	1853.35182022	376.0	-2.31378935169	0.368551971308	0.0675994077968	880.668944805	564.872046716	1810.46916316	364.928171637	-1.27781652096	-0.0189026112568
846.965982536	630.385837687	1853.35182022	376.0	4.09789125701	0.309231525454	0.0567189151603	838.333861312	706.890670444	1929.30016243	384.07563067	0.476400659086	0.0070473470279
846.965982536	630.385837687	1853.35182022	376.0	5.03700718142	1.48795534966	0.272919176388	867.415108828	697.961742972	1946.7052845	381.328432705	1.01505469724	0.0150156020301
846.965982536	630.385837687	1853.35182022	376.0	17.1340458143	3.20071418442	0.587071567209	1038.07891867	672.127558724	2170.9059702	460.699492805	3.04346398469	0.0450216565783
846.965982536	630.385837687	1853.35182022	376.0	3.39113654525	0.184200053032	0.0337857764182	821.278163709	714.058260057	1916.20151111	380.865087345	0.318379632693	0.00470975788008
846.965982536	630.385837687	1853.35182022	376.0	9.47257138592	2.14530309077	0.393489194933	893.720187758	668.719792383	2028.91189443	466.471914285	1.42485066927	0.0210776726224
846.965982536	630.385837687	1853.35182022	376.0	-21.4696444478	-0.567479989836	-0.10408657187	659.316403098	513.229922777	1455.44377405	282.89744818	-5.77891414619	-0.0854868956537
846.965982536	630.385837687	1853.35182022	376.0	-3.91570717604	-0.288967687564	-0.0530021437204	726.679396312	668.308768419	1780.77999	385.791825271	-1.47872971337	-0.0218746999019
846.965982536	630.385837687	1853.35182022	376.0	-2.64086951203	-0.417388765811	-0.0765570003321	693.958682145	721.18486547	1804.40721705	389.263669438	-1.05891697732	-0.0156644523271
846.965982536	630.385837687	1853.35182022	376.0	0.431082716397	-0.643401913324	-0.118012089751	638.0580507	760.889302205	1861.34129959	462.393946689	-0.796341862531	-0.011780205067
846.965982536	630.385837687	1853.35182022	376.0	2.88528208016	0.781109481056	0.143270264317	921.081787532	569.319985032	1906.82624817	416.424475611	-0.206575561388	-0.00305585149983
846.965982536	630.385837687	1853.35182022	376.0	10.6510642888	2.67371780484	0.490410455768	921.940002862	741.335931817	2050.75351409	387.477579414	2.21836591536	0.0328160638367
846.965982536	630.385837687	1853.35182022	376.0	-6.28770792674	-0.220874273806	-0.0405125227084	747.464672944	572.306341434	1736.81847091	417.047456535	-2.65457553311	-0.039268868833
846.965982536	630.385837687	1853.35182022	376.0	0.87209564928	0.424052887116	0.0777793263236	904.864198561	498.033742154	1869.51482081	466.616880098	-1.69712742235	-0.0251054352419
846.965982536	630.385837687	1853.35182022	376.0	-7.33476248659	-0.4170526922	-0.0764953580705	696.224729079	666.649263771	1717.41286617	354.538873319	-2.07161794903	-0.0306452359325
846.965982536	630.385837687	1853.35182022	376.0	3.18766669399	-0.108469209275	-0.0198953061766	764.347722828	713.093025711	1912.43049892	434.98975038	-0.11878948803	-0.0017572409472
846.965982536	630.385837687	1853.35182022	376.0	18.4615782453	2.88188139329	0.528591598183	969.376707555	783.002281556	2195.50981668	443.130827564	3.18806894504	0.0471607832107
846.965982536	630.385837687	1853.35182022	376.0	-7.37634141693	-0.45965045686	-0.0843085944351	684.381522388	719.904633603	1716.64226231	312.356106315	-1.68748588878	-0.0249628090057
846.965982536	630.385837687	1853.35182022	376.0	0.514948790346	0.182937946859	0.0335542822559	833.689850857	632.53690932	1862.895633	396.668872826	-0.627322373595	-0.00927991676916
846.965982536	630.385837687	1853.35182022	376.0	2.407234509	1.63189410243	0.299320268238	876.677103254	670.438420871	1897.96634481	350.850820688	0.627160869585	0.00927752765659
846.965982536	630.385837687	1853.35182022	376.0	-2.12316182731	0.503520225634	0.0923551404318	917.229342531	513.837073263	1814.00216185	382.935746057	-1.58197533291	-0.0234020019661
846.965982536	630.385837687	1853.35182022	376.0	5.44440544742	-0.0874292014362	-0.0160361704762	768.299279398	716.640603097	1954.25580768	469.315925188	0.123381896339	0.00182517598135
846.965982536	630.385837687	1853.35182022	376.0	-11.4045912485	-0.10851875203	-0.0199043932557	778.560723204	526.292761905	1641.98462073	337.131135622	-3.54350692816	-0.0524187415408
846.965982536	630.385837687	1853.35182022	376.0	-6.91619171385	-0.369491437246	-0.0677717236328	704.676726114	735.603730224	1725.1704552	284.889998866	-1.43645126819	-0.0212492791152
846.965982536	630.385837687	1853.35182022	376.0	-7.76951822918	-0.482119115421	-0.0884297717206	680.565118623	612.491051281	1709.3553127	416.299142796	-2.8203226229	-0.0417207488594
846.965982536	630.385837687	1853.35182022	376.0	-13.9605160214	-0.498775552396	-0.0914848775487	677.428922965	607.220142261	1594.61434243	309.965277202	-3.63345365093	-0.0537493143629
846.965982536	630.385837687	1853.35182022	376.0	-2.47164973257	0.696953229322	0.127834414769	877.92324464	628.491153754	1807.54345492	301.129056521	-0.475071344213	-0.0070276826067
846.965982536	630.385837687	1853.35182022	376.0	-1.65174680944	2.78552127633	0.510917328747	971.259891316	528.076078662	1822.73914066	323.403170686	-0.0655319806054	-0.000969407997121
846.965982536	630.385837687	1853.35182022	376.0	-18.4459832954	-0.463288942351	-0.0849759615465	687.128739323	509.606410259	1511.48285306	314.747703478	-5.19540244537	-0.0768550657599
846.965982536	630.385837687	1853.35182022	376.0	10.4161924777	3.14221336402	0.576341409395	1021.89263153	570.764466158	2046.40051311	453.743415414	1.95795065296	0.0289637670557
846.965982536	630.385837687	1853.35182022	376.0	-3.37175192442	-0.15124371244	-0.0277409597285	761.820732525	619.42038331	1790.86139456	409.620278723	-1.70256681642	-0.0251858996512
846.965982536	630.385837687	1853.35182022	376.0	2.92550834091	2.33163445361	0.427665893912	875.122955797	715.935503001	1907.57178231	316.513323512	1.03366352088	0.0152908804864
846.965982536	630.385837687	1853.35182022	376.0	-7.42150319838	0.00921580833104	0.00169035369241	801.031532753	596.324306295	1715.80525561	318.44941656	-2.12481275286	-0.0314321413145
846.965982536	630.385837687	1853.35182022	376.0	-0.380517439211	-0.111583478637	-0.020466522127	763.315170857	719.67846899	1846.29949334	363.30585349	-0.41167092741	-0.00608980661849
846.965982536	630.385837687	1853.35182022	376.0	-8.57740928243	-0.598135426712	-0.109709359265	650.578019084	611.187567074	1694.38224916	432.616663002	-3.15042635697	-0.0466039401919
846.965982536	630.385837687	1853.35182022	376.0	8.31773647488	2.18027073264	0.399902922349	900.769563407	652.360437088	2007.50874058	454.378740087	1.25694459357	0.0185938549344
846.965982536	630.385837687	1853.35182022	376.0	1.78485346911	0.866234987644	0.158883893552	967.322742053	491.026939575	1886.43143448	428.081752853	-0.901830942627	-0.0133406944176
846.965982536	630.385837687	1853.35182022	376.0	-15.6176562567	-0.47346615609	-0.0868426551889	684.300748886	581.882527132	1563.90170371	297.718427695	-4.08739325062	-0.0604643971985
846.965982536	630.385837687	1853.35182022	376.0	-2.49486051924	-0.155812312254	-0.0285789274128	758.032683172	661.472025044	1807.11327738	387.608569162	-1.18636994652	-0.0175498512799
846.965982536	630.385837687	1853.35182022	376.0	15.9026410882	2.92586374866	0.536658794692	976.803101751	770.764469528	2148.0837083	400.516137017	2.95914136564	0.0437742805568
846.965982536	630.385837687	1853.35182022	376.0	1.11085433591	2.32492587797	0.426435414155	869.272297073	720.852475004	1873.93985928	283.815087201	0.777664198893	0.0115039082677
846.965982536	630.385837687	1853.35182022	376.0	5.00437460975	2.92435429273	0.536381931903	974.773332443	597.060696333	1946.10048814	374.266459368	1.2911518466	0.0190998793876
846.965982536	630.385837687	1853.35182022	376.0	3.87349848582	0.312351445751	0.0572911675993	833.593611939	722.922189281	1925.14137492	368.625573697	0.544502037538	0.00805476386891
846.965982536	630.385837687	1853.35182022	376.0	18.2425155121	3.24319126018	0.594862666944	1057.48464978	760.344700185	2191.44981352	373.620463561	3.296752848	0.0487685332544
846.965982536	630.385837687	1853.35182022	376.0	8.27006385545	3.22097726095	0.590788199001	1037.75684853	563.683972607	2006.62519922	405.184378087	1.85874495861	0.0274962271983
846.965982536	630.385837687	1853.35182022	376.0	4.08260149829	3.04972604021	0.559377483531	997.189395268	583.507220572	1929.0167894	348.320173564	1.28117734168	0.0189523275397
846.965982536	630.385837687	1853.35182022	376.0	-7.76377571574	-0.289985527648	-0.0531888348584	731.071447658	524.662867518	1709.46174168	453.727426502	-3.52359200096	-0.052124142026
846.965982536	630.385837687	1853.35182022	376.0	-5.74832592679	-0.415327395722	-0.0761789060386	696.973783715	635.209694359	1746.81511703	414.631638953	-2.23545031259	-0.0330687916064
846.965982536	630.385837687	1853.35182022	376.0	0.216825993157	2.11283091056	0.387533182421	961.379203385	518.151490191	1857.37036871	377.839675138	-0.318358655086	-0.00470944756044
846.965982536	630.385837687	1853.35182022	376.0	-8.06350558262	0.082820613806	0.0151908682696	818.85633377	581.407166157	1703.90669273	303.643192807	-2.24979448573	-0.0332809835167
846.965982536	630.385837687	1853.35182022	376.0	11.6959649477	2.86655106176	0.525779725195	963.96517582	643.317175813	2070.11919947	462.83684784	2.08070327123	0.0307796341898
846.965982536	630.385837687	1853.35182022	376.0	6.47146868667	2.91414440348	0.534509244953	962.952477121	727.435958606	1973.29090292	282.902467196	1.76442624666	0.0261009799801
846.965982536	630.385837687	1853.35182022	376.0	-10.1345768529	-0.193627679979	-0.0355149816542	755.182976972	568.027625103	1665.52245565	342.311853573	-3.06342325542	-0.0453169120625
846.965982536	630.385837687	1853.35182022	376.0	9.45500122952	0.267361067912	0.0490390806882	826.955104753	746.006511758	2028.58625761	455.624641101	1.14459409687	0.0169318653382
846.965982536	630.385837687	1853.35182022	376.0	11.7330301316	2.53037383384	0.464118458152	902.948607928	722.615776686	2070.80614773	445.24176312	2.12652736788	0.031457505442
846.965982536	630.385837687	1853.35182022	376.0	5.66843756382	2.67434472924	0.490525445569	927.483029749	660.616853686	1958.40791099	370.308027556	1.3985615865	0.0206887808655
846.965982536	630.385837687	1853.35182022	376.0	-1.07435936841	0.186538915132	0.0342147679993	840.726876942	588.637946882	1833.44016131	404.075337488	-1.22162968214	-0.018071445002
846.965982536	630.385837687	1853.35182022	376.0	-1.78198556412	0.272921220068	0.0500589178408	859.887644923	578.896412891	1820.32535833	381.54130052	-1.24181186508	-0.0183699980041
846.965982536	630.385837687	1853.35182022	376.0	-3.98338994926	-0.0186111441998	-0.0034136361335	793.652433069	607.944788796	1779.52559009	377.928368227	-1.65290507556	-0.0244512585142
846.965982536	630.385837687	1853.35182022	376.0	-3.53487731812	2.10261870018	0.385660069731	974.82267899	486.014541816	1787.83810711	327.000886298	-0.964632222153	-0.0142697074283
846.965982536	630.385837687	1853.35182022	376.0	2.0321812288	3.13787891912	0.575546390155	1013.54908348	566.466730603	1891.01528802	310.999473931	1.0577561906	0.015647280926
846.965982536	630.385837687	1853.35182022	376.0	-3.72342360289	-0.553075767102	-0.101444564766	661.555158625	660.233784314	1784.3436811	462.554738165	-2.04622569607	-0.0302696108886
846.965982536	630.385837687	1853.35182022	376.0	6.51557432718	2.08188108448	0.381856398474	843.601807652	782.737368964	1974.10833561	347.769158999	1.55907873827	0.0230632949448
846.965982536	630.385837687	1853.35182022	376.0	4.53541937572	-0.129799155885	-0.0238076221359	759.372717908	714.250397097	1937.40909778	463.785982773	-0.0356895920219	-0.000527952544703
846.965982536	630.385837687	1853.35182022	376.0	-10.9306960798	-0.450655131079	-0.0826586814158	688.072481717	676.729055364	1650.76756547	285.966028384	-2.52011980018	-0.0372798787008
846.965982536	630.385837687	1853.35182022	376.0	0.412967643733	0.816390101434	0.149741397915	881.855507596	637.800278289	1861.00556357	341.34977768	0.0178531736385	0.000264100201753
846.965982536	630.385837687	1853.35182022	376.0	2.7061514396	3.15016000556	0.577798973874	1024.284166	518.951403715	1903.50632719	360.270757472	0.926145371992	0.0137003753253
846.965982536	630.385837687	1853.35182022	376.0	11.3314017729	2.66651657281	0.489089613501	921.784617452	734.903380974	2063.36256124	406.674562813	2.25993900094	0.0334310503098
846.965982536	630.385837687	1853.35182022	376.0	-5.37554741773	-0.122086529942	-0.022392980547	762.00276269	699.632171655	1753.72401431	292.089079965	-1.19185179373	-0.0176309436942
846.965982536	630.385837687	1853.35182022	376.0	0.193665041881	0.786162380227	0.14419706167	965.131813712	485.258098823	1856.9411148	406.551202267	-1.18823042679	-0.0175773731774
846.965982536	630.385837687	1853.35182022	376.0	7.18207267737	0.27140416511	0.0497806612453	833.932749336	715.666290605	1986.46089492	436.861854978	0.775953964417	0.0114786089411
846.965982536	630.385837687	1853.35182022	376.0	-18.0976278578	-0.563296516682	-0.103319243705	659.823957258	508.922546909	1517.9391049	349.192600735	-5.29860522115	-0.0783817340407
846.965982536	630.385837687	1853.35182022	376.0	-9.61758887894	-0.0984628353852	-0.0180599477963	774.758743667	614.334749514	1675.10406167	286.010568492	-2.41492860807	-0.0357237959773
846.965982536	630.385837687	1853.35182022	376.0	-3.39366439665	-0.146179794497	-0.0268121413237	762.688666524	625.213903412	1790.45527936	402.55270942	-1.6313877791	-0.0241329553121
846.965982536	630.385837687	1853.35182022	376.0	5.03305812365	-0.108580498982	-0.0199157188154	762.890412344	729.605485079	1946.63209457	454.136197148	0.170382932776	0.00252045758544
846.965982536	630.385837687	1853.35182022	376.0	-8.66483145228	-0.301695231745	-0.0553366162408	727.95141506	546.61666558	1692.76200878	418.193928143	-3.34736058039	-0.049517168349
846.965982536	630.385837687	1853.35182022	376.0	-8.86966889677	-0.196782047046	-0.0360935522828	754.244123008	566.634421233	1688.96565028	368.087106036	-2.93675980184	-0.0434431923348
846.965982536	630.385837687	1853.35182022	376.0	13.4084054707	3.25105230739	0.596304531803	1052.91609795	732.827240573	2101.85674708	316.113408557	2.73064215038	0.0403941146505
846.965982536	630.385837687	1853.35182022	376.0	18.8302645703	3.04068202933	0.557718640742	1006.54073012	778.380878806	2202.34287139	417.421262465	3.30195791766	0.0488455313263
846.965982536	630.385837687	1853.35182022	376.0	-0.371172238144	-0.551278700285	-0.101114948695	660.766318264	747.961610564	1846.47269279	437.744763963	-0.822364439015	-0.0121651544233
846.965982536	630.385837687	1853.35182022	376.0	-4.16407060967	0.0335546192501	0.00615455232028	812.331594619	526.70636332	1776.17694178	437.138983845	-2.53866230668	-0.0375541761343
846.965982536	630.385837687	1853.35182022	376.0	-2.93799158098	0.286419798736	0.0525348126809	843.35193438	657.205848677	1798.90049978	298.342716722	-0.680793503792	-0.0100709098194
846.965982536	630.385837687	1853.35182022	376.0	-1.51937729787	3.07649687083	0.564287760607	1001.65937254	538.293856672	1825.19241342	285.239184203	0.375799648038	0.00555916639109
846.965982536	630.385837687	1853.35182022	376.0	-9.94670083944	-0.348344850993	-0.0638930394338	715.619337756	584.187506758	1669.00445916	369.197614649	-3.12022860049	-0.0461572278179
846.965982536	630.385837687	1853.35182022	376.0	-12.9909549462	-0.647449965961	-0.11875457923	636.620495111	534.016550846	1612.58372026	441.946674306	-4.61290780989	-0.0682382812114
846.965982536	630.385837687	1853.35182022	376.0	-2.09342213814	0.386256683773	0.0708467871925	894.891561052	511.111621072	1814.55334292	408.550160797	-1.84520659041	-0.0272959554795
846.965982536	630.385837687	1853.35182022	376.0	19.2927048713	3.20064248734	0.587058416606	1044.46438572	739.576334422	2210.91351713	426.872796989	3.37791052273	0.0499690905729
846.965982536	630.385837687	1853.35182022	376.0	3.99241630112	2.93017823598	0.537450153334	964.814249808	675.465522692	1927.34534041	287.065567911	1.40509336155	0.0207854047566
846.965982536	630.385837687	1853.35182022	376.0	-11.7791769529	-0.0869558091199	-0.0159493413646	783.620324405	533.074697541	1635.04222976	318.347207814	-3.48696018303	-0.0515822512283
846.965982536	630.385837687	1853.35182022	376.0	-10.8164427795	-0.0247792667638	-0.00454498656709	800.65805919	503.904451356	1652.88508109	348.32257054	-3.59125151498	-0.053125022411
846.965982536	630.385837687	1853.35182022	376.0	5.95465119234	0.14847688545	0.0272334712857	808.932320849	761.768336953	1963.71245648	393.011798682	0.814265654142	0.0120453499133
846.965982536	630.385837687	1853.35182022	376.0	-15.3082354459	-0.583286437488	-0.106985773567	653.414264727	490.402529746	1569.63635994	425.819565468	-5.22531046681	-0.0772974921126
846.965982536	630.385837687	1853.35182022	376.0	5.29965669541	3.00637634219	0.551426328354	1009.80385801	503.453085611	1951.57310405	438.316160437	0.80332050739	0.0118834394584
846.965982536	630.385837687	1853.35182022	376.0	2.15657990361	0.0739482066667	0.013563500856	805.598772648	681.995475785	1893.32083312	405.726584688	-0.196859585041	-0.00291212403907
846.965982536	630.385837687	1853.35182022	376.0	-9.34145691156	0.0975190825892	0.0178868456693	830.637483011	502.816106105	1680.22175852	346.768169401	-3.22637740542	-0.0477274764115
846.965982536	630.385837687	1853.35182022	376.0	5.57605586487	0.481112039515	0.0882450549367	878.947982447	630.78999968	1956.69575309	446.957770965	0.237620491479	0.00351509602779
846.965982536	630.385837687	1853.35182022	376.0	7.56840797753	2.56956820998	0.471307448639	914.353293359	673.139505268	1993.62104724	406.12824861	1.55316530935	0.0229758181857
846.965982536	630.385837687	1853.35182022	376.0	15.5051051921	2.90186358597	0.532256710559	969.815911645	731.384572118	2140.71596953	439.515485765	2.81873270421	0.0416972293522
846.965982536	630.385837687	1853.35182022	376.0	-7.27959317084	0.239087150413	0.0438531090266	857.680756669	544.8354575	1718.43534769	315.919133517	-2.27781879303	-0.0336955442757
846.965982536	630.385837687	1853.35182022	376.0	-9.73882258487	-0.646071244936	-0.118501695696	639.184214759	682.348280549	1672.85717458	351.32467927	-2.57127968795	-0.0380366817744
846.965982536	630.385837687	1853.35182022	376.0	-6.90127052707	0.317259130434	0.0581913298669	885.361093183	474.878565485	1725.44699729	365.207338623	-2.89975045411	-0.0428957167768
846.965982536	630.385837687	1853.35182022	376.0	-1.09777700518	-0.189569022221	-0.0347705469957	747.799578006	698.599770602	1833.00615012	386.606801508	-0.758967601763	-0.011227331387
846.965982536	630.385837687	1853.35182022	376.0	7.10091051905	0.0728424646066	0.0133606868317	798.886469038	740.391054069	1984.95667458	445.679151473	0.685415159725	0.0101392775107
846.965982536	630.385837687	1853.35182022	376.0	-15.2120903756	-0.651779768297	-0.119548746936	637.447260666	597.512374085	1571.41826635	336.458631603	-4.13840168608	-0.0612189598532
846.965982536	630.385837687	1853.35182022	376.0	13.5476437486	3.26422330734	0.598720342506	1054.66426995	705.796963503	2104.43732223	343.976088778	2.78207351909	0.0411549337143
846.965982536	630.385837687	1853.35182022	376.0	0.814116889078	0.550034045637	0.100886655473	915.268100435	548.47850421	1868.44027041	404.69366576	-0.82547854408	-0.0122112210663
846.965982536	630.385837687	1853.35182022	376.0	9.88730403019	3.1101149329	0.570453949541	1011.26240937	694.074936758	2036.59834944	331.261003308	2.29271045224	0.0339158350923
846.965982536	630.385837687	1853.35182022	376.0	3.71487300222	2.3914098362	0.438629830558	915.591755364	623.123240255	1922.20148663	383.48649101	0.77597318476	0.0114788932657
846.965982536	630.385837687	1853.35182022	376.0	-3.66187298825	2.71001732633	0.497068475115	951.95976261	549.925862675	1785.48443054	283.598805256	-0.304739217715	-0.00450797659341
846.965982536	630.385837687	1853.35182022	376.0	-10.3172252414	0.173736443518	0.0318665523694	848.035583764	508.372245793	1662.13733842	305.72950886	-3.16692437538	-0.0468479937187
846.965982536	630.385837687	1853.35182022	376.0	-7.63416425304	-0.163392851349	-0.0299693417735	762.121463529	571.317641219	1711.86389808	378.424793333	-2.69176894205	-0.0398190671901
846.965982536	630.385837687	1853.35182022	376.0	15.8383637887	2.84207475417	0.521290307075	957.609269544	728.188887187	2146.89242379	461.094267063	2.78097534963	0.041138688604
846.965982536	630.385837687	1853.35182022	376.0	-9.31657082348	-0.326815648391	-0.0599441761539	718.548726596	658.998656481	1680.68298528	303.135602207	-2.27276369899	-0.033620764778
846.965982536	630.385837687	1853.35182022	376.0	-6.19836729131	-0.615450261756	-0.112885227762	646.211706418	734.918355105	1738.47426721	357.344205683	-1.62193489069	-0.0239931196848
846.965982536	630.385837687	1853.35182022	376.0	-4.09501797378	0.159422484398	0.0292411013203	842.33834211	527.499492464	1777.45673007	407.618895494	-2.26985176785	-0.0335776888735
846.965982536	630.385837687	1853.35182022	376.0	-9.36893422624	0.0448046874032	0.00821802777021	816.837851662	515.510151852	1679.71250721	347.364503692	-3.17053304217	-0.0469013763634
846.965982536	630.385837687	1853.35182022	376.0	8.80363553174	2.64152175213	0.484505090265	914.838475066	737.818647154	2016.5141596	363.857037376	1.98943412529	0.0294294988949
846.965982536	630.385837687	1853.35182022	376.0	-10.6970014867	-0.327825058598	-0.0601293210928	720.828760349	591.280534308	1655.09874846	342.989453803	-3.097436607	-0.0458200681509
846.965982536	630.385837687	1853.35182022	376.0	-5.65751534131	0.229968492229	0.04218057451	847.25276213	595.350768116	1748.49815667	305.89462642	-1.59537958325	-0.023600289693
846.965982536	630.385837687	1853.35182022	376.0	8.42725744604	2.55038375819	0.467788657041	897.92552351	759.077814073	2009.53854949	352.535211912	1.94227668914	0.0287319036854
846.965982536	630.385837687	1853.35182022	376.0	-3.98826980023	0.124958576341	0.0229197682209	837.799193743	483.441899112	1779.43514929	458.19405643	-2.91062303143	-0.0430565537194
846.965982536	630.385837687	1853.35182022	376.0	6.04334866498	-0.246922900557	-0.0452903339247	730.227605728	765.538617792	1965.35633271	469.590109188	0.329378351963	0.00487246082786
846.965982536	630.385837687	1853.35182022	376.0	-15.5858566189	-0.648101862693	-0.11887414943	636.231843727	511.988534253	1564.49106288	416.2706849	-5.1261415456	-0.0758304962367
846.965982536	630.385837687	1853.35182022	376.0	6.56840006304	3.14218235828	0.576335722355	1023.3523873	537.304304457	1975.08738235	414.430690596	1.41594003939	0.0209458585709
846.965982536	630.385837687	1853.35182022	376.0	9.95609453709	3.27872237796	0.601379746508	1055.51431378	514.390060576	2037.87327955	467.968905192	1.79841924719	0.0266038350177
846.965982536	630.385837687	1853.35182022	376.0	-0.877859359147	-0.348502584818	-0.063921970803	709.403389819	736.528117052	1837.08199781	391.150490941	-0.651034357297	-0.00963068575883
846.965982536	630.385837687	1853.35182022	376.0	19.2186720665	3.15743405362	0.579133171977	1034.76559687	758.424665787	2209.54142879	416.351166129	3.37075692426	0.0498632681103
846.965982536	630.385837687	1853.35182022	376.0	16.4919428351	3.06621278206	0.562401464061	1006.27327381	702.437593539	2159.00554295	450.294675604	2.95702621658	0.0437429913695
846.965982536	630.385837687	1853.35182022	376.0	-9.45051087009	-0.233997512326	-0.0429195730605	742.297933072	627.725284629	1678.20060499	308.17738729	-2.44179574851	-0.0361212388833
846.965982536	630.385837687	1853.35182022	376.0	3.52593892638	2.5495169851	0.467629674449	894.853213655	727.518438499	1918.6998735	296.328221341	1.24181997217	0.0183701179315
846.965982536	630.385837687	1853.35182022	376.0	-1.20258812593	0.123775966829	0.0227028552512	829.812160629	564.873203079	1831.0636313	436.378267593	-1.62832180683	-0.0240876006928
846.965982536	630.385837687	1853.35182022	376.0	16.6921076061	3.23289232849	0.592973647926	1054.16789417	768.529138542	2162.71530037	340.018267665	3.10540460342	0.0459379379204
846.965982536	630.385837687	1853.35182022	376.0	2.43357110167	-0.140286752779	-0.0257312459242	759.97214884	674.30725737	1898.45445453	464.175048322	-0.602929283046	-0.0089190722344
846.965982536	630.385837687	1853.35182022	376.0	-15.5662747425	-0.536854394082	-0.098469257902	666.860151714	524.010915849	1564.85398394	373.982916379	-4.77870310996	-0.0706908744077
846.965982536	630.385837687	1853.35182022	376.0	2.67364391353	2.7334834908	0.501372613866	954.369419336	576.416299643	1902.90384836	372.118129382	0.685594439483	0.0101419295781
846.965982536	630.385837687	1853.35182022	376.0	12.2593465962	2.41251380633	0.442500698153	879.234055834	783.936807654	2080.56064351	417.389780024	2.32422865226	0.0343820806547
846.965982536	630.385837687	1853.35182022	376.0	-7.19635787718	-0.203969405321	-0.0374118498388	751.761548397	576.056967165	1719.97799052	392.159474955	-2.66485732042	-0.0394209662785
846.965982536	630.385837687	1853.35182022	376.0	6.95745355449	3.19366423887	0.585778473747	1033.35438577	538.594504599	1982.29791232	410.349021948	1.54998380699	0.0229287545413
846.965982536	630.385837687	1853.35182022	376.0	-5.38357369048	-0.0865345406897	-0.0158720727604	783.748303922	503.243670453	1753.57525924	466.583284863	-3.19380254447	-0.0472455997702
846.965982536	630.385837687	1853.35182022	376.0	-6.48238118228	-0.471593633644	-0.0864991991276	682.974048642	621.004021219	1733.21049059	429.232420726	-2.57963691526	-0.0381603093973
846.965982536	630.385837687	1853.35182022	376.0	4.65457512784	1.28028790378	0.23482903591	876.244331658	673.420391432	1939.61747308	389.952749988	0.825690643454	0.012214358631
846.965982536	630.385837687	1853.35182022	376.0	9.0220074835	1.89550573456	0.347671631431	852.983257738	755.824067909	2020.56136014	411.754034492	1.70325245543	0.0251960422401
846.965982536	630.385837687	1853.35182022	376.0	7.15008740509	3.20729339929	0.588278319753	1033.24049574	572.598326256	1985.86809529	380.029273294	1.77184869265	0.026210779477
846.965982536	630.385837687	1853.35182022	376.0	-15.9979210209	-0.441547666265	-0.0809881999752	692.211261003	475.338036505	1556.85405979	389.304762277	-5.21053774469	-0.0770789607203
846.965982536	630.385837687	1853.35182022	376.0	-7.80722334784	0.0534521914388	0.00980414369751	816.780660549	539.261129972	1708.6565042	352.614713676	-2.7018757264	-0.0399685758343
846.965982536	630.385837687	1853.35182022	376.0	-4.33117534094	0.161125300356	0.0295534299993	841.874831918	535.949870201	1773.0799032	395.255201086	-2.18424698887	-0.0323113459892
846.965982536	630.385837687	1853.35182022	376.0	11.0109025846	2.98333693065	0.54720046417	983.612758208	688.06600807	2057.4225837	385.74381742	2.34115743023	0.0346325063644
846.965982536	630.385837687	1853.35182022	376.0	12.4358304735	2.62354442808	0.481207708746	918.827164474	704.687319396	2083.83151066	460.317026794	2.18612319239	0.0323391004792
846.965982536	630.385837687	1853.35182022	376.0	-2.75977307318	0.699275367152	0.128260338803	956.857094779	482.489504021	1802.20351574	362.856916938	-1.62899296957	-0.0240975291357
846.965982536	630.385837687	1853.35182022	376.0	-2.36048567284	-0.598238017619	-0.109728176379	649.675929155	751.061677041	1809.60371604	408.866109843	-1.05086857014	-0.0155453930494
846.965982536	630.385837687	1853.35182022	376.0	-4.24412557939	-0.197601250847	-0.0362438097665	748.014907816	670.11264135	1774.69324155	356.565692379	-1.35535873661	-0.0200496854528
846.965982536	630.385837687	1853.35182022	376.0	-3.69798084959	-0.317003818764	-0.0581445008739	721.421992805	620.549441199	1784.81522484	442.843790832	-2.03454533404	-0.0300968244681
846.965982536	630.385837687	1853.35182022	376.0	9.53822840828	2.69780007877	0.494827600655	926.64217861	717.97793668	2030.12875005	385.508634755	2.05051928121	0.0303331254616
846.965982536	630.385837687	1853.35182022	376.0	-1.86810302117	2.77867317288	0.509661256948	979.043701139	509.52088031	1818.72929888	330.164717428	-0.219142482587	-0.00324175270099
846.965982536	630.385837687	1853.35182022	376.0	10.3520413902	2.93673703852	0.53865316187	977.212117232	626.401165571	2045.21156776	441.598284956	1.97056313141	0.0291503421806
846.965982536	630.385837687	1853.35182022	376.0	-14.0869190043	-0.00590881797314	-0.00108378906331	806.848101961	486.572653757	1592.27165044	298.850894726	-4.19130178075	-0.0620015056324
846.965982536	630.385837687	1853.35182022	376.0	5.96624547615	0.219098363382	0.0401867871207	824.654981487	728.082799815	1963.92733935	411.189558053	0.695853745985	0.0102936944672
846.965982536	630.385837687	1853.35182022	376.0	-10.7396152905	-0.601160068947	-0.110264135904	649.563325901	573.073237845	1654.30896475	431.672401006	-3.82475575199	-0.0565792271005
846.965982536	630.385837687	1853.35182022	376.0	4.40001263496	2.52409332373	0.462966493714	951.015671231	559.667092656	1934.89953448	424.216770596	0.547103989743	0.00809325428614
846.965982536	630.385837687	1853.35182022	376.0	-18.565204694	-0.261977102461	-0.0480515595123	741.370957681	479.797157371	1509.2732611	288.105146048	-5.25809782023	-0.0777825121335
846.965982536	630.385837687	1853.35182022	376.0	-4.03038687913	-0.461898551198	-0.0847209374905	681.474857025	782.859703605	1778.65457164	314.320011008	-0.843154063591	-0.0124726932484
846.965982536	630.385837687	1853.35182022	376.0	-11.8967148816	-0.361124169173	-0.0662370082856	713.308118393	511.873412739	1632.86383842	407.682307286	-4.20147292754	-0.0621519663837
846.965982536	630.385837687	1853.35182022	376.0	-3.36664391899	0.134285283136	0.0246304627909	828.41302877	597.71707082	1790.95606387	364.825964281	-1.44077688468	-0.0213132675249
846.965982536	630.385837687	1853.35182022	376.0	1.36917953551	0.166206463946	0.0304854115821	800.414158418	783.848453613	1878.72753407	294.464922035	0.359390973064	0.00531643451278
846.965982536	630.385837687	1853.35182022	376.0	1.71238134564	3.00543904538	0.551254410378	982.068021633	610.758453645	1885.08827106	292.261795784	1.01792220558	0.0150580207926
846.965982536	630.385837687	1853.35182022	376.0	2.86364946283	2.74568676629	0.503610925585	932.505627322	665.018236513	1906.42531967	308.901455832	1.12995778916	0.0167153519107
846.965982536	630.385837687	1853.35182022	376.0	5.89335193932	3.19022664346	0.585147953679	1025.56501693	636.846866825	1962.57636566	300.164481908	1.757727214	0.0260018818639
846.965982536	630.385837687	1853.35182022	376.0	7.77521356076	2.82191894303	0.517593349786	965.116738458	587.226967854	1997.45388228	445.110175966	1.34761743665	0.0199351691812
846.965982536	630.385837687	1853.35182022	376.0	13.9079359152	2.92565685673	0.536620846797	973.678237741	724.103079579	2111.11480366	413.333486342	2.67512166645	0.0395728057168
846.965982536	630.385837687	1853.35182022	376.0	-11.3312093083	-0.0460209101804	-0.00844110604924	792.766101865	545.169450173	1643.34464626	305.409094217	-3.24141268914	-0.0479498918512
846.965982536	630.385837687	1853.35182022	376.0	-0.318647873285	3.3131593665	0.607696142058	1058.42203211	477.070934147	1847.44615406	311.953187804	0.594193236863	0.008789840782
846.965982536	630.385837687	1853.35182022	376.0	7.49861405926	2.39045767941	0.43845518698	877.834349388	746.873013671	1992.32752038	367.620157323	1.71173683286	0.025321550782
846.965982536	630.385837687	1853.35182022	376.0	-5.13722740889	-0.143288394708	-0.0262818038717	758.619428352	689.033947687	1758.14092253	310.487546493	-1.24667376207	-0.0184419195573
846.965982536	630.385837687	1853.35182022	376.0	-7.97881335497	0.0127866931077	0.00234532155314	806.903521268	541.832399216	1705.47633768	356.740417193	-2.76141487674	-0.0408493324962
846.965982536	630.385837687	1853.35182022	376.0	-6.33266668722	-0.138171772366	-0.0253433184824	760.606591269	677.005286491	1735.98522691	298.373349147	-1.49253877545	-0.0220789759682
846.965982536	630.385837687	1853.35182022	376.0	-6.47603449517	-0.0071241498	-0.00130670392516	805.341316534	480.542889975	1733.32811703	447.44391052	-3.42093331646	-0.0506055224328
846.965982536	630.385837687	1853.35182022	376.0	4.94411931104	3.1443928831	0.576741174449	1027.856029	507.712450353	1944.98374547	409.415266118	1.06387581203	0.0157378078702
846.965982536	630.385837687	1853.35182022	376.0	-13.3998428743	-0.515746548249	-0.0945976794293	672.927241261	599.1584689	1605.00558841	332.919878244	-3.65947777591	-0.0541342866259
846.965982536	630.385837687	1853.35182022	376.0	-14.0335806817	-0.0513464482318	-0.00941791053409	795.989027568	474.026120834	1593.26019722	323.245048814	-4.37708300341	-0.0647497485711
846.965982536	630.385837687	1853.35182022	376.0	-13.271152701	-0.490208435443	-0.0899135061341	679.274193624	639.705577374	1607.39067007	288.410899076	-3.22821169402	-0.0477546108583
846.965982536	630.385837687	1853.35182022	376.0	-16.3797369889	-0.293246064619	-0.053786879057	732.376105048	502.483903151	1549.77766659	314.917658393	-4.7355442198	-0.070052429287
846.965982536	630.385837687	1853.35182022	376.0	-0.276677686109	0.271225706757	0.0497479286055	865.32732843	541.6717935	1848.22400929	441.224887361	-1.54357159355	-0.0228338993128
846.965982536	630.385837687	1853.35182022	376.0	-6.32013005925	-0.570816094232	-0.104698476565	657.245863117	611.602912119	1736.21757473	467.368799494	-2.89438277	-0.0428163131657
846.965982536	630.385837687	1853.35182022	376.0	-12.6364774803	0.0715436110602	0.0131224525055	826.132063341	484.080847611	1619.15343483	308.940523879	-3.90252375619	-0.0577296413638
846.965982536	630.385837687	1853.35182022	376.0	-14.3104830146	-0.381623881255	-0.0699970435171	708.285256191	485.517490029	1588.12822279	394.325476569	-4.80376768278	-0.0710616521121
846.965982536	630.385837687	1853.35182022	376.0	-15.8216987189	-0.498515307738	-0.0914371437525	677.12754144	512.801842622	1560.12007903	370.190694963	-4.86679155777	-0.0719939579552
846.965982536	630.385837687	1853.35182022	376.0	4.14663796091	0.598050031971	0.109693696253	926.606945192	536.298673222	1930.20361035	467.297991936	-0.607562161688	-0.00898760594213
846.965982536	630.385837687	1853.35182022	376.0	6.44283573678	3.21749859395	0.590150145625	1043.67811533	497.692239469	1972.76023362	431.389878822	1.26634263062	0.0187328791512
846.965982536	630.385837687	1853.35182022	376.0	0.10095920421	3.22301408556	0.591161791189	1030.97740624	542.156222582	1855.22294947	282.089320655	0.791476790786	0.0117082365501
846.965982536	630.385837687	1853.35182022	376.0	-14.6644950696	-0.42844721093	-0.0785853284904	695.955844544	564.533028572	1581.56713392	321.078260809	-4.05147442672	-0.0599330536497
846.965982536	630.385837687	1853.35182022	376.0	3.85039801568	0.290562431821	0.0532946500039	829.600282816	730.507514776	1924.71324193	364.605444341	0.56315301245	0.00833066586465
846.965982536	630.385837687	1853.35182022	376.0	-3.05876708153	-0.428008811166	-0.0785049176754	692.85162921	659.692053177	1796.66210484	444.118422454	-1.74323182827	-0.025787453081
846.965982536	630.385837687	1853.35182022	376.0	-0.726739819341	-0.384619788839	-0.0705465496769	702.762972266	673.440394292	1839.88277455	463.679407995	-1.31492458804	-0.0194515471604
846.965982536	630.385837687	1853.35182022	376.0	0.490547202802	0.386899045508	0.0709646084937	848.303782549	681.523561455	1862.44338574	332.616041731	-0.00551691265767	-8.16111339892e-05
846.965982536	630.385837687	1853.35182022	376.0	10.8914094995	3.03589047013	0.556839778087	996.501516022	753.773883599	2055.20795643	304.93255681	2.3809295892	0.0352208519112
846.965982536	630.385837687	1853.35182022	376.0	-5.17792647433	-0.371854345141	-0.0682051256677	705.966867286	696.402787906	1757.38662566	355.01697047	-1.48178860565	-0.0219199497877
846.965982536	630.385837687	1853.35182022	376.0	12.3957604658	2.97480708198	0.545635928463	983.853917081	749.166324299	2083.08887245	350.068631067	2.58002043354	0.0381659827446
846.965982536	630.385837687	1853.35182022	376.0	19.8046865981	3.12696438684	0.573544458334	1028.30438854	770.320289154	2220.40233978	421.777662087	3.42223967906	0.0506248473234
846.965982536	630.385837687	1853.35182022	376.0	-5.91219133405	0.0343873826517	0.00630729689136	802.525281102	631.393576599	1743.77811452	309.859256818	-1.57958488153	-0.0233666402593
846.965982536	630.385837687	1853.35182022	376.0	15.7296334319	3.10635571586	0.569764437978	1018.31275865	748.338649756	2144.87726775	378.225859342	2.99608479909	0.0443207810517
846.965982536	630.385837687	1853.35182022	376.0	-6.81552542962	-0.395994887161	-0.0726329580266	701.195665739	670.733727142	1727.03615562	355.106762735	-1.93981987981	-0.0286955603522
846.965982536	630.385837687	1853.35182022	376.0	-18.8117344547	-0.487752856717	-0.0894631065146	680.243894672	487.73244931	1504.70419729	336.727853309	-5.49794084128	-0.0813304858177
846.965982536	630.385837687	1853.35182022	376.0	-3.35118762565	0.57767414462	0.105956372821	940.798206801	473.69055451	1791.24252336	376.753762053	-2.04246923359	-0.0302140419171
846.965982536	630.385837687	1853.35182022	376.0	9.34864038532	3.03969879127	0.557538296271	994.397661015	678.630236044	2026.61501697	353.587119912	2.17874075103	0.0322298927668
846.965982536	630.385837687	1853.35182022	376.0	17.8442939995	3.00390975549	0.550973909664	995.187688364	754.035482389	2184.06936787	434.846197116	3.15477189467	0.046668223294
846.965982536	630.385837687	1853.35182022	376.0	-4.68577655638	2.3846700822	0.437393632099	950.089930622	525.748540143	1766.50789512	290.669424359	-0.805398677696	-0.0119141816227
846.965982536	630.385837687	1853.35182022	376.0	10.5831374266	3.01043667112	0.552171069537	995.438046876	584.614188768	2049.49459036	469.442354712	1.84133847277	0.0272387348043
846.965982536	630.385837687	1853.35182022	376.0	-10.5684232814	-0.553686282002	-0.101556544755	661.584597213	538.72710079	1657.48175497	457.170056966	-4.13973206562	-0.0612386400239
846.965982536	630.385837687	1853.35182022	376.0	3.08117568638	2.74806584841	0.50404729428	947.11323238	604.819162878	1910.45684589	358.524450633	0.912090005419	0.0134924557015
846.965982536	630.385837687	1853.35182022	376.0	-8.73752838496	0.129686194438	0.0237869028683	839.656873229	487.705787001	1691.41467886	364.052018629	-3.28288211282	-0.0485633448642
846.965982536	630.385837687	1853.35182022	376.0	-1.26319830598	-0.545200458435	-0.100000084086	661.805610218	781.990257373	1829.94031143	386.144443835	-0.610991260462	-0.00903833225535
846.965982536	630.385837687	1853.35182022	376.0	-10.8398529473	-0.425028834769	-0.0779583335966	696.10875242	561.990174466	1652.45120831	394.352281428	-3.61245324665	-0.0534386574948
846.965982536	630.385837687	1853.35182022	376.0	12.6858490072	2.54153039309	0.466164782298	899.038752723	786.955165243	2088.46523371	402.471315743	2.45783200825	0.0363584616605
846.965982536	630.385837687	1853.35182022	376.0	-0.281292174185	3.20399233747	0.58767284253	1026.86283946	539.095169615	1848.13848659	282.180477521	0.706515335576	0.0104514102896
846.965982536	630.385837687	1853.35182022	376.0	7.99146124642	2.97233836276	0.545183118628	980.964552516	636.632824626	2001.4617127	383.864335554	1.84693232263	0.0273214840625
846.965982536	630.385837687	1853.35182022	376.0	6.76867547296	2.70972537782	0.497014926232	931.804066233	669.304718336	1978.79919031	377.690405737	1.58760608065	0.023485297051
846.965982536	630.385837687	1853.35182022	376.0	3.82265210328	0.661836513251	0.121393344323	858.393374719	695.565150608	1924.19901256	370.240487233	0.632643405391	0.00935863025726
846.965982536	630.385837687	1853.35182022	376.0	-13.1653087625	-0.299192528787	-0.054877573145	728.238700182	593.761301639	1609.35233063	287.352328813	-3.38028541719	-0.0500042221478
846.965982536	630.385837687	1853.35182022	376.0	-5.50216654242	-0.404033567504	-0.0741074041643	695.193715267	768.761207972	1751.37731646	287.422393218	-1.08135488241	-0.0159963740002
846.965982536	630.385837687	1853.35182022	376.0	-8.34474024626	0.149986718431	0.0275104032339	844.245383973	490.870053095	1698.69442498	363.578987908	-3.16493851323	-0.0468186170596
846.965982536	630.385837687	1853.35182022	376.0	-6.75843876463	0.0869934241437	0.015956240672	825.617547161	528.001924344	1728.09417236	374.474700855	-2.66019991245	-0.0393520697108
846.965982536	630.385837687	1853.35182022	376.0	-8.00097139219	-0.472882435263	-0.0867355897401	681.413130766	714.739924832	1705.06567129	308.912615693	-1.82705824177	-0.0270274887836
846.965982536	630.385837687	1853.35182022	376.0	7.24739735792	2.87986898176	0.528222483816	974.277195483	578.589454113	1987.67159108	434.804941479	1.32740079327	0.0196361064094
846.965982536	630.385837687	1853.35182022	376.0	8.91336181158	2.33797371218	0.428828633928	893.400411484	686.241696178	2018.5477736	438.905665939	1.56277543856	0.0231179798603
846.965982536	630.385837687	1853.35182022	376.0	2.02398999695	1.24201709093	0.227809444412	915.142085212	589.617583816	1890.86347567	386.103806645	0.0843345973496	0.00124755321523
846.965982536	630.385837687	1853.35182022	376.0	10.1056650749	2.93240299901	0.537858216987	972.949655359	669.113049791	2040.64534783	398.582642684	2.14403193806	0.0317164487879
846.965982536	630.385837687	1853.35182022	376.0	0.725841662334	-0.467156504988	-0.0856853457424	680.848696875	746.095662516	1866.80421988	439.859860493	-0.605397803205	-0.00895558880481
846.965982536	630.385837687	1853.35182022	376.0	-3.9729623475	0.125213683572	0.0229665597162	837.058593678	494.291407635	1779.71885024	448.368848926	-2.76184640193	-0.040855716005
846.965982536	630.385837687	1853.35182022	376.0	-7.67481556536	0.099464507422	0.0182436734083	829.384193017	520.266264124	1711.11048624	361.460029103	-2.82798724754	-0.0418341308807
846.965982536	630.385837687	1853.35182022	376.0	-3.11792330048	0.196747515111	0.0360872184723	838.639450403	613.973848495	1795.56573198	342.952433082	-1.15875142402	-0.0171412932548
846.965982536	630.385837687	1853.35182022	376.0	14.5490121473	2.9342883565	0.538204027239	975.907393045	719.596329286	2122.99620168	427.492479349	2.72748400962	0.040347396592
846.965982536	630.385837687	1853.35182022	376.0	-5.83007530645	-0.336024159679	-0.0616331914305	717.792603342	588.923498237	1745.30001341	438.583911831	-2.63815184697	-0.0390259148961
846.965982536	630.385837687	1853.35182022	376.0	7.5712918002	2.6710155343	0.489914808199	941.71125288	611.695582732	1993.67449462	440.267659005	1.30337882961	0.0192807519174
846.965982536	630.385837687	1853.35182022	376.0	2.55213076125	0.620560418131	0.11382252717	943.800891356	493.190268485	1900.65178214	463.660622301	-1.20334619749	-0.0178009792528
846.965982536	630.385837687	1853.35182022	376.0	-8.27989059934	-0.590627381669	-0.108332241685	652.9454258	688.693727613	1699.89631709	358.257163675	-2.24541681008	-0.0332162250012
846.965982536	630.385837687	1853.35182022	376.0	-6.68821919424	-0.226118863773	-0.0414744797824	745.603957648	590.505769215	1729.39558805	393.285861184	-2.4865065455	-0.0367826412056
846.965982536	630.385837687	1853.35182022	376.0	2.53287112183	2.50731166449	0.459888419752	977.810998573	504.849552978	1900.29483326	417.634281712	-0.00604319328896	-8.93963504284e-05
846.965982536	630.385837687	1853.35182022	376.0	-10.3752524212	-0.424709090275	-0.0778996864041	694.580845307	669.597236454	1661.06189062	296.883808861	-2.4597715082	-0.0363871524881
846.965982536	630.385837687	1853.35182022	376.0	-15.0953885288	-0.422256776758	-0.0774498856856	697.517292373	582.234142087	1573.58116215	293.829727695	-3.93755135211	-0.0582478010668
846.965982536	630.385837687	1853.35182022	376.0	-1.63907631646	3.26554716231	0.598963162566	1043.3858622	497.533412864	1822.97396948	282.054694415	0.429846804749	0.00635868054362
846.965982536	630.385837687	1853.35182022	376.0	-14.6393604203	-0.34809012858	-0.0638463185216	717.416113288	501.145239161	1582.0329674	363.471614956	-4.60236817509	-0.068082369454
846.965982536	630.385837687	1853.35182022	376.0	-8.28578420098	-0.170415632237	-0.0312574527215	761.73530499	540.560013239	1699.78708791	397.491769685	-3.13533248821	-0.0463806581096
846.965982536	630.385837687	1853.35182022	376.0	14.4290076556	2.63751352359	0.483769905281	918.88800261	740.402858237	2120.77209625	461.481235401	2.52455396485	0.0373454728528
846.965982536	630.385837687	1853.35182022	376.0	-9.49044097084	-0.179350786407	-0.0328963291283	756.278837984	611.226096831	1677.46055974	309.955624928	-2.52450640181	-0.0373447692575
846.965982536	630.385837687	1853.35182022	376.0	-7.96522797465	-0.490689087559	-0.0900016668304	678.396547223	613.704396835	1705.72812257	413.627178512	-2.84150426907	-0.0420340868206
846.965982536	630.385837687	1853.35182022	376.0	14.5071072462	3.19682468246	0.586358158924	1041.34126664	757.604852889	2122.21955643	323.273436903	2.84708962071	0.0421167103655
846.965982536	630.385837687	1853.35182022	376.0	17.0790251204	3.21520564059	0.589729574577	1046.51084919	734.526527219	2169.88624317	388.84886676	3.16796175254	0.0468633395346
846.965982536	630.385837687	1853.35182022	376.0	-14.4003319519	-0.652494186907	-0.119679784833	636.946440907	589.828094555	1586.46300587	359.688470411	-4.11740338809	-0.0609083341433
846.965982536	630.385837687	1853.35182022	376.0	6.31303426218	2.76029918	0.506291118855	974.14912783	539.513180247	1970.35455563	456.692247556	0.796556116646	0.0117833745066
846.965982536	630.385837687	1853.35182022	376.0	9.76501271655	2.68275040258	0.492067205169	931.178094734	666.870519661	2034.33186115	436.283246755	1.83165618645	0.0270955057167
846.965982536	630.385837687	1853.35182022	376.0	5.13225964867	0.321657424166	0.0589980601918	856.078748402	647.895913892	1948.47064784	444.495985546	0.144995848833	0.0021449090064
846.965982536	630.385837687	1853.35182022	376.0	-9.37679953415	-0.2414057073	-0.0442783762473	740.686756343	624.883516569	1679.56673538	313.996462466	-2.46690565019	-0.0364926871329
846.965982536	630.385837687	1853.35182022	376.0	-12.0343041651	-0.468670494142	-0.0859630400114	684.335849405	652.218174661	1630.31382493	293.759800862	-2.90480745782	-0.042970524524
846.965982536	630.385837687	1853.35182022	376.0	18.2176595365	3.26320012498	0.598532671494	1055.81903994	684.054649533	2190.98914485	451.11545537	3.22452488829	0.047700072312
846.965982536	630.385837687	1853.35182022	376.0	4.55350592328	0.50352525875	0.0923560636005	857.797898599	687.753162176	1937.74430514	392.193244361	0.565829947973	0.00837026550256
846.965982536	630.385837687	1853.35182022	376.0	-3.49112932546	-0.448801977307	-0.0823187779361	686.301163098	730.841918865	1788.64891132	371.505829361	-1.11150224423	-0.016442340891
846.965982536	630.385837687	1853.35182022	376.0	1.75409641949	-0.0392813660897	-0.00720494609128	781.300662975	689.625247997	1885.86139814	414.935487171	-0.340186095641	-0.00503233869291
846.965982536	630.385837687	1853.35182022	376.0	15.4639938029	2.7570952011	0.505703448478	940.726280067	769.453443728	2139.95403085	429.774307053	2.812373739	0.0416031618196
846.965982536	630.385837687	1853.35182022	376.0	3.07425848013	0.522105151413	0.0957639676106	905.815045016	567.921555678	1910.32864572	436.592045029	-0.477153925466	-0.00705849002169
846.965982536	630.385837687	1853.35182022	376.0	12.1425707696	2.77753310153	0.509452146282	942.5022188	729.136323552	2078.3963766	406.757834252	2.40721838367	0.0356097394035
846.965982536	630.385837687	1853.35182022	376.0	7.14408202192	0.350991838377	0.0643785470244	839.418391117	722.310210657	1985.75679441	424.028192641	0.888912524805	0.0131495935622
846.965982536	630.385837687	1853.35182022	376.0	1.87586529199	0.291138035584	0.0534002266295	859.478423481	602.782922916	1888.11820376	425.85685736	-0.621513687696	-0.00919398946297
846.965982536	630.385837687	1853.35182022	376.0	3.50054939704	0.109088408836	0.0200088790968	802.474180246	756.892711775	1918.22931619	358.86242417	0.493021065345	0.00729321102582
846.965982536	630.385837687	1853.35182022	376.0	-10.0753180088	-0.0432955656936	-0.00794122628276	794.511910581	527.848920045	1666.62073051	344.259899888	-3.2588358069	-0.0482076302796
846.965982536	630.385837687	1853.35182022	376.0	4.89282205686	3.20613974293	0.588066717338	1029.16124355	599.676087758	1944.03302687	315.19569557	1.5902110834	0.0235238325947
846.965982536	630.385837687	1853.35182022	376.0	-14.6314050653	-0.619938234237	-0.113708406867	645.55911361	586.091259813	1582.18040812	350.530034699	-4.12880726431	-0.0610770305371
846.965982536	630.385837687	1853.35182022	376.0	-1.95028000968	0.745302930698	0.136702665205	890.03421989	610.393753793	1817.20627016	316.778296482	-0.476433080513	-0.00704782663481
846.965982536	630.385837687	1853.35182022	376.0	-16.3329006903	-0.648289340352	-0.118908536382	638.662833399	602.650226178	1550.64570798	309.332648407	-4.24190020624	-0.0627500030508
846.965982536	630.385837687	1853.35182022	376.0	15.492170647	3.18475834299	0.584144963865	1041.52440032	786.619452827	2140.4762469	312.332393757	2.91897594472	0.0431801175254
846.965982536	630.385837687	1853.35182022	376.0	-5.22119005724	-0.473746687575	-0.0868941099733	682.144893208	620.060060258	1756.58479926	454.379845794	-2.48791220654	-0.036803435008
846.965982536	630.385837687	1853.35182022	376.0	-6.11472130392	-0.0183466195225	-0.00336511730053	796.908549934	572.182994937	1740.02452164	370.932976765	-2.2663270391	-0.0335255479156
846.965982536	630.385837687	1853.35182022	376.0	2.42582334946	0.810922631906	0.148738560511	895.490738147	618.031822567	1898.31086143	384.788300712	0.120062941965	0.00177607902316
846.965982536	630.385837687	1853.35182022	376.0	10.0963202466	2.92074892752	0.535720639677	970.93179584	664.519530476	2040.47215529	405.020828974	2.11330616215	0.0312619254756
846.965982536	630.385837687	1853.35182022	376.0	-6.88824976178	-0.605078062974	-0.110982770171	648.668549492	748.742235663	1725.68831788	328.277532726	-1.58451775916	-0.023439611822
846.965982536	630.385837687	1853.35182022	376.0	0.534509000956	1.0025069391	0.183878748917	968.460877944	493.817926704	1863.25815252	400.979347874	-0.866957599083	-0.0128248165545
846.965982536	630.385837687	1853.35182022	376.0	12.4244483847	2.70837003856	0.496766331357	928.74991097	772.560416001	2083.62056051	382.310233543	2.49673681381	0.0369339765357
846.965982536	630.385837687	1853.35182022	376.0	3.5974513037	0.0435258706737	0.00798346857552	796.807228669	706.47408175	1920.02524944	416.743939023	0.0904084072133	0.00133740247357
846.965982536	630.385837687	1853.35182022	376.0	-15.4693421726	-0.551754567542	-0.101202231758	661.765505319	475.106930634	1566.65048549	429.778049537	-5.36003748968	-0.0792904954095
846.965982536	630.385837687	1853.35182022	376.0	-18.5414708353	-0.428573755929	-0.0786085392387	696.297953968	478.696813755	1509.713133	334.718365278	-5.46807531009	-0.0808886880191
846.965982536	630.385837687	1853.35182022	376.0	4.68800983062	3.07060346841	0.563206799048	995.95737709	658.255891453	1940.23713575	286.023867209	1.54625160975	0.0228735445229
846.965982536	630.385837687	1853.35182022	376.0	6.9312140464	-0.0580036915953	-0.0106389749808	769.407242334	785.670191002	1981.81160192	426.734168581	0.797404762204	0.011795928435
846.965982536	630.385837687	1853.35182022	376.0	7.92371309161	2.5245729252	0.463054461703	904.499279153	695.251145256	2000.20610104	400.455676627	1.65342641572	0.0244589706468
846.965982536	630.385837687	1853.35182022	376.0	-0.775263279832	0.202849523723	0.0372064423557	825.446407335	692.908014341	1838.98346411	320.62904244	-0.265404275434	-0.00392609874902
846.965982536	630.385837687	1853.35182022	376.0	-13.5779518546	-0.183685291131	-0.0336913593418	759.067253794	545.747734168	1601.70460238	296.889614415	-3.74835846931	-0.0554490897827
846.965982536	630.385837687	1853.35182022	376.0	1.85505561948	-0.0100885518597	-0.00185043137559	779.281498999	770.114007826	1887.73252731	338.337020488	0.247832703884	0.00366616425865
846.965982536	630.385837687	1853.35182022	376.0	10.9153959426	2.47540127099	0.454035449558	905.043622553	683.194438583	2055.65250961	467.414448474	1.80819452331	0.0267484396939
846.965982536	630.385837687	1853.35182022	376.0	-1.52956401108	2.92323766446	0.536177121141	994.022632981	501.252721439	1825.00361778	329.728263362	-0.0483757065051	-0.000715616960135
846.965982536	630.385837687	1853.35182022	376.0	9.13530945027	2.93443455309	0.538230842461	971.118240955	710.402284449	2022.6612442	341.140718799	2.14280254542	0.0316982625063
846.965982536	630.385837687	1853.35182022	376.0	8.82857302513	2.44067789758	0.447666525602	884.775497781	748.151775699	2016.97633908	384.049065604	1.88943998529	0.0279502956403
846.965982536	630.385837687	1853.35182022	376.0	-4.27956171042	-0.319158226403	-0.0585396600153	718.564628763	691.419972001	1774.03648537	364.051884601	-1.34761035472	-0.0199350644189
846.965982536	630.385837687	1853.35182022	376.0	-0.967151609917	0.194782392318	0.0357267777546	847.038628206	553.543078839	1835.42709826	434.845391211	-1.6063909399	-0.0237631795843
846.965982536	630.385837687	1853.35182022	376.0	5.6315253866	3.00477768702	0.551133104736	985.851621772	623.908711533	1957.72379848	347.963465177	1.57337217156	0.0232747362657
846.965982536	630.385837687	1853.35182022	376.0	-0.629669345425	0.994378417164	0.182387824131	968.631393136	490.921970092	1841.68183195	382.12846872	-1.01127347235	-0.0149596667507
846.965982536	630.385837687	1853.35182022	376.0	9.88680010107	3.2122473592	0.589186969772	1035.05496122	625.877735772	2036.58900986	375.656312863	2.25275821446	0.0333248256577
846.965982536	630.385837687	1853.35182022	376.0	-11.1201419513	-0.508455144232	-0.093260297915	674.438088979	616.881852171	1647.25646696	355.936525807	-3.17479021817	-0.0469643523397
846.965982536	630.385837687	1853.35182022	376.0	11.3813634716	3.10181100665	0.568930852284	1012.87515474	748.796411108	2064.28852729	302.616961442	2.44724733044	0.0362018835863
846.965982536	630.385837687	1853.35182022	376.0	2.86863127782	2.69381881091	0.494097360768	918.64969518	701.93214135	1906.51765023	285.935813696	1.16901503434	0.0172931218098
846.965982536	630.385837687	1853.35182022	376.0	-4.3755241641	-0.610290189649	-0.111938772863	646.624567704	782.240714334	1772.25796348	343.392681445	-1.03990855247	-0.0153832626105
846.965982536	630.385837687	1853.35182022	376.0	-2.71713830559	0.295564740976	0.0542121681908	872.679395633	528.968306844	1802.99368798	401.345985501	-1.8601803405	-0.0275174606583
846.965982536	630.385837687	1853.35182022	376.0	5.96559470997	3.04195533555	0.557952189207	1012.59285026	510.744838393	1963.91527837	440.577589713	0.982760742143	0.0145378808009
846.965982536	630.385837687	1853.35182022	376.0	-13.9905634896	-0.257309634358	-0.0471954575124	741.73005277	479.204337175	1594.05745713	373.123067184	-4.62666113557	-0.0684417327747
846.965982536	630.385837687	1853.35182022	376.0	6.77809272195	2.32749414431	0.426906482816	870.664915987	748.044471874	1978.97372506	360.2643372	1.59972778298	0.0236646121742
846.965982536	630.385837687	1853.35182022	376.0	-14.2092506948	-0.546413623672	-0.100222601554	665.159964744	620.588850275	1590.00441383	304.255598813	-3.61174028302	-0.0534281106956
846.965982536	630.385837687	1853.35182022	376.0	-8.91675967528	0.0430059345754	0.00788810245329	816.074537271	519.026554018	1688.09289248	352.991801188	-3.0801639873	-0.0455645560251
846.965982536	630.385837687	1853.35182022	376.0	8.042648204	2.36800447568	0.434336844401	916.112193422	629.827320652	2002.41038711	456.470873032	1.19612265387	0.0176941220987
846.965982536	630.385837687	1853.35182022	376.0	10.5027134863	3.28719337673	0.602933488028	1057.00718282	692.210880186	2048.00405179	298.785988789	2.38270894657	0.0352471737658
846.965982536	630.385837687	1853.35182022	376.0	16.4296196992	2.9495510355	0.541003491471	981.073033161	740.262894687	2157.85047597	436.514548127	2.96157376686	0.0438102628234
846.965982536	630.385837687	1853.35182022	376.0	2.95075093183	3.08892934455	0.566568111619	1016.86717809	509.490732097	1908.03961633	381.681706138	0.781783408367	0.011564843319
846.965982536	630.385837687	1853.35182022	376.0	-1.48818438116	-0.185147947617	-0.0339596382275	750.774496112	667.338984601	1825.77052791	407.657047194	-1.0806395034	-0.0159857914704
846.965982536	630.385837687	1853.35182022	376.0	-12.5313739347	-0.362694687127	-0.0665250710064	713.016097206	486.395391161	1621.1013733	421.689884939	-4.57881343115	-0.0677339264963
846.965982536	630.385837687	1853.35182022	376.0	10.6027089198	3.07043167434	0.563175288764	1002.71587922	648.68684164	2049.85731898	398.45459812	2.25804618977	0.0334030501445
846.965982536	630.385837687	1853.35182022	376.0	-3.06227188905	2.94580611357	0.540316601901	1004.29761483	475.602685359	1796.59714843	316.696848236	-0.389970671519	-0.00576879691596
846.965982536	630.385837687	1853.35182022	376.0	-1.32581493761	1.01293009756	0.185790553477	900.302963726	601.107489491	1828.77980494	327.369351728	-0.316452869476	-0.00468125546563
846.965982536	630.385837687	1853.35182022	376.0	1.9828212307	-0.443078756514	-0.0812690309087	685.708586352	771.024300188	1890.10047359	433.367587055	-0.246536880934	-0.00364699528009
846.965982536	630.385837687	1853.35182022	376.0	-16.5882605828	-0.59275309474	-0.1087221377	652.054077947	532.172251651	1545.91299077	361.686661169	-4.908618399	-0.0726126982101
846.965982536	630.385837687	1853.35182022	376.0	-4.38900226628	-0.171786019761	-0.0315088077331	752.672885612	686.619781444	1772.00816683	332.715499776	-1.20002092668	-0.0177517888563
846.965982536	630.385837687	1853.35182022	376.0	-0.0375044274455	-0.120609220534	-0.0221220140378	756.911596316	773.139719509	1852.65673123	322.605415409	-0.0728990840482	-0.00107838881728
846.965982536	630.385837687	1853.35182022	376.0	0.542878859076	0.185864881952	0.0340911375555	823.840665834	693.207817744	1863.41327544	346.364791861	-0.124109612462	-0.00183594101275
846.965982536	630.385837687	1853.35182022	376.0	7.38536992347	2.83682829051	0.520328006329	949.242296427	714.887030743	1990.22870813	326.09938096	1.88229540948	0.0278446066491
846.965982536	630.385837687	1853.35182022	376.0	-4.95930340725	0.588058656424	0.107861088852	939.43004089	482.154074914	1761.43848025	339.854364451	-2.08778327809	-0.030884368019
846.965982536	630.385837687	1853.35182022	376.0	9.58062948798	0.325133459691	0.0596356309045	825.446066053	772.070454208	2030.91459123	433.398070967	1.34318847073	0.0198696519338
846.965982536	630.385837687	1853.35182022	376.0	-6.21569627385	-0.482898442171	-0.0885727149984	679.984040301	590.549842497	1738.15310019	467.619217394	-2.96016500493	-0.0437894231498
846.965982536	630.385837687	1853.35182022	376.0	-1.42042012705	-0.241419715345	-0.0442809455878	737.347560919	672.516866767	1827.02643794	417.162010257	-1.11847586645	-0.0165455009829
846.965982536	630.385837687	1853.35182022	376.0	-6.09760629232	0.00442137257599	0.000810963421862	807.436738704	495.604701141	1740.34172301	437.300283169	-3.16690135405	-0.0468476531664
846.965982536	630.385837687	1853.35182022	376.0	-8.84644393506	-0.457703754961	-0.083951532458	687.075885552	563.60966346	1689.39609053	438.710541516	-3.46830397548	-0.0513062718266
846.965982536	630.385837687	1853.35182022	376.0	8.67305153162	0.269974504357	0.0495184344016	821.589275858	769.045027011	2014.09397865	423.459675784	1.20767994448	0.0178650879361
846.965982536	630.385837687	1853.35182022	376.0	-11.4214965672	-0.134224520856	-0.0246193178386	773.436096337	489.092350139	1641.6713057	379.142859224	-4.01694137196	-0.0594222096444
846.965982536	630.385837687	1853.35182022	376.0	-16.6961053124	-0.614000889227	-0.112619385405	645.55556331	503.048035448	1543.91424851	395.310649751	-5.28053608249	-0.0781144390902
846.965982536	630.385837687	1853.35182022	376.0	-4.75148852254	-0.0214209190047	-0.00392900201848	796.702337465	562.275269604	1765.2900212	406.312414134	-2.25270277925	-0.0333240056102
846.965982536	630.385837687	1853.35182022	376.0	10.9355882688	2.85096095857	0.522920205166	962.053586863	634.156650706	2056.02674445	459.816506886	1.9463369813	0.0287919671789
846.965982536	630.385837687	1853.35182022	376.0	-7.9507133997	-0.05853590721	-0.0107365933987	792.573526461	478.85682147	1705.99712871	434.566780778	-3.66960503745	-0.0542840981871
846.965982536	630.385837687	1853.35182022	376.0	-4.90502037038	-0.446950403174	-0.0819791641919	688.994017862	605.802135674	1762.44453591	467.648382371	-2.58372925914	-0.0382208470287
846.965982536	630.385837687	1853.35182022	376.0	-3.72674542938	0.64867997105	0.118980185446	944.546876802	495.214088215	1784.28211597	344.521150956	-1.68364262203	-0.0249059559472
846.965982536	630.385837687	1853.35182022	376.0	4.59232480401	0.431849546864	0.079209381303	867.018250413	651.41949426	1938.46375557	420.026010896	0.266160934109	0.00393729192469
846.965982536	630.385837687	1853.35182022	376.0	4.61980158439	2.70265918922	0.495718853488	944.378884812	604.342862566	1938.97299698	390.2512496	1.02244690298	0.0151249541861
846.965982536	630.385837687	1853.35182022	376.0	9.17135123681	2.78982743816	0.511707160338	941.095327884	751.922776078	2023.32922531	330.311121348	2.12764957513	0.031474106141
846.965982536	630.385837687	1853.35182022	376.0	11.9482569736	3.02203775014	0.554298927026	995.332726938	773.74794617	2074.79505833	305.71438522	2.49960145969	0.036976352954
846.965982536	630.385837687	1853.35182022	376.0	-12.1948066048	-0.627111319534	-0.115024086488	643.734706884	614.261198691	1627.33915004	369.343244465	-3.54088701441	-0.0523799854202
846.965982536	630.385837687	1853.35182022	376.0	5.76917481617	0.254208385029	0.0466266296824	843.867716879	653.051179452	1960.27492669	463.35603036	0.129651323518	0.00191791898696
846.965982536	630.385837687	1853.35182022	376.0	-2.74356310028	0.467568651796	0.0857609412686	907.332817958	526.772006364	1802.50394357	368.399119243	-1.56197015046	-0.0231060673145
846.965982536	630.385837687	1853.35182022	376.0	-4.66996367371	-0.124076293777	-0.0227579408982	771.453402117	566.316598692	1766.80096347	429.030962663	-2.39520576391	-0.0354320379276
846.965982536	630.385837687	1853.35182022	376.0	12.6334852394	2.92101822681	0.535770034265	971.913063652	740.681529105	2087.49474887	374.900156109	2.57863218923	0.0381454465863
846.965982536	630.385837687	1853.35182022	376.0	-6.9231794326	0.349528298388	0.0641101060874	885.759126149	515.78178073	1725.04094819	323.500041312	-2.36546462857	-0.0349920803043
846.965982536	630.385837687	1853.35182022	376.0	-12.1778300622	-0.533133897391	-0.0977868483842	668.262657056	633.847808591	1627.6537851	325.543319455	-3.17699406886	-0.0469969536814
846.965982536	630.385837687	1853.35182022	376.0	6.35901617005	2.04776355629	0.375598597998	846.081824194	773.056586066	1971.20676216	352.068351899	1.50949588985	0.0223298208558
846.965982536	630.385837687	1853.35182022	376.0	8.1085265603	-0.0363200365476	-0.00666178219875	775.678875847	758.355817558	2003.63134482	469.596651416	0.738821133735	0.0109293067121
846.965982536	630.385837687	1853.35182022	376.0	1.60822383614	-0.493306128427	-0.0904816816631	673.667140475	781.901423282	1883.15786596	427.589302207	-0.266696903592	-0.00394522046734
846.965982536	630.385837687	1853.35182022	376.0	9.76122979883	3.20241201764	0.58738298196	1037.1487986	536.851599325	2034.26175038	460.261352451	1.79118628711	0.0264968385667
846.965982536	630.385837687	1853.35182022	376.0	10.4026008706	3.16030246973	0.579659293787	1026.54560478	560.114396058	2046.14861281	459.488611974	1.9202606016	0.0284062219172
846.965982536	630.385837687	1853.35182022	376.0	7.00271162537	3.2274928782	0.591983286538	1036.65592291	593.690306535	1983.1367036	352.790474147	1.85775014727	0.0274815110543
846.965982536	630.385837687	1853.35182022	376.0	-15.9969964511	-0.181288731293	-0.0332517849033	762.200679181	483.979602221	1556.87119532	310.690913914	-4.72247832436	-0.0698591468101
846.965982536	630.385837687	1853.35182022	376.0	8.15246760076	2.58571003091	0.474268164143	911.394419144	697.783318579	2004.4457269	395.267989172	1.7390520948	0.0257256227041
846.965982536	630.385837687	1853.35182022	376.0	-2.89892358645	-0.373378550701	-0.068484693819	706.059731386	670.150486241	1799.62456717	423.414349539	-1.5098352607	-0.0223348411346
846.965982536	630.385837687	1853.35182022	376.0	18.0216881841	3.13775492502	0.575523647289	1030.4989425	776.528994338	2187.35710622	380.329169383	3.25250040141	0.0481139112634
846.965982536	630.385837687	1853.35182022	376.0	-5.92254081922	1.7631290667	0.323391244808	968.406638889	483.510718136	1743.58630215	291.668945121	-1.40819013101	-0.0208312149557
846.965982536	630.385837687	1853.35182022	376.0	-12.2395510616	-0.160201006256	-0.0293838969655	767.089780748	479.488341803	1626.50987784	379.931755286	-4.26489611236	-0.0630901791769
846.965982536	630.385837687	1853.35182022	376.0	15.0523360962	2.9330783909	0.537982096644	977.175880283	758.158463115	2132.32456525	396.99022185	2.86086322238	0.0423204618696
846.965982536	630.385837687	1853.35182022	376.0	4.81418389622	-0.0189144587788	-0.00346926976867	779.272972446	759.838679191	1942.57558509	403.463933455	0.497705162281	0.00736250240061
846.965982536	630.385837687	1853.35182022	376.0	12.1339874409	3.19515983829	0.586052794991	1032.62563716	634.459171561	2078.23729732	411.152488605	2.48499077606	0.0367602185807
846.965982536	630.385837687	1853.35182022	376.0	-9.33321821425	-0.244375933188	-0.044823171898	743.529512755	516.64396557	1680.37445056	420.200972238	-3.67157269927	-0.0543132056105
846.965982536	630.385837687	1853.35182022	376.0	0.0674321654689	0.584692305491	0.10724363637	923.488769476	536.566017727	1854.60157549	394.546788285	-0.960993784396	-0.0142158843846
846.965982536	630.385837687	1853.35182022	376.0	8.99661142966	2.63345240902	0.483025019996	912.961211016	746.953096064	2020.09068191	360.176374834	2.02811481404	0.0300016984325
846.965982536	630.385837687	1853.35182022	376.0	12.8313597612	3.19815069221	0.586601374213	1035.79308415	692.381103937	2091.16205992	362.987871826	2.67838285276	0.0396210481177
846.965982536	630.385837687	1853.35182022	376.0	3.61147626175	1.9118425843	0.350668118911	895.536487047	642.125726844	1920.28518126	382.622967367	0.688018576979	0.0101777896003
846.965982536	630.385837687	1853.35182022	376.0	-11.5712234245	0.169783126031	0.0311414391106	848.375458643	496.864024196	1638.89634026	293.656857425	-3.473593722	-0.0513845225148
846.965982536	630.385837687	1853.35182022	376.0	11.6588444177	2.47188192174	0.453389934289	889.590010494	761.692789247	2069.43122546	418.148425714	2.23434224083	0.0330524000122
846.965982536	630.385837687	1853.35182022	376.0	-4.27341710692	0.204099484155	0.0374357087591	851.527184333	536.832806669	1774.15036649	385.790375485	-2.08693417308	-0.0308718072941
846.965982536	630.385837687	1853.35182022	376.0	-7.68530181691	-0.107118324896	-0.0196475284108	771.979317176	625.922648966	1710.91613911	313.014172967	-2.04797769255	-0.0302955279963
846.965982536	630.385837687	1853.35182022	376.0	8.81614492941	2.60814051828	0.47838234011	920.90092233	667.992550747	2016.74600275	427.852529669	1.67710924845	0.024809308409
846.965982536	630.385837687	1853.35182022	376.0	0.65810588122	3.20430262866	0.587729755807	1038.39227615	484.403868031	1865.54883755	342.752693373	0.56740653633	0.00839358781553
846.965982536	630.385837687	1853.35182022	376.0	2.88756452388	3.16371573285	0.580285350854	1033.07962829	490.042152328	1906.86854989	383.746769271	0.772496212515	0.011427458765
846.965982536	630.385837687	1853.35182022	376.0	-2.61071807174	0.182805301455	0.033529952578	847.059893016	531.825457113	1804.96602932	426.08067919	-2.03855541918	-0.0301561452541
846.965982536	630.385837687	1853.35182022	376.0	8.93543651385	2.68317957226	0.492145923012	926.331972247	694.119262872	2018.9568955	398.505660379	1.88800533216	0.0279290729609
846.965982536	630.385837687	1853.35182022	376.0	0.584479129515	0.256325517544	0.0470149518606	851.41264572	610.600904447	1864.18427481	402.170724642	-0.714732818448	-0.0105729706871
846.965982536	630.385837687	1853.35182022	376.0	-14.1643795061	-0.582918151259	-0.106918222901	655.146636441	576.914387517	1590.83603482	358.775010866	-4.10547495362	-0.0607318780121
846.965982536	630.385837687	1853.35182022	376.0	20.2520410011	3.18551290546	0.584283364904	1040.32779962	733.414588095	2228.69339075	454.951003039	3.43948107024	0.0508798974887
846.965982536	630.385837687	1853.35182022	376.0	8.56792236203	2.76338807213	0.506857680141	949.683670227	623.255977852	2012.14556528	439.205917196	1.57195936691	0.0232538367886
846.965982536	630.385837687	1853.35182022	376.0	12.5404782598	2.10010112973	0.385198299656	849.184647776	783.954508369	2085.77100232	452.631846171	2.1613871369	0.0319731824986
846.965982536	630.385837687	1853.35182022	376.0	-1.54319257392	0.0417253601759	0.00765322086866	803.526125064	641.192451673	1824.75103256	380.032455827	-0.971124059951	-0.0143657405318
846.965982536	630.385837687	1853.35182022	376.0	5.50269282304	3.10291370312	0.569133107689	1006.73498086	607.809039716	1955.33607782	340.792057245	1.6010522056	0.0236842042249
846.965982536	630.385837687	1853.35182022	376.0	7.13766945501	2.63579339754	0.483454401603	921.663207575	672.748497147	1985.63794699	391.226242267	1.57081768624	0.0232369480213
846.965982536	630.385837687	1853.35182022	376.0	-12.6973318622	-0.426531843232	-0.078234013799	696.061800109	574.667125252	1618.02558904	347.296663674	-3.68218875073	-0.0544702477919
846.965982536	630.385837687	1853.35182022	376.0	1.48283046515	0.0640592579625	0.0117496804773	800.25455985	709.519559093	1880.83388564	371.059766697	-0.0617098831804	-0.000912868094385
846.965982536	630.385837687	1853.35182022	376.0	-9.83931669732	-0.564825361805	-0.10359966284	659.680526323	681.737825202	1670.99466512	329.576313591	-2.46402376739	-0.0364500557306
846.965982536	630.385837687	1853.35182022	376.0	14.0944469058	3.10766172827	0.570003985376	1013.89815513	681.545339531	2114.5715085	419.128013846	2.72580274623	0.0403225258319
846.965982536	630.385837687	1853.35182022	376.0	-17.0934217908	-0.589305435842	-0.108089771798	652.38768883	502.784007864	1536.55057633	381.378879631	-5.28419028021	-0.0781684952694
846.965982536	630.385837687	1853.35182022	376.0	-11.9870097813	-0.561785426895	-0.103042081235	660.85885086	661.149014729	1631.19035625	309.182490662	-2.93975590335	-0.0434875133632
846.965982536	630.385837687	1853.35182022	376.0	-9.5732180931	-0.195251233651	-0.0358127721297	755.773451547	538.141167338	1675.92640844	382.011789556	-3.34109407192	-0.0494244685195
846.965982536	630.385837687	1853.35182022	376.0	-6.28206941101	0.54816865176	0.100544506926	922.324588023	511.291946177	1736.92297245	303.306438246	-1.99872217335	-0.0295668960555
846.965982536	630.385837687	1853.35182022	376.0	-12.8056927419	-0.185502541777	-0.0340246775086	759.454280318	520.913113076	1616.0172807	335.649887305	-3.89881486079	-0.0576747760472
846.965982536	630.385837687	1853.35182022	376.0	-2.65830869985	-0.561045045371	-0.102906281249	659.105663077	721.937669425	1804.08400755	423.040675045	-1.29120431148	-0.0191006554952
846.965982536	630.385837687	1853.35182022	376.0	20.3607654979	3.11719149964	0.571751925832	1027.4366518	783.644864886	2230.70843819	419.626921506	3.48029473807	0.0514836499715
846.965982536	630.385837687	1853.35182022	376.0	-12.4427117813	-0.38734272688	-0.0710459880557	706.302702801	482.803495099	1622.74459494	433.63839704	-4.66314431101	-0.0689814247191
846.965982536	630.385837687	1853.35182022	376.0	-2.92797883069	0.43000753786	0.0788715219845	908.164784692	488.493909444	1799.08607127	402.427377133	-2.11697378752	-0.0313161802888
846.965982536	630.385837687	1853.35182022	376.0	0.805782610765	0.0422122556989	0.00774252672393	788.393700017	765.901514838	1868.28580691	313.990592052	0.142643172687	0.00211010610484
846.965982536	630.385837687	1853.35182022	376.0	-7.95085006015	-0.40909090492	-0.075035015576	699.557860483	584.851840914	1705.99459591	421.584894513	-3.02398284071	-0.0447334739751
846.965982536	630.385837687	1853.35182022	376.0	-8.24022798958	-0.641075352613	-0.117585354478	638.92260572	594.886047881	1700.63140479	466.822751186	-3.42195589062	-0.0506206492695
846.965982536	630.385837687	1853.35182022	376.0	1.2136498185	3.11657803732	0.571639405231	1016.78277481	518.979314077	1875.84502123	340.082932339	0.700277121473	0.0103591290159
846.965982536	630.385837687	1853.35182022	376.0	3.64939008117	0.0265018719432	0.00486094496391	790.936147393	730.480902669	1920.98785772	399.570807658	0.251897774915	0.00372629844549
846.965982536	630.385837687	1853.35182022	376.0	4.76024892593	0.330802197767	0.0606753847701	835.799442492	723.28489183	1941.57598034	382.491646017	0.653625794466	0.0096690206282
846.965982536	630.385837687	1853.35182022	376.0	-7.34778300757	-0.215201499368	-0.0394720284975	750.639848326	516.779489172	1717.17155011	449.752212608	-3.43751944263	-0.0508508793288
846.965982536	630.385837687	1853.35182022	376.0	0.662456334044	3.32626814302	0.610100539806	1057.2967825	515.217301526	1865.62946675	293.115382725	0.905939621412	0.0134014736895
846.965982536	630.385837687	1853.35182022	376.0	8.8533531163	2.73598594429	0.501831611205	929.409590731	783.88467084	2017.43560136	304.141339784	2.06934656881	0.0306116356334
846.965982536	630.385837687	1853.35182022	376.0	8.50734628548	3.17957274524	0.583193827079	1026.81066527	598.873552667	2011.02287746	385.338659523	1.98560400103	0.0293728402519
846.965982536	630.385837687	1853.35182022	376.0	-3.06773412765	0.223649813091	0.0410216091509	832.553452416	665.316135408	1796.49591393	298.626326105	-0.718180162874	-0.0106239669064
846.965982536	630.385837687	1853.35182022	376.0	-4.37091917202	0.425688240736	0.0780792811329	898.487632421	529.500776884	1772.34331019	344.354900883	-1.78232420635	-0.0263657426974
846.965982536	630.385837687	1853.35182022	376.0	-9.82523318311	-0.551386886077	-0.101134792017	663.104133004	673.630056606	1671.25568218	334.521492573	-2.51620032683	-0.0372218983259
846.965982536	630.385837687	1853.35182022	376.0	6.43683925685	1.00344630512	0.184051046427	863.339255722	703.032959406	1972.64909775	406.276882626	1.07566311577	0.0159121762688
846.965982536	630.385837687	1853.35182022	376.0	6.88287859578	0.73514051228	0.134838685304	848.751283782	733.53678187	1980.91577596	398.62771031	1.16183589579	0.0171869215354
846.965982536	630.385837687	1853.35182022	376.0	4.110182495	0.437352290519	0.0802186886499	834.591338343	742.060567534	1929.52796231	352.876056431	0.746078661451	0.0110366665895
846.965982536	630.385837687	1853.35182022	376.0	7.58817538651	2.41889107032	0.443670409083	888.885124642	714.311455007	1993.98740687	390.790827223	1.62240684349	0.024000101235
846.965982536	630.385837687	1853.35182022	376.0	4.19784618387	2.56033180367	0.469613316887	921.782244697	633.433206773	1931.15267888	375.937227413	1.00339537046	0.0148431267819
846.965982536	630.385837687	1853.35182022	376.0	-15.377646071	-0.585616488552	-0.107413149037	655.084794364	609.208355021	1568.34993686	304.056787473	-3.94731297988	-0.0583922038444
846.965982536	630.385837687	1853.35182022	376.0	6.18606900658	2.72872180354	0.50049923029	927.829688116	717.344464819	1968.00144276	322.827289821	1.67801198972	0.0248226625698
846.965982536	630.385837687	1853.35182022	376.0	-13.2707701793	-0.471060105577	-0.0864013399812	684.51717586	595.738282447	1607.39775955	327.142301241	-3.60769162896	-0.0533682193633
846.965982536	630.385837687	1853.35182022	376.0	-3.09154494786	-0.593061728137	-0.108778746907	650.525696283	787.039266052	1796.05461566	358.489653324	-0.83494862962	-0.0123513110891
846.965982536	630.385837687	1853.35182022	376.0	5.12825831267	3.00843503424	0.551803931444	1005.83455464	516.799603974	1948.39648901	425.762330397	0.898828296224	0.0132962765714
846.965982536	630.385837687	1853.35182022	376.0	2.2627116251	2.97106558915	0.544949667856	980.54855454	587.602508663	1895.28782731	327.13676411	0.984653433504	0.0145658791938
846.965982536	630.385837687	1853.35182022	376.0	-13.5516382756	-0.617680478993	-0.113294291818	644.681848695	529.749378736	1602.19228557	427.761058141	-4.65506947692	-0.0688619745106
846.965982536	630.385837687	1853.35182022	376.0	-1.83643152401	0.0114816035433	0.00210594342319	804.90502829	548.670567916	1819.31628315	465.74068694	-2.1143674602	-0.0312776251509
846.965982536	630.385837687	1853.35182022	376.0	13.3374275815	3.2402878674	0.59433012975	1051.37384861	752.435595546	2100.54127707	296.731832921	2.67360567828	0.0395503798563
846.965982536	630.385837687	1853.35182022	376.0	-2.20398205548	0.912680538925	0.167402886817	894.090011111	606.407342198	1812.50427868	312.006925372	-0.446377465876	-0.00660321695083
846.965982536	630.385837687	1853.35182022	376.0	-0.209123890828	-0.288686684118	-0.0529506023694	725.928842961	671.512085389	1849.47601879	452.035090436	-1.11196825648	-0.0164492345634
846.965982536	630.385837687	1853.35182022	376.0	-8.62258992311	-0.33542697858	-0.0615236571129	715.856709107	672.28957761	1693.54489293	305.398606217	-2.07673967087	-0.0307210010484
846.965982536	630.385837687	1853.35182022	376.0	-0.338755289927	0.0841608269353	0.0154366887262	819.028360361	581.017659487	1847.07349289	447.027473043	-1.44142138551	-0.0213228015608
846.965982536	630.385837687	1853.35182022	376.0	-4.28567858922	0.866280820715	0.158892300204	937.786780487	524.622796638	1773.92311808	311.513540956	-1.27314808361	-0.0188335515327
846.965982536	630.385837687	1853.35182022	376.0	-2.43287761602	-0.095324264496	-0.0174842744857	775.768199795	605.372104111	1808.26203864	427.121734736	-1.67503146448	-0.0247785719598
846.965982536	630.385837687	1853.35182022	376.0	3.1612246197	1.29040861375	0.236685365692	927.030532314	572.10268287	1911.94043425	412.80721907	0.10027887257	0.00148341527471
846.965982536	630.385837687	1853.35182022	376.0	-2.94397634314	2.67295410324	0.490270378438	939.974116533	575.224178753	1798.78958108	283.591285795	-0.105159089996	-0.00155560784017
846.965982536	630.385837687	1853.35182022	376.0	18.1080485628	2.89943421933	0.531811118732	972.285468441	768.98041787	2188.95766787	447.691781557	3.13843654132	0.046426576055
846.965982536	630.385837687	1853.35182022	376.0	-12.534910148	-0.17896050839	-0.0328247447525	760.724674105	531.12920548	1621.03583483	329.181955247	-3.74334683292	-0.0553749531498
846.965982536	630.385837687	1853.35182022	376.0	6.50398835288	2.31159414688	0.423990122319	861.819999934	774.947582443	1973.89360675	337.126024372	1.62652861552	0.0240610741941
846.965982536	630.385837687	1853.35182022	376.0	0.102391578652	0.155491774327	0.0285201346895	830.61772074	615.005484997	1855.24949641	409.626290672	-0.887854598664	-0.0131339437672
846.965982536	630.385837687	1853.35182022	376.0	-2.14121776396	0.239831920662	0.0439897139879	862.309645986	512.18934584	1813.66752182	439.168529993	-2.13533158903	-0.0315877453998
846.965982536	630.385837687	1853.35182022	376.0	-7.2967292188	-0.285105918066	-0.0522938220958	729.747696488	628.345437026	1718.11775643	360.024622916	-2.2387399767	-0.0331174552766
846.965982536	630.385837687	1853.35182022	376.0	3.95575489888	2.39515026903	0.439315896741	958.140110452	538.264523275	1926.66587565	430.261241918	0.285416402372	0.00422213612977
846.965982536	630.385837687	1853.35182022	376.0	-3.2887287136	-0.19974348332	-0.036636735752	745.781589023	695.890213239	1792.40010675	350.728304485	-1.03126989141	-0.0152554717664
846.965982536	630.385837687	1853.35182022	376.0	10.7025292322	2.8679664398	0.526039332318	958.845012534	728.698375346	2051.70734056	364.163952678	2.31932218579	0.0343094997898
846.965982536	630.385837687	1853.35182022	376.0	8.70932603446	2.89827851995	0.531599141591	971.978370394	608.617104203	2014.76627281	434.170798215	1.67419750102	0.0247662352222
846.965982536	630.385837687	1853.35182022	376.0	10.0873355428	2.77772699074	0.509487709234	939.394118631	787.938499412	2040.30563712	312.973019074	2.24202549701	0.0331660576481
846.965982536	630.385837687	1853.35182022	376.0	-0.256611671652	2.67191100233	0.490079053985	929.494056381	618.626517391	1848.59590314	300.475329364	0.479731210489	0.00709661553978
846.965982536	630.385837687	1853.35182022	376.0	10.3764217197	2.81112289364	0.515613149971	947.663997914	717.123133038	2045.66342104	380.876290088	2.22161953389	0.0328641942884
846.965982536	630.385837687	1853.35182022	376.0	-3.36456227098	0.242338615902	0.0444494893438	864.26830969	502.021857433	1790.99464413	424.704477008	-2.36447728492	-0.034977474629
846.965982536	630.385837687	1853.35182022	376.0	7.53381069688	2.74075883095	0.502707048963	928.73341357	769.487791086	1992.97983791	294.75863325	1.88737407809	0.027919734883
846.965982536	630.385837687	1853.35182022	376.0	-13.7143529989	-0.381738315804	-0.0700180329794	708.038095895	558.033640493	1599.17660929	333.104872899	-3.91867716098	-0.0579685970559
846.965982536	630.385837687	1853.35182022	376.0	1.01612195447	2.40492052673	0.441107946942	897.559485118	657.04372016	1872.18413496	317.580929684	0.621792325501	0.00919811132397
846.965982536	630.385837687	1853.35182022	376.0	11.1937302601	2.17428867885	0.39880570045	856.497220697	772.050999643	2060.81102375	432.262803409	2.03981197533	0.0301747333628
846.965982536	630.385837687	1853.35182022	376.0	-0.336177288517	-0.387504887302	-0.0710757313466	699.513907371	756.351542832	1847.12127233	391.255822124	-0.496110596329	-0.00733891414689
846.965982536	630.385837687	1853.35182022	376.0	5.22430720156	3.06947873666	0.563000501956	1016.15024369	509.58709625	1950.17661284	424.439272893	0.961509356448	0.0142235111901
846.965982536	630.385837687	1853.35182022	376.0	-11.8690559981	-0.00533559503654	-0.000978649126292	802.031459389	549.270079687	1633.37645484	282.074915764	-3.22830401447	-0.0477559765455
846.965982536	630.385837687	1853.35182022	376.0	-0.896155366394	0.0265390582519	0.00486776563681	795.081485312	687.715109691	1836.74290843	353.946313426	-0.527189227969	-0.00779865721848
846.965982536	630.385837687	1853.35182022	376.0	-13.733303489	-0.5188361418	-0.095164369369	671.943905238	566.103164543	1598.82539003	360.778320253	-4.05945239989	-0.0600510710043
846.965982536	630.385837687	1853.35182022	376.0	9.86879685124	2.65714571144	0.487370820146	920.544390265	716.434970958	2036.2553463	399.275985077	2.04483869833	0.0302490931706
846.965982536	630.385837687	1853.35182022	376.0	3.27076365596	-0.152482075762	-0.0279680990026	753.471619768	731.47973042	1913.97057798	429.019227788	-0.0245375989979	-0.000362982233697
846.965982536	630.385837687	1853.35182022	376.0	-4.27177299256	0.355520667548	0.0652092200197	879.160934886	557.617560981	1774.18083771	337.402341842	-1.59153583715	-0.0235434295436
846.965982536	630.385837687	1853.35182022	376.0	-11.3491702815	-0.447408841419	-0.0820632504436	689.486229092	655.093991815	1643.01176623	298.431545323	-2.75082964081	-0.0406927461658
846.965982536	630.385837687	1853.35182022	376.0	-0.0807181753728	0.415208380621	0.0761570764162	896.124478652	535.47929148	1851.85582845	420.252058319	-1.31416152305	-0.0194402592167
846.965982536	630.385837687	1853.35182022	376.0	-8.21434998143	0.0285884562721	0.00524366402644	811.99405486	525.489265032	1701.11101532	363.627695431	-2.95038831466	-0.0436447975541
846.965982536	630.385837687	1853.35182022	376.0	2.2944969475	0.166768567381	0.0305885119921	826.753155139	659.090596178	1895.87692116	410.033169848	-0.241986854337	-0.00357968719434
846.965982536	630.385837687	1853.35182022	376.0	-2.15003518195	1.37671199362	0.252515039182	937.990192974	540.301697974	1813.50410404	335.212213095	-0.652211541677	-0.00964809972895
846.965982536	630.385837687	1853.35182022	376.0	7.63172218856	2.32366865922	0.426204816437	862.976610344	782.771800769	1994.79448232	349.046071206	1.78549306283	0.0264126192727
846.965982536	630.385837687	1853.35182022	376.0	-6.74026585385	-0.554250496377	-0.101660032351	661.882099277	664.40807165	1728.43098033	402.140809406	-2.26702833685	-0.0335359221427
846.965982536	630.385837687	1853.35182022	376.0	-16.5141761704	-0.555943353426	-0.101970534377	662.088794245	536.166398375	1547.28603557	349.030842955	-4.79444965688	-0.0709238114922
846.965982536	630.385837687	1853.35182022	376.0	11.0287104801	0.620998922026	0.113902957085	832.892259706	783.679147117	2057.75262665	441.181219831	1.69297920114	0.0250440710228
846.965982536	630.385837687	1853.35182022	376.0	-10.586939218	-0.506827287292	-0.0929617181386	674.025931331	527.901763575	1657.13858952	455.210894614	-4.17784654409	-0.06180246367
846.965982536	630.385837687	1853.35182022	376.0	-6.4855487605	0.397308653852	0.0728739277057	896.00889408	512.967428119	1733.15178422	324.17546202	-2.26313207781	-0.0334782851748
846.965982536	630.385837687	1853.35182022	376.0	-2.87239224012	0.056033167615	0.0102775435831	816.677212819	537.877641003	1800.11628636	445.561432534	-2.24209032571	-0.0331670166526
846.965982536	630.385837687	1853.35182022	376.0	9.35761498155	2.63739785923	0.483748690247	911.947156468	780.688621293	2026.78134781	334.145570052	2.12262881901	0.0313998346008
846.965982536	630.385837687	1853.35182022	376.0	-8.79647354707	0.249938176359	0.0458433925823	863.889376555	518.352891362	1690.32221762	308.079949706	-2.73823923941	-0.0405064976245
846.965982536	630.385837687	1853.35182022	376.0	-11.0946544483	-0.416928520372	-0.0764725826068	698.293611206	545.306520921	1647.72884006	404.128707931	-3.82272520238	-0.0565491893843
846.965982536	630.385837687	1853.35182022	376.0	-10.0538160918	-0.554812357238	-0.101763088268	661.844696524	708.574338011	1667.01923668	296.600202148	-2.26410061663	-0.033492612672
846.965982536	630.385837687	1853.35182022	376.0	-1.55242937498	-0.269235673495	-0.0493829188362	727.493671666	738.277867176	1824.57984214	358.808303303	-0.604192546627	-0.00893775956549
846.965982536	630.385837687	1853.35182022	376.0	-5.00735084061	-0.155739852856	-0.0285656369876	763.487105803	570.956478653	1760.54799227	426.104407817	-2.42958565041	-0.0359406161303
846.965982536	630.385837687	1853.35182022	376.0	-10.7735389178	-0.0126761347035	-0.00232504304906	803.596714761	505.230248816	1653.68024059	344.85327701	-3.55125985263	-0.0525334297726
846.965982536	630.385837687	1853.35182022	376.0	0.406239709219	-0.604323002396	-0.110844277769	647.616413549	758.065915195	1860.88087127	455.198542525	-0.755111025431	-0.0111702814413
846.965982536	630.385837687	1853.35182022	376.0	18.0695157735	3.15511693262	0.578708168125	1034.07350052	765.620975376	2188.24351972	388.549043819	3.26144021517	0.0482461570292
846.965982536	630.385837687	1853.35182022	376.0	-11.440392801	-0.595666780032	-0.109256562735	650.516628653	541.794036038	1641.32109201	449.010427314	-4.26713453834	-0.0631232919873
846.965982536	630.385837687	1853.35182022	376.0	11.2637250718	3.00406069302	0.551001594465	992.725073706	600.377860459	2062.10827387	469.005339702	1.98595082044	0.0293779707165
846.965982536	630.385837687	1853.35182022	376.0	0.174021209868	-0.0856391768413	-0.0157078460824	775.373896549	637.636896059	1856.57704548	443.566252875	-1.07261351643	-0.0158670638525
846.965982536	630.385837687	1853.35182022	376.0	-2.56287146367	0.346293802845	0.0635168383796	886.38452223	511.162176917	1805.8527953	408.306096154	-1.96630482262	-0.0290873494471
846.965982536	630.385837687	1853.35182022	376.0	-15.0929428715	-0.583732725765	-0.107067631285	655.511717455	607.24753843	1573.62648879	310.867232904	-3.92011480955	-0.0579898640465
846.965982536	630.385837687	1853.35182022	376.0	1.0234565313	0.645996701736	0.118488023062	952.113821139	479.144084156	1872.32007048	441.062165181	-1.44354115979	-0.0213541591685
846.965982536	630.385837687	1853.35182022	376.0	4.0923835422	1.09437368155	0.200728848414	876.563731866	667.786882694	1929.19808509	384.847470533	0.694421470501	0.0102725069601
846.965982536	630.385837687	1853.35182022	376.0	-1.26382326873	3.00809781383	0.55174207884	994.185458812	529.44166384	1829.92872867	306.301606016	0.281853723834	0.00416943378453
846.965982536	630.385837687	1853.35182022	376.0	-7.26833858414	-0.245549988582	-0.0450385158808	739.167375736	631.949864588	1718.64393477	347.526694451	-2.13661419235	-0.0316067188217
846.965982536	630.385837687	1853.35182022	376.0	-0.289800676756	-0.115728441651	-0.0212267868032	766.451047238	667.930154227	1847.98079411	413.599592641	-0.848952827321	-0.0125584737769
846.965982536	630.385837687	1853.35182022	376.0	-2.18229213388	0.182073465726	0.0333957200524	833.799372707	627.603339164	1812.90626924	351.503557367	-0.950725910352	-0.0140639927567
846.965982536	630.385837687	1853.35182022	376.0	-7.43844204092	-0.25690602676	-0.0471214282391	732.390364021	698.810356896	1715.49131926	284.290598345	-1.63244624891	-0.0241486131496
846.965982536	630.385837687	1853.35182022	376.0	11.2483627006	3.04984826828	0.559399902473	1000.52684115	760.018317079	2061.82355508	301.278396845	2.41800240816	0.035769266393
846.965982536	630.385837687	1853.35182022	376.0	-4.74780530547	-0.00353248546969	-0.00064792470097	803.085587153	531.230799235	1765.35828417	431.041897786	-2.60458723007	-0.0385293968946
846.965982536	630.385837687	1853.35182022	376.0	1.33717115981	-0.0232472638943	-0.00426398824179	787.227840145	662.483589428	1878.13430625	428.42287668	-0.604657725948	-0.0089446409164
846.965982536	630.385837687	1853.35182022	376.0	7.08386362481	2.74295358206	0.503109607861	929.586638915	745.381645649	1984.64073566	309.672451092	1.83084642246	0.0270835269595
846.965982536	630.385837687	1853.35182022	376.0	-0.788039880546	0.20140307606	0.0369411364747	847.2572799	563.411613787	1838.74666875	428.077775066	-1.45871168271	-0.0215785751881
846.965982536	630.385837687	1853.35182022	376.0	-8.10822991276	-0.47875115124	-0.0878120233383	681.241528826	654.32184335	1703.07779355	367.514421371	-2.38269688129	-0.0352469952854
846.965982536	630.385837687	1853.35182022	376.0	0.0966623157157	0.102214904337	0.0187481482642	824.187665617	569.268887754	1855.14331301	461.68675964	-1.51573087849	-0.0224220544155
846.965982536	630.385837687	1853.35182022	376.0	2.63275643029	2.39599992984	0.439471740616	882.821633675	705.038869818	1902.14605945	314.285555954	0.994925450572	0.0147178321091
846.965982536	630.385837687	1853.35182022	376.0	-8.60114750289	-0.601090504383	-0.110251376446	649.789589293	746.980271871	1693.94229642	297.172435255	-1.83355896369	-0.027123653309
846.965982536	630.385837687	1853.35182022	376.0	4.42859285709	0.415710671886	0.0762492061419	863.164985173	658.376931296	1935.42922655	413.887310081	0.286972648166	0.00424515751725
846.965982536	630.385837687	1853.35182022	376.0	-10.5352514487	-0.425606674313	-0.0780643203069	695.868673739	543.98765161	1658.09654573	418.240220385	-3.80143267439	-0.0562342111596
846.965982536	630.385837687	1853.35182022	376.0	-0.171353782969	-0.160519427101	-0.0294423013759	758.507194898	627.388441911	1850.17603177	464.280394959	-1.36132661666	-0.0201379677021
846.965982536	630.385837687	1853.35182022	376.0	15.8428671947	3.26101836618	0.598132495631	1052.70828509	665.256324156	2146.97588775	429.011278503	2.97421477511	0.0439972599869
846.965982536	630.385837687	1853.35182022	376.0	-3.66107227945	-0.294844325373	-0.0540800303325	720.264492514	760.586612474	1785.49927049	304.648165505	-0.764446893885	-0.0113083860042
846.965982536	630.385837687	1853.35182022	376.0	-1.73691595672	-0.490177685859	-0.0899078660784	676.074945697	731.669451745	1821.16065672	413.416259281	-0.992479809361	-0.0146816539846
846.965982536	630.385837687	1853.35182022	376.0	-3.10017598514	-0.0814572100692	-0.0149407942166	779.8437293	595.142128144	1795.89465217	420.908794729	-1.82633154501	-0.0270167388315
846.965982536	630.385837687	1853.35182022	376.0	-13.8342435977	-0.164007297254	-0.0300820427831	766.45776305	478.878766448	1596.95461469	351.618085193	-4.46228709039	-0.066010164059
846.965982536	630.385837687	1853.35182022	376.0	-17.1345096998	-0.333619183174	-0.061192073216	721.872238687	478.260713012	1535.78907282	335.656121117	-5.14587297933	-0.076122381351
846.965982536	630.385837687	1853.35182022	376.0	-0.328382173722	0.388896758908	0.0713310269457	896.765718131	502.425313988	1847.26574323	448.07471111	-1.80495902483	-0.0267005772904
846.965982536	630.385837687	1853.35182022	376.0	8.72762326585	0.304903925374	0.0559251513891	833.207583851	733.808032793	2015.10538488	448.089768239	1.04883354738	0.0155152891625
846.965982536	630.385837687	1853.35182022	376.0	5.61309728095	2.53643514012	0.465230216456	889.071468505	780.92496808	1957.38226085	287.385824265	1.57558828556	0.0233075190172
846.965982536	630.385837687	1853.35182022	376.0	3.28860565849	2.6671273262	0.489201637234	931.817206478	628.526642467	1914.30125305	353.95740411	0.975257462187	0.0144268855353
846.965982536	630.385837687	1853.35182022	376.0	-0.194817828391	0.151985396468	0.0278769986185	825.063169189	649.234611922	1849.74116045	375.443379344	-0.591064073857	-0.00874355138841
846.965982536	630.385837687	1853.35182022	376.0	16.7804302174	3.06919880078	0.562949156416	1009.81011776	747.699509414	2164.3522291	406.84260192	3.08615074239	0.045653117491
846.965982536	630.385837687	1853.35182022	376.0	2.17731630337	3.18888714367	0.584902264063	1023.54998536	573.08777754	1893.70515156	297.067388666	1.14462916395	0.0169323840822
846.965982536	630.385837687	1853.35182022	376.0	-7.72182193541	-0.0698914195389	-0.0128194093065	789.764905437	473.231063915	1710.23929283	447.243323477	-3.74626745957	-0.055418157686
846.965982536	630.385837687	1853.35182022	376.0	-8.89123567695	-0.360192528241	-0.0660661277038	712.846894044	508.717243252	1688.56594196	467.001804668	-3.97146366653	-0.0587494625226
846.965982536	630.385837687	1853.35182022	376.0	7.99852671931	3.22584159594	0.591680410114	1042.69215831	521.263942284	2001.59266077	437.636560175	1.58593452807	0.0234605699419
846.965982536	630.385837687	1853.35182022	376.0	1.86142553113	2.85058934024	0.52285204333	957.181190024	609.367777836	1887.85058419	321.301616326	0.895955289116	0.0132537764662
846.965982536	630.385837687	1853.35182022	376.0	4.67978354654	2.1097160337	0.386961855043	847.980792203	767.064642244	1940.08467377	325.039239319	1.30513003814	0.0193066573689
846.965982536	630.385837687	1853.35182022	376.0	4.42658971685	-0.278741294871	-0.0511264297269	723.059001612	772.655938877	1935.39210131	439.677160824	0.210198255374	0.00310944164755
846.965982536	630.385837687	1853.35182022	376.0	5.85342793431	3.12922821986	0.573959688161	1010.68018569	667.948314764	1961.83643339	283.207932939	1.72830549398	0.0255666493193
846.965982536	630.385837687	1853.35182022	376.0	5.05097359341	1.95706503762	0.358962772858	855.461086898	739.652211433	1946.96413126	351.850832924	1.24653172843	0.0184398184679
846.965982536	630.385837687	1853.35182022	376.0	-9.96319009399	-0.613798388318	-0.112582242905	646.084848067	575.115206917	1668.69885526	447.49880028	-3.7573259777	-0.0555817452323
846.965982536	630.385837687	1853.35182022	376.0	-7.1687804641	0.0466849404881	0.00856290177697	809.956929814	590.955819932	1720.489097	319.576347258	-2.08970718695	-0.0309128282093
846.965982536	630.385837687	1853.35182022	376.0	-14.268396458	-0.549014546621	-0.100699660055	663.586695848	538.797818851	1588.90823475	386.523720055	-4.48566583328	-0.0663560034509
846.965982536	630.385837687	1853.35182022	376.0	-8.6458451383	-0.393238036268	-0.0721272993888	703.674551762	597.919178007	1693.11389198	391.52016221	-2.90560634457	-0.0429823423753
846.965982536	630.385837687	1853.35182022	376.0	-11.5383435311	0.150361887832	0.0275792164035	843.960090567	495.901786807	1639.50572037	299.643842992	-3.50653312878	-0.0518717918459
846.965982536	630.385837687	1853.35182022	376.0	1.24166369941	-0.151640266458	-0.0278136952418	758.220196547	664.270600616	1876.364217	453.873419835	-0.821101171151	-0.0121464670289
846.965982536	630.385837687	1853.35182022	376.0	11.2800328149	2.70906777571	0.496894309557	929.159940464	732.998336319	2062.41051372	400.252236938	2.28232968678	0.033762273473
846.965982536	630.385837687	1853.35182022	376.0	12.2898444767	3.22439691697	0.591415428645	1040.74826434	663.106757919	2081.12587654	377.270854274	2.59799202363	0.0384318346691
846.965982536	630.385837687	1853.35182022	376.0	-5.42955934926	-0.500437225112	-0.0917896597784	672.973638514	770.793942636	1752.72298319	308.955402043	-1.13553780739	-0.016797896559
846.965982536	630.385837687	1853.35182022	376.0	-10.7576770128	-0.152208961848	-0.027918004741	768.50339582	492.207426827	1653.97421749	393.263394845	-3.94097216033	-0.0582984047385
846.965982536	630.385837687	1853.35182022	376.0	11.8714925597	2.87789334193	0.527860114074	965.026279054	653.800544757	2073.37234367	454.545519856	2.16753061634	0.032064062372
846.965982536	630.385837687	1853.35182022	376.0	-1.45773183017	1.67303156529	0.306865657611	950.812301234	525.208582419	1826.33492081	350.314037163	-0.57996114854	-0.00857930693106
846.965982536	630.385837687	1853.35182022	376.0	-0.259944646053	-0.220096202297	-0.0403698096656	738.738942134	733.16611452	1848.53413139	376.629074741	-0.439089930961	-0.0064954131799
846.965982536	630.385837687	1853.35182022	376.0	5.3847365495	2.71086564091	0.497224072068	932.318314904	658.761547553	1953.14993308	362.070070621	1.39349453371	0.0206138244632
846.965982536	630.385837687	1853.35182022	376.0	-2.73837800312	2.64412975594	0.484983447532	968.007925419	515.041571231	1802.60004166	319.550545007	-0.427303952845	-0.00632106439119
846.965982536	630.385837687	1853.35182022	376.0	0.584648345887	2.82462978668	0.518090569823	970.154423587	547.913028346	1864.18741098	346.119959051	0.381806159643	0.00564802011306
846.965982536	630.385837687	1853.35182022	376.0	-1.06745680268	2.91157195173	0.534037408608	991.346846059	507.129700962	1833.56809014	335.09154312	0.032389293875	0.000479131566199
846.965982536	630.385837687	1853.35182022	376.0	13.8351895745	3.23084897959	0.592598859059	1050.19412593	763.100332102	2109.76655803	296.472099999	2.72074377337	0.0402476889552
846.965982536	630.385837687	1853.35182022	376.0	22.2278005292	3.19836615931	0.586640894958	1050.19375337	782.935157879	2265.31116593	432.182254677	3.67928046564	0.0544272258231
846.965982536	630.385837687	1853.35182022	376.0	14.7056609413	3.27282204148	0.600297513111	1054.51704381	653.421394771	2125.89945496	417.961016377	2.85297984837	0.0422038439107
846.965982536	630.385837687	1853.35182022	376.0	-2.61887483026	2.27634528086	0.41752481307	915.902268702	590.549633467	1804.81485589	298.362953719	-0.227544657018	-0.00336604522216
846.965982536	630.385837687	1853.35182022	376.0	-10.0927547679	0.357254653394	0.0655272658464	894.082542836	474.207132866	1666.29756602	298.007890319	-3.22957942996	-0.0477748436384
846.965982536	630.385837687	1853.35182022	376.0	-7.40782447024	-0.00238458092822	-0.000437377279571	797.721402861	603.129113024	1716.05877057	315.20825468	-2.07544741838	-0.0307018848872
846.965982536	630.385837687	1853.35182022	376.0	0.0370099465996	0.856115646969	0.157027814925	906.651334625	591.544638177	1854.03774474	355.84177194	-0.283811981803	-0.00419840209767
846.965982536	630.385837687	1853.35182022	376.0	-2.34691511923	-0.0317171542579	-0.00581752645964	787.554089011	641.73900072	1809.85522614	380.562136411	-1.16372783345	-0.0172149087788
846.965982536	630.385837687	1853.35182022	376.0	-8.57130204284	0.20878129814	0.0382944420653	851.858785273	539.084650817	1694.4954378	303.552001706	-2.55423232003	-0.0377845017756
846.965982536	630.385837687	1853.35182022	376.0	-13.3759535832	-0.617722447014	-0.113301989548	644.788207458	535.75047522	1605.44834102	424.909658338	-4.56567688644	-0.0675395989118
846.965982536	630.385837687	1853.35182022	376.0	-12.45125707	-0.621361645459	-0.113969487428	644.124470383	556.087698836	1622.58622068	422.374051456	-4.23720524249	-0.0626805509244
846.965982536	630.385837687	1853.35182022	376.0	-4.0490775066	0.118526686181	0.0217400378174	822.531512727	615.681813225	1778.30816855	340.094842601	-1.36724422165	-0.0202255062374
846.965982536	630.385837687	1853.35182022	376.0	-9.10401636082	-0.30325918242	-0.0556234743984	727.579075018	551.188876185	1684.62236729	405.854416083	-3.33607498252	-0.0493502216349
846.965982536	630.385837687	1853.35182022	376.0	6.72749154814	2.82448258096	0.518063569509	957.878835606	616.510058644	1978.03590729	403.647013035	1.44426431461	0.021364856725
846.965982536	630.385837687	1853.35182022	376.0	-3.2425492644	2.44482736535	0.448427616536	952.258264725	530.299621828	1793.25597441	310.698087857	-0.540829581773	-0.00800043760019
846.965982536	630.385837687	1853.35182022	376.0	-9.3130568385	-0.521397770541	-0.0956342205687	670.761879828	622.641341714	1680.74811179	387.344890246	-2.93224816492	-0.0433764521437
846.965982536	630.385837687	1853.35182022	376.0	7.99108727632	2.91381871805	0.534449508079	968.358443456	655.654281129	2001.45478171	377.442057129	1.8609101231	0.0275282562589
846.965982536	630.385837687	1853.35182022	376.0	17.0975603147	3.19678624277	0.586351108359	1042.55559282	745.350056791	2170.22976553	382.324115922	3.16766110108	0.0468588920278
846.965982536	630.385837687	1853.35182022	376.0	-11.4179006568	-0.356972789336	-0.0654755666427	712.495419997	630.92574542	1641.73795057	298.316785152	-2.85528821585	-0.0422379913588
846.965982536	630.385837687	1853.35182022	376.0	7.73971296777	2.66952047011	0.489640585127	920.675607258	712.541259887	1996.79593139	363.579064247	1.81888845093	0.0269066338895
846.965982536	630.385837687	1853.35182022	376.0	-0.236453692752	1.13367527459	0.20793750451	901.888475886	604.389267496	1848.9695014	342.691758022	-0.11808864981	-0.0017468735179
846.965982536	630.385837687	1853.35182022	376.0	7.45445682939	2.7694617429	0.507971706328	955.014281799	601.080018552	1991.50913156	435.414831207	1.34356583102	0.0198752341866
846.965982536	630.385837687	1853.35182022	376.0	-10.3431729355	-0.151799252941	-0.0278428563721	768.93755969	475.425748799	1661.65643635	417.293127864	-4.10794299047	-0.060768387433
846.965982536	630.385837687	1853.35182022	376.0	-16.899493049	-0.329851963711	-0.0605010938575	722.791745997	492.739788242	1540.14475819	324.613223953	-4.95834074932	-0.0733482359367
846.965982536	630.385837687	1853.35182022	376.0	-2.39632096412	-0.503307188772	-0.0923160654387	673.311633377	714.007090268	1808.93956202	421.620838371	-1.24441448562	-0.018408498308
846.965982536	630.385837687	1853.35182022	376.0	-15.4712897968	-0.240565279203	-0.0441242258259	746.24110362	495.946628383	1566.61438916	324.426657158	-4.60224220376	-0.0680805059727
846.965982536	630.385837687	1853.35182022	376.0	-16.9327537587	-0.621966776766	-0.114080479964	643.035993601	489.477826177	1539.52832022	407.014500445	-5.47242990679	-0.0809531051301
846.965982536	630.385837687	1853.35182022	376.0	-3.78869853995	2.54287614309	0.466411618322	961.661580272	516.253407072	1783.13390687	305.218919526	-0.638993419829	-0.00945256538209
846.965982536	630.385837687	1853.35182022	376.0	13.921487121	2.8519711137	0.523105486739	958.702959795	759.989694238	2111.36595518	392.67330115	2.70667777805	0.0400396121013
846.965982536	630.385837687	1853.35182022	376.0	14.4353202036	2.96623056057	0.544062832093	982.418657571	685.91715518	2120.88908997	452.553277222	2.62947307987	0.0388975307673
846.965982536	630.385837687	1853.35182022	376.0	-3.78212392345	0.211958991961	0.0388772912622	849.667691145	563.305592157	1783.25575764	370.282474343	-1.71919104368	-0.0254318201728
846.965982536	630.385837687	1853.35182022	376.0	-5.44787497371	0.609525874772	0.111798583047	908.02804699	555.519428859	1752.38353023	288.836054385	-1.41973966147	-0.0210020659981
846.965982536	630.385837687	1853.35182022	376.0	-19.0499482974	-0.604929604223	-0.110955540026	649.857311901	563.667684676	1500.2892567	286.764260124	-4.97383705216	-0.0735774711858
846.965982536	630.385837687	1853.35182022	376.0	-0.916149088445	0.087223886113	0.0159985117595	809.758093449	667.070870217	1836.37235442	359.543390751	-0.609611270244	-0.00901791819888
846.965982536	630.385837687	1853.35182022	376.0	10.2973932026	2.87911614307	0.528084398949	960.60462328	749.171463347	2044.19874458	334.422657952	2.29590876906	0.0339631474713
846.965982536	630.385837687	1853.35182022	376.0	9.62633056652	3.23284949013	0.59296579056	1040.52737096	662.781297281	2031.761593	328.452924753	2.28829949185	0.033850584199
846.965982536	630.385837687	1853.35182022	376.0	-3.47294535249	-0.645937364961	-0.118477139575	638.073167564	770.066061715	1788.98592432	380.846695038	-1.0736229011	-0.0158819955784
846.965982536	630.385837687	1853.35182022	376.0	-6.86819912332	-0.390267127345	-0.0715823784565	704.259546486	572.509352602	1726.05992675	449.291027667	-3.04406508481	-0.0450305485918
846.965982536	630.385837687	1853.35182022	376.0	-4.68750914083	0.109349382177	0.0200567465474	818.308117719	630.534037427	1766.47578424	317.633629093	-1.32901489605	-0.0196599836693
846.965982536	630.385837687	1853.35182022	376.0	4.31516200211	3.24338808147	0.594898767694	1037.96831616	581.273010035	1933.32695373	314.085627537	1.50501081464	0.0222634735893
846.965982536	630.385837687	1853.35182022	376.0	-0.168897057136	0.224708366769	0.0412157679327	810.180399798	755.455959559	1850.22156354	284.585204184	0.0955449363009	0.00141338663167
846.965982536	630.385837687	1853.35182022	376.0	9.03126685676	3.06565928531	0.562299942281	1001.17293602	627.677555783	2020.7329689	391.8824771	2.01970278933	0.0298772601972
846.965982536	630.385837687	1853.35182022	376.0	15.2067560896	2.45841651515	0.450920123835	888.518467038	778.991189597	2135.18651101	467.676854372	2.58954645075	0.0383069001591
846.965982536	630.385837687	1853.35182022	376.0	9.55093940244	2.76340397407	0.506860596858	936.733863068	744.318505907	2030.36432949	349.311960512	2.15703894928	0.0319088601965
846.965982536	630.385837687	1853.35182022	376.0	3.99527926176	0.280389434823	0.0514287297914	851.018838006	638.601412623	1927.39840114	437.778150515	-0.102467046491	-0.0015157847114
846.965982536	630.385837687	1853.35182022	376.0	10.2987032002	2.99831345043	0.549947441384	986.30880185	722.77086954	2044.22302344	335.143352053	2.32096186328	0.034333755374
846.965982536	630.385837687	1853.35182022	376.0	5.2854641684	2.50941665764	0.460274515342	890.379936499	739.329414458	1951.3100666	321.600715639	1.48991021058	0.0220400918725
846.965982536	630.385837687	1853.35182022	376.0	-1.30289902022	3.14000084959	0.575935592367	1026.7060886	480.380542274	1829.20451752	322.117886645	0.185648784904	0.00274628380035
846.965982536	630.385837687	1853.35182022	376.0	1.76643770755	0.180209469613	0.033053827882	817.42425334	726.144223315	1886.09012563	342.521648974	0.210650723419	0.00311613496182
846.965982536	630.385837687	1853.35182022	376.0	-13.890565606	-0.632512413441	-0.116014749347	642.720034161	620.55758931	1595.91076972	332.633146254	-3.69473401976	-0.0546558286946
846.965982536	630.385837687	1853.35182022	376.0	1.27440195536	2.88268817021	0.528739576341	956.651236354	632.910139444	1876.97097206	287.409596261	0.915080658669	0.0135366961342
846.965982536	630.385837687	1853.35182022	376.0	-19.4991859936	-0.599617502777	-0.109981200069	650.00572955	504.476769429	1491.96330168	337.480802704	-5.58754140782	-0.0826559379855
846.965982536	630.385837687	1853.35182022	376.0	-3.93691261753	0.554822935835	0.101765028583	871.043775798	626.954268265	1780.38697857	282.388934503	-0.787636722229	-0.0116514308022
846.965982536	630.385837687	1853.35182022	376.0	-12.2371811235	-0.624530632638	-0.114550739662	644.985592577	687.295161048	1626.55380113	294.273047503	-2.84046693138	-0.0420187415884
846.965982536	630.385837687	1853.35182022	376.0	-3.30136603913	0.218006239588	0.0399864709443	841.528039598	619.568251703	1792.16589264	331.069601343	-1.09957412135	-0.0162658893691
846.965982536	630.385837687	1853.35182022	376.0	5.35094312486	3.08496471663	0.565840923814	1000.38148963	649.703862115	1952.52362203	302.43827028	1.64810745646	0.0243802878174
846.965982536	630.385837687	1853.35182022	376.0	-3.14608126277	1.77847734345	0.326206409289	896.698609115	609.117383063	1795.04386587	289.227873696	-0.357535520558	-0.0052889869905
846.965982536	630.385837687	1853.35182022	376.0	7.23119263246	2.83558312993	0.52009962031	951.608876035	675.666697783	1987.3712605	360.095686683	1.77650037427	0.0262795913353
846.965982536	630.385837687	1853.35182022	376.0	3.17240206391	-0.039663692866	-0.00727507205907	782.36976198	674.12882584	1912.14759162	455.649003799	-0.368982488761	-0.00545832083966
846.965982536	630.385837687	1853.35182022	376.0	2.07387892951	0.294303885067	0.0539809033505	861.843176817	592.898191265	1891.78809311	437.04672503	-0.706681839365	-0.0104538733634
846.965982536	630.385837687	1853.35182022	376.0	-12.6682907666	-0.269499518998	-0.0494313130957	737.747002136	514.297549793	1618.56382271	366.51927078	-4.09026895568	-0.0605069372142
846.965982536	630.385837687	1853.35182022	376.0	0.310643348678	0.634080248604	0.116302319993	914.55553549	564.460690437	1859.10913438	380.092908454	-0.622387168658	-0.00920691077896
846.965982536	630.385837687	1853.35182022	376.0	10.4378894597	2.84182846528	0.52124513303	953.430989772	723.930104209	2046.80263452	369.441540537	2.26544236828	0.0335124610692
846.965982536	630.385837687	1853.35182022	376.0	-10.3862239944	-0.542151061051	-0.099440766884	665.640836728	631.720403366	1660.85854877	363.497308675	-2.98859292194	-0.0442099544665
846.965982536	630.385837687	1853.35182022	376.0	2.97501774593	-0.0376503505846	-0.00690578697442	778.08184133	729.829481349	1908.48936577	400.578043091	0.098135863643	0.00145171395922
846.965982536	630.385837687	1853.35182022	376.0	1.55136344049	2.82511983315	0.518180453622	967.102280535	560.665439874	1882.10404279	354.336322376	0.573819254495	0.00848845051029
846.965982536	630.385837687	1853.35182022	376.0	2.33151162812	1.2751412437	0.23388504103	826.341520782	776.161156659	1896.56293342	294.060255981	0.862771215529	0.0127628878037
846.965982536	630.385837687	1853.35182022	376.0	8.47597906256	3.19209808888	0.585491212195	1034.63101463	534.334561265	2010.44153246	441.475956562	1.65147910401	0.0244301642605
846.965982536	630.385837687	1853.35182022	376.0	2.04761763968	3.30550176996	0.606291593904	1052.14904735	540.421467377	1891.30137902	298.730864291	1.15235264606	0.017046636776
846.965982536	630.385837687	1853.35182022	376.0	10.2773974269	2.26617781145	0.415659906722	868.454548727	751.172374462	2043.82815251	424.201229316	1.92906834828	0.0285365140278
846.965982536	630.385837687	1853.35182022	376.0	-8.83008103169	-0.395545205024	-0.0725504778107	701.005965915	684.781467986	1689.6993527	303.911918794	-2.07991544861	-0.0307679800091
846.965982536	630.385837687	1853.35182022	376.0	10.932203906	2.76984330702	0.508041692411	947.839768678	645.657507017	2055.96402031	462.466744612	1.90876355909	0.0282361473239
846.965982536	630.385837687	1853.35182022	376.0	11.1181787212	2.35784905458	0.432474147942	871.320225686	781.248741761	2059.41078793	406.841820481	2.17240585189	0.0321361812409
846.965982536	630.385837687	1853.35182022	376.0	11.2313717361	3.13107737444	0.574298858115	1016.87869749	645.614300148	2061.50865273	399.015655094	2.3700825401	0.035060392605
846.965982536	630.385837687	1853.35182022	376.0	14.813719379	2.65682080749	0.487311226613	921.650647499	757.531087364	2127.90215798	448.720423114	2.64069874855	0.0390635909548
846.965982536	630.385837687	1853.35182022	376.0	13.1209167767	2.98200851892	0.546956808313	986.119707107	642.401322119	2096.52857013	468.007540908	2.34079726801	0.0346271785209
846.965982536	630.385837687	1853.35182022	376.0	10.3652867028	2.9353446921	0.538397779182	976.192737992	634.178005107	2045.45705	435.086306902	2.01229899852	0.0297677366645
846.965982536	630.385837687	1853.35182022	376.0	7.84514263648	2.32275254141	0.42603678309	864.392129085	776.867081819	1998.74991408	357.490703172	1.79671172681	0.0265785758404
846.965982536	630.385837687	1853.35182022	376.0	-2.76762499579	-0.108191970587	-0.0198444553534	774.949814274	565.435318092	1802.05799199	461.672859621	-2.21875855307	-0.0328218720869
846.965982536	630.385837687	1853.35182022	376.0	-12.9478472406	-0.611917491706	-0.112237250863	648.006871483	626.043775365	1613.38265771	339.332010862	-3.48092842544	-0.0514930240449
846.965982536	630.385837687	1853.35182022	376.0	-14.6252864442	-0.350272324552	-0.0642465745693	716.389012999	556.977508678	1582.2938077	308.92728602	-4.01157433001	-0.0593428155326
846.965982536	630.385837687	1853.35182022	376.0	10.4853958071	2.78952992049	0.511652589965	947.871855479	665.329876215	2047.68309427	434.481362578	2.00598656898	0.0296743575293
846.965982536	630.385837687	1853.35182022	376.0	-4.26703447044	0.177004392746	0.0324659561163	835.448580466	607.881382729	1774.2686592	330.938696	-1.37987450222	-0.0204123447074
846.965982536	630.385837687	1853.35182022	376.0	14.1725870359	3.16247878984	0.580058472091	1027.96660711	695.965313734	2116.01972003	392.08779918	2.80716763857	0.0415261484995
846.965982536	630.385837687	1853.35182022	376.0	14.7959364599	3.04261343748	0.558072897557	1000.88571787	729.497747493	2127.57257792	397.18911256	2.85151200281	0.0421821302192
846.965982536	630.385837687	1853.35182022	376.0	-16.5756278295	-0.481108560121	-0.0882444167501	682.450341168	578.283779671	1546.14712013	285.412999292	-4.28398655982	-0.0633725822459
846.965982536	630.385837687	1853.35182022	376.0	-2.91756351433	2.8561633244	0.523874417534	994.891750802	482.805009127	1799.27910372	321.582343795	-0.441311228011	-0.00652827260372
846.965982536	630.385837687	1853.35182022	376.0	10.2315809817	2.87247144578	0.52686563569	963.547745409	647.96885424	2042.97901259	431.462412937	1.99353380939	0.0294901451093
846.965982536	630.385837687	1853.35182022	376.0	3.6159048067	2.18766218059	0.401258653814	981.297729781	493.375441421	1920.36725778	445.694086573	-0.13555286351	-0.00200521987441
846.965982536	630.385837687	1853.35182022	376.0	16.3135972604	2.86502045486	0.525498982917	963.350797111	762.193441639	2155.70017199	430.155933242	2.94471643778	0.0435608940499
846.965982536	630.385837687	1853.35182022	376.0	-4.60021019037	0.160303616467	0.0294027176205	827.711344662	632.954319688	1768.09374093	307.428076576	-1.23262231295	-0.0182340578839
846.965982536	630.385837687	1853.35182022	376.0	-7.02875655087	-0.171181261132	-0.0313978835532	759.361023456	586.931703858	1723.08423275	376.791505435	-2.46390820008	-0.036448346155
846.965982536	630.385837687	1853.35182022	376.0	-5.14685455205	-0.392793220641	-0.072045711783	701.338399624	684.340341304	1757.9624977	372.283756771	-1.6193080181	-0.0239542606227
846.965982536	630.385837687	1853.35182022	376.0	-10.6699617643	-0.134081455626	-0.0245930769673	771.896353312	528.449263587	1655.59988965	355.254272747	-3.4709320317	-0.0513451483979
846.965982536	630.385837687	1853.35182022	376.0	2.66732901249	0.569706783506	0.10449500798	909.600928145	569.55140967	1902.78681103	423.634473212	-0.430643007736	-0.00637045869432
846.965982536	630.385837687	1853.35182022	376.0	-2.40113714098	-0.628925198825	-0.115356786285	642.264055541	728.172027005	1808.85030131	438.414218769	-1.32973617815	-0.0196706535229
846.965982536	630.385837687	1853.35182022	376.0	0.0487715153976	3.16034165829	0.579666481712	1024.94074157	507.474943581	1854.25572799	321.840042843	0.559162642698	0.0082716367263
846.965982536	630.385837687	1853.35182022	376.0	-10.0448812772	-0.289138406278	-0.0530334567641	730.57764032	587.442227341	1667.18483023	349.164962572	-2.99666280335	-0.0443293314106
846.965982536	630.385837687	1853.35182022	376.0	-11.4167488728	-0.287726808913	-0.0527745430875	732.747996733	507.066489872	1641.75929718	401.944810574	-4.07373638613	-0.0602623725759
846.965982536	630.385837687	1853.35182022	376.0	-1.79801027787	0.224536088625	0.0411841688601	848.5906925	588.457789859	1820.02836401	382.979881651	-1.22573237337	-0.0181321357008
846.965982536	630.385837687	1853.35182022	376.0	-1.49393737236	-0.366874586401	-0.0672917436539	706.725122128	692.375885082	1825.66390474	426.562897529	-1.14200513611	-0.0168935671023
846.965982536	630.385837687	1853.35182022	376.0	-8.7765046214	-0.187122853726	-0.0343218733906	756.423241763	571.756608568	1690.69231207	362.51246174	-2.85214316098	-0.0421914668784
846.965982536	630.385837687	1853.35182022	376.0	-6.16487820267	-0.00411661630026	-0.000755065352211	805.199756582	497.47777362	1739.09493784	436.417407637	-3.16510976863	-0.0468211504235
846.965982536	630.385837687	1853.35182022	376.0	4.46164941738	2.45968389561	0.451152585403	925.879234708	608.431253978	1936.04188091	401.731392227	0.812143491965	0.0120139569817
846.965982536	630.385837687	1853.35182022	376.0	3.97465606922	2.48854963759	0.456447108876	891.20623807	713.645296052	1927.01618083	322.164646708	1.24762419298	0.0184559791861
846.965982536	630.385837687	1853.35182022	376.0	4.9809619416	0.410946105854	0.0753752945439	873.07547646	628.516914558	1945.66656903	444.074178015	0.0898213078586	0.00132871757187
846.965982536	630.385837687	1853.35182022	376.0	2.29453889853	-0.245318325108	-0.0449960244146	732.372053672	741.837733502	1895.87769866	421.667911491	-0.162244595362	-0.00240006797873
846.965982536	630.385837687	1853.35182022	376.0	-11.8460063338	-0.373552154989	-0.0685165361315	709.955524364	530.797186485	1633.80364621	393.050935363	-3.99133840713	-0.059043467561
846.965982536	630.385837687	1853.35182022	376.0	-7.76752312208	0.378447881596	0.0694145050616	886.127315612	536.461387644	1709.39228905	286.803585797	-2.22135359593	-0.0328602602948
846.965982536	630.385837687	1853.35182022	376.0	7.07428961304	0.373799865065	0.0685619708483	842.971092973	715.779171649	1984.46329553	425.713030913	0.863282516548	0.0127704514282
846.965982536	630.385837687	1853.35182022	376.0	2.24952347661	0.118869594199	0.0218029336389	818.952949672	646.469562862	1895.04340452	429.62089199	-0.445008646844	-0.00658296814858
846.965982536	630.385837687	1853.35182022	376.0	-5.10031952382	-0.464317506235	-0.0851646196322	684.513942728	624.59512703	1758.82495549	449.715885733	-2.40237399298	-0.0355380768193
846.965982536	630.385837687	1853.35182022	376.0	10.3025447596	3.18903244479	0.584928915038	1030.01410941	654.941887727	2044.29422105	359.338223915	2.3430037549	0.0346598188594
846.965982536	630.385837687	1853.35182022	376.0	1.26025403335	-0.217581081284	-0.0399084888635	742.814670977	664.177436158	1876.70876129	469.716654155	-0.944346936458	-0.0139696292375
846.965982536	630.385837687	1853.35182022	376.0	1.76265806645	0.339027076175	0.0621839831576	874.240385933	572.092216939	1886.02007558	439.687472709	-0.88123808675	-0.013036066372
846.965982536	630.385837687	1853.35182022	376.0	-5.0221194144	-0.259173506184	-0.0475373268863	737.266873389	580.846277719	1760.27427864	442.161127535	-2.51429943748	-0.037193778661
846.965982536	630.385837687	1853.35182022	376.0	2.48071256665	0.0719560334103	0.0131980985712	804.448244139	688.519311893	1899.32815173	406.360595699	-0.115014286671	-0.00170139477324
846.965982536	630.385837687	1853.35182022	376.0	11.4725920122	3.128419595	0.573811371056	1017.08503171	611.304984279	2065.97931311	437.589297123	2.24894305368	0.033268388368
846.965982536	630.385837687	1853.35182022	376.0	16.1098633178	3.13262962064	0.57458356945	1021.31420116	686.787720566	2151.92426526	443.822343528	2.93950573335	0.0434838126236
846.965982536	630.385837687	1853.35182022	376.0	7.23879384786	3.27654177282	0.600979782249	1048.89209906	654.432128372	1987.51213776	284.187910333	1.95317793128	0.0288931646639
846.965982536	630.385837687	1853.35182022	376.0	10.6422070463	0.323286076218	0.0592967858068	830.545373192	752.759155278	2050.58935823	467.284829757	1.32466447658	0.0195956283517
846.965982536	630.385837687	1853.35182022	376.0	3.67684208653	2.81392798732	0.516127657248	948.121476321	641.462704505	1921.49663996	331.912459135	1.21779516211	0.018014721333
846.965982536	630.385837687	1853.35182022	376.0	11.2936496655	3.2179559954	0.590234041709	1037.53828542	628.512315676	2062.66288187	396.612280775	2.40924394723	0.0356397033613
846.965982536	630.385837687	1853.35182022	376.0	-10.4258401845	-0.303051596177	-0.0555853991521	726.319888101	613.065735913	1660.12432139	320.738697376	-2.8056660652	-0.0415039358757
846.965982536	630.385837687	1853.35182022	376.0	2.69497492953	0.52309985452	0.095946414989	901.263270963	579.693085426	1903.29918713	422.342830746	-0.393250613265	-0.00581731676427
846.965982536	630.385837687	1853.35182022	376.0	5.98680015853	3.10811973958	0.57008799332	1007.18288391	628.103858961	1964.30828993	329.021547066	1.71820323796	0.0254172076621
846.965982536	630.385837687	1853.35182022	376.0	17.3004158241	2.99783894245	0.549860407639	992.190833123	732.501553579	2173.98939181	449.297005105	3.05222474907	0.0451512536845
846.965982536	630.385837687	1853.35182022	376.0	-8.77845337815	-0.0441230374545	-0.00809300026679	794.211582768	526.017066469	1690.65619475	370.427545514	-3.13323794333	-0.0463496737179
846.965982536	630.385837687	1853.35182022	376.0	-6.66436276642	-0.423531492873	-0.07768369275	695.05410107	638.229569405	1729.83773159	396.55406111	-2.30494253008	-0.0340967829893
846.965982536	630.385837687	1853.35182022	376.0	13.3446124123	2.7802316585	0.509947112711	943.77481473	786.167021007	2100.67443727	370.732601532	2.6474643928	0.0391636744496
846.965982536	630.385837687	1853.35182022	376.0	5.93629903257	3.03926216093	0.557458210001	995.837597139	594.793278895	1963.3723264	372.741450363	1.52636999745	0.0225794378321
846.965982536	630.385837687	1853.35182022	376.0	4.29817169791	3.09176407115	0.567088054137	1013.13135461	533.910312625	1933.01206362	385.970396385	1.09033857548	0.016129268868
846.965982536	630.385837687	1853.35182022	376.0	-9.16596009689	-0.618206262326	-0.113390730434	646.149549287	683.711835714	1683.47433193	353.612946925	-2.4432683399	-0.0361430227796
846.965982536	630.385837687	1853.35182022	376.0	-14.9887758837	-0.560565494959	-0.102818322626	661.323408189	583.992481081	1575.55706955	330.241180284	-4.09936338	-0.0606414701183
846.965982536	630.385837687	1853.35182022	376.0	5.37074426626	2.99969181443	0.550200259434	982.812781558	644.366043546	1952.89060684	325.711781738	1.59531253353	0.0235992978333
846.965982536	630.385837687	1853.35182022	376.0	0.0933111155367	2.89461778221	0.530927692995	963.691359895	595.461105237	1855.08120348	295.92873835	0.641585393237	0.00949090818397
846.965982536	630.385837687	1853.35182022	376.0	0.284142799457	2.67105390617	0.489921846327	934.610339689	606.174523817	1858.61798597	317.833122464	0.499479660467	0.00738875237377
846.965982536	630.385837687	1853.35182022	376.0	14.4894163547	3.19106471227	0.585301671363	1033.52149567	654.96929484	2121.89168197	433.400891459	2.75948385988	0.040820767158
846.965982536	630.385837687	1853.35182022	376.0	5.3473161829	2.80803990857	0.515047672152	945.578541959	666.980028047	1952.45640203	339.897832026	1.50528582833	0.0222675418392
846.965982536	630.385837687	1853.35182022	376.0	19.2435197135	3.00989673071	0.552072034246	996.765123404	745.151536234	2210.00194311	468.085283471	3.25207191108	0.048107572649
846.965982536	630.385837687	1853.35182022	376.0	-12.7374753972	-0.452630706997	-0.0830210394345	689.227970389	558.356365471	1617.2815881	369.69725224	-3.91223318482	-0.0578732719648
846.965982536	630.385837687	1853.35182022	376.0	-5.96274939518	0.663764392529	0.121746953875	951.688596656	476.335977672	1742.84109577	314.816521445	-2.13006127173	-0.0315097821261
846.965982536	630.385837687	1853.35182022	376.0	0.212573936109	3.05287379782	0.559954841859	1020.33926023	473.384043859	1857.29156314	363.568259051	0.159484495651	0.00235923810135
846.965982536	630.385837687	1853.35182022	376.0	-0.736719440986	2.59528982115	0.476025279009	963.928698936	526.228507966	1839.69781705	349.540610152	-0.14548685423	-0.00215217239985
846.965982536	630.385837687	1853.35182022	376.0	1.66205568395	0.758941294007	0.139204199194	927.201000602	554.327396144	1884.15555949	402.627162749	-0.457485518388	-0.00676753725427
846.965982536	630.385837687	1853.35182022	376.0	-3.46327750981	0.0635949483894	0.0116645173128	809.549494099	628.223174621	1789.16510346	351.392434736	-1.26438292305	-0.0187038893942
846.965982536	630.385837687	1853.35182022	376.0	8.51251826876	3.29858055983	0.605022112954	1055.96092015	560.800272709	2011.1187325	394.357539649	1.9817620107	0.0293160060755
846.965982536	630.385837687	1853.35182022	376.0	-3.62187001476	-0.37074322892	-0.0680013259208	707.864927531	625.290475065	1786.22582638	453.070423783	-2.07966474067	-0.0307642713117
846.965982536	630.385837687	1853.35182022	376.0	-0.483272422702	0.10900071462	0.0199927943177	827.15871573	555.689990884	1844.39508198	461.546375366	-1.71684151045	-0.0253970637641
846.965982536	630.385837687	1853.35182022	376.0	15.0809650829	3.17616766011	0.582569270012	1038.42980086	782.376733224	2132.8551611	312.048627008	2.87602122292	0.0425446926468
846.965982536	630.385837687	1853.35182022	376.0	-4.75801275451	2.85908560255	0.524410418663	995.903668866	473.697584966	1765.16910423	295.567850399	-0.753206029062	-0.0111421010216
846.965982536	630.385837687	1853.35182022	376.0	-0.26935441742	0.0775985330697	0.0142330398147	813.574693113	619.67332445	1848.35973523	415.111717662	-1.00792151386	-0.0149100815659
846.965982536	630.385837687	1853.35182022	376.0	11.5833709624	3.01635861828	0.553257266743	993.569169138	775.000990052	2068.0324368	299.462277607	2.44437915017	0.0361594548841
846.965982536	630.385837687	1853.35182022	376.0	-7.20177222133	-0.123600518618	-0.0226706747283	771.653836514	574.548170217	1719.87764367	373.67563694	-2.53901458813	-0.0375593873984
846.965982536	630.385837687	1853.35182022	376.0	5.28131813187	-0.148717206968	-0.0272775508012	750.596203661	787.616244158	1951.23322595	413.020778133	0.553299061568	0.00818489736047
846.965982536	630.385837687	1853.35182022	376.0	7.1565000947	3.26309708723	0.598513772419	1045.18782575	647.338925844	1985.98694499	293.4601934	1.9516219249	0.0288701468181
846.965982536	630.385837687	1853.35182022	376.0	-4.57534264802	0.131131668247	0.024052030126	833.558945231	549.549182271	1768.55462397	385.446496473	-2.10136241286	-0.0310852427938
846.965982536	630.385837687	1853.35182022	376.0	14.4467841719	2.42355554268	0.444525961606	882.606411778	782.944068155	2121.10155764	455.551077703	2.5173720607	0.0372392316671
846.965982536	630.385837687	1853.35182022	376.0	16.838246714	3.11927732217	0.572134505166	1019.95991337	714.157417412	2165.42377219	431.306441408	3.06298330106	0.0453104038618
846.965982536	630.385837687	1853.35182022	376.0	-6.43700776244	-0.401045859129	-0.0735594018944	701.373728595	567.318439512	1734.05141969	465.359251583	-3.09858687058	-0.0458370838844
846.965982536	630.385837687	1853.35182022	376.0	7.70630693007	2.93421023041	0.538189697434	975.392215144	620.748659073	1996.17679998	400.035925767	1.69986170819	0.0251458832573
846.965982536	630.385837687	1853.35182022	376.0	-7.15995294403	-0.14682431516	-0.0269303586133	764.889852673	594.572568963	1720.65270201	361.190280372	-2.3521634256	-0.0347953169468
846.965982536	630.385837687	1853.35182022	376.0	-1.14698915319	-0.123496296431	-0.0226515584063	756.253538558	769.587999363	1832.09407587	306.252537954	-0.239617572989	-0.00354463865369
846.965982536	630.385837687	1853.35182022	376.0	0.745649575219	0.31405824451	0.0576042267993	876.95991565	524.303375389	1867.1713302	465.908039159	-1.59781786411	-0.0236363589366
846.965982536	630.385837687	1853.35182022	376.0	2.83194227074	0.54510684051	0.0999829127862	872.087194461	652.100257474	1905.83767385	381.650221911	0.204164172477	0.00302018006623
846.965982536	630.385837687	1853.35182022	376.0	0.843635175168	2.89568842077	0.531124068374	965.570687069	593.507409775	1868.9873481	309.909251254	0.740812908954	0.0109587708425
846.965982536	630.385837687	1853.35182022	376.0	5.99586401577	-0.26537984462	-0.0486756868342	725.36344532	782.120436602	1964.4762751	456.992393175	0.425096291251	0.00628840667532
846.965982536	630.385837687	1853.35182022	376.0	-18.336574888	-0.633598073315	-0.116213879918	640.941252469	520.499156456	1513.51057577	352.070166844	-5.32135192808	-0.0787182237882
846.965982536	630.385837687	1853.35182022	376.0	11.243414612	2.7452481263	0.503530470708	934.447240233	783.242022802	2061.73184959	344.042586555	2.39012054596	0.0353568128101
846.965982536	630.385837687	1853.35182022	376.0	-8.16295204021	-0.544697558853	-0.0999078427831	664.31310452	696.696393018	1702.0636	341.054102464	-2.08645632585	-0.0308647385481
846.965982536	630.385837687	1853.35182022	376.0	-5.22766578653	0.00394487488383	0.000723564725573	791.054872174	672.566020783	1756.46478121	292.843888256	-1.21568714316	-0.0179835376207
846.965982536	630.385837687	1853.35182022	376.0	10.5081306657	2.68169109305	0.491872907749	922.665067052	750.225866775	2048.10445119	375.213517361	2.23165688477	0.0330126758102
846.965982536	630.385837687	1853.35182022	376.0	-12.4208064536	-0.420027380449	-0.0770409722026	697.755183262	558.987406736	1623.15057773	366.407987731	-3.81094192261	-0.0563748805119
846.965982536	630.385837687	1853.35182022	376.0	0.764924206358	0.38444829489	0.0705150944405	833.605093686	721.069486783	1867.52855693	312.853976456	0.213065455947	0.0031518558572
846.965982536	630.385837687	1853.35182022	376.0	8.24594508642	3.26656618677	0.59915007094	1046.99520133	621.736065922	2006.17819358	337.446926328	2.09767625907	0.0310307138916
846.965982536	630.385837687	1853.35182022	376.0	-4.0772356992	1.70784336951	0.313250801451	949.50145996	518.474861591	1777.78629818	309.809976627	-0.952344905535	-0.0140879423896
846.965982536	630.385837687	1853.35182022	376.0	-5.63496431392	-0.230415482289	-0.0422625609482	738.145508316	704.64164345	1748.91610654	306.128954776	-1.30287123169	-0.0192732430723
846.965982536	630.385837687	1853.35182022	376.0	-4.52400272956	0.430294998362	0.0789242476819	895.860952193	542.563697576	1769.50613329	331.081483519	-1.65213849343	-0.0244399185419
846.965982536	630.385837687	1853.35182022	376.0	-17.4402005658	-0.494563526443	-0.0907123122603	678.567947567	517.526610366	1530.12354559	334.028987655	-5.0160053065	-0.0742012619305
846.965982536	630.385837687	1853.35182022	376.0	8.29049055494	0.543740248053	0.0997322538615	839.870599782	752.475112273	2007.00377783	414.658065774	1.28240795716	0.0189705319106
846.965982536	630.385837687	1853.35182022	376.0	5.22701260623	2.74100216976	0.502751681908	929.254132005	709.630475637	1950.2267535	311.342145862	1.54273665759	0.0228215481892
846.965982536	630.385837687	1853.35182022	376.0	-8.64531997342	-0.0274896128179	-0.00504211533711	790.518875951	616.026761557	1693.12362513	286.577987624	-2.17102831324	-0.0321158034503
846.965982536	630.385837687	1853.35182022	376.0	-2.48413867791	3.08376425033	0.565620735571	1008.93252276	506.989239104	1807.31199082	291.390228953	0.0942550217003	0.00139430505474
846.965982536	630.385837687	1853.35182022	376.0	-11.4984100397	0.076121692233	0.0139621592504	827.893516853	474.154316314	1640.24582846	338.197995289	-3.85675439103	-0.057052579749
846.965982536	630.385837687	1853.35182022	376.0	15.7787008243	2.71698000918	0.498345562946	933.223161677	755.72792218	2145.78665916	456.835575301	2.76398156584	0.0408873012698
846.965982536	630.385837687	1853.35182022	376.0	8.21350824288	2.94678992967	0.540497052398	974.599300968	659.07509771	2005.57702475	371.902626068	1.92847114463	0.0285276796543
846.965982536	630.385837687	1853.35182022	376.0	4.48320893286	3.19236208887	0.585539634788	1026.24892769	586.973193641	1936.44145458	323.219333254	1.49744433404	0.022151543403
846.965982536	630.385837687	1853.35182022	376.0	-7.81166496465	-0.160041787482	-0.0293546932285	764.488431289	534.110913335	1708.57418541	409.974840787	-3.1492052937	-0.0465858771257
846.965982536	630.385837687	1853.35182022	376.0	2.63152193137	-0.140137457123	-0.025703862275	758.715001017	694.207602975	1902.12317984	449.200575846	-0.387989227725	-0.00573948561723
846.965982536	630.385837687	1853.35182022	376.0	10.9517626292	2.90741216918	0.533274425748	967.607679418	698.704817711	2056.32651226	390.014015129	2.30356667709	0.0340764301345
846.965982536	630.385837687	1853.35182022	376.0	-8.33890400449	-0.533493174718	-0.0978527466467	667.477633103	634.018130028	1698.80259107	397.306827939	-2.72613185713	-0.0403273943363
846.965982536	630.385837687	1853.35182022	376.0	2.51716597411	2.52110452232	0.46241829096	908.294170733	656.856524031	1900.00376162	334.853066858	0.889456122087	0.0131576349421
846.965982536	630.385837687	1853.35182022	376.0	-9.85321231723	-0.583755718928	-0.107071848666	654.331072484	592.030125505	1670.73713039	424.375932402	-3.47183549349	-0.0513585132173
846.965982536	630.385837687	1853.35182022	376.0	7.07593974748	2.44922785851	0.449234750277	892.680818048	708.554222476	1984.49387833	383.258837807	1.56785209966	0.0231930783973
846.965982536	630.385837687	1853.35182022	376.0	-3.24119602769	-0.490455546755	-0.0899588310263	675.509935183	761.719593129	1793.28105465	356.051526335	-0.901911312377	-0.0133418833192
846.965982536	630.385837687	1853.35182022	376.0	-3.00624657951	-0.571213092634	-0.104771293587	656.675860333	721.006447715	1797.63549452	419.953186473	-1.35008871616	-0.0199717265704
846.965982536	630.385837687	1853.35182022	376.0	-11.6365592961	-0.361136806988	-0.0662393263002	711.48018792	631.120589431	1637.6854367	295.084659345	-2.89176049667	-0.0427775221401
846.965982536	630.385837687	1853.35182022	376.0	5.46502893062	2.64872328935	0.485825988509	911.404952129	737.4913941	1954.63803338	305.741687156	1.57006700155	0.0232258432181
846.965982536	630.385837687	1853.35182022	376.0	8.50611307532	0.212470455176	0.0389711032972	819.653448732	751.891761026	2011.00002173	439.454811977	1.0507993568	0.0155443691834
846.965982536	630.385837687	1853.35182022	376.0	13.333353065	2.99990199856	0.550238811182	991.881944517	777.576736131	2100.46576195	331.007081302	2.68815379304	0.0397655886545
846.965982536	630.385837687	1853.35182022	376.0	8.71165073306	1.09626935473	0.201076550758	874.687458881	683.464146847	2014.80935766	456.657751928	1.19933646482	0.0177416636808
846.965982536	630.385837687	1853.35182022	376.0	-4.93158361262	-0.0204539854442	-0.00375164810055	792.794644225	613.267039978	1761.95222557	355.89054137	-1.70245034037	-0.0251841766327
846.965982536	630.385837687	1853.35182022	376.0	-6.05091564286	-0.370635517185	-0.0679815695497	708.604507184	615.933940042	1741.20706502	416.668617789	-2.40076125114	-0.0355142196915
846.965982536	630.385837687	1853.35182022	376.0	-2.93424938033	0.349389598322	0.0640846658698	855.001325405	642.054152142	1798.96985592	301.914378376	-0.713020304976	-0.0105476376476
846.965982536	630.385837687	1853.35182022	376.0	11.2236610562	2.81365170914	0.516076982601	951.829028482	670.938451728	2061.3657467	438.598266494	2.12492032828	0.0314337326669
846.965982536	630.385837687	1853.35182022	376.0	0.648483914682	0.688784892119	0.126336187109	924.949578369	550.684100094	1865.37050866	389.736830197	-0.650110765781	-0.00961702316244
846.965982536	630.385837687	1853.35182022	376.0	6.01510941468	-0.0653267980386	-0.0119821713204	769.290680365	767.51022838	1964.83296005	428.032051304	0.595783232556	0.00881336142835
846.965982536	630.385837687	1853.35182022	376.0	3.95558555773	1.96075567174	0.359639705015	848.932583228	750.749910384	1926.66273716	326.980243546	1.13972112091	0.0168597798951
846.965982536	630.385837687	1853.35182022	376.0	-4.91976505473	1.94987854051	0.357644633256	929.916038827	547.993496662	1762.17126503	284.261729542	-0.869997543854	-0.0128697861517
846.965982536	630.385837687	1853.35182022	376.0	11.4251894406	2.60267226973	0.477379359819	914.668290764	708.481576107	2065.10077668	441.950909814	2.10163131981	0.0310892207072
846.965982536	630.385837687	1853.35182022	376.0	-10.1761466351	0.229790242883	0.0421478802061	858.551678139	522.037995464	1664.75202133	284.162347731	-2.92641190776	-0.0432901169786
846.965982536	630.385837687	1853.35182022	376.0	2.3081897654	0.0477885930814	0.00876533255344	796.604056967	715.167994193	1896.13069725	384.358646095	0.0415607189541	0.000614803534824
846.965982536	630.385837687	1853.35182022	376.0	4.03375243867	0.0125028100027	0.00229325201811	789.704630187	714.793204836	1928.11144447	423.613609446	0.149508555756	0.00221166502598
846.965982536	630.385837687	1853.35182022	376.0	-2.1796742381	0.0275692627162	0.00505672463613	807.300924038	569.469210253	1812.95478806	436.184653765	-1.84411681891	-0.0272798345993
846.965982536	630.385837687	1853.35182022	376.0	-19.5478618181	-0.551318367037	-0.101122224328	662.851427147	485.659674446	1491.0611674	342.55006581	-5.71063735032	-0.0844768838804
846.965982536	630.385837687	1853.35182022	376.0	-17.8624804198	-0.497120398483	-0.091181290991	677.444391023	484.23512848	1522.29721423	360.617694723	-5.42364429383	-0.0802314244649
846.965982536	630.385837687	1853.35182022	376.0	3.25787635199	-0.0422430588638	-0.00774817660744	778.490469641	713.717041515	1913.73173089	421.524219738	-0.00751590933361	-0.000111182090734
846.965982536	630.385837687	1853.35182022	376.0	-10.6300624232	-0.527800134354	-0.0968085352814	669.366211987	636.320570567	1656.33936481	350.652582259	-2.94479593128	-0.0435620699894
846.965982536	630.385837687	1853.35182022	376.0	-14.1653052936	-0.26035870325	-0.0477547144626	739.285603218	559.57144429	1590.81887672	291.961829216	-3.80231822615	-0.0562473110378
846.965982536	630.385837687	1853.35182022	376.0	-9.17635116736	0.0355535508348	0.00652119421034	812.468116901	541.113723516	1683.28174883	329.699908416	-2.87464142114	-0.0425242813778
846.965982536	630.385837687	1853.35182022	376.0	0.772658934295	1.58578842577	0.290863614412	907.518785287	603.836115216	1867.67190865	356.317008143	0.110175889164	0.00162982084563
846.965982536	630.385837687	1853.35182022	376.0	9.65912102648	3.2271345293	0.591917558566	1039.60352635	572.419153193	2032.36931559	420.346636041	2.03967984369	0.0301727787527
846.965982536	630.385837687	1853.35182022	376.0	-17.5632286976	-0.436615626368	-0.0800835705004	694.145523272	503.957688081	1527.84340147	329.740190114	-5.08679506335	-0.0752484476827
846.965982536	630.385837687	1853.35182022	376.0	8.02605477236	2.13756506417	0.392069894383	871.367547221	720.978986656	2002.10285244	409.756318562	1.5469366186	0.0228836777899
846.965982536	630.385837687	1853.35182022	376.0	-10.2361267634	-0.532307666957	-0.097635302083	667.210165985	713.842529609	1663.64037853	282.587682939	-2.23374710135	-0.0330435961738
846.965982536	630.385837687	1853.35182022	376.0	17.3229313616	3.03606935564	0.556872589075	1002.57418613	754.43578601	2174.40668393	417.396711792	3.12881792114	0.0462842887743
846.965982536	630.385837687	1853.35182022	376.0	-5.06565150431	-0.11985045773	-0.021982842577	773.981004246	534.665789346	1759.46747586	450.82068227	-2.8225902017	-0.0417542929246
846.965982536	630.385837687	1853.35182022	376.0	3.0575070062	2.26132782366	0.414770327157	871.418932042	715.456145863	1910.01818198	323.143104071	1.01988124892	0.0150870007237
846.965982536	630.385837687	1853.35182022	376.0	-13.5102011966	0.0428301258353	0.00785585580252	818.492703624	492.069458952	1602.96026043	292.398097854	-3.98499980857	-0.0589497013102
846.965982536	630.385837687	1853.35182022	376.0	1.40639382232	2.69723110139	0.494723239433	946.474719583	584.66884311	1879.41724573	348.273683035	0.55329344548	0.00818481428225
846.965982536	630.385837687	1853.35182022	376.0	-3.10877689348	0.256615732681	0.0470681828102	869.698139717	482.395987986	1795.73524708	443.641119378	-2.57484861858	-0.0380894766062
846.965982536	630.385837687	1853.35182022	376.0	-10.4091154845	0.222150792889	0.0407466604712	858.800760811	509.276453732	1660.43428892	292.357074379	-3.10028403614	-0.0458621898837
846.965982536	630.385837687	1853.35182022	376.0	-4.47312571049	0.0330515929299	0.00606228777144	804.578328898	614.154839152	1770.44906345	351.715895397	-1.55857073215	-0.0230557800614
846.965982536	630.385837687	1853.35182022	376.0	7.02180424999	3.03650747873	0.556952949144	992.271785093	644.596887122	1983.4905571	346.621884888	1.82890349756	0.0270547854668
846.965982536	630.385837687	1853.35182022	376.0	-2.45403037733	0.331294412896	0.060765666342	865.896639894	600.003934503	1807.87000356	341.969429159	-1.00690646081	-0.0148950659883
846.965982536	630.385837687	1853.35182022	376.0	0.16998324473	0.144226103452	0.0264537974051	832.804675352	577.643280975	1856.50220778	446.054251457	-1.32267533065	-0.0195662031161
846.965982536	630.385837687	1853.35182022	376.0	-13.8671977643	0.0304995018547	0.00559418596015	816.610267596	476.407146061	1596.34385804	303.326444388	-4.21751184152	-0.0623892284249
846.965982536	630.385837687	1853.35182022	376.0	-2.33332360756	0.0944874937377	0.0173307948895	801.848266066	719.429787091	1810.10712467	288.829071514	-0.44748272865	-0.00661956699186
846.965982536	630.385837687	1853.35182022	376.0	2.8274129105	1.39082441933	0.255103525189	908.080180867	606.48343337	1905.75372887	391.190114628	0.307099705641	0.00454289505385
846.965982536	630.385837687	1853.35182022	376.0	10.3028975587	2.71520873123	0.498020677041	939.68833217	646.527292868	2044.30075966	458.085134625	1.79665230194	0.0265776967743
846.965982536	630.385837687	1853.35182022	376.0	7.54705891134	2.67000691241	0.489729807852	918.979236433	726.803282342	1993.22537393	347.442855155	1.8351560553	0.0271472789245
846.965982536	630.385837687	1853.35182022	376.0	-5.15564792861	-0.654661608392	-0.12007733096	636.326745586	750.744123994	1757.79952549	370.728655914	-1.42808944495	-0.0211255835051
846.965982536	630.385837687	1853.35182022	376.0	4.6666551732	0.222198689259	0.0407554455721	828.96010757	706.851584708	1939.84135882	404.029666542	0.44109091147	0.00652501348328
846.965982536	630.385837687	1853.35182022	376.0	0.893443238589	-0.509116566052	-0.0933816151967	669.977635678	785.052631619	1869.91046675	414.880199451	-0.329166622271	-0.00486932873181
846.965982536	630.385837687	1853.35182022	376.0	-12.8477294409	-0.616020654952	-0.112989848671	647.199134777	659.200907539	1615.23819277	308.838150456	-3.15657777033	-0.0466949374309
846.965982536	630.385837687	1853.35182022	376.0	-8.44596535158	-0.389251197952	-0.0713960377754	702.40241344	687.155117507	1696.81836764	307.260836697	-1.99927617075	-0.0295750912833
846.965982536	630.385837687	1853.35182022	376.0	-4.74623915333	0.362584970778	0.0665049469512	882.330574232	548.370015772	1765.38731048	334.686720479	-1.73145281945	-0.0256132073883
846.965982536	630.385837687	1853.35182022	376.0	1.91168828116	0.070756516602	0.0129780844831	800.035488134	721.936741561	1888.78212978	366.809900084	0.0759289848727	0.0011232098354
846.965982536	630.385837687	1853.35182022	376.0	9.85606041916	3.04277326754	0.558102213416	998.904905049	603.04403893	2036.0192954	434.070351425	1.94701455	0.0288019903847
846.965982536	630.385837687	1853.35182022	376.0	-6.67849210828	-0.478576264453	-0.087779945791	679.979787326	713.634098127	1729.57586517	335.961979718	-1.66537040834	-0.0246356569281
846.965982536	630.385837687	1853.35182022	376.0	-14.2315773686	-0.134341363877	-0.0246407490604	773.265713987	507.886819598	1589.59062202	308.438088431	-4.15976507532	-0.0615349863213
846.965982536	630.385837687	1853.35182022	376.0	14.9348698725	3.25992572908	0.597932085304	1049.87918343	616.753075057	2130.14750285	463.51524437	2.73215566917	0.0404165039818
846.965982536	630.385837687	1853.35182022	376.0	-11.773681958	-0.459939939542	-0.0843616910385	686.97149584	537.929864229	1635.14407135	410.242711278	-4.06400461934	-0.0601184115286
846.965982536	630.385837687	1853.35182022	376.0	7.5792265266	-0.0415617328633	-0.00762320852225	775.139841597	752.067805704	1993.82155301	466.613905711	0.644895704216	0.0095398772813
846.965982536	630.385837687	1853.35182022	376.0	-1.99164080839	0.649786492603	0.119183142444	929.646788986	531.145100519	1816.43970905	355.647819544	-1.13528173644	-0.0167941085272
846.965982536	630.385837687	1853.35182022	376.0	0.820524922617	0.052492331219	0.00962808716416	794.548061655	735.13222737	1868.55903381	338.878744787	0.0109115883744	0.000161414029207
846.965982536	630.385837687	1853.35182022	376.0	4.48956160535	2.90565564044	0.532952245128	960.283357637	682.947708562	1936.55919196	293.328125758	1.47630680766	0.0218388581015
846.965982536	630.385837687	1853.35182022	376.0	0.485965817878	3.25906077121	0.597773435659	1049.73148025	474.987072264	1862.35847655	337.63992404	0.587066158843	0.00868441063378
846.965982536	630.385837687	1853.35182022	376.0	11.182126945	2.33758929925	0.428758125321	876.313422507	745.921264777	2060.5959735	438.361286214	2.03079675895	0.0300413721738
846.965982536	630.385837687	1853.35182022	376.0	4.86946253746	3.01050104548	0.552182877014	985.108999852	634.236138162	1943.6000928	324.254954782	1.51478192907	0.0224080167023
846.965982536	630.385837687	1853.35182022	376.0	4.36406973725	3.30004660887	0.6052910141	1051.24583867	593.692486688	1934.23338613	289.295060777	1.55719570518	0.0230354394257
846.965982536	630.385837687	1853.35182022	376.0	-2.64811641261	0.29084794045	0.0533470176907	877.630394471	482.981763244	1804.27290649	443.660748774	-2.4568563072	-0.0363440282129
846.965982536	630.385837687	1853.35182022	376.0	-3.54889739103	0.974359011262	0.178715886145	899.996372911	591.182530783	1787.57826583	296.399362135	-0.692708493596	-0.010247167065
846.965982536	630.385837687	1853.35182022	376.0	-12.7278144282	-0.369857755549	-0.0678389133436	710.89465375	563.665160392	1617.46063984	342.900825701	-3.7125278406	-0.0549190508965
846.965982536	630.385837687	1853.35182022	376.0	13.3639058644	2.65307227372	0.486623674563	919.278816591	779.114112289	2101.03201281	402.639083934	2.57338228597	0.0380677852954
846.965982536	630.385837687	1853.35182022	376.0	15.6128749811	2.90202036516	0.53228546683	970.203503128	742.763083824	2142.71332288	429.746735923	2.86086144395	0.0423204355615
846.965982536	630.385837687	1853.35182022	376.0	4.0532122122	3.31804114895	0.608591553366	1057.29675261	544.055177289	1928.47210254	327.120172641	1.44586150525	0.0213884838055
846.965982536	630.385837687	1853.35182022	376.0	-1.39640766134	0.191622705712	0.0351472314218	849.76939747	523.197452323	1827.47147341	454.504623622	-2.03376737579	-0.0300853162099
846.965982536	630.385837687	1853.35182022	376.0	8.16247175903	2.92039502162	0.535655726636	972.569374049	627.357678127	2004.63113914	404.704086969	1.75976976155	0.0260320970643
846.965982536	630.385837687	1853.35182022	376.0	-10.3483643034	-0.572469126851	-0.105001674037	656.538137337	541.495927924	1661.56022204	463.526156782	-4.12720996074	-0.061053401786
846.965982536	630.385837687	1853.35182022	376.0	9.17031643466	3.22862815542	0.592191517868	1039.53807004	681.596669973	2023.31004679	302.175306774	2.21380753103	0.0327486321158
846.965982536	630.385837687	1853.35182022	376.0	2.24287717713	0.563295203314	0.103319002809	933.291632356	494.937338033	1894.92022521	466.691254822	-1.33057832029	-0.0196831112469
846.965982536	630.385837687	1853.35182022	376.0	5.76099072189	2.60806121311	0.47836779404	907.414608072	722.938754612	1960.12324663	329.769883946	1.56961923988	0.0232192195249
846.965982536	630.385837687	1853.35182022	376.0	-9.83865645713	-0.534798821	-0.0980922268892	667.401376611	653.40195936	1671.00690169	350.203565718	-2.68678680883	-0.0397453669946
846.965982536	630.385837687	1853.35182022	376.0	-13.668486581	0.0114940484054	0.00210822604648	809.8704084	504.326583224	1600.02667538	285.829683753	-3.92527282403	-0.0580661660359
846.965982536	630.385837687	1853.35182022	376.0	-4.30006396365	-0.190473129395	-0.0349363773651	754.923451235	563.489279272	1773.65650648	455.243775975	-2.53422140795	-0.0374884823661
846.965982536	630.385837687	1853.35182022	376.0	-1.78347538133	-0.279754360323	-0.0513122451069	727.167757327	698.840267555	1820.29774678	394.289721898	-0.961691874585	-0.0142262111625
846.965982536	630.385837687	1853.35182022	376.0	-0.564258739222	-0.291024975755	-0.0533794893168	721.368930764	760.331741889	1842.89412061	361.193447955	-0.371478559141	-0.00549524495771
846.965982536	630.385837687	1853.35182022	376.0	-3.94223425545	0.138649752387	0.0254309890659	831.394306846	581.92898452	1780.28834989	366.965058526	-1.65946157792	-0.024548248194
846.965982536	630.385837687	1853.35182022	376.0	11.4807751608	2.97444778243	0.545570026125	982.74202782	747.234307731	2066.13097564	336.154640091	2.46713036152	0.0364960112651
846.965982536	630.385837687	1853.35182022	376.0	-0.807353517843	0.0902908446452	0.0165610500083	816.99704208	613.998747786	1838.3887191	407.392929238	-1.0940150526	-0.0161836546242
846.965982536	630.385837687	1853.35182022	376.0	7.55077097087	0.914472187626	0.167731509102	864.470028978	701.2758015	1993.29417145	427.548340974	1.13926317409	0.0168530055338
846.965982536	630.385837687	1853.35182022	376.0	-7.17661732349	-0.591885902176	-0.108563078169	652.447415843	683.702433267	1720.34385243	384.194003318	-2.17501419889	-0.0321747662558
846.965982536	630.385837687	1853.35182022	376.0	-8.48766954542	0.0463840706572	0.00850771655487	814.12078143	550.487349547	1696.04544221	331.437311232	-2.67008586486	-0.0394983116104
846.965982536	630.385837687	1853.35182022	376.0	-6.98176377988	-0.0169862459659	-0.00311559903997	802.109046531	498.349500966	1723.95517413	423.496626628	-3.25014255807	-0.0480790319241
846.965982536	630.385837687	1853.35182022	376.0	-5.32739659991	-0.517610067686	-0.0949394841683	670.909464666	649.494899998	1754.61641837	434.212053705	-2.23347120776	-0.0330395149078
846.965982536	630.385837687	1853.35182022	376.0	-3.80033065968	0.403788272302	0.0740624123812	900.768245599	498.668565245	1782.91832277	383.481511924	-2.12337073	-0.0314108096153
846.965982536	630.385837687	1853.35182022	376.0	11.0390486432	2.46845405172	0.452761198041	892.136049824	737.339780948	2057.94422919	428.468398414	2.0799780599	0.0307689062115
846.965982536	630.385837687	1853.35182022	376.0	-1.82205749494	0.0496395550299	0.00910483401135	810.340985213	592.474073782	1819.58268448	416.76762548	-1.49675489925	-0.0221413446634
846.965982536	630.385837687	1853.35182022	376.0	11.74446839	3.19360913785	0.585768367177	1035.86738728	734.049650678	2071.01813891	301.101100944	2.50544249291	0.0370627587709
846.965982536	630.385837687	1853.35182022	376.0	14.1050916785	3.17293111314	0.581975626034	1031.44348622	711.370698039	2114.76879359	371.954609333	2.8233711288	0.0417658451006
846.965982536	630.385837687	1853.35182022	376.0	-14.591468179	-0.471913426587	-0.0865578552066	684.531294952	570.508604723	1582.92057913	327.880679455	-4.04542082386	-0.0598435033115
846.965982536	630.385837687	1853.35182022	376.0	9.22348264706	0.453855664708	0.0832457198657	827.357697433	785.153772556	2024.29540375	411.783933762	1.45304341678	0.0214947251003
846.965982536	630.385837687	1853.35182022	376.0	10.3377048828	2.61734964742	0.480071468712	927.187854414	650.382762705	2044.94586184	467.375244718	1.71010167156	0.0252973620054
846.965982536	630.385837687	1853.35182022	376.0	11.4218365404	0.267173146917	0.0490046124207	820.543754811	776.366496881	2065.03863565	468.128383955	1.46481257631	0.0216688250934
846.965982536	630.385837687	1853.35182022	376.0	2.55192294598	-0.0953963671036	-0.0174974994688	768.516249791	696.3591696	1900.64793059	435.772511202	-0.299973314316	-0.00443747506384
846.965982536	630.385837687	1853.35182022	376.0	15.9695769228	3.02527580382	0.554892847362	997.529377838	727.654422039	2149.3242648	424.140464926	2.94704579852	0.0435953520491
846.965982536	630.385837687	1853.35182022	376.0	13.0406295595	3.25056661941	0.596215447435	1053.68471276	750.498144491	2095.04056553	290.857708286	2.6275358186	0.0388688730562
846.965982536	630.385837687	1853.35182022	376.0	-3.98501124021	-0.102110859282	-0.0187290644317	774.499031411	604.490930155	1779.49554187	400.505580301	-1.83788053076	-0.027187581816
846.965982536	630.385837687	1853.35182022	376.0	-5.77691944947	-0.364907205277	-0.0669308887155	710.031519006	613.573985139	1746.28517845	422.679674309	-2.39242463536	-0.0353908969727
846.965982536	630.385837687	1853.35182022	376.0	2.19183554707	0.147644461911	0.0270807890519	822.182886108	665.412498676	1893.97424423	406.378859447	-0.224745649125	-0.00332463977995
846.965982536	630.385837687	1853.35182022	376.0	-2.42580726887	-0.612294936602	-0.112306481402	646.12653746	765.11080645	1808.39307705	397.155733141	-0.957085225795	-0.0141580654703
846.965982536	630.385837687	1853.35182022	376.0	-16.3540861713	-0.229993548256	-0.0421851702597	748.789986442	511.999765654	1550.25306649	289.46331439	-4.56179688756	-0.0674822024786
846.965982536	630.385837687	1853.35182022	376.0	-7.60946241778	0.0440649094292	0.00808233848665	810.457952238	581.048551981	1712.32170999	320.815205775	-2.24687133701	-0.0332377416717
846.965982536	630.385837687	1853.35182022	376.0	1.36686596126	0.509864928073	0.0935188789568	904.140118438	566.580353398	1878.6846554	407.96418356	-0.654960332268	-0.00968876231165
846.965982536	630.385837687	1853.35182022	376.0	20.3190649469	3.21058239906	0.588881584567	1047.65784535	739.244693075	2229.93558027	443.033041842	3.472129941	0.0513628689498
846.965982536	630.385837687	1853.35182022	376.0	-13.9526043255	-0.564239250037	-0.103492158848	660.513286246	621.396592906	1594.76097399	312.851094836	-3.59103429927	-0.0531218091608
846.965982536	630.385837687	1853.35182022	376.0	-11.5100605232	-0.430323726652	-0.0789295169941	694.743047728	524.493451885	1640.02990401	420.793404395	-4.14432663423	-0.0613066070152
846.965982536	630.385837687	1853.35182022	376.0	-0.148813134812	-0.351686228943	-0.0645059113983	707.914853113	752.918187932	1850.59378928	389.760748235	-0.454853673249	-0.00672860463386
846.965982536	630.385837687	1853.35182022	376.0	-9.81412146264	-0.360619208274	-0.0661443888983	712.513226275	579.796545061	1671.46162146	379.15185012	-3.17714318749	-0.0469991595783
846.965982536	630.385837687	1853.35182022	376.0	-11.2516216753	-0.284733516558	-0.0522255166101	732.006078822	583.078181421	1644.8196851	329.735424857	-3.18703901978	-0.0471455476298
846.965982536	630.385837687	1853.35182022	376.0	11.0448045031	2.95643198089	0.542265587105	977.945682033	732.875516436	2058.05090552	347.229707052	2.40465533703	0.0355718245122
846.965982536	630.385837687	1853.35182022	376.0	4.22513198304	2.45628136835	0.450528497496	878.655668807	756.173074575	1931.65838074	296.829637355	1.3436225623	0.0198760734069
846.965982536	630.385837687	1853.35182022	376.0	-2.63279343696	0.136673364287	0.0250684820776	839.084659167	499.777741405	1804.55689514	465.694494565	-2.55954797674	-0.0378631357506
846.965982536	630.385837687	1853.35182022	376.0	9.6805597255	2.9476521412	0.540655198313	978.396779772	629.548832917	2032.7666501	424.821037415	1.94451462154	0.0287650091944
846.965982536	630.385837687	1853.35182022	376.0	1.2804206736	0.213957380463	0.0392438335405	833.949139953	665.984312085	1877.08252008	377.149068046	-0.208185476278	-0.00307966680885
846.965982536	630.385837687	1853.35182022	376.0	0.613800265309	-0.112915825866	-0.0207108998286	759.440693719	764.153598901	1864.72769861	341.133405993	-0.026867048675	-0.000397441548447
846.965982536	630.385837687	1853.35182022	376.0	-10.0085675013	-0.519297324603	-0.0952489590248	671.212385569	580.425722869	1667.85785226	416.219743821	-3.49436189149	-0.0516917439569
846.965982536	630.385837687	1853.35182022	376.0	-1.57815557234	0.600335511416	0.110112896445	942.193757512	484.931815811	1824.1030452	396.977471875	-1.68670002856	-0.0249511838544
846.965982536	630.385837687	1853.35182022	376.0	15.0691917145	3.07217001543	0.563494133425	1005.8887777	667.501875377	2132.63695916	459.246306079	2.72323602243	0.0402845565449
846.965982536	630.385837687	1853.35182022	376.0	-3.06715131203	0.709536540408	0.13014243221	940.525914544	514.818413092	1796.50671555	341.162387917	-1.33502062014	-0.0197488257417
846.965982536	630.385837687	1853.35182022	376.0	-11.416479381	-0.177006579011	-0.0324663571187	758.728499666	581.398452473	1641.76429181	301.637339672	-3.07521060584	-0.0454912811515
846.965982536	630.385837687	1853.35182022	376.0	3.02323036353	2.22769480653	0.408601395181	873.119766702	706.74194121	1909.3829152	329.521207283	0.976166607621	0.0144403344323
846.965982536	630.385837687	1853.35182022	376.0	-22.028634823	-0.574092048829	-0.105299348648	657.205141309	496.16049104	1445.08371576	291.718083411	-6.0233980015	-0.0891035207322
846.965982536	630.385837687	1853.35182022	376.0	2.61767433234	2.89484592029	0.530969537837	1003.2880964	486.942353587	1901.86653511	411.636085125	0.252100701517	0.0037293003183
846.965982536	630.385837687	1853.35182022	376.0	2.72552231484	-0.00587217872995	-0.00107706873257	783.561198574	739.583801511	1903.86533766	380.720337571	0.1815772383	0.00268605382101
846.965982536	630.385837687	1853.35182022	376.0	4.80878546275	0.20127853071	0.0369182925	825.175296947	710.056072621	1942.47553313	407.24416356	0.448710437707	0.00663772836845
846.965982536	630.385837687	1853.35182022	376.0	-7.74550274213	0.0117619694004	0.00215736782839	799.607935688	612.924393519	1709.80040417	297.268074959	-2.01707005871	-0.0298383144779
846.965982536	630.385837687	1853.35182022	376.0	-0.156412289415	-0.0858689602677	-0.0157499927123	775.96790087	629.18997362	1850.45295021	445.29507572	-1.19410227404	-0.0176642348231
846.965982536	630.385837687	1853.35182022	376.0	8.88129152772	2.11602242715	0.388118566975	895.499617917	662.011705535	2017.95339841	460.44207496	1.33154194178	0.0196973660026
846.965982536	630.385837687	1853.35182022	376.0	-1.95162767763	-0.218748974163	-0.0401227025244	744.556198844	635.808407788	1817.18129314	436.816686504	-1.51913579803	-0.0224724230477
846.965982536	630.385837687	1853.35182022	376.0	-9.82979433699	-0.476680047257	-0.0874321436641	682.232245934	555.979407865	1671.17114795	432.959494156	-3.69160588286	-0.0546095544801
846.965982536	630.385837687	1853.35182022	376.0	0.468905731404	-0.625012625839	-0.114639146339	642.441651469	775.369801196	1862.04229313	444.230840467	-0.625730788484	-0.00925637261072
846.965982536	630.385837687	1853.35182022	376.0	10.1322425755	2.61899595663	0.480373432984	911.941209858	746.05298111	2041.13792243	383.143731459	2.14023430375	0.0316602707655
846.965982536	630.385837687	1853.35182022	376.0	10.9792779984	1.59721313987	0.292959123234	855.942005413	743.742507512	2056.83646885	457.151955929	1.77358533697	0.0262364694817
846.965982536	630.385837687	1853.35182022	376.0	15.3744015454	2.97168515248	0.545063307498	984.08254964	688.468413994	2138.29357111	465.742607479	2.72029008664	0.0402409776129
846.965982536	630.385837687	1853.35182022	376.0	14.146611652	2.9207781429	0.535725998331	974.37947479	775.86447114	2115.53830478	365.294358846	2.77694247304	0.0410790306663
846.965982536	630.385837687	1853.35182022	376.0	-13.1134518215	-0.0921283851914	-0.016898089727	785.275469001	473.721497735	1610.3134222	351.316455459	-4.32198707097	-0.0639347199847
846.965982536	630.385837687	1853.35182022	376.0	14.9724745198	3.19701564351	0.586393184797	1035.98086235	671.694466619	2130.84444927	423.169120301	2.85717107222	0.0422658442637
846.965982536	630.385837687	1853.35182022	376.0	5.79177729659	0.10897099542	0.0199873432538	805.354640758	740.969966869	1960.69383017	414.369222546	0.627429957989	0.00928150825427
846.965982536	630.385837687	1853.35182022	376.0	11.3230023716	2.54398151499	0.466614364452	902.614878278	736.154409703	2063.20689078	424.4376028	2.16254710704	0.0319903418202
846.965982536	630.385837687	1853.35182022	376.0	-0.123708594225	-0.306082166248	-0.0561412630682	717.671335736	766.342550934	1851.05906474	367.04517807	-0.301733770692	-0.00446351731793
846.965982536	630.385837687	1853.35182022	376.0	11.9161609205	3.21281557705	0.589291191681	1041.83283012	745.685455545	2074.20020554	286.681919877	2.48910176289	0.0368210319954
846.965982536	630.385837687	1853.35182022	376.0	-6.67618296777	-0.568470869539	-0.104268317964	657.438382722	751.715462989	1729.61866167	320.464815957	-1.49280067231	-0.022082850182
846.965982536	630.385837687	1853.35182022	376.0	-7.84444794771	-0.55143492359	-0.101143603006	662.333502519	584.983367002	1707.9666014	460.649731878	-3.31460318818	-0.0490325915411
846.965982536	630.385837687	1853.35182022	376.0	-9.70974776023	-0.107064163851	-0.01963759425	780.594044288	473.040549615	1673.39603337	419.761439467	-3.99516757886	-0.0591001121133
846.965982536	630.385837687	1853.35182022	376.0	17.7931954424	2.92890583425	0.537216770771	979.585738604	783.281925527	2183.12233183	420.254667699	3.15769468454	0.0467114598304
846.965982536	630.385837687	1853.35182022	376.0	-3.79371693529	-0.197136184522	-0.0361585077993	748.831450411	658.072567624	1783.04089835	376.136880314	-1.41795206164	-0.0209756222136
846.965982536	630.385837687	1853.35182022	376.0	-8.70569186548	-0.556221362317	-0.10202152647	661.708212571	634.157589883	1692.00472157	396.138919118	-2.80537684791	-0.0414996575134
846.965982536	630.385837687	1853.35182022	376.0	3.49535703298	2.62427007228	0.481340805628	974.508351787	518.646866056	1918.13308342	424.977865574	0.262900599329	0.00388906212025
846.965982536	630.385837687	1853.35182022	376.0	-10.1090115851	-0.618189033416	-0.113387570326	646.124927415	720.417875378	1665.99627	299.453467212	-2.25779484894	-0.0333993320849
846.965982536	630.385837687	1853.35182022	376.0	9.46308026161	2.38059927363	0.436646968752	886.24822684	718.11862318	2028.7359905	424.36914048	1.78985603127	0.0264771602259
846.965982536	630.385837687	1853.35182022	376.0	1.12258748375	2.63326000462	0.482989729387	932.325930532	607.537709605	1874.15731579	334.293675649	0.580016915735	0.00858013188957
846.965982536	630.385837687	1853.35182022	376.0	17.5057450506	3.09388693387	0.567477427343	1016.63185641	750.448856609	2177.79486476	410.714151745	3.17139174974	0.0469140791382
846.965982536	630.385837687	1853.35182022	376.0	-5.54822987161	-0.282414488472	-0.0518001629626	731.798499683	567.798292606	1750.52360091	450.926808618	-2.7698665848	-0.0409743577633
846.965982536	630.385837687	1853.35182022	376.0	1.34015666387	-0.123407686789	-0.0226353057207	757.8729704	758.227351028	1878.18963815	362.08931672	0.0133712962902	0.000197800240979
846.965982536	630.385837687	1853.35182022	376.0	-6.87545714521	-0.0385109555702	-0.00706363821903	790.967902034	588.010636626	1725.92541007	346.946871413	-2.21243094366	-0.0327282683973
846.965982536	630.385837687	1853.35182022	376.0	7.11063756737	2.60410463428	0.477642082589	910.108472409	713.140229791	1985.13695101	361.888248808	1.70240594437	0.0251835198872
846.965982536	630.385837687	1853.35182022	376.0	-5.02278239944	-0.113762577965	-0.0208662101917	772.050237932	602.079228464	1760.2619912	386.132524801	-1.98697036833	-0.029393052786
846.965982536	630.385837687	1853.35182022	376.0	8.91158741225	3.12864719029	0.57385311634	1014.45005279	684.630223868	2018.51488774	319.434611078	2.16781557752	0.0320682777739
846.965982536	630.385837687	1853.35182022	376.0	-11.3326688521	-0.613348703144	-0.112499762132	647.493450072	638.935060011	1643.31759577	356.889085691	-3.14828061939	-0.0465721985117
846.965982536	630.385837687	1853.35182022	376.0	2.45592364667	-0.274509984959	-0.0503503273952	727.263659075	707.245311157	1898.86872583	464.3597556	-0.507131304628	-0.00750194237616
846.965982536	630.385837687	1853.35182022	376.0	14.5411758045	2.62194602685	0.480914531703	915.318238088	760.206708706	2122.85096668	447.326019883	2.59872123901	0.0384426218789
846.965982536	630.385837687	1853.35182022	376.0	-5.77172496829	-0.432821742171	-0.0793877003249	692.809418778	608.653003307	1746.38145047	444.91902838	-2.5884664681	-0.0382909240843
846.965982536	630.385837687	1853.35182022	376.0	2.98415108425	2.96536835459	0.543904687196	977.799068705	604.129662246	1908.65863866	326.729907711	1.13738997205	0.0168252954445
846.965982536	630.385837687	1853.35182022	376.0	-6.031229845	0.480052061176	0.0880506348452	896.991997997	556.17203936	1741.57191211	288.407874752	-1.63840187897	-0.0242367141859
846.965982536	630.385837687	1853.35182022	376.0	5.92670806053	2.94702900107	0.540540902618	1003.45901045	504.364013886	1963.19457194	455.371547611	0.759142708407	0.011229921722
846.965982536	630.385837687	1853.35182022	376.0	-5.76086093086	-0.284055964103	-0.0521012406645	731.469660806	565.876708755	1746.5827993	449.23642974	-2.81519830237	-0.0416449453014
846.965982536	630.385837687	1853.35182022	376.0	6.37596118042	2.87671136147	0.527643316484	986.858803233	532.314082191	1971.52081282	452.347927394	0.907979432814	0.0134316484144
846.965982536	630.385837687	1853.35182022	376.0	-20.8031308886	-0.498748862051	-0.0914799820342	677.697191673	496.220404338	1467.79661524	293.879019224	-5.73560088306	-0.0848461669091
846.965982536	630.385837687	1853.35182022	376.0	4.79956033659	0.291021018129	0.0533787634132	822.59757377	758.733845098	1942.30455908	360.973140216	0.795331773351	0.0117652629194
846.965982536	630.385837687	1853.35182022	376.0	11.4886575336	2.44994982421	0.449367172452	888.895301938	745.048683566	2066.27706374	432.333078237	2.13710172996	0.0316139309166
846.965982536	630.385837687	1853.35182022	376.0	-5.40996318034	0.0126959277847	0.00232867347482	801.381508244	601.544968662	1753.08616915	350.159692242	-1.82224037122	-0.0269562185091
846.965982536	630.385837687	1853.35182022	376.0	-0.553774479784	3.3166481939	0.608336059043	1055.52602969	497.798985982	1843.08843082	289.763415155	0.659021006297	0.0097488314541
846.965982536	630.385837687	1853.35182022	376.0	-4.42965440122	-0.465889370281	-0.0854529292518	682.957889766	705.221942433	1771.25473975	383.074907549	-1.46286647671	-0.0216400366377
846.965982536	630.385837687	1853.35182022	376.0	-9.23748224141	-0.384278710542	-0.0704839894611	706.507559471	519.668635711	1682.14877496	455.972579778	-3.90840648859	-0.0578166640324
846.965982536	630.385837687	1853.35182022	376.0	7.64471578962	2.37062225867	0.434816995355	869.538235712	777.359185531	1995.03529946	348.137878218	1.7974690165	0.0265897783506
846.965982536	630.385837687	1853.35182022	376.0	-1.47071579272	0.396191585844	0.0726690362884	863.974098239	635.400308332	1826.09428231	326.719875737	-0.519257132068	-0.00768131852172
846.965982536	630.385837687	1853.35182022	376.0	-3.92645591408	-0.0123030570801	-0.002256613551	801.020287108	526.078205627	1780.58077807	453.482285335	-2.62207407923	-0.0387880780951
846.965982536	630.385837687	1853.35182022	376.0	3.92963001409	3.26305722679	0.598506461261	1041.58708005	593.92777611	1926.18168962	290.666833453	1.47778308062	0.0218606964589
846.965982536	630.385837687	1853.35182022	376.0	-3.00254518206	0.325818383261	0.059761258852	852.824532154	641.533886992	1797.70409444	303.345675293	-0.748663802879	-0.0110749083266
846.965982536	630.385837687	1853.35182022	376.0	-3.79554668383	-0.247313599568	-0.0453619955186	737.89205096	639.300891959	1783.00698667	405.814043753	-1.69666133106	-0.0250985404003
846.965982536	630.385837687	1853.35182022	376.0	12.0161968781	3.12833224339	0.573795349118	1018.53624401	588.195404042	2076.05422378	469.322575732	2.16603009742	0.0320418653464
846.965982536	630.385837687	1853.35182022	376.0	-7.67151965717	-0.237997899874	-0.0436533198595	743.616872869	567.050294848	1711.17157102	400.504403301	-2.88148391694	-0.0426255017299
846.965982536	630.385837687	1853.35182022	376.0	-12.1431836541	-0.432281750804	-0.0792886556868	694.328414055	519.867802074	1628.29590494	414.099688808	-4.26604727205	-0.0631072081664
846.965982536	630.385837687	1853.35182022	376.0	3.7911825453	0.136342174128	0.0250077355333	808.841397484	744.701774587	1923.61577093	370.072598864	0.489411776846	0.00723981918411
846.965982536	630.385837687	1853.35182022	376.0	2.45843206794	2.62193083944	0.480911746046	962.757044909	539.549387803	1898.9152157	396.608782992	0.308840784324	0.00456865065567
846.965982536	630.385837687	1853.35182022	376.0	-8.48714974065	-0.188644975856	-0.0346010594014	757.255275209	537.017700286	1696.05507602	401.782100525	-3.23222299732	-0.0478139496645
846.965982536	630.385837687	1853.35182022	376.0	-11.3855778144	-0.651982437428	-0.119585920291	637.570669349	644.455303396	1642.33700656	360.311033813	-3.16467225846	-0.0468146783796
846.965982536	630.385837687	1853.35182022	376.0	14.0669881401	2.90189134505	0.532261802101	970.179023592	778.172270807	2114.06260097	365.711306569	2.76343687483	0.0408792437106
846.965982536	630.385837687	1853.35182022	376.0	-11.7774130373	-0.345553793875	-0.063381106727	717.465336377	480.123873503	1635.07492132	437.485711441	-4.55358665582	-0.0673607493465
846.965982536	630.385837687	1853.35182022	376.0	1.07654957156	1.89792726183	0.348115785369	874.873766085	674.712035296	1873.3040713	323.718269922	0.523406897329	0.00774270558179
846.965982536	630.385837687	1853.35182022	376.0	-5.26404296097	0.158259036872	0.0290277030212	824.028589242	647.280947398	1755.79058419	284.481047549	-1.2252980756	-0.0181257111775
846.965982536	630.385837687	1853.35182022	376.0	20.417815651	3.19825836228	0.586621122942	1043.40562508	729.354616315	2231.76577824	459.005536848	3.4537095372	0.0510903777692
[truncated: 1 more rows]
