# Supplementary material for: Optimization of nutritional strategies using a mechanistic computational model in prediabetes: Application to the J-DOIT1 study data
Source: PLoS One. 2023 Nov 30;18(11):e0287069. doi: 10.1371/journal.pone.0287069 (PMC10688723; doi:10.1371/journal.pone.0287069)
Supplement: S1 File — (ZIP) [file pone.0287069.s011.zip › improved_intervention_M0511031.csv]

baseline_carb	baseline_fat	baseline_kcal	baseline_protein	diet_change_percent	hba1c_change	hba1c_percent_change	random_carb_kcal	random_fat_kcal	random_total_kcal	random_protein_kcal	weight_change	weight_percent_change
813.484025828	1816.22630168	3005.71032751	376.0	-12.9808053905	0.0127710418197	0.0021793586723	754.544248415	1519.67476903	2615.54491929	341.325901846	-4.39861947645	-0.0577246650452
813.484025828	1816.22630168	3005.71032751	376.0	-8.49883707272	0.627708333463	0.107117463048	1006.26617304	1424.55602205	2750.25990389	319.437708804	-3.71582045877	-0.0487640480153
813.484025828	1816.22630168	3005.71032751	376.0	11.3224995985	0.350778763188	0.0598598571994	866.248563321	2160.00772071	3346.03186727	319.775583245	5.82008491159	0.0763790670812
813.484025828	1816.22630168	3005.71032751	376.0	-3.34950139975	-0.158332891017	-0.0270192646786	695.99242226	1792.76411262	2905.03401801	416.277483132	-2.5954689293	-0.034061272038
813.484025828	1816.22630168	3005.71032751	376.0	-1.42978513014	0.453506784605	0.0773902362807	921.679587245	1743.2079608	2962.73512819	297.847580141	-2.28521751797	-0.029989731207
813.484025828	1816.22630168	3005.71032751	376.0	-1.66415086662	0.534885034145	0.0912773095811	960.77941577	1639.11165021	2955.69077304	355.799707061	-2.52258078813	-0.0331047347523
813.484025828	1816.22630168	3005.71032751	376.0	-2.91332857324	-0.0561912339265	-0.00958894776903	729.172779062	1736.91669971	2918.14410971	452.05463093	-2.5867987565	-0.0339474902428
813.484025828	1816.22630168	3005.71032751	376.0	-14.8186730194	0.00120225722632	0.000205163349201	756.2250818	1403.58243992	2560.30394216	400.496420446	-5.13957465225	-0.0674484862501
813.484025828	1816.22630168	3005.71032751	376.0	-3.42007452227	0.508658437147	0.0868017810831	948.127437081	1663.67705913	2902.91279438	291.108298171	-2.90810539917	-0.03816411285
813.484025828	1816.22630168	3005.71032751	376.0	-2.88301972829	-0.322356707324	-0.0550096770177	646.019814248	1908.41487019	2919.05510579	364.620421354	-2.45699905158	-0.0322440820418
813.484025828	1816.22630168	3005.71032751	376.0	8.60943901477	0.65048286331	0.111003901589	1007.38453227	1877.02455631	3264.48512511	380.076036538	1.87054915532	0.0245478891775
813.484025828	1816.22630168	3005.71032751	376.0	8.62381169184	0.150503083492	0.0256831200499	787.966267693	2194.79144826	3264.91712615	282.159410197	5.24750717634	0.0688649235741
813.484025828	1816.22630168	3005.71032751	376.0	-8.5690843506	0.441549072338	0.0753496710474	920.644681867	1442.66302773	2748.14847421	384.840764613	-3.70716971138	-0.0486505211467
813.484025828	1816.22630168	3005.71032751	376.0	2.84818827474	0.363239613466	0.0619862821614	876.165421259	1920.29740466	3091.31861663	294.855790707	0.518977708132	0.00681073107785
813.484025828	1816.22630168	3005.71032751	376.0	-6.98381675123	-0.357141858775	-0.0609457096885	636.646415683	1809.3492742	2795.79702616	349.801336282	-3.12978165649	-0.0410732500852
813.484025828	1816.22630168	3005.71032751	376.0	1.67533238713	0.408479887664	0.0697064654716	904.027671221	1738.78171811	3056.06596609	413.256576751	-1.96154257407	-0.0257420285311
813.484025828	1816.22630168	3005.71032751	376.0	9.68267610409	0.539953893487	0.0921423026428	951.110679525	2008.65797601	3296.74352315	336.974867614	3.77547370769	0.0495468990511
813.484025828	1816.22630168	3005.71032751	376.0	5.2769721539	0.558726835036	0.0953458762861	962.961077287	1879.10925653	3164.32082452	322.250490704	1.05527257683	0.0138487214806
813.484025828	1816.22630168	3005.71032751	376.0	-6.47548760613	-0.259418233948	-0.0442693231993	664.379123805	1853.11500973	2811.07592777	293.581794237	-3.17662249311	-0.0416879592271
813.484025828	1816.22630168	3005.71032751	376.0	3.57810517487	-0.2494091602	-0.0425612901366	663.418930274	2004.45812808	3113.25780428	445.380745921	-0.3462103511	-0.00454344292782
813.484025828	1816.22630168	3005.71032751	376.0	-3.48120137809	0.650363522711	0.110983536299	1016.65306524	1565.28142207	2901.07549816	319.141010852	-2.87864146924	-0.0377774471029
813.484025828	1816.22630168	3005.71032751	376.0	-6.35193978248	-0.14527504125	-0.0247909626707	700.534947103	1715.6088342	2814.78941747	398.645636169	-3.08175167354	-0.0404429353483
813.484025828	1816.22630168	3005.71032751	376.0	1.10012694418	0.156007212814	0.0266223912652	803.075976994	1788.25326404	3038.77695668	447.447715653	-2.01714341252	-0.0264716983271
813.484025828	1816.22630168	3005.71032751	376.0	7.00421181052	-0.25976301342	-0.0443281592867	656.606451656	2115.90399201	3216.23664526	443.726201592	1.90389259448	0.0249854671191
813.484025828	1816.22630168	3005.71032751	376.0	-7.50371381765	0.11754833516	0.0200594428601	790.165793176	1591.84006232	2780.17042634	398.164570844	-3.37576039564	-0.0443013175281
813.484025828	1816.22630168	3005.71032751	376.0	-1.0856335365	0.239786177402	0.0409191429014	833.314117412	1803.35329293	2973.07932818	336.411917838	-2.15854589316	-0.028327373926
813.484025828	1816.22630168	3005.71032751	376.0	3.20600878889	-0.26365124566	-0.0449916801467	653.437292874	2164.28363737	3102.07366477	284.352734533	2.44845244105	0.0321319217986
813.484025828	1816.22630168	3005.71032751	376.0	-1.81804809799	0.236416846072	0.0403441716846	834.048922481	1672.44125865	2951.06506807	444.574886937	-2.4758807866	-0.0324918738399
813.484025828	1816.22630168	3005.71032751	376.0	-6.75072165739	0.0415322303096	0.00708741131563	762.36982081	1664.63441731	2802.80318947	375.798951353	-3.18658760382	-0.0418187349583
813.484025828	1816.22630168	3005.71032751	376.0	-1.13314227449	0.0687876729632	0.0117385107446	768.607151584	1870.34385662	2971.65135314	332.700344938	-1.84646798879	-0.02423186337
813.484025828	1816.22630168	3005.71032751	376.0	12.5788919061	0.0231958837496	0.0039583419368	743.673352294	2202.55318676	3383.79538061	437.568841559	5.18075258935	0.0679888791253
813.484025828	1816.22630168	3005.71032751	376.0	2.36663621576	0.0932690759411	0.0159162245633	779.598627608	1839.67405436	3076.84455666	457.571874688	-1.72284720719	-0.0226095434014
813.484025828	1816.22630168	3005.71032751	376.0	1.42142373825	-0.311530502114	-0.053162201726	644.939506395	2013.40835727	3048.4342076	390.086343936	-0.584435548756	-0.00766975785769
813.484025828	1816.22630168	3005.71032751	376.0	14.8022358701	0.206923178067	0.0353111225371	809.852642407	2178.47594844	3450.62265976	462.294068911	5.72183582046	0.0750897089299
813.484025828	1816.22630168	3005.71032751	376.0	-20.2668345323	-0.326699045206	-0.0557506903081	659.963435643	1387.14915885	2396.54798891	349.435394419	-6.47249418979	-0.0849408686324
813.484025828	1816.22630168	3005.71032751	376.0	21.0803612858	0.650684971337	0.111038391013	1001.75223984	2254.26873087	3639.32492375	383.303953041	10.3043143518	0.135227222465
813.484025828	1816.22630168	3005.71032751	376.0	7.21432395353	0.375935827836	0.0641528716444	880.791475853	1964.88337769	3222.55200764	376.877154091	1.83401775075	0.0240684744193
813.484025828	1816.22630168	3005.71032751	376.0	-11.5773494067	-0.117783072007	-0.0200995003425	713.818285055	1501.52178884	2657.72874074	442.388666846	-4.3516545342	-0.0571083272204
813.484025828	1816.22630168	3005.71032751	376.0	4.47097199437	-0.30005569682	-0.051204043826	646.824683651	2057.31854138	3140.09479448	435.951569447	0.476495865762	0.0062532265848
813.484025828	1816.22630168	3005.71032751	376.0	-0.707275872152	0.553272990502	0.0944151860925	970.054087377	1576.13264531	2984.45166357	438.264930883	-2.3870812213	-0.0313265252139
813.484025828	1816.22630168	3005.71032751	376.0	4.99695812883	-0.131491164902	-0.0224387653417	693.675562687	2151.08731376	3155.90441405	311.141537597	2.87625317385	0.0377461046437
813.484025828	1816.22630168	3005.71032751	376.0	2.98133521789	0.10949592582	0.0186853115734	783.945297046	1867.7724513	3095.32062805	443.602879704	-1.30153387745	-0.0170804970794
813.484025828	1816.22630168	3005.71032751	376.0	-8.19002461398	-0.320960008296	-0.0547713324737	647.1788738	1767.47469444	2759.54191186	344.888343615	-3.33975759126	-0.0438288397803
813.484025828	1816.22630168	3005.71032751	376.0	6.96135004232	0.0772441155005	0.0131815896758	764.536587951	2073.24182868	3214.94834466	377.16992803	2.43503310058	0.0319558149682
813.484025828	1816.22630168	3005.71032751	376.0	9.01628062939	0.353619346399	0.0603445983615	869.485432864	2045.96678841	3276.71360554	361.261384266	3.4084971648	0.0447309339213
813.484025828	1816.22630168	3005.71032751	376.0	10.5133990977	0.499701380774	0.0852732731696	930.912713292	2103.81138622	3321.71264996	286.988550449	5.44298624117	0.0714302656321
813.484025828	1816.22630168	3005.71032751	376.0	10.0863920617	0.340752543222	0.0581488981608	862.839287093	2113.79830064	3308.87805538	332.240467647	4.75022671951	0.0623389333269
813.484025828	1816.22630168	3005.71032751	376.0	8.3283785476	0.143907395249	0.0245575759811	789.430706709	2035.83446988	3256.03726163	430.772085033	2.13201837944	0.0279792438247
813.484025828	1816.22630168	3005.71032751	376.0	-11.055122622	-0.056869909059	-0.00970476263805	728.51806953	1660.5606882	2673.42536514	284.346607412	-3.98117516056	-0.0522463931832
813.484025828	1816.22630168	3005.71032751	376.0	0.0327918593284	0.583699381523	0.0996074029904	983.246457874	1687.61275929	3006.69595581	335.836738643	-2.22694512517	-0.0292250016427
813.484025828	1816.22630168	3005.71032751	376.0	13.8397818003	0.521983929637	0.0890757559108	941.628230233	2097.53713556	3421.69407838	382.528712586	5.76514124107	0.0756580215363
813.484025828	1816.22630168	3005.71032751	376.0	8.27448832334	0.323150392562	0.0551451181846	857.559811034	2027.9430818	3254.41747759	368.91458475	2.84248897492	0.0373030049202
813.484025828	1816.22630168	3005.71032751	376.0	7.52958493616	0.0552760895268	0.00943277978274	756.939336782	2077.62062984	3232.02783955	397.467872928	2.47081536433	0.0324253984821
813.484025828	1816.22630168	3005.71032751	376.0	0.696565265629	0.401574424435	0.0685280587773	900.496419163	1749.07703852	3026.64706163	377.073603953	-2.03730436158	-0.026736277711
813.484025828	1816.22630168	3005.71032751	376.0	8.0704295212	0.140743533529	0.0240176678377	789.028259281	2013.36054978	3248.2840611	445.895252035	1.67369038432	0.021964440739
813.484025828	1816.22630168	3005.71032751	376.0	-0.865895490662	0.590354415733	0.100743074357	986.995099191	1661.98906228	2979.68401732	330.699855849	-2.4644566843	-0.0323419512375
813.484025828	1816.22630168	3005.71032751	376.0	13.0966460653	0.421909380711	0.0719981878346	897.635991002	2085.30034779	3399.35757085	416.42123206	4.87928421817	0.0640326012883
813.484025828	1816.22630168	3005.71032751	376.0	10.6148885823	-0.156019237454	-0.0266244432515	686.150292218	2181.77378586	3324.76312988	456.839051799	3.85744324163	0.0506226147196
813.484025828	1816.22630168	3005.71032751	376.0	10.9047216863	0.113736629737	0.0194089811838	774.657407995	2219.93541546	3333.47467342	338.881849965	5.81017064758	0.0762489586296
813.484025828	1816.22630168	3005.71032751	376.0	-10.6315844214	-0.0278322635871	-0.00474953303534	742.366072407	1505.7043137	2686.15569658	438.085310471	-4.12952163262	-0.0541931972784
813.484025828	1816.22630168	3005.71032751	376.0	0.0231105519566	0.0866127510354	0.0147803329412	773.605221297	1895.78871617	3006.40496375	337.011026281	-1.29788312689	-0.0170325869671
813.484025828	1816.22630168	3005.71032751	376.0	6.95370757385	0.328296720765	0.0560233311885	863.094227686	1924.72905558	3214.7186342	426.895350934	0.844823971608	0.0110869287613
813.484025828	1816.22630168	3005.71032751	376.0	3.86759774144	0.0199389414689	0.00340254973872	747.326706796	1994.01805794	3121.95911225	380.614347513	0.462792175601	0.00607338813125
813.484025828	1816.22630168	3005.71032751	376.0	1.43140004788	-0.253507857535	-0.0432607265417	661.006546334	2021.17607134	3048.73406657	366.551448896	-0.273249523294	-0.00358595174926
813.484025828	1816.22630168	3005.71032751	376.0	3.18891642139	0.198876882527	0.033938034561	818.512048267	1818.56549964	3101.55991772	464.482369813	-1.60175427171	-0.0210203972666
813.484025828	1816.22630168	3005.71032751	376.0	-14.6954946089	0.0423246934192	0.0072226439282	765.226730194	1482.79587334	2564.00632837	315.983724836	-4.77853993673	-0.0627104978574
813.484025828	1816.22630168	3005.71032751	376.0	-8.53603012405	0.114869910699	0.0196023738395	787.649074445	1668.14067083	2749.14198851	293.35224323	-3.57498591234	-0.0469158256213
813.484025828	1816.22630168	3005.71032751	376.0	13.3661878241	0.498685989203	0.0850999981575	930.076132349	2154.4861826	3407.45921533	322.896900379	6.71363159239	0.088105401475
813.484025828	1816.22630168	3005.71032751	376.0	5.54661359466	0.196816481565	0.0335864303012	809.156580813	2007.4244864	3172.42546515	355.844397937	1.60552911452	0.0210699358861
813.484025828	1816.22630168	3005.71032751	376.0	-1.68309408555	0.207703096202	0.035444214369	822.312773635	1763.47148348	2955.12139476	369.337137643	-2.43265601283	-0.031924619591
813.484025828	1816.22630168	3005.71032751	376.0	11.0377557475	0.0678764940326	0.0115830194595	757.767637139	2270.02265905	3337.47329194	309.682995741	6.606447633	0.0866987878347
813.484025828	1816.22630168	3005.71032751	376.0	4.12018588058	0.0169250877795	0.00288824023541	745.076542309	2026.27271954	3129.55118003	358.201918184	1.05024658895	0.0137827636346
813.484025828	1816.22630168	3005.71032751	376.0	5.58709146583	0.0148210700197	0.00252919283613	742.019556041	2108.38538169	3173.6421127	323.237174971	2.70578691092	0.035509014579
813.484025828	1816.22630168	3005.71032751	376.0	16.5652100633	0.390927650393	0.0667112031387	882.63159797	2220.54429395	3503.61255715	400.436665232	7.69183709525	0.100942744032
813.484025828	1816.22630168	3005.71032751	376.0	-20.2144677778	-0.31286897705	-0.0533906104181	660.655343189	1410.48930743	2398.12198186	326.977331237	-6.28367766169	-0.0824629614395
813.484025828	1816.22630168	3005.71032751	376.0	-12.8080372384	-0.141386017718	-0.0241273067779	706.473462851	1497.28150458	2620.73782948	416.982862049	-4.54584870131	-0.0596568071038
813.484025828	1816.22630168	3005.71032751	376.0	7.00494642804	0.235159986946	0.0401296906051	821.670867339	2077.26975233	3216.25872573	317.318106063	3.22684211747	0.0423470094156
813.484025828	1816.22630168	3005.71032751	376.0	-10.5711631925	-0.432838129056	-0.0738631619549	618.760151691	1613.60577495	2687.97178369	455.605857051	-4.00717121658	-0.0525875487741
813.484025828	1816.22630168	3005.71032751	376.0	-4.50829690949	0.492066725799	0.0839704310238	941.741790626	1541.2690778	2870.2039817	387.193113276	-2.95029631926	-0.0387177994653
813.484025828	1816.22630168	3005.71032751	376.0	6.99710206757	0.307468964107	0.0524691065028	852.724464565	1978.10807141	3216.02294698	385.190411005	1.7173531508	0.0225374429238
813.484025828	1816.22630168	3005.71032751	376.0	4.71821625501	0.60011465111	0.102408643534	983.379360055	1847.54227059	3147.52624076	316.604610116	0.669339221155	0.00878397928025
813.484025828	1816.22630168	3005.71032751	376.0	-8.67707130931	0.531677257136	0.0907299073612	961.803398722	1397.78253895	2744.90269904	385.316761363	-3.77960909821	-0.0496011692679
813.484025828	1816.22630168	3005.71032751	376.0	4.3002309141	0.172650403475	0.0294625261902	804.981508434	1897.11646554	3134.9628122	432.864838223	-0.527801957272	-0.00692653487233
813.484025828	1816.22630168	3005.71032751	376.0	-8.51683091272	-0.279657693486	-0.0477231558849	660.1200346	1695.40784679	2749.71906119	394.191179793	-3.43571376441	-0.0450881071445
813.484025828	1816.22630168	3005.71032751	376.0	-12.3652182952	-0.0770317952297	-0.0131453575477	729.642455618	1441.02560375	2634.04768419	463.379624827	-4.73035272045	-0.0620781196909
813.484025828	1816.22630168	3005.71032751	376.0	-14.2015898072	0.353480374786	0.0603208830693	883.012222584	1409.16455266	2578.851676	286.674900762	-4.78985295576	-0.062858962674
813.484025828	1816.22630168	3005.71032751	376.0	-8.25627605177	-0.160387131625	-0.0273698176834	696.730813532	1646.63395143	2757.55058555	414.185820587	-3.45892553872	-0.0453927236052
813.484025828	1816.22630168	3005.71032751	376.0	6.05500195721	-0.254299962285	-0.0433958980008	656.740551451	2162.26803848	3187.70614667	368.697556738	2.74171807184	0.0359805521238
813.484025828	1816.22630168	3005.71032751	376.0	-14.1437291542	0.0424015907555	0.00723576634052	764.808786881	1499.16793862	2580.59079962	316.614074124	-4.64508723917	-0.0609591501203
813.484025828	1816.22630168	3005.71032751	376.0	3.64301705384	0.25403371446	0.0433504632184	839.698507903	1808.95987951	3115.20886733	466.550479911	-1.5140366635	-0.0198692475524
813.484025828	1816.22630168	3005.71032751	376.0	-3.34885748729	0.12852644388	0.0219328402525	793.15975229	1703.12056399	2905.05337216	408.773055879	-2.65884343461	-0.0348929584594
813.484025828	1816.22630168	3005.71032751	376.0	7.7759103402	-0.142677846198	-0.0243477553239	690.877190877	2143.30721024	3239.43166766	405.247266543	2.94041269509	0.0385880931114
813.484025828	1816.22630168	3005.71032751	376.0	-6.05898184271	0.57702843783	0.0984690166945	982.561226055	1430.5404316	2823.59488452	410.493226867	-3.30929875407	-0.0434291175075
813.484025828	1816.22630168	3005.71032751	376.0	1.1355573101	-0.0426279209027	-0.00727438923254	725.312837146	2013.03905594	3039.84189085	301.48999776	0.2649865419	0.00347751367323
813.484025828	1816.22630168	3005.71032751	376.0	6.76344019737	0.388681343698	0.0663278743513	889.734552465	1875.95507723	3208.99974801	443.310118315	0.270467780471	0.00354944593794
813.484025828	1816.22630168	3005.71032751	376.0	-8.60243616721	0.324179106778	0.0553206666857	871.707238291	1451.40690175	2747.14601521	424.031875172	-3.76596432772	-0.0494221040383
813.484025828	1816.22630168	3005.71032751	376.0	-0.0528908460299	0.453735565469	0.0774292773839	921.577071468	1756.86313483	3004.12058189	325.680375587	-1.92774988539	-0.0252985549264
813.484025828	1816.22630168	3005.71032751	376.0	6.5626196388	0.144481426041	0.0246555334541	787.031381068	2116.82136805	3202.96366374	299.110914624	3.51391762818	0.0461144045693
813.484025828	1816.22630168	3005.71032751	376.0	-3.64682747714	0.476991590387	0.0813978823186	935.161829268	1540.75871005	2896.0972574	420.176718079	-2.8295375092	-0.0371330381785
813.484025828	1816.22630168	3005.71032751	376.0	-17.1846355029	-0.294456445515	-0.0502485401902	659.462430419	1511.10732724	2489.18996345	318.62020579	-5.27060426397	-0.0691680349602
813.484025828	1816.22630168	3005.71032751	376.0	7.2935819149	-0.167525959623	-0.0285880477172	682.29516039	2180.2731185	3224.93427237	362.365993475	3.52578745068	0.0462701765181
813.484025828	1816.22630168	3005.71032751	376.0	3.30169282841	-0.235397295172	-0.0401701868894	666.149931256	2032.74794327	3104.94964983	406.051775307	0.161604327655	0.00212079170151
813.484025828	1816.22630168	3005.71032751	376.0	-10.0843234469	0.515221093176	0.0879216882552	953.399553541	1414.43451413	2702.6047762	334.770708534	-3.98654461529	-0.0523168584684
813.484025828	1816.22630168	3005.71032751	376.0	-2.38543957703	0.125210782277	0.0213670276924	790.173947917	1824.53356189	2934.01092378	319.303413978	-2.39608588512	-0.0314446966551
813.484025828	1816.22630168	3005.71032751	376.0	-6.9447840205	-0.367373130419	-0.0626916604811	633.606316758	1826.33668556	2796.97023698	337.027234657	-3.13356716421	-0.0411229286641
813.484025828	1816.22630168	3005.71032751	376.0	-6.95454423739	-0.377177098093	-0.0643646925073	631.999438613	1737.55217799	2796.67687313	427.125256532	-3.1692761482	-0.0415915505013
813.484025828	1816.22630168	3005.71032751	376.0	11.4078928552	0.549454196936	0.0937635148355	954.465645646	2066.90098485	3348.59854121	327.23191071	5.11375737898	0.0671096768895
813.484025828	1816.22630168	3005.71032751	376.0	-1.58430347509	-0.404788056291	-0.069076460118	618.409155322	2016.5051747	2958.09075434	323.176424316	-1.13074194183	-0.0148391330949
813.484025828	1816.22630168	3005.71032751	376.0	-1.44769046609	0.387219493728	0.0660784118989	895.037982215	1678.50862542	2962.19694566	388.650338026	-2.43007877509	-0.0318907975734
813.484025828	1816.22630168	3005.71032751	376.0	3.73995792924	0.453426095752	0.0773764668519	918.484462897	1829.19776881	3118.12262923	370.440397527	-0.467278947015	-0.00613226964587
813.484025828	1816.22630168	3005.71032751	376.0	12.5230555507	0.375457753784	0.0640712890416	878.488041495	2064.6869439	3382.11710151	438.942116121	4.16763969113	0.0546934342667
813.484025828	1816.22630168	3005.71032751	376.0	-13.8810768475	0.0814228855044	0.0138946903591	785.977017697	1365.67613304	2588.48536713	436.832216394	-5.14639096819	-0.0675379392151
813.484025828	1816.22630168	3005.71032751	376.0	-7.47644589048	0.251952654304	0.0429953334991	841.997543908	1506.60181112	2780.99002125	432.390666223	-3.50646594682	-0.0460166134753
813.484025828	1816.22630168	3005.71032751	376.0	0.743712751223	0.367255309548	0.0626715545303	885.900686904	1759.81808426	3028.06417848	382.345407312	-2.01644272327	-0.0264625029301
813.484025828	1816.22630168	3005.71032751	376.0	14.8020067034	0.479368271189	0.0818034592473	923.174964845	2067.18026245	3450.61577167	460.260544375	4.96957568129	0.0652175286259
813.484025828	1816.22630168	3005.71032751	376.0	9.10125952511	0.455410378695	0.0777150816886	912.349556713	2045.38615977	3279.26782499	321.532108508	3.94402218304	0.0517588212997
813.484025828	1816.22630168	3005.71032751	376.0	-12.5142728193	-0.0340602621351	-0.00581233142237	741.217965392	1475.613679	2629.56753697	412.735892574	-4.50380647894	-0.0591050719021
813.484025828	1816.22630168	3005.71032751	376.0	3.48896547891	-0.405662133799	-0.0692256201022	614.524455715	2139.37417471	3110.57852323	356.679892809	1.54942524773	0.0203336646684
813.484025828	1816.22630168	3005.71032751	376.0	2.45617266455	0.207554200848	0.0354188056054	818.464965979	1874.11057847	3079.53576295	386.960218495	-0.922912515298	-0.0121117127992
813.484025828	1816.22630168	3005.71032751	376.0	1.50715182696	0.519225283859	0.0886049972456	954.052322228	1629.67740262	3051.01094562	467.281220771	-2.06721932969	-0.0271288625943
813.484025828	1816.22630168	3005.71032751	376.0	9.34145066094	0.0562757690064	0.00960337355059	755.967329248	2137.1766417	3286.48727476	393.343303816	3.77974461059	0.0496029476455
813.484025828	1816.22630168	3005.71032751	376.0	-3.34393249603	0.329702963876	0.0562633044157	870.58660732	1703.96266817	2905.20140313	330.65212764	-2.75076970955	-0.0360993400204
813.484025828	1816.22630168	3005.71032751	376.0	12.3793665684	0.615107242692	0.104967106262	984.995464147	2105.18947032	3377.79822693	287.613292465	6.3348205025	0.0831341273294
813.484025828	1816.22630168	3005.71032751	376.0	-11.4376835951	0.232580201553	0.03968945419	837.820183374	1398.97242485	2661.92669046	425.134082237	-4.43325030681	-0.0581791378846
813.484025828	1816.22630168	3005.71032751	376.0	2.54691902977	-0.240075915123	-0.0409685861984	662.07070593	2099.45451181	3082.26333582	320.73811808	1.26706470919	0.0166281457898
813.484025828	1816.22630168	3005.71032751	376.0	-0.0336886382295	0.0459394302423	0.0078394932154	763.289346674	1820.63235201	3004.69774463	420.776045947	-2.14402547498	-0.0281368172569
813.484025828	1816.22630168	3005.71032751	376.0	2.22092499606	0.0833804223721	0.0142287410191	770.382553848	1949.15099436	3072.46489948	352.931351272	-0.224182080082	-0.00294202204833
813.484025828	1816.22630168	3005.71032751	376.0	10.9040288529	0.286000303656	0.0488055125692	841.771630263	2084.02778488	3333.45384885	407.654433712	3.95513533909	0.0519046632426
813.484025828	1816.22630168	3005.71032751	376.0	1.08246648848	-0.0228086332253	-0.00389225822957	736.351563226	1918.41592753	3038.24613454	383.478643789	-1.199525513	-0.0157418046325
813.484025828	1816.22630168	3005.71032751	376.0	3.47885892561	0.0615980083716	0.0105116055242	763.421509644	1946.46958413	3110.27474951	400.383655739	-0.22754899539	-0.00298620728858
813.484025828	1816.22630168	3005.71032751	376.0	-2.02593620953	0.116234625437	0.0198352603134	788.677391725	1724.0738363	2944.81655363	432.065325601	-2.4637813845	-0.0323330890355
813.484025828	1816.22630168	3005.71032751	376.0	6.66537387515	-0.234073561172	-0.0399442937153	663.184482204	2145.52885518	3206.05215844	397.338821059	2.54418040148	0.0333881942451
813.484025828	1816.22630168	3005.71032751	376.0	-5.54129306799	0.246570447367	0.0420768681513	837.145487642	1692.94864728	2839.15510948	309.06097456	-3.09984711989	-0.0406804083975
813.484025828	1816.22630168	3005.71032751	376.0	2.66446979171	-0.275939134678	-0.0470885895355	651.675857752	2101.72200549	3085.79657121	332.398707966	1.2002396879	0.0157511770066
813.484025828	1816.22630168	3005.71032751	376.0	-6.32969807457	0.345201319573	0.0589080750125	878.590413268	1533.21894613	2815.45793878	403.648579383	-3.24550382652	-0.0425919137338
813.484025828	1816.22630168	3005.71032751	376.0	-21.2503088851	-0.286924259782	-0.0489631842631	667.817174853	1400.4253055	2366.98759872	298.745118367	-6.50161853717	-0.0853230779157
813.484025828	1816.22630168	3005.71032751	376.0	-5.94725764498	0.174879085137	0.029842847293	809.723682833	1703.09555416	2826.95299027	314.133753276	-3.13317633269	-0.0411177996416
813.484025828	1816.22630168	3005.71032751	376.0	0.810996066238	0.170736875746	0.0291359856222	806.582083882	1840.03411723	3030.08652003	383.470318918	-1.69131768968	-0.0221957702057
813.484025828	1816.22630168	3005.71032751	376.0	3.69232853092	-0.415016591841	-0.0708219440001	615.079490526	2055.43589376	3116.69102749	446.175643195	0.00756446047018	9.92711347792e-05
813.484025828	1816.22630168	3005.71032751	376.0	1.59659138049	0.108877259051	0.0185797370395	782.036341698	1891.59667761	3053.69923952	380.066220206	-1.10534876775	-0.0145058893406
813.484025828	1816.22630168	3005.71032751	376.0	22.2972141396	0.535859924393	0.0914436731046	946.49789478	2269.59285209	3675.89999565	459.809248778	9.95657330962	0.130663691727
813.484025828	1816.22630168	3005.71032751	376.0	-0.0859741685411	0.480447166098	0.0819875710065	933.008916692	1755.70790091	3003.12619304	314.409375444	-1.86061281458	-0.024417491005
813.484025828	1816.22630168	3005.71032751	376.0	-4.66045785192	-0.445618877128	-0.0760441769843	611.54588459	1879.9873628	2865.63046454	374.097217149	-2.73684698272	-0.0359166270698
813.484025828	1816.22630168	3005.71032751	376.0	-9.07506159449	-0.369282254805	-0.0630174496254	634.355223829	1709.19194266	2732.94026393	389.393097446	-3.51032219174	-0.0460672203641
813.484025828	1816.22630168	3005.71032751	376.0	10.4419389544	0.308205336262	0.0525947672803	850.374545685	2088.42917095	3319.56476505	380.761048421	4.1194795154	0.0540614109633
813.484025828	1816.22630168	3005.71032751	376.0	9.33504126638	0.298696107175	0.0509720319412	845.706611887	2121.05625407	3286.29462693	319.531760974	4.6047463061	0.0604297415498
813.484025828	1816.22630168	3005.71032751	376.0	-4.85070024921	0.51644360219	0.088130307541	952.938581042	1525.65917372	2859.91232916	381.314574401	-3.01496621471	-0.0395664857573
813.484025828	1816.22630168	3005.71032751	376.0	15.8216449156	0.311579189441	0.0531705101436	849.983784977	2218.40282766	3481.26314272	412.876530082	7.15714482009	0.0939257850406
813.484025828	1816.22630168	3005.71032751	376.0	-20.2679258606	-0.369345976291	-0.0630283235992	643.923642954	1427.38204257	2396.51518674	325.209501225	-6.24962630113	-0.0820160931906
813.484025828	1816.22630168	3005.71032751	376.0	-11.7844240343	-0.159166056903	-0.0271614431575	701.798190997	1488.71633889	2651.50467727	460.990147383	-4.49073918712	-0.0589335851328
813.484025828	1816.22630168	3005.71032751	376.0	0.124950608601	0.194561421078	0.0332016076925	817.682043188	1743.40468621	3009.46598085	448.379251459	-2.16936538732	-0.0284693620384
813.484025828	1816.22630168	3005.71032751	376.0	16.0522707595	0.67298579812	0.114843992853	1013.79695455	2129.19660511	3488.19508752	345.201527859	7.52797263515	0.0987922917999
813.484025828	1816.22630168	3005.71032751	376.0	11.4849895723	0.297729420845	0.0508070684035	845.535032894	2126.73949336	3350.9158452	378.641318944	4.90595309639	0.0643825865668
813.484025828	1816.22630168	3005.71032751	376.0	3.23352659179	-0.368825956698	-0.0629395830543	628.330477043	2039.43210383	3102.90077022	435.138189343	-0.161523797231	-0.00211973487179
813.484025828	1816.22630168	3005.71032751	376.0	0.89180166163	0.38432230299	0.0655840107491	893.888062239	1712.56620263	3032.51530215	426.06103728	-2.09088470336	-0.0274394318026
813.484025828	1816.22630168	3005.71032751	376.0	-0.101439988341	-0.265692573856	-0.0453400296682	661.033738955	1944.0002347	3002.6613353	397.627361648	-1.64979959286	-0.0216509132922
813.484025828	1816.22630168	3005.71032751	376.0	8.74823182633	0.606673509754	0.103527902688	984.244059175	1934.29690728	3268.65683498	350.115868528	2.676968686	0.0351308226509
813.484025828	1816.22630168	3005.71032751	376.0	-2.68193481484	0.306798556273	0.0523547024356	861.466139616	1698.18302753	2925.0991358	365.449968655	-2.60369715102	-0.0341692539504
813.484025828	1816.22630168	3005.71032751	376.0	17.8670272939	0.666861752795	0.113798933924	1010.94159237	2126.99122225	3542.7414121	404.808597472	7.58647757057	0.0995600731046
813.484025828	1816.22630168	3005.71032751	376.0	-3.98515642009	0.255842486422	0.0436591273758	841.16816691	1683.70157038	2885.92806942	361.058332136	-2.79090678397	-0.0366260732804
813.484025828	1816.22630168	3005.71032751	376.0	-5.11859899309	-0.119951571452	-0.0204695514423	709.154880425	1680.34648519	2851.86006895	462.358703334	-2.97574290673	-0.0390517441828
813.484025828	1816.22630168	3005.71032751	376.0	-2.45894464528	0.628985591414	0.107335425156	1005.61834479	1638.84051859	2931.80157436	287.342710975	-2.81646751051	-0.0369615158859
813.484025828	1816.22630168	3005.71032751	376.0	4.65907628274	0.628970001081	0.10733276469	1002.54689253	1746.16965499	3145.7486645	397.032116985	-0.814964995045	-0.0106950786751
813.484025828	1816.22630168	3005.71032751	376.0	10.5780173836	0.42131512873	0.0718967796467	896.140690785	2130.17117682	3323.65488845	297.343020847	5.53309941368	0.072612853198
813.484025828	1816.22630168	3005.71032751	376.0	3.72329812835	-0.346216362274	-0.0590812904904	629.167137182	2204.48645849	3117.62188387	283.968288197	2.98601930899	0.0391866051048
813.484025828	1816.22630168	3005.71032751	376.0	-14.4247025949	0.263997381256	0.0450507476545	848.332140539	1401.2988282	2572.1455519	322.514583165	-4.8471074677	-0.0636103342217
813.484025828	1816.22630168	3005.71032751	376.0	10.5093142448	-0.166065548246	-0.0283388307588	681.652875842	2254.49886017	3321.58987111	385.438135097	5.2767826914	0.069249116685
813.484025828	1816.22630168	3005.71032751	376.0	6.11332594032	0.574766806603	0.0980830727992	972.636836134	1835.04958678	3189.45919665	381.772773733	0.465967449142	0.00611505838769
813.484025828	1816.22630168	3005.71032751	376.0	-4.49199680068	0.320951624351	0.0547699017664	867.126637813	1668.79957634	2870.69391576	334.767701605	-2.91201218635	-0.0382153830229
813.484025828	1816.22630168	3005.71032751	376.0	-12.2330192007	-0.114602254809	-0.0195566987729	712.024746757	1569.66907878	2638.02120603	356.327380493	-4.20092258079	-0.0551302175956
813.484025828	1816.22630168	3005.71032751	376.0	5.69618628392	0.089626422938	0.0152946114229	774.121320959	1933.10816758	3176.92118692	469.691698373	-0.155203848136	-0.00203679590729
813.484025828	1816.22630168	3005.71032751	376.0	11.8268355946	0.590074765391	0.100695352456	973.301629948	2081.8131623	3361.19074639	306.075954147	5.68143755359	0.0745595479474
813.484025828	1816.22630168	3005.71032751	376.0	-5.37669684687	0.293827371665	0.0501411897039	856.671496833	1617.09521579	2844.1023951	370.335682475	-3.02431696586	-0.0396891990271
813.484025828	1816.22630168	3005.71032751	376.0	-7.73642147078	-0.198375376224	-0.0338524532806	683.924711202	1720.79731455	2773.17590838	368.45388263	-3.29037416055	-0.0431807632618
813.484025828	1816.22630168	3005.71032751	376.0	-6.61275100866	0.44590957681	0.0760937844385	923.818559683	1414.3566486	2806.95018751	468.774979227	-3.54392415374	-0.0465081909939
813.484025828	1816.22630168	3005.71032751	376.0	-14.2673451804	-0.0151957011109	-0.00259312305648	746.190265275	1486.98192031	2576.87525996	343.703074373	-4.70685324354	-0.0617697276056
813.484025828	1816.22630168	3005.71032751	376.0	9.77376999208	0.607428771657	0.103656786972	984.206584887	1954.22646796	3299.48154155	361.048488701	3.14999026222	0.0413384548848
813.484025828	1816.22630168	3005.71032751	376.0	17.3429571077	0.567849246969	0.0969026018718	962.457476235	2146.41743593	3526.98938039	418.114468221	7.29507539659	0.095735897593
813.484025828	1816.22630168	3005.71032751	376.0	-1.18402611693	0.588110237693	0.100360108821	983.622176038	1704.07843413	2970.12193223	282.421322064	-2.27246255319	-0.0298223432177
813.484025828	1816.22630168	3005.71032751	376.0	9.79981174745	0.568885953612	0.0970795142683	965.267931192	1980.3828326	3300.26428128	354.613517486	3.41779306402	0.0448529273493
813.484025828	1816.22630168	3005.71032751	376.0	14.8611987066	0.631498429726	0.107764237155	995.422283841	1998.48075333	3452.39491182	458.491874656	4.5533397127	0.0597551143399
813.484025828	1816.22630168	3005.71032751	376.0	-1.04912879197	0.146279598261	0.0249623887818	799.609593644	1737.74855819	2974.17655506	436.81840322	-2.32457566603	-0.0305062423364
813.484025828	1816.22630168	3005.71032751	376.0	9.64766272423	-0.269759081967	-0.0460339730319	651.544067718	2210.73272876	3295.69112237	433.414325894	3.92596319509	0.0515218267072
813.484025828	1816.22630168	3005.71032751	376.0	-1.62205580762	0.437616255559	0.0746785419043	916.430854238	1710.72833291	2956.95602858	329.796841428	-2.53200015876	-0.0332283485402
813.484025828	1816.22630168	3005.71032751	376.0	14.3986384507	0.255177860863	0.0435457100448	827.771685641	2208.3174521	3438.49169044	402.402552701	6.55072631009	0.0859675368779
813.484025828	1816.22630168	3005.71032751	376.0	-14.0827372616	-0.427622194829	-0.0729730707899	618.334071526	1648.68292347	2582.42403924	315.407044247	-4.44150071313	-0.0582874109334
813.484025828	1816.22630168	3005.71032751	376.0	6.07236539466	0.378840262939	0.064648509034	885.097707023	1885.23787226	3188.2280413	417.892462013	0.324850623919	0.00426313154749
813.484025828	1816.22630168	3005.71032751	376.0	2.77198552627	0.160970137639	0.0274693067644	804.189024176	1827.74490528	3089.02818275	457.094253292	-1.64392802393	-0.0215738585817
813.484025828	1816.22630168	3005.71032751	376.0	-7.6514889579	0.474083316777	0.0809015898937	936.172589978	1404.20935398	2775.72873369	435.346789729	-3.67006291885	-0.0481635553655
813.484025828	1816.22630168	3005.71032751	376.0	-8.29467617101	0.0781046375051	0.0133284364343	778.028466365	1516.74758765	2756.3963892	461.620335188	-3.71284823128	-0.0487250424053
813.484025828	1816.22630168	3005.71032751	376.0	0.485706833258	0.483502952284	0.0825090362259	937.668966438	1631.58132408	3020.30926796	451.058977438	-2.19334387351	-0.0287840403347
813.484025828	1816.22630168	3005.71032751	376.0	9.19124730823	0.48058905574	0.082011784256	923.158002428	2055.36936593	3281.97259708	303.445228723	4.27789680013	0.0561403779545
813.484025828	1816.22630168	3005.71032751	376.0	-8.86413038866	0.449941137556	0.0767817640881	923.906709341	1452.66921417	2739.28024497	362.704321462	-3.73231072799	-0.0489804557479
813.484025828	1816.22630168	3005.71032751	376.0	-1.02742474039	-0.395313289704	-0.0674596057516	625.458311165	1929.72806522	2974.82891598	419.642539591	-2.14950931798	-0.0282087837005
813.484025828	1816.22630168	3005.71032751	376.0	-6.68286195237	0.466871222627	0.0796708571036	932.63365	1423.00758247	2804.84285563	449.20162316	-3.49629812062	-0.0458831774359
813.484025828	1816.22630168	3005.71032751	376.0	11.1134654735	0.0692966660846	0.011825369639	758.787673709	2235.6745891	3339.74890699	345.286644183	5.94163036324	0.0779741517486
813.484025828	1816.22630168	3005.71032751	376.0	7.02117941921	0.205662292493	0.0350959543503	811.101136082	2058.53634696	3216.74664242	347.109159384	2.73875674256	0.035941689535
813.484025828	1816.22630168	3005.71032751	376.0	16.6987123021	0.566461566993	0.0966657964152	962.155264602	2118.62275058	3507.62524773	426.847232546	6.6758511181	0.0876095947257
813.484025828	1816.22630168	3005.71032751	376.0	2.92588206252	-0.165649356609	-0.0282678082951	684.69079255	2086.35399158	3093.65386683	322.609082701	1.32900170938	0.0174409673147
813.484025828	1816.22630168	3005.71032751	376.0	4.37333929679	0.0699824710332	0.0119424012002	763.916861008	2004.12327604	3137.16023841	369.120101362	0.890023678305	0.0116801007652
813.484025828	1816.22630168	3005.71032751	376.0	-4.83322516196	0.384874823618	0.0656782975458	895.625294768	1514.96919777	2860.43757966	449.843087126	-3.07200930882	-0.0403150827929
813.484025828	1816.22630168	3005.71032751	376.0	-5.17214217209	0.0245484680343	0.00418915836762	755.762444902	1750.41467998	2850.25071609	344.073591203	-2.93241173822	-0.0384830936775
813.484025828	1816.22630168	3005.71032751	376.0	11.5926006615	0.329790037031	0.0562781633158	859.244646069	2085.12854882	3354.15032282	409.777127929	4.25801048127	0.0558794026414
813.484025828	1816.22630168	3005.71032751	376.0	10.8769360534	0.36739878569	0.0626960385137	873.564964188	2129.50106395	3332.63951778	329.573489641	5.26910661022	0.0691483807115
813.484025828	1816.22630168	3005.71032751	376.0	4.45988724822	0.135129919666	0.0230597132536	789.340286362	1942.03811107	3139.76161912	408.383221685	0.0766325185317	0.00100567609622
813.484025828	1816.22630168	3005.71032751	376.0	10.8312031871	0.340156973851	0.0580472651622	861.492093631	2180.37342477	3331.26492029	289.399401891	6.10687940694	0.0801427743693
813.484025828	1816.22630168	3005.71032751	376.0	-3.62147314075	0.311541264559	0.0531640383207	864.039805195	1619.1263604	2896.85933531	413.69316971	-2.76023542253	-0.0362235619755
813.484025828	1816.22630168	3005.71032751	376.0	-7.81642714509	-0.38917684955	-0.0664124316638	628.280962961	1754.3190552	2770.77116956	388.171151399	-3.26888659942	-0.0428987742706
813.484025828	1816.22630168	3005.71032751	376.0	9.89564273437	0.0747660948734	0.0127587192617	762.973210169	2114.28424607	3303.14468315	425.887226905	3.45415994556	0.0453301830125
813.484025828	1816.22630168	3005.71032751	376.0	-10.1251525658	-0.348433943598	-0.0594597173376	639.704459199	1723.85437261	2701.37757116	337.818739354	-3.67718112106	-0.0482569700926
813.484025828	1816.22630168	3005.71032751	376.0	-6.60783332761	0.494426647431	0.0843731480258	944.210908378	1445.48566636	2807.09799875	417.401424015	-3.39713838895	-0.0445818686214
813.484025828	1816.22630168	3005.71032751	376.0	3.90581050936	-0.190799172682	-0.032559585782	675.303025916	2153.96832197	3123.10767736	293.836329476	2.59164109095	0.034011037939
813.484025828	1816.22630168	3005.71032751	376.0	4.89629636544	0.505628488752	0.086284725043	946.436903242	1742.49713933	3152.87881303	463.944770452	-1.35179244114	-0.0177400582826
813.484025828	1816.22630168	3005.71032751	376.0	-1.96759890405	0.457646020484	0.0780965905263	923.717347445	1734.18282474	2946.57000404	288.669831862	-2.45192695258	-0.0321775190627
813.484025828	1816.22630168	3005.71032751	376.0	4.64617951766	0.111784090598	0.0190757833785	779.736307025	1973.36228032	3145.3610251	392.262437754	0.540384346708	0.00709165809328
813.484025828	1816.22630168	3005.71032751	376.0	-9.0504893909	0.286811098598	0.0489438734809	854.27035293	1545.69126914	2733.67883319	333.717211126	-3.67648659449	-0.0482478555707
813.484025828	1816.22630168	3005.71032751	376.0	-4.93511372127	0.432956860053	0.0738834232172	914.246619687	1645.8597705	2857.37510471	297.268714527	-3.08666681348	-0.0405074384971
813.484025828	1816.22630168	3005.71032751	376.0	0.785562310008	-0.0514749744157	-0.00878412532691	724.633775195	1964.37103535	3029.32205499	340.317244442	-0.615874898801	-0.00808234775329
813.484025828	1816.22630168	3005.71032751	376.0	10.2934083556	0.442987355111	0.0755951117937	908.176075657	2008.00131187	3315.1003655	398.922977977	3.26569825319	0.0428569324566
813.484025828	1816.22630168	3005.71032751	376.0	-15.5232543554	-0.0260690168311	-0.0044486376845	742.360506994	1481.95036645	2539.12626818	314.81539474	-4.95100641728	-0.0649738374971
813.484025828	1816.22630168	3005.71032751	376.0	15.7196275591	0.493116994013	0.0841496576814	928.620040175	2106.9986657	3478.1967965	442.578090619	5.91783493839	0.0776618758319
813.484025828	1816.22630168	3005.71032751	376.0	-15.5970709812	-0.138790372456	-0.0236843639004	707.669383798	1471.78892314	2536.90755424	357.449247298	-5.05193058111	-0.0662983015893
813.484025828	1816.22630168	3005.71032751	376.0	14.1102435118	0.612439290454	0.10451182431	983.327927783	2148.75751163	3429.82337398	297.737934566	7.34283729326	0.0963626941373
813.484025828	1816.22630168	3005.71032751	376.0	-6.65325505371	0.372793131902	0.0636165754099	888.79001869	1599.88879531	2805.73275324	317.053939243	-3.29429813998	-0.0432322590548
813.484025828	1816.22630168	3005.71032751	376.0	10.297543098	0.107721142725	0.018382447564	774.744897864	2106.97109184	3315.22464388	433.508654177	3.49058437745	0.0458081939298
813.484025828	1816.22630168	3005.71032751	376.0	7.65969065052	-0.180736504294	-0.030842406876	677.808229448	2204.15929698	3235.93844044	353.970914017	3.97562199614	0.0521735170097
813.484025828	1816.22630168	3005.71032751	376.0	-16.6790135364	-0.177732412995	-0.0303297633097	693.324856965	1512.29746877	2504.38749512	298.765169386	-5.14302248389	-0.0674937333843
813.484025828	1816.22630168	3005.71032751	376.0	-18.5599779247	-0.413972078177	-0.0706436993477	629.411442786	1466.54835323	2447.85115424	351.891358221	-5.78579044764	-0.0759290084992
813.484025828	1816.22630168	3005.71032751	376.0	0.222613262142	-0.350916179511	-0.0598833070838	635.608157236	1977.05668281	3012.40143732	399.73659727	-1.3779973117	-0.0180839542218
813.484025828	1816.22630168	3005.71032751	376.0	18.4073806922	0.659596926819	0.112559202529	1006.30085107	2217.56458624	3558.98286999	335.117432683	9.40509934505	0.123426500591
813.484025828	1816.22630168	3005.71032751	376.0	3.47025006178	-0.261906746726	-0.0446939840829	657.531508431	2056.68834628	3110.015992	395.796137293	0.510600351704	0.00670079201712
813.484025828	1816.22630168	3005.71032751	376.0	2.31458179521	0.280419022749	0.0478530755544	848.986037419	1817.70305497	3075.27995156	408.590859175	-1.4653560383	-0.0192303942034
813.484025828	1816.22630168	3005.71032751	376.0	3.86415519076	0.458622030411	0.0782631451214	919.536324111	1851.26973624	3121.85563915	351.049578794	-0.0744028435365	-0.000976415269508
813.484025828	1816.22630168	3005.71032751	376.0	0.391167793381	0.148085149568	0.0252705033393	793.864158407	1918.54880249	3017.46769827	305.054737378	-0.694141053085	-0.00910946263892
813.484025828	1816.22630168	3005.71032751	376.0	-4.0323851989	-0.192585134156	-0.0328643573644	684.934088272	1842.88570084	2884.50850914	356.688720027	-2.70367247134	-0.0354812660281
813.484025828	1816.22630168	3005.71032751	376.0	-3.01641867698	0.447578122718	0.0763785192352	922.097159115	1553.63309306	2915.04551981	439.315267638	-2.73768187589	-0.0359275836731
813.484025828	1816.22630168	3005.71032751	376.0	10.3095760732	0.330824599139	0.0564547097507	861.360016791	2014.37022061	3315.58632026	439.856082861	2.78381562849	0.0365330134973
813.484025828	1816.22630168	3005.71032751	376.0	-11.5713627217	-0.417654831039	-0.0712721554674	620.258043312	1713.24489873	2657.90868315	324.405741103	-3.93226466374	-0.0516045231462
813.484025828	1816.22630168	3005.71032751	376.0	14.2072839741	0.653911246932	0.111588949988	1004.66050417	2085.43739923	3432.74012918	342.642225775	6.37660689782	0.0836825052207
813.484025828	1816.22630168	3005.71032751	376.0	-0.455616019892	-0.0311237240267	-0.00531121570422	733.218934232	1917.77548615	2992.01582974	341.021409356	-1.40910324218	-0.0184921685326
813.484025828	1816.22630168	3005.71032751	376.0	3.79087931405	0.302719856133	0.0516586785211	854.547762676	1878.27392188	3119.65317855	386.831494001	-0.343555991885	-0.00450860881739
813.484025828	1816.22630168	3005.71032751	376.0	7.35759471909	0.44893162171	0.0766094917594	911.328213764	1970.07966441	3226.85831183	345.450433658	2.32286072658	0.0304837365693
813.484025828	1816.22630168	3005.71032751	376.0	0.907596566717	0.176610829469	0.0301383668035	805.65162267	1892.87441557	3032.99005124	334.464013005	-0.923296767977	-0.0121167554853
813.484025828	1816.22630168	3005.71032751	376.0	10.5567402682	0.0993669357234	0.0169568149699	771.098794066	2137.68177409	3323.01536	414.234791838	4.07949262394	0.0535366486081
813.484025828	1816.22630168	3005.71032751	376.0	-12.2413074858	0.0888797669833	0.0151671957309	780.23262658	1534.64814069	2637.77208418	322.891316911	-4.24020660618	-0.0556457559866
813.484025828	1816.22630168	3005.71032751	376.0	-6.47966710576	0.339029308305	0.0578548307687	877.420917721	1474.17459258	2810.95030412	459.354793821	-3.42071164491	-0.0448912289358
813.484025828	1816.22630168	3005.71032751	376.0	17.880587972	0.41592497866	0.0709769588156	892.892482526	2261.08225421	3543.1490068	389.174270063	8.75880796444	0.11494498641
813.484025828	1816.22630168	3005.71032751	376.0	12.1470372048	0.594396241394	0.101432805699	978.822929994	1940.62435855	3370.81507926	451.367790715	2.99703976495	0.0393312305112
813.484025828	1816.22630168	3005.71032751	376.0	10.4622563953	-0.0889199715143	-0.0151740565724	706.32968043	2220.49268374	3320.17544847	393.353084303	4.90182889582	0.0643284631997
813.484025828	1816.22630168	3005.71032751	376.0	16.3575113286	0.587030820602	0.100175907953	970.696747875	2206.22692328	3497.36973483	320.446063677	8.53724247636	0.112037302839
813.484025828	1816.22630168	3005.71032751	376.0	-12.7295138801	0.221729524029	0.0378378027353	829.152869476	1500.77163176	2623.09801417	293.173512934	-4.39531593486	-0.0576813114811
813.484025828	1816.22630168	3005.71032751	376.0	-12.8738941351	0.270984252069	0.0462430464282	849.331918772	1456.06791737	2618.75836194	313.358525789	-4.45650427114	-0.0584843080202
813.484025828	1816.22630168	3005.71032751	376.0	6.7700306397	0.578805297449	0.0987722350596	969.971663168	1952.85937049	3209.19783762	286.366803966	2.64428745597	0.0347019351177
813.484025828	1816.22630168	3005.71032751	376.0	5.18404299258	0.523293267357	0.0892991923817	946.794757917	1881.27698922	3161.52764312	333.455895984	0.896587127134	0.0117662352642
813.484025828	1816.22630168	3005.71032751	376.0	4.91206760729	0.43438217345	0.0741266507594	906.799312237	1908.88372402	3153.35285087	337.669814615	0.897492581295	0.0117781178648
813.484025828	1816.22630168	3005.71032751	376.0	18.6057465918	0.313769397045	0.0535442657073	850.517382006	2261.99806926	3564.94517432	452.429723058	8.25566070754	0.108342004036
813.484025828	1816.22630168	3005.71032751	376.0	-0.68523399538	0.56792335817	0.0969152488345	976.485617852	1636.43947514	2985.11417854	372.189085546	-2.37515947513	-0.0311700718521
813.484025828	1816.22630168	3005.71032751	376.0	11.2263261374	0.490758126304	0.0837471205298	930.724624444	1956.70913633	3343.14117162	455.707410847	2.62015974026	0.0343852984287
813.484025828	1816.22630168	3005.71032751	376.0	0.505505503583	0.490746932995	0.0837452104088	936.665941519	1771.87491406	3020.90435863	312.363503053	-1.53605959455	-0.0201582623957
813.484025828	1816.22630168	3005.71032751	376.0	9.04099684398	0.545013799995	0.0930057679172	955.620898678	1931.55999941	3277.45650336	390.275605267	2.29064467961	0.0300609538007
813.484025828	1816.22630168	3005.71032751	376.0	3.52399609617	0.609265472409	0.103970217135	988.104241525	1829.15114656	3111.63144211	294.37605403	0.263494322473	0.00345793074112
813.484025828	1816.22630168	3005.71032751	376.0	2.90722740401	0.520023760894	0.0887412561252	946.46304295	1840.85400801	3093.09316183	305.776110873	-0.0637615752034	-0.000836766078785
813.484025828	1816.22630168	3005.71032751	376.0	-11.6632398793	0.158533170412	0.0270534420499	805.882496149	1512.06726314	2655.14712193	337.197362647	-4.15917019016	-0.0545822859602
813.484025828	1816.22630168	3005.71032751	376.0	-0.373279242545	0.594397285067	0.1014329838	987.041074295	1703.15349912	2994.49063476	304.296061353	-2.12812311912	-0.0279281249228
813.484025828	1816.22630168	3005.71032751	376.0	-9.05618423836	0.257772766736	0.0439885267468	845.635712208	1451.14546583	2733.50766258	436.726484536	-3.88504328088	-0.050984819959
813.484025828	1816.22630168	3005.71032751	376.0	18.9944422308	0.422343677441	0.0720722999046	896.144837461	2222.5770964	3576.62823929	457.906305431	8.07984124835	0.106034662052
813.484025828	1816.22630168	3005.71032751	376.0	-9.69092385705	-0.270696673605	-0.046193971605	663.252040652	1658.44283441	2714.4292283	392.734353241	-3.66875114964	-0.0481463405464
813.484025828	1816.22630168	3005.71032751	376.0	-11.0870448804	0.171605491554	0.0292842135757	816.385946953	1386.98031617	2672.46587452	469.099611402	-4.55004425282	-0.0597118668349
813.484025828	1816.22630168	3005.71032751	376.0	7.64488339964	-0.0623327480639	-0.0106369877242	718.089708013	2075.17446436	3235.49337738	442.229205006	1.93685712883	0.0254180725568
813.484025828	1816.22630168	3005.71032751	376.0	5.53920537275	0.508580578951	0.0867884947015	944.591534268	1799.10157546	3172.20279546	428.509685724	-0.509769915725	-0.00668989390715
813.484025828	1816.22630168	3005.71032751	376.0	-0.190225844554	-0.124395562671	-0.0212279117186	706.688105808	1826.20471348	2999.99268965	467.099870364	-2.16468812771	-0.0284079806786
813.484025828	1816.22630168	3005.71032751	376.0	19.9441887841	0.652429432021	0.11133608055	1002.92553021	2210.83920835	3605.17486953	391.410130971	9.34669027603	0.122659977376
813.484025828	1816.22630168	3005.71032751	376.0	6.15747019843	0.186780374084	0.0318737839734	803.606757855	2069.54372453	3190.78604517	317.635562789	2.77208308377	0.0363790430941
813.484025828	1816.22630168	3005.71032751	376.0	-5.66487443864	-0.389717475293	-0.0665046886165	628.63138365	1738.26145659	2835.44061146	468.547771228	-3.01599087716	-0.0395799327712
813.484025828	1816.22630168	3005.71032751	376.0	16.0240640262	0.543883378634	0.0928128632481	950.348592202	2207.10585962	3487.34727483	329.892823011	8.26433631225	0.108455857116
813.484025828	1816.22630168	3005.71032751	376.0	-6.06261301095	-0.121557807585	-0.0207436531715	708.439471319	1686.29440339	2823.48574212	428.751867412	-3.07887005213	-0.0404051187944
813.484025828	1816.22630168	3005.71032751	376.0	-13.6231677549	-0.232802964966	-0.0397274684242	674.216740231	1622.13019578	2596.23736737	299.890431352	-4.40682188996	-0.0578323082672
813.484025828	1816.22630168	3005.71032751	376.0	3.7336464414	-0.225655518302	-0.0385077676283	666.763203738	2093.12672516	3117.93292419	358.04299529	1.32380212614	0.0173727313142
813.484025828	1816.22630168	3005.71032751	376.0	-15.6732688968	0.175843053052	0.0300073469373	813.94260024	1424.38983826	2534.61726562	296.284827122	-5.06436156336	-0.0664614378393
813.484025828	1816.22630168	3005.71032751	376.0	-10.4676719824	0.244109305754	0.041656878115	838.155033523	1510.44434338	2691.08242968	342.483052774	-3.9468635221	-0.0517961092139
813.484025828	1816.22630168	3005.71032751	376.0	-10.9005426923	-0.363582512594	-0.0620447973711	635.106054877	1734.88254348	2678.07159005	308.082991695	-3.83333148599	-0.0503061874801
813.484025828	1816.22630168	3005.71032751	376.0	-5.79230871384	0.573574380548	0.0978795871242	980.795812672	1439.30107445	2831.61030629	411.513419171	-3.25644061019	-0.0427354410787
813.484025828	1816.22630168	3005.71032751	376.0	-6.13126757131	-0.186718945632	-0.0318633013024	687.026066312	1776.5904856	2821.42218491	357.805632994	-3.02448780643	-0.0396914410293
813.484025828	1816.22630168	3005.71032751	376.0	3.68435610547	-0.192260633764	-0.0328089818711	681.63505545	1973.62193928	3116.45139947	461.194404739	-0.656513877048	-0.00861566767779
813.484025828	1816.22630168	3005.71032751	376.0	-13.6177297937	0.376957313067	0.0643271865302	892.518977124	1416.83317526	2596.40081673	287.048664338	-4.66675895909	-0.0612435558936
813.484025828	1816.22630168	3005.71032751	376.0	-7.94274794143	-0.106184780209	-0.0181202696603	712.002319274	1756.81986794	2766.97433234	298.152145133	-3.41437854957	-0.0448081174485
813.484025828	1816.22630168	3005.71032751	376.0	-4.03945741181	0.123995599442	0.0211596586078	792.430472883	1624.2537945	2884.2959389	467.611671525	-2.86600011107	-0.0376115500141
813.484025828	1816.22630168	3005.71032751	376.0	4.54766494898	-0.384468352727	-0.0656089339124	622.341853261	2086.60496888	3142.39996254	433.453140392	0.732671040596	0.00961510551964
813.484025828	1816.22630168	3005.71032751	376.0	5.09478112131	0.308460361495	0.0526382869445	854.583222451	1930.71614596	3158.84468983	373.545321425	0.694882491036	0.00911919279574
813.484025828	1816.22630168	3005.71032751	376.0	-5.26484420209	-0.292729675016	-0.0499538694567	655.970931529	1747.42294275	2847.4643616	444.070487323	-2.91576699043	-0.0382646586671
813.484025828	1816.22630168	3005.71032751	376.0	-19.7374937392	-0.287922443848	-0.0491335228409	665.119316352	1436.03551168	2412.4584398	311.303611763	-6.03362605133	-0.0791814442432
813.484025828	1816.22630168	3005.71032751	376.0	-3.27530607579	0.441749485962	0.0753838713245	918.138218838	1681.32098464	2907.26411453	307.804911055	-2.82001669591	-0.0370080931222
813.484025828	1816.22630168	3005.71032751	376.0	-12.0485166213	0.424116391296	0.0723748108014	914.840397647	1368.12931797	2643.56681911	360.597103495	-4.44538405244	-0.0583383733915
813.484025828	1816.22630168	3005.71032751	376.0	-13.4992421752	-0.218674283423	-0.0373164306183	680.599473582	1555.15378624	2599.96221131	364.208951493	-4.4757311255	-0.0587366289436
813.484025828	1816.22630168	3005.71032751	376.0	5.67130452212	0.0117791943482	0.00201010142461	741.901305275	2078.28955333	3176.17331323	355.98245463	2.1366148397	0.0280395648254
813.484025828	1816.22630168	3005.71032751	376.0	-6.10160415615	-0.386693912167	-0.0659887222127	627.880355297	1877.3391545	2822.31378124	317.094271443	-3.0367930694	-0.0398529274199
813.484025828	1816.22630168	3005.71032751	376.0	-6.71693907707	-0.00721410260347	-0.0012310755296	745.989722462	1654.69013834	2803.81859597	403.138735176	-3.19248772127	-0.0418961643212
813.484025828	1816.22630168	3005.71032751	376.0	1.99164079969	-0.285582396619	-0.0487341973753	648.261732148	2116.76958817	3065.57328071	300.541960387	1.36480073802	0.0179107708402
813.484025828	1816.22630168	3005.71032751	376.0	6.28677545284	0.542701386604	0.0926111581235	959.059326522	1815.68270816	3194.67258656	419.930551876	-0.0118139840095	-0.000155039160229
813.484025828	1816.22630168	3005.71032751	376.0	-6.97541824795	0.0187555807408	0.00320061104792	754.942516048	1640.23021889	2796.04946084	400.8767259	-3.24546497117	-0.0425914038211
813.484025828	1816.22630168	3005.71032751	376.0	-5.2905214536	0.100365065606	0.0171271443014	782.789718641	1697.96137074	2846.6925778	365.941488415	-2.9548858165	-0.038778029088
813.484025828	1816.22630168	3005.71032751	376.0	6.08865201032	0.59665447559	0.101818169896	981.042559068	1873.79599054	3188.71756979	333.879020178	1.2564426192	0.0164887482834
813.484025828	1816.22630168	3005.71032751	376.0	-9.24851017392	-0.298506966994	-0.0509397554597	655.718044551	1640.97840511	2727.72690207	431.030452412	-3.66259512108	-0.0480655527701
813.484025828	1816.22630168	3005.71032751	376.0	-9.75260035325	-0.108631170944	-0.0185377424819	711.729795172	1692.0599755	2712.57541149	308.785640814	-3.69409743354	-0.048478968944
813.484025828	1816.22630168	3005.71032751	376.0	12.5426642393	0.575381378816	0.0981879486034	966.053059997	2105.08155999	3382.70648189	311.571861903	6.11626643884	0.0802659637643
813.484025828	1816.22630168	3005.71032751	376.0	5.36651527367	0.383261153482	0.0654029272154	889.69945219	1829.4938275	3167.01223131	447.81895162	-0.622888029206	-0.00817438358538
813.484025828	1816.22630168	3005.71032751	376.0	-19.3873780642	-0.343817979342	-0.0586720101266	649.631377703	1443.5751308	2422.9819028	329.775394292	-5.98112188015	-0.0784924131253
813.484025828	1816.22630168	3005.71032751	376.0	-16.066286595	-0.140418698306	-0.0239622352058	704.408264953	1522.12402478	2522.80429207	296.272002344	-5.00085606337	-0.0656280323277
813.484025828	1816.22630168	3005.71032751	376.0	8.70653105468	-0.324657440396	-0.055402293583	634.905708845	2254.36520556	3267.40343058	378.132516184	4.52702742948	0.0594098087859
813.484025828	1816.22630168	3005.71032751	376.0	-10.6810532719	0.317321064715	0.0541503523404	868.86887451	1438.53249321	2684.66880623	377.267438507	-4.09789635033	-0.0537781673272
813.484025828	1816.22630168	3005.71032751	376.0	-15.7741456214	-0.271223185888	-0.0462838201174	664.17750102	1564.21686844	2531.58520349	303.190834026	-4.87962781994	-0.0640371104979
813.484025828	1816.22630168	3005.71032751	376.0	0.903427383668	0.347374261123	0.0592788841506	878.203913035	1747.3540154	3032.86473768	407.306809241	-2.07625266691	-0.0272474103269
813.484025828	1816.22630168	3005.71032751	376.0	13.118338049	0.549282591892	0.0937342306983	954.895625376	2054.95643394	3400.00956904	390.157509728	5.02809968529	0.0659855601744
813.484025828	1816.22630168	3005.71032751	376.0	-9.06962600895	0.294171915346	0.050199985554	856.386379609	1585.22476373	2733.10364189	291.492498555	-3.72232637658	-0.0488494275141
813.484025828	1816.22630168	3005.71032751	376.0	3.96512371629	0.350187555162	0.0597589684578	874.113246941	1863.26265811	3124.89046055	387.514555495	-0.363511700155	-0.00477049475269
813.484025828	1816.22630168	3005.71032751	376.0	8.55097673726	0.275217581019	0.0469654575118	836.174831443	2128.90995956	3262.7279184	297.643127394	4.5572966522	0.0598070426797
813.484025828	1816.22630168	3005.71032751	376.0	8.42383577898	0.611512617285	0.104353688956	989.53429729	1853.78139216	3258.90642949	415.59074004	1.20194695379	0.0157735820707
813.484025828	1816.22630168	3005.71032751	376.0	3.76292496528	-0.0188345580449	-0.00321408840357	735.381561872	1975.54900503	3118.8129518	407.882384907	-0.0154775751366	-0.000203117783944
813.484025828	1816.22630168	3005.71032751	376.0	-13.3829665683	0.302662435928	0.0516488798513	863.342249491	1408.247249	2603.45711924	331.867620742	-4.62675546121	-0.0607185756064
813.484025828	1816.22630168	3005.71032751	376.0	-7.0329460123	-0.450724271536	-0.0769154046989	610.546831502	1804.86045746	2794.32034289	378.913053929	-3.11202017389	-0.0408401597623
813.484025828	1816.22630168	3005.71032751	376.0	12.2614656388	0.266115430096	0.0454121894361	834.243614298	2080.8967067	3374.25446652	459.114145524	3.8877401209	0.0510202115603
813.484025828	1816.22630168	3005.71032751	376.0	-2.05375351278	-0.136261730397	-0.0232528550166	697.334382867	1962.65875077	2943.98044607	283.987312432	-1.27546395423	-0.0167383721028
813.484025828	1816.22630168	3005.71032751	376.0	-8.90694632956	-0.398467547271	-0.0679978749608	624.979204862	1789.42189985	2737.99332181	323.592217098	-3.46080419946	-0.0454173779456
813.484025828	1816.22630168	3005.71032751	376.0	4.64980405475	0.0684429266045	0.0116796803079	764.615672309	1976.423764	3145.46996819	404.430531883	0.416992109094	0.00547233738968
813.484025828	1816.22630168	3005.71032751	376.0	-14.6421598872	0.20434882366	0.0348718129113	823.416975845	1456.02621927	2565.60941561	286.166220495	-4.81502916041	-0.0631893590604
813.484025828	1816.22630168	3005.71032751	376.0	11.7057516057	0.591744623279	0.10098031114	977.319850434	1946.60406249	3357.55131243	433.627399509	3.06415164955	0.0402119639049
813.484025828	1816.22630168	3005.71032751	376.0	-12.1933990122	-0.392884625158	-0.0670451578768	631.254430613	1567.19807761	2639.21207412	440.759565899	-4.37122731978	-0.0573651879236
813.484025828	1816.22630168	3005.71032751	376.0	14.3877729663	0.23631240492	0.0403263489625	821.027720334	2175.33459689	3438.16510545	441.802788226	5.78092841642	0.0758652023152
813.484025828	1816.22630168	3005.71032751	376.0	6.41638057193	-0.192482671047	-0.0328468721924	675.534260513	2143.85004898	3198.56814101	379.183831511	2.64669127159	0.0347334812544
813.484025828	1816.22630168	3005.71032751	376.0	10.0752353053	-0.141017314491	-0.0240643881383	690.075465368	2212.95969335	3308.5427156	405.507556884	4.50689505468	0.0591456043921
813.484025828	1816.22630168	3005.71032751	376.0	5.39865960345	0.595933561691	0.101695147046	985.396162806	1776.88915532	3167.97839675	405.693078628	-0.442563264058	-0.00580791685116
813.484025828	1816.22630168	3005.71032751	376.0	-16.0306998935	-0.375745658709	-0.0641204195749	635.328393794	1555.88555828	2523.87392524	332.659973159	-4.95913930737	-0.0650805683382
813.484025828	1816.22630168	3005.71032751	376.0	-13.0284902494	0.0457914173366	0.00781423504037	766.371171233	1499.37460063	2614.11165056	348.365878701	-4.44121913081	-0.0582837156274
813.484025828	1816.22630168	3005.71032751	376.0	-10.4664438633	0.310116140539	0.0529208430955	869.265208764	1369.13183373	2691.11934338	452.722300893	-4.36602051756	-0.0572968571858
813.484025828	1816.22630168	3005.71032751	376.0	10.9392898369	0.125333395251	0.021387951408	778.741387861	2224.0421657	3334.51369189	331.730138329	5.94713678364	0.0780464144835
813.484025828	1816.22630168	3005.71032751	376.0	-6.47403429937	0.485437946448	0.0828392400082	938.891702842	1508.15984146	2811.11960996	364.068065665	-3.28293305769	-0.0430831109933
813.484025828	1816.22630168	3005.71032751	376.0	-10.3804530429	0.407858751573	0.0696004695517	905.267164911	1459.65467015	2693.70397835	328.782143288	-3.99118480134	-0.0523777532984
813.484025828	1816.22630168	3005.71032751	376.0	-6.03920467777	0.0790673863022	0.0134927280379	774.342009033	1766.9096819	2824.18932881	282.937637877	-3.21309735552	-0.0421666319622
813.484025828	1816.22630168	3005.71032751	376.0	3.86997080919	0.449778319805	0.0767539794888	921.926869256	1742.04191845	3122.03043979	458.061652087	-1.61664480173	-0.0212158110463
813.484025828	1816.22630168	3005.71032751	376.0	-5.78089401586	-0.0979361939859	-0.0167126610897	714.830114872	1778.63348426	2831.95339905	338.489799919	-3.00580141712	-0.0394462128232
813.484025828	1816.22630168	3005.71032751	376.0	-9.28201349449	0.527522090587	0.0900208345712	960.110405759	1386.42533261	2726.7198893	380.184150938	-3.89983736409	-0.0511789680327
813.484025828	1816.22630168	3005.71032751	376.0	14.2654604933	0.529957736318	0.0904364737744	944.804211165	2128.09793245	3434.48874682	361.586603207	6.4565076374	0.0847310713569
813.484025828	1816.22630168	3005.71032751	376.0	-7.69030748893	0.368832438279	0.062940689126	887.093126177	1584.42169454	2774.56196109	303.047140379	-3.4884348081	-0.0457799843583
813.484025828	1816.22630168	3005.71032751	376.0	8.86900862871	0.426258058049	0.0727402829436	901.20288364	1993.34449653	3272.28703581	377.73965564	2.77576748975	0.0364273948786
813.484025828	1816.22630168	3005.71032751	376.0	-18.2697515172	-0.379333860018	-0.0647327406175	634.452230939	1532.88267955	2456.57451934	289.239608859	-5.45351184543	-0.0715683969217
813.484025828	1816.22630168	3005.71032751	376.0	15.9709409875	0.509504218974	0.0869461124529	936.123664606	2100.87345139	3485.75055017	448.753434171	5.91041510321	0.0775645026668
813.484025828	1816.22630168	3005.71032751	376.0	9.72058738978	-0.0735224004713	-0.0125464847221	711.847640454	2186.00616534	3297.88302658	400.029220777	4.21744987269	0.0553471111902
813.484025828	1816.22630168	3005.71032751	376.0	-11.5977974594	0.198890530472	0.0339403635617	822.073109637	1470.7370725	2657.11413151	364.303949365	-4.21624388923	-0.0553312846356
813.484025828	1816.22630168	3005.71032751	376.0	8.28463352346	0.509266225943	0.0869054993077	938.481432874	1955.63730371	3254.72241292	360.60367633	2.47051969805	0.0324215183471
813.484025828	1816.22630168	3005.71032751	376.0	-10.5497926165	-0.0811448459953	-0.0138472433439	720.783922018	1663.49671165	2688.6141213	304.333487634	-3.84999438571	-0.0505248607049
813.484025828	1816.22630168	3005.71032751	376.0	8.90349687443	0.569701660898	0.0972187134638	969.102380077	1875.46737639	3273.32365257	428.753896105	1.38841663616	0.0182206907633
813.484025828	1816.22630168	3005.71032751	376.0	-7.45090682104	-0.12436221504	-0.0212222209966	706.961053563	1711.49372782	2781.75765169	363.302870307	-3.25843401077	-0.0427616011911
813.484025828	1816.22630168	3005.71032751	376.0	4.04625648512	0.594842167799	0.101508902355	981.678336377	1826.8154062	3127.32907656	318.835333984	0.216327282289	0.00283894071246
813.484025828	1816.22630168	3005.71032751	376.0	-2.6912837591	0.234622617292	0.040037989299	832.66942057	1737.4900976	2924.81813362	354.658615449	-2.59841070309	-0.0340998779934
813.484025828	1816.22630168	3005.71032751	376.0	-5.27420169146	0.00828479049999	0.00141378677474	749.898868228	1781.53248943	2847.18310257	315.751744911	-2.99186715206	-0.0392633484523
813.484025828	1816.22630168	3005.71032751	376.0	-1.33172824154	-0.0444561104834	-0.00758636697669	731.8006143	1860.54433166	2965.68243422	373.337488256	-2.22946672619	-0.0292580935195
813.484025828	1816.22630168	3005.71032751	376.0	10.4307859274	0.546070303686	0.0931860586495	953.420797364	2034.99477168	3319.22953737	330.813968324	4.38570432702	0.0575551748953
813.484025828	1816.22630168	3005.71032751	376.0	17.3680987554	0.463280615784	0.0790581255604	913.47154088	2257.4807636	3527.74506549	356.792761008	8.91717294248	0.117023266962
813.484025828	1816.22630168	3005.71032751	376.0	17.4370635392	0.583932614542	0.0996472038467	968.808732948	2257.70670342	3529.81794712	303.30251075	9.63502133329	0.126443849518
813.484025828	1816.22630168	3005.71032751	376.0	-10.1352972201	0.475780430179	0.0811911996893	934.158708505	1476.19988521	2701.07265224	290.714058521	-3.98453976373	-0.0522905480804
813.484025828	1816.22630168	3005.71032751	376.0	-19.7226386371	-0.457245566308	-0.0780282536361	626.025443396	1394.82801106	2412.90494113	392.05148668	-6.54439280009	-0.0858844199487
813.484025828	1816.22630168	3005.71032751	376.0	13.0449291219	0.504078362507	0.08602019838	934.530748568	2043.26227132	3397.80310934	420.010089457	4.51799981113	0.0592913361041
813.484025828	1816.22630168	3005.71032751	376.0	-2.09128910729	-0.186896572339	-0.0318936130271	686.264460213	1887.31539003	2942.85223483	369.27238459	-2.33350841326	-0.0306234699903
813.484025828	1816.22630168	3005.71032751	376.0	16.622229855	0.53107507414	0.0906271457576	944.624495659	2196.59849114	3505.32640692	364.103420122	8.02948816837	0.105373860477
813.484025828	1816.22630168	3005.71032751	376.0	-2.88110442506	-0.320226845081	-0.0546462192971	647.034901407	1880.41802271	2919.11267426	391.659750143	-2.48883689303	-0.0326619014833
813.484025828	1816.22630168	3005.71032751	376.0	-5.36172132508	0.637677250701	0.108818643464	1012.07095609	1421.77446605	2844.55251591	410.707093768	-3.2008087428	-0.0420053640788
813.484025828	1816.22630168	3005.71032751	376.0	-9.70836392565	-0.128904265217	-0.0219973148834	707.07060088	1608.92691511	2713.90503036	397.907514369	-3.73289512007	-0.0489881249353
813.484025828	1816.22630168	3005.71032751	376.0	7.66687058464	0.600212590683	0.102425356772	981.845660383	1907.27780687	3236.15424847	347.030781214	2.03727920892	0.0267359476236
813.484025828	1816.22630168	3005.71032751	376.0	11.235248086	0.237251368556	0.0404865816648	821.930874464	2129.62157548	3343.40933955	391.856889604	4.63537907368	0.0608317463737
813.484025828	1816.22630168	3005.71032751	376.0	-12.6886390718	-0.0607521180286	-0.0103672556363	729.150326075	1562.88274418	2624.32659251	332.293522251	-4.28571179543	-0.0562429369479
813.484025828	1816.22630168	3005.71032751	376.0	2.15905673741	0.531914725582	0.0907704309867	955.512304265	1770.82783585	3070.60531884	344.265178722	-1.17154629419	-0.0153746232833
813.484025828	1816.22630168	3005.71032751	376.0	-0.0281504955691	0.5287488366	0.0902301768942	958.58441757	1590.2063867	3004.86420515	456.073400884	-2.29283043411	-0.030089638243
813.484025828	1816.22630168	3005.71032751	376.0	-16.8684222367	-0.294898796568	-0.0503240267181	658.312551738	1533.80401136	2498.69441825	306.577855154	-5.15200702883	-0.0676116407982
813.484025828	1816.22630168	3005.71032751	376.0	5.40958534379	0.258426224019	0.0441000382285	835.914150304	1918.18762505	3168.30679286	414.205017503	0.27729129464	0.00363899336798
813.484025828	1816.22630168	3005.71032751	376.0	11.9175822869	0.389405930031	0.0664515238961	882.160235527	2170.94031299	3363.91832909	310.817780574	6.29302346329	0.0825856097545
813.484025828	1816.22630168	3005.71032751	376.0	-15.2377089981	-0.217853223738	-0.037176318044	691.245779035	1394.72212692	2547.70893447	461.741028517	-5.60591517975	-0.0735684406791
813.484025828	1816.22630168	3005.71032751	376.0	9.33771244776	0.421022253786	0.0718468009874	900.804699723	1942.029338	3286.3749149	443.540877181	1.81790915688	0.0238570755496
813.484025828	1816.22630168	3005.71032751	376.0	6.39399986549	-0.288191641058	-0.0491794609314	645.516665809	2226.39575563	3197.8954418	325.983020367	3.894803207	0.051112902979
813.484025828	1816.22630168	3005.71032751	376.0	14.62763668	0.414190314362	0.0706809410173	893.048891572	2167.06571882	3445.37471387	385.260103476	6.59222013125	0.0865120752133
813.484025828	1816.22630168	3005.71032751	376.0	4.95441169069	0.291266086548	0.0497041103324	852.362228109	1842.72520901	3154.62559136	459.538154244	-0.837585616575	-0.0109919372254
813.484025828	1816.22630168	3005.71032751	376.0	-6.01071207134	0.00921028267183	0.00157172059246	751.608930616	1655.6263504	2825.04573402	417.810453004	-3.0900942429	-0.0405524178858
813.484025828	1816.22630168	3005.71032751	376.0	-13.4236730984	0.117978810559	0.0201329028257	790.932833062	1505.82258993	2602.23359886	305.478175863	-4.50208027355	-0.059082418288
813.484025828	1816.22630168	3005.71032751	376.0	-5.63437042182	0.16040610169	0.027373054896	805.311555805	1634.64111815	2836.35747385	396.404799889	-3.04196185961	-0.0399207593125
813.484025828	1816.22630168	3005.71032751	376.0	-14.3738795749	-0.0811964232258	-0.0138560449191	723.570017982	1520.18327861	2573.67314466	329.919848073	-4.66625765201	-0.0612369770606
813.484025828	1816.22630168	3005.71032751	376.0	4.12476189213	0.0291503761353	0.00497446691729	748.085554675	2056.38136409	3129.68872168	325.221802923	1.6460226627	0.0216013472795
813.484025828	1816.22630168	3005.71032751	376.0	-3.15629264546	0.487893175524	0.0832582210791	938.659707831	1678.51744792	2910.8413135	293.664157744	-2.85779207624	-0.0375038330215
813.484025828	1816.22630168	3005.71032751	376.0	-7.71399228868	-0.367908271032	-0.0627829814048	634.418593661	1740.99169302	2773.85006462	398.439777938	-3.26695064609	-0.042873368059
813.484025828	1816.22630168	3005.71032751	376.0	-3.88897278597	-0.379257250365	-0.0647196672978	628.811100975	1936.73160809	2888.81907084	323.276361781	-2.45081255632	-0.0321628944399
813.484025828	1816.22630168	3005.71032751	376.0	-10.7674626059	0.172078079214	0.0293648599341	810.652667101	1527.30485471	2682.07159195	344.114070139	-3.98069500567	-0.052240091938
813.484025828	1816.22630168	3005.71032751	376.0	-15.9723893479	-0.248712114125	-0.0424423402944	674.058464288	1491.60692248	2525.62657133	359.961184561	-5.10998248541	-0.0670601376038
813.484025828	1816.22630168	3005.71032751	376.0	-8.27905922149	0.384419111634	0.0656005309956	898.021965548	1401.75455708	2756.86578947	457.089266839	-3.8565154818	-0.0506104393937
813.484025828	1816.22630168	3005.71032751	376.0	2.50524520738	0.172302569961	0.0294031689353	802.111786904	1941.79363913	3081.01074143	337.105315405	0.0312067524574	0.000409537433824
813.484025828	1816.22630168	3005.71032751	376.0	11.2737704952	0.652009547029	0.111264427821	1005.55715546	1975.01954972	3344.56721158	363.990506402	3.95532577373	0.0519071623849
813.484025828	1816.22630168	3005.71032751	376.0	1.43907877349	-0.266387745189	-0.0454586595886	662.036669707	1926.05233072	3048.96486682	460.875866397	-1.71052545538	-0.0224478406218
813.484025828	1816.22630168	3005.71032751	376.0	3.82689234173	0.0256113846829	0.00437054346125	747.393735765	2040.09657706	3120.73562584	333.245313018	1.30473423897	0.0171224965744
813.484025828	1816.22630168	3005.71032751	376.0	-4.09947223512	0.559722392657	0.095515766665	972.374302784	1585.19365056	2882.49206716	324.92411382	-2.93410370507	-0.0385052979667
813.484025828	1816.22630168	3005.71032751	376.0	-8.44071356967	-0.131762572918	-0.0224850807028	706.216890162	1616.98309876	2752.00692803	428.806939109	-3.54347380567	-0.0465022809143
813.484025828	1816.22630168	3005.71032751	376.0	0.32970328975	0.430307807135	0.0734313664053	913.862306761	1666.2099006	3015.62025334	435.548045976	-2.18886867628	-0.0287253107123
813.484025828	1816.22630168	3005.71032751	376.0	11.664261491	0.381037682526	0.0650234953117	878.558485431	2174.8243058	3356.30423977	302.921448536	6.29825907255	0.0826543185374
813.484025828	1816.22630168	3005.71032751	376.0	-14.9095968755	0.0940784473098	0.0160543425443	783.044724003	1476.61164046	2557.57103443	297.914669965	-4.83137877048	-0.0634039208724
813.484025828	1816.22630168	3005.71032751	376.0	2.31570367056	0.390116117697	0.0665727163306	888.016992316	1896.33387377	3075.31367189	290.962805804	0.169968795999	0.00223056162728
813.484025828	1816.22630168	3005.71032751	376.0	11.4260315644	0.237837223199	0.0405865568599	821.980290798	2139.30372189	3349.14373826	387.859725571	4.84593775601	0.0635949836747
813.484025828	1816.22630168	3005.71032751	376.0	-15.6591005648	-0.00834567842236	-0.00142417720518	753.519881236	1394.47001614	2535.04312464	387.053227257	-5.31861243356	-0.0697980634326
813.484025828	1816.22630168	3005.71032751	376.0	5.2678528336	0.574088803253	0.0979673725688	970.737187055	1863.02228966	3164.04672416	330.287247447	0.857573712415	0.0112542481944
813.484025828	1816.22630168	3005.71032751	376.0	-12.1461205665	0.417488730113	0.0712438105994	911.445951476	1380.92610182	2640.63312725	348.261073954	-4.42919335499	-0.0581258970471
813.484025828	1816.22630168	3005.71032751	376.0	-7.34136170805	0.00409588286985	0.000698956121134	748.776802236	1716.15789306	2785.05026047	320.115565168	-3.30051655592	-0.0433138655633
813.484025828	1816.22630168	3005.71032751	376.0	-4.7102359442	-0.346413608219	-0.0591149502081	638.165854451	1922.14899889	2864.13427928	303.819425942	-2.67101470366	-0.0350526863998
813.484025828	1816.22630168	3005.71032751	376.0	7.18252373744	-0.0396322252891	-0.00676317837698	724.978761535	2086.93482429	3221.59618526	409.682599433	2.21931518928	0.0291248712505
813.484025828	1816.22630168	3005.71032751	376.0	-6.47898854611	0.0473761794786	0.00808467226597	763.656330348	1723.39223696	2810.97069966	323.922132349	-3.16759739979	-0.0415695196823
813.484025828	1816.22630168	3005.71032751	376.0	0.333420604043	0.411624012155	0.0702430054871	904.638134373	1747.49896671	3015.73198504	363.594883957	-2.07858833025	-0.0272780620768
813.484025828	1816.22630168	3005.71032751	376.0	8.40311659504	0.616794437941	0.105255023539	994.066680765	1811.08134152	3258.28367084	453.135648547	0.483033008561	0.00633901586038
813.484025828	1816.22630168	3005.71032751	376.0	19.0827941368	0.480106573691	0.0819294494354	921.03132108	2262.17687179	3579.28384165	396.075648783	9.24454644975	0.121319507215
813.484025828	1816.22630168	3005.71032751	376.0	-3.14795667045	0.600234583934	0.102429109886	991.539819191	1624.52215724	2911.09186876	295.02989233	-2.87974035392	-0.0377918681617
813.484025828	1816.22630168	3005.71032751	376.0	-11.2359574284	-0.172783805317	-0.0294852910098	692.671760413	1630.66397647	2667.98999469	344.654257804	-3.94778046887	-0.0518081426361
813.484025828	1816.22630168	3005.71032751	376.0	-9.79718907753	0.330009673545	0.0563156439497	871.726195968	1524.37905829	2711.2352036	315.129949341	-3.83941762412	-0.0503860580594
813.484025828	1816.22630168	3005.71032751	376.0	9.73462201876	0.587058127028	0.100180567752	975.266733159	1931.2689162	3298.30486687	391.769217512	2.59042879221	0.0339951285067
813.484025828	1816.22630168	3005.71032751	376.0	3.10459660071	0.572982557114	0.0977785933642	973.663723925	1782.89629039	3099.02550816	342.46549385	-0.700034014912	-0.00918679809595
813.484025828	1816.22630168	3005.71032751	376.0	-1.82841945169	-0.43060452215	-0.073482000367	613.590313557	1973.53765839	2950.75333522	363.625363275	-1.84613543848	-0.0242274991926
813.484025828	1816.22630168	3005.71032751	376.0	7.54478043748	0.656940510501	0.112105889164	1010.02115875	1883.62651224	3232.4845723	338.836901316	1.9287980199	0.0253123099724
813.484025828	1816.22630168	3005.71032751	376.0	-15.4684075953	-0.180202497922	-0.0307512795089	691.258593954	1556.49794005	2540.77480291	293.018268913	-4.83587249723	-0.0634628936644
813.484025828	1816.22630168	3005.71032751	376.0	9.33270496341	-0.00940737562495	-0.00160535420221	732.08667094	2219.09238258	3286.22440443	335.045350908	5.10947263773	0.0670534466893
813.484025828	1816.22630168	3005.71032751	376.0	2.8052884883	0.34099231454	0.0581898147679	870.227111115	1860.7812526	3090.02917332	359.020809605	-0.561026511409	-0.00736255264316
813.484025828	1816.22630168	3005.71032751	376.0	-10.5338187449	-0.148998901945	-0.025426433779	700.720038219	1606.90563736	2689.09424961	381.468574029	-3.86493536049	-0.0507209364894
813.484025828	1816.22630168	3005.71032751	376.0	-7.95039583738	0.19683331364	0.0335893026689	818.43167234	1629.8254875	2766.74445874	318.487298903	-3.45631354221	-0.0453584454359
813.484025828	1816.22630168	3005.71032751	376.0	0.550579464637	-0.268430575805	-0.0458072654957	653.896998186	2083.83035655	3022.25915134	284.531796601	0.65611852852	0.0086104793769
813.484025828	1816.22630168	3005.71032751	376.0	-15.079701868	-0.363049304327	-0.0619538061992	638.740501633	1564.97903459	2552.4581711	348.738634884	-4.76422009762	-0.0625225734596
813.484025828	1816.22630168	3005.71032751	376.0	-2.26045574625	0.103559808288	0.0176723222334	783.845315102	1753.38996866	2937.76757569	400.53229193	-2.48135252895	-0.0325636814823
813.484025828	1816.22630168	3005.71032751	376.0	12.7733212276	-0.0506617554554	-0.0086453507603	718.559997902	2237.44626822	3389.63936281	433.633096684	5.57855060325	0.0732093255019
813.484025828	1816.22630168	3005.71032751	376.0	19.2861289533	0.616790990645	0.105254435264	985.274959729	2212.83672182	3585.39549723	387.283815687	9.10368343482	0.119470911218
813.484025828	1816.22630168	3005.71032751	376.0	12.6471627487	0.409081968988	0.069809209725	891.382154803	2123.19251407	3385.84740438	371.272735506	5.52729784688	0.0725367171506
813.484025828	1816.22630168	3005.71032751	376.0	9.83977163158	-0.0394013401662	-0.00672377818535	723.043290436	2179.25422776	3301.46535964	399.167841444	4.2360381865	0.0555910523162
813.484025828	1816.22630168	3005.71032751	376.0	-2.95516976372	0.521734329566	0.089033162042	954.641689042	1617.24581625	2916.88648472	344.998979427	-2.72123077816	-0.0357116900021
813.484025828	1816.22630168	3005.71032751	376.0	7.55284751263	0.145432740513	0.0248178738077	791.332532586	1994.45298778	3232.72704521	446.941524853	1.30455955289	0.0171202041062
813.484025828	1816.22630168	3005.71032751	376.0	1.60747496848	0.643851606662	0.109872287826	1013.86226291	1630.26763168	3054.02636865	409.896474052	-2.05514694356	-0.0269704323301
813.484025828	1816.22630168	3005.71032751	376.0	-3.64929075302	0.430785683323	0.0735129152428	913.579323209	1648.54469282	2896.02321846	333.89920243	-2.81529415564	-0.0369461175281
813.484025828	1816.22630168	3005.71032751	376.0	-15.9081672258	0.11521828429	0.0196618232576	793.807590374	1401.15873834	2527.55690228	332.590573575	-5.19440710151	-0.0681680721983
813.484025828	1816.22630168	3005.71032751	376.0	-6.88014664608	-0.181979943988	-0.0310545979501	688.074386468	1800.97107818	2798.91304922	309.86758457	-3.20667514649	-0.0420823510038
813.484025828	1816.22630168	3005.71032751	376.0	2.90958768061	-0.0628483634991	-0.0107249767063	720.577688747	1985.688127	3093.16410491	386.898289164	-0.0824366875996	-0.00108184629396
813.484025828	1816.22630168	3005.71032751	376.0	5.61548358774	0.569369365494	0.0971620077635	969.896754154	1837.2392841	3174.49549764	367.359459384	0.426646417705	0.00559903435308
813.484025828	1816.22630168	3005.71032751	376.0	0.50011281015	0.18609994569	0.0317576699129	813.477150794	1813.52012982	3020.74226989	393.744989275	-1.97061175812	-0.0258610466945
813.484025828	1816.22630168	3005.71032751	376.0	-6.59257855928	0.0372424120869	0.00635536042438	761.408870977	1634.56567636	2807.5565129	411.581965565	-3.19661063163	-0.0419502707563
813.484025828	1816.22630168	3005.71032751	376.0	-5.56175745052	0.0937374487033	0.0159961516559	780.563632668	1683.35816772	2838.54000943	374.618209033	-2.99741689478	-0.0393361797215
813.484025828	1816.22630168	3005.71032751	376.0	-16.7907561613	-0.22864360463	-0.0390176799709	684.139206369	1427.44163812	2501.0288355	389.447991008	-5.55802948564	-0.0729400194966
813.484025828	1816.22630168	3005.71032751	376.0	-2.56538976301	0.566235478919	0.0966272148326	975.984076848	1565.02541354	2928.60214246	387.592652075	-2.65362041667	-0.0348244149169
813.484025828	1816.22630168	3005.71032751	376.0	-10.8876066976	-0.122655442938	-0.0209309629587	711.791556237	1516.64140985	2678.46040858	450.02744249	-4.2038138174	-0.0551681603333
813.484025828	1816.22630168	3005.71032751	376.0	-14.2226593125	0.0388209513413	0.00662473572378	768.844074249	1401.65280691	2578.21838771	407.721506546	-5.02314027852	-0.065920476096
813.484025828	1816.22630168	3005.71032751	376.0	-11.3034825577	-0.235679608006	-0.040218363141	675.536990824	1572.5412534	2665.9603849	417.88214068	-4.11391556702	-0.0539883932679
813.484025828	1816.22630168	3005.71032751	376.0	-8.03370872503	0.24009129095	0.0409712100597	836.530602704	1539.26244001	2764.24031468	388.447271964	-3.51112581371	-0.0460777665841
813.484025828	1816.22630168	3005.71032751	376.0	-13.3118089575	-0.0368007957157	-0.0062799992689	743.59185403	1417.99081904	2605.59591089	444.013237824	-4.92213665726	-0.0645949692553
813.484025828	1816.22630168	3005.71032751	376.0	-8.76108199211	-0.346395975745	-0.0591119412533	639.432077125	1800.63056827	2742.37758127	302.314935877	-3.48408495904	-0.045722899725
813.484025828	1816.22630168	3005.71032751	376.0	-12.4483202136	-0.090906390247	-0.0155130358783	718.404661046	1605.09700148	2631.54988125	308.048218716	-4.2104445324	-0.0552551775906
813.484025828	1816.22630168	3005.71032751	376.0	-3.38873638709	0.313685151577	0.0535298893475	865.313575021	1590.64098054	2903.85472795	447.900172382	-2.77081157773	-0.0363623566631
813.484025828	1816.22630168	3005.71032751	376.0	9.51962082305	0.594478006886	0.101446758854	977.696419077	1964.30384889	3291.84255372	349.842285754	3.23929423557	0.042510423039
813.484025828	1816.22630168	3005.71032751	376.0	-13.3009492129	0.315313373647	0.0538077429431	868.896414438	1395.99493529	2605.92232336	341.030973633	-4.63763091279	-0.0608612980681
813.484025828	1816.22630168	3005.71032751	376.0	12.8260546782	0.671353011566	0.114565360336	1015.65271239	1966.014641	3391.22437758	409.557024183	4.03190914761	0.0529121935382
813.484025828	1816.22630168	3005.71032751	376.0	-3.95456057264	-0.43771962183	-0.0746961811996	613.969199915	1860.56540115	2886.84769197	412.313090898	-2.63071171503	-0.0345237757878
813.484025828	1816.22630168	3005.71032751	376.0	-16.4792215133	-0.291335285911	-0.0497159190975	667.796410281	1419.0946179	2510.39266459	423.501636411	-5.67054833498	-0.074416644816
813.484025828	1816.22630168	3005.71032751	376.0	0.674446667701	0.42076080707	0.0718021855069	909.72019718	1671.65708235	3025.98224065	444.604961126	-2.14168397124	-0.0281060888614
813.484025828	1816.22630168	3005.71032751	376.0	5.99796414987	0.558575370895	0.095320029163	960.947728604	1934.95774503	3185.9917554	290.08628177	2.12104423277	0.0278352261519
813.484025828	1816.22630168	3005.71032751	376.0	-6.1470938187	-0.283255154041	-0.0483370570037	659.387423238	1696.23463237	2820.94649376	465.324438149	-3.12993426225	-0.0410752527854
813.484025828	1816.22630168	3005.71032751	376.0	1.92524056387	-0.305580564465	-0.0521468540042	643.116995519	2101.04222955	3063.57748196	319.418256897	1.00963433596	0.0132497944351
813.484025828	1816.22630168	3005.71032751	376.0	19.0205068521	0.608245020005	0.103796078499	982.071674369	2131.16792066	3577.4116663	464.172071276	7.35660835631	0.0965434167494
813.484025828	1816.22630168	3005.71032751	376.0	-10.1264879262	0.298715763057	0.0509753861873	858.660526061	1544.45380187	2701.33743409	298.223106161	-3.90364156512	-0.0512288919307
813.484025828	1816.22630168	3005.71032751	376.0	-12.7341642614	-0.271071229943	-0.0462578890688	662.481686873	1655.21582951	2622.95823718	305.260720797	-4.2098175053	-0.0552469488884
813.484025828	1816.22630168	3005.71032751	376.0	15.927772826	0.446801183954	0.0762459358283	906.341630597	2235.39832578	3484.45304028	342.713083906	8.25675340664	0.108356343919
813.484025828	1816.22630168	3005.71032751	376.0	4.34494630845	0.0657911620009	0.011227160751	761.566501677	2027.849373	3136.30682742	346.890952751	1.29823092019	0.0170371511836
813.484025828	1816.22630168	3005.71032751	376.0	-18.1962229375	-0.415796166839	-0.0709549772763	631.661229776	1440.36137294	2458.78457546	386.761972746	-5.90876042734	-0.0775427877603
813.484025828	1816.22630168	3005.71032751	376.0	-13.332550313	-0.223252525848	-0.0380977006566	677.43619563	1611.25978873	2604.97248583	316.27650147	-4.35051673986	-0.0570933955362
813.484025828	1816.22630168	3005.71032751	376.0	3.83762253392	-0.338654889766	-0.0577909368202	632.60938325	2153.98617553	3121.05814434	334.462585561	2.07914427331	0.0272853579174
813.484025828	1816.22630168	3005.71032751	376.0	8.87135557035	0.133277663731	0.022743628623	784.325489597	2081.52270649	3272.35757807	406.509381986	3.00349961927	0.0394160055023
813.484025828	1816.22630168	3005.71032751	376.0	13.6417758522	0.62351843984	0.106402464136	989.971130563	2066.36479502	3415.74259315	359.406667574	5.75802446393	0.0755646255109
813.484025828	1816.22630168	3005.71032751	376.0	17.0963056861	0.61921760029	0.105668532473	986.757977038	2167.78174042	3519.57575313	365.03603568	8.03762211821	0.105480605226
813.484025828	1816.22630168	3005.71032751	376.0	-7.07097435869	0.132477976642	0.0226071632494	794.180785578	1680.89527022	2793.17732095	318.101265152	-3.29244905706	-0.0432079928748
813.484025828	1816.22630168	3005.71032751	376.0	-18.0260728473	-0.258312142168	-0.0440805703358	676.318795486	1415.94841548	2463.89879429	371.631583322	-5.84384717754	-0.0766909078418
813.484025828	1816.22630168	3005.71032751	376.0	4.53277255988	0.179427162726	0.0306189697484	805.744403438	1931.33294481	3141.95234046	404.874992217	0.0841678142364	0.00110456449129
813.484025828	1816.22630168	3005.71032751	376.0	-4.63879343758	0.265488089209	0.0453051346773	844.39267353	1726.76398354	2866.28163408	295.124977008	-3.01036568386	-0.0395061113367
813.484025828	1816.22630168	3005.71032751	376.0	2.53602215854	0.424534842884	0.0724462189222	904.122966079	1861.24786381	3081.93580743	316.564977545	-0.220754705631	-0.00289704338098
813.484025828	1816.22630168	3005.71032751	376.0	-2.94974754524	0.171634405137	0.0292891476343	808.992542391	1709.23452395	2917.0494609	398.822394567	-2.60262685157	-0.0341552080258
813.484025828	1816.22630168	3005.71032751	376.0	3.08891669231	0.559464199483	0.0954717063965	969.328898062	1753.53028158	3098.55421554	375.695035897	-1.1880475731	-0.0155911755
813.484025828	1816.22630168	3005.71032751	376.0	8.66090809401	0.349414732532	0.0596270874627	866.565886801	2092.3011263	3266.03213654	307.165123445	4.23688641014	0.0556021838602
813.484025828	1816.22630168	3005.71032751	376.0	-9.62008108034	0.140926242569	0.0240488468548	798.17814164	1587.43804054	2716.55855696	330.942374777	-3.73148385565	-0.0489696044048
813.484025828	1816.22630168	3005.71032751	376.0	-3.07181222297	-0.0502639669162	-0.00857746875703	729.759563512	1852.63595571	2913.38055028	330.985031058	-2.5524470878	-0.0334966809422
813.484025828	1816.22630168	3005.71032751	376.0	-4.06377881709	0.135209074259	0.0230732208633	795.455337854	1705.94505942	2883.56490791	382.164510644	-2.76586451096	-0.0362974345271
813.484025828	1816.22630168	3005.71032751	376.0	-8.77290645896	0.43748377617	0.0746559344999	919.08730338	1434.38804158	2742.02217205	388.546827082	-3.75807541175	-0.0493185749573
813.484025828	1816.22630168	3005.71032751	376.0	-6.44445164316	-0.358474187783	-0.0611730695876	636.844044935	1768.2918143	2812.00877892	406.872919684	-3.05258864239	-0.0400602184041
813.484025828	1816.22630168	3005.71032751	376.0	16.9216950008	0.541470417766	0.0924010951818	950.044181022	2151.05245	3514.32746173	413.230830712	7.193602663	0.0944042344226
813.484025828	1816.22630168	3005.71032751	376.0	1.69128362895	0.602561286625	0.102826158127	991.304044597	1710.76134904	3056.54541421	354.480020577	-1.72360635647	-0.0226195059904
813.484025828	1816.22630168	3005.71032751	376.0	5.52606980407	0.653592690379	0.111534588802	1014.56377861	1746.77501308	3171.80797831	410.469186631	-0.601275857724	-0.00789075928771
813.484025828	1816.22630168	3005.71032751	376.0	9.71135302712	-0.190813095548	-0.0325619616976	676.0808346	2157.10013967	3297.60546838	464.42449411	3.16349470314	0.0415156785189
813.484025828	1816.22630168	3005.71032751	376.0	-1.28619788876	0.242861724419	0.0414439802762	836.696844074	1662.77497349	2967.05094473	467.579127169	-2.42482429915	-0.0318218411962
813.484025828	1816.22630168	3005.71032751	376.0	-9.95679972119	0.487676947164	0.0832213220417	941.616675805	1400.98692592	2706.43777	363.834168271	-3.99075633313	-0.052372130356
813.484025828	1816.22630168	3005.71032751	376.0	-10.1753794437	-0.0215603670005	-0.00367924351545	745.399966238	1484.73389098	2699.8678967	469.734039481	-4.17140856636	-0.0547428945716
813.484025828	1816.22630168	3005.71032751	376.0	12.9060197785	0.376593474076	0.0642650979652	878.811473054	2072.84923631	3393.62789686	441.9671875	4.36301320167	0.0572573910981
813.484025828	1816.22630168	3005.71032751	376.0	-7.29944134165	0.128253466718	0.0218862571191	795.222467023	1539.74628206	2786.31026525	451.341516169	-3.47317995827	-0.0455797894786
813.484025828	1816.22630168	3005.71032751	376.0	-7.28057753162	-0.435260043902	-0.0742764580038	614.550525353	1825.63536058	2786.87725674	346.691370804	-3.16343399459	-0.0415148818188
813.484025828	1816.22630168	3005.71032751	376.0	-0.435970308795	0.326749983776	0.0557593828969	865.181805327	1828.82150643	2992.60632291	298.603011158	-1.49445552356	-0.0196122772121
813.484025828	1816.22630168	3005.71032751	376.0	7.76660093399	-0.236393476047	-0.0403401836258	660.23688773	2253.3375382	3239.15185388	325.577427944	4.74229500135	0.0622348425374
813.484025828	1816.22630168	3005.71032751	376.0	-12.2038619845	-0.190879336021	-0.0325732655326	688.105966781	1587.98217295	2638.89758748	362.809447753	-4.17722371855	-0.0548192089048
813.484025828	1816.22630168	3005.71032751	376.0	19.0984716841	0.493395098066	0.084197115711	926.929877022	2268.23709212	3579.75506331	384.588094169	9.44900815693	0.124002731718
813.484025828	1816.22630168	3005.71032751	376.0	-7.62928780853	-0.431990637058	-0.0737185387471	617.250804038	1698.27128611	2776.39603593	460.873945783	-3.36717443579	-0.0441886408896
813.484025828	1816.22630168	3005.71032751	376.0	18.9567794323	0.488521417712	0.0833654296437	925.091414235	2232.08992404	3575.49620467	418.31486639	8.6686998194	0.113762464821
813.484025828	1816.22630168	3005.71032751	376.0	-7.09287346925	0.128544457873	0.0219359143129	793.085534873	1657.14744163	2792.51909712	342.28612062	-3.27008323506	-0.0429144781504
813.484025828	1816.22630168	3005.71032751	376.0	3.12883929977	0.100098247505	0.0170816122023	773.191341891	2025.24146794	3099.75417347	301.321363644	1.25659033474	0.0164906868076
813.484025828	1816.22630168	3005.71032751	376.0	15.4506420945	0.474533190945	0.0809783602295	920.40128979	2102.82507782	3470.11187261	446.885504997	5.70336471851	0.0748473060172
813.484025828	1816.22630168	3005.71032751	376.0	-2.06684962899	-0.393044480952	-0.0670724370226	623.640887409	1974.69404815	2943.58681475	345.251879195	-1.77341512255	-0.023273164338
813.484025828	1816.22630168	3005.71032751	376.0	5.90470592206	0.522760099884	0.0892082081714	951.271841356	1793.66004519	3183.18868321	438.256796669	-0.494628356479	-0.00649118578057
813.484025828	1816.22630168	3005.71032751	376.0	-16.3890256744	-0.334882387208	-0.0571471650525	645.635242646	1573.33318005	2513.10369023	294.135267537	-4.99340536842	-0.0655302541787
813.484025828	1816.22630168	3005.71032751	376.0	-10.2013171435	-0.00721206320226	-0.00123072750892	745.92722726	1619.35719617	2699.08828458	333.803861152	-3.79222722184	-0.0497667614414
813.484025828	1816.22630168	3005.71032751	376.0	-5.36138753209	-0.203463919006	-0.0347208052911	681.883276898	1792.33430087	2844.56254876	370.344970989	-2.89361210741	-0.0379739121708
813.484025828	1816.22630168	3005.71032751	376.0	13.4975877461	0.412816971891	0.070446582234	892.39480662	2163.24397464	3411.40871636	355.769935096	6.41584427052	0.0841974313716
813.484025828	1816.22630168	3005.71032751	376.0	-5.33750314012	0.521709526927	0.0890289295098	954.969221627	1543.60873641	2845.28044439	346.702486351	-3.09647530803	-0.0406361588981
813.484025828	1816.22630168	3005.71032751	376.0	13.0591542223	0.219982448922	0.0375396670516	815.041395342	2155.94130382	3398.23067465	427.247975486	5.21182005099	0.0683965885957
813.484025828	1816.22630168	3005.71032751	376.0	-10.6405596755	0.119988394154	0.0204758351799	791.648849792	1535.85157832	2685.88592644	358.385498321	-3.95145006178	-0.0518563000233
813.484025828	1816.22630168	3005.71032751	376.0	-3.72754375338	0.0318503010467	0.00543520495677	758.720927014	1727.6822721	2893.67115995	407.267960833	-2.69401165564	-0.0353544836698
813.484025828	1816.22630168	3005.71032751	376.0	-16.6499314918	-0.405954250945	-0.0692754694445	631.571662223	1477.88645743	2505.26161714	395.803497481	-5.4348927633	-0.0713240520119
813.484025828	1816.22630168	3005.71032751	376.0	-10.0889705425	0.191656073268	0.0327058145508	816.574006981	1591.40068823	2702.46509797	294.490402763	-3.86440297136	-0.0507139497554
813.484025828	1816.22630168	3005.71032751	376.0	8.8427671621	0.327285867338	0.0558508306037	859.923930657	2007.8669321	3271.49829334	403.707430576	2.52907658107	0.0331899813789
813.484025828	1816.22630168	3005.71032751	376.0	12.4025397931	0.445097758829	0.075955248947	906.400374589	2146.11690101	3378.49474694	325.977471337	6.15680478235	0.080797963023
813.484025828	1816.22630168	3005.71032751	376.0	-1.37000561673	-0.281328676766	-0.0480083066154	655.503753962	1957.55778811	2964.5319272	351.470385121	-1.6511918804	-0.0216691847821
813.484025828	1816.22630168	3005.71032751	376.0	11.2205126603	-0.17096811	-0.0291754453925	680.371612221	2245.66592077	3342.96643534	416.928902344	5.13238585453	0.0673541450725
813.484025828	1816.22630168	3005.71032751	376.0	3.75612562173	0.645329729633	0.110124527241	1013.88788378	1683.35560924	3118.60858323	421.365090209	-1.61988435332	-0.0212583248467
813.484025828	1816.22630168	3005.71032751	376.0	-4.64900926961	0.567742153004	0.0968843264512	978.348029865	1436.10479289	2865.97457576	451.521753009	-3.12423889624	-0.0410005104494
813.484025828	1816.22630168	3005.71032751	376.0	-18.0676312872	-0.346873356125	-0.059193405482	656.657821441	1385.41654146	2462.64966797	420.575305074	-6.23126447985	-0.0817751244074
813.484025828	1816.22630168	3005.71032751	376.0	6.30354541184	0.4309486151	0.0735407193003	910.19991714	1819.60289378	3195.17664295	465.373832034	-0.486827943183	-0.00638881815201
813.484025828	1816.22630168	3005.71032751	376.0	-5.9711359114	0.432888241516	0.0738717135693	914.862072945	1573.66533557	2826.23527875	337.707870235	-3.17774024246	-0.0417026278537
813.484025828	1816.22630168	3005.71032751	376.0	11.9088486239	0.505326692484	0.0862332239734	936.5179665	1982.15705279	3363.65582048	444.980801192	3.24394773017	0.042571492522
813.484025828	1816.22630168	3005.71032751	376.0	0.199611856654	-0.0895245122393	-0.0152772205187	717.79897769	1839.2024753	3011.7100817	454.708628708	-2.10168953668	-0.0275812275155
813.484025828	1816.22630168	3005.71032751	376.0	-4.82634642423	0.602872441997	0.102879256313	993.070344394	1557.54846643	2860.64433459	310.025523771	-3.08702932073	-0.0405121958101
813.484025828	1816.22630168	3005.71032751	376.0	3.75550550296	0.366472364833	0.0625379462172	884.88391744	1788.18730409	3118.58994426	445.518722729	-1.3994921589	-0.0183660388307
813.484025828	1816.22630168	3005.71032751	376.0	-3.72142769355	-0.0781089464303	-0.0133291717458	720.028016087	1866.21381949	2893.85499099	307.613155415	-2.5971740425	-0.0340836488518
813.484025828	1816.22630168	3005.71032751	376.0	0.337965089265	0.0535738092735	0.00914228827192	765.130573242	1848.9366122	3015.8685791	401.801393652	-1.94176577953	-0.025482490545
813.484025828	1816.22630168	3005.71032751	376.0	9.74269864707	-0.0403554579693	-0.00688659692308	722.664694353	2181.93673567	3298.54762692	393.946196896	4.27775008297	0.0561384525324
813.484025828	1816.22630168	3005.71032751	376.0	-11.459035271	0.341047358543	0.0581992079425	881.120667628	1369.13276577	2661.28492093	411.031487535	-4.44103650061	-0.0582813189057
813.484025828	1816.22630168	3005.71032751	376.0	6.29629640582	0.205428233795	0.0350560125931	811.501025414	2037.48806065	3194.95875883	345.969672759	2.27281159457	0.0298269238133
813.484025828	1816.22630168	3005.71032751	376.0	5.00878282859	-0.14043143197	-0.0239644081859	694.446536607	2041.19457612	3156.25983027	420.61871754	0.793986328208	0.0104197680867
813.484025828	1816.22630168	3005.71032751	376.0	-6.99444554366	0.632581005001	0.107948976963	1008.11435473	1474.82622623	2795.47755545	312.536974486	-3.4486654466	-0.045258076727
813.484025828	1816.22630168	3005.71032751	376.0	-3.1107471513	0.462497609103	0.0789245066729	927.588159915	1649.13108467	2912.21027912	335.491034537	-2.74153590342	-0.0359781614622
813.484025828	1816.22630168	3005.71032751	376.0	-3.33396010558	0.118722808941	0.0202598650069	789.149054944	1753.16482167	2905.5011443	363.18726768	-2.65801213387	-0.0348820490009
813.484025828	1816.22630168	3005.71032751	376.0	12.9251411363	0.639380180525	0.109109245823	999.2678954	1988.84987347	3394.20262949	406.084860613	4.27714243171	0.0561304781064
813.484025828	1816.22630168	3005.71032751	376.0	1.82332418001	0.0477542561104	0.00814919046253	755.8908451	1998.49267736	3060.51417069	306.130648229	0.430062435895	0.00564386398812
813.484025828	1816.22630168	3005.71032751	376.0	4.36840262461	-0.317113903209	-0.0541150005477	639.5203023	2127.31496538	3137.01185634	370.176588665	1.70170709819	0.0223321141495
813.484025828	1816.22630168	3005.71032751	376.0	-1.0597499894	0.53996655714	0.0921444636758	963.774738562	1577.48969587	2973.85731263	432.592878199	-2.43293504755	-0.031928281464
813.484025828	1816.22630168	3005.71032751	376.0	4.64195224615	-0.38947375892	-0.0664630987918	621.001098607	2085.92024524	3145.23396557	438.312621722	0.710938418783	0.00932990050897
813.484025828	1816.22630168	3005.71032751	376.0	5.46321703155	0.284030643299	0.0484693930544	841.048405989	2043.04938757	3169.91880604	285.821012475	2.64310367043	0.0346863998745
813.484025828	1816.22630168	3005.71032751	376.0	4.98150283621	0.190244856091	0.032464992507	807.369940187	1987.03373284	3155.43987272	361.03619969	1.15145608491	0.015110972243
813.484025828	1816.22630168	3005.71032751	376.0	0.00229995425204	0.592790028315	0.101158707904	988.914682785	1579.87620823	3005.77945747	436.98856645	-2.2872221818	-0.0300160391312
813.484025828	1816.22630168	3005.71032751	376.0	-8.60619358429	0.155060032006	0.0264607563151	806.181569836	1488.23444441	2747.03307814	452.61706389	-3.78760188138	-0.0497060614354
813.484025828	1816.22630168	3005.71032751	376.0	18.687356632	0.573659938074	0.0978941873847	965.357167376	2142.44454797	3567.39813573	459.596420385	7.34051696127	0.0963322435862
813.484025828	1816.22630168	3005.71032751	376.0	16.7760812918	0.526184475232	0.0897925725652	942.836270185	2162.30559926	3509.95073545	404.808866004	7.31734138424	0.0960281021554
813.484025828	1816.22630168	3005.71032751	376.0	-15.4107984991	-0.354253449177	-0.0604528070268	639.002036103	1620.49137045	2542.50636547	283.012958912	-4.75604280442	-0.0624152599006
813.484025828	1816.22630168	3005.71032751	376.0	10.0808163855	-0.301649794085	-0.0514760740759	641.633115143	2250.47127734	3308.7104667	416.606074222	4.64009601196	0.0608936484509
813.484025828	1816.22630168	3005.71032751	376.0	5.25524099861	0.119151521679	0.0203330241774	781.367491918	1999.80230031	3163.66764894	382.497856706	1.0990879623	0.0144237265394
813.484025828	1816.22630168	3005.71032751	376.0	2.16996133213	-0.305023160873	-0.0520517339373	648.282519872	1985.58799493	3070.93307937	437.062564564	-0.940511662371	-0.0123426727345
813.484025828	1816.22630168	3005.71032751	376.0	-13.1237908077	0.0333432040929	0.00568996656876	761.575506408	1514.29573914	2611.24719184	335.375946292	-4.43035394516	-0.0581411278892
813.484025828	1816.22630168	3005.71032751	376.0	-9.56900840135	0.0256864895671	0.00438335999439	760.674434515	1495.4091593	2718.09365375	462.010059929	-3.99920770263	-0.0524830407169
813.484025828	1816.22630168	3005.71032751	376.0	-4.12738599472	0.175564341182	0.0299597851846	810.949390187	1649.34185533	2881.65306041	421.361814892	-2.81275371337	-0.0369127783907
813.484025828	1816.22630168	3005.71032751	376.0	-9.85079223427	0.543457162332	0.0927401300909	967.227605087	1384.5258096	2709.62404798	357.870633289	-3.98564190684	-0.0523050119008
813.484025828	1816.22630168	3005.71032751	376.0	-13.0000413336	-0.357375714383	-0.0609856167889	642.116781756	1538.53357699	2614.96674256	434.316383814	-4.57648039057	-0.0600587977765
813.484025828	1816.22630168	3005.71032751	376.0	17.1446197319	0.312394956099	0.0533097194709	850.490384147	2212.0002841	3521.0279334	458.537265151	7.11951950836	0.0934320145454
813.484025828	1816.22630168	3005.71032751	376.0	3.40261378575	0.309439357166	0.0528053510522	859.791235662	1829.67405964	3107.98304147	418.517746168	-1.09497829364	-0.0143697938798
813.484025828	1816.22630168	3005.71032751	376.0	-7.23614154779	-0.40630299214	-0.0693349815939	622.833385408	1808.72806369	2788.21287369	356.65142459	-3.15662213648	-0.0414254873554
813.484025828	1816.22630168	3005.71032751	376.0	-18.7359293467	-0.154387615305	-0.0263460094378	708.766831537	1381.81173656	2442.56256418	351.98399608	-6.03747847318	-0.0792320009604
813.484025828	1816.22630168	3005.71032751	376.0	5.9078454522	-0.185032524687	-0.0315755161581	678.779837911	2106.41425006	3183.2830484	398.088960429	1.91472929693	0.025127681062
813.484025828	1816.22630168	3005.71032751	376.0	13.8623173449	0.489257093655	0.0834909716134	925.12711644	2211.0640866	3422.37143157	286.180228532	7.80990370999	0.102492174672
813.484025828	1816.22630168	3005.71032751	376.0	-5.84735247542	0.445758903732	0.0760680723092	921.05565448	1536.51183772	2829.95585027	372.388358065	-3.1590274836	-0.0414570535905
813.484025828	1816.22630168	3005.71032751	376.0	13.9490985906	0.376016859367	0.0641666995508	875.538201782	2267.15880262	3424.97982444	282.282820039	8.3035213039	0.108970095852
813.484025828	1816.22630168	3005.71032751	376.0	-0.367730466729	0.584903658303	0.0998129109732	982.324238104	1708.48317905	2994.65741489	303.849997733	-2.10064667767	-0.0275675417018
813.484025828	1816.22630168	3005.71032751	376.0	-11.6383202695	-0.0517019180912	-0.00882285291659	731.944394541	1577.88351717	2655.89613322	346.068221507	-4.07766748052	-0.0535126965948
813.484025828	1816.22630168	3005.71032751	376.0	2.16373678181	0.597812646487	0.102015809981	988.504561922	1722.98222768	3070.74598742	359.259197816	-1.53775198801	-0.0201804722836
813.484025828	1816.22630168	3005.71032751	376.0	8.28665740481	-0.30504337277	-0.0520551830665	641.129578681	2218.20307038	3254.78324493	395.450595869	3.84168541663	0.0504158191159
813.484025828	1816.22630168	3005.71032751	376.0	-7.11390205696	-0.387777173218	-0.0661735790475	628.133273669	1804.71506458	2791.88703869	359.038700442	-3.13983435017	-0.0412051751991
813.484025828	1816.22630168	3005.71032751	376.0	4.65822187956	-0.0185808566311	-0.00317079464694	732.344992325	2057.47256123	3145.72298362	355.905430061	1.53038098242	0.0200837399267
813.484025828	1816.22630168	3005.71032751	376.0	-5.94014567287	0.512277634547	0.0874193915609	952.300112878	1448.20344982	2827.16675555	426.663192848	-3.29200573801	-0.0432021750395
813.484025828	1816.22630168	3005.71032751	376.0	-4.33602169243	0.133588643624	0.0227966968642	794.207446229	1770.87155097	2875.38207569	310.30307849	-2.8952972417	-0.037996026794
813.484025828	1816.22630168	3005.71032751	376.0	4.96559053557	0.230565677072	0.0393456786812	821.31373763	2015.48159227	3154.96159506	318.166265157	1.8440847563	0.024200587353
813.484025828	1816.22630168	3005.71032751	376.0	-1.68799231566	0.302777826939	0.0516685711501	859.596500043	1751.27738408	2954.97416815	344.100284025	-2.4839688142	-0.0325980159344
813.484025828	1816.22630168	3005.71032751	376.0	-1.16147368198	0.588294328486	0.100391523632	985.993257413	1656.27826583	2970.7997931	328.528269855	-2.51064768464	-0.0329481323444
813.484025828	1816.22630168	3005.71032751	376.0	-14.9885987849	0.169662807227	0.0289526974791	811.544648729	1435.16603619	2555.19646588	308.485780959	-4.90636734272	-0.0643880228704
813.484025828	1816.22630168	3005.71032751	376.0	-10.072901323	0.0673378729437	0.0114911045979	771.598955939	1605.58596339	2702.94809216	325.763172831	-3.79281309545	-0.0497744500715
813.484025828	1816.22630168	3005.71032751	376.0	14.6969893976	0.477537592168	0.081491056684	920.149718514	2201.0015775	3447.45925566	326.307959647	7.63501925699	0.10019710311
813.484025828	1816.22630168	3005.71032751	376.0	3.634244088	-0.103736664162	-0.0177025024167	703.921459785	2085.73974657	3114.94517739	325.28397103	1.61866462701	0.0212423179397
813.484025828	1816.22630168	3005.71032751	376.0	9.37487961067	0.0851249846513	0.0145264478927	764.303939009	2221.53148018	3287.49205216	301.656632971	5.56206852156	0.0729930252174
813.484025828	1816.22630168	3005.71032751	376.0	6.45901549694	0.416947677493	0.0711514808009	896.468675575	2001.47204042	3199.84962335	301.908907357	2.64002590504	0.0346460092525
813.484025828	1816.22630168	3005.71032751	376.0	6.49967010597	0.556025958071	0.0948849757801	962.778751148	1863.58689652	3201.07158314	374.705935466	0.894349749695	0.0117368733556
813.484025828	1816.22630168	3005.71032751	376.0	13.522294578	0.333880370502	0.0569761724406	858.274234049	2255.2279856	3412.15133215	298.649112501	7.81425850067	0.102549324156
813.484025828	1816.22630168	3005.71032751	376.0	6.35556878528	0.642216770091	0.109593305476	1001.41391043	1912.54590419	3196.74031486	282.780500245	2.22578508229	0.0292097779828
813.484025828	1816.22630168	3005.71032751	376.0	-12.5290836162	-0.272333158036	-0.0464732351597	665.513272483	1549.5863756	2629.12236731	414.022719228	-4.39030166359	-0.0576155073962
813.484025828	1816.22630168	3005.71032751	376.0	-16.3265113589	-0.35970005931	-0.0613822626809	649.821352393	1418.38569766	2514.98268947	446.775639415	-5.77176786257	-0.0757449850732
813.484025828	1816.22630168	3005.71032751	376.0	8.78494904515	0.524215523648	0.0894565740014	943.616165985	2013.64375182	3269.76044822	312.500530421	3.6893708228	0.0484169399318
813.484025828	1816.22630168	3005.71032751	376.0	-7.9000392933	0.298133106867	0.0508759568032	857.770405065	1617.62561635	2768.25803059	292.862009173	-3.52277376157	-0.0462306267923
813.484025828	1816.22630168	3005.71032751	376.0	17.790351775	0.502380928509	0.0857305338752	931.957833492	2172.14609851	3540.43676811	436.332836106	7.44268030999	0.0976729699474
813.484025828	1816.22630168	3005.71032751	376.0	3.38133135412	-0.0614462443053	-0.0104857072193	724.193745958	1924.71095523	3107.34335322	458.438652033	-1.01244480838	-0.0132866772753
813.484025828	1816.22630168	3005.71032751	376.0	-0.447765670454	-0.122396913688	-0.0208868453392	707.371236934	1815.85749785	2992.25178851	469.023053722	-2.20596740994	-0.0289497035426
813.484025828	1816.22630168	3005.71032751	376.0	20.9817453533	0.626377789659	0.106890407792	990.173158963	2204.03319164	3636.36081448	442.154463879	9.10412727021	0.11947673583
813.484025828	1816.22630168	3005.71032751	376.0	-13.7575240786	-0.463003470842	-0.0790108312017	611.442081796	1572.80649012	2592.19900547	407.950433555	-4.59881168771	-0.0603518594187
813.484025828	1816.22630168	3005.71032751	376.0	-16.5802659821	-0.3657280132	-0.0624109237543	643.335785784	1466.41812773	2507.35556056	397.601647041	-5.45049937779	-0.0715288632256
813.484025828	1816.22630168	3005.71032751	376.0	-0.150207208514	0.450333456304	0.0768487126798	918.848938887	1775.87991847	3001.19553393	306.466676572	-1.7237034358	-0.0226207799973
813.484025828	1816.22630168	3005.71032751	376.0	6.74284957799	0.665185713713	0.113512920429	1016.19290858	1827.74368935	3208.38085364	364.444255715	0.906143235027	0.0118916435043
813.484025828	1816.22630168	3005.71032751	376.0	12.4942866648	0.313931507019	0.0535719295254	851.921137311	2136.29237037	3381.25239214	393.038884458	5.26088546506	0.0690404916675
813.484025828	1816.22630168	3005.71032751	376.0	12.969571201	0.560535096464	0.0956544533214	959.634533275	2078.67309842	3395.53806853	357.230436834	5.55241990783	0.0728664029899
813.484025828	1816.22630168	3005.71032751	376.0	-12.8735953561	0.0497591616714	0.00849132451731	766.031341875	1550.77480258	2618.76734237	301.961197909	-4.35234214808	-0.0571173510247
813.484025828	1816.22630168	3005.71032751	376.0	5.19205215164	-0.276571616843	-0.0471965216456	649.998806178	2168.68666616	3161.76837524	343.082902901	2.7053296655	0.0355030139829
813.484025828	1816.22630168	3005.71032751	376.0	4.17157312897	0.426864598236	0.0728437880948	909.182665557	1798.9622771	3131.09573186	422.950789209	-0.995917322219	-0.0130697811315
813.484025828	1816.22630168	3005.71032751	376.0	1.08834626777	0.583647719377	0.0995985869245	979.998038022	1745.65813245	3038.42286368	312.766693202	-1.44186921119	-0.0189221681259
813.484025828	1816.22630168	3005.71032751	376.0	-16.3030191186	-0.428081120027	-0.0730513856701	621.202102146	1548.79270742	2515.68879816	345.6939886	-5.05047361227	-0.0662791812633
813.484025828	1816.22630168	3005.71032751	376.0	-2.61768205299	-0.115500511245	-0.0197099848541	705.406178426	1927.10872744	2927.0303877	294.51548183	-1.80917096376	-0.0237424010992
813.484025828	1816.22630168	3005.71032751	376.0	-7.86511923618	0.323208623718	0.0551550552419	869.738649739	1514.89652123	2769.30762635	384.672455383	-3.50556479305	-0.0460047873104
813.484025828	1816.22630168	3005.71032751	376.0	11.9637578027	0.552193369538	0.094230950433	958.919022502	1945.81904115	3365.30623134	460.568167689	2.82547681085	0.0370797481739
813.484025828	1816.22630168	3005.71032751	376.0	-13.7702539	-0.0138146418766	-0.00235744741921	748.885624821	1446.96088183	2591.81638391	395.969877262	-4.78458050636	-0.0627897704247
813.484025828	1816.22630168	3005.71032751	376.0	13.9813275677	0.399939737201	0.0682491019115	888.403751666	2085.48252612	3425.94853413	452.062256341	4.82017545262	0.0632568957037
813.484025828	1816.22630168	3005.71032751	376.0	18.503390763	0.640658366616	0.109327366317	998.152681458	2111.5129333	3561.86865461	452.203039848	7.13734416637	0.0936659339419
813.484025828	1816.22630168	3005.71032751	376.0	-9.73876685061	0.274939568559	0.0469180151124	849.274812528	1551.92193332	2712.99120651	311.794460663	-3.80919353727	-0.0499894164996
813.484025828	1816.22630168	3005.71032751	376.0	12.3187586467	0.564177957899	0.0962761020305	963.930839909	1964.87103272	3375.97652837	447.174655741	3.29112595434	0.0431906293221
813.484025828	1816.22630168	3005.71032751	376.0	1.19388641678	-0.119834534387	-0.0204495792469	703.713014752	1958.27113414	3041.59509483	379.610945941	-0.893449426461	-0.01172505809
813.484025828	1816.22630168	3005.71032751	376.0	-1.9590003656	0.544146983395	0.0928578469958	966.296127664	1517.67207553	2946.8284512	462.860248006	-2.63285761969	-0.0345519372662
813.484025828	1816.22630168	3005.71032751	376.0	21.0836726152	0.576781960858	0.0984269557778	965.669697718	2264.60957693	3639.42445272	409.145178068	10.0344873953	0.13168618629
813.484025828	1816.22630168	3005.71032751	376.0	21.1665259236	0.639984153791	0.109212312934	996.508025176	2245.82785453	3641.91478317	399.578903465	10.067075265	0.132113848623
813.484025828	1816.22630168	3005.71032751	376.0	0.831011342301	0.495381451593	0.0845360838897	937.818192147	1787.53853914	3030.68812124	305.331389953	-1.25843720015	-0.0165149238864
813.484025828	1816.22630168	3005.71032751	376.0	9.84939213889	-0.0869587091562	-0.0148393701632	706.305021653	2253.84083706	3301.75452422	341.608665511	5.52483796347	0.0725044352162
813.484025828	1816.22630168	3005.71032751	376.0	-10.1273415549	0.114097173896	0.0194705074908	790.194431161	1518.89337893	2701.31177649	392.223966404	-3.91042327449	-0.0513178907413
813.484025828	1816.22630168	3005.71032751	376.0	1.16909530049	0.430250300333	0.0734215529578	911.869354633	1762.22621445	3040.84994569	366.754376613	-1.77694385652	-0.0233194731827
813.484025828	1816.22630168	3005.71032751	376.0	-9.80136791559	-0.113473557972	-0.0193640883911	714.305155055	1530.15817306	2711.10959983	466.646271713	-4.00970683584	-0.0526208246173
813.484025828	1816.22630168	3005.71032751	376.0	-7.1192502617	0.510865033131	0.0871783332988	950.836458365	1473.19547449	2791.72628715	367.694354299	-3.4175512215	-0.044849753563
813.484025828	1816.22630168	3005.71032751	376.0	8.54163384914	0.42135831978	0.071904150133	898.690550429	2005.64946139	3262.44709825	358.107086429	2.95351120307	0.0387599895416
813.484025828	1816.22630168	3005.71032751	376.0	-12.3437304882	-0.346445844093	-0.0591204512104	641.581027684	1639.78454927	2634.69354542	353.327968466	-4.13281783991	-0.054236454592
813.484025828	1816.22630168	3005.71032751	376.0	5.60070127017	-0.284703640295	-0.0485842389582	650.048306188	2091.97736481	3174.051184	432.025512996	1.25446748468	0.0164628278829
813.484025828	1816.22630168	3005.71032751	376.0	-10.3768546015	0.237487722002	0.0405269150173	834.593875625	1552.63423266	2693.81213708	306.584028797	-3.92013082886	-0.051445286468
813.484025828	1816.22630168	3005.71032751	376.0	-0.66640487801	0.452718396344	0.0772556990349	923.498450615	1674.06354576	2985.68012727	388.11813089	-2.33309276266	-0.030618015258
813.484025828	1816.22630168	3005.71032751	376.0	5.11406675411	0.0924392597143	0.0157746176987	774.153393119	1950.27293073	3159.42436009	434.998036242	0.0995665880743	0.00130664813746
813.484025828	1816.22630168	3005.71032751	376.0	-18.4325652254	-0.135691182794	-0.0231554919443	713.696359639	1388.18254732	2451.6808109	349.801903943	-5.92526485547	-0.0777593813054
813.484025828	1816.22630168	3005.71032751	376.0	-8.92328586022	0.0258900020782	0.00441808909184	758.497862387	1569.64817428	2737.50220285	409.356166182	-3.65390739995	-0.0479515406817
813.484025828	1816.22630168	3005.71032751	376.0	9.72020270256	-0.0752766476561	-0.0128458443099	711.013052847	2199.33312524	3297.87146399	387.525285902	4.47614238746	0.0587420260821
813.484025828	1816.22630168	3005.71032751	376.0	-17.3909125771	-0.217136778032	-0.0370540576846	689.445409815	1403.35373596	2482.98987213	390.190726354	-5.78739124234	-0.0759500163036
813.484025828	1816.22630168	3005.71032751	376.0	10.4637437443	-0.15754426645	-0.0268846871076	685.248377004	2201.52951971	3320.22015387	433.442257162	4.23834254359	0.0556212932229
813.484025828	1816.22630168	3005.71032751	376.0	8.15752159749	-0.33142843317	-0.0565577531008	633.142610199	2243.78516446	3250.90179663	373.97402197	4.24556319031	0.0557160523662
813.484025828	1816.22630168	3005.71032751	376.0	0.621611450883	-0.29462657825	-0.0502775730802	648.093549581	2043.68667647	3024.39416708	332.613941027	-0.107651678388	-0.00141275168489
813.484025828	1816.22630168	3005.71032751	376.0	1.51537584604	0.0488882022338	0.00834269662693	758.07806011	1956.69803427	3051.25813581	336.482041435	-0.305226894089	-0.00400560228464
813.484025828	1816.22630168	3005.71032751	376.0	5.24765724283	0.0275228785037	0.00469673694602	750.083048148	1995.49384254	3163.43970321	417.862812517	0.640421473961	0.00840448128557
813.484025828	1816.22630168	3005.71032751	376.0	-3.44193600831	-0.051984388884	-0.00887105612355	730.221468428	1764.78206946	2902.25570144	407.252163555	-2.6287938344	-0.0344986067506
813.484025828	1816.22630168	3005.71032751	376.0	10.5964073189	-0.0366416104856	-0.00625283455386	722.43180181	2269.04333515	3324.20763663	332.732499671	6.10197499946	0.0800784120664
813.484025828	1816.22630168	3005.71032751	376.0	11.3237769657	-0.024708025453	-0.00421638659607	727.293821383	2216.79610941	3346.07026123	401.980330438	5.16657511457	0.0678028230259
813.484025828	1816.22630168	3005.71032751	376.0	3.78536489685	0.53697729592	0.0916343508396	952.273217873	1885.17409571	3119.48743115	282.040117559	0.865017990373	0.0113519421309
813.484025828	1816.22630168	3005.71032751	376.0	15.814883362	0.612607617868	0.104540549124	984.216573155	2109.61834028	3481.05991	387.224996567	6.72492080347	0.0882535538513
813.484025828	1816.22630168	3005.71032751	376.0	7.08381297814	0.527051911521	0.0899405992356	945.618267501	1973.45531191	3218.62922577	299.555646365	2.77363265188	0.0363993786337
813.484025828	1816.22630168	3005.71032751	376.0	3.12310946999	-0.00517467077549	-0.000883049620391	736.821425233	2044.89060996	3099.58195139	317.869916196	1.19445342002	0.0156752417326
813.484025828	1816.22630168	3005.71032751	376.0	-19.8934234068	-0.122075626785	-0.0208320182226	715.888895298	1395.07163045	2407.77164567	296.811119922	-6.12767003149	-0.0804156172111
813.484025828	1816.22630168	3005.71032751	376.0	-2.5484087544	0.467890090473	0.0798447253366	930.277207121	1628.59430642	2929.11254239	370.241028848	-2.62338576217	-0.0344276346741
813.484025828	1816.22630168	3005.71032751	376.0	-5.89589050151	-0.030241226835	-0.00516061891381	737.184264726	1749.27394793	2828.4969378	342.038725151	-3.03441813376	-0.0398217602855
813.484025828	1816.22630168	3005.71032751	376.0	5.26041805293	-0.382093825079	-0.0652037244162	620.811706329	2156.16336977	3163.82325619	386.84818009	2.10662843403	0.0276460424414
813.484025828	1816.22630168	3005.71032751	376.0	-19.2237714614	-0.470084603935	-0.0802192156886	611.04148959	1506.59458691	2427.89944336	310.263366857	-5.74771982715	-0.075429394057
813.484025828	1816.22630168	3005.71032751	376.0	10.3613607157	0.379420124522	0.0647474615226	878.267908025	2139.78502594	3317.14281661	299.089882646	5.47649435618	0.0718700046743
813.484025828	1816.22630168	3005.71032751	376.0	-14.1071591553	-0.422159056325	-0.0720407945946	619.574201055	1658.10560656	2581.68998786	304.010180245	-4.44541357809	-0.0583387608673
813.484025828	1816.22630168	3005.71032751	376.0	15.2350530497	0.384278933303	0.0655766097786	881.297837477	2118.01733965	3463.63189042	464.316713293	5.47135687746	0.0718025836937
813.484025828	1816.22630168	3005.71032751	376.0	12.916560356	0.634058623857	0.108201130351	994.5087097	2094.14674486	3393.94471608	305.289261525	6.29643160339	0.0826303360024
813.484025828	1816.22630168	3005.71032751	376.0	12.717866391	0.33601778492	0.0573409189284	861.59010517	2098.73146487	3387.97255106	427.650981018	4.64447568304	0.0609511244493
813.484025828	1816.22630168	3005.71032751	376.0	-8.78800809375	0.177288805979	0.0302540624538	813.980340927	1496.27464969	2741.56826065	431.313270036	-3.75913633621	-0.0493324978505
813.484025828	1816.22630168	3005.71032751	376.0	-9.37552385143	0.389219872469	0.0664197734589	895.836389363	1541.1381873	2723.90923885	286.934662184	-3.81758318824	-0.050099516906
813.484025828	1816.22630168	3005.71032751	376.0	-8.64846651998	0.366754595601	0.0625861084643	887.03746521	1526.00682452	2745.76247614	332.718186416	-3.63119342159	-0.0476534569763
813.484025828	1816.22630168	3005.71032751	376.0	-12.5570542842	-0.347197723967	-0.0592487583562	643.245697869	1579.57408541	2628.28165006	405.461866779	-4.32772135678	-0.0567942435272
813.484025828	1816.22630168	3005.71032751	376.0	8.5195220522	0.179652306988	0.030657390271	803.638808543	2000.43136245	3261.78248168	457.712310686	1.64296172565	0.0215611775019
813.484025828	1816.22630168	3005.71032751	376.0	-6.31484411412	0.12172112695	0.0207715233703	790.883266608	1650.17588517	2815.9044058	374.84525402	-3.13369990116	-0.0411246706189
813.484025828	1816.22630168	3005.71032751	376.0	-8.91828908484	0.325848057914	0.0556054706338	870.537949555	1514.75024151	2737.65239145	352.364200383	-3.67521523814	-0.0482311711042
813.484025828	1816.22630168	3005.71032751	376.0	3.67378692097	-0.173961125866	-0.0296861989532	684.322508396	2034.00343899	3116.1337204	397.807773018	0.429608894618	0.00563791200287
813.484025828	1816.22630168	3005.71032751	376.0	-11.3431169918	0.510334591589	0.0870878142643	951.969801623	1377.8554946	2664.76908862	334.943792402	-4.26336882578	-0.0559497221231
813.484025828	1816.22630168	3005.71032751	376.0	15.0886258538	0.637480336549	0.108785040367	997.292640343	2049.82238068	3459.23071307	412.115692048	5.63332358792	0.073928131075
813.484025828	1816.22630168	3005.71032751	376.0	-5.72870717821	0.44569350618	0.0760569123174	922.905706878	1447.81447592	2833.52198422	462.801801419	-3.32364711924	-0.0436174162629
813.484025828	1816.22630168	3005.71032751	376.0	-6.48946370465	-0.12452771468	-0.021250463256	707.087542521	1710.31928598	2810.65584674	393.249018237	-3.10640493396	-0.0407664689496
813.484025828	1816.22630168	3005.71032751	376.0	1.63306292218	-0.143953051623	-0.0245653671712	691.862857144	2060.50748136	3054.79546841	302.425129905	0.794109628424	0.0104213861998
813.484025828	1816.22630168	3005.71032751	376.0	-20.780954354	-0.27330489813	-0.0466390611144	675.295713291	1374.09855805	2381.09503633	331.700764993	-6.57384287195	-0.0862709038313
813.484025828	1816.22630168	3005.71032751	376.0	9.26349290003	-0.124057342445	-0.0211701949565	696.353359625	2162.21073963	3284.14409029	425.579991035	3.50084277091	0.0459428185159
813.484025828	1816.22630168	3005.71032751	376.0	14.4547719013	0.607887762848	0.103735113114	983.500236809	2017.91069429	3440.17889936	438.76796826	4.7585552479	0.0624482315998
813.484025828	1816.22630168	3005.71032751	376.0	-8.42616305568	-0.0227944905627	-0.00388984480593	740.62609679	1646.62774182	2752.44427433	365.190435718	-3.46403852482	-0.0454598231604
813.484025828	1816.22630168	3005.71032751	376.0	6.15136549793	0.569950142107	0.0972611164005	967.144874772	1910.26896878	3190.60255556	313.188712011	1.76183794603	0.0231212328876
813.484025828	1816.22630168	3005.71032751	376.0	-0.592455713518	0.214652155436	0.0366300606545	825.560702372	1701.06565327	2987.90282494	461.276469302	-2.29696008862	-0.030143833184
813.484025828	1816.22630168	3005.71032751	376.0	4.63856784064	0.171606192429	0.029284333179	800.476078083	1987.28328257	3145.13224014	357.372879486	1.04124698364	0.0136646585779
813.484025828	1816.22630168	3005.71032751	376.0	-2.63875900444	0.321865407628	0.0549258374791	868.174900063	1634.72630166	2926.39687559	423.495673865	-2.6102328555	-0.0342550243504
813.484025828	1816.22630168	3005.71032751	376.0	-5.77519704273	-0.219627375115	-0.0374790742518	677.583829666	1737.37751112	2832.12463356	417.163292776	-2.98244111306	-0.039139647153
813.484025828	1816.22630168	3005.71032751	376.0	-10.6514752352	0.578447214481	0.0987111287509	982.944711851	1388.83097544	2685.55783633	313.782149043	-4.12558194247	-0.054141495308
813.484025828	1816.22630168	3005.71032751	376.0	-0.823637796913	0.618327713413	0.105516674644	1001.22499279	1577.89721626	2980.95416118	401.831952133	-2.40193528688	-0.0315214604578
813.484025828	1816.22630168	3005.71032751	376.0	-6.79907703766	0.0873080793218	0.0148989896454	779.095154998	1616.26268014	2801.34976681	405.99193167	-3.24300023772	-0.0425590582379
813.484025828	1816.22630168	3005.71032751	376.0	13.0812185875	0.489845186098	0.0835913286856	927.810983747	2059.40528027	3398.89386556	411.677601535	4.75638547323	0.0624197568666
813.484025828	1816.22630168	3005.71032751	376.0	8.39020405499	0.195562930986	0.0333725138201	808.615025291	2025.25435617	3257.89555729	424.026175821	2.17621303208	0.0285592261428
813.484025828	1816.22630168	3005.71032751	376.0	-3.88940584396	0.198695645936	0.033907106815	818.540344897	1759.72161246	2888.80605438	310.544097023	-2.84482967062	-0.0373337227116
813.484025828	1816.22630168	3005.71032751	376.0	14.2342684581	0.223097921591	0.0380713176777	815.436838685	2208.90925295	3433.5512046	409.205112963	6.38648037214	0.0838120783745
813.484025828	1816.22630168	3005.71032751	376.0	-3.86483121563	-0.112887433251	-0.0192640671077	709.809542312	1842.72236847	2889.54469652	337.012785734	-2.72165544129	-0.035717263009
813.484025828	1816.22630168	3005.71032751	376.0	14.325154378	0.44047028768	0.0751655781025	904.522049102	2153.55959799	3436.28297208	378.201324984	6.4462287937	0.084596178395
813.484025828	1816.22630168	3005.71032751	376.0	-3.77310762206	-0.049079537325	-0.00837534766638	731.787928855	1704.19337339	2892.30164204	456.320339802	-2.74125461793	-0.0359744700515
813.484025828	1816.22630168	3005.71032751	376.0	-3.3692372468	-0.00620997093265	-0.00105972200216	745.657083061	1743.82521821	2904.44081562	414.958514351	-2.63237879768	-0.0345456535129
813.484025828	1816.22630168	3005.71032751	376.0	6.73955814346	0.14922516908	0.0254650459181	792.776665949	1988.8668412	3208.28192265	426.6384155	1.15614890379	0.0151725577925
813.484025828	1816.22630168	3005.71032751	376.0	0.24811973737	0.647343071924	0.110468101011	1014.42989274	1669.01860575	3013.16808808	329.719589596	-2.19811513185	-0.0288466552737
813.484025828	1816.22630168	3005.71032751	376.0	-15.3254867356	-0.428628170561	-0.0731447390035	621.586869364	1545.26658361	2545.07058995	378.217136982	-4.91225333498	-0.0644652668632
813.484025828	1816.22630168	3005.71032751	376.0	-2.94466655891	-0.0199341352107	-0.00340172955813	740.986223272	1756.11378907	2917.20218063	420.102168293	-2.56556036039	-0.0336687711338
813.484025828	1816.22630168	3005.71032751	376.0	-5.53717498594	0.239615030812	0.0408899369987	835.887893125	1586.82095906	2839.2788871	416.570034918	-3.077878945	-0.0403921121392
813.484025828	1816.22630168	3005.71032751	376.0	9.40963737986	0.49219879248	0.083992968	928.720556322	2039.71726382	3288.53677001	320.098949876	4.06876851556	0.0533959122777
813.484025828	1816.22630168	3005.71032751	376.0	1.8988974027	0.097609824052	0.0166569665618	779.685763514	1865.73328706	3062.78568285	417.366632277	-1.46923031775	-0.0192812377658
813.484025828	1816.22630168	3005.71032751	376.0	-5.19435817819	0.458360669429	0.0782185442711	927.827973994	1476.27031924	2849.5829673	445.484674065	-3.16491067597	-0.0415342608395
813.484025828	1816.22630168	3005.71032751	376.0	4.90849709034	0.10145050356	0.0173123726212	772.424864689	2077.27072354	3153.24553148	303.549943249	2.40941546811	0.0316196255658
813.484025828	1816.22630168	3005.71032751	376.0	-11.7795649703	-0.332879437019	-0.0568053646791	649.379305606	1533.375997	2651.65072666	468.895424058	-4.44154557337	-0.0582879996506
813.484025828	1816.22630168	3005.71032751	376.0	-20.2563935448	-0.463342056951	-0.0790686104013	629.110851111	1367.58505706	2396.86181475	400.165906575	-6.87878517986	-0.0902727713893
813.484025828	1816.22630168	3005.71032751	376.0	4.98069515046	0.0309771636081	0.00528620539388	747.09276098	2116.56419965	3155.41559603	291.758635395	2.85486621845	0.0374654359377
813.484025828	1816.22630168	3005.71032751	376.0	-4.73087228349	0.570143208793	0.0972940629339	977.916982812	1523.13013466	2863.5140107	362.466893233	-3.00810245088	-0.0394764101165
813.484025828	1816.22630168	3005.71032751	376.0	-16.2767129134	0.153564753534	0.0262055893402	806.811914296	1403.64770064	2516.47948649	306.019871551	-5.23448610377	-0.0686940433565
813.484025828	1816.22630168	3005.71032751	376.0	-6.46365015512	0.396103970837	0.0675945342725	899.420975861	1548.67748451	2811.43172726	363.333266884	-3.24641961904	-0.0426039320084
813.484025828	1816.22630168	3005.71032751	376.0	-9.13052215407	-0.0384677563925	-0.00656446354821	735.572718263	1632.89924226	2731.27328017	362.801319642	-3.59062023834	-0.0471210005032
813.484025828	1816.22630168	3005.71032751	376.0	-3.62376028794	-0.066123250685	-0.0112838311749	724.730473894	1847.04156839	2896.79059029	325.018548009	-2.68750550227	-0.0352691010796
813.484025828	1816.22630168	3005.71032751	376.0	11.7245129923	0.368130070025	0.0628208310623	875.885427855	2043.78747984	3358.11522536	438.442317669	3.6578469104	0.048003240294
813.484025828	1816.22630168	3005.71032751	376.0	-13.7665644747	-0.0664610744137	-0.0113414802754	731.579501236	1456.05965785	2591.92727735	404.288118261	-4.79520861048	-0.0629292468567
813.484025828	1816.22630168	3005.71032751	376.0	7.81557495669	0.454692068588	0.077592503172	914.779520149	1945.10972923	3240.62387113	380.734621753	1.9338434999	0.0253785236207
813.484025828	1816.22630168	3005.71032751	376.0	-14.1741858829	-0.319398242628	-0.0545048195611	657.291481194	1458.90593567	2579.67535858	463.477941723	-5.158301203	-0.0676942415092
813.484025828	1816.22630168	3005.71032751	376.0	11.1680322878	0.0252653134674	0.00431148693983	745.47676423	2142.3577733	3341.38902736	453.554489831	3.87853208487	0.0508993711925
813.484025828	1816.22630168	3005.71032751	376.0	0.400779696441	0.082465871796	0.0140726743679	771.570325672	1909.12544379	3017.75660423	337.060834766	-1.06868069125	-0.0140246809876
813.484025828	1816.22630168	3005.71032751	376.0	-12.6184013741	0.1411193386	0.0240817983959	799.616419019	1501.58552745	2626.43773424	325.235787769	-4.34883235657	-0.0570712907687
813.484025828	1816.22630168	3005.71032751	376.0	-7.45027751717	0.609174487256	0.103954690658	996.315293994	1490.03516538	2781.77656674	295.426107372	-3.54533183299	-0.0465266644749
813.484025828	1816.22630168	3005.71032751	376.0	13.8300378476	0.0956576328852	0.0163238281374	768.468406595	2224.41074097	3421.40120339	428.52205582	6.04921131925	0.0793859753183
813.484025828	1816.22630168	3005.71032751	376.0	-1.56421634956	0.130910099639	0.0223396074469	793.632152772	1778.34976718	2958.69451514	386.712595187	-2.38755863063	-0.0313327904283
813.484025828	1816.22630168	3005.71032751	376.0	11.1785833881	0.509999645087	0.0870306561583	939.346121804	1954.94163764	3341.70616287	447.418403424	2.69460506677	0.0353622712174
813.484025828	1816.22630168	3005.71032751	376.0	-16.5954332738	-0.443030290964	-0.0756024387311	626.931252054	1426.53772691	2506.8996757	453.430696733	-5.87576488869	-0.0771097754421
813.484025828	1816.22630168	3005.71032751	376.0	2.9857488537	-0.0965574601164	-0.0164773822724	710.410079494	1976.98418995	3095.45328916	408.059019711	-0.341365317259	-0.00447985980654
813.484025828	1816.22630168	3005.71032751	376.0	-16.2932453731	-0.464143070778	-0.0792053021805	611.230683392	1553.81077124	2515.98256864	350.941114013	-5.04970694654	-0.0662691200334
813.484025828	1816.22630168	3005.71032751	376.0	-14.0772607035	0.441463336275	0.07533504032	921.360983376	1364.26700823	2582.58864871	296.96065711	-4.81924837529	-0.0632447293345
813.484025828	1816.22630168	3005.71032751	376.0	7.02387467348	0.61911841718	0.105651607027	994.937255656	1809.46261528	3216.82765396	412.427783023	0.355705093351	0.0046680458445
813.484025828	1816.22630168	3005.71032751	376.0	12.2336237001	0.478991441781	0.0817391538875	922.991759089	2054.65233536	3373.41761849	395.77352404	4.53428295977	0.0595050257188
813.484025828	1816.22630168	3005.71032751	376.0	9.28403728027	0.118149456783	0.0201620233418	776.454415438	2193.72358003	3284.76159485	314.583599377	5.15864957321	0.0676988132968
813.484025828	1816.22630168	3005.71032751	376.0	7.24724955468	0.569955441294	0.0972620206986	971.992593643	1810.16722984	3223.54165583	441.381832347	0.119778045427	0.00157189035994
813.484025828	1816.22630168	3005.71032751	376.0	10.5221258183	0.264740957049	0.0451776377216	831.107648154	2201.46778639	3321.9749499	289.39951536	6.11111106769	0.080198307975
813.484025828	1816.22630168	3005.71032751	376.0	-10.7814830582	-0.158702768121	-0.0270823836384	698.366106729	1582.64197734	2681.65017777	400.642093701	-3.96475198092	-0.0520308658913
813.484025828	1816.22630168	3005.71032751	376.0	7.44307405029	0.139556567452	0.0238151138997	784.800040177	2144.21520413	3229.42757292	300.412328609	4.10717420012	0.053899923886
813.484025828	1816.22630168	3005.71032751	376.0	0.154125714362	0.613479858824	0.104689395704	996.758094599	1694.38773366	3010.34290002	319.19707176	-2.07750821278	-0.0272638873068
813.484025828	1816.22630168	3005.71032751	376.0	-15.5645705747	-0.0694460680836	-0.0118508648607	728.854037022	1475.3603081	2537.88442231	333.670077192	-4.99033172884	-0.0654899177013
813.484025828	1816.22630168	3005.71032751	376.0	-4.50146109988	-0.240440624541	-0.0410308233005	670.308596876	1857.96684136	2870.40944634	342.134008107	-2.78199148518	-0.0365090746087
813.484025828	1816.22630168	3005.71032751	376.0	15.7520650104	0.275746323688	0.0470556866362	836.291656386	2182.35373071	3479.17177232	460.526385218	6.22163016266	0.0816486897987
813.484025828	1816.22630168	3005.71032751	376.0	12.0220001738	0.576021407826	0.098297168571	967.095950401	2060.77877964	3367.0568283	339.182098258	5.21126051127	0.0683892455547
813.484025828	1816.22630168	3005.71032751	376.0	8.11946907768	0.634582614069	0.108290548476	999.113867064	1888.03883203	3249.75804811	362.605349021	1.9315544283	0.025348483311
813.484025828	1816.22630168	3005.71032751	376.0	18.9136776535	0.677569978341	0.115626276167	1015.44727206	2214.76308567	3574.20069005	343.99033232	9.51091562435	0.124815165674
813.484025828	1816.22630168	3005.71032751	376.0	-5.27086570856	0.0801580726062	0.0136788519806	776.140514438	1658.76944124	2847.28337256	412.373416881	-2.97119987677	-0.038992124367
813.484025828	1816.22630168	3005.71032751	376.0	-13.2898543156	-0.346845344812	-0.0591886253945	641.014563313	1647.00148528	2606.25580383	318.239755239	-4.29989625735	-0.0564290847421
813.484025828	1816.22630168	3005.71032751	376.0	0.144077544457	0.569511837788	0.0971863204417	977.439742147	1626.28466339	3010.04088114	406.316475605	-2.24395715635	-0.029448256645
813.484025828	1816.22630168	3005.71032751	376.0	0.463525469357	0.44183753079	0.0753988960392	914.579117365	1791.28455163	3019.64256041	313.778891418	-1.46490369319	-0.0192244579159
813.484025828	1816.22630168	3005.71032751	376.0	4.83007025595	-0.410625611937	-0.0700726300233	611.170782945	2223.62634065	3150.88824802	316.091124424	3.26563606669	0.0428561163608
813.484025828	1816.22630168	3005.71032751	376.0	5.0656641132	0.149569538928	0.0255238121038	789.336728532	2085.40899329	3157.96951691	283.223795091	2.77734488076	0.0364480955481
813.484025828	1816.22630168	3005.71032751	376.0	-3.55042378469	-0.302697986661	-0.0516549465292	649.847403346	1937.45233483	2898.99487314	311.69513496	-2.2517400585	-0.0295503944685
813.484025828	1816.22630168	3005.71032751	376.0	-5.12014370087	0.406767206632	0.069414199084	903.945983379	1566.23932682	2851.81363951	381.628329309	-3.02218780445	-0.0396612572762
813.484025828	1816.22630168	3005.71032751	376.0	-9.93587084621	0.493453267546	0.0842070422434	941.929747523	1481.79362223	2707.06683135	283.343461601	-3.96592022701	-0.0520461972048
813.484025828	1816.22630168	3005.71032751	376.0	9.32998757465	0.255229523086	0.0435545261239	831.278776608	2023.60067402	3286.14272759	431.263276969	2.50459279569	0.0328686718594
813.484025828	1816.22630168	3005.71032751	376.0	-7.53824871263	-0.396893645256	-0.0677292909994	626.599477059	1724.69839044	2779.13240744	427.834539941	-3.27519023924	-0.0429814992026
813.484025828	1816.22630168	3005.71032751	376.0	13.0993150346	0.121205175405	0.0206834770315	778.167645964	2184.19430978	3399.43779233	437.075836589	5.30050351672	0.0695604136052
813.484025828	1816.22630168	3005.71032751	376.0	-0.590227263199	-0.176120289532	-0.0300546569167	690.413157494	1835.73071656	2987.9698057	461.825931645	-2.20823222827	-0.0289794255679
813.484025828	1816.22630168	3005.71032751	376.0	18.0402582324	0.337920279805	0.0576655767586	860.688946359	2226.25469123	3547.94823231	461.004594718	7.61223062874	0.0998980397473
813.484025828	1816.22630168	3005.71032751	376.0	-5.73112500811	0.119286776866	0.0203561052673	790.175229664	1645.72053933	2833.44931126	397.553542265	-3.04734085098	-0.0399913497504
813.484025828	1816.22630168	3005.71032751	376.0	-13.4239668521	-0.0880784534501	-0.0150304528072	724.012681909	1472.17268112	2602.22476947	406.039406443	-4.69282321649	-0.0615856065157
813.484025828	1816.22630168	3005.71032751	376.0	3.83862305803	-0.0498200445019	-0.00850171407882	727.215300887	1939.27925732	3121.0882172	454.593658992	-0.715208455903	-0.0093859377415
813.484025828	1816.22630168	3005.71032751	376.0	0.240008252425	0.25365975889	0.0432866482748	837.522172704	1828.33810543	3012.92428034	347.064002204	-1.65432480221	-0.0217102992416
813.484025828	1816.22630168	3005.71032751	376.0	-14.0126524328	-0.308304590582	-0.0526117048776	652.553024056	1613.76853802	2584.53058618	318.209024105	-4.4703603859	-0.0586661467966
813.484025828	1816.22630168	3005.71032751	376.0	15.1164402922	0.233797068209	0.0398971106158	820.186612654	2171.40569101	3460.06673452	468.474430853	5.73588938543	0.0752741389164
813.484025828	1816.22630168	3005.71032751	376.0	21.9739238783	0.675724592035	0.115311363828	1014.74478275	2216.02605124	3666.18282688	435.411992893	9.75196801188	0.127978582833
813.484025828	1816.22630168	3005.71032751	376.0	-0.122540884418	-0.396262446987	-0.0676215779841	617.870799444	2091.97737527	3002.02710349	292.178928776	0.323927637616	0.00425101886636
813.484025828	1816.22630168	3005.71032751	376.0	5.91433190498	-0.219454970511	-0.0374496536707	665.368980766	2231.32335733	3183.47801238	286.785674278	4.17743612636	0.0548219964089
813.484025828	1816.22630168	3005.71032751	376.0	-1.3103849692	0.479914295314	0.0818966374255	936.531212872	1560.71044961	2966.32395116	469.082288672	-2.50833543308	-0.0329177878357
813.484025828	1816.22630168	3005.71032751	376.0	0.755025237916	0.328023580854	0.0559767202822	870.509916625	1701.01634793	3028.40419906	456.877934499	-2.11627937208	-0.0277726951717
813.484025828	1816.22630168	3005.71032751	376.0	1.5741856229	0.472752190476	0.0806744352348	932.517578104	1704.05816084	3053.02578735	416.450048404	-2.01396158801	-0.0264299420998
813.484025828	1816.22630168	3005.71032751	376.0	-4.34474557636	-0.153244880377	-0.0261510034773	697.313560524	1808.0811583	2875.11986101	369.725142191	-2.74728081666	-0.0360535540244
813.484025828	1816.22630168	3005.71032751	376.0	-1.00907470556	0.555685787024	0.0948269261132	970.127147798	1682.8679462	2975.38046487	322.385370872	-2.46302145148	-0.0323231161611
813.484025828	1816.22630168	3005.71032751	376.0	-17.7847991625	-0.423694873781	-0.0723028794847	628.397467563	1453.98083808	2471.15078235	388.772476715	-5.76719186514	-0.0756849326133
813.484025828	1816.22630168	3005.71032751	376.0	6.85763134029	0.338615739771	0.0577842559336	869.250036492	1880.869331	3211.83086092	461.711493432	0.124274589355	0.00163090012277
813.484025828	1816.22630168	3005.71032751	376.0	7.79836227016	0.501869526048	0.0856432638308	939.777523738	1842.64895209	3240.10650764	457.680031813	0.351733545488	0.0046159257938
813.484025828	1816.22630168	3005.71032751	376.0	-6.1978951425	-0.356797013634	-0.0608868623948	636.789823507	1816.28942872	2819.41955312	366.340300892	-2.99566146821	-0.0393131426275
813.484025828	1816.22630168	3005.71032751	376.0	14.7225953763	0.148202034365	0.0252904495504	787.69834964	2203.82654886	3448.22889721	456.703998707	5.9418036662	0.0779764260657
813.484025828	1816.22630168	3005.71032751	376.0	-11.0923575284	-0.00269895780149	-0.000460573003668	747.746219102	1594.80476515	2672.30619171	329.755207458	-3.96852213171	-0.0520803429359
813.484025828	1816.22630168	3005.71032751	376.0	9.4431755205	0.110807014392	0.0189090468245	774.781960724	2147.76283404	3289.54482937	367.000034609	4.24248351055	0.0556756366214
813.484025828	1816.22630168	3005.71032751	376.0	-14.1476467287	-0.35879061051	-0.06122706664	642.2103962	1523.44541614	2580.47304868	414.817236339	-4.79743657897	-0.0629584852883
813.484025828	1816.22630168	3005.71032751	376.0	4.88159421216	0.636778679205	0.108665303619	1001.87737635	1825.97810239	3152.43690889	324.581430148	0.520896101307	0.0068359068413
813.484025828	1816.22630168	3005.71032751	376.0	1.11374766074	0.108151297804	0.0184558528677	779.330081719	1933.94777336	3039.18635597	325.908500889	-0.504809989353	-0.00662480300988
813.484025828	1816.22630168	3005.71032751	376.0	4.81347359811	0.32369066113	0.0552373141859	860.94596221	1920.91500783	3150.38940056	368.528430515	0.567315295504	0.00744508261816
813.484025828	1816.22630168	3005.71032751	376.0	20.3514139845	0.61903166227	0.105636802435	986.958962363	2165.55361121	3617.41487943	464.902305859	8.22030989517	0.107878082614
813.484025828	1816.22630168	3005.71032751	376.0	-1.6476193033	0.368039947079	0.06280545172	887.178340504	1650.12885245	2956.18766395	418.880470994	-2.46161912156	-0.0323047128814
813.484025828	1816.22630168	3005.71032751	376.0	-6.85350739024	0.569887085374	0.0972503558659	977.016741271	1536.59925684	2799.71374808	286.097749974	-3.4541201707	-0.0453296610327
813.484025828	1816.22630168	3005.71032751	376.0	-11.1459534161	-0.0129248026008	-0.00220559771344	749.631003025	1452.30076188	2670.69525458	468.763489673	-4.44135361672	-0.0582854805344
813.484025828	1816.22630168	3005.71032751	376.0	-6.05407220316	-0.444295604624	-0.0758183625639	612.93020838	1765.43297996	2823.74245406	445.379265721	-3.020836549	-0.0396435242651
813.484025828	1816.22630168	3005.71032751	376.0	14.259945459	0.255239077832	0.0435561566266	827.120819403	2256.6684368	3434.32298087	350.533724658	7.51791292476	0.0986602746031
813.484025828	1816.22630168	3005.71032751	376.0	12.1836823343	0.562402005777	0.0959730385284	961.598421599	2021.55035432	3371.9165257	388.767749778	4.37655030613	0.0574350433875
813.484025828	1816.22630168	3005.71032751	376.0	2.95925069134	0.507131847613	0.0865412709236	941.448843479	1828.62308252	3094.65683115	324.584905158	-0.314324589811	-0.00412499461694
813.484025828	1816.22630168	3005.71032751	376.0	-12.7893359732	0.287674890182	0.0490912781881	855.155218616	1475.65304537	2621.29993534	290.491671354	-4.43865677699	-0.0582500889368
813.484025828	1816.22630168	3005.71032751	376.0	7.74185914954	0.538182444849	0.0918400076534	953.776853277	1890.94261276	3238.40818751	393.688721473	1.39446436807	0.0183000573237
813.484025828	1816.22630168	3005.71032751	376.0	-2.103569665	-0.0815137547462	-0.0139101970557	719.679950677	1862.71441585	2942.48311684	360.08875031	-2.37339858874	-0.0311469631069
813.484025828	1816.22630168	3005.71032751	376.0	-5.80395280605	0.523997123579	0.0894193043649	955.521774512	1570.58855314	2831.26031861	305.149990964	-3.22565158341	-0.0423313856091
813.484025828	1816.22630168	3005.71032751	376.0	-14.774642629	-0.375546674446	-0.0640864632161	634.429807897	1589.96757149	2561.62736815	337.229988769	-4.65177287629	-0.0610468881403
813.484025828	1816.22630168	3005.71032751	376.0	-3.00890092349	0.0954960389204	0.0162962523755	780.0884737	1814.36795001	2915.2714817	320.815057993	-2.61470947445	-0.0343137726306
813.484025828	1816.22630168	3005.71032751	376.0	-2.8751678925	0.231953350849	0.03958248308	831.578686113	1741.23260942	2919.29110923	346.479813697	-2.63492444198	-0.0345790609184
813.484025828	1816.22630168	3005.71032751	376.0	13.887073982	0.357658672096	0.0610339030881	868.978707655	2186.81496749	3423.11554437	367.321869224	6.61798757274	0.0868502306133
813.484025828	1816.22630168	3005.71032751	376.0	8.51403309302	-0.0723702426151	-0.0123498707534	714.523577265	2089.86778726	3261.61749947	457.226134942	2.24057374342	0.0294038549005
813.484025828	1816.22630168	3005.71032751	376.0	10.5508343725	0.173774165122	0.0296542943894	797.526587893	2155.20798636	3322.83784588	370.10327163	4.7770266381	0.0626906382953
813.484025828	1816.22630168	3005.71032751	376.0	5.97519163332	0.157509855334	0.0268788149034	798.45101453	1924.81923836	3185.30727952	462.037026627	0.00198593948879	2.60621980156e-05
813.484025828	1816.22630168	3005.71032751	376.0	5.4157578306	0.177609522253	0.0303087921934	807.25007415	1892.40654167	3168.49231993	468.835704113	-0.490356725454	-0.00643512763063
813.484025828	1816.22630168	3005.71032751	376.0	6.82412490947	0.124999015306	0.021330889984	780.863414424	2087.63193792	3210.82375467	342.328402332	2.90558350752	0.038131017159
813.484025828	1816.22630168	3005.71032751	376.0	-8.11613762974	0.11945250693	0.0203843868481	789.533093562	1659.68045255	2761.76274057	312.549194467	-3.46987403495	-0.0455364046582
813.484025828	1816.22630168	3005.71032751	376.0	-3.51495357977	-0.329520304444	-0.0562321338641	644.588623983	1843.49947235	2900.06100475	411.972908423	-2.58393785485	-0.0339099456017
813.484025828	1816.22630168	3005.71032751	376.0	-10.7395179628	-0.306335387315	-0.0522756633643	651.700176773	1711.30856094	2682.91152697	319.902789257	-3.80797419316	-0.0499734146084
813.484025828	1816.22630168	3005.71032751	376.0	-11.0484035348	0.262016017103	0.044712630905	850.07533513	1379.3007249	2673.62732144	444.251261404	-4.44884447626	-0.0583837857778
813.484025828	1816.22630168	3005.71032751	376.0	1.57157042428	0.0692670741549	0.0118203198217	770.368460942	1856.72400714	3052.94718205	425.854713975	-1.68890574647	-0.0221641174077
813.484025828	1816.22630168	3005.71032751	376.0	17.3281624851	0.504762315923	0.08613691398	931.979785363	2260.49176598	3526.54469689	334.073145551	9.21425915508	0.120922036156
813.484025828	1816.22630168	3005.71032751	376.0	-15.3083783184	-0.413821204275	-0.070617952948	630.431762822	1472.19440533	2545.58481942	442.958651268	-5.32184050011	-0.0698404265107
813.484025828	1816.22630168	3005.71032751	376.0	-0.555352738634	0.00166500148378	0.000284129946038	748.049286606	1818.50603835	2989.01803289	422.462707933	-2.2120415669	-0.0290294168884
813.484025828	1816.22630168	3005.71032751	376.0	12.2196027315	0.313351808186	0.0534730048099	851.52685685	2143.20757405	3372.99618879	378.26175789	5.37429593191	0.0705288180041
813.484025828	1816.22630168	3005.71032751	376.0	-6.65463733137	0.548996048987	0.0936853325916	970.348030937	1393.78884929	2805.69120598	441.554325751	-3.50891173253	-0.0460487104006
813.484025828	1816.22630168	3005.71032751	376.0	2.34875136744	0.242396097365	0.0413645217346	828.686125264	1924.71498939	3076.30698993	322.905875268	0.0134700051521	0.000176771721156
813.484025828	1816.22630168	3005.71032751	376.0	-5.86224226086	0.0340090318625	0.00580358905504	760.9622107	1604.74498761	2829.50830645	463.801108139	-3.17483629554	-0.0416645183142
813.484025828	1816.22630168	3005.71032751	376.0	8.61923107317	0.0878685525118	0.0149946335344	767.637597508	2103.7877952	3264.77944602	393.354053312	3.20917494647	0.0421151567779
813.484025828	1816.22630168	3005.71032751	376.0	7.49745503578	0.17043752533	0.0290849019334	797.549789633	2081.45423625	3231.06210782	352.058081931	3.05644421623	0.0401108164859
813.484025828	1816.22630168	3005.71032751	376.0	11.1800982852	0.32670972427	0.0557525126741	857.54270332	2103.61148807	3341.75169629	380.597504902	4.5746735392	0.0600350858163
813.484025828	1816.22630168	3005.71032751	376.0	-7.73262274292	0.240467520525	0.0410354130589	834.919315726	1639.40540406	2773.29008714	298.965367345	-3.46494511248	-0.0454717206362
813.484025828	1816.22630168	3005.71032751	376.0	-4.19539089849	-0.396405337919	-0.0676459621022	624.621003105	1924.35230511	2879.60902999	330.635721773	-2.63000841013	-0.0345145460647
813.484025828	1816.22630168	3005.71032751	376.0	5.43146006057	0.245301180933	0.0418602697837	825.689131998	2057.84777748	3168.96428348	285.427374001	2.73392546056	0.035878286884
813.484025828	1816.22630168	3005.71032751	376.0	-8.50853348105	0.0610913821102	0.0104251505307	772.154923217	1515.58667165	2749.96845795	462.226863077	-3.75764304081	-0.049312900798
813.484025828	1816.22630168	3005.71032751	376.0	1.54158277497	-0.196908314537	-0.0336021014568	682.501691739	1921.86726557	3052.04584018	447.67688287	-1.59450928814	-0.0209253187421
813.484025828	1816.22630168	3005.71032751	376.0	-5.90543858404	-0.050949656573	-0.00869448064385	731.174554072	1684.36910457	2828.2099501	412.666291464	-3.04536228272	-0.0399653842877
813.484025828	1816.22630168	3005.71032751	376.0	20.2095638729	0.54771090075	0.0934660240187	952.558759802	2200.65438483	3613.15127598	459.938131341	8.47091576447	0.111166873549
813.484025828	1816.22630168	3005.71032751	376.0	12.5496090771	0.289147745859	0.0493426187473	840.173145143	2257.97002103	3382.9152236	284.772057429	7.5409796979	0.0989629881614
813.484025828	1816.22630168	3005.71032751	376.0	4.32995328057	-0.291525876773	-0.0497484431353	645.268244432	2180.13368894	3135.85618044	310.454247069	2.78163366796	0.0365043788446
813.484025828	1816.22630168	3005.71032751	376.0	-4.80080669074	0.423029999449	0.0721894197011	910.003305678	1644.34273988	2861.411985	307.065939444	-3.03823828691	-0.039871893529
813.484025828	1816.22630168	3005.71032751	376.0	-6.80437159768	0.640754031324	0.109343691352	1014.73722307	1363.0193946	2801.19062767	423.434010006	-3.53525952866	-0.0463944820035
813.484025828	1816.22630168	3005.71032751	376.0	-7.5325870169	0.336401690942	0.0574064319014	874.679109453	1536.60159276	2779.30258161	368.021879399	-3.42433147734	-0.0449387332984
813.484025828	1816.22630168	3005.71032751	376.0	-6.4954803513	0.580395874896	0.099043664658	984.602645659	1408.03579965	2810.47500377	417.836558461	-3.41883834108	-0.0448666448961
813.484025828	1816.22630168	3005.71032751	376.0	4.48008419156	-0.299990188645	-0.0511928649565	642.643849118	2190.00972549	3140.36868073	307.71510612	2.95570166122	0.0387887357116
813.484025828	1816.22630168	3005.71032751	376.0	-6.42828175978	-0.211196351861	-0.0360403330821	679.420082734	1787.97025328	2812.49479877	345.104462762	-3.07544640387	-0.0403601890272
813.484025828	1816.22630168	3005.71032751	376.0	4.37744048984	0.391107208349	0.0667418444282	888.278139738	1915.38598192	3137.28350839	333.619386732	0.743502101996	0.00975724543302
813.484025828	1816.22630168	3005.71032751	376.0	8.07014667985	0.222111077067	0.0379029141753	818.138128959	2035.52834298	3248.27555971	394.609087772	2.47242873824	0.032446571368
813.484025828	1816.22630168	3005.71032751	376.0	16.8474673557	0.390865738236	0.0667006379242	883.232906824	2175.53089073	3512.09639374	453.332596189	6.78882552796	0.0890921985297
813.484025828	1816.22630168	3005.71032751	376.0	-20.567598668	-0.254449462606	-0.0434214100011	676.900646345	1403.13846155	2387.50789022	307.468782325	-6.32819926861	-0.0830472344961
813.484025828	1816.22630168	3005.71032751	376.0	-1.43444225029	-0.431130077693	-0.0735716856132	615.742240085	1900.63108533	2962.59514865	446.221823232	-2.27098575896	-0.029802962716
813.484025828	1816.22630168	3005.71032751	376.0	-9.2981959446	-0.292151464284	-0.0498551986833	656.934405137	1667.12789656	2726.23349173	402.171190031	-3.60072019161	-0.0472535458217
813.484025828	1816.22630168	3005.71032751	376.0	5.41422508436	-0.206376919194	-0.0352179042993	675.131918656	2030.03713482	3168.44625002	463.277196548	0.385760208685	0.00506246993025
813.484025828	1816.22630168	3005.71032751	376.0	-5.24683465449	-0.243197639378	-0.0415013036482	669.76388833	1813.56611407	2848.00567643	364.67567403	-2.86989330731	-0.0376626418282
813.484025828	1816.22630168	3005.71032751	376.0	13.8257061095	0.430599027232	0.0734810626676	900.350905667	2144.33864838	3421.27100389	376.581449843	6.16535196766	0.0809101308092
813.484025828	1816.22630168	3005.71032751	376.0	-6.17579690752	0.410872105953	0.0701146938486	904.627529972	1626.61069465	2820.08376205	288.845537425	-3.2918345989	-0.0431999291195
813.484025828	1816.22630168	3005.71032751	376.0	17.6334813579	0.398331965979	0.0679747382217	885.949461835	2211.58173953	3535.72169778	438.190496416	7.62474036797	0.100062209553
813.484025828	1816.22630168	3005.71032751	376.0	-7.30670227953	0.301510621059	0.0514523244127	859.625069253	1595.64750055	2786.09202249	330.819452686	-3.36669109866	-0.0441822978827
813.484025828	1816.22630168	3005.71032751	376.0	7.05088034513	-0.155159305248	-0.0264776971412	689.262142129	2067.74584889	3217.63936622	460.631375196	1.38563664805	0.0181842079796
813.484025828	1816.22630168	3005.71032751	376.0	-3.37783912896	0.124505851837	0.0212467323954	791.337397684	1741.19481112	2904.18226796	371.650059153	-2.66018572787	-0.0349105738566
813.484025828	1816.22630168	3005.71032751	376.0	-13.7792581903	-0.275329864347	-0.0469846184893	664.531238289	1544.54040538	2591.54574103	382.474097354	-4.58423302183	-0.0601605383442
813.484025828	1816.22630168	3005.71032751	376.0	3.08569620714	0.570363005661	0.097331570932	973.143168714	1771.69285972	3098.45741708	353.621388642	-0.88189649717	-0.0115734448447
813.484025828	1816.22630168	3005.71032751	376.0	-17.1581608438	-0.208952097518	-0.0356573545253	688.697930163	1437.2387191	2489.98571501	364.04906575	-5.52576227247	-0.0725165652555
813.484025828	1816.22630168	3005.71032751	376.0	-5.57231703178	-0.266112365525	-0.0454116664719	662.467551538	1866.02350389	2838.222619	309.731563573	-2.99849947783	-0.0393503868481
813.484025828	1816.22630168	3005.71032751	376.0	-9.63177368883	-0.403934308853	-0.0689307694289	623.439485601	1778.59076575	2716.20711102	314.176859673	-3.59388902768	-0.047163898001
813.484025828	1816.22630168	3005.71032751	376.0	16.9623111671	0.425110264772	0.0725444137836	897.078617973	2232.26974738	3515.54826604	386.199900686	8.15470019756	0.10701706296
813.484025828	1816.22630168	3005.71032751	376.0	-16.9363195254	-0.0801855128591	-0.0136835346176	725.239708714	1467.48182669	2496.65362243	303.932087025	-5.27368046775	-0.0692084050886
813.484025828	1816.22630168	3005.71032751	376.0	18.4397728061	0.552064146919	0.0942088987917	955.008415043	2156.6698488	3559.95648311	448.278219262	7.47833112057	0.0981408283539
813.484025828	1816.22630168	3005.71032751	376.0	4.94734000848	0.400262664103	0.0683042088912	897.310120523	1816.55544219	3154.41303708	440.54747436	-0.780854987905	-0.0102474407862
813.484025828	1816.22630168	3005.71032751	376.0	-2.49357011027	0.606609263089	0.103516939094	995.093037068	1590.21934987	2930.76083318	345.448446242	-2.6762871429	-0.0351218785158
813.484025828	1816.22630168	3005.71032751	376.0	-6.43877237586	-0.441040026637	-0.0752628031804	613.755796926	1767.81926072	2812.17948124	430.604423596	-3.06400335758	-0.040210017816
813.484025828	1816.22630168	3005.71032751	376.0	-1.72570720361	0.181196707689	0.0309209398787	810.033138812	1829.12156682	2953.84056787	314.685862232	-2.12301797655	-0.0278611283012
813.484025828	1816.22630168	3005.71032751	376.0	3.50188508941	-0.0697361552832	-0.0119003677958	718.442322776	1987.56819416	3110.9668493	404.95633236	-0.0209969767077	-0.00027555087543
813.484025828	1816.22630168	3005.71032751	376.0	15.1912111951	0.518600813268	0.0884984322983	938.743517461	2197.02774019	3462.31413127	326.542873624	7.83872482444	0.10287040452
813.484025828	1816.22630168	3005.71032751	376.0	12.6694113034	0.246448237057	0.0420560131497	824.296767206	2203.4755913	3386.51613149	358.743772979	6.27174987854	0.0823064288523
813.484025828	1816.22630168	3005.71032751	376.0	-7.98610029435	0.118873547327	0.020285588281	792.557367819	1511.65977917	2765.67128619	461.45413921	-3.65991833192	-0.0480304243034
813.484025828	1816.22630168	3005.71032751	376.0	-2.37429149028	0.499783414498	0.0852872720987	943.954748742	1692.81463822	2934.34600298	297.576616016	-2.71573987491	-0.0356396309043
813.484025828	1816.22630168	3005.71032751	376.0	2.13269215366	0.507858346309	0.0866652468105	940.713396398	1841.6080843	3069.81287582	287.49139512	-0.210420658946	-0.00276142597042
813.484025828	1816.22630168	3005.71032751	376.0	-12.1062247588	-0.117781037178	-0.020099153102	711.338997023	1561.28169942	2641.83227966	369.211583212	-4.19981317491	-0.0551156584634
813.484025828	1816.22630168	3005.71032751	376.0	6.16151510968	0.653701927683	0.11155322998	1013.44042445	1769.84140154	3190.90762349	407.625797493	-0.183936939983	-0.00241387060346
813.484025828	1816.22630168	3005.71032751	376.0	1.53356420462	0.362825911657	0.0619156845831	880.071188268	1833.03241328	3051.80482518	338.701223641	-1.0399524349	-0.0136476697494
813.484025828	1816.22630168	3005.71032751	376.0	-18.7795376673	-0.162255188823	-0.0276885987752	701.80867508	1430.37797032	2441.25182438	309.065178978	-5.78943571056	-0.0759768465952
813.484025828	1816.22630168	3005.71032751	376.0	-11.7006552024	-0.064950116698	-0.0110836376618	730.939314826	1488.50707676	2654.0225257	434.576134121	-4.37376960347	-0.0573985512266
813.484025828	1816.22630168	3005.71032751	376.0	-9.91545325582	-0.13439144565	-0.022933693797	704.505713945	1644.28299804	2707.68052498	358.891812994	-3.70854352239	-0.0486685501626
813.484025828	1816.22630168	3005.71032751	376.0	-0.471389572506	-0.178865540782	-0.0305231298262	689.433821127	1858.00145934	2991.54172244	444.106441972	-2.17419732743	-0.0285327733258
813.484025828	1816.22630168	3005.71032751	376.0	6.63518475001	0.603236524405	0.102941386417	982.121844739	1931.87165862	3205.14476079	291.151257422	2.38658998571	0.0313200785527
813.484025828	1816.22630168	3005.71032751	376.0	6.50237061309	0.25287108751	0.0431520627151	830.96525914	1991.63415943	3201.15275256	378.55333399	1.66139734396	0.0218031147502
813.484025828	1816.22630168	3005.71032751	376.0	-2.52143355088	0.384531538906	0.0656197165368	893.628711621	1690.32046687	2929.92333887	345.974160376	-2.62032814348	-0.0343875084446
813.484025828	1816.22630168	3005.71032751	376.0	9.73004799329	0.161208459409	0.0275099760084	795.265993929	2055.17710322	3298.16738491	447.724287764	2.68731948956	0.035266659968
813.484025828	1816.22630168	3005.71032751	376.0	6.8818112214	0.148625925562	0.0253627859321	788.727536377	2111.4088739	3212.55763811	312.421227828	3.46565370488	0.045481019749
813.484025828	1816.22630168	3005.71032751	376.0	-3.56743748729	0.630500173625	0.107593886284	1006.50070283	1592.86149689	2898.48349052	299.1212908	-2.93471238861	-0.0385132859398
813.484025828	1816.22630168	3005.71032751	376.0	18.2993650658	0.56328287357	0.0961233572645	959.514301368	2218.58823513	3555.73623316	377.633696658	8.80493227818	0.115550292365
813.484025828	1816.22630168	3005.71032751	376.0	-14.9351946736	-0.44343268753	-0.0756711070871	618.567242435	1529.35022823	2556.80163877	408.884168108	-4.94995722106	-0.0649600685178
813.484025828	1816.22630168	3005.71032751	376.0	6.70200663907	0.632794756181	0.107985453273	999.28676417	1853.37599699	3207.15323321	354.490472045	1.16364756987	0.0152709654838
813.484025828	1816.22630168	3005.71032751	376.0	3.08663512049	0.643844500571	0.109871075183	1013.81880659	1663.40027242	3098.4856381	421.266559086	-1.83492309715	-0.0240803556057
813.484025828	1816.22630168	3005.71032751	376.0	-0.360954133702	0.506478512605	0.086429780308	943.503650912	1764.69883884	2994.86109183	286.658602083	-1.70021438712	-0.0223125247653
813.484025828	1816.22630168	3005.71032751	376.0	6.65728737172	0.0597298375492	0.0101928050425	759.784281061	2032.66976949	3205.80910157	413.355051023	1.5689035623	0.0205892855945
813.484025828	1816.22630168	3005.71032751	376.0	-6.51163890635	0.37759194728	0.0644354858839	892.617555347	1499.47228236	2809.98932441	417.899486706	-3.3237782227	-0.0436191367808
813.484025828	1816.22630168	3005.71032751	376.0	-17.6297975759	-0.16900804267	-0.028840962913	702.690319273	1406.3938552	2475.80968105	366.72550658	-5.73285613024	-0.0752343324178
813.484025828	1816.22630168	3005.71032751	376.0	-12.7513262576	0.239706249046	0.0409055032501	837.677178246	1450.39660913	2622.44239729	334.368609911	-4.44267931257	-0.0583028781178
813.484025828	1816.22630168	3005.71032751	376.0	10.6010527814	-0.0113060216792	-0.00192935523535	731.752285178	2211.37753074	3324.34726578	381.217449868	5.05904108737	0.0663916153198
813.484025828	1816.22630168	3005.71032751	376.0	5.24538698324	0.595287073295	0.101584824794	979.860863305	1880.03937852	3163.37146578	303.471223953	1.26293034201	0.0165738890027
813.484025828	1816.22630168	3005.71032751	376.0	-4.12824686132	0.207047506195	0.0353323389411	823.513161606	1596.60146985	2881.62718525	461.512553793	-2.89672563934	-0.0380147721698
813.484025828	1816.22630168	3005.71032751	376.0	-2.30998222429	-0.279556613154	-0.0477059066816	658.375676819	1905.68551836	2936.27895323	372.217758053	-2.34767914549	-0.0308094376049
813.484025828	1816.22630168	3005.71032751	376.0	-17.5988077754	-0.0606036710803	-0.0103419233925	731.574550205	1457.13164517	2476.74114468	288.034949305	-5.43089541646	-0.0712715933919
813.484025828	1816.22630168	3005.71032751	376.0	-5.59609480333	-0.145809931792	-0.0248822409202	700.623753221	1704.85123703	2837.50792807	432.032937812	-2.99283400878	-0.0392760368607
813.484025828	1816.22630168	3005.71032751	376.0	-11.1318994797	0.0697198859413	0.0118975914576	777.56475535	1443.61550802	2671.1176752	449.937411825	-4.37792934054	-0.057453140952
813.484025828	1816.22630168	3005.71032751	376.0	15.5795152531	0.652209819121	0.111298603946	1004.53113592	2054.52917291	3473.98542645	414.925117617	5.86059625383	0.0769107119925
813.484025828	1816.22630168	3005.71032751	376.0	-17.0549599088	-0.00704935754445	-0.0012029620383	748.786660034	1460.69128333	2493.08763618	283.60969281	-5.30503564002	-0.0696198902889
813.484025828	1816.22630168	3005.71032751	376.0	-12.5496133456	0.246060340311	0.0419898191657	841.938909196	1409.77469503	2628.50530312	376.79169889	-4.52113981739	-0.0593325435353
813.484025828	1816.22630168	3005.71032751	376.0	-9.88859600537	0.198443996997	0.03386416331	821.937980993	1483.78727571	2708.48777613	402.762519428	-3.92750254167	-0.0515420281059
813.484025828	1816.22630168	3005.71032751	376.0	17.7680590286	0.334343231365	0.0570551589361	859.003120008	2243.80771388	3539.76671273	436.955878844	7.93750469916	0.104166728335
813.484025828	1816.22630168	3005.71032751	376.0	-8.552417444	-0.094043174291	-0.0160483232578	718.389561858	1603.51902791	2748.64943314	426.740843376	-3.57533682161	-0.0469204307298
813.484025828	1816.22630168	3005.71032751	376.0	1.19120691598	0.0711299635032	0.0121382190278	767.767796214	1912.98814331	3041.5145568	360.758617277	-0.958057022952	-0.0125729268104
813.484025828	1816.22630168	3005.71032751	376.0	-11.8042816076	0.263345907751	0.0449395747016	845.059563112	1511.02127801	2650.90781614	294.826975021	-4.2200566803	-0.0553813212637
813.484025828	1816.22630168	3005.71032751	376.0	-19.5364866263	-0.378382894311	-0.0645704597801	648.350813213	1381.29423562	2418.50013135	388.855082515	-6.50232397825	-0.0853323356725
813.484025828	1816.22630168	3005.71032751	376.0	-0.0577685263813	-0.361512149994	-0.061691493173	630.676505398	2016.02288006	3003.97397294	357.274587484	-0.840376934846	-0.0110285686988
813.484025828	1816.22630168	3005.71032751	376.0	4.55115888324	0.204872476071	0.0349611733909	812.822557878	1982.67900573	3142.50498008	347.003416476	1.095095484	0.014371331811
813.484025828	1816.22630168	3005.71032751	376.0	-5.92186112641	0.179897873813	0.0306992958725	812.634458329	1623.95775865	2827.71633605	391.124119066	-3.09396955883	-0.0406032750503
813.484025828	1816.22630168	3005.71032751	376.0	-16.5022331033	-0.259332520008	-0.0442546962471	681.415286061	1378.51844034	2509.70100285	449.767276451	-5.9569995854	-0.0781758475775
813.484025828	1816.22630168	3005.71032751	376.0	-1.16001739825	-0.377077882407	-0.0643477615029	631.037664402	1892.01807523	2970.84356477	447.787825137	-2.24160000476	-0.0294173228971
813.484025828	1816.22630168	3005.71032751	376.0	6.04709359062	0.285152295755	0.0486608013234	843.104144277	1997.10056397	3187.46844407	347.263735827	1.8721660035	0.0245691076574
813.484025828	1816.22630168	3005.71032751	376.0	6.21738255949	0.227272966817	0.0387837827333	822.241136814	1965.33488027	3192.5868372	405.010820111	1.03749930101	0.0136154763912
813.484025828	1816.22630168	3005.71032751	376.0	5.54566070197	-0.396249375347	-0.0676193473289	619.23940243	2086.38202248	3172.39682395	466.77539904	0.765147855196	0.0100413104356
813.484025828	1816.22630168	3005.71032751	376.0	2.75522680799	0.0641753291906	0.0109514213636	765.261179424	1924.06509146	3088.52446422	399.19819334	-0.65014907275	-0.00853214006233
813.484025828	1816.22630168	3005.71032751	376.0	-6.25273538175	-0.0277294429603	-0.00473198685329	738.868355921	1677.79843536	2817.77121439	401.104423102	-3.09959504661	-0.0406771003492
813.484025828	1816.22630168	3005.71032751	376.0	7.19344964497	-0.175738076518	-0.0299894328529	682.308159845	2089.23707367	3221.92458639	450.379352874	1.72317803512	0.0226138849754
813.484025828	1816.22630168	3005.71032751	376.0	-6.15818730785	0.359422929566	0.0613349709158	883.195271508	1611.78514289	2820.61305561	325.632641206	-3.19743523539	-0.041961092328
813.484025828	1816.22630168	3005.71032751	376.0	13.814108687	0.42444252445	0.0724304649232	897.660229147	2147.08842082	3420.92241896	376.173769003	6.18453831526	0.0811619201477
813.484025828	1816.22630168	3005.71032751	376.0	14.5422496623	0.109695466494	0.0187193628829	773.618250309	2216.8122523	3442.80822746	452.377724854	6.00885246685	0.078856331586
813.484025828	1816.22630168	3005.71032751	376.0	-20.6857397841	-0.284087892687	-0.0484791625746	670.849097182	1386.33479873	2383.95691049	326.773014584	-6.48620438169	-0.0851207924106
813.484025828	1816.22630168	3005.71032751	376.0	-0.621634921437	0.454998934108	0.0776448693016	924.405129925	1689.86074293	2987.02578247	372.759909614	-2.33659399878	-0.0306639632385
813.484025828	1816.22630168	3005.71032751	376.0	-17.276813017	-0.427014254508	-0.0728693267078	622.383487308	1524.76399505	2486.41937439	339.271892029	-5.30378534861	-0.0696034822652
813.484025828	1816.22630168	3005.71032751	376.0	-3.12582661	0.336738928536	0.0574639809789	873.675032514	1684.81061464	2911.75703427	353.27138712	-2.68791881719	-0.03527452516
813.484025828	1816.22630168	3005.71032751	376.0	-3.01623503515	0.649028984603	0.11075579942	1016.10011389	1565.27434848	2915.05103955	333.676577182	-2.78316348632	-0.0365244552011
813.484025828	1816.22630168	3005.71032751	376.0	15.5135757514	0.567091960879	0.0967733721637	963.645098865	2045.93147473	3472.00347603	462.42690244	5.12941072145	0.0673151013313
813.484025828	1816.22630168	3005.71032751	376.0	8.22043037569	0.318170121615	0.0542952425964	854.516456993	2065.98298321	3252.79265227	332.293212071	3.53624346439	0.0464073945457
813.484025828	1816.22630168	3005.71032751	376.0	-11.4744336946	-0.414733998082	-0.0707737198093	624.573717611	1585.93897751	2660.82208892	450.309393798	-4.21853308872	-0.0553613266236
813.484025828	1816.22630168	3005.71032751	376.0	-11.1748349611	0.493645330532	0.0842398174969	944.692128041	1376.71502248	2669.827159	348.420008482	-4.24089743371	-0.0556548219647
813.484025828	1816.22630168	3005.71032751	376.0	-14.169698894	-0.439852385397	-0.0750601340268	614.267773598	1674.33729246	2579.81022447	291.205158414	-4.45761313676	-0.0584988600624
813.484025828	1816.22630168	3005.71032751	376.0	4.03421755393	-0.00114595415428	-0.00019555531643	740.187641154	1998.75016559	3126.96722116	388.029414418	0.479426701558	0.00629168899683
813.484025828	1816.22630168	3005.71032751	376.0	0.580193078943	0.549457393201	0.0937640602732	967.846427073	1654.05638152	3023.1492508	401.246442212	-2.17606141197	-0.0285572363775
813.484025828	1816.22630168	3005.71032751	376.0	7.14379506229	0.366333917889	0.0625143204588	877.728524074	1941.70849687	3220.43211347	400.99509253	1.35428374652	0.0177727525789
813.484025828	1816.22630168	3005.71032751	376.0	-6.97952162131	0.115010907195	0.019626434675	788.132228244	1664.5760858	2795.92612532	343.217811276	-3.24657701331	-0.04260599755
813.484025828	1816.22630168	3005.71032751	376.0	-7.45913742205	0.518895617053	0.0885487401114	954.976834061	1447.05185227	2781.51026367	379.481577338	-3.50373470472	-0.0459807704032
813.484025828	1816.22630168	3005.71032751	376.0	11.6123277595	0.642714186546	0.10967818883	1003.86626	1884.70748171	3354.74326224	466.169520523	2.19898370646	0.0288580538905
813.484025828	1816.22630168	3005.71032751	376.0	-15.7983557026	-0.15793786699	-0.0269518544351	705.680207994	1419.10729973	2530.85751858	406.070010855	-5.38746879911	-0.0707016902771
813.484025828	1816.22630168	3005.71032751	376.0	-3.24833288164	0.0210231014469	0.00358755997387	754.424490127	1801.52022511	2908.07485061	352.130135376	-2.63640701742	-0.034598517289
813.484025828	1816.22630168	3005.71032751	376.0	-17.09776932	-0.291511739981	-0.0497460307136	662.440150099	1477.07292157	2491.80090928	352.287837613	-5.38732448883	-0.0706997964413
813.484025828	1816.22630168	3005.71032751	376.0	-5.07067457368	0.593244168558	0.101236206239	990.760713293	1416.84099442	2853.30053817	445.698830456	-3.20648110358	-0.0420798045089
813.484025828	1816.22630168	3005.71032751	376.0	-18.2609328236	-0.451005285343	-0.0769633592736	621.319868554	1450.38245621	2456.83958373	385.137258967	-5.89296042009	-0.0773354385839
813.484025828	1816.22630168	3005.71032751	376.0	-3.72168577905	-0.344746972449	-0.0588305413735	639.841443554	1895.4380799	2893.84723369	358.567710233	-2.62835674999	-0.0344928707348
813.484025828	1816.22630168	3005.71032751	376.0	-5.06856898214	0.569004231858	0.0970996982694	977.701303585	1497.20814895	2853.36382615	378.454373622	-3.07186614653	-0.0403132040226
813.484025828	1816.22630168	3005.71032751	376.0	-4.92589598702	0.381022695025	0.0650209377176	891.888921148	1662.93296638	2857.6521631	302.83027557	-3.05671555693	-0.0401143773875
813.484025828	1816.22630168	3005.71032751	376.0	7.02274732467	0.630310067355	0.107561444941	999.926022935	1816.24874018	3216.79376912	400.619006006	0.533655799158	0.00700335694433
813.484025828	1816.22630168	3005.71032751	376.0	10.8696174426	0.663607598647	0.113243617516	1010.90469053	1987.60829273	3332.41954154	333.906558275	4.23243620008	0.0555437821533
813.484025828	1816.22630168	3005.71032751	376.0	-0.435226625872	0.45359003577	0.0774044429642	921.128266423	1759.97737038	2992.62867586	311.523039058	-1.94842377125	-0.0255698657644
813.484025828	1816.22630168	3005.71032751	376.0	2.43317567675	0.0868763032437	0.0148253077208	771.650877331	1949.02938462	3078.84454011	358.164278161	-0.190520727857	-0.00250027201912
813.484025828	1816.22630168	3005.71032751	376.0	-8.01841356811	-0.165877972897	-0.0283068213135	694.48491639	1677.93212475	2764.70004279	392.283001652	-3.37176740484	-0.044248916074
813.484025828	1816.22630168	3005.71032751	376.0	6.01124176851	0.587172000484	0.100200000083	975.212743506	1907.79553278	3186.39084215	303.382565867	1.79582394549	0.0235672433791
813.484025828	1816.22630168	3005.71032751	376.0	12.1478870134	0.563463550761	0.0961541895496	960.626486485	2091.86167442	3370.84062204	318.352461137	5.75089270472	0.0754710328703
813.484025828	1816.22630168	3005.71032751	376.0	-10.966297818	-0.286854816356	-0.0489513338492	661.371843279	1557.75001714	2676.09518144	456.973321022	-4.17827592142	-0.0548330173415
813.484025828	1816.22630168	3005.71032751	376.0	20.0231447656	0.626296398807	0.106876518568	990.356523143	2177.20935988	3607.54805762	439.982174592	8.48825653837	0.111394442761
813.484025828	1816.22630168	3005.71032751	376.0	-15.085025463	-0.283675054697	-0.0484087124057	663.412920906	1510.37461956	2552.29815926	378.510618797	-4.92093210565	-0.0645791614915
813.484025828	1816.22630168	3005.71032751	376.0	-2.55624193047	-0.387914543131	-0.0661970210122	628.303346304	1836.62457074	2928.87709981	463.94918276	-2.47147961259	-0.0324341156509
813.484025828	1816.22630168	3005.71032751	376.0	-5.10160499564	0.432706832505	0.0738407564002	914.901134153	1579.41399662	2852.37085928	358.055728508	-3.02304597169	-0.0396725193135
813.484025828	1816.22630168	3005.71032751	376.0	-5.78880334171	0.5107495054	0.0871586186689	949.945294561	1538.11764626	2831.71566763	343.652726805	-3.17022003847	-0.0416039375127
813.484025828	1816.22630168	3005.71032751	376.0	15.6991721333	0.507349697745	0.0865784467141	933.71040302	2195.50848577	3477.58196565	348.363076861	7.78854078602	0.102211821339
813.484025828	1816.22630168	3005.71032751	376.0	-15.4030375285	-0.313993832333	-0.0535825652446	661.535627046	1424.83323475	2542.73963776	456.370775962	-5.54241270045	-0.072735074809
813.484025828	1816.22630168	3005.71032751	376.0	-8.86560414858	0.00702175733866	0.00119825210557	752.575693105	1554.26394045	2739.23594802	432.396314464	-3.70202222564	-0.0485829688405
813.484025828	1816.22630168	3005.71032751	376.0	-3.30811088738	0.577048941169	0.0984725155579	981.752912671	1503.26192484	2906.27809692	421.263259408	-2.81009444856	-0.0368778799024
813.484025828	1816.22630168	3005.71032751	376.0	-7.72661268802	0.526237886151	0.0898016870564	959.222808129	1409.947715	2773.47073198	404.300208851	-3.61721637385	-0.0474700311529
813.484025828	1816.22630168	3005.71032751	376.0	12.4045992546	0.163293609732	0.0278658037085	792.652000515	2226.5950863	3378.55664839	359.309561573	6.30594688385	0.0827552084494
813.484025828	1816.22630168	3005.71032751	376.0	8.47976873353	0.0612961404896	0.0104600922337	758.72109743	2092.2968455	3260.58761208	409.569669149	2.85611307786	0.037481798922
813.484025828	1816.22630168	3005.71032751	376.0	-5.11484437263	-0.0238751988516	-0.00407426601562	739.122494329	1780.85106108	2851.97292196	331.99936655	-2.92994329835	-0.0384506994534
813.484025828	1816.22630168	3005.71032751	376.0	-8.60393716311	-0.00200434810995	-0.000342038926612	749.668805222	1552.29626691	2747.10089962	445.135827495	-3.68349070848	-0.0483397730771
813.484025828	1816.22630168	3005.71032751	376.0	-0.695511904598	-0.192833512242	-0.0329067427034	684.041249657	1905.23661518	2984.80525436	395.527389524	-2.00782419846	-0.02634939893
813.484025828	1816.22630168	3005.71032751	376.0	-12.8100899329	0.148755862092	0.0253849594014	805.199821695	1430.99303265	2620.67613143	384.483277083	-4.56240122916	-0.0598740318787
813.484025828	1816.22630168	3005.71032751	376.0	-2.85334221432	0.520801912854	0.088874046562	954.909914971	1554.05304785	2919.94712589	410.984163067	-2.69851315811	-0.0354135585054
813.484025828	1816.22630168	3005.71032751	376.0	5.63931647857	0.547253972452	0.0933880499065	959.862183389	1836.25322864	3175.2118453	379.096433276	0.295750601543	0.00388124149007
813.484025828	1816.22630168	3005.71032751	376.0	7.19742341081	0.254100196885	0.0433618083422	832.452934261	1968.23439091	3222.04402628	421.356701109	1.29563399615	0.0170030708156
813.484025828	1816.22630168	3005.71032751	376.0	-10.1144912756	0.379987823372	0.0648443384594	894.160573357	1445.52438611	2701.69801866	362.013059194	-3.96474780022	-0.0520308110265
813.484025828	1816.22630168	3005.71032751	376.0	14.3041139622	0.380587841025	0.0649467305503	879.024787203	2155.25452656	3435.65055813	401.371244364	6.14083192142	0.0805883454254
813.484025828	1816.22630168	3005.71032751	376.0	-5.44373418264	0.437434247574	0.0746474825211	917.005686524	1570.12190934	2842.08744698	354.959851111	-3.08265404379	-0.0404547774776
813.484025828	1816.22630168	3005.71032751	376.0	10.7848595102	0.130190574739	0.0222168216278	782.321472799	2127.01058485	3329.87196361	420.539905964	4.02837839098	0.0528658581493
813.484025828	1816.22630168	3005.71032751	376.0	7.51804321737	0.0689922472795	0.0117734210375	764.198028061	2002.98060972	3231.68092892	464.50229114	1.12428548813	0.0147544027314
813.484025828	1816.22630168	3005.71032751	376.0	-1.59107430928	-0.291114187918	-0.0496781890645	653.609283872	1940.49031507	2957.88724267	363.787643732	-1.92458477524	-0.0252570180477
813.484025828	1816.22630168	3005.71032751	376.0	8.13763923294	0.240611421776	0.0410599695863	822.966074152	2118.65830095	3250.30419035	308.679815243	4.15488361378	0.0545260316769
813.484025828	1816.22630168	3005.71032751	376.0	-14.7386543455	-0.290325788065	-0.0495436498404	667.866016314	1427.80016988	2562.70907171	467.04288551	-5.40961341824	-0.0709923020766
813.484025828	1816.22630168	3005.71032751	376.0	8.20524131056	-0.017805381826	-0.00303846106245	732.686567573	2072.71673981	3252.33611297	446.932805592	2.11573500415	0.0277655512356
813.484025828	1816.22630168	3005.71032751	376.0	2.84512556768	0.456585677636	0.0779156446478	921.294198176	1799.03631379	3091.22656052	370.89604856	-1.00609849884	-0.0132033923732
813.484025828	1816.22630168	3005.71032751	376.0	6.05632615651	0.603876817298	0.103050651416	984.494096818	1872.37336387	3187.74594826	330.878487569	1.26804470622	0.0166410066434
813.484025828	1816.22630168	3005.71032751	376.0	-2.44207296751	0.484761399208	0.0827237882607	938.152021795	1595.95072764	2932.30868812	398.205938687	-2.61087712511	-0.0342634793321
813.484025828	1816.22630168	3005.71032751	376.0	-2.77278030561	-0.222256425502	-0.0379277176625	672.608706659	1944.14638307	2922.3685835	305.613493773	-1.87236288311	-0.0245716913794
813.484025828	1816.22630168	3005.71032751	376.0	-15.9425567088	-0.0164941505621	-0.00281470146111	748.136061757	1430.31306684	2526.52325404	348.074125444	-5.18520577966	-0.068047319943
813.484025828	1816.22630168	3005.71032751	376.0	0.646574912067	-0.280287323975	-0.047830601361	651.257959506	2065.27671785	3025.14449641	308.609819059	0.310482601434	0.00407457482197
813.484025828	1816.22630168	3005.71032751	376.0	-5.56113433552	0.210801844385	0.0359730109873	824.605675735	1603.97645713	2838.55873846	409.976605591	-3.06188556679	-0.040182225286
813.484025828	1816.22630168	3005.71032751	376.0	7.69508705915	0.628127367804	0.107188970615	998.259837134	1832.5075599	3237.00235395	406.234956919	0.861013069634	0.0112993841159
813.484025828	1816.22630168	3005.71032751	376.0	0.239428481246	-0.0953401727108	-0.0162696540462	715.418231341	1873.53812444	3012.90685409	423.95049831	-2.00953067622	-0.0263717936512
813.484025828	1816.22630168	3005.71032751	376.0	13.9352972945	0.289748557778	0.0494451463785	842.162570503	2152.2477066	3424.56499746	430.15472035	5.56015175597	0.0729678708133
813.484025828	1816.22630168	3005.71032751	376.0	-10.3236608778	-0.0544632429968	-0.00929406877079	730.139847577	1629.46744331	2695.41098632	335.803695437	-3.80066668701	-0.0498775155775
813.484025828	1816.22630168	3005.71032751	376.0	0.473184542684	0.523672846709	0.0893639670152	955.813509549	1655.6485816	3019.93288417	408.470793021	-2.18386356148	-0.0286596267911
813.484025828	1816.22630168	3005.71032751	376.0	11.8141151357	0.297912489033	0.0508383087086	843.955843016	2227.14494434	3360.80840624	289.70761889	6.90746758594	0.0906491809179
813.484025828	1816.22630168	3005.71032751	376.0	5.54230218371	0.164820697651	0.0281263989166	798.614776397	1977.61430565	3172.29587662	396.066794578	0.921411688438	0.0120920169086
813.484025828	1816.22630168	3005.71032751	376.0	-9.18023074964	-0.340638089602	-0.0581293668262	643.29920659	1661.815398	2729.77918378	424.664579185	-3.61504087852	-0.0474414813454
813.484025828	1816.22630168	3005.71032751	376.0	-1.71129660216	-0.210812749315	-0.0359748718967	678.576643476	1902.91783287	2954.2737088	372.779232459	-2.18938605851	-0.0287321005053
813.484025828	1816.22630168	3005.71032751	376.0	-1.45209032415	0.519575774974	0.088664808016	953.842243815	1627.0481687	2962.06469867	381.174286149	-2.46863925787	-0.0323968406545
813.484025828	1816.22630168	3005.71032751	376.0	7.00346593157	0.471927715139	0.0805337397848	923.253100512	1913.98488639	3216.2142263	378.976239398	1.38503067349	0.0181762555576
813.484025828	1816.22630168	3005.71032751	376.0	10.2543723675	0.218942399896	0.0373621842826	816.424971965	2064.32755138	3313.92705678	433.17453343	3.18198574229	0.0417583430747
813.484025828	1816.22630168	3005.71032751	376.0	-20.7320242312	-0.155270496159	-0.0264966716995	709.212481775	1362.19496394	2382.56573409	311.158288374	-6.49345302226	-0.0852159189273
813.484025828	1816.22630168	3005.71032751	376.0	-7.15763653923	0.553865601322	0.0945163142189	969.60905863	1524.23501566	2790.57250684	296.728432551	-3.47324228818	-0.0455806074564
813.484025828	1816.22630168	3005.71032751	376.0	4.93287225939	0.368175887349	0.0628286497182	884.540586619	1810.99027641	3153.97817845	458.447315424	-0.99202959207	-0.0130187610508
813.484025828	1816.22630168	3005.71032751	376.0	-14.1471073435	-0.262314861416	-0.0447636282281	667.127998249	1569.78559558	2580.48926104	343.575667216	-4.56041695643	-0.0598479915542
813.484025828	1816.22630168	3005.71032751	376.0	-16.1873163651	-0.142118905962	-0.0242523730311	706.195560543	1475.28014818	2519.16648778	337.690779055	-5.13748989878	-0.0674211272806
813.484025828	1816.22630168	3005.71032751	376.0	-9.98391551085	0.325153832759	0.0554870021773	872.502407427	1429.95842325	2705.62274791	403.161917231	-4.01888876149	-0.0527413223293
813.484025828	1816.22630168	3005.71032751	376.0	7.57007361401	0.2395934567	0.0408862554096	822.523404548	2115.98329821	3233.24481192	294.738109161	4.036564164	0.0529732829921
813.484025828	1816.22630168	3005.71032751	376.0	-10.133023016	0.49818063244	0.085013759802	947.170629523	1374.05829206	2701.14100823	379.912086644	-4.07991921365	-0.0535422468982
813.484025828	1816.22630168	3005.71032751	376.0	11.7986546061	0.186167639414	0.031769221743	801.751751243	2182.37765158	3360.34370751	376.214304687	5.48034514518	0.071920539963
813.484025828	1816.22630168	3005.71032751	376.0	-0.158149839863	-0.0986310272081	-0.016831233312	708.293157559	1988.74532257	3000.95680144	303.918321313	-0.492484837547	-0.00646305561086
813.484025828	1816.22630168	3005.71032751	376.0	5.64145020951	0.467500480793	0.0797782390432	919.142489138	1962.81575081	3175.27597908	293.317739126	2.10065504391	0.0275676514949
813.484025828	1816.22630168	3005.71032751	376.0	-8.89570851287	-0.171724801493	-0.0293045736337	691.40275827	1749.22318664	2738.33109803	297.705153117	-3.55348352981	-0.0466336421235
813.484025828	1816.22630168	3005.71032751	376.0	11.0502825997	0.375715639499	0.0641152968429	877.711054319	2095.81637202	3337.84981282	364.322386481	4.67059981902	0.0612939608795
813.484025828	1816.22630168	3005.71032751	376.0	0.313962418535	0.0113220689352	0.00193209367496	743.948689032	1981.97788176	3015.14712834	289.220557557	-0.172019276888	-0.0022574708253
813.484025828	1816.22630168	3005.71032751	376.0	7.31349977416	0.366276455164	0.0625045145331	876.715384098	1968.78600342	3225.53294552	380.031558005	1.8660827139	0.0244892744606
813.484025828	1816.22630168	3005.71032751	376.0	12.1088480912	-0.0396423519844	-0.00676490648198	723.191740318	2178.53652742	3369.66722513	467.938957392	4.38231487306	0.0575106938722
813.484025828	1816.22630168	3005.71032751	376.0	2.61471285351	0.564050008295	0.0962542676272	975.047650795	1641.72826157	3084.30102178	467.525109415	-1.91700470225	-0.0251575420243
813.484025828	1816.22630168	3005.71032751	376.0	-9.74314347701	0.503185289861	0.0858677969046	946.943533728	1457.17418626	2712.85965779	308.741937805	-3.9044161128	-0.0512390565984
813.484025828	1816.22630168	3005.71032751	376.0	5.41448371664	0.358959422859	0.0612558742079	874.56815789	1935.85844244	3168.45402376	358.027423429	1.05564666962	0.013853630835
813.484025828	1816.22630168	3005.71032751	376.0	-10.0227117355	0.228703734176	0.0390279409857	834.70313577	1442.87956972	2704.45664578	426.873940289	-4.0656788498	-0.053355365483
813.484025828	1816.22630168	3005.71032751	376.0	-3.40776442722	0.124974223194	0.0213266592481	792.093622477	1681.91484933	2903.28280018	429.274328376	-2.68616917964	-0.0352515640372
813.484025828	1816.22630168	3005.71032751	376.0	-16.533958223	-0.268971938791	-0.0458996482579	665.389597296	1542.74545953	2508.74743765	300.612380829	-5.06603141951	-0.066483351962
813.484025828	1816.22630168	3005.71032751	376.0	3.08090740803	-0.307073393972	-0.0524016030669	641.217429384	2156.86205987	3098.31347965	300.233990397	2.15428689541	0.0282714815671
813.484025828	1816.22630168	3005.71032751	376.0	5.79058939571	0.162891901529	0.0277972528207	797.333972961	1993.57963374	3179.758671	388.8450643	1.22358258424	0.0160575142288
813.484025828	1816.22630168	3005.71032751	376.0	5.08920584968	0.451435268956	0.0770367353168	917.764027012	1834.1253304	3158.67711332	406.787755907	-0.266906910491	-0.00350271536078
813.484025828	1816.22630168	3005.71032751	376.0	2.89065154994	0.0121162407492	0.00206761787528	742.195876653	2052.70435643	3092.59493968	297.694706597	1.37232968675	0.0180095759417
813.484025828	1816.22630168	3005.71032751	376.0	9.6933993874	0.322135487475	0.0549719261903	854.426128196	2156.11274706	3297.06583398	286.526958728	5.42700412901	0.0712205266274
813.484025828	1816.22630168	3005.71032751	376.0	6.40216941053	0.0722923324864	0.0123365755096	762.730633768	2073.02795405	3198.14099466	362.382406841	2.35971061097	0.0309673308526
813.484025828	1816.22630168	3005.71032751	376.0	5.08509417999	0.443103219861	0.0756148839354	913.445030144	1848.59815712	3158.55352844	396.510341172	-0.0709188355276	-0.000930693379628
813.484025828	1816.22630168	3005.71032751	376.0	13.6323423755	0.284125590113	0.0484855955823	840.527976088	2120.30916409	3415.45905017	454.621909987	4.86372101442	0.0638283597694
813.484025828	1816.22630168	3005.71032751	376.0	4.76308672456	0.525577064603	0.0896889188743	947.842959511	1877.61911262	3148.87491709	323.412844963	0.798840048406	0.0104834652022
813.484025828	1816.22630168	3005.71032751	376.0	-8.50150317284	0.118021424664	0.0201401748573	788.99569208	1654.77370802	2750.17976865	306.410368551	-3.54423808869	-0.0465123108752
813.484025828	1816.22630168	3005.71032751	376.0	-6.86211450231	-0.303097325552	-0.0517230930977	653.262629956	1715.10521317	2799.45504323	431.087200095	-3.17987947961	-0.0417307018322
813.484025828	1816.22630168	3005.71032751	376.0	-3.67358880315	0.0442640720211	0.00755359590805	762.951625714	1733.48594659	2895.29288946	398.855317154	-2.68453576649	-0.0352301281691
813.484025828	1816.22630168	3005.71032751	376.0	-12.8921459838	0.342880306637	0.0585119977195	879.281655983	1411.78188813	2618.20976423	327.146220124	-4.5190184948	-0.0593047046562
813.484025828	1816.22630168	3005.71032751	376.0	4.60956019464	0.538443621544	0.0918845770553	960.809408202	1745.51476499	3144.26035433	437.936181135	-1.22358919954	-0.0160576010439
813.484025828	1816.22630168	3005.71032751	376.0	8.27017763924	0.557528420387	0.0951413686667	959.206044661	1996.41560961	3254.28791091	298.666256637	3.49742484699	0.0458979638713
813.484025828	1816.22630168	3005.71032751	376.0	-2.93945072691	0.0332693754506	0.00567736782434	758.181853463	1830.19815758	2917.35895344	328.97894239	-2.57608082441	-0.033806834966
813.484025828	1816.22630168	3005.71032751	376.0	7.39558049846	0.0750299806636	0.0128037509665	763.360151783	2089.92567647	3228.00005433	374.71422607	2.78179277795	0.0365064669023
813.484025828	1816.22630168	3005.71032751	376.0	5.76804530564	0.21830348455	0.03725315436	816.002433293	2043.4166408	3179.08106095	319.66198686	2.38731237562	0.0313295587352
813.484025828	1816.22630168	3005.71032751	376.0	6.16252937502	0.516162595761	0.0880823542254	943.1938069	1897.67863375	3190.93810937	350.065668713	1.24863347758	0.01638626611
813.484025828	1816.22630168	3005.71032751	376.0	-0.843362992539	0.30961446061	0.0528352321861	863.026966703	1677.95346234	2980.36127894	439.380849896	-2.33680901359	-0.0306667849552
813.484025828	1816.22630168	3005.71032751	376.0	11.3526171862	0.00208933672347	0.000356542102981	737.407825917	2155.56801341	3346.93711471	453.961275388	4.05227976072	0.0531795244189
813.484025828	1816.22630168	3005.71032751	376.0	10.617373838	0.384586088833	0.0656290253982	880.309298848	2148.47145365	3324.83782947	296.057076971	5.696911846	0.0747626226509
813.484025828	1816.22630168	3005.71032751	376.0	4.49338969764	0.303194286566	0.0517396393458	854.057050998	1894.97409721	3140.7686057	391.737457493	0.000591231803682	7.75894755488e-06
813.484025828	1816.22630168	3005.71032751	376.0	5.87429841374	0.120919647911	0.0206347522033	780.944783481	2031.87975521	3182.2747216	369.450182908	1.751365409	0.0229837980183
813.484025828	1816.22630168	3005.71032751	376.0	-11.8648881048	-0.17970958411	-0.0306671645239	693.665130729	1529.33429059	2649.08616039	426.086739071	-4.31614771615	-0.0566423584796
813.484025828	1816.22630168	3005.71032751	376.0	-12.1950294224	0.175258432539	0.0299075823446	812.706931837	1484.26707163	2639.16306871	342.189065251	-4.2944385677	-0.0563574615183
813.484025828	1816.22630168	3005.71032751	376.0	20.7224153401	0.61939738557	0.105699212555	986.704359701	2207.61378433	3628.56610549	434.24796146	9.11448896944	0.119612716134
813.484025828	1816.22630168	3005.71032751	376.0	-3.91043293608	0.623560829066	0.106409697793	1004.37074255	1481.31131461	2888.1740409	402.491983739	-2.91079583903	-0.0381994204597
813.484025828	1816.22630168	3005.71032751	376.0	6.22287475477	0.468313238473	0.079916934893	919.743177302	1960.55362948	3192.75191668	312.455109897	2.13184743888	0.0279770005102
813.484025828	1816.22630168	3005.71032751	376.0	-1.92893927095	-0.402100532424	-0.0686178382976	623.307704413	1932.42733881	2947.73200063	391.996957409	-2.25047143252	-0.0295337458336
813.484025828	1816.22630168	3005.71032751	376.0	8.77222683367	0.307021973552	0.0523928282513	849.05125236	2114.08538003	3269.3780554	306.241423005	4.45310398521	0.0584396848453
813.484025828	1816.22630168	3005.71032751	376.0	-10.0379100609	-0.0430983604319	-0.00735466901569	737.362869836	1510.17337409	2703.99982814	456.463584213	-4.05611367942	-0.0532298383127
813.484025828	1816.22630168	3005.71032751	376.0	-11.8231325167	0.435231203393	0.0742715364152	918.303109778	1399.26261209	2650.34121242	332.775490552	-4.32799396083	-0.0567978210082
813.484025828	1816.22630168	3005.71032751	376.0	-14.4856671919	0.218729181313	0.0373257988589	828.842579635	1455.48054252	2570.31313271	285.990010558	-4.78547517122	-0.0628015114334
813.484025828	1816.22630168	3005.71032751	376.0	5.99556678903	0.338212485598	0.0577154412284	869.891780837	1862.19957348	3185.91969768	453.82834336	-0.254130246913	-0.0033350426104
813.484025828	1816.22630168	3005.71032751	376.0	-2.44950220828	-0.0467458791231	-0.00797711247834	731.758015316	1801.68103513	2932.08538666	398.646336212	-2.47690943443	-0.0325053731553
813.484025828	1816.22630168	3005.71032751	376.0	11.8559308016	0.150601166718	0.0256998578017	788.628103373	2185.68695519	3362.06526403	387.750205471	5.37991884446	0.0706026095073
813.484025828	1816.22630168	3005.71032751	376.0	19.4363640776	0.509350060193	0.0869198054937	934.8859289	2199.36176036	3589.91112988	455.663440623	8.15340355885	0.107000046704
813.484025828	1816.22630168	3005.71032751	376.0	-8.05732242559	0.0770835397128	0.0131541876643	774.038314947	1692.05982864	2763.53055524	297.432411658	-3.4774721938	-0.0456361180289
813.484025828	1816.22630168	3005.71032751	376.0	0.281017614947	-0.108592456695	-0.0185311359548	711.511914216	1862.74292078	3014.15690298	439.902067985	-2.06981414548	-0.0271629152949
813.484025828	1816.22630168	3005.71032751	376.0	-4.98239417535	0.229651333337	0.0391896473271	831.080187499	1662.71982131	2855.95399122	362.153982409	-2.9408669387	-0.0385940543137
813.484025828	1816.22630168	3005.71032751	376.0	14.509843259	0.451795040229	0.0770981297319	909.918834777	2125.91308682	3441.83418485	406.002263248	5.96966035155	0.0783419993642
813.484025828	1816.22630168	3005.71032751	376.0	0.977398063922	0.282781533881	0.0482562344507	852.014860939	1741.82801139	3035.08808205	441.245209727	-2.06065344197	-0.0270426960888
813.484025828	1816.22630168	3005.71032751	376.0	5.13185224709	0.0543590933797	0.00927629579858	756.337807437	2072.36073622	3159.95894049	331.260396832	2.14820188847	0.0281916258329
813.484025828	1816.22630168	3005.71032751	376.0	6.38248444989	0.392942155101	0.0670549752732	886.986487116	1983.11568709	3197.54932177	327.447147563	2.17552593984	0.0285502091842
813.484025828	1816.22630168	3005.71032751	376.0	-6.09913999402	0.623156082696	0.106340628446	1003.32357819	1502.13094483	2822.38784682	316.933323797	-3.28673634792	-0.0431330229386
813.484025828	1816.22630168	3005.71032751	376.0	-0.0121906627773	0.353033599476	0.0602446415488	879.29693442	1771.72740945	3005.3439115	354.319567629	-2.04546280772	-0.0268433439334
813.484025828	1816.22630168	3005.71032751	376.0	-0.831343601046	-0.447722127482	-0.076403093427	611.043507554	1921.02048167	2980.72254703	448.658557812	-2.17828393801	-0.0285864033859
813.484025828	1816.22630168	3005.71032751	376.0	-0.572466434925	0.429759115057	0.0733377329448	913.706697151	1640.85213393	2988.50364475	433.944813667	-2.32384270777	-0.0304966234615
813.484025828	1816.22630168	3005.71032751	376.0	-11.2052386052	-0.0173342064119	-0.00295805570168	741.889291667	1637.64336916	2668.91331353	289.380652706	-4.01069885177	-0.052633843199
813.484025828	1816.22630168	3005.71032751	376.0	10.9831810676	0.130194360541	0.0222174676692	783.388815757	2084.64652699	3335.83293514	467.797592401	3.20330582718	0.0420381342149
813.484025828	1816.22630168	3005.71032751	376.0	-10.2734994187	-0.179670632493	-0.0306605174903	692.142844415	1581.10978486	2696.91869448	423.666065207	-3.91403914903	-0.0513653431631
813.484025828	1816.22630168	3005.71032751	376.0	11.8597589929	-0.218665078508	-0.0373148598136	666.271465122	2233.11134362	3362.18032837	462.797519627	4.73021572781	0.0620763218873
813.484025828	1816.22630168	3005.71032751	376.0	-5.68684161356	0.612638410137	0.104545803778	1000.20072101	1405.41740586	2834.78034182	429.162214948	-3.29735606225	-0.0432723892683
813.484025828	1816.22630168	3005.71032751	376.0	-1.06408997653	-0.241387801509	-0.0411924575953	665.263042998	1989.74256105	2973.72686519	318.721261145	-1.02935304042	-0.0135085700843
813.484025828	1816.22630168	3005.71032751	376.0	-8.31463722689	0.556817072137	0.0950199781804	973.147728401	1407.38042567	2755.79641768	375.268263615	-3.6923306099	-0.0484557822821
813.484025828	1816.22630168	3005.71032751	376.0	-4.21499522874	0.45168802564	0.0770798678566	922.51438726	1654.90231741	2879.01978061	301.603075946	-2.97389264125	-0.0390274624836
813.484025828	1816.22630168	3005.71032751	376.0	2.45582260743	-0.151945545876	-0.0259292740402	693.778081693	1967.34406892	3079.52524124	418.403090628	-0.732102759842	-0.00960764776695
813.484025828	1816.22630168	3005.71032751	376.0	7.87139222528	-0.0762900242803	-0.0130187754745	710.996352332	2173.50238937	3242.30157654	357.802834842	3.80506302678	0.0499352103252
813.484025828	1816.22630168	3005.71032751	376.0	-11.9956338747	-0.226402408813	-0.038635223347	677.432954925	1592.99868365	2645.15632129	374.724682714	-4.14360952806	-0.0543780777961
813.484025828	1816.22630168	3005.71032751	376.0	-10.8163585105	-0.183839168094	-0.0313718716884	691.590343611	1556.63829198	2680.6019227	432.37328711	-4.07548501784	-0.0534840553522
813.484025828	1816.22630168	3005.71032751	376.0	0.763047357672	0.592194194456	0.101057029771	986.131924234	1710.15755792	3028.64532074	332.355838583	-1.89043994696	-0.0248089231884
813.484025828	1816.22630168	3005.71032751	376.0	0.538772161953	0.275307542285	0.0469808092637	848.838084065	1767.05397581	3021.90425802	406.012198141	-2.11097500265	-0.0277030840242
813.484025828	1816.22630168	3005.71032751	376.0	-2.72546378404	0.400560787541	0.0683550831981	901.538751257	1577.69625125	2923.79078108	444.555778575	-2.67893352654	-0.0351566079598
813.484025828	1816.22630168	3005.71032751	376.0	-10.6149205949	-0.137343714173	-0.0234374938862	705.559839755	1563.59976531	2686.65656293	417.496957867	-3.99022448897	-0.0523651507739
813.484025828	1816.22630168	3005.71032751	376.0	-8.45625400303	0.378432879225	0.0645789896288	895.61916359	1399.29743375	2751.53982762	456.623230278	-3.89496072835	-0.0511149701883
813.484025828	1816.22630168	3005.71032751	376.0	-7.85101116852	0.271883643496	0.0463965261939	848.571342997	1553.04385107	2769.731674	368.116479936	-3.46010395624	-0.0454081884021
813.484025828	1816.22630168	3005.71032751	376.0	6.90246724853	0.64746462441	0.110488843756	1006.20798326	1858.73953662	3213.17849845	348.230978566	1.36304769288	0.0178877649984
813.484025828	1816.22630168	3005.71032751	376.0	-1.16423345056	-0.169394893891	-0.0289069784797	691.861779971	1884.37543284	2970.71684245	394.479629639	-2.20635413971	-0.0289547787364
813.484025828	1816.22630168	3005.71032751	376.0	-5.08732080527	0.325194806673	0.0554939943128	869.534020769	1602.27421918	2852.80020067	380.991960718	-2.98857704566	-0.0392201712029
813.484025828	1816.22630168	3005.71032751	376.0	8.5264602741	0.248097743805	0.0423374989429	825.74102305	2126.10303212	3261.99102454	310.146969362	4.37324754667	0.0573917000876
813.484025828	1816.22630168	3005.71032751	376.0	-10.6727092183	0.297285756908	0.0507313578342	863.661021302	1379.39583129	2684.91960431	441.862751715	-4.35369536389	-0.0571351097623
813.484025828	1816.22630168	3005.71032751	376.0	-8.77850647002	-0.0691929586487	-0.0118076721244	724.026574524	1729.58054861	2741.85385194	288.246728799	-3.58133256966	-0.0469991150874
813.484025828	1816.22630168	3005.71032751	376.0	4.41043455366	-0.408827337159	-0.0697657571945	611.418437193	2231.35613499	3138.27521437	295.500642187	3.37166458809	0.0442475667729
813.484025828	1816.22630168	3005.71032751	376.0	17.577943879	0.591856160916	0.100999344866	973.620559465	2165.58477312	3534.05240204	394.847069452	7.85504099201	0.103084527454
813.484025828	1816.22630168	3005.71032751	376.0	11.7543546546	0.300235866322	0.0512347894747	846.004918949	2156.19301788	3359.01217929	356.814242458	5.52524460026	0.0725097716569
813.484025828	1816.22630168	3005.71032751	376.0	5.67933799834	0.25139826094	0.0429007271229	831.363424656	1962.08417358	3176.41477626	382.967178024	1.04253716578	0.013681590102
813.484025828	1816.22630168	3005.71032751	376.0	6.03986054943	0.422301966576	0.0720651820096	901.571017507	1919.26592142	3187.25103981	366.414100876	1.1334262201	0.0148743598439
813.484025828	1816.22630168	3005.71032751	376.0	-4.130917689	-0.313942296754	-0.0535737707772	648.612497537	1889.06899513	2881.54690791	343.865415241	-2.71173259319	-0.0355870419053
813.484025828	1816.22630168	3005.71032751	376.0	7.77041467925	0.0108364316884	0.00184922042464	742.909689312	2048.2591523	3239.26648401	448.097642397	1.73938417225	0.0228265639403
813.484025828	1816.22630168	3005.71032751	376.0	2.11179640726	-0.264491254164	-0.0451350263078	657.315560002	2037.07405231	3069.18481022	374.795197901	0.0305965273223	0.000401529229951
813.484025828	1816.22630168	3005.71032751	376.0	-7.32255788308	0.587832317966	0.100312682247	986.067937205	1493.80089148	2785.61544898	305.746620289	-3.49757328694	-0.0458999119021
813.484025828	1816.22630168	3005.71032751	376.0	-11.3190632587	-0.442678508811	-0.0755424076469	615.450475406	1628.85734223	2665.49207416	421.184256529	-4.04467515935	-0.0530797265006
813.484025828	1816.22630168	3005.71032751	376.0	-5.17433429554	0.00888730196664	0.00151660443117	750.506430775	1742.83206968	2850.18482721	356.846326753	-2.91782296911	-0.0382916400146
813.484025828	1816.22630168	3005.71032751	376.0	1.45721677589	0.473830199244	0.0808583957754	932.275007605	1730.58014529	3049.51004263	386.654889743	-1.93085787082	-0.0253393421367
813.484025828	1816.22630168	3005.71032751	376.0	-11.8103721413	-0.222972380275	-0.0380498942448	678.101380169	1606.15306823	2650.72475234	366.470303942	-4.08435336511	-0.0536004378623
813.484025828	1816.22630168	3005.71032751	376.0	8.08931682454	-0.081460805343	-0.0139011613213	709.076598855	2187.23905314	3248.85175873	352.536106731	4.0725416715	0.0534454287599
813.484025828	1816.22630168	3005.71032751	376.0	3.08357611442	0.582732524806	0.0994424103764	983.840535369	1676.47729222	3098.39369323	438.075865643	-1.83373194123	-0.0240647236382
813.484025828	1816.22630168	3005.71032751	376.0	-3.39741529565	0.183580421706	0.0313277170147	813.944729976	1656.73958458	2903.5938651	432.909550537	-2.70599439223	-0.0355117374308
813.484025828	1816.22630168	3005.71032751	376.0	11.123414524	0.516225325826	0.0880930590146	940.718510042	2003.29937042	3340.04794663	396.030066167	3.6600198309	0.048031756311
813.484025828	1816.22630168	3005.71032751	376.0	6.54336168748	0.0336787707981	0.00574723051161	747.671048297	2143.01013318	3202.38482551	311.703644041	3.53736529198	0.0464221166926
813.484025828	1816.22630168	3005.71032751	376.0	-9.02038595074	-0.305361105225	-0.0521094036221	653.150749141	1669.20761024	2734.5836554	412.225296019	-3.56190482808	-0.0467441578489
813.484025828	1816.22630168	3005.71032751	376.0	-13.9737715168	0.142174861759	0.0242619218018	801.260277005	1455.24506375	2585.69923388	329.193893133	-4.67799642165	-0.0613910291555
813.484025828	1816.22630168	3005.71032751	376.0	0.0207959349973	0.437668056111	0.0746873815889	916.933361152	1681.46052322	3006.33539307	407.941508704	-2.226579744	-0.0292202066141
813.484025828	1816.22630168	3005.71032751	376.0	-6.5612836608	-0.0726283908281	-0.0123939233495	723.19369179	1746.36955609	2808.4971469	338.933899014	-3.13322315356	-0.0411184140887
813.484025828	1816.22630168	3005.71032751	376.0	13.6203705585	0.518045648578	0.0884036942966	938.764587096	2161.39099679	3415.09921203	314.943628139	6.98414778891	0.0916554827941
813.484025828	1816.22630168	3005.71032751	376.0	-0.763400114939	0.594191166386	0.101397809964	989.410186816	1588.27383829	2982.76473141	405.080706306	-2.38607836306	-0.0313133643447
813.484025828	1816.22630168	3005.71032751	376.0	7.97306472371	0.583636822521	0.0995967273927	976.752806451	1844.5509028	3245.35755733	424.053848072	0.841718201243	0.01104617062
813.484025828	1816.22630168	3005.71032751	376.0	1.87577740343	0.41151209016	0.0702239061706	903.226730085	1780.35027876	3062.09076264	378.513753798	-1.54030685142	-0.0202140006749
813.484025828	1816.22630168	3005.71032751	376.0	4.1434421571	0.138338667921	0.0236072812153	793.350571659	1885.10234089	3130.25019634	451.797283787	-0.855903387181	-0.0112323279158
813.484025828	1816.22630168	3005.71032751	376.0	7.49423288744	0.484310119179	0.0826467780168	932.125772352	1840.64852685	3230.96525937	458.190960166	0.204077218107	0.00267817871531
813.484025828	1816.22630168	3005.71032751	376.0	12.4770450871	0.426140496286	0.0727202212093	900.2539102	2046.01372969	3380.73416026	434.466520369	4.07792735269	0.0535161069907
813.484025828	1816.22630168	3005.71032751	376.0	-12.7978658847	-0.224957463024	-0.0383886455672	679.730758985	1536.14118375	2621.04355091	405.171608173	-4.44473380131	-0.0583298399122
813.484025828	1816.22630168	3005.71032751	376.0	7.49852040265	0.611216424195	0.104303144061	986.380611812	1925.65047598	3231.09412966	319.063041864	2.41826133804	0.0317357130977
813.484025828	1816.22630168	3005.71032751	376.0	2.25846687097	-0.286670597296	-0.0489198971495	654.325045995	1968.44774588	3073.59329949	450.820507612	-1.13820227249	-0.0149370376968
813.484025828	1816.22630168	3005.71032751	376.0	5.46825605923	0.638246764521	0.108915830123	1001.64036036	1850.62519937	3170.07026461	317.804704886	1.01550185039	0.0133267959369
813.484025828	1816.22630168	3005.71032751	376.0	-14.3160994776	-0.324207090321	-0.0553254420344	654.201466611	1481.6248703	2575.40984701	439.583510107	-5.02357497341	-0.0659261807534
813.484025828	1816.22630168	3005.71032751	376.0	-18.0414230184	0.013734982155	0.00234385361006	758.856402607	1398.85034575	2463.43741261	305.730664258	-5.6603015322	-0.0742821723386
813.484025828	1816.22630168	3005.71032751	376.0	7.30259675984	-0.00459596508487	-0.000784294383084	735.572495921	2119.20963757	3225.20523249	370.423098997	2.99567623287	0.0393133363894
813.484025828	1816.22630168	3005.71032751	376.0	-10.5187502233	0.482662934715	0.082365688518	938.557210936	1421.12706633	2689.54716572	329.862888452	-4.05803777819	-0.0532550889527
813.484025828	1816.22630168	3005.71032751	376.0	-4.86357206018	-0.418046291042	-0.0713389575157	616.996747335	1952.74380605	2859.52543981	289.784886426	-2.50234186998	-0.0328391321519
813.484025828	1816.22630168	3005.71032751	376.0	14.5479018094	0.58381214684	0.0996266462184	971.337884739	2050.19705266	3442.97811463	421.443177233	5.25521581347	0.068966086791
813.484025828	1816.22630168	3005.71032751	376.0	-9.93911897213	0.266511020258	0.0454796962898	845.535745099	1570.34905944	2706.9692021	291.08439756	-3.86813477771	-0.0507629235919
813.484025828	1816.22630168	3005.71032751	376.0	-7.35428852615	0.535221903523	0.091334795823	962.214097383	1457.09160365	2784.66171776	365.356016724	-3.47152558101	-0.045558078491
813.484025828	1816.22630168	3005.71032751	376.0	16.1769512681	0.57113051569	0.0974625453396	963.559969177	2171.0877396	3491.94262245	357.294913674	7.72536065352	0.101382685742
813.484025828	1816.22630168	3005.71032751	376.0	3.53321106346	0.248901203042	0.0424746080276	836.503323087	1832.07644122	3111.90841733	443.328653024	-1.26577770465	-0.0166112559665
813.484025828	1816.22630168	3005.71032751	376.0	-0.170209844188	0.561152168537	0.0957597557231	971.79614823	1705.4321941	3000.59431264	323.365970313	-2.16573031456	-0.0284216576714
813.484025828	1816.22630168	3005.71032751	376.0	1.34395167434	0.548718707841	0.0936380047511	963.411794895	1759.08573155	3046.10562178	323.608095337	-1.36762192838	-0.0179477943356
813.484025828	1816.22630168	3005.71032751	376.0	15.0372110236	0.283696526292	0.0484123765003	838.676229398	2229.66609175	3457.68533221	389.343011059	7.18102505236	0.0942391739155
813.484025828	1816.22630168	3005.71032751	376.0	6.47937651263	0.0812468630639	0.0138646524	764.975603396	2103.63440151	3200.4616165	331.851611599	2.98463801662	0.0391684779084
813.484025828	1816.22630168	3005.71032751	376.0	-3.90724421579	-0.348965767133	-0.0595504722069	638.603014497	1897.45757934	2888.26988459	352.209290752	-2.66142502906	-0.0349268376517
813.484025828	1816.22630168	3005.71032751	376.0	5.97363509328	0.00688302988052	0.0011745784779	738.699892594	2136.80248476	3185.26049443	309.758117074	3.24923236512	0.0426408446867
813.484025828	1816.22630168	3005.71032751	376.0	8.76541225231	0.454574502607	0.0775724407178	917.28105793	1886.53305743	3269.17322882	465.359113467	0.941576138562	0.0123566422383
813.484025828	1816.22630168	3005.71032751	376.0	1.45958967207	0.31343538818	0.0534872676075	857.684020759	1882.81046297	3049.58136502	309.086881287	-0.484399853927	-0.00635695346361
813.484025828	1816.22630168	3005.71032751	376.0	-5.34643459612	-0.374893939669	-0.0639750750288	629.666651567	1931.52953575	2845.0119907	283.815803381	-2.73591388448	-0.0359043816861
813.484025828	1816.22630168	3005.71032751	376.0	11.6302827031	0.309313717963	0.0527839109151	848.529641621	2222.95062251	3355.28293583	283.802671702	6.86108525381	0.0900404888951
813.484025828	1816.22630168	3005.71032751	376.0	-3.475695276	0.3417360229	0.0583167274573	876.885559285	1577.69271255	2901.24099564	446.662723813	-2.79388962429	-0.0366652181665
813.484025828	1816.22630168	3005.71032751	376.0	-4.42197068044	0.273285980707	0.0466358328852	848.793931879	1611.03637134	2872.79869809	412.968394865	-2.88414991752	-0.0378497364504
813.484025828	1816.22630168	3005.71032751	376.0	10.6187403422	-0.0107327972093	-0.00183153535995	731.143127021	2259.21682537	3324.87890262	334.518950226	6.01740609167	0.0789685838801
813.484025828	1816.22630168	3005.71032751	376.0	0.371611265591	0.465251903868	0.0793945228444	926.51551794	1759.02429515	3016.87988569	331.340072609	-1.80651974094	-0.0237076081489
813.484025828	1816.22630168	3005.71032751	376.0	14.2314929815	0.197015497266	0.033620392025	805.779194903	2197.3657134	3433.46778181	430.32287351	6.01929336674	0.0789933512695
813.484025828	1816.22630168	3005.71032751	376.0	-5.22094347788	0.580353261233	0.0990363927019	982.639524701	1522.96701516	2848.7838902	343.17735034	-3.09954657427	-0.0406764642292
813.484025828	1816.22630168	3005.71032751	376.0	6.81894025365	0.534670103014	0.0912406319136	950.98150417	1915.56510909	3210.66791894	344.121305681	1.73478070052	0.0227661509254
813.484025828	1816.22630168	3005.71032751	376.0	4.32654193453	0.307521891575	0.052478138494	860.250993852	1812.30620516	3135.75364526	463.196446242	-1.24891716483	-0.0163899890397
813.484025828	1816.22630168	3005.71032751	376.0	15.0169410503	0.0674408206179	0.0115086724604	758.250848125	2251.81317213	3457.07607553	447.012055278	6.55963347761	0.08608442884
813.484025828	1816.22630168	3005.71032751	376.0	-2.52814959156	0.0704897308589	0.0120289643104	772.452762614	1711.8053378	2929.72147414	445.463373723	-2.54697070199	-0.0334248123621
813.484025828	1816.22630168	3005.71032751	376.0	-20.6931784494	-0.29898485151	-0.0510213057185	663.080690135	1418.54074962	2383.73332576	302.111886004	-6.30895968109	-0.0827947464709
813.484025828	1816.22630168	3005.71032751	376.0	8.72043886824	0.579094654465	0.0988216133899	975.336579759	1833.2550997	3267.82145917	459.229779714	0.677415063284	0.00888996146043
813.484025828	1816.22630168	3005.71032751	376.0	5.84325154403	-0.0559570502401	-0.00954898468261	717.565521291	2156.97942117	3181.34154263	306.796600169	3.36662583281	0.0441814413754
813.484025828	1816.22630168	3005.71032751	376.0	-10.9644026746	0.501097531696	0.0855115241802	947.597520676	1389.24224458	2676.15214397	339.312378706	-4.1786676743	-0.0548381584553
813.484025828	1816.22630168	3005.71032751	376.0	-7.37787173984	-0.0359418936667	-0.00613342895336	737.776854322	1585.12650233	2783.95287467	461.049518021	-3.45432821938	-0.0453323913304
813.484025828	1816.22630168	3005.71032751	376.0	-0.847456242218	0.0149296655148	0.00254772449058	752.474723161	1827.13091129	2980.23824771	400.632613264	-2.25443815449	-0.0295858025523
813.484025828	1816.22630168	3005.71032751	376.0	-3.52644695149	0.390827752621	0.0666941557373	896.512049345	1645.17054386	2899.71554729	358.03295409	-2.75845579649	-0.0362002073031
813.484025828	1816.22630168	3005.71032751	376.0	-7.03235794395	-0.0742535224258	-0.0126712495607	723.213393421	1698.05856704	2794.33801852	373.066058062	-3.20183192973	-0.0420187917288
813.484025828	1816.22630168	3005.71032751	376.0	-10.5886789825	-0.380931791645	-0.0650054251954	633.565286029	1601.81842497	2687.44530978	452.061598787	-4.01814134386	-0.052731513699
813.484025828	1816.22630168	3005.71032751	376.0	9.2200556206	0.374074906935	0.0638353083507	880.544867789	1960.74249237	3282.8384915	441.551131335	1.9098700777	0.0250639117809
813.484025828	1816.22630168	3005.71032751	376.0	4.5111278147	0.513975499534	0.0877091296133	945.692329437	1816.43218416	3141.30176212	379.177248524	-0.307561237578	-0.00403623671362
813.484025828	1816.22630168	3005.71032751	376.0	-8.61640342872	-0.176075126583	-0.0300469499288	693.188158571	1592.35354038	2746.72619979	461.18450084	-3.67297059743	-0.048201713877
813.484025828	1816.22630168	3005.71032751	376.0	-7.16259279371	0.267016949005	0.0455660322534	848.140041457	1496.71870975	2790.42353619	445.564784981	-3.4875095319	-0.045767841626
813.484025828	1816.22630168	3005.71032751	376.0	8.40848060226	-0.0865385126748	-0.014767664279	706.143932037	2259.63082243	3258.44489736	292.670142892	5.49300014525	0.0720866160794
813.484025828	1816.22630168	3005.71032751	376.0	-20.2908681031	-0.153129165189	-0.0261312568581	705.847311529	1401.47049489	2395.82560939	288.507802969	-6.20078957853	-0.0813751913193
813.484025828	1816.22630168	3005.71032751	376.0	1.95050734485	-0.194932098498	-0.0332648632249	682.910344434	1927.00293043	3064.33692821	454.423653347	-1.48801078179	-0.0195277005484
813.484025828	1816.22630168	3005.71032751	376.0	-5.50236553119	-0.148352290977	-0.0253160906105	699.301526742	1746.6248679	2840.32515848	394.398763833	-2.93241953211	-0.0384831959595
813.484025828	1816.22630168	3005.71032751	376.0	-19.160542446	-0.306214042723	-0.052254956096	668.754032598	1369.78750734	2429.7999244	391.25838446	-6.42932657679	-0.0843743645247
813.484025828	1816.22630168	3005.71032751	376.0	-0.916496963362	-0.39285985584	-0.0670409310307	626.673744176	1883.50883175	2978.16308363	467.980507703	-2.22238881153	-0.0291652075004
813.484025828	1816.22630168	3005.71032751	376.0	-15.5436283792	-0.118998906364	-0.0203069806082	723.195188419	1362.49782342	2538.51388404	452.820872203	-5.72422063279	-0.0751210056797
813.484025828	1816.22630168	3005.71032751	376.0	-12.9679219588	-0.371093962496	-0.0633266147604	637.411969485	1559.21065138	2615.93215793	419.309537059	-4.48417220511	-0.0588474042666
813.484025828	1816.22630168	3005.71032751	376.0	-3.39779549274	0.360718541468	0.0615560650969	882.928503281	1732.96785572	2903.58243747	287.68607847	-2.85190529612	-0.0374265786892
813.484025828	1816.22630168	3005.71032751	376.0	-1.64872027391	0.416790699969	0.0711246928275	908.220535284	1612.6330393	2956.15457196	435.300997378	-2.49105931413	-0.0326910671146
813.484025828	1816.22630168	3005.71032751	376.0	2.09408345452	0.384183063404	0.0655602497277	885.593028742	1894.38468515	3068.65241017	288.674696277	0.0825584094065	0.001083443693
813.484025828	1816.22630168	3005.71032751	376.0	-5.41458862897	0.467983399488	0.0798606483769	930.923128342	1534.9813259	2842.96347789	377.059023648	-3.09327658131	-0.0405941808571
813.484025828	1816.22630168	3005.71032751	376.0	-7.90233033342	0.403786096719	0.0689054772559	905.202817635	1428.33089958	2768.18916856	434.655451351	-3.68561183689	-0.048367609408
813.484025828	1816.22630168	3005.71032751	376.0	1.83660761893	0.0394901863019	0.00673893964195	757.24421951	1914.16171673	3060.91343238	389.507496147	-0.980806056322	-0.0128714705554
813.484025828	1816.22630168	3005.71032751	376.0	9.04889724562	0.193061770748	0.0329456946668	805.782705235	2095.22414916	3277.69396654	376.687112151	3.56492325896	0.0467837698027
813.484025828	1816.22630168	3005.71032751	376.0	13.5550621567	0.526920430426	0.0899181621887	942.721046365	2167.19763956	3413.13623065	303.217544726	7.1409016096	0.0937126195485
813.484025828	1816.22630168	3005.71032751	376.0	-5.17919372695	0.0557282135895	0.00950993405965	766.861175936	1718.05490547	2850.03876677	365.122685366	-2.92587533405	-0.0383973140951
813.484025828	1816.22630168	3005.71032751	376.0	7.57817886222	-0.000812149249829	-0.000138592022155	734.719398021	2216.40832824	3233.48843221	282.36070594	4.90573307486	0.0643796991451
813.484025828	1816.22630168	3005.71032751	376.0	16.1494768169	0.537553744349	0.0917327208787	947.378161774	2211.85756193	3491.11682003	331.881096328	8.33242952551	0.109349468839
813.484025828	1816.22630168	3005.71032751	376.0	10.2261016564	0.343930394459	0.0586911935937	866.600506091	2015.40701601	3313.07732109	431.069798995	2.8666179146	0.0376196576719
813.484025828	1816.22630168	3005.71032751	376.0	-5.79008080146	0.0312727426881	0.00533664550992	760.046356654	1604.28559831	2831.67727089	467.345315925	-3.16980891878	-0.0415985422412
813.484025828	1816.22630168	3005.71032751	376.0	10.7277434082	0.262368343895	0.0447727549309	830.502332135	2184.38067023	3328.15521904	313.272216675	5.792713372	0.0760198605249
813.484025828	1816.22630168	3005.71032751	376.0	-6.72763701776	0.168749214666	0.0287967943116	808.988711761	1587.27983815	2803.49704687	407.228496956	-3.26029571003	-0.0427860329401
813.484025828	1816.22630168	3005.71032751	376.0	5.68115688337	0.358200631841	0.0611263876862	871.46497397	2015.80121205	3176.46944667	289.203260651	2.52126013745	0.0330874033786
813.484025828	1816.22630168	3005.71032751	376.0	3.05868748158	0.435823613376	0.0743726302689	915.020920302	1758.13213229	3097.64561303	424.492560431	-1.58746521068	-0.0208328767805
813.484025828	1816.22630168	3005.71032751	376.0	8.16263424953	-0.235888320044	-0.0402539795296	663.105773802	2135.75737193	3251.05546814	452.192322412	2.46108800241	0.0322977428138
813.484025828	1816.22630168	3005.71032751	376.0	13.6094130933	0.619698510001	0.105750598976	987.230332355	2117.84168919	3414.76986236	309.697840821	6.73750748241	0.088418733365
813.484025828	1816.22630168	3005.71032751	376.0	-8.54925225166	0.171083326407	0.0291951068954	808.53930698	1639.10204162	2748.74456965	301.103221058	-3.57675094685	-0.0469389888039
813.484025828	1816.22630168	3005.71032751	376.0	-9.11246581381	0.177246425822	0.0302468303451	814.143408482	1488.638324	2731.81600145	429.034268968	-3.82615701876	-0.050212034367
813.484025828	1816.22630168	3005.71032751	376.0	11.2855964295	0.073136927143	0.0124807042906	760.302192689	2225.86671357	3344.92266491	358.753758649	5.77852910837	0.075833715333
813.484025828	1816.22630168	3005.71032751	376.0	-10.2847362038	-0.241242460939	-0.0411676554503	671.193161272	1685.62294743	2696.58094927	339.764840566	-3.73651731234	-0.0490356602669
813.484025828	1816.22630168	3005.71032751	376.0	-15.912328779	0.13283200612	0.0226675778362	799.266532354	1411.62202579	2527.43181805	316.543259906	-5.15051778595	-0.0675920969285
813.484025828	1816.22630168	3005.71032751	376.0	-19.3040986947	-0.247429763964	-0.0422235092089	674.873276561	1457.68616974	2425.48503941	292.925593103	-5.83627949552	-0.0765915944294
813.484025828	1816.22630168	3005.71032751	376.0	8.92779219971	0.312152030522	0.0532682645942	851.423435103	2100.444683	3274.05389967	322.185781568	4.2346270533	0.0555725335079
813.484025828	1816.22630168	3005.71032751	376.0	15.0415564955	0.359666296	0.0613765010238	869.454367193	2220.46484118	3457.81594451	367.896736141	7.40006899748	0.0971137663712
813.484025828	1816.22630168	3005.71032751	376.0	6.79739845553	-0.0486098813482	-0.00829520159525	723.273398339	2048.97947067	3210.02043489	437.767565872	1.43432120763	0.0188231129611
813.484025828	1816.22630168	3005.71032751	376.0	0.273456496055	-0.0167475463987	-0.00285794307146	734.929277321	1978.29278653	3013.92963765	300.707573794	-0.334064733384	-0.00438405161921
813.484025828	1816.22630168	3005.71032751	376.0	-7.32769892004	0.205372856013	0.0350465624596	821.406327521	1656.37678285	2785.4609243	307.677813927	-3.37156881071	-0.0442463098518
813.484025828	1816.22630168	3005.71032751	376.0	-14.5157819226	-0.0586579316689	-0.0100098859503	737.512794114	1403.01104161	2569.40797114	428.88413542	-5.19276372396	-0.0681465055638
813.484025828	1816.22630168	3005.71032751	376.0	-13.405142102	-0.329336762949	-0.0562008127899	645.508614368	1661.28058022	2602.79058693	296.001392343	-4.33241124487	-0.0568557906151
813.484025828	1816.22630168	3005.71032751	376.0	-4.48495599018	0.184610364248	0.0315034751277	815.031731468	1597.4344357	2870.90554213	458.439374962	-2.94805588898	-0.0386883974932
813.484025828	1816.22630168	3005.71032751	376.0	-4.58625190058	0.628694206243	0.107285700724	1007.4657313	1439.75128392	2867.86088049	420.64386526	-3.06622961037	-0.0402392337319
813.484025828	1816.22630168	3005.71032751	376.0	4.14734536936	0.43935328974	0.0749749641194	907.411514041	1939.28665606	3130.36751559	283.669345487	1.36142058014	0.0178664118129
813.484025828	1816.22630168	3005.71032751	376.0	2.11174206794	0.0205323505592	0.0035038140886	748.964288073	1953.26654272	3069.18317693	366.95234614	-0.400810062548	-0.00525997457412
813.484025828	1816.22630168	3005.71032751	376.0	11.3904632411	0.509041989489	0.0868672337012	938.582007323	1966.48330748	3348.07465749	443.009342688	2.92579448746	0.0383962531162
813.484025828	1816.22630168	3005.71032751	376.0	-5.79853412528	0.0897143161556	0.0153096102655	780.547189294	1592.45705078	2831.42318846	458.418948384	-3.16740152347	-0.0415669491269
813.484025828	1816.22630168	3005.71032751	376.0	11.556815842	0.396538355019	0.067668661266	887.054566626	2069.29176009	3353.0747348	396.728408088	4.30355762623	0.0564771342025
813.484025828	1816.22630168	3005.71032751	376.0	-19.6381296757	-0.209484028654	-0.0357481277567	690.034831641	1403.95501129	2415.44503572	321.455192788	-6.11314673842	-0.0802250228139
813.484025828	1816.22630168	3005.71032751	376.0	13.2143676571	0.29760698683	0.0507861752269	844.940052499	2167.38005326	3402.89594089	390.575835131	5.85422656611	0.0768271202902
813.484025828	1816.22630168	3005.71032751	376.0	-15.4631521044	-0.0676741304215	-0.0115484864201	734.195313699	1404.63533061	2540.93276775	402.102123442	-5.3115297277	-0.0697051145367
813.484025828	1816.22630168	3005.71032751	376.0	0.601922027453	0.328694356729	0.056091187155	867.891175638	1805.06820564	3023.80236005	350.842978773	-1.66259253141	-0.0218187996248
813.484025828	1816.22630168	3005.71032751	376.0	1.46709586926	0.0611244955816	0.0104308012938	768.773605002	1812.95981059	3049.80697956	468.073563973	-1.95984065214	-0.0257196935976
813.484025828	1816.22630168	3005.71032751	376.0	-6.76578820334	-0.267662428805	-0.04567618239	661.990983025	1843.39925893	2802.35033274	296.960090789	-3.20716886267	-0.0420888302188
813.484025828	1816.22630168	3005.71032751	376.0	-4.20947356686	0.632920284056	0.108006874412	1008.89262521	1481.64977707	2879.18574577	388.6433435	-2.95354087643	-0.0387603789558
813.484025828	1816.22630168	3005.71032751	376.0	3.9805303867	0.443128148315	0.0756191379376	916.351886716	1792.42661451	3125.35354043	416.575039202	-1.03988839221	-0.013646829294
813.484025828	1816.22630168	3005.71032751	376.0	-3.32480236479	-0.406061190617	-0.0692937185354	618.652774241	1992.78048065	2905.77639946	294.343144566	-1.72305438379	-0.0226122622544
813.484025828	1816.22630168	3005.71032751	376.0	-10.8344895721	-0.013777777255	-0.00235115652816	748.565943447	1468.55152526	2680.05695551	462.939486801	-4.31813323556	-0.0566684151648
813.484025828	1816.22630168	3005.71032751	376.0	-17.7910440951	0.0933484894767	0.0159297763612	785.519967342	1396.09852584	2470.96307777	289.34458459	-5.58227882706	-0.0732582523236
813.484025828	1816.22630168	3005.71032751	376.0	-13.4756272064	-0.364912074319	-0.0622716850373	639.641313925	1544.61191074	2600.67200887	416.418784206	-4.61157773973	-0.0605193929098
813.484025828	1816.22630168	3005.71032751	376.0	-6.02537909854	0.578953551699	0.0987975344197	983.24015264	1441.10922032	2824.60488567	400.255512714	-3.28277964208	-0.0430810976651
813.484025828	1816.22630168	3005.71032751	376.0	-1.48696180194	-0.275934151296	-0.047087739129	659.942614232	1890.58420038	2961.01656306	410.48974845	-2.28899665448	-0.0300393261743
813.484025828	1816.22630168	3005.71032751	376.0	-9.97129410657	-0.274791191289	-0.0468926947591	660.139760963	1763.12407387	2706.00211076	282.738275925	-3.74431914643	-0.0491380465411
813.484025828	1816.22630168	3005.71032751	376.0	0.472748757418	0.422883699034	0.0721644537601	910.126115012	1730.83897277	3019.91978573	378.954697954	-2.1460893069	-0.0281639016653
813.484025828	1816.22630168	3005.71032751	376.0	4.91239965453	0.0872880471554	0.0148955711869	766.835390234	2099.78441022	3153.36283125	286.743030799	2.76422660355	0.0362759396791
813.484025828	1816.22630168	3005.71032751	376.0	-9.16928826725	0.197043636328	0.0336251939127	820.063355984	1536.79762228	2730.1080831	373.247104834	-3.69861933195	-0.0485383114429
813.484025828	1816.22630168	3005.71032751	376.0	8.33577526424	0.648781030272	0.110713486394	1010.05298505	1798.1930355	3256.2595855	448.013564954	0.440177692565	0.00577661013865
813.484025828	1816.22630168	3005.71032751	376.0	10.2217823597	0.105471831075	0.0179986059856	773.602902755	2120.8336378	3312.94749555	418.510954996	3.74857481417	0.0491938951991
813.484025828	1816.22630168	3005.71032751	376.0	-16.7603158261	0.190206179268	0.0324583923666	821.959451106	1366.56949427	2501.9437838	313.414838424	-5.42264978738	-0.0711633830365
813.484025828	1816.22630168	3005.71032751	376.0	-5.33338301267	-0.225201949402	-0.0384303667921	674.202887997	1879.93526507	2845.40428349	291.266130426	-2.95448376338	-0.0387727528002
813.484025828	1816.22630168	3005.71032751	376.0	8.94702737688	-0.397775373992	-0.0678797566539	614.814801523	2243.41620449	3274.63205338	416.40104736	4.06394934611	0.0533326685841
813.484025828	1816.22630168	3005.71032751	376.0	6.44819212563	-0.406247331726	-0.0693254832297	614.404173185	2152.84830768	3199.52430416	432.271823298	2.05457527037	0.0269629300574
813.484025828	1816.22630168	3005.71032751	376.0	-5.49165029558	0.406779416718	0.0694162827164	902.865277103	1643.46628262	2840.64722742	294.315667694	-3.17108611697	-0.0416153033723
813.484025828	1816.22630168	3005.71032751	376.0	-6.40636173862	-0.0710122228874	-0.0121181267726	723.397769087	1777.78303957	2813.15365111	311.972842456	-3.15260705445	-0.0413727959902
813.484025828	1816.22630168	3005.71032751	376.0	-5.6670476896	-0.29519514508	-0.0503745981365	655.617260643	1718.98925949	2835.37528984	460.768769699	-3.02338949163	-0.0396770274492
813.484025828	1816.22630168	3005.71032751	376.0	1.97158331412	-0.00753276844776	-0.00128545536651	737.15856575	2008.12880566	3064.97041079	319.683039382	0.407913121421	0.00535319056983
813.484025828	1816.22630168	3005.71032751	376.0	-1.68064161734	-0.070961927908	-0.0121095440116	722.431101266	1877.51696247	2955.19510885	355.247045115	-2.17218010054	-0.028506300532
813.484025828	1816.22630168	3005.71032751	376.0	-0.134383094499	-0.297481294896	-0.0507647260914	651.986099566	1944.85961393	3001.67116096	404.825447458	-1.71816743834	-0.0225481291121
813.484025828	1816.22630168	3005.71032751	376.0	-0.250388516915	0.31447874374	0.0536653146313	864.062800427	1768.71356977	2998.18437399	365.408003799	-2.1822702745	-0.0286387175131
813.484025828	1816.22630168	3005.71032751	376.0	-11.6609972349	0.18035671897	0.0307775970938	813.557131925	1521.8014397	2655.21452933	319.855957703	-4.1531071057	-0.0545027179225
813.484025828	1816.22630168	3005.71032751	376.0	9.89955457533	0.54854719616	0.0936087365461	955.033352045	2011.36711287	3303.26226175	336.861796841	3.89752064225	0.0511485648589
813.484025828	1816.22630168	3005.71032751	376.0	-4.66700409709	0.262656281651	0.0448218910667	844.495039581	1617.63790859	2865.43370338	403.3007552	-2.91255177641	-0.0382224642574
813.484025828	1816.22630168	3005.71032751	376.0	3.93184851977	-0.123537248822	-0.0210814417785	700.176487077	2022.91205826	3123.89030453	400.801759194	0.436929813954	0.00573398705976
813.484025828	1816.22630168	3005.71032751	376.0	-3.04352866445	0.280772922589	0.0479134680186	852.09429687	1599.7184989	2914.23067212	462.417876352	-2.7270901671	-0.03578858487
813.484025828	1816.22630168	3005.71032751	376.0	-5.13901664441	-0.0261434496452	-0.00446133952989	738.604403914	1756.28581698	2851.24637349	356.356152601	-2.90464034907	-0.0381186397516
813.484025828	1816.22630168	3005.71032751	376.0	6.63490795954	-0.111067247153	-0.0189534551455	700.402172052	2148.32856159	3205.13644127	356.405707623	3.065730127	0.0402326788321
813.484025828	1816.22630168	3005.71032751	376.0	2.01749850722	0.627325135646	0.107052070929	1005.74019167	1622.33009392	3066.3504885	438.280202903	-1.99870248457	-0.0262296913986
813.484025828	1816.22630168	3005.71032751	376.0	1.99220812196	0.608063121441	0.103765037789	996.102766773	1654.1961276	3065.59033277	415.291438403	-1.99112786722	-0.0261302869714
813.484025828	1816.22630168	3005.71032751	376.0	2.50679178181	0.245464315142	0.041888108386	832.207474693	1880.05731635	3081.05722698	368.792435938	-0.68040169346	-0.00892915608215
813.484025828	1816.22630168	3005.71032751	376.0	4.51674878956	0.550513665065	0.0939443114446	960.376335803	1848.38695353	3141.47071234	332.707423005	0.401928501549	0.00527465225129
813.484025828	1816.22630168	3005.71032751	376.0	-0.783663599979	0.471129066294	0.0803974515861	932.060023205	1620.81499408	2982.15566975	429.280652462	-2.36484079421	-0.031034656092
813.484025828	1816.22630168	3005.71032751	376.0	-7.42865126607	-0.206540029936	-0.035245738897	680.307389596	1817.69358217	2782.42658921	284.425617444	-3.3558521636	-0.0440400546404
813.484025828	1816.22630168	3005.71032751	376.0	11.0681463925	-0.119335169803	-0.0203643634476	696.515567168	2235.05939516	3338.38674669	406.81178436	5.1161760481	0.067141417954
813.484025828	1816.22630168	3005.71032751	376.0	-7.18707288262	0.467163992353	0.0797208178076	932.385923764	1432.38590659	2789.68773563	424.915905271	-3.52732001124	-0.0462902888614
813.484025828	1816.22630168	3005.71032751	376.0	9.89384007976	0.126536715663	0.0215932961882	781.956278076	2084.89595749	3303.09050057	436.238265003	3.11495301014	0.040878648427
813.484025828	1816.22630168	3005.71032751	376.0	9.28924429417	-0.0446317304775	-0.00761633625895	719.741103178	2262.82525067	3284.9181026	302.351748757	5.81568697894	0.0763213514297
813.484025828	1816.22630168	3005.71032751	376.0	-14.3331623076	0.0500211078395	0.00853602522858	772.138142307	1406.7303868	2574.89698777	396.028458661	-4.99413072128	-0.0655397732452
813.484025828	1816.22630168	3005.71032751	376.0	9.40711620765	-0.104082544545	-0.0177615263728	700.739076002	2258.28084391	3288.46099088	329.441070967	5.50257006841	0.0722122056221
813.484025828	1816.22630168	3005.71032751	376.0	1.12683424736	-0.443235864296	-0.0756375195045	611.355367372	1962.76569332	3039.57970085	465.458640165	-1.69403248445	-0.0222313974337
813.484025828	1816.22630168	3005.71032751	376.0	17.5529291302	0.478704369481	0.0816901654404	920.779728122	2215.85162669	3533.30053115	396.669176339	8.17736605686	0.107314515182
813.484025828	1816.22630168	3005.71032751	376.0	10.1375195347	0.299958726969	0.0511874960698	845.644663032	2156.63781507	3310.41479911	308.132321018	5.3781848153	0.0705798532192
813.484025828	1816.22630168	3005.71032751	376.0	-13.825530734	-0.338531314583	-0.0577698489049	643.410787158	1638.01087408	2590.1549224	308.733261167	-4.41378917923	-0.0579237425096
813.484025828	1816.22630168	3005.71032751	376.0	-8.88146795397	0.11912108011	0.0203278293703	793.004669302	1495.68907887	2738.75912798	450.065379808	-3.8244232673	-0.0501892817231
813.484025828	1816.22630168	3005.71032751	376.0	4.06046279219	0.636918440829	0.108689153725	1010.59336558	1648.94602532	3127.756077	468.216686095	-1.7317166685	-0.0227259405315
813.484025828	1816.22630168	3005.71032751	376.0	9.27740474288	-0.30368846519	-0.0518239701689	641.227722524	2237.35338605	3284.56223999	405.981131411	4.3072953912	0.0565261862362
813.484025828	1816.22630168	3005.71032751	376.0	-3.68738670874	0.570707441767	0.0973903484243	978.286630438	1531.61345825	2894.87816439	384.978075695	-2.83776138756	-0.0372409630914
813.484025828	1816.22630168	3005.71032751	376.0	2.85768216245	0.371427784446	0.0633835809635	879.231962312	1926.11583189	3091.60397539	286.256181187	0.654531064277	0.00858964651282
813.484025828	1816.22630168	3005.71032751	376.0	11.9603214357	0.190984014837	0.0325911288117	802.670071628	2238.15312527	3365.2029441	324.379747205	6.62678702301	0.0869657089634
813.484025828	1816.22630168	3005.71032751	376.0	-8.05223394973	0.430958218346	0.0735423580796	916.591360036	1430.67466504	2763.68350008	416.417475009	-3.67297530458	-0.0482017756506
813.484025828	1816.22630168	3005.71032751	376.0	10.3526223022	0.1584271903	0.0270353567064	793.639325507	2079.60188867	3316.88016521	443.638951033	3.19470806578	0.0419253027005
813.484025828	1816.22630168	3005.71032751	376.0	-6.09166784391	0.433235397585	0.0739309552193	916.554169225	1485.61275714	2822.612438	420.44551164	-3.27032116379	-0.0429176005747
813.484025828	1816.22630168	3005.71032751	376.0	-3.85634693857	0.282671954882	0.0482375349627	852.625499021	1607.84174623	2889.79970931	429.332464057	-2.81092918464	-0.0368888344441
813.484025828	1816.22630168	3005.71032751	376.0	1.34893413447	0.339724149389	0.0579734043325	868.297013992	1876.82622905	3046.2553801	301.132137056	-0.486104844372	-0.0063793286663
813.484025828	1816.22630168	3005.71032751	376.0	0.774707961089	0.242053659922	0.0413060853109	835.291569167	1792.79436523	3028.9958047	400.909870309	-1.9969657515	-0.026206899626
813.484025828	1816.22630168	3005.71032751	376.0	14.1962761303	0.361167115992	0.0616326136505	870.0675801	2214.35556664	3432.40926528	347.986118534	7.21424989287	0.0946751954445
813.484025828	1816.22630168	3005.71032751	376.0	-5.13537849686	0.174131267807	0.0297152334142	809.775172255	1688.90630538	2851.35572567	352.674248037	-2.95512611514	-0.0387811826134
813.484025828	1816.22630168	3005.71032751	376.0	-4.27293351654	0.255430037568	0.0435887436122	840.710336424	1708.34412524	2877.27832351	328.223861844	-2.87335868062	-0.0377081191683
813.484025828	1816.22630168	3005.71032751	376.0	-2.25817823389	-0.272003771339	-0.0464170258258	660.960564783	1893.0757906	2937.83603112	383.799675733	-2.39875568944	-0.0314797334572
813.484025828	1816.22630168	3005.71032751	376.0	-2.43470095846	0.639715611241	0.10916648656	1011.37148323	1589.25089046	2932.53026935	331.907895663	-2.69740339718	-0.0353989947136
813.484025828	1816.22630168	3005.71032751	376.0	6.41087392106	0.560017606274	0.0955661444153	964.510070214	1865.1548373	3198.40262704	368.73771952	0.935212975157	0.0122731361569
813.484025828	1816.22630168	3005.71032751	376.0	-6.6752208377	-0.210728296697	-0.0359604601871	679.800194213	1763.53588368	2805.0725254	361.736447511	-3.10594000649	-0.0407603675392
813.484025828	1816.22630168	3005.71032751	376.0	-8.00271697134	0.174288235893	0.0297420197769	810.1594896	1621.39548145	2765.17183702	333.616865972	-3.44571947664	-0.045219415704
813.484025828	1816.22630168	3005.71032751	376.0	-20.4426725148	-0.414201309678	-0.0706828173512	630.748812021	1438.87094924	2391.26280851	321.643047246	-6.25686611793	-0.0821111039098
813.484025828	1816.22630168	3005.71032751	376.0	-6.11051842725	-0.178785023636	-0.030509389699	689.031834851	1818.03909436	2822.04584407	314.974914863	-3.08024680755	-0.0404231864508
813.484025828	1816.22630168	3005.71032751	376.0	-2.70472768431	0.555762292839	0.0948399817131	971.131332226	1555.69356307	2924.41404817	397.589152868	-2.67620047662	-0.0351207411631
813.484025828	1816.22630168	3005.71032751	376.0	4.63692118577	0.643410594203	0.109797029727	1013.80253456	1663.3943277	3145.08274647	467.88588421	-1.64633402426	-0.0216054333893
813.484025828	1816.22630168	3005.71032751	376.0	-9.52101145297	-0.131028441639	-0.0223598023275	704.632762409	1698.49826884	2719.53630298	316.405271734	-3.63822149748	-0.0477456889433
813.484025828	1816.22630168	3005.71032751	376.0	3.32239435058	0.194893807517	0.0332583289278	808.592064917	1987.90813275	3105.57187762	309.071679955	1.01059261781	0.0132623703124
813.484025828	1816.22630168	3005.71032751	376.0	-7.81041814076	-0.20372437835	-0.0347652522782	684.179347393	1621.87869994	2770.95178283	464.893735494	-3.49661299221	-0.045887309609
813.484025828	1816.22630168	3005.71032751	376.0	-8.06982916459	-0.205349281004	-0.0350425394205	682.285285643	1688.20268483	2763.15463889	392.666668419	-3.37029333858	-0.0442295713724
813.484025828	1816.22630168	3005.71032751	376.0	8.76749532319	0.170983774868	0.0291781185782	797.314057539	2106.79572379	3269.2358399	365.126058566	3.66137752658	0.0480495738397
813.484025828	1816.22630168	3005.71032751	376.0	-3.28293055925	0.0254294745971	0.00433950078449	756.70913281	1714.72572527	2907.03494464	435.600086558	-2.6462370247	-0.0347275200092
813.484025828	1816.22630168	3005.71032751	376.0	12.1765994191	0.574773745787	0.0980842569603	968.518978508	1976.82007223	3371.70363378	426.364583051	3.57833380926	0.0469597612763
813.484025828	1816.22630168	3005.71032751	376.0	-2.82783144756	-0.422484949027	-0.0720964076838	618.067500259	1897.11420347	2920.71390564	405.532201913	-2.46128801584	-0.0323003676619
813.484025828	1816.22630168	3005.71032751	376.0	10.9406769557	0.513572691898	0.0876403911088	937.807354649	2075.11338513	3334.55538466	321.634644886	5.01925668869	0.0658695103503
813.484025828	1816.22630168	3005.71032751	376.0	10.5307593571	0.282653552136	0.0482343945625	839.720770099	2114.46411432	3322.23444907	368.049564646	4.50714699873	0.0591489107445
813.484025828	1816.22630168	3005.71032751	376.0	0.626741800243	-0.198155471779	-0.0338149269248	676.847390621	2022.57566053	3024.54837052	325.125319374	-0.159229906216	-0.00208963131518
813.484025828	1816.22630168	3005.71032751	376.0	0.530651083877	0.148911767483	0.0254115644169	800.438055483	1782.4057881	3021.66016194	438.816318359	-2.09302074162	-0.0274674638008
813.484025828	1816.22630168	3005.71032751	376.0	3.76840482544	0.378181877859	0.0645361566312	891.068012403	1758.74697381	3118.97766053	469.162674314	-1.65239952257	-0.0216850331046
813.484025828	1816.22630168	3005.71032751	376.0	9.18781400847	0.0227259391408	0.00387814661105	742.20542089	2257.00466046	3281.86940203	282.65932068	5.96224618132	0.0782447005422
813.484025828	1816.22630168	3005.71032751	376.0	19.7108409748	0.562914884168	0.0960605604383	959.43873989	2219.89391123	3598.16111032	418.828459206	8.93170918397	0.117214031286
813.484025828	1816.22630168	3005.71032751	376.0	7.49871453423	0.370250066192	0.0631826051522	880.058005503	1925.55289971	3231.09996469	425.489059476	1.11015169848	0.0145689199276
813.484025828	1816.22630168	3005.71032751	376.0	-2.84550555669	0.465616950209	0.0794568174419	928.951426523	1657.56832343	2920.18267312	333.662923172	-2.70679487881	-0.0355222425041
813.484025828	1816.22630168	3005.71032751	376.0	-16.7803466702	-0.341135610499	-0.0582142680033	648.91404695	1478.29782566	2501.34171465	374.129842038	-5.37899855093	-0.0705905321644
813.484025828	1816.22630168	3005.71032751	376.0	-18.1160941914	-0.0354738350556	-0.00605355547023	741.0523317	1427.21983773	2461.19301346	292.920844024	-5.60608766129	-0.0735707042164
813.484025828	1816.22630168	3005.71032751	376.0	-11.4423627842	-0.334497810293	-0.0570815375927	643.730621637	1701.24687318	2661.78604759	316.808552776	-3.93356592476	-0.0516216000624
813.484025828	1816.22630168	3005.71032751	376.0	5.92634397076	-0.10470597171	-0.0178679132611	704.701719724	2066.93451872	3183.83906028	412.202821832	1.47914089589	0.0194112978463
813.484025828	1816.22630168	3005.71032751	376.0	8.2620580352	-0.0783115278839	-0.0133637419597	712.674788204	2087.49229756	3254.04385914	453.876773374	2.15238084375	0.0282464677658
813.484025828	1816.22630168	3005.71032751	376.0	-10.556069258	-0.308131804327	-0.0525822191685	652.591554188	1646.83678647	2688.42546364	388.997122986	-3.82926037654	-0.0502527608469
813.484025828	1816.22630168	3005.71032751	376.0	10.135819918	0.358150415649	0.0611178183701	873.652256999	1975.23552615	3310.36371356	461.475930414	2.16582498547	0.0284229000717
813.484025828	1816.22630168	3005.71032751	376.0	-4.45930480069	0.558598554079	0.0953239853378	972.325861958	1538.92857692	2871.67654258	360.4221037	-2.95859855786	-0.0388267527279
813.484025828	1816.22630168	3005.71032751	376.0	9.23252994941	0.264527784968	0.0451412602335	833.110290327	2086.2861141	3283.21343369	363.817029256	3.75423924911	0.0492682316156
813.484025828	1816.22630168	3005.71032751	376.0	-19.6303604038	-0.412140990938	-0.0703312271225	642.27857736	1367.45268641	2415.67855752	405.947293754	-6.70435434681	-0.0879836528453
813.484025828	1816.22630168	3005.71032751	376.0	19.9952287561	0.597915517575	0.102033364774	976.571887232	2177.30672384	3606.70898324	452.830372165	8.30017006522	0.108926116341
813.484025828	1816.22630168	3005.71032751	376.0	3.39641474578	0.227537748671	0.03882896735	823.036398918	1933.61106135	3107.79671629	351.149256017	0.216872892204	0.00284610094756
813.484025828	1816.22630168	3005.71032751	376.0	16.0573593679	0.442439782614	0.0755016693881	904.544428284	2227.80344089	3488.34803635	356.000167179	8.09102849404	0.1061814763
813.484025828	1816.22630168	3005.71032751	376.0	-2.48107105801	0.592227521511	0.101062716981	987.663517578	1646.00088445	2931.13651848	297.472116451	-2.7772949924	-0.0364474408452
813.484025828	1816.22630168	3005.71032751	376.0	12.094328795	0.598198712783	0.102081691601	979.875233726	1965.76087101	3369.23081714	423.594712402	3.50280834701	0.0459686134778
813.484025828	1816.22630168	3005.71032751	376.0	-4.63095567548	-0.241956912714	-0.0412895755484	670.444835047	1790.21743201	2866.51721451	405.85494745	-2.77458203411	-0.0364118377179
813.484025828	1816.22630168	3005.71032751	376.0	-10.8356659451	-0.0819707824222	-0.0139881881266	721.210077999	1626.42710691	2680.02159714	332.384412234	-3.89076310738	-0.0510598832989
813.484025828	1816.22630168	3005.71032751	376.0	3.35102648693	-0.163744153941	-0.0279426883859	686.526573839	2054.24476667	3106.4324767	365.661136196	0.798533997968	0.0104794487922
813.484025828	1816.22630168	3005.71032751	376.0	4.77090218647	-0.362159949728	-0.0618020392027	627.998337406	2099.94134419	3149.10982724	421.170145641	1.07074213449	0.0140517340484
813.484025828	1816.22630168	3005.71032751	376.0	-3.29028874876	0.0241370051225	0.00411894285366	755.164422665	1825.7881825	2906.81377878	325.861173615	-2.66182816887	-0.0349321282004
813.484025828	1816.22630168	3005.71032751	376.0	-8.30471732259	-0.0334312439288	-0.00570499043153	737.114624689	1647.88421609	2756.09458127	371.095740491	-3.4425680064	-0.0451780578267
813.484025828	1816.22630168	3005.71032751	376.0	-11.3400829676	-0.226431891638	-0.0386402545458	676.312628433	1639.69383098	2664.8602826	348.853823184	-3.95517962018	-0.0519052443593
813.484025828	1816.22630168	3005.71032751	376.0	14.2966500391	0.5824902946	0.0994010741639	971.172125673	2027.08053045	3435.42621422	437.173558096	4.76786812271	0.0625704478045
813.484025828	1816.22630168	3005.71032751	376.0	-4.06041642462	0.46463008671	0.0792884107014	929.100508391	1578.12966671	2883.66597169	376.43579659	-2.86052327201	-0.0375396754857
813.484025828	1816.22630168	3005.71032751	376.0	-7.10026650197	0.164738449396	0.0281123633781	806.785103138	1624.63727292	2792.29688398	360.874507914	-3.28001326941	-0.0430447935618
813.484025828	1816.22630168	3005.71032751	376.0	-3.80832898653	0.205914268899	0.035138953737	821.635479428	1720.07146106	2891.24298985	349.536049367	-2.76168185159	-0.0362425439841
813.484025828	1816.22630168	3005.71032751	376.0	-2.3207404137	-0.239591932455	-0.0408859952995	671.067787391	1827.0202858	2935.95559322	437.867520029	-2.43482971248	-0.0319531458331
813.484025828	1816.22630168	3005.71032751	376.0	16.0326587384	0.407066561492	0.0694652835311	889.287292549	2231.0215534	3487.60560698	367.29676103	7.95450629925	0.104389846447
813.484025828	1816.22630168	3005.71032751	376.0	13.0223471135	0.514383584753	0.0877787687291	937.118909331	2154.10516783	3397.12435958	305.900282421	6.76078548433	0.0887242189545
813.484025828	1816.22630168	3005.71032751	376.0	-14.5041002095	0.0769252531584	0.0131271763069	781.529052602	1399.93532677	2569.7590896	388.294710223	-5.02065991081	-0.0658879253388
813.484025828	1816.22630168	3005.71032751	376.0	6.88505860858	-0.249242477021	-0.042532845908	659.849702423	2109.32808315	3212.65524516	443.477459586	1.80785555128	0.0237251384682
813.484025828	1816.22630168	3005.71032751	376.0	6.16160254969	0.0679832938361	0.0116012446819	765.088090646	1968.66445506	3190.91025168	457.157705976	0.402147869288	0.00527753109301
813.484025828	1816.22630168	3005.71032751	376.0	7.12157958517	-0.0135194951204	-0.00230708107857	734.826419249	2046.42360414	3219.76438058	438.514357193	1.55449679314	0.0204002203824
813.484025828	1816.22630168	3005.71032751	376.0	6.99501845344	-0.125705083146	-0.0214513793765	693.921502694	2239.08832692	3215.96031957	282.950489957	4.78914617743	0.0628496873678
813.484025828	1816.22630168	3005.71032751	376.0	-9.79033385348	0.0552590445485	0.00942987108336	766.967954177	1631.86155087	2711.44125178	312.61174673	-3.74369348947	-0.0491298358198
813.484025828	1816.22630168	3005.71032751	376.0	8.38957900915	0.0433281080212	0.00739387508894	751.862261878	2118.49519447	3257.87677022	387.519313869	3.27937363595	0.0430363994219
813.484025828	1816.22630168	3005.71032751	376.0	-6.93792094189	0.628423354828	0.107239480346	1007.70616088	1399.00268087	2797.17652124	390.467679493	-3.47212858316	-0.0455659919049
813.484025828	1816.22630168	3005.71032751	376.0	-13.6389299323	-0.203582061976	-0.0347409662075	686.344596053	1523.32432639	2595.76360197	386.094679529	-4.59675474818	-0.0603248654616
813.484025828	1816.22630168	3005.71032751	376.0	-22.5634944025	-0.428892370499	-0.0731898243173	631.322051361	1389.47748262	2327.517046	306.717512021	-6.96930366974	-0.0914606780806
813.484025828	1816.22630168	3005.71032751	376.0	-17.608922137	-0.203859561699	-0.034788321109	689.243268541	1445.70485911	2476.43713627	341.48900862	-5.54640990816	-0.0727875316031
813.484025828	1816.22630168	3005.71032751	376.0	-11.2098424522	0.0848065938022	0.0144721149833	779.375101893	1526.97490796	2668.77493522	362.424925372	-4.06832240868	-0.0533900578567
813.484025828	1816.22630168	3005.71032751	376.0	-9.18894456455	-0.199421608689	-0.0340309912439	684.148757116	1672.88990902	2729.51727174	372.478605601	-3.56054639083	-0.0467263305883
813.484025828	1816.22630168	3005.71032751	376.0	4.21929686457	0.369772507553	0.0631011105039	878.955218579	1927.78701827	3132.53016911	325.787932262	0.840606143985	0.0110315766927
813.484025828	1816.22630168	3005.71032751	376.0	-12.3061759675	0.011376812693	0.00194143561313	756.340485682	1470.55489305	2635.82232553	408.926946801	-4.45503791751	-0.0584650645342
813.484025828	1816.22630168	3005.71032751	376.0	-14.3634353572	-0.384506004814	-0.0656153591833	633.850949246	1548.92955405	2573.98706759	391.206564296	-4.72595926082	-0.0620204627404
813.484025828	1816.22630168	3005.71032751	376.0	-3.4311495557	0.470683955178	0.0803214940577	932.082832704	1563.46801608	2902.57991096	407.029062172	-2.774513804	-0.0364109423097
813.484025828	1816.22630168	3005.71032751	376.0	2.5089390916	-0.0314104381212	-0.0053601430241	734.151225661	1914.55894316	3081.12176889	432.411600073	-1.14230832145	-0.0149909228537
813.484025828	1816.22630168	3005.71032751	376.0	-19.0586908029	-0.121181917823	-0.020679508161	715.687086826	1407.2016104	2432.86128976	309.972592526	-5.91265895349	-0.0775939495208
813.484025828	1816.22630168	3005.71032751	376.0	8.76872234709	0.233167267791	0.0397896361419	821.41264443	2070.88353084	3269.27272068	376.976545412	3.26245076419	0.0428143144907
813.484025828	1816.22630168	3005.71032751	376.0	2.36084557472	-0.183573441759	-0.0313265258975	682.454164911	2004.58478609	3076.67050676	389.631555762	-0.233754612155	-0.0030676458288
813.484025828	1816.22630168	3005.71032751	376.0	17.2454099341	0.339506235864	0.0579362177243	861.375168363	2219.2918848	3524.05739492	443.390341748	7.4258047546	0.0974515059658
813.484025828	1816.22630168	3005.71032751	376.0	6.15383956631	-0.180530489612	-0.030807250787	677.21189337	2224.48219422	3190.67691889	288.9828313	4.21392387132	0.0553008382063
813.484025828	1816.22630168	3005.71032751	376.0	-0.0142860038906	0.136502729568	0.0232939811549	795.910534724	1769.35663907	3005.28093161	440.013757815	-2.17041774144	-0.0284831724599
813.484025828	1816.22630168	3005.71032751	376.0	5.92387171466	0.172355334951	0.0294121731999	797.820101382	2085.34272824	3183.76475142	300.6019218	2.97603487463	0.0390555757826
813.484025828	1816.22630168	3005.71032751	376.0	-23.0997986865	-0.530932448424	-0.0906028068984	610.69387032	1364.46092176	2311.39729275	336.242500676	-7.41945954282	-0.0973682354701
813.484025828	1816.22630168	3005.71032751	376.0	6.46027067984	0.293941566615	0.0501606768968	845.263840616	2040.01346715	3199.88735052	314.610042754	2.74888461665	0.0360746012684
813.484025828	1816.22630168	3005.71032751	376.0	-10.7983866918	2.0381134247e-06	3.47800925716e-07	750.951400021	1519.23626972	2681.14210351	410.954433763	-4.07331555573	-0.0534555847209
813.484025828	1816.22630168	3005.71032751	376.0	10.4553882957	0.35067486789	0.0598421276263	867.019288139	2109.90775131	3319.96901329	343.041973847	4.76078430498	0.0624774843174
813.484025828	1816.22630168	3005.71032751	376.0	10.993940368	0.0496129621152	0.00846637578758	753.370235742	2159.67001805	3336.15632855	423.116074755	4.32260395671	0.056727086046
813.484025828	1816.22630168	3005.71032751	376.0	-13.1229478677	0.299856316308	0.0511700198478	861.806327589	1420.83019429	2611.27252817	328.636006292	-4.55362482468	-0.0597588559669
813.484025828	1816.22630168	3005.71032751	376.0	14.7073133359	0.259936161769	0.0443577067865	829.103015424	2247.75307922	3447.76956334	370.913468703	7.39943709337	0.0971054736662
813.484025828	1816.22630168	3005.71032751	376.0	1.39794681065	0.641905336849	0.109540159872	1013.18329398	1577.80382743	3047.72855917	456.741437754	-2.1089400866	-0.0276763790892
813.484025828	1816.22630168	3005.71032751	376.0	17.0907761889	0.40895396219	0.0697873655614	890.53640651	2202.49362022	3519.40955247	426.37952574	7.46243648337	0.0979322373145
813.484025828	1816.22630168	3005.71032751	376.0	2.25143266364	0.399330496929	0.0681451359948	899.264330618	1763.80512873	3073.38187159	410.312412241	-1.72204836381	-0.0225990598925
813.484025828	1816.22630168	3005.71032751	376.0	-6.26151678538	-0.425446781686	-0.0726018398782	616.949557105	1876.54422688	2817.50727083	324.013486843	-3.03892608563	-0.039880919759
813.484025828	1816.22630168	3005.71032751	376.0	-5.81742593058	0.198769507547	0.0339197111855	818.724611508	1700.58880819	2830.85535552	311.541935822	-3.1245454472	-0.0410045334278
813.484025828	1816.22630168	3005.71032751	376.0	2.20510211239	-0.17332524132	-0.029577686232	682.268799174	2084.09676299	3071.98930943	305.623747265	1.17940601744	0.0154777692578
813.484025828	1816.22630168	3005.71032751	376.0	-11.8144006678	-0.334144699911	-0.0570212798483	645.549421407	1625.25184504	2650.6036665	379.802400059	-4.07404348388	-0.0534651375837
813.484025828	1816.22630168	3005.71032751	376.0	-7.53358956916	0.0981702086047	0.016752595325	782.526121089	1631.61969289	2779.27244779	365.126633814	-3.3381374191	-0.0438075776784
813.484025828	1816.22630168	3005.71032751	376.0	4.90233774994	-0.414431020476	-0.0707220171461	610.785812717	2196.28490787	3153.06039955	345.989678964	2.73575285346	0.0359022684182
813.484025828	1816.22630168	3005.71032751	376.0	14.9602627958	0.244297692844	0.0416890260826	823.294902692	2230.92491625	3455.37249138	401.152672436	6.99666251746	0.0918197180769
813.484025828	1816.22630168	3005.71032751	376.0	-8.49269650746	0.446291865817	0.0761590214705	924.489448835	1388.71871781	2750.4444715	437.236304851	-3.86028115587	-0.0506598576886
813.484025828	1816.22630168	3005.71032751	376.0	-9.86319291646	0.0489059837751	0.00834573101964	766.989010336	1538.51410243	2709.25131939	403.74820663	-3.85420196334	-0.050580078259
813.484025828	1816.22630168	3005.71032751	376.0	-11.3461513404	0.0153336375384	0.00261666169598	756.119149079	1513.4855326	2664.67788489	395.073203214	-4.15696522569	-0.0545533494185
813.484025828	1816.22630168	3005.71032751	376.0	15.7008668125	0.631628682222	0.107786464543	993.712041598	2094.22992972	3477.6329028	389.690931482	6.53055890317	0.085702872745
813.484025828	1816.22630168	3005.71032751	376.0	-8.33045484248	0.0707551914623	0.0120742647547	774.560892586	1547.68253238	2755.32098598	433.077561011	-3.61316905444	-0.0474169167249
813.484025828	1816.22630168	3005.71032751	376.0	5.84892057456	-0.0505400616583	-0.00862458390074	722.504911717	2048.90834338	3181.51193726	410.098682163	1.35033075755	0.0177208760833
813.484025828	1816.22630168	3005.71032751	376.0	13.0799725445	0.162075544829	0.0276579428036	792.781617015	2194.82210246	3398.85641311	411.25269364	5.7125415703	0.0749677371431
813.484025828	1816.22630168	3005.71032751	376.0	11.0079119379	0.481371616025	0.0821453269667	926.946131355	1945.05290573	3336.57627347	464.577236378	2.32889163928	0.0305628824053
813.484025828	1816.22630168	3005.71032751	376.0	-13.2270481663	0.0904827338209	0.0154407395599	785.971898785	1409.6414675	2608.14357475	412.530208459	-4.78331671358	-0.0627731852176
813.484025828	1816.22630168	3005.71032751	376.0	13.8262511717	0.593055328172	0.101203980917	974.674670289	2102.90341752	3421.28738688	343.709299069	6.30328390547	0.0827202612267
813.484025828	1816.22630168	3005.71032751	376.0	-13.7125779257	-0.109046246696	-0.0186085745214	713.384583618	1566.50114248	2593.54995663	313.66423053	-4.4756064518	-0.0587349928058
813.484025828	1816.22630168	3005.71032751	376.0	1.56108017621	0.0732299605358	0.0124965802962	766.931735528	1944.64364363	3052.63187558	341.056496424	-0.408373800662	-0.00535923622916
813.484025828	1816.22630168	3005.71032751	376.0	9.0103909905	0.301675918109	0.0514805321005	849.363383635	2021.26863732	3276.53658006	405.904559106	2.66792261595	0.0350121078209
813.484025828	1816.22630168	3005.71032751	376.0	1.47463919281	0.405894700904	0.0692653073215	903.062411768	1727.62532863	3050.03371002	419.345969617	-2.01078077157	-0.026388199102
813.484025828	1816.22630168	3005.71032751	376.0	-3.68858755759	0.398425306139	0.0679906665766	900.291622458	1592.95085633	2894.84207035	401.599591561	-2.78872533001	-0.0365974452757
813.484025828	1816.22630168	3005.71032751	376.0	11.5132188414	0.314150706937	0.0536093356548	853.364591975	2068.23582888	3351.76433525	430.163914392	3.83539528089	0.0503332714028
813.484025828	1816.22630168	3005.71032751	376.0	14.8941248065	0.677091276405	0.115544586417	1015.80131157	2122.63673711	3453.38457501	314.94652632	7.3177128061	0.0960329764579
813.484025828	1816.22630168	3005.71032751	376.0	-8.72256509069	0.455268916518	0.0776909413854	925.461795926	1484.9156007	2743.53528775	333.15789113	-3.6815892062	-0.048314818979
813.484025828	1816.22630168	3005.71032751	376.0	-17.3728117672	-0.268745793088	-0.045861056841	678.263262725	1379.71007406	2483.53393004	425.560593253	-6.05977783205	-0.0795246434652
813.484025828	1816.22630168	3005.71032751	376.0	4.123590661	0.410097895079	0.069982575952	896.667767236	1901.90186452	3129.65351787	331.083886112	0.573664388237	0.0075284040451
813.484025828	1816.22630168	3005.71032751	376.0	14.7170284274	0.668684194058	0.114109930727	1014.54617218	1966.54392583	3448.06157085	466.971472839	4.15781822813	0.0545645436763
813.484025828	1816.22630168	3005.71032751	376.0	12.5572142191	0.314312819067	0.0536369998408	851.504679305	2168.64250296	3383.14381214	362.996629874	5.91407065073	0.0776124757313
813.484025828	1816.22630168	3005.71032751	376.0	2.40069619128	0.206431785219	0.0352272671023	813.375084503	1967.50565427	3077.86830086	296.987562085	0.593442153666	0.00778795477253
813.484025828	1816.22630168	3005.71032751	376.0	6.67070038816	0.103096983977	0.0175933419756	772.010183935	2129.1447795	3206.21225799	305.057294556	3.57992755502	0.046980676575
813.484025828	1816.22630168	3005.71032751	376.0	11.4538451706	0.426717352657	0.072818660863	901.238212944	2012.72744365	3349.9797347	436.0140781	3.35418357872	0.044018157201
813.484025828	1816.22630168	3005.71032751	376.0	3.70058861173	0.100784407536	0.0171987043577	780.074595278	1886.00995709	3116.93930159	450.854749223	-1.01313588013	-0.0132957464584
813.484025828	1816.22630168	3005.71032751	376.0	1.43210289131	0.558971555736	0.0953876374977	972.714671125	1610.2204381	3048.75519201	465.82008279	-2.08855851512	-0.0274089043979
813.484025828	1816.22630168	3005.71032751	376.0	-11.5972938715	-0.273608413834	-0.0466908556031	666.470106007	1525.01531613	2657.1292679	465.64384576	-4.40204028114	-0.0577695574953
813.484025828	1816.22630168	3005.71032751	376.0	0.39831573435	0.622893824353	0.106295874463	1002.73342421	1669.37530531	3017.68254467	345.573815145	-2.21661865567	-0.0290894836702
813.484025828	1816.22630168	3005.71032751	376.0	7.27349068291	0.263891559515	0.045032689337	837.782407496	1930.73660434	3224.33038813	455.811376301	0.671421499833	0.00881130577208
813.484025828	1816.22630168	3005.71032751	376.0	-16.1802671295	0.0921481933879	0.0157249476771	785.45234873	1405.98435268	2519.37836738	327.941665973	-5.24027928859	-0.068770069404
813.484025828	1816.22630168	3005.71032751	376.0	-0.738745398375	0.0742234048137	0.0126661100365	768.779052827	1901.12489347	2983.50578077	313.601834472	-1.35856377753	-0.0178289209649
813.484025828	1816.22630168	3005.71032751	376.0	0.93732451493	-0.329390413928	-0.0562099682472	637.939344618	2056.08443382	3033.88358725	339.859808821	0.0320716829461	0.000420888227639
813.484025828	1816.22630168	3005.71032751	376.0	-4.02959981471	-0.141411676065	-0.0241316853353	701.042130845	1809.6078894	2884.59222972	373.942209472	-2.6999442225	-0.035432338878
813.484025828	1816.22630168	3005.71032751	376.0	0.0922824436897	0.167120795876	0.028518907146	805.141480409	1838.48253905	3008.48407045	364.860050984	-1.8055890658	-0.0236953945643
813.484025828	1816.22630168	3005.71032751	376.0	12.604467267	0.330424630148	0.0563864556567	858.923658015	2117.75330589	3384.56410188	407.887137973	4.98651950279	0.065439888488
813.484025828	1816.22630168	3005.71032751	376.0	-9.80142722194	-0.194034569248	-0.0331117012368	685.271552119	1693.17226778	2711.10781725	332.663997353	-3.66035503978	-0.0480361553777
813.484025828	1816.22630168	3005.71032751	376.0	-5.50924929025	-0.0641586961257	-0.0109485829566	726.175956631	1742.34652286	2840.11825262	371.595773131	-2.94834016127	-0.0386921281007
813.484025828	1816.22630168	3005.71032751	376.0	3.29046846483	0.33640015498	0.0574061697918	866.403013214	1902.30838993	3104.61227798	335.900874833	0.149414546935	0.00196082082591
813.484025828	1816.22630168	3005.71032751	376.0	17.6861421532	0.605301077832	0.103293699289	979.995887758	2173.52215247	3537.30452874	383.786488515	8.11040969126	0.10643582272
813.484025828	1816.22630168	3005.71032751	376.0	1.77781755278	0.151999207292	0.0259384312785	801.18708068	1817.94674734	3059.14637329	440.012545279	-1.8503501424	-0.0242828102677
813.484025828	1816.22630168	3005.71032751	376.0	12.5036469479	0.0207567452766	0.00354210670249	743.318300221	2177.3657526	3381.53373514	460.84968231	4.65330750079	0.0610670275694
813.484025828	1816.22630168	3005.71032751	376.0	-12.8024016989	0.206754081855	0.0352822665282	829.830681385	1367.11240425	2620.90721747	423.964131842	-4.80674400059	-0.063080629929
813.484025828	1816.22630168	3005.71032751	376.0	-0.946320519736	0.243291499379	0.0415173207131	836.075356524	1768.33215084	2977.26667391	372.859166548	-2.33220455851	-0.0306063590355
813.484025828	1816.22630168	3005.71032751	376.0	-0.416959547891	0.402091683936	0.0686163283167	896.334368955	1812.41707948	2993.17773131	284.426282876	-1.44975109967	-0.0190256049826
813.484025828	1816.22630168	3005.71032751	376.0	16.2874600932	0.448345998876	0.0765095561221	907.901913514	2169.21360581	3495.26419762	418.148678296	6.95509416282	0.0912742016118
813.484025828	1816.22630168	3005.71032751	376.0	-15.0824923454	-0.409305050152	-0.0698472781829	627.537908681	1534.02803145	2552.37429744	390.8083573	-4.91408200968	-0.064489265219
813.484025828	1816.22630168	3005.71032751	376.0	-3.67872878354	0.595664690813	0.101649264644	990.018882396	1545.56108939	2895.13839654	359.558424757	-2.84419816871	-0.0373254352849
813.484025828	1816.22630168	3005.71032751	376.0	-6.76355900547	0.097234478904	0.0165929144887	782.783551063	1606.62915718	2802.41733597	413.004627731	-3.25194749068	-0.0426764762557
813.484025828	1816.22630168	3005.71032751	376.0	12.3347057115	0.216501771851	0.0369456948551	814.607276903	2109.67586861	3376.45585094	452.172705429	4.21354548427	0.055295872497
813.484025828	1816.22630168	3005.71032751	376.0	3.07552253267	0.181879567873	0.0310374689202	804.501504921	1969.73852151	3098.1516259	323.911599463	0.611231219653	0.00802140708205
813.484025828	1816.22630168	3005.71032751	376.0	7.41632714327	0.346708593048	0.0591652889161	868.029140733	1990.65412534	3228.62363837	369.940372297	2.18233116802	0.0286395166407
813.484025828	1816.22630168	3005.71032751	376.0	8.5943007711	-0.164584475437	-0.0280860879586	682.005119317	2247.73552994	3264.03011336	334.289464105	4.98115539513	0.0653694933743
813.484025828	1816.22630168	3005.71032751	376.0	-1.60372070433	0.453706605537	0.077424335416	921.138790605	1751.14494221	2957.50712867	285.223395853	-2.23250139867	-0.0292979186177
813.484025828	1816.22630168	3005.71032751	376.0	-2.84237711965	0.522156160187	0.0891051467895	956.376542825	1495.01735966	2920.27670487	468.882802394	-2.79840610847	-0.0367244896125
813.484025828	1816.22630168	3005.71032751	376.0	-6.40557792049	0.211371368035	0.0360701993234	826.194996148	1528.03074826	2813.17721041	458.951466006	-3.34342061789	-0.0438769109959
813.484025828	1816.22630168	3005.71032751	376.0	9.96595512396	-0.248491505813	-0.0424046938247	657.879717482	2205.16284481	3305.2580699	442.215507606	3.91771655799	0.0514136031233
813.484025828	1816.22630168	3005.71032751	376.0	12.7758633386	0.371305482092	0.0633627102546	875.7322063	2114.32744015	3389.7157713	399.656124855	5.15245525156	0.0676175229864
813.484025828	1816.22630168	3005.71032751	376.0	0.61041632649	-0.0131328581038	-0.0022411020655	739.133969565	1922.06878994	3024.05767407	362.854914564	-1.16601461032	-0.0153020290069
813.484025828	1816.22630168	3005.71032751	376.0	17.1695956818	0.502751065715	0.085793697221	932.399026581	2149.03190945	3521.77863811	440.347702073	6.93006462316	0.0909457299628
813.484025828	1816.22630168	3005.71032751	376.0	-7.54925305881	0.332604099762	0.056758378799	871.989220241	1601.12521625	2778.80164867	305.687212178	-3.44876213831	-0.0452593456471
813.484025828	1816.22630168	3005.71032751	376.0	-1.26569757695	0.387072592184	0.066053343376	894.75849629	1712.29537587	2967.66712472	360.613252558	-2.42318014097	-0.0318002643171
813.484025828	1816.22630168	3005.71032751	376.0	7.68124949668	0.302002743057	0.0515363042759	848.857321865	2034.59115208	3236.58643691	353.137962967	2.80908829921	0.0368646758427
813.484025828	1816.22630168	3005.71032751	376.0	0.729977659524	0.611912406002	0.104421912287	997.799101575	1654.87544339	3027.65134141	374.97679644	-2.18540282121	-0.0286798270499
813.484025828	1816.22630168	3005.71032751	376.0	-12.1416763721	0.581025278941	0.0991510714916	984.190370314	1367.37230644	2640.76670686	289.204030102	-4.44609996249	-0.0583477685366
813.484025828	1816.22630168	3005.71032751	376.0	-9.65498569513	0.305839828342	0.0521910969866	866.609903479	1391.8437479	2715.50942535	457.055773969	-4.16252097463	-0.0546262595095
813.484025828	1816.22630168	3005.71032751	376.0	1.08147314464	0.0901113235418	0.0153773589662	774.394256901	1909.62618254	3038.2162775	354.19583806	-0.955630694343	-0.0125410852276
813.484025828	1816.22630168	3005.71032751	376.0	13.6152428354	0.467520623514	0.0797816763676	916.961962306	2111.51843486	3414.94508752	386.464690356	5.70437477461	0.0748605613466
813.484025828	1816.22630168	3005.71032751	376.0	-2.47626252428	0.0365723450486	0.00624101451342	759.952052279	1792.2742453	2931.28104908	379.054751501	-2.50359300768	-0.0328555512819
813.484025828	1816.22630168	3005.71032751	376.0	0.154175794078	0.0396405226143	0.00676459430278	759.869393805	1859.27141535	3010.34440527	391.203596113	-1.89026196014	-0.0248065874034
813.484025828	1816.22630168	3005.71032751	376.0	7.75596655648	-0.254533287026	-0.0434357145096	655.991746451	2200.21792605	3238.83221529	382.622542795	3.62810145589	0.0476128799986
813.484025828	1816.22630168	3005.71032751	376.0	-5.41616796218	0.325589500881	0.0555613482732	869.780995688	1591.91199905	2842.91600771	381.223012974	-3.0455142058	-0.0399673780289
813.484025828	1816.22630168	3005.71032751	376.0	-1.53678984288	0.0777820185597	0.0132733820068	771.253513202	1874.12250204	2959.51887649	314.142861244	-1.82879161969	-0.0239998900222
813.484025828	1816.22630168	3005.71032751	376.0	-17.1526529071	-0.446188319514	-0.0761413514528	624.667904875	1436.39734405	2490.15126764	429.08601871	-5.85770490134	-0.0768727677341
813.484025828	1816.22630168	3005.71032751	376.0	-3.93789839703	-0.269022607029	-0.0459082947148	662.159606007	1829.9871358	2887.3485087	395.201766894	-2.65646113302	-0.034861694659
813.484025828	1816.22630168	3005.71032751	376.0	9.50382016739	0.259628030979	0.0443051247404	830.610421245	2114.19058019	3291.36763179	346.566630348	4.29607140754	0.0563788898627
813.484025828	1816.22630168	3005.71032751	376.0	10.4972206677	0.577068806158	0.0984759054877	969.318582958	1977.11305559	3321.22637322	374.794734672	3.46557674162	0.0454800097325
813.484025828	1816.22630168	3005.71032751	376.0	7.33249006313	-0.2417212093	-0.0412493531229	660.297376387	2173.83793535	3226.1037386	391.968426865	3.12179004939	0.0409683733516
813.484025828	1816.22630168	3005.71032751	376.0	11.9709866993	0.197210931602	0.0336537425942	806.751224558	2136.78482241	3365.52351103	421.987464065	4.63447765856	0.060819916779
813.484025828	1816.22630168	3005.71032751	376.0	11.0462223547	-0.139810576517	-0.0238584601564	690.289646849	2226.18200989	3337.72777362	421.256116878	4.85065119265	0.0636568397985
813.484025828	1816.22630168	3005.71032751	376.0	0.544055622006	0.258306410585	0.04407959225	837.067252698	1866.86783053	3022.06306352	318.127980298	-1.0610738304	-0.0139248534173
813.484025828	1816.22630168	3005.71032751	376.0	-14.7208183115	-0.05942091919	-0.010140088599	730.868650212	1507.33434548	2563.24517122	325.04217553	-4.75232253509	-0.0623664374684
813.484025828	1816.22630168	3005.71032751	376.0	-6.1076625142	0.613938339533	0.104767634733	999.145327438	1483.33654736	2822.13168455	339.649809753	-3.26559444079	-0.0428555700892
813.484025828	1816.22630168	3005.71032751	376.0	4.11708472223	0.246904247429	0.0421338306194	828.315430934	1985.9823197	3129.45796819	315.160217556	1.29254024276	0.0169624703775
813.484025828	1816.22630168	3005.71032751	376.0	20.1999047215	0.599975241958	0.102384853576	977.134624453	2218.70331381	3612.86094987	417.023011606	9.17956741639	0.120466763995
813.484025828	1816.22630168	3005.71032751	376.0	-11.7706783967	-0.283739395184	-0.0484196920109	663.207575504	1532.2129967	2651.91783132	456.497259114	-4.39313548203	-0.0576526966145
813.484025828	1816.22630168	3005.71032751	376.0	2.32170587815	-0.420900030553	-0.0718259437804	612.070221063	2084.11390178	3075.49408086	379.309958014	0.378199210039	0.00496324422623
813.484025828	1816.22630168	3005.71032751	376.0	8.42657083703	0.0363220867409	0.00619830831756	751.598744642	2046.71927696	3258.98863741	460.670615805	1.86658711019	0.0244958938346
813.484025828	1816.22630168	3005.71032751	376.0	-11.239646571	-0.184080180048	-0.0314130000082	692.894942403	1520.22889107	2667.87910975	454.755276276	-4.29008869998	-0.0563003766401
813.484025828	1816.22630168	3005.71032751	376.0	-7.83777272376	0.322231644427	0.0549883352265	869.938879401	1490.98296382	2770.1295833	409.207740081	-3.55140930806	-0.0466064213656
813.484025828	1816.22630168	3005.71032751	376.0	-9.41045117016	0.27824387643	0.0474818901757	850.158384	1576.91000987	2722.85942482	295.791030952	-3.76922369959	-0.0494648779474
813.484025828	1816.22630168	3005.71032751	376.0	-11.9168318277	0.314389393537	0.0536500671565	870.26639051	1372.95364368	2647.52488255	404.30484836	-4.5160659122	-0.059265956853
813.484025828	1816.22630168	3005.71032751	376.0	-10.739904496	0.319873410584	0.054585906243	868.228628833	1489.67361561	2682.89990891	324.997664462	-4.0235106772	-0.0528019773911
813.484025828	1816.22630168	3005.71032751	376.0	-2.45566891292	0.557700720266	0.0951707713765	971.731238281	1589.37162137	2931.90003338	370.797173726	-2.63539398058	-0.0345852228422
813.484025828	1816.22630168	3005.71032751	376.0	-13.9504889873	-0.129685968887	-0.0221307114142	714.422284464	1423.13370694	2586.39903928	448.843047871	-5.10054782287	-0.0669363231348
813.484025828	1816.22630168	3005.71032751	376.0	-0.147391114514	0.477603350737	0.0815022782828	934.191155512	1713.56043958	3001.28017756	353.528582465	-2.26102645575	-0.0296722631989
813.484025828	1816.22630168	3005.71032751	376.0	-14.5417822645	0.149464166084	0.0255058303898	805.176980673	1422.81919464	2568.62647618	340.630300867	-4.86220318054	-0.0638084406895
813.484025828	1816.22630168	3005.71032751	376.0	11.813860949	0.266122394058	0.0454133778256	832.590040544	2157.24067669	3360.80076613	370.970048891	5.37684443629	0.0705622629434
813.484025828	1816.22630168	3005.71032751	376.0	12.2881820108	0.400487278707	0.0683425390286	890.135582851	2016.46715819	3375.05748327	468.454742231	3.33860449025	0.0438137072211
813.484025828	1816.22630168	3005.71032751	376.0	-9.51930727326	0.17638997969	0.030100679128	811.821662442	1557.39990253	2719.58752569	350.365960719	-3.73280716712	-0.0489869706971
813.484025828	1816.22630168	3005.71032751	376.0	-13.8094692034	-0.205088683378	-0.0349980688358	685.804774213	1524.23816306	2590.63768549	380.594748216	-4.6189368735	-0.0606159694685
813.484025828	1816.22630168	3005.71032751	376.0	-12.5445789318	-0.0348604950949	-0.00594888994794	740.003786093	1495.95292357	2628.65662301	392.699913346	-4.42272160913	-0.0580409659991
813.484025828	1816.22630168	3005.71032751	376.0	-9.92341380285	0.164071433887	0.0279985382059	809.624285284	1475.26271472	2707.44125399	422.554253992	-3.98804464443	-0.0523365438901
813.484025828	1816.22630168	3005.71032751	376.0	-0.424712064418	0.368849331341	0.0629435719012	882.867942389	1812.64757045	2992.94471312	297.429200285	-1.5660961881	-0.0205524434134
813.484025828	1816.22630168	3005.71032751	376.0	0.694753339539	-0.17500047083	-0.029863561575	688.465639427	1928.97868809	3026.59260038	409.148272866	-1.53328553424	-0.0201218574048
813.484025828	1816.22630168	3005.71032751	376.0	-6.65590007787	0.349983981859	0.0597242289862	878.901832512	1631.75480409	2805.65325148	294.996614875	-3.33247472359	-0.0437332640891
813.484025828	1816.22630168	3005.71032751	376.0	-14.7027416756	0.0961097795737	0.0164009862754	785.475870915	1441.66076776	2563.78850254	336.651863859	-4.86084337547	-0.0637905954787
813.484025828	1816.22630168	3005.71032751	376.0	10.5595239447	0.356757752911	0.0608801626128	870.673358732	2059.22208827	3323.09902925	393.203582245	3.81178727846	0.0500234550979
813.484025828	1816.22630168	3005.71032751	376.0	-12.5057841428	0.123283755786	0.0210381835812	793.434888783	1497.89555755	2629.82268199	338.492235659	-4.3344072884	-0.056881985412
813.484025828	1816.22630168	3005.71032751	376.0	-2.08189048661	0.36139191909	0.0616709759538	884.143710893	1672.6495421	2943.13473014	386.341477152	-2.51836183976	-0.0330493679759
813.484025828	1816.22630168	3005.71032751	376.0	8.78229875523	-0.0453249784337	-0.00773463795796	720.805481523	2187.71367286	3269.68078819	361.1616338	4.29159090729	0.0563200906468
813.484025828	1816.22630168	3005.71032751	376.0	3.51212230767	-0.030010605299	-0.0051212637029	729.731378283	2020.7758847	3111.27455042	360.767287442	0.70941725009	0.00930993766523
813.484025828	1816.22630168	3005.71032751	376.0	-17.6919738788	-0.320138215351	-0.0546310947697	665.42345844	1374.4883116	2473.94084149	434.029071455	-6.23883350128	-0.0818744553974
813.484025828	1816.22630168	3005.71032751	376.0	-3.45844249674	0.272286946055	0.0464653491561	848.859797622	1588.68465818	2901.75956421	464.215108413	-2.80291378043	-0.0367836454125
813.484025828	1816.22630168	3005.71032751	376.0	11.3254343735	0.6535537954	0.111527951434	1008.83093274	1892.81498404	3346.12007811	444.474161333	2.39951188994	0.0314896573483
813.484025828	1816.22630168	3005.71032751	376.0	-7.85605807031	-0.0108088681048	-0.00184451674143	746.640651883	1560.30708567	2769.57997875	462.6322412	-3.57566890737	-0.0469247888106
813.484025828	1816.22630168	3005.71032751	376.0	-21.1155080845	-0.215548661052	-0.036783047961	688.554498752	1390.22179721	2371.0393203	292.263024338	-6.46633672698	-0.0848600620338
813.484025828	1816.22630168	3005.71032751	376.0	17.6542558147	0.508998326484	0.0868597826764	934.155970393	2238.70640465	3536.34611777	363.48374273	8.82982238208	0.115876934148
813.484025828	1816.22630168	3005.71032751	376.0	8.10696558024	-0.132654850176	-0.0226373464464	693.965349512	2145.2660004	3249.3822292	410.150879284	3.04440068449	0.0399527648883
813.484025828	1816.22630168	3005.71032751	376.0	-2.42149728362	0.39517368301	0.0674357820836	899.335893085	1574.34669537	2932.92713357	459.244545115	-2.65094992215	-0.0347893690571
813.484025828	1816.22630168	3005.71032751	376.0	-4.65340721728	-0.0323802875187	-0.00552564633425	737.562235991	1676.68809037	2865.8423862	451.592059837	-2.89271100472	-0.0379620866761
813.484025828	1816.22630168	3005.71032751	376.0	3.93002383538	0.146622280255	0.0250208669378	796.475246759	1880.82187598	3123.8354598	446.538337057	-0.907933974033	-0.0119151440162
813.484025828	1816.22630168	3005.71032751	376.0	4.5827238278	0.127127714382	0.021694149212	784.832415011	1980.05616304	3143.45373088	378.565152825	0.717056090022	0.00941018490842
813.484025828	1816.22630168	3005.71032751	376.0	-8.36569170701	0.298463039706	0.0509322593355	858.688936605	1564.25844898	2754.2618679	331.314482314	-3.5534149375	-0.046632741962
813.484025828	1816.22630168	3005.71032751	376.0	19.4923819276	0.608702174341	0.103874091185	981.62765456	2187.69342434	3591.59486418	422.273785282	8.55162077737	0.112225994454
813.484025828	1816.22630168	3005.71032751	376.0	-18.2145182803	-0.35214481428	-0.0600929717201	647.218130988	1453.77162672	2458.23467045	357.24491274	-5.74323946807	-0.0753705966938
813.484025828	1816.22630168	3005.71032751	376.0	-2.13212283889	0.530019880265	0.0904470785436	958.206714653	1668.25601919	2941.62489114	315.162157298	-2.66212696732	-0.0349360494399
813.484025828	1816.22630168	3005.71032751	376.0	6.66291677658	-0.0840338797119	-0.0143402525106	708.926561036	2148.68092753	3205.97830517	348.370816611	3.18169725089	0.0417545570984
813.484025828	1816.22630168	3005.71032751	376.0	-16.1557008323	-0.295349178394	-0.050400883685	658.539451478	1533.07193813	2520.11675911	328.5053695	-5.0179758333	-0.0658527012244
813.484025828	1816.22630168	3005.71032751	376.0	-4.20494384936	-0.324660222984	-0.0554027684273	645.479639048	1893.65112089	2879.32189596	340.191136018	-2.72300436206	-0.0357349653814
813.484025828	1816.22630168	3005.71032751	376.0	-10.149547329	0.276232722366	0.0471386898236	855.712092333	1379.37414315	2700.64433524	465.558099759	-4.32751817993	-0.0567915771645
813.484025828	1816.22630168	3005.71032751	376.0	-6.74991492952	0.237515176373	0.0405316000637	834.507874032	1607.82160638	2802.82743737	360.497956956	-3.24140793206	-0.042538161838
813.484025828	1816.22630168	3005.71032751	376.0	15.1545034235	0.451969412059	0.0771278860169	909.413370039	2166.74719669	3461.21080199	385.050235255	6.8426521053	0.0897985840591
813.484025828	1816.22630168	3005.71032751	376.0	-18.7488101129	-0.223389038849	-0.0381209963906	686.357331609	1408.06962686	2442.17540566	347.748447186	-5.95802116943	-0.078189254192
813.484025828	1816.22630168	3005.71032751	376.0	9.4629610002	0.63753685411	0.108794685002	1001.29862254	1876.29443695	3290.13952358	412.546464089	1.85008843384	0.0242793757721
813.484025828	1816.22630168	3005.71032751	376.0	-2.23757381492	0.389195164634	0.0664155571049	893.841536235	1755.44544044	2938.45534027	289.168363588	-2.45913606502	-0.0322721268376
813.484025828	1816.22630168	3005.71032751	376.0	15.6427960577	0.660231343851	0.112667464821	1008.94466826	2032.56759257	3475.88746412	434.375203299	5.47824476622	0.0718929759346
813.484025828	1816.22630168	3005.71032751	376.0	10.7371221514	0.077090803303	0.0131554271848	763.505343523	2129.52436348	3328.43711689	435.407409888	3.82761842018	0.0502312128632
813.484025828	1816.22630168	3005.71032751	376.0	-6.98966596334	0.257720972917	0.043979688211	844.162363076	1512.39143286	2795.62121579	439.067419848	-3.42533997279	-0.0449519681468
813.484025828	1816.22630168	3005.71032751	376.0	14.6569122191	0.389418390291	0.0664536502203	881.347488566	2258.39336632	3446.25465177	306.513796884	8.27913089152	0.1086500117
813.484025828	1816.22630168	3005.71032751	376.0	-8.47952386978	-0.0702045240044	-0.0119802941987	726.773421982	1574.33412941	2750.84040283	449.732851438	-3.64287787648	-0.0478067962793
813.484025828	1816.22630168	3005.71032751	376.0	4.70264960453	0.540781358629	0.0922835082984	957.053660976	1828.48361336	3147.05835234	361.521077999	0.0401730414953	0.000527205268967
813.484025828	1816.22630168	3005.71032751	376.0	-2.50565330234	0.0628950103157	0.0107329369139	765.355028564	1880.95330163	2930.39764743	284.089317232	-1.92713510085	-0.0252904868878
813.484025828	1816.22630168	3005.71032751	376.0	-3.96830652516	0.633812254005	0.108159087714	1008.83654353	1520.83486946	2886.43452845	356.763115471	-2.90530894372	-0.0381274139595
813.484025828	1816.22630168	3005.71032751	376.0	-2.24219835508	-0.0892297507944	-0.0152269199308	715.726265023	1891.83900177	2938.31633998	330.751073187	-2.13477028264	-0.02801535804
813.484025828	1816.22630168	3005.71032751	376.0	-21.4299229217	-0.39797984233	-0.0679146488617	638.096767148	1405.72792058	2361.58892107	317.764233345	-6.6193447092	-0.0868680408032
813.484025828	1816.22630168	3005.71032751	376.0	13.7395858365	0.195813950818	0.0334153499689	804.909385483	2221.83023921	3418.68247795	391.942853262	6.47525567466	0.0849771085913
813.484025828	1816.22630168	3005.71032751	376.0	2.16339751195	0.405534657087	0.0692038663971	903.135907329	1699.78518525	3070.73578995	467.814697366	-1.94029841459	-0.0254632337873
813.484025828	1816.22630168	3005.71032751	376.0	10.2373227978	0.290121971455	0.0495088688489	843.232598178	2086.86210316	3313.4145961	383.319894758	3.9792625466	0.0522212932624
813.484025828	1816.22630168	3005.71032751	376.0	15.4746641801	0.0641821852885	0.0109525913462	757.221437475	2246.52318847	3470.83390691	467.089280966	6.46490421283	0.0848412626355
813.484025828	1816.22630168	3005.71032751	376.0	1.16624997408	-0.251620608978	-0.0429386704741	666.986778604	1908.04932278	3040.76442342	465.728322039	-1.87726893406	-0.0246360752501
813.484025828	1816.22630168	3005.71032751	376.0	-5.9411807981	0.390623443166	0.0666592906426	898.823521856	1471.55749353	2827.13564268	456.7546273	-3.32104931714	-0.0435833243719
813.484025828	1816.22630168	3005.71032751	376.0	15.2661186219	0.449178997006	0.0766517059738	907.352761009	2231.31526414	3464.56563153	325.897606388	8.12869833638	0.106675831186
813.484025828	1816.22630168	3005.71032751	376.0	9.67953932089	-0.00810819039921	-0.00138365023877	733.551507444	2168.80826299	3296.64924053	394.289470094	4.14971610311	0.0544582165762
813.484025828	1816.22630168	3005.71032751	376.0	-11.2162592276	0.239944983838	0.0409462429757	837.622137477	1469.02867345	2668.58206554	361.931254617	-4.14229197861	-0.0543607871209
813.484025828	1816.22630168	3005.71032751	376.0	-7.7243389641	0.456765968077	0.0779464109346	926.801652653	1467.50842284	2773.53907353	379.228998034	-3.52764278273	-0.0462945247077
813.484025828	1816.22630168	3005.71032751	376.0	-19.6138317695	-0.107592601987	-0.0183605122844	721.982107345	1379.38629378	2416.17536039	314.806959265	-6.14062252825	-0.0805855974836
813.484025828	1816.22630168	3005.71032751	376.0	-2.44181134117	0.119420679096	0.0203789554771	787.897555217	1828.61127493	2932.31655185	315.807721698	-2.37891486859	-0.0312193552308
813.484025828	1816.22630168	3005.71032751	376.0	-1.58850179173	0.551955342754	0.094190331528	968.706253506	1646.89862647	2957.9645651	342.359685122	-2.5346766088	-0.0332634725565
813.484025828	1816.22630168	3005.71032751	376.0	7.09996619729	-0.166583411642	-0.0284272033518	681.208322716	2245.62050796	3219.11474475	292.285914075	4.77622140196	0.0626800708919
813.484025828	1816.22630168	3005.71032751	376.0	9.95054895954	0.139181774767	0.0237511561036	783.899298564	2205.32871193	3304.79500523	315.56699473	5.54626601213	0.0727856432038
813.484025828	1816.22630168	3005.71032751	376.0	-8.30880501568	0.437960563164	0.0747372974683	921.586704018	1373.65059798	2755.97171706	460.73441506	-3.91524204813	-0.0513811292405
813.484025828	1816.22630168	3005.71032751	376.0	13.3810111329	0.316129803357	0.0539470654193	850.931934356	2267.28831634	3407.90476105	289.684510361	7.9446354713	0.104260308022
813.484025828	1816.22630168	3005.71032751	376.0	2.52168576239	-0.314485711443	-0.0536665036592	645.945533144	1980.74026846	3081.50489689	454.819095285	-1.01106169573	-0.0132685261907
813.484025828	1816.22630168	3005.71032751	376.0	6.88644443385	0.628264028932	0.107212291627	998.486190122	1824.83658156	3212.69689905	389.374127368	0.657384828392	0.00862709748546
813.484025828	1816.22630168	3005.71032751	376.0	-6.37996165572	-0.00202428567045	-0.000345441240692	748.908250243	1595.34471065	2813.94716113	469.694200234	-3.28517358685	-0.0431125142631
813.484025828	1816.22630168	3005.71032751	376.0	-7.53145566239	0.296068356378	0.0505236103033	859.134511811	1508.84298456	2779.33658685	411.35909048	-3.48060416053	-0.0456772199545
813.484025828	1816.22630168	3005.71032751	376.0	-3.59866624034	-0.390589953476	-0.0666535756786	625.800002306	1937.32570264	2897.54484467	334.419139718	-2.41979684088	-0.0317558640536
813.484025828	1816.22630168	3005.71032751	376.0	-13.0365634872	-0.107684261486	-0.0183761538373	715.184364478	1533.96755094	2613.86899242	364.717077002	-4.4138217651	-0.0579241701457
813.484025828	1816.22630168	3005.71032751	376.0	-8.0251819454	-0.115874752295	-0.0197738485146	711.948768959	1589.0665764	2764.49660497	463.481259613	-3.57281425574	-0.0468873261908
813.484025828	1816.22630168	3005.71032751	376.0	6.56470267501	0.634853579871	0.108336788374	999.433457862	1872.38261835	3203.02627378	331.210197571	1.49717319709	0.019647942219
813.484025828	1816.22630168	3005.71032751	376.0	-3.5771279142	0.291770666521	0.0497902161298	856.762146278	1574.57145432	2898.19222436	466.858623763	-2.83812572322	-0.0372457443993
813.484025828	1816.22630168	3005.71032751	376.0	-6.10071203679	0.35548748218	0.0606633928635	881.821237112	1594.88661017	2822.34059577	345.632748484	-3.16956864424	-0.041595389032
813.484025828	1816.22630168	3005.71032751	376.0	-3.18659635425	-0.0387006502566	-0.00660420652843	734.21489599	1815.53267104	2909.93047179	360.182904759	-2.6062682149	-0.0342029949463
813.484025828	1816.22630168	3005.71032751	376.0	-3.21193771077	-0.0469470147339	-0.00801143596142	732.071689898	1747.44838062	2909.16878402	429.648713504	-2.6097938634	-0.0342492632993
813.484025828	1816.22630168	3005.71032751	376.0	10.8923114799	0.322971506176	0.0551145914976	854.29812632	2195.82750414	3333.10165856	282.976028101	6.32425301472	0.0829954463874
813.484025828	1816.22630168	3005.71032751	376.0	5.40223855751	-0.118062751508	-0.0201472272198	700.472527971	2066.37541174	3168.08596975	401.238030034	1.37397331459	0.0180311458607
813.484025828	1816.22630168	3005.71032751	376.0	6.70807877029	0.00441349547978	0.000753156225218	739.715524508	2075.73997861	3207.33574388	391.880240761	2.14993418915	0.0282143594376
813.484025828	1816.22630168	3005.71032751	376.0	-10.670614463	0.443303419307	0.0756490476633	920.388344397	1454.50029245	2684.98256659	310.093929735	-4.06223979594	-0.0533102335425
813.484025828	1816.22630168	3005.71032751	376.0	2.65375282055	0.0686060611557	0.0117075189685	762.220904785	2023.92482889	3085.4744501	299.32871643	1.05193215638	0.013804883942
813.484025828	1816.22630168	3005.71032751	376.0	-11.5600073905	-0.194538762988	-0.0331977411242	687.347440701	1582.35080472	2658.24999151	388.551746092	-4.09356655743	-0.0537213458981
813.484025828	1816.22630168	3005.71032751	376.0	-5.57417715052	-0.348512130705	-0.0594730598473	638.607621865	1881.9545901	2838.16670922	317.604497259	-2.9652407673	-0.0389139208307
813.484025828	1816.22630168	3005.71032751	376.0	3.14396769183	0.182180856781	0.0310888834097	805.934132869	1940.70736643	3100.20888911	353.567389815	0.121601544583	0.00159582079505
813.484025828	1816.22630168	3005.71032751	376.0	13.2540654613	0.225059845987	0.0384061170627	816.573952099	2179.02423563	3404.08914189	408.490954162	5.71826360616	0.0750428294772
813.484025828	1816.22630168	3005.71032751	376.0	-14.3366991238	-0.292013597528	-0.0498316719332	662.069782005	1497.44653595	2574.79068132	415.27436336	-4.89290022048	-0.0642112889827
813.484025828	1816.22630168	3005.71032751	376.0	1.30769279973	0.31180051477	0.0532082789709	859.326881103	1841.67915949	3045.01578504	344.009744447	-1.13742698393	-0.0149268633061
813.484025828	1816.22630168	3005.71032751	376.0	2.20718890629	0.464796159394	0.0793167507499	929.113576594	1689.57665611	3072.05203241	453.361799705	-1.93691661764	-0.0254188532498
813.484025828	1816.22630168	3005.71032751	376.0	-6.83119307007	0.0034098491815	0.000581885525853	749.909126025	1633.11991487	2800.38445191	417.355411009	-3.24089660277	-0.04253145148
813.484025828	1816.22630168	3005.71032751	376.0	-14.8836145052	-0.235503389	-0.0401882916383	674.130723811	1584.24756907	2558.35198922	299.973696335	-4.68181750179	-0.0614411745642
813.484025828	1816.22630168	3005.71032751	376.0	-1.96933808933	-0.0113762387494	-0.00194133767054	740.882250461	1885.31264461	2946.51772917	320.322834097	-1.98759407596	-0.026083911758
813.484025828	1816.22630168	3005.71032751	376.0	-11.0211518098	-0.400905313328	-0.0684138759945	628.58560221	1583.54594919	2674.44642935	462.314877952	-4.16662532937	-0.0546801224327
813.484025828	1816.22630168	3005.71032751	376.0	-6.24845870154	-0.125243668936	-0.0213726397501	707.32519575	1681.76847547	2817.899759	428.806087788	-3.11221930716	-0.0408427730598
813.484025828	1816.22630168	3005.71032751	376.0	-3.0374016329	0.549906285998	0.0938406631396	968.341156219	1554.77684703	2914.41483294	391.296829694	-2.72552471096	-0.0357680408262
813.484025828	1816.22630168	3005.71032751	376.0	-3.04507452042	0.280755348951	0.0479104691042	851.858234486	1616.84163397	2914.18420817	445.48433971	-2.69520101908	-0.0353700921139
813.484025828	1816.22630168	3005.71032751	376.0	3.21332818184	0.270421728937	0.0461470527197	842.336080688	1871.32477198	3102.29366452	388.632811853	-0.645137871464	-0.00846637626593
813.484025828	1816.22630168	3005.71032751	376.0	-9.88904195974	-0.434340086936	-0.0741194687604	615.811762022	1722.56947242	2708.47437203	370.093137589	-3.62437029527	-0.047563914636
813.484025828	1816.22630168	3005.71032751	376.0	11.394500314	0.139330939589	0.0237766108514	783.171556903	2269.57071416	3348.19600021	295.453729152	6.94723792945	0.0911711014363
813.484025828	1816.22630168	3005.71032751	376.0	-15.4773357578	0.0327156687443	0.00558287862531	761.404363977	1488.24149782	2540.50644821	290.860586412	-4.93250627993	-0.0647310535423
813.484025828	1816.22630168	3005.71032751	376.0	4.73214195659	0.632993420988	0.108019355117	1003.29683071	1765.68359732	3147.94480701	378.964378973	-0.494601297664	-0.006490830678
813.484025828	1816.22630168	3005.71032751	376.0	4.13099051933	-0.363634348793	-0.0620536431388	629.244855889	2054.50013228	3129.87593617	446.130948006	0.189919047527	0.0024923759518
813.484025828	1816.22630168	3005.71032751	376.0	-11.7865468878	0.0316859913947	0.00540716576701	765.344244306	1430.81925907	2651.44087044	455.277367067	-4.57371409079	-0.0600224946298
813.484025828	1816.22630168	3005.71032751	376.0	-7.31193584633	0.363549012427	0.062039080619	885.657511094	1546.75461871	2785.93471663	353.522586828	-3.38457767955	-0.0444170299154
813.484025828	1816.22630168	3005.71032751	376.0	-2.99339861952	0.613548405063	0.104701093014	999.510800794	1491.11681964	2915.73743606	425.109815626	-2.77497341304	-0.0364169739244
813.484025828	1816.22630168	3005.71032751	376.0	3.68437333292	-0.0975727479985	-0.0166506395902	704.87400728	2117.84736778	3116.45191728	293.730542224	2.23434816873	0.0293221544453
813.484025828	1816.22630168	3005.71032751	376.0	17.0854681699	0.676269322123	0.115404321181	1016.32354588	2078.3146877	3519.25000879	424.61177521	6.60859589528	0.086726980253
813.484025828	1816.22630168	3005.71032751	376.0	-6.21179370318	0.10576715705	0.0180490029095	786.135962913	1594.25393784	2819.00180265	438.611901898	-3.20309362442	-0.0420353494018
813.484025828	1816.22630168	3005.71032751	376.0	-10.2133690354	-0.127137441543	-0.0216958091371	708.614228402	1569.55974707	2698.72603962	420.552064149	-3.91136554246	-0.0513302564628
813.484025828	1816.22630168	3005.71032751	376.0	3.43018744309	0.130295742158	0.0222347682863	791.782265698	1859.29007465	3108.81182574	457.739485385	-1.30614633735	-0.0171410280492
813.484025828	1816.22630168	3005.71032751	376.0	-12.4710634229	-0.284282496976	-0.0485123714976	663.33581109	1523.19789805	2630.86628626	444.332577112	-4.52065001829	-0.0593261157256
813.484025828	1816.22630168	3005.71032751	376.0	-0.326702468565	-0.386840402086	-0.0660137204924	624.550616152	1999.57119577	2995.89059767	371.768785748	-1.19693976949	-0.0157078709907
813.484025828	1816.22630168	3005.71032751	376.0	5.59339302177	0.121374891415	0.0207124388081	784.725372742	1941.96490826	3173.83151922	447.141238219	0.113896232424	0.00149470121291
813.484025828	1816.22630168	3005.71032751	376.0	14.9622621408	0.628125299005	0.107188617578	990.681746497	2179.88670113	3455.4325859	284.864138279	8.12756428868	0.10666094867
813.484025828	1816.22630168	3005.71032751	376.0	5.94107939065	0.364727422793	0.0622401745381	878.999239448	1892.01702229	3184.28196432	413.265702576	0.362635836345	0.00475900047696
813.484025828	1816.22630168	3005.71032751	376.0	14.2902799606	0.426027256568	0.0727008970253	897.679363538	2194.56875605	3435.23474811	342.986628528	7.18164312693	0.0942472851303
813.484025828	1816.22630168	3005.71032751	376.0	4.11702702733	-0.0476787826675	-0.00813631103541	722.392007486	2068.76824457	3129.45623405	338.295981997	1.57040981948	0.0206090527491
813.484025828	1816.22630168	3005.71032751	376.0	-6.87261783553	0.428820718415	0.0731775969991	916.432559864	1414.94288531	2799.13934345	467.763898281	-3.59040368363	-0.0471181585779
813.484025828	1816.22630168	3005.71032751	376.0	11.5714218814	0.0420803482355	0.00718094679787	749.783118523	2215.47562679	3353.51375004	388.255004719	5.45378930666	0.0715720381452
813.484025828	1816.22630168	3005.71032751	376.0	-16.9624772548	-0.311719647825	-0.0531944791511	662.576596214	1414.6946341	2495.86739686	418.596166541	-5.79433182542	-0.0760411000712
813.484025828	1816.22630168	3005.71032751	376.0	-10.3179062229	0.626097357055	0.106842552399	1005.50212493	1396.32968325	2695.58395458	293.752146403	-4.0850320371	-0.0536093443189
813.484025828	1816.22630168	3005.71032751	376.0	17.3395693552	0.655011177897	0.111776651518	1005.15555458	2112.84996342	3526.88755436	408.882036351	7.18199691758	0.0942519280523
813.484025828	1816.22630168	3005.71032751	376.0	-16.720139198	-0.381661613415	-0.0651299681595	648.545965769	1385.97591757	2503.15137686	468.629493518	-6.14771802638	-0.080678714257
813.484025828	1816.22630168	3005.71032751	376.0	2.82601281369	0.120269756152	0.0205238491727	787.165345618	1876.80875148	3090.6520865	426.677989402	-1.15759885199	-0.0151915859842
813.484025828	1816.22630168	3005.71032751	376.0	-9.94977893054	0.165233706858	0.0281968783034	808.606008966	1519.27105474	2706.64879463	378.771730925	-3.86093352264	-0.0506684189322
813.484025828	1816.22630168	3005.71032751	376.0	0.247802070158	0.150123191809	0.0256182921176	800.97694281	1763.05845248	3013.15853992	449.123144631	-2.14153593142	-0.0281041460816
813.484025828	1816.22630168	3005.71032751	376.0	7.91080156433	0.597239812801	0.101918056792	979.803938165	1927.06230854	3243.48610711	336.619860411	2.40624672642	0.0315780410292
813.484025828	1816.22630168	3005.71032751	376.0	-14.0182266655	-0.0521647141786	-0.00890182835813	733.351173241	1509.92264544	2584.36304089	341.089222202	-4.61812903859	-0.0606053679605
813.484025828	1816.22630168	3005.71032751	376.0	-4.56275360026	0.587425576395	0.100243272422	986.413895735	1505.70689397	2868.56717132	376.44638162	-2.98918667441	-0.0392281715802
813.484025828	1816.22630168	3005.71032751	376.0	-19.8919641862	-0.27508086757	-0.0469421275717	666.972817408	1454.53262097	2407.81550562	286.310067241	-5.98004535139	-0.0784782854513
813.484025828	1816.22630168	3005.71032751	376.0	9.89434543062	-0.374833024139	-0.0639646798872	621.193483413	2246.48970079	3303.10568995	435.422505756	4.27760979442	0.0561366114754
813.484025828	1816.22630168	3005.71032751	376.0	-9.33077105884	0.0978850120096	0.0167039269641	781.727524241	1646.73063686	2725.25437815	296.79621705	-3.69719933092	-0.0485196762588
813.484025828	1816.22630168	3005.71032751	376.0	2.64056809789	0.630023083308	0.107512471554	999.401214293	1793.89323121	3085.07815553	291.783710025	-0.314135895638	-0.00412251831546
813.484025828	1816.22630168	3005.71032751	376.0	4.95561869767	0.0828062391524	0.0141307575345	767.014699882	2043.44374261	3154.66187049	344.203428002	1.71452492353	0.0225003270805
813.484025828	1816.22630168	3005.71032751	376.0	12.3002280355	0.434888293803	0.0742130194203	903.32994027	2074.58035377	3375.41955188	397.509257833	4.6800526615	0.0614180139304
813.484025828	1816.22630168	3005.71032751	376.0	5.82700985335	0.233304952449	0.0398131318172	823.689715722	1983.94902826	3180.85336445	373.214620469	1.36864404909	0.0179612079934
813.484025828	1816.22630168	3005.71032751	376.0	16.3326641438	0.576795335618	0.0984292381601	966.661758994	2140.99518599	3496.62290043	388.96595545	7.16808719123	0.0940693857117
813.484025828	1816.22630168	3005.71032751	376.0	-3.24664161727	0.244994811217	0.0418079882623	836.243297058	1766.00454568	2908.12568512	305.877842383	-2.75732728687	-0.0361853974655
813.484025828	1816.22630168	3005.71032751	376.0	11.5113248309	0.418342003663	0.0713894204204	897.823590912	2007.7537778	3351.70740678	446.130038068	3.21450073848	0.0421850490614
813.484025828	1816.22630168	3005.71032751	376.0	-18.4903096087	-0.269049630187	-0.0459129061752	669.845075148	1451.28824796	2449.94518201	328.811858904	-5.72271376241	-0.0751012304778
813.484025828	1816.22630168	3005.71032751	376.0	12.7604280669	0.382801832121	0.0653245447306	881.447603741	2069.71919705	3389.25183175	438.085030953	4.32490512827	0.0567572851479
813.484025828	1816.22630168	3005.71032751	376.0	3.68272221473	0.435941839159	0.0743928053173	908.158159124	1884.74638658	3116.40228945	323.497743746	0.355166929675	0.00466098332907
813.484025828	1816.22630168	3005.71032751	376.0	12.0482796576	0.346790827394	0.0591793220809	865.373088729	2124.28010003	3367.84671346	378.193524708	5.16082681906	0.0677273860769
813.484025828	1816.22630168	3005.71032751	376.0	-14.3831468558	-0.334371534178	-0.0570599887676	652.614937458	1465.66693194	2573.39459704	455.112727641	-5.15352718965	-0.0676315904154
813.484025828	1816.22630168	3005.71032751	376.0	-2.73657455296	0.590971632345	0.100848401424	987.694146246	1569.31341465	2923.45682355	366.449262651	-2.69095629422	-0.0353143870633
813.484025828	1816.22630168	3005.71032751	376.0	4.28020264823	0.367860211474	0.062774780115	881.650184591	1856.89079273	3134.36082054	395.819843221	-0.357904995712	-0.00469691595423
813.484025828	1816.22630168	3005.71032751	376.0	12.9879223508	0.373815582472	0.0637910550294	877.802414011	2067.02321275	3396.08965093	451.264024169	4.23712802664	0.0556053546803
813.484025828	1816.22630168	3005.71032751	376.0	1.72396399845	0.0358261354709	0.00611367499504	759.522135674	1846.0019807	3057.52769145	452.003575079	-1.84366598782	-0.0241950917036
813.484025828	1816.22630168	3005.71032751	376.0	-10.7366669565	0.0367858919627	0.00627745596633	765.334940178	1467.8719896	2682.99721996	449.790290189	-4.24923047413	-0.0557641794505
813.484025828	1816.22630168	3005.71032751	376.0	-1.5254783066	0.0965067417669	0.016468727264	776.703268105	1889.5597308	2959.8588685	293.595869596	-1.56389257334	-0.0205235245845
813.484025828	1816.22630168	3005.71032751	376.0	1.79603673816	0.311689176124	0.053189279202	855.439750659	1916.35070614	3059.69398923	287.903532436	0.0934117041253	0.00122587538222
813.484025828	1816.22630168	3005.71032751	376.0	19.3421808844	0.628983301712	0.107335034422	991.584812379	2180.82471902	3587.08025591	414.670724518	8.53439843244	0.111999979428
813.484025828	1816.22630168	3005.71032751	376.0	-12.0490980462	-0.446895775581	-0.0762620777442	612.638340465	1686.51344915	2643.54934316	344.397553548	-4.02572514904	-0.0528310387013
813.484025828	1816.22630168	3005.71032751	376.0	-7.70367036448	0.431235763047	0.0735897206565	914.092452553	1548.0764696	2774.16031176	311.991389614	-3.4978299925	-0.0459032807415
813.484025828	1816.22630168	3005.71032751	376.0	-16.3219046942	-0.400417836552	-0.0683306888314	628.576743848	1552.76263092	2515.12115247	333.781777703	-5.02858461814	-0.0659919241226
813.484025828	1816.22630168	3005.71032751	376.0	18.381725758	0.557020352395	0.0950546676443	957.032580069	2179.18776215	3558.21175699	421.991414773	7.96780203021	0.104564331105
813.484025828	1816.22630168	3005.71032751	376.0	8.21363790073	0.390465311211	0.0666323056674	888.975195149	1914.10030582	3252.58849015	449.512989183	1.06155446683	0.013931160982
813.484025828	1816.22630168	3005.71032751	376.0	-7.34802196604	-0.365834619642	-0.0624291159799	634.696273217	1765.62184994	2784.85007241	384.531949251	-3.18878842104	-0.041847617074
813.484025828	1816.22630168	3005.71032751	376.0	7.49029035876	0.331506354804	0.0565710503078	859.579719699	2070.93622223	3230.84675838	300.330816453	3.61797998279	0.0474800522676
813.484025828	1816.22630168	3005.71032751	376.0	6.80459385531	0.136644229148	0.023318127841	789.02436156	1971.03185415	3210.23670776	450.180492055	0.782746269587	0.0102722607557
813.484025828	1816.22630168	3005.71032751	376.0	-5.46814108961	0.479363783402	0.0818026934133	935.72289213	1550.39781656	2841.35384605	355.233137365	-3.10117262434	-0.040697803469
813.484025828	1816.22630168	3005.71032751	376.0	5.54243080243	-0.0576655773023	-0.00984054220175	717.319103909	2142.21813648	3172.29974253	312.762502141	3.04901596155	0.0400133328288
813.484025828	1816.22630168	3005.71032751	376.0	-12.0737361801	0.156973546372	0.0267872946027	810.203368033	1397.96724971	2642.80879222	434.638174483	-4.61696844734	-0.0605901371042
813.484025828	1816.22630168	3005.71032751	376.0	-5.94353080004	0.628329067606	0.107223390376	1007.3086734	1424.47598295	2827.06500843	395.280352079	-3.28147633346	-0.0430639938774
813.484025828	1816.22630168	3005.71032751	376.0	0.316262374919	0.412526469502	0.0703970084475	905.287455705	1741.7568849	3015.21625837	368.171917763	-2.12208145853	-0.0278488380385
813.484025828	1816.22630168	3005.71032751	376.0	7.3326569168	0.561529573879	0.0958241593649	965.503119031	1863.78730742	3226.10875374	396.818327288	1.00328697308	0.0131664957097
813.484025828	1816.22630168	3005.71032751	376.0	7.88411178771	-0.0713546450839	-0.0121765605945	712.979118078	2156.08673475	3242.68388974	373.618036909	3.48580121405	0.0457454227566
813.484025828	1816.22630168	3005.71032751	376.0	12.4622433826	0.616172774027	0.105148937547	987.613408793	2001.38612056	3380.2892639	391.289734548	4.33815815152	0.0569312093375
813.484025828	1816.22630168	3005.71032751	376.0	5.42917938016	-0.122648938392	-0.020929852968	695.911650218	2175.29363518	3168.89573283	297.690447441	3.41230479941	0.0447809028795
813.484025828	1816.22630168	3005.71032751	376.0	10.1660739598	0.373839110785	0.0637950700998	877.585383966	2061.2949694	3311.27306242	372.392709051	3.91087970734	0.0513238806737
813.484025828	1816.22630168	3005.71032751	376.0	11.563716608	0.635001725639	0.108362069222	998.168662496	1942.79514118	3353.28215184	412.318348165	3.25121286245	0.0426668354652
813.484025828	1816.22630168	3005.71032751	376.0	7.26538328557	-0.358219315298	-0.0611295759895	625.251865865	2260.03929317	3224.08670325	338.795544219	4.39389531464	0.0576626681712
813.484025828	1816.22630168	3005.71032751	376.0	10.3692207484	0.0577831695746	0.00986060914242	756.287431077	2151.47059956	3317.37906642	409.621035792	4.14951983875	0.0544556409284
813.484025828	1816.22630168	3005.71032751	376.0	-7.44246640983	0.118928003479	0.0202948811397	791.66406979	1547.55655918	2782.01134601	442.790717033	-3.47219599709	-0.0455668766022
813.484025828	1816.22630168	3005.71032751	376.0	5.96469435735	-0.013095173266	-0.00223467120581	734.755728682	2047.16420261	3184.99176181	403.071830521	1.47828211446	0.0194000277488
813.484025828	1816.22630168	3005.71032751	376.0	13.1968582404	0.0573632419669	0.00978894914112	754.780293904	2240.92242735	3402.36965854	406.666937285	6.16243438158	0.080871842278
813.484025828	1816.22630168	3005.71032751	376.0	-14.5556858265	-0.150173710256	-0.025626913013	706.371473177	1445.58625632	2568.20857538	416.250845877	-5.05372444676	-0.0663218431334
813.484025828	1816.22630168	3005.71032751	376.0	-3.33119991913	0.642439377535	0.109631293095	1012.50486486	1589.42093837	2905.58410751	303.658304273	-2.89110369179	-0.0379409933306
813.484025828	1816.22630168	3005.71032751	376.0	-4.2775221805	0.140467973035	0.0239706438627	798.35464355	1625.17143193	2877.14040157	453.614326084	-2.88330086848	-0.0378385940745
813.484025828	1816.22630168	3005.71032751	376.0	-0.658064583463	0.456546615656	0.0779089787808	925.638983545	1616.97614028	2985.93081236	443.315688534	-2.35419724935	-0.0308949770256
813.484025828	1816.22630168	3005.71032751	376.0	14.8930414069	0.636997269679	0.108702605747	996.517663077	2078.23401759	3453.35201115	378.600330487	6.18267679565	0.0811374907565
813.484025828	1816.22630168	3005.71032751	376.0	-1.70503470747	-0.15780392237	-0.0269289969915	696.155604083	1813.25689689	2954.46192322	445.04942224	-2.36372816527	-0.0310200546623
813.484025828	1816.22630168	3005.71032751	376.0	-7.61816900628	0.350296508181	0.059777561123	881.517909128	1484.05679434	2776.73023492	411.155531449	-3.52309734848	-0.0462348733396
813.484025828	1816.22630168	3005.71032751	376.0	-12.4387487742	0.395390592113	0.0674727972889	901.042149116	1406.99111585	2631.83757099	323.80430602	-4.43489686165	-0.0582007462159
813.484025828	1816.22630168	3005.71032751	376.0	8.70761396694	0.647603836885	0.110512600151	1002.81809104	1975.0705293	3267.43597979	289.547359448	3.66970752383	0.0481588913888
813.484025828	1816.22630168	3005.71032751	376.0	-4.29542782185	-0.378591948501	-0.0646061345565	631.284664286	1783.34573995	2876.60220985	461.97180562	-2.75829076867	-0.0361980415836
813.484025828	1816.22630168	3005.71032751	376.0	3.15338719492	0.570869437631	0.0974179927698	969.295281286	1845.21003759	3100.49201209	285.98669321	0.284758493059	0.00373698809788
813.484025828	1816.22630168	3005.71032751	376.0	-3.18197209389	0.612006300241	0.104437935195	998.06561604	1542.42196576	2910.06946366	369.581881858	-2.76720576404	-0.0363150362734
813.484025828	1816.22630168	3005.71032751	376.0	1.62294875813	-0.297835146571	-0.0508251103363	651.701073301	1955.83509892	3054.49146594	446.955293719	-1.40241224334	-0.0184043601488
813.484025828	1816.22630168	3005.71032751	376.0	6.49732068488	0.263718852929	0.0450032172234	832.700340683	2069.12474637	3201.00096634	299.175879293	3.1509099898	0.0413505248006
813.484025828	1816.22630168	3005.71032751	376.0	-6.96597819852	0.397004292289	0.0677481727456	901.208590606	1475.4632597	2796.33320138	419.661351076	-3.43025800854	-0.0450165092985
813.484025828	1816.22630168	3005.71032751	376.0	-2.16528843667	0.505258558286	0.0862215969772	946.990226636	1648.20007677	2940.62802935	345.437725944	-2.60019570044	-0.0341233031554
813.484025828	1816.22630168	3005.71032751	376.0	-6.0554615157	-0.204818202964	-0.0349519117687	681.942078695	1742.28687637	2823.70069535	399.471740287	-3.01565880624	-0.039575574885
813.484025828	1816.22630168	3005.71032751	376.0	5.96217799402	0.137577966588	0.0234774687011	789.916045617	1954.91090791	3184.91612722	440.089173688	0.435121361752	0.00571025409124
813.484025828	1816.22630168	3005.71032751	376.0	11.434158705	0.189640310102	0.0323618276624	803.742323906	2143.22137978	3349.38801657	402.424312883	4.68601479201	0.061496257113
813.484025828	1816.22630168	3005.71032751	376.0	8.73667724219	0.299516921738	0.0511121026857	850.436590103	1963.87058601	3268.30953766	454.002361545	1.55288713243	0.0203790962261
813.484025828	1816.22630168	3005.71032751	376.0	-0.524975223333	0.245581800321	0.0419081570513	837.054275629	1763.80982574	2989.931093	389.066991631	-2.26267267301	-0.0296938670999
813.484025828	1816.22630168	3005.71032751	376.0	-1.63002144118	-0.127168524157	-0.0217011133373	704.949967007	1877.11540178	2956.71660471	374.651235922	-2.26470405571	-0.0297205256655
813.484025828	1816.22630168	3005.71032751	376.0	-11.0555914008	0.207960480817	0.0354881366581	828.614803691	1402.88577207	2673.41127501	441.910699241	-4.40058152035	-0.0577504136528
813.484025828	1816.22630168	3005.71032751	376.0	-2.25775324167	0.272361652328	0.0464780976669	848.524320997	1626.15389377	2937.84880515	463.170590389	-2.58858664742	-0.0339709533782
813.484025828	1816.22630168	3005.71032751	376.0	-3.32865494059	-0.310193408948	-0.0529340288308	650.189370301	1838.27342472	2905.66060219	417.197807174	-2.56150318496	-0.0336155273617
813.484025828	1816.22630168	3005.71032751	376.0	5.34623327204	-0.312804129393	-0.053379544265	641.439053531	2110.1685693	3166.4026131	414.794990262	1.47725012715	0.0193864846083
813.484025828	1816.22630168	3005.71032751	376.0	0.691273192862	0.098882939408	0.016874221742	780.874203063	1846.20347384	3026.48799726	399.410320351	-1.82595542677	-0.0239626696427
813.484025828	1816.22630168	3005.71032751	376.0	9.75506497282	0.094264510801	0.0160860939934	768.057381723	2194.01089352	3298.91932285	336.851047608	5.10475376675	0.0669915192487
813.484025828	1816.22630168	3005.71032751	376.0	-5.21984968622	0.623515218814	0.106401914473	1003.60792373	1511.17767039	2848.81676641	334.031172279	-3.12146348928	-0.0409640877858
813.484025828	1816.22630168	3005.71032751	376.0	10.7017253603	0.49007406889	0.0836303871827	930.300174865	1958.16135879	3327.37319188	438.911658224	2.60639668275	0.034204680876
813.484025828	1816.22630168	3005.71032751	376.0	4.51788348998	-0.393750965617	-0.0671929975455	617.947970186	2140.29498236	3141.50481815	383.261865604	1.70057307749	0.022317231988
813.484025828	1816.22630168	3005.71032751	376.0	-3.37866733716	0.268834472082	0.0458761897751	846.85282701	1637.97511577	2904.15737442	419.329431646	-2.71211115714	-0.0355920099362
813.484025828	1816.22630168	3005.71032751	376.0	-10.6212030592	0.273951447586	0.046749393786	853.553528191	1401.49550223	2686.46773025	431.41869983	-4.26941491071	-0.0560290670697
813.484025828	1816.22630168	3005.71032751	376.0	3.05355962342	-0.17162088498	-0.0292868404403	681.427065591	2133.96803544	3097.49148446	282.09638343	2.18712134696	0.0287023798813
813.484025828	1816.22630168	3005.71032751	376.0	11.4594652597	-0.197464574465	-0.0336970263592	672.231499251	2253.08937559	3350.14865829	424.827783458	5.19476783297	0.068172806207
813.484025828	1816.22630168	3005.71032751	376.0	-4.55396913264	0.251757099154	0.042961962313	839.717153998	1661.22392357	2868.83120698	367.890129409	-2.87649266893	-0.0377492476238
813.484025828	1816.22630168	3005.71032751	376.0	-13.8800878915	-0.366000155239	-0.0624573643752	635.593590477	1644.50283611	2588.51509228	308.4186657	-4.41630763271	-0.0579567930802
813.484025828	1816.22630168	3005.71032751	376.0	7.39094945232	-0.00234164874439	-0.000399598761841	738.511510649	2047.47015392	3227.8608585	441.879193922	1.6408989641	0.0215341071405
813.484025828	1816.22630168	3005.71032751	376.0	-7.69277300879	0.312281713862	0.053290394857	863.970456283	1587.31367631	2774.48785471	323.203722121	-3.44325730857	-0.045187103787
813.484025828	1816.22630168	3005.71032751	376.0	2.3702304866	-0.0696035722912	-0.0118777427118	721.595836268	1921.22748409	3076.95259003	434.129269668	-1.17771175681	-0.0154555348663
813.484025828	1816.22630168	3005.71032751	376.0	-3.7180038358	0.484840576967	0.0827372998237	938.379041981	1560.87021423	2893.95790224	394.708646029	-2.81793407977	-0.0369807622017
813.484025828	1816.22630168	3005.71032751	376.0	-3.67451956868	0.185402883361	0.0316387172972	814.098827378	1701.68865606	2895.26491334	379.47742991	-2.71775214471	-0.0356660386445
813.484025828	1816.22630168	3005.71032751	376.0	-8.57162884352	-0.346020732453	-0.059047906562	639.686402896	1792.01815562	2748.07199412	316.367435608	-3.4268670613	-0.0449720086784
813.484025828	1816.22630168	3005.71032751	376.0	-1.56836418503	0.378306053764	0.0645573470587	891.10579045	1698.3205153	2958.56984322	369.143537471	-2.45576222678	-0.0322278507451
813.484025828	1816.22630168	3005.71032751	376.0	-16.8213991309	-0.378116932087	-0.064525073735	633.119799162	1584.83051055	2500.1077966	282.157486882	-5.073073941	-0.066575773504
813.484025828	1816.22630168	3005.71032751	376.0	-0.905582660761	-0.353421573953	-0.0603108487975	637.592700617	1906.9083309	2978.49113595	433.990104429	-2.1960424809	-0.0288194551299
813.484025828	1816.22630168	3005.71032751	376.0	4.91477147271	-0.22213954632	-0.0379077724096	665.610184087	2176.40278128	3153.43412124	311.421155866	3.01571831121	0.0395763557901
813.484025828	1816.22630168	3005.71032751	376.0	2.8713360707	-0.00712416178179	-0.00121572726652	738.541716799	1985.28844895	3092.01437232	368.18420657	0.111816442584	0.00146740738299
813.484025828	1816.22630168	3005.71032751	376.0	-8.63555983136	0.491317441548	0.083842566817	940.741224941	1515.63185134	2746.15041382	289.777337539	-3.71807891562	-0.0487936865567
813.484025828	1816.22630168	3005.71032751	376.0	-22.2295706662	-0.475804438493	-0.0811952966711	619.041353206	1395.358762	2337.55382623	323.15371103	-6.93062780995	-0.0909531208654
813.484025828	1816.22630168	3005.71032751	376.0	2.01388154984	0.531571755405	0.0907119036527	958.054531452	1727.08325834	3066.24177323	381.103983445	-1.73932251296	-0.0228257547632
813.484025828	1816.22630168	3005.71032751	376.0	3.1287739257	-0.110443543234	-0.0188470210298	705.816448426	1983.52516118	3099.75220852	410.410598914	-0.267611678409	-0.00351196428358
813.484025828	1816.22630168	3005.71032751	376.0	3.33170567074	0.348232762727	0.0594253861308	876.420931642	1806.35602727	3105.85174893	423.074790025	-1.27659008478	-0.0167531507189
813.484025828	1816.22630168	3005.71032751	376.0	8.55638297244	-0.0655197543637	-0.0111808454546	716.533104185	2096.04681914	3262.89041417	450.310490846	2.39127006024	0.0313814968535
813.484025828	1816.22630168	3005.71032751	376.0	7.56157014586	0.453024252743	0.0773078929596	913.050114973	1972.75393202	3232.9892223	347.18517531	2.41392833152	0.0316788494951
813.484025828	1816.22630168	3005.71032751	376.0	8.52124647036	0.281720390458	0.0480751519552	842.823677528	1980.90809683	3261.8343127	438.102538345	1.76608697031	0.023176994361
813.484025828	1816.22630168	3005.71032751	376.0	5.55193728288	0.170936136321	0.0291699891333	797.654822055	2069.63045159	3172.58547979	305.300206152	2.63724843593	0.0346095595266
813.484025828	1816.22630168	3005.71032751	376.0	-7.16431097368	0.354359341103	0.0604708773213	881.306281537	1581.28042684	2790.37189268	327.785184301	-3.36186126812	-0.0441189142798
813.484025828	1816.22630168	3005.71032751	376.0	-2.02455986684	0.318098646916	0.0542830455488	866.849725979	1623.59932542	2944.8579225	454.408871107	-2.54832972678	-0.033442647333
813.484025828	1816.22630168	3005.71032751	376.0	12.400540726	0.408471220445	0.0697049864241	890.167350838	2178.01149446	3378.43466077	310.255815481	6.58033561026	0.0863561103709
813.484025828	1816.22630168	3005.71032751	376.0	4.19061967603	0.441229249417	0.0752950937571	913.052058157	1836.46934068	3131.6682159	382.146817058	-0.362198290001	-0.00475325839896
813.484025828	1816.22630168	3005.71032751	376.0	2.9796768179	-0.0698233703206	-0.011915250908	714.171988936	2094.71290141	3095.27078135	286.385891001	1.82959588603	0.0240104446986
813.484025828	1816.22630168	3005.71032751	376.0	-2.47489074556	0.161237734194	0.0275149717054	805.081417269	1722.28333831	2931.32228077	403.957525198	-2.52807092581	-0.0331767838033
813.484025828	1816.22630168	3005.71032751	376.0	-4.1668219513	-0.019586055004	-0.00334233020546	740.022637684	1835.55885606	2880.46772979	304.886236047	-2.80920105985	-0.0368661556411
813.484025828	1816.22630168	3005.71032751	376.0	-4.78450003542	-0.0326300798953	-0.00556827301968	735.988390324	1812.27343145	2861.90211582	313.640294043	-2.91787062574	-0.0382922654296
813.484025828	1816.22630168	3005.71032751	376.0	-13.0075449706	0.372797615028	0.0636173404485	893.341317862	1367.3706614	2614.74120497	354.029225706	-4.63896644517	-0.0608788247397
813.484025828	1816.22630168	3005.71032751	376.0	-2.54690940544	0.174252579439	0.0297359350578	809.114359011	1793.85034873	2929.15760847	326.19290073	-2.56752028293	-0.033694491902
813.484025828	1816.22630168	3005.71032751	376.0	-15.0477514256	-0.0579145484016	-0.00988302873747	739.038355931	1386.25242395	2553.41850885	428.127728966	-5.37089316568	-0.0704841622792
813.484025828	1816.22630168	3005.71032751	376.0	-0.0786092528387	0.226435211002	0.0386408209901	829.858039657	1738.16576547	3003.34756108	435.323755949	-2.19767207525	-0.0288408408826
813.484025828	1816.22630168	3005.71032751	376.0	-0.958248635397	-0.124576991963	-0.0212588723486	701.954480416	1951.14328456	2976.90814931	323.810384331	-1.26275069931	-0.016571531487
813.484025828	1816.22630168	3005.71032751	376.0	9.30838003465	0.650469394208	0.111001603107	1004.25666441	1979.68201422	3285.49326753	301.554588897	3.84076369283	0.050403723003
813.484025828	1816.22630168	3005.71032751	376.0	9.65180944331	0.066360806888	0.0113243697761	759.384328948	2141.49819456	3295.81576074	394.933237225	3.93465380941	0.051635876764
813.484025828	1816.22630168	3005.71032751	376.0	7.6935629343	0.492350175655	0.0840188013064	932.734558667	1904.42284391	3236.95654318	399.799140601	1.38192993308	0.0181355634262
813.484025828	1816.22630168	3005.71032751	376.0	14.3431815774	0.664904873934	0.113464995552	1012.62283337	1966.38675517	3436.82481747	457.815228926	4.10450112423	0.05386484415
813.484025828	1816.22630168	3005.71032751	376.0	-15.2501238872	0.240083740118	0.0409699215218	841.212295228	1362.96255352	2547.33577887	343.160930127	-5.1316849577	-0.0673449469514
813.484025828	1816.22630168	3005.71032751	376.0	-13.5672361013	-0.380319967268	-0.0649010183051	636.97906961	1515.7756585	2597.91851085	445.163782739	-4.79405525495	-0.0629141109574
813.484025828	1816.22630168	3005.71032751	376.0	-3.48042580617	0.0957617037971	0.0163415876787	780.897845077	1751.98482685	2901.09880961	368.216137682	-2.67103851568	-0.0350529988934
813.484025828	1816.22630168	3005.71032751	376.0	-4.00357247798	-0.344639517081	-0.05881220428	640.322671622	1834.09738545	2885.37453607	410.954478998	-2.65626891647	-0.0348591721322
813.484025828	1816.22630168	3005.71032751	376.0	-7.35846353765	0.154122091663	0.026300698236	801.816755714	1694.59497055	2784.53622901	288.124502745	-3.41005745597	-0.0447514101833
813.484025828	1816.22630168	3005.71032751	376.0	14.1613598572	0.474520049343	0.0809761176353	919.511637032	2147.44221438	3431.35978325	364.405931838	6.50655503128	0.0853878613028
813.484025828	1816.22630168	3005.71032751	376.0	1.11333662338	0.587251726826	0.10021360526	985.18178848	1689.77238693	3039.17400138	364.219825963	-2.04396085209	-0.0268236332295
813.484025828	1816.22630168	3005.71032751	376.0	-1.7691052375	0.247627485244	0.0422572500417	836.639044964	1791.60476145	2952.53614868	324.292342268	-2.35290923095	-0.030878073897
813.484025828	1816.22630168	3005.71032751	376.0	6.46928500272	0.600990269561	0.102558066478	986.85477033	1798.04023302	3200.15829495	415.263291599	0.0186690131602	0.000245000172706
813.484025828	1816.22630168	3005.71032751	376.0	1.38775252317	0.433358060622	0.0739518874782	914.983718888	1720.56704855	3047.42214842	411.871380982	-2.02946135659	-0.0266333511364
813.484025828	1816.22630168	3005.71032751	376.0	-16.2906459074	-0.0946902041398	-0.0161587379078	728.320790661	1376.5504451	2516.06070105	411.189465286	-5.65157617992	-0.0741676664032
813.484025828	1816.22630168	3005.71032751	376.0	3.605030987	0.257249134073	0.043899169637	836.906726408	1881.18507968	3114.06711619	395.975310107	-0.505121438516	-0.00662889026924
813.484025828	1816.22630168	3005.71032751	376.0	-1.96543331359	0.0673129644149	0.0114868539957	769.912659911	1832.7591922	2946.63509542	343.963243313	-2.36212982452	-0.030999079062
813.484025828	1816.22630168	3005.71032751	376.0	-14.3081405064	-0.290612013111	-0.0495924937049	661.716243145	1510.502883	2575.64907063	403.429944486	-4.81896177291	-0.0632409681485
813.484025828	1816.22630168	3005.71032751	376.0	1.93562167767	-0.0213871895932	-0.00364969105685	739.699705579	1867.03797708	3063.88950817	457.151825512	-1.75163320734	-0.0229873124323
813.484025828	1816.22630168	3005.71032751	376.0	-4.244628993	-0.202231570032	-0.0345105068314	682.323365857	1801.2437842	2878.1290755	394.561925442	-2.71744590839	-0.0356620197952
813.484025828	1816.22630168	3005.71032751	376.0	-5.04552080928	0.235204949164	0.0401373633385	833.996004801	1603.94632492	2854.05658747	416.11425774	-2.98595187796	-0.0391857201832
813.484025828	1816.22630168	3005.71032751	376.0	-10.5675948496	0.190245718661	0.0324651397033	817.537974524	1522.43316222	2688.07903774	348.107901001	-3.95107067751	-0.0518513212272
813.484025828	1816.22630168	3005.71032751	376.0	-4.77848395692	-0.202453669695	-0.0345484077977	682.27596096	1791.88023123	2862.08294172	387.926749528	-2.80031184683	-0.0367494993023
813.484025828	1816.22630168	3005.71032751	376.0	-3.15297642313	0.0554581544149	0.00946384887626	767.007300108	1723.25337902	2910.94098953	420.680310406	-2.61733594739	-0.0343482407793
813.484025828	1816.22630168	3005.71032751	376.0	19.7097118537	0.614966610386	0.104943107574	984.678566209	2188.29748848	3598.12717222	425.151117531	8.61992282026	0.113122346723
813.484025828	1816.22630168	3005.71032751	376.0	-14.9774756117	0.0576484542253	0.00983762017497	772.085135446	1444.91172739	2555.53079625	338.533933408	-4.91860486266	-0.0645486202449
813.484025828	1816.22630168	3005.71032751	376.0	-8.536569917	-0.00725652934796	-0.00123831558839	745.578180688	1657.61692779	2749.1257639	345.930655416	-3.48221915925	-0.0456984141634
813.484025828	1816.22630168	3005.71032751	376.0	-7.66516889608	-0.057990500602	-0.00989598986382	730.148416373	1601.72640926	2775.31755438	443.442728747	-3.45022538333	-0.0452785483376
813.484025828	1816.22630168	3005.71032751	376.0	-4.95702906673	-0.265488041826	-0.0453051265915	662.618085355	1878.60596757	2856.71639291	315.492339981	-2.88874427504	-0.0379100298562
813.484025828	1816.22630168	3005.71032751	376.0	-5.62410779416	0.308658166274	0.0526720420263	862.905713701	1592.44133215	2836.66593871	381.318892857	-3.07618206804	-0.0403698434127
813.484025828	1816.22630168	3005.71032751	376.0	10.2132264473	0.227040573578	0.038744125184	817.802794944	2134.69773408	3312.69032961	360.189800583	4.60072677171	0.0603769917547
813.484025828	1816.22630168	3005.71032751	376.0	12.1597024118	0.460441027703	0.0785735542155	914.037636672	2091.90254439	3371.19575869	365.255577633	5.15609649258	0.0676653083016
813.484025828	1816.22630168	3005.71032751	376.0	12.9352905537	0.0712036513305	0.0121507937424	759.608489387	2237.7807784	3394.50769157	397.118423786	6.14268633648	0.0806126815811
813.484025828	1816.22630168	3005.71032751	376.0	4.54842474304	0.00482700995657	0.000823721835592	739.589234078	2070.79188592	3142.42279975	332.041679752	1.85791445812	0.0243820795029
813.484025828	1816.22630168	3005.71032751	376.0	-10.9917456765	-0.0971301944338	-0.0165751185041	716.548581645	1617.57915296	2675.33029253	341.202557926	-3.92117694943	-0.0514590150844
813.484025828	1816.22630168	3005.71032751	376.0	16.5067298998	0.537217594461	0.0916753574166	947.042587611	2231.49700702	3501.85481284	323.315218213	8.7526795897	0.114864561545
813.484025828	1816.22630168	3005.71032751	376.0	-7.2963131808	-0.318157392512	-0.0542930703945	649.512267855	1680.83115181	2786.4042887	456.060869037	-3.3212231698	-0.0435856059029
813.484025828	1816.22630168	3005.71032751	376.0	-7.00614837434	0.129913816266	0.0221695932195	794.649545232	1594.27885715	2795.12580226	406.197399879	-3.29788434268	-0.0432793220824
813.484025828	1816.22630168	3005.71032751	376.0	1.46757490885	-0.135959505881	-0.0232012808671	699.756735862	1941.28884089	3049.82137811	408.775801353	-1.17363389739	-0.0154020196508
813.484025828	1816.22630168	3005.71032751	376.0	5.17636914875	-0.389373399362	-0.0664459725874	618.709461557	2158.90189218	3161.2969896	383.685635864	2.1270153648	0.0279135874646
813.484025828	1816.22630168	3005.71032751	376.0	-0.238612684551	0.214190158821	0.0365512216417	819.744565226	1876.96883784	2998.5383214	301.824918342	-1.17497712901	-0.0154196473623
813.484025828	1816.22630168	3005.71032751	376.0	3.8966560091	0.619153262662	0.105657553355	999.875290567	1710.5586341	3122.8325196	412.398594936	-1.40873736416	-0.0184873669837
813.484025828	1816.22630168	3005.71032751	376.0	8.66628043271	-0.3185599864	-0.0543617724232	638.729558213	2160.02113736	3266.19361348	467.442917907	2.6649637851	0.0349732780196
813.484025828	1816.22630168	3005.71032751	376.0	3.45084674885	0.486735490916	0.0830606639788	932.775408499	1827.73123515	3109.43278462	348.926140972	-0.367553270246	-0.00482353373027
813.484025828	1816.22630168	3005.71032751	376.0	-2.48689488014	0.546438390684	0.0932488721304	966.644811328	1570.22472218	2930.96147126	394.091937753	-2.63632610003	-0.0345974553809
813.484025828	1816.22630168	3005.71032751	376.0	13.0781599921	0.650569614646	0.111018705571	1003.69879524	2038.33848522	3398.80193304	356.764652573	5.33174570896	0.0699704161281
813.484025828	1816.22630168	3005.71032751	376.0	5.47052851729	-0.181598688847	-0.0309895373459	678.33450095	2155.83522296	3170.13856812	335.968844206	2.83008243143	0.0371401893889
813.484025828	1816.22630168	3005.71032751	376.0	-7.20185559845	0.523509820435	0.0893361468319	956.860876744	1458.99877257	2789.24341001	373.383760696	-3.44579505922	-0.0452204076014
813.484025828	1816.22630168	3005.71032751	376.0	-14.4812613202	-0.287055244829	-0.0489855366603	659.13175765	1592.00912398	2570.44556045	319.304678818	-4.58605870648	-0.0601844974604
813.484025828	1816.22630168	3005.71032751	376.0	-0.406377484073	-0.163982112771	-0.0279832956947	688.053143835	1993.24533979	2993.4957975	312.197313872	-0.658961155541	-0.00864778419345
813.484025828	1816.22630168	3005.71032751	376.0	9.66564722054	-0.0754169930841	-0.0128697940417	710.770403724	2209.12525259	3296.23168423	376.336027916	4.66629583035	0.0612374780886
813.484025828	1816.22630168	3005.71032751	376.0	-1.63692236331	-0.425486999089	-0.0726087029163	617.281000471	1904.13151644	2956.50918298	435.096666073	-2.29418676722	-0.03010743789
813.484025828	1816.22630168	3005.71032751	376.0	-3.83447580503	0.232402191291	0.0396590770121	831.546047985	1744.11008375	2890.45709223	314.800960493	-2.83331111358	-0.0371825605457
813.484025828	1816.22630168	3005.71032751	376.0	9.66550807136	0.504799241077	0.0861432152008	935.315005281	2003.8791745	3296.22750181	357.033322037	3.48176911984	0.0456925081344
813.484025828	1816.22630168	3005.71032751	376.0	-4.14498723269	0.544475847344	0.0929139671236	965.238852414	1584.43969919	2881.12401818	331.44546658	-2.92639878763	-0.0384041835647
813.484025828	1816.22630168	3005.71032751	376.0	1.15797344044	-0.21632134327	-0.0369149049949	671.870494595	2017.87089137	3040.5156548	350.774268831	-0.237933252071	-0.00312248362298
813.484025828	1816.22630168	3005.71032751	376.0	-13.9731644444	-0.397940230645	-0.0679078891886	633.335577882	1495.87693092	2585.71748072	456.504971922	-4.98752787739	-0.0654531217505
813.484025828	1816.22630168	3005.71032751	376.0	4.031474038	0.172648594092	0.0294622174218	799.105435259	2030.6000666	3126.88475902	297.179257157	1.75776994359	0.0230678470287
813.484025828	1816.22630168	3005.71032751	376.0	0.763541090543	-0.209649082782	-0.0357762939901	676.789594864	1956.16745155	3028.66016092	395.703114501	-1.24135634347	-0.0162907656624
813.484025828	1816.22630168	3005.71032751	376.0	9.35639437516	0.333612703822	0.0569304955328	863.608395672	1975.80772802	3286.93643952	447.520315834	1.99329320425	0.0261587034678
813.484025828	1816.22630168	3005.71032751	376.0	15.2215921681	0.597429848146	0.101950486032	976.865181879	2107.97432763	3463.22729532	378.387785804	6.5486715126	0.0859405710315
813.484025828	1816.22630168	3005.71032751	376.0	12.0472306712	0.438897965789	0.0748972637864	903.158828942	2177.42740789	3367.81518397	287.228947131	6.69149643635	0.0878149138628
813.484025828	1816.22630168	3005.71032751	376.0	-7.42869844496	-0.0183425180751	-0.00313012253842	740.94701726	1738.60346225	2782.42517115	302.87469164	-3.34198034932	-0.0438580098336
813.484025828	1816.22630168	3005.71032751	376.0	-7.72310501084	0.49527973808	0.0845187266348	944.345954894	1444.83128604	2773.57616259	384.398921652	-3.55483826106	-0.0466514207489
813.484025828	1816.22630168	3005.71032751	376.0	12.6571378327	0.0279021220595	0.00476145427636	744.873229829	2225.94165004	3386.14722651	415.332346646	5.6837243456	0.0745895583412
813.484025828	1816.22630168	3005.71032751	376.0	18.0065032397	0.516758942933	0.0881841199545	937.994121551	2213.54575431	3546.933655	395.393779145	8.39301141513	0.11014450676
813.484025828	1816.22630168	3005.71032751	376.0	16.6895517807	0.545437094229	0.0930780024282	952.162131124	2130.34877409	3507.34990899	424.839003779	6.7812638216	0.088992963538
813.484025828	1816.22630168	3005.71032751	376.0	11.75623907	0.285806607079	0.048772458546	839.329018786	2215.42390605	3359.06881936	304.315894524	6.61605257353	0.086824836923
813.484025828	1816.22630168	3005.71032751	376.0	9.51666909366	0.662041816185	0.112976419144	1012.91079394	1886.29697882	3291.75383329	392.546060528	2.19020908236	0.0287429013433
813.484025828	1816.22630168	3005.71032751	376.0	-0.0562423983712	-0.428319779162	-0.0730921124849	613.384244737	1998.63834025	3004.01984393	391.997258939	-1.29347706306	-0.016974764607
813.484025828	1816.22630168	3005.71032751	376.0	2.238203064	0.521419825429	0.088979492394	954.656922561	1703.00808144	3072.98422815	415.319224152	-1.91892984834	-0.0251828064087
813.484025828	1816.22630168	3005.71032751	376.0	2.78298001402	0.590264639642	0.100727754205	979.578813233	1816.21019919	3089.3586452	293.569632777	-0.137502977952	-0.001804501023
813.484025828	1816.22630168	3005.71032751	376.0	4.69420038315	-0.138421833959	-0.0236214733719	694.53755977	2053.40405805	3146.80439322	398.8627754	0.997623106745	0.0130921667552
813.484025828	1816.22630168	3005.71032751	376.0	-8.3839222939	0.566643388536	0.0966968239823	975.921568845	1482.51797218	2753.71390927	295.274368245	-3.69213538272	-0.0484532202457
813.484025828	1816.22630168	3005.71032751	376.0	13.4844284026	-0.00551213649331	-0.000940637626845	733.582362044	2232.14434535	3411.01318461	445.286477213	5.71798596531	0.0750391858965
813.484025828	1816.22630168	3005.71032751	376.0	0.585783067824	-0.137945557183	-0.0235401974715	702.186440919	1868.52849785	3023.31726967	452.602330903	-2.02872088753	-0.0266236336946
813.484025828	1816.22630168	3005.71032751	376.0	12.3831584893	0.351730420264	0.0600222560178	866.005306095	2210.21457184	3377.91220109	301.692323155	6.90922741814	0.0906722758286
813.484025828	1816.22630168	3005.71032751	376.0	7.28931104614	0.292440365778	0.0499044992795	849.102706767	1923.82456154	3224.80590242	451.878634119	0.6839153036	0.00897526645144
813.484025828	1816.22630168	3005.71032751	376.0	-2.57046391965	0.595868373378	0.101684022761	991.334989182	1471.86192153	2928.44962801	465.252717293	-2.77072277488	-0.0363611912713
813.484025828	1816.22630168	3005.71032751	376.0	-13.7767168369	0.268290646425	0.045783386762	848.566249654	1438.80138102	2591.62212675	304.254496077	-4.65602382632	-0.0611026748861
813.484025828	1816.22630168	3005.71032751	376.0	11.8961607316	-0.256252778129	-0.0437291430253	654.621804543	2265.20911042	3363.27445919	443.44354423	5.24211961702	0.0687942206958
813.484025828	1816.22630168	3005.71032751	376.0	8.91442400467	0.634718782146	0.108313785349	1000.12845966	1868.58008844	3273.65209045	404.943542358	1.64724452664	0.0216173822393
813.484025828	1816.22630168	3005.71032751	376.0	14.6956813006	0.661577239912	0.112897139917	1009.68387632	2023.85975918	3447.41993806	413.876302561	5.24610878864	0.0688465720294
813.484025828	1816.22630168	3005.71032751	376.0	9.88795971149	0.589679801655	0.100627952501	974.711679609	1992.8993205	3302.91375373	335.302753625	3.78681626259	0.0496957514775
813.484025828	1816.22630168	3005.71032751	376.0	-11.7659131698	-0.118408669034	-0.0202062575144	712.541344032	1525.40302846	2652.06106024	414.116687741	-4.26809118739	-0.0560116953726
813.484025828	1816.22630168	3005.71032751	376.0	-8.86450310902	-0.0334278905015	-0.00570441817432	735.991512281	1708.92347349	2739.26904208	294.3540563	-3.5886305042	-0.0470948885065
813.484025828	1816.22630168	3005.71032751	376.0	-5.88203835025	0.561775226428	0.0958660795952	975.078635709	1446.97546712	2828.91329335	406.859190515	-3.25903348466	-0.0427694683027
813.484025828	1816.22630168	3005.71032751	376.0	-2.48270976845	0.189961104321	0.0324165707032	815.633085553	1742.60142249	2931.08726359	372.852755549	-2.5415257611	-0.0333533564449
813.484025828	1816.22630168	3005.71032751	376.0	-9.54203331965	0.507273670745	0.0865654728233	949.557879122	1430.33756034	2718.90444656	339.009007099	-3.87256477944	-0.0508210600977
813.484025828	1816.22630168	3005.71032751	376.0	4.58962177914	0.575586740142	0.0982229931982	971.361236044	1859.36341206	3143.66106332	312.936415215	0.725720672097	0.00952389333461
813.484025828	1816.22630168	3005.71032751	376.0	6.58285651962	0.353600379582	0.0603413617034	873.913999099	1907.56155015	3203.57192576	422.096376517	0.633294938621	0.00831095719975
813.484025828	1816.22630168	3005.71032751	376.0	-8.54274953013	0.58166150006	0.0992596416484	984.395843779	1417.64932937	2748.94002263	346.894849481	-3.71145320716	-0.048706735002
813.484025828	1816.22630168	3005.71032751	376.0	8.09056861432	0.0825933463602	0.0140944277065	767.757342624	2035.99125527	3248.8893839	445.140786006	1.84104117266	0.0241606453106
813.484025828	1816.22630168	3005.71032751	376.0	-5.46181349314	0.108867697214	0.0185781053265	785.781899147	1699.25619239	2841.54403527	356.505943736	-2.98806207403	-0.0392134130451
813.484025828	1816.22630168	3005.71032751	376.0	20.0560889462	0.601433490674	0.10263370148	978.126303438	2190.12066406	3608.53826426	440.291296756	8.5913901203	0.112747901841
813.484025828	1816.22630168	3005.71032751	376.0	-12.1051640299	0.348331286955	0.0594421991391	883.725466305	1370.34594065	2641.8641621	387.792755144	-4.51415459078	-0.0592408738948
813.484025828	1816.22630168	3005.71032751	376.0	13.0188021545	0.54058744461	0.0922504171689	951.607017468	2022.02082248	3397.01780838	423.389968438	4.31617519782	0.0566427191315
813.484025828	1816.22630168	3005.71032751	376.0	-4.52764501909	0.52167049783	0.0890222692543	956.692810728	1453.66094366	2869.62243357	459.268679183	-3.09959534616	-0.0406771042803
813.484025828	1816.22630168	3005.71032751	376.0	-2.23713078317	0.164220793481	0.0280240261913	804.169421114	1821.83595981	2938.46865652	312.463275589	-2.31905943653	-0.0304338508731
813.484025828	1816.22630168	3005.71032751	376.0	3.35624146883	-0.368982884644	-0.0629663625672	623.570487	2174.57667381	3106.58922395	308.442063137	2.31340208637	0.0303596074327
813.484025828	1816.22630168	3005.71032751	376.0	-19.7091166641	-0.348017333126	-0.0593886234004	652.070836267	1408.52984078	2413.31137247	352.710695424	-6.26031565445	-0.082156373418
813.484025828	1816.22630168	3005.71032751	376.0	-4.58980224159	0.223306500477	0.0381069113441	827.921285078	1740.47027155	2867.75416752	299.362610893	-2.98111557745	-0.0391222516725
813.484025828	1816.22630168	3005.71032751	376.0	-13.1764708126	-0.137905564527	-0.0235333727863	704.721535259	1563.31455386	2609.66378349	341.627694375	-4.37871619973	-0.0574634671881
813.484025828	1816.22630168	3005.71032751	376.0	-19.8090400166	-0.416748996845	-0.0711175762535	633.88319553	1411.03564826	2410.30796595	365.389122162	-6.35337857346	-0.0833776715677
813.484025828	1816.22630168	3005.71032751	376.0	-5.53973036125	0.108060391703	0.018440339881	785.520531133	1695.66782643	2839.20207992	358.013722361	-2.99975800703	-0.0393669029795
813.484025828	1816.22630168	3005.71032751	376.0	-3.81420322281	0.645209985406	0.110104093073	1014.55950131	1516.9410629	2891.06642733	359.565863121	-2.88332896365	-0.0378389627775
813.484025828	1816.22630168	3005.71032751	376.0	16.4109850395	0.531250108243	0.0906570150585	945.060915701	2167.18403423	3498.97699968	386.732049755	7.42028498706	0.0973790680717
813.484025828	1816.22630168	3005.71032751	376.0	-8.7140311557	0.557653328329	0.0951626840152	974.834384888	1363.2324009	2743.79179312	405.725007327	-3.86297471308	-0.0506952062084
813.484025828	1816.22630168	3005.71032751	376.0	-15.5530911536	-0.220232917647	-0.0375824091548	688.110801826	1416.51672697	2538.22946046	433.601931661	-5.47029727269	-0.0717886781194
813.484025828	1816.22630168	3005.71032751	376.0	-11.6407685981	-0.183396949481	-0.0312964077613	690.158554947	1599.74679929	2655.82254355	365.917189315	-4.06071140476	-0.0532901759154
813.484025828	1816.22630168	3005.71032751	376.0	2.56224359429	0.588109242699	0.100359939027	982.485951257	1749.20460295	3082.72394784	351.033393629	-1.18564312454	-0.015559621057
813.484025828	1816.22630168	3005.71032751	376.0	-15.9433472602	-0.322018052455	-0.0549518860845	652.173872667	1514.35942772	2526.49949236	359.966191972	-5.06165145889	-0.0664258721638
813.484025828	1816.22630168	3005.71032751	376.0	9.34380770246	0.138541445179	0.0236418848428	783.468177943	2211.36083082	3286.5581206	291.729111835	5.59426937338	0.0734156085746
813.484025828	1816.22630168	3005.71032751	376.0	-4.2898421424	0.362657669586	0.061886974332	886.059168992	1536.11902437	2876.7700992	454.59190584	-2.96970246971	-0.0389724733558
813.484025828	1816.22630168	3005.71032751	376.0	-8.32710936555	0.258418529937	0.0440987252451	845.088744172	1479.50080966	2755.42154132	430.831987494	-3.69246965504	-0.0484576070216
813.484025828	1816.22630168	3005.71032751	376.0	-7.25515053643	0.364543537113	0.0622087947292	886.051878612	1548.41297192	2787.64151856	353.176668023	-3.37447441772	-0.0442844411774
813.484025828	1816.22630168	3005.71032751	376.0	-4.12370928496	0.408100926235	0.0696417962858	905.248382035	1530.95491077	2881.76357165	445.560278847	-2.93547126175	-0.0385232449049
813.484025828	1816.22630168	3005.71032751	376.0	-15.7965962522	-0.308151685088	-0.0525856117897	659.600330072	1461.31183268	2530.91040256	409.998239804	-5.31160888391	-0.0697061533321
813.484025828	1816.22630168	3005.71032751	376.0	-10.1103114409	-0.415928563212	-0.0709775705139	621.806503489	1676.71515513	2701.82365238	403.301993767	-3.7313114139	-0.0489673413897
813.484025828	1816.22630168	3005.71032751	376.0	4.22113983847	0.0931750651816	0.0159001817716	772.784644726	1982.03092671	3132.58556357	377.769992134	0.577518824947	0.00757898720403
813.484025828	1816.22630168	3005.71032751	376.0	9.50284321346	0.142885388754	0.0243831721423	786.524814088	2136.07409396	3291.33826738	368.739359328	4.16558388828	0.0546664552268
813.484025828	1816.22630168	3005.71032751	376.0	-6.54565985599	0.454071356872	0.077486579671	923.6362952	1594.64530316	2808.96675321	290.685154854	-3.35632662866	-0.0440462812161
813.484025828	1816.22630168	3005.71032751	376.0	-6.32924405513	0.528569369936	0.0901995511837	960.770104236	1403.9383035	2815.47158529	450.763177552	-3.45730625793	-0.0453714732011
813.484025828	1816.22630168	3005.71032751	376.0	-1.20630146258	0.349454435231	0.0596338626673	877.292491233	1773.19708954	2969.45239986	318.962819091	-2.21322213115	-0.0290449098576
813.484025828	1816.22630168	3005.71032751	376.0	4.1896109496	-0.0809646880371	-0.013816499665	710.248463082	2117.5057364	3131.6378965	303.883697023	2.34884707356	0.0308247647449
813.484025828	1816.22630168	3005.71032751	376.0	-7.76670506763	0.509712185413	0.0869816016064	953.115428831	1369.69541642	2772.26567118	449.45482593	-3.77482690074	-0.0495384107709
813.484025828	1816.22630168	3005.71032751	376.0	-10.6982768177	0.388298213307	0.0662624937383	900.218843006	1373.39087289	2684.15111633	410.54140044	-4.26629105753	-0.0559880716212
813.484025828	1816.22630168	3005.71032751	376.0	12.6347314303	0.550423439662	0.093928914618	955.848671086	2032.49769296	3385.47375496	397.127390918	4.55381113196	0.0597613009444
813.484025828	1816.22630168	3005.71032751	376.0	7.97630507869	-0.211752758011	-0.036135282937	669.965669976	2144.67085664	3245.45495301	430.818426395	2.7136516578	0.0356122264803
813.484025828	1816.22630168	3005.71032751	376.0	10.8142676396	0.0118708106355	0.00202573560333	738.90264333	2248.29887882	3330.75588679	343.55436464	5.91466601976	0.0776202889732
813.484025828	1816.22630168	3005.71032751	376.0	17.7069605734	0.303999207613	0.0518769978862	846.85772924	2235.52709682	3537.93027015	455.545444094	7.59601553075	0.0996852431856
813.484025828	1816.22630168	3005.71032751	376.0	5.58654433682	-0.273541632887	-0.046679459537	653.124684361	2095.25341193	3173.62566759	425.247571298	1.35427135241	0.0177725899267
813.484025828	1816.22630168	3005.71032751	376.0	-17.5581971882	-0.112914672112	-0.0192687153776	716.412525815	1442.13333157	2477.9617813	319.415923911	-5.4850446884	-0.0719822137586
813.484025828	1816.22630168	3005.71032751	376.0	-1.22693371729	0.217235181484	0.0370708500826	825.112839515	1799.08725484	2968.83225405	344.632159697	-2.26497993812	-0.0297241461695
813.484025828	1816.22630168	3005.71032751	376.0	-8.79903093501	0.512415743917	0.0874429597127	951.665757528	1447.06549905	2741.23694597	342.505689398	-3.72621914378	-0.0489005136979
813.484025828	1816.22630168	3005.71032751	376.0	-11.815745262	-0.413970391934	-0.0706434115929	623.1436188	1633.02108305	2650.56325189	394.398550046	-4.08387194249	-0.0535941199801
813.484025828	1816.22630168	3005.71032751	376.0	-6.73222298313	-0.402147129887	-0.0686257900831	625.20277134	1725.56649478	2803.35920603	452.589939909	-3.175341419	-0.041671147231
813.484025828	1816.22630168	3005.71032751	376.0	-4.24958268962	0.0540497956287	0.00922351461241	765.457711528	1811.69702673	2877.98018173	300.825443466	-2.87465997823	-0.0377251965647
813.484025828	1816.22630168	3005.71032751	376.0	-3.15104897306	0.508290429627	0.086738981165	949.617596173	1519.99065205	2910.9989231	441.390674879	-2.78853667403	-0.0365949694755
813.484025828	1816.22630168	3005.71032751	376.0	4.30676763147	-0.321999677291	-0.0549487503909	638.2458719	2123.93614765	3135.15928699	372.977267441	1.61594519036	0.0212066297947
813.484025828	1816.22630168	3005.71032751	376.0	0.691521085265	0.226647608895	0.0386770663644	822.79078717	1912.39832094	3026.49544818	291.306340073	-0.459031517777	-0.00602403566637
813.484025828	1816.22630168	3005.71032751	376.0	15.1843017982	0.483646512521	0.0825335345599	922.441832704	2241.21163761	3462.10645482	298.452984503	8.50562851992	0.111622421521
813.484025828	1816.22630168	3005.71032751	376.0	8.98425337168	-0.390178213147	-0.0665833128237	617.393527955	2220.73710242	3275.75095895	437.620328575	3.63755736427	0.0477369732843
813.484025828	1816.22630168	3005.71032751	376.0	-7.1358955409	0.0443362181756	0.0075659075385	763.027509846	1680.55054986	2791.22597827	347.647918565	-3.25135797627	-0.0426687398461
813.484025828	1816.22630168	3005.71032751	376.0	-3.30295554421	-0.141160128493	-0.0240887591285	701.202870708	1811.16742729	2906.4330516	394.062753603	-2.58544433915	-0.0339297157369
813.484025828	1816.22630168	3005.71032751	376.0	2.85796113048	-0.238136208572	-0.0406375782546	664.489680226	2051.28754029	3091.61236036	375.835139844	0.43908860403	0.00576231763818
813.484025828	1816.22630168	3005.71032751	376.0	-12.7429326181	0.246335867612	0.0420368374765	843.833374288	1375.90373615	2622.69468578	402.957575334	-4.6959255933	-0.0616263201221
813.484025828	1816.22630168	3005.71032751	376.0	6.37871275221	-0.364883936656	-0.0622668833884	623.570949287	2245.44707713	3197.43595546	328.417929041	3.99917621655	0.0524826275138
813.484025828	1816.22630168	3005.71032751	376.0	-9.39652687526	0.251087326093	0.0428476665687	844.505953298	1414.97101491	2723.27794879	463.800980579	-4.0936970949	-0.0537230589882
813.484025828	1816.22630168	3005.71032751	376.0	-2.16146391971	0.0770072265588	0.0131411649418	769.866696486	1887.73294326	2940.74298325	283.143343501	-1.74352559626	-0.0228809133367
813.484025828	1816.22630168	3005.71032751	376.0	-8.98819033421	0.249174863015	0.0425213076817	839.815713235	1538.03212079	2735.55136238	357.703528351	-3.66266035571	-0.0480664088676
813.484025828	1816.22630168	3005.71032751	376.0	-1.13819857587	0.290916479962	0.0496444505055	854.971652501	1746.52348515	2971.49937536	370.004237715	-2.37312660022	-0.0311433937037
813.484025828	1816.22630168	3005.71032751	376.0	2.19035106575	0.601682426755	0.10267618204	990.951693555	1712.98614536	3071.5459357	367.608096786	-1.63873864374	-0.0215057564795
813.484025828	1816.22630168	3005.71032751	376.0	0.24828211328	0.485450770014	0.08284142833	938.50544507	1633.31349162	3013.17296863	441.354031938	-2.22082228413	-0.029144649398
813.484025828	1816.22630168	3005.71032751	376.0	0.815373892187	0.00321052878928	0.000547871807045	742.784741023	1954.73824487	3030.21810479	332.695118899	-0.580431478203	-0.00761721100004
813.484025828	1816.22630168	3005.71032751	376.0	-9.56113502855	-0.086579864418	-0.0147747208905	721.750094062	1560.82972892	2718.33030453	435.750481548	-3.83179285544	-0.0502859954782
813.484025828	1816.22630168	3005.71032751	376.0	-6.31992152142	-0.144267622491	-0.0246190482066	700.422112037	1748.97589001	2815.75179365	366.353791596	-3.06215651522	-0.0401857810396
813.484025828	1816.22630168	3005.71032751	376.0	0.0486682084406	-0.0313162369038	-0.00534406773102	733.450653838	1915.64498498	3007.17315287	358.077514051	-1.37999929392	-0.0181102269543
813.484025828	1816.22630168	3005.71032751	376.0	7.72662451115	-0.0841437663088	-0.0143590044895	710.298199096	2102.61634396	3237.95027841	425.035735353	2.38076579378	0.0312436455877
813.484025828	1816.22630168	3005.71032751	376.0	-3.60944694187	0.297987181677	0.0508510548938	857.921142628	1681.09303377	2897.22080801	358.206631613	-2.74621762176	-0.0360396013354
813.484025828	1816.22630168	3005.71032751	376.0	7.30982339246	-0.195772785191	-0.0334083251179	674.12051293	2165.34532002	3225.42244414	385.956611187	3.12722699889	0.0410397243949
813.484025828	1816.22630168	3005.71032751	376.0	6.55284299555	-0.287735527409	-0.0491016258378	645.298802583	2244.89666702	3202.66980617	312.474336565	4.27086536394	0.0560481018889
813.484025828	1816.22630168	3005.71032751	376.0	-6.61714106551	-0.0883264194668	-0.0150727678271	717.512087603	1801.44548101	2806.81823511	287.860666499	-3.2470212197	-0.0426118270301
813.484025828	1816.22630168	3005.71032751	376.0	12.5890042393	0.528319765224	0.0901569565228	944.2380699	2103.59197704	3384.09932806	336.269281116	5.81534021519	0.0763168007243
813.484025828	1816.22630168	3005.71032751	376.0	2.56406215646	-0.133956202495	-0.022859420221	695.836503164	2043.26378675	3082.77860855	343.678318635	0.629895839798	0.00826634960365
813.484025828	1816.22630168	3005.71032751	376.0	-7.72906062876	0.149655900763	0.0255385496183	800.276050311	1680.12974912	2773.39715397	292.991354542	-3.45400599032	-0.0453281626026
813.484025828	1816.22630168	3005.71032751	376.0	-6.96537099797	-0.106513596507	-0.0181763816564	714.412089168	1614.8073831	2796.35145207	467.131979804	-3.35976480135	-0.0440914015925
813.484025828	1816.22630168	3005.71032751	376.0	-3.90654901621	0.633282830361	0.108068742382	1008.24613236	1549.32775101	2888.29078028	330.716896901	-2.91826759061	-0.0382974749424
813.484025828	1816.22630168	3005.71032751	376.0	-6.20576194959	-0.0954245475638	-0.0162840524853	716.28858666	1716.33189301	2819.18309969	386.562620022	-3.06006175332	-0.0401582907259
813.484025828	1816.22630168	3005.71032751	376.0	-0.730693527431	0.126653517387	0.0216132282231	790.188861472	1844.37626836	2983.74779669	349.182666855	-1.95055006139	-0.0255977698345
813.484025828	1816.22630168	3005.71032751	376.0	-11.6680478525	0.506259673122	0.0863924356863	948.895618448	1409.781509	2655.00260819	296.325480742	-4.30286035855	-0.0564679837079
813.484025828	1816.22630168	3005.71032751	376.0	-3.97731710164	0.189599224693	0.0323548165005	815.741373445	1690.26678683	2886.16369662	380.155536348	-2.76627939757	-0.0363028792333
813.484025828	1816.22630168	3005.71032751	376.0	5.65811373916	0.0432761137477	0.00738500234602	752.984641855	2062.66003066	3175.77683651	360.132163992	1.97319724314	0.0258949769441
813.484025828	1816.22630168	3005.71032751	376.0	13.1513424893	0.533982849065	0.0911233530828	948.733907518	2016.26767975	3401.00158691	435.999999645	4.17178352196	0.0547478152489
813.484025828	1816.22630168	3005.71032751	376.0	7.07791875837	0.0627403922693	0.0107065515818	758.356295361	2116.30671757	3218.4520626	343.789049666	3.20513193604	0.0420620988982
813.484025828	1816.22630168	3005.71032751	376.0	-16.395194646	-0.276986425362	-0.0472673080822	672.151447537	1415.17567118	2512.91826882	425.591150103	-5.6682971935	-0.0743871022768
813.484025828	1816.22630168	3005.71032751	376.0	-2.48080370757	0.114209641968	0.0194896999946	784.616037356	1852.47673819	2931.14455426	294.051778715	-2.14099655234	-0.028097067616
813.484025828	1816.22630168	3005.71032751	376.0	-4.75819315944	0.57775754035	0.0985934369198	981.742978821	1507.61502602	2862.69282431	373.334819469	-3.01793900271	-0.0396054987233
813.484025828	1816.22630168	3005.71032751	376.0	-9.5023635218	-0.429003351337	-0.0732087630268	617.546462412	1712.28265947	2720.09680577	390.267683891	-3.57739069644	-0.0469473844677
813.484025828	1816.22630168	3005.71032751	376.0	-4.73517174979	-0.149466097732	-0.0255061600226	698.561380607	1794.22434247	2863.3847812	370.599058119	-2.80730943955	-0.0368413312277
813.484025828	1816.22630168	3005.71032751	376.0	-11.7680079851	0.595581557155	0.101635078013	990.929434069	1375.02856431	2651.99809616	286.040097778	-4.37426893367	-0.0574051041164
813.484025828	1816.22630168	3005.71032751	376.0	6.31426951605	-0.165967446755	-0.0283220898898	684.332037311	2115.21265628	3195.49897846	395.95428487	2.18828950353	0.0287177100201
813.484025828	1816.22630168	3005.71032751	376.0	-17.2167475534	-0.213839586832	-0.0364913970704	682.152430241	1517.42465388	2488.22476823	288.647684113	-5.24969046587	-0.0688935756675
813.484025828	1816.22630168	3005.71032751	376.0	5.8566614174	0.499732357985	0.085278559383	934.707239783	1925.11443528	3181.74460458	321.922929514	1.61844876787	0.0212394851427
813.484025828	1816.22630168	3005.71032751	376.0	-1.02663826429	0.388840896101	0.0663551017238	893.97557554	1760.79989358	2974.85255517	320.077086049	-2.21032930289	-0.0290069462322
813.484025828	1816.22630168	3005.71032751	376.0	2.81593115655	0.0707612036383	0.0120752907233	762.343061909	2042.22241985	3090.34906109	285.783579335	1.40206763063	0.0183998376723
813.484025828	1816.22630168	3005.71032751	376.0	-10.2973874586	0.167850893337	0.0286434971564	812.674402378	1433.05833561	2696.2006892	450.467951212	-4.2126348071	-0.055283921353
813.484025828	1816.22630168	3005.71032751	376.0	8.13738888598	0.16768294565	0.0286148371416	798.004291441	2035.71246329	3250.29666564	416.579910906	2.22477931008	0.0291965788724
813.484025828	1816.22630168	3005.71032751	376.0	0.532706276165	-0.315487125967	-0.0538373935097	648.444107283	1910.42924441	3021.72193506	462.848583374	-1.999903147	-0.0262454481234
813.484025828	1816.22630168	3005.71032751	376.0	16.3192676301	0.472272210186	0.0805925273356	919.125188593	2122.90260362	3496.22024004	454.192447827	6.15530371984	0.0807782640399
813.484025828	1816.22630168	3005.71032751	376.0	7.14528832711	-0.205951624186	-0.0351453283593	670.733888753	2178.4985267	3220.47699668	371.24458123	3.33173709489	0.0437235839224
813.484025828	1816.22630168	3005.71032751	376.0	10.7036918169	0.510536010038	0.0871221860133	939.313374619	1961.31430682	3327.43229787	426.804616429	2.78496383269	0.0365480817938
813.484025828	1816.22630168	3005.71032751	376.0	3.91450555513	0.242276048414	0.0413440355655	825.553792166	2012.11502031	3123.36902525	285.700212771	1.71092790936	0.0224531221701
813.484025828	1816.22630168	3005.71032751	376.0	11.2170253016	0.181928684792	0.0310458506472	801.790870453	2101.35379464	3342.86161544	439.716950347	3.79866223659	0.0498512104539
813.484025828	1816.22630168	3005.71032751	376.0	-20.089801595	-0.362475596939	-0.0618559039146	643.90812659	1446.72945375	2401.86908619	311.231505853	-6.10436729988	-0.0801098070851
813.484025828	1816.22630168	3005.71032751	376.0	11.5265070753	0.589901149501	0.100665725171	976.219738254	1953.28380087	3352.16374107	422.66020195	3.1679222218	0.0415737824383
813.484025828	1816.22630168	3005.71032751	376.0	1.55724465416	0.387356059207	0.0661017165882	893.207799691	1780.21134491	3052.5165909	379.097446304	-1.65906379863	-0.0217724907956
813.484025828	1816.22630168	3005.71032751	376.0	-9.13018139049	-0.0217471309978	-0.00371111450475	740.781421168	1648.63386082	2731.28352253	341.868240549	-3.58617379153	-0.0470626481828
813.484025828	1816.22630168	3005.71032751	376.0	-16.4501189081	-0.374574767852	-0.0639206088485	639.935099017	1480.33271465	2511.2674046	390.999590934	-5.3567518496	-0.0702985807034
813.484025828	1816.22630168	3005.71032751	376.0	-8.88246189412	-0.0983392465233	-0.0167814413862	717.524031586	1582.12364786	2738.72925302	439.081573569	-3.68413904554	-0.0483482814375
813.484025828	1816.22630168	3005.71032751	376.0	5.72183257989	0.0429226563946	0.00732468539157	755.189026558	1999.25028894	3177.69204028	423.252724782	0.809323887255	0.0106210483892
813.484025828	1816.22630168	3005.71032751	376.0	-14.7605842607	-0.327308328806	-0.0558546636187	648.469013078	1570.86749719	2562.04992198	342.713411712	-4.68171623989	-0.0614398456679
813.484025828	1816.22630168	3005.71032751	376.0	18.3328202031	0.491233250736	0.0838281997843	925.878579655	2270.03086198	3556.74179767	360.83235604	9.41272491011	0.123526573624
813.484025828	1816.22630168	3005.71032751	376.0	22.225840183	0.642567995183	0.109653241499	997.95958656	2233.8745323	3673.75470126	441.920582399	9.91015369611	0.130054510448
813.484025828	1816.22630168	3005.71032751	376.0	17.1331478765	0.260181896883	0.0443996411062	829.653765216	2226.86806912	3520.68312266	464.161288324	7.14452658584	0.0937601914152
813.484025828	1816.22630168	3005.71032751	376.0	12.6106659149	0.0473178331163	0.00807471554885	751.203722662	2244.99083677	3384.75041528	388.555855845	6.15500831506	0.0807743873367
813.484025828	1816.22630168	3005.71032751	376.0	-7.41135746693	-0.215639087998	-0.0367984791806	678.819162384	1717.83374019	2782.94639071	386.293488144	-3.23930828159	-0.0425106073699
813.484025828	1816.22630168	3005.71032751	376.0	-6.93908226527	-0.0802938964597	-0.0137020301126	722.591827463	1622.94369235	2797.14161523	451.606095412	-3.31564323629	-0.043512378429
813.484025828	1816.22630168	3005.71032751	376.0	-3.52597826269	0.607319988806	0.103638223346	995.229755329	1587.30294512	2899.72963472	317.196934269	-2.87663686131	-0.0377511399122
813.484025828	1816.22630168	3005.71032751	376.0	16.285371614	0.233557958819	0.0398563069657	818.805875564	2267.41188651	3495.20142398	408.983661903	7.78474447189	0.102162000944
813.484025828	1816.22630168	3005.71032751	376.0	2.76906145305	0.183352670647	0.0312888516463	807.191657532	1921.38937593	3088.94029358	360.359260116	-0.23597525458	-0.00309678811785
813.484025828	1816.22630168	3005.71032751	376.0	3.68288513371	0.309223843259	0.0527685739349	860.673961455	1814.11307494	3116.40718632	441.620149924	-1.27903959503	-0.0167852965227
813.484025828	1816.22630168	3005.71032751	376.0	-6.7847663622	0.505661079859	0.0862902866654	946.927997881	1567.20946604	2801.77990426	287.642440343	-3.41821999741	-0.0448585301497
813.484025828	1816.22630168	3005.71032751	376.0	-7.07255499546	0.228583820273	0.0390074778623	830.664768523	1630.31400694	2793.12981159	332.151036127	-3.30286335356	-0.0433446634325
813.484025828	1816.22630168	3005.71032751	376.0	7.2686770311	0.544096399228	0.0928492148854	958.033709284	1852.97989932	3224.1857037	413.172095095	0.712000371621	0.00934383689792
813.484025828	1816.22630168	3005.71032751	376.0	1.71025580594	-0.278765748522	-0.0475709468468	652.319028596	2056.81778894	3057.11566289	347.978845358	0.287688077848	0.00377543409249
813.484025828	1816.22630168	3005.71032751	376.0	3.81960695621	-0.18636058035	-0.0318021468173	681.528191421	2013.40034025	3120.51664826	425.588116593	0.037285812735	0.000489315127757
813.484025828	1816.22630168	3005.71032751	376.0	0.903860751647	-0.16554739356	-0.0282504084573	692.837116687	1899.04688109	3032.87776347	440.993765688	-1.83847110543	-0.0241269173941
813.484025828	1816.22630168	3005.71032751	376.0	1.24804156744	-0.386406323912	-0.0659396457188	620.874843823	2094.11932487	3043.22284179	328.228673101	0.55556174609	0.00729083656286
813.484025828	1816.22630168	3005.71032751	376.0	10.6163057949	0.104899143426	0.0179008777177	773.194689368	2131.61209141	3324.80572718	419.998946401	3.98897539241	0.0523487584305
813.484025828	1816.22630168	3005.71032751	376.0	-10.2669938458	0.362364830337	0.0618370017641	885.836429851	1480.21941572	2697.11423316	331.05838759	-3.94806764352	-0.0518119113323
813.484025828	1816.22630168	3005.71032751	376.0	11.0391347454	0.462473882409	0.078920457749	917.475958244	1982.25529762	3337.51474062	437.783484757	2.93539280626	0.0385222153052
813.484025828	1816.22630168	3005.71032751	376.0	16.1093325125	0.520805081774	0.0888745873334	940.720327895	2134.37937842	3489.91019853	414.810492209	6.66922101273	0.0875225854688
813.484025828	1816.22630168	3005.71032751	376.0	5.79244856399	-0.219767277889	-0.0375029484453	670.229889742	2055.0306439	3179.81455221	454.554018568	0.817164009941	0.0107239371383
813.484025828	1816.22630168	3005.71032751	376.0	9.11251025426	0.642800023507	0.109692836776	1001.58957078	1939.53679354	3279.60598931	338.479624992	3.02653715551	0.0397183353741
813.484025828	1816.22630168	3005.71032751	376.0	-6.43792153289	0.420727913034	0.0717965721901	909.602645512	1567.35347681	2812.20505512	335.248932794	-3.25416979585	-0.0427056403654
813.484025828	1816.22630168	3005.71032751	376.0	2.89856565366	0.407143837469	0.0694784705579	896.699264896	1867.53694632	3092.83281471	328.59660349	-0.153572724365	-0.00201539008353
813.484025828	1816.22630168	3005.71032751	376.0	-5.60965310484	-0.352689263654	-0.0601858811697	637.563755532	1865.72228253	2837.1004048	333.814366738	-2.93776228173	-0.0385533107838
813.484025828	1816.22630168	3005.71032751	376.0	-14.6928391212	0.208405948498	0.0355641550337	828.744161863	1380.44836985	2564.08614464	354.893612925	-4.99824227324	-0.0655937306199
813.484025828	1816.22630168	3005.71032751	376.0	5.46893567935	0.538644089887	0.0919187866701	955.624139376	1842.15401675	3170.09069203	372.312535896	0.334259835913	0.00438661201985
813.484025828	1816.22630168	3005.71032751	376.0	-18.0928066668	-0.205642574827	-0.0350925895609	695.836639432	1373.18419835	2461.89296899	392.872131208	-6.09015449675	-0.079923287359
813.484025828	1816.22630168	3005.71032751	376.0	11.1673915424	0.276138285937	0.0471225743921	836.172179659	2170.55410157	3341.36976841	334.643487177	5.63353317166	0.0739308815178
813.484025828	1816.22630168	3005.71032751	376.0	-19.3883932019	-0.229812164436	-0.0392170929072	685.231456943	1397.71414856	2422.9513907	340.005785198	-6.13209916279	-0.0804737422938
813.484025828	1816.22630168	3005.71032751	376.0	-16.1509618638	-0.150421368675	-0.0256691755417	708.151339672	1414.2950479	2520.25919877	397.812811203	-5.4538990415	-0.0715734782349
813.484025828	1816.22630168	3005.71032751	376.0	5.86812058556	-0.313832915782	-0.0535551050823	641.456035579	2103.20629836	3182.08903398	437.426700043	1.38340332012	0.0181548992141
813.484025828	1816.22630168	3005.71032751	376.0	-8.15362156811	-0.243583921673	-0.0415672221285	669.552915156	1775.81061371	2760.63608197	315.272553101	-3.38267325895	-0.044392037519
813.484025828	1816.22630168	3005.71032751	376.0	-7.68404307758	-0.228208367745	-0.038943407465	675.913176326	1666.01886119	2774.75025115	432.818213639	-3.36560580044	-0.0441680551239
813.484025828	1816.22630168	3005.71032751	376.0	-13.2788443258	-0.332570113232	-0.0567525790498	647.631386065	1566.49031301	2606.58673223	392.465033156	-4.46692265854	-0.0586210322643
813.484025828	1816.22630168	3005.71032751	376.0	-7.30989401113	0.327612664474	0.0559065980332	870.553152607	1569.35733906	2785.99608828	346.085596621	-3.37021326156	-0.0442285204929
813.484025828	1816.22630168	3005.71032751	376.0	-10.6818145641	0.2930349739	0.0500059682423	858.568511064	1459.41075929	2684.64592399	366.666653636	-4.0577961388	-0.0532519178321
813.484025828	1816.22630168	3005.71032751	376.0	-20.616811035	-0.492150457995	-0.0839847197943	612.666299962	1421.29583272	2386.02870902	352.06657634	-6.49976775539	-0.0852987894408
813.484025828	1816.22630168	3005.71032751	376.0	-10.4119160972	0.61470083635	0.104897753643	1000.83910228	1368.2075038	2692.75829008	323.711684008	-4.09977127355	-0.0538027726188
813.484025828	1816.22630168	3005.71032751	376.0	6.5186313414	0.62276146138	0.106273286925	997.788652603	1786.13905488	3201.64150295	417.713795462	-0.0551699309109	-0.000724014841351
813.484025828	1816.22630168	3005.71032751	376.0	-15.8559599431	-0.120425182015	-0.0205503723576	711.040247801	1512.81140108	2529.12610197	305.274453092	-4.97048601435	-0.0652294752539
813.484025828	1816.22630168	3005.71032751	376.0	-3.340729392	0.354195215298	0.0604428695047	881.310753574	1635.62614576	2905.29767916	388.36077982	-2.71150621853	-0.0355840711093
813.484025828	1816.22630168	3005.71032751	376.0	7.10657385646	0.0810416635663	0.0138296354209	767.167194062	2033.26243914	3219.31335184	418.883718644	1.70778020837	0.0224118137581
813.484025828	1816.22630168	3005.71032751	376.0	10.733845223	-0.320560153706	-0.054703097902	636.212719353	2256.25766235	3328.33862191	435.868240204	4.73413930931	0.0621278124581
813.484025828	1816.22630168	3005.71032751	376.0	1.57464566647	0.554893799605	0.0946917746765	970.591732011	1644.03641018	3053.03961493	438.411472737	-2.04228971185	-0.0268017022553
813.484025828	1816.22630168	3005.71032751	376.0	0.764852416446	0.554754595694	0.094668019743	970.16256191	1683.95263626	3028.69957558	374.584377413	-2.16140676183	-0.0283649181342
813.484025828	1816.22630168	3005.71032751	376.0	-3.02994835877	-0.412484156635	-0.0703897878217	617.4652309	1984.83275189	2914.63885677	312.340873975	-1.80736618149	-0.0237187162925
813.484025828	1816.22630168	3005.71032751	376.0	-1.59769436855	0.242707931634	0.0414177357737	836.307821252	1694.5260761	2957.68826287	426.854365515	-2.42520794995	-0.0318268759835
813.484025828	1816.22630168	3005.71032751	376.0	-8.50842040112	-0.141178691199	-0.0240919268258	701.798848626	1691.8326314	2749.9718568	356.34037678	-3.43975877504	-0.0451411912735
813.484025828	1816.22630168	3005.71032751	376.0	8.74498198014	0.11595303478	0.0197872073003	775.37099957	2205.36475641	3268.55915402	287.823398043	5.3136876194	0.0697334333255
813.484025828	1816.22630168	3005.71032751	376.0	3.90116527268	0.622825643981	0.106284239587	996.202245007	1799.86993124	3122.968055	326.895878755	-0.0961006554523	-0.00126116345738
813.484025828	1816.22630168	3005.71032751	376.0	-2.42747705713	-0.18889970241	-0.0322354440973	685.799223618	1881.5782832	2932.7473989	365.369892084	-2.42006798508	-0.0317594223764
813.484025828	1816.22630168	3005.71032751	376.0	-6.88108838546	-0.34941974221	-0.0596279423566	638.168668077	1875.14069235	2798.88474326	285.575382834	-3.24678668259	-0.0426087491153
813.484025828	1816.22630168	3005.71032751	376.0	-19.5932480782	-0.382626242551	-0.0652945806402	644.275502719	1401.01353043	2416.79404653	371.50501338	-6.35049337812	-0.0833398081118
813.484025828	1816.22630168	3005.71032751	376.0	11.1738378438	0.213130716563	0.0363704294476	813.052884671	2116.96173026	3341.56352556	411.548910625	4.25907219519	0.0558933358949
813.484025828	1816.22630168	3005.71032751	376.0	6.25545717058	-0.299136127716	-0.0510471207707	645.183290932	2117.64459545	3193.73124972	430.90336333	1.73853927213	0.0228154760123
813.484025828	1816.22630168	3005.71032751	376.0	-1.19610149076	-0.356295688944	-0.0608013121065	636.679973007	1913.28379137	2969.75898147	419.795217095	-2.2233705209	-0.0291780908255
813.484025828	1816.22630168	3005.71032751	376.0	-6.59257663886	0.215077639475	0.0367026688524	826.051560593	1603.19760248	2807.55657062	378.307407555	-3.21470088468	-0.042187675652
813.484025828	1816.22630168	3005.71032751	376.0	-13.1280482791	-0.0322416791815	-0.00550199303439	746.844710407	1395.89296243	2611.11922458	468.381551748	-5.04707142424	-0.0662345331265
813.484025828	1816.22630168	3005.71032751	376.0	10.8631712918	-0.0426240912043	-0.00727373570039	721.398965169	2215.08445064	3332.22578892	395.742373108	5.01946728865	0.0658722741292
813.484025828	1816.22630168	3005.71032751	376.0	-0.707566516938	0.258407607681	0.0440968613791	840.04592244	1810.06878967	2984.44292763	334.328215521	-1.98652570646	-0.0260698911609
813.484025828	1816.22630168	3005.71032751	376.0	-6.87311487572	0.480716670837	0.0820335615762	936.734723051	1505.87741933	2799.12440387	356.512261481	-3.35053071357	-0.0439702193382
813.484025828	1816.22630168	3005.71032751	376.0	10.9776514155	0.165108203414	0.0281754613335	793.894534168	2181.70591804	3335.66672982	360.066277615	5.29725749135	0.0695178148471
813.484025828	1816.22630168	3005.71032751	376.0	-1.02163205893	0.566424753156	0.0966595141905	975.76064511	1630.3879118	2975.0030272	368.854470294	-2.4257172264	-0.0318335594015
813.484025828	1816.22630168	3005.71032751	376.0	-10.7221981195	0.589933417455	0.100671231648	987.755253976	1407.14454515	2683.43211129	288.532312166	-4.15319661921	-0.0545038926406
813.484025828	1816.22630168	3005.71032751	376.0	14.4713395204	0.258677900631	0.0441429864557	829.185026972	2204.93339646	3440.676874	406.558450567	6.50597022101	0.0853801866275
813.484025828	1816.22630168	3005.71032751	376.0	-5.643085733	-0.118125940207	-0.0201580102743	708.250628081	1795.98145709	2836.09551684	331.863431673	-2.99009647756	-0.0392401112541
813.484025828	1816.22630168	3005.71032751	376.0	-15.7224804666	-0.0468107803172	-0.00798818776743	737.58485551	1446.15303792	2533.13810838	349.40021495	-5.10755335497	-0.0670282592516
813.484025828	1816.22630168	3005.71032751	376.0	-19.2333809757	-0.446873564745	-0.0762582874992	630.817670097	1384.0619929	2427.61060919	412.73094619	-6.56553953826	-0.0861619361977
813.484025828	1816.22630168	3005.71032751	376.0	-13.5603538965	0.00995565709744	0.00169891759342	759.721147639	1401.10991595	2598.12536999	437.2943064	-4.98860764658	-0.0654672919499
813.484025828	1816.22630168	3005.71032751	376.0	-19.4799101012	-0.321162636596	-0.0548059106819	657.681326262	1422.5501579	2420.20065781	339.969173638	-6.0969714293	-0.080012748416
813.484025828	1816.22630168	3005.71032751	376.0	0.829943355309	0.278769996254	0.0475716717156	848.389893239	1809.30339292	3030.65602065	372.962734491	-1.73851594707	-0.022815169909
813.484025828	1816.22630168	3005.71032751	376.0	8.45188625986	-0.274533969002	-0.0468488001711	649.420580016	2241.4863094	3259.74954569	368.842656275	4.43116694531	0.0581517971825
813.484025828	1816.22630168	3005.71032751	376.0	-15.5667190313	0.0504350496971	0.00860666377083	771.897665138	1404.21807086	2537.81984593	361.704109934	-5.18260092662	-0.06801313552
813.484025828	1816.22630168	3005.71032751	376.0	3.76596882048	-0.390532489438	-0.0666437695287	619.917903715	2103.68535016	3118.90444127	395.301187396	0.961631777681	0.0126198396021
813.484025828	1816.22630168	3005.71032751	376.0	-7.91899937698	0.566753103126	0.0967155466084	978.179202365	1396.60734425	2767.6881454	392.90159878	-3.65164602124	-0.0479218637958
813.484025828	1816.22630168	3005.71032751	376.0	-4.30153061002	0.162993531123	0.0278145957547	806.236279826	1651.66592045	2876.41877772	418.516577444	-2.83531078998	-0.0372088030181
813.484025828	1816.22630168	3005.71032751	376.0	4.78624020905	0.517932659957	0.088384412962	951.947584763	1741.00886203	3149.57084377	456.614396972	-1.33672038012	-0.0175422622062
813.484025828	1816.22630168	3005.71032751	376.0	-5.19689508842	0.246206532323	0.042014766608	837.331597272	1670.53415141	2849.50671512	341.640966446	-2.993145945	-0.0392801305118
813.484025828	1816.22630168	3005.71032751	376.0	-12.7810512865	-0.395443518712	-0.0674818291317	631.153954066	1550.71754453	2621.54894903	439.677450429	-4.52490200603	-0.0593819160897
813.484025828	1816.22630168	3005.71032751	376.0	19.8326828262	0.53668967769	0.0915852692304	947.082490795	2232.67355992	3601.82332343	422.067272716	9.03732062218	0.118600008165
[truncated: 1 more rows]
