# Supplementary material for: Optimization of nutritional strategies using a mechanistic computational model in prediabetes: Application to the J-DOIT1 study data
Source: PLoS One. 2023 Nov 30;18(11):e0287069. doi: 10.1371/journal.pone.0287069 (PMC10688723; doi:10.1371/journal.pone.0287069)
Supplement: S1 File — (ZIP) [file pone.0287069.s011.zip › improved_intervention_M0511037.csv]

baseline_carb	baseline_fat	baseline_kcal	baseline_protein	diet_change_percent	hba1c_change	hba1c_percent_change	random_carb_kcal	random_fat_kcal	random_total_kcal	random_protein_kcal	weight_change	weight_percent_change
1391.72328983	648.685432603	2416.40872243	376.0	11.7151635896	0.514784495628	0.0944212207682	1648.35034194	732.364620327	2699.49495726	318.779994992	-0.426649950655	-0.00669780142315
1391.72328983	648.685432603	2416.40872243	376.0	1.64280447354	0.419835686404	0.0770058118862	1575.07774734	502.462492471	2456.10559302	378.565353211	-1.88474477007	-0.0295878299854
1391.72328983	648.685432603	2416.40872243	376.0	-1.11049846294	0.0871688618498	0.0159884192681	1371.04875942	701.471156573	2389.57454071	317.054624715	-2.14976239333	-0.0337482322344
1391.72328983	648.685432603	2416.40872243	376.0	-8.08799733639	0.0317366180764	0.00582109649237	1312.0044797	504.442273083	2220.96964933	404.522896542	-3.73695600044	-0.0586649293632
1391.72328983	648.685432603	2416.40872243	376.0	-8.03765836209	0.0163338654715	0.0029959401085	1303.78799197	514.788156234	2222.18604469	403.609896489	-3.70658279048	-0.0581881128804
1391.72328983	648.685432603	2416.40872243	376.0	-6.15893705609	0.0234562653174	0.00430232305896	1311.47340047	535.592056263	2267.5836302	420.518173462	-3.35079031274	-0.0526026736694
1391.72328983	648.685432603	2416.40872243	376.0	-1.91706880379	0.116117673	0.0212981792002	1383.19915425	625.736176167	2370.08450464	361.149174229	-2.31390721847	-0.0363250740734
1391.72328983	648.685432603	2416.40872243	376.0	-1.56690026641	-0.176789361865	-0.0324265153824	1216.78700705	755.184152937	2378.54600772	406.574847734	-2.23736625414	-0.035123489076
1391.72328983	648.685432603	2416.40872243	376.0	-6.42530696729	-0.273757585553	-0.0502123231022	1147.04140412	714.012582018	2261.14704443	400.093058291	-3.09351764883	-0.0485638563395
1391.72328983	648.685432603	2416.40872243	376.0	-23.6121681955	-0.327321539139	-0.0600369660929	1045.05417517	511.295158706	1845.8422306	289.492896727	-6.72775512304	-0.105616249969
1391.72328983	648.685432603	2416.40872243	376.0	-4.07303666995	-0.185843810618	-0.0340872726739	1213.52076932	755.277279576	2317.98750907	349.189460175	-2.54317776117	-0.0399242976635
1391.72328983	648.685432603	2416.40872243	376.0	2.54233305695	0.280712251541	0.0514879404881	1481.24516677	549.431754139	2477.84188017	447.164959263	-1.84060079781	-0.0288948319907
1391.72328983	648.685432603	2416.40872243	376.0	13.1707668211	0.25223520842	0.0462647117425	1468.29765531	799.378098961	2734.66828071	466.992526433	-0.503767898053	-0.00790844423945
1391.72328983	648.685432603	2416.40872243	376.0	4.78697852212	0.504677973145	0.0925674932401	1632.17634428	500.929527013	2532.08168898	398.975817687	-1.47883340868	-0.0232155951127
1391.72328983	648.685432603	2416.40872243	376.0	4.85973130813	0.31450545476	0.0576862536244	1509.23817178	662.37334081	2533.83969365	362.228181055	-1.40899597876	-0.0221192461344
1391.72328983	648.685432603	2416.40872243	376.0	-14.7071999375	-0.251514110672	-0.046132448766	1102.958327	534.64480957	2061.02266032	423.419523743	-5.20562953417	-0.0817210287939
1391.72328983	648.685432603	2416.40872243	376.0	-10.505056516	-0.110206313666	-0.0202139240034	1236.44541854	578.068781358	2162.56362048	348.049420585	-3.92713955626	-0.0616505424845
1391.72328983	648.685432603	2416.40872243	376.0	-3.62813923375	-0.17378077893	-0.0318746843232	1206.80882341	660.687020191	2328.73804953	461.242205926	-2.86449179249	-0.0449684739794
1391.72328983	648.685432603	2416.40872243	376.0	3.42680208896	-0.0660208481118	-0.0121094732414	1281.32799414	790.981847425	2499.21426701	426.904425448	-1.5357379578	-0.0241089161351
1391.72328983	648.685432603	2416.40872243	376.0	-2.01863332574	-0.0939358574094	-0.0172296143451	1267.44487563	771.185989669	2367.63029068	328.999425372	-2.22564222657	-0.0349394384077
1391.72328983	648.685432603	2416.40872243	376.0	8.87331677923	0.375608647523	0.0688937357892	1547.86630097	715.833285905	2630.82432306	367.124736183	-0.985890400286	-0.0154770863467
1391.72328983	648.685432603	2416.40872243	376.0	-5.05994839181	-0.255166830071	-0.0468024266454	1155.20500226	699.075127467	2294.13968814	439.859558415	-2.9956623352	-0.0470276661727
1391.72328983	648.685432603	2416.40872243	376.0	-2.21712012358	0.315210784997	0.057815624541	1509.00953681	538.009684126	2362.83403838	315.814817439	-2.39685479301	-0.0376272337992
1391.72328983	648.685432603	2416.40872243	376.0	-5.06685252259	-0.287530487019	-0.0527385339359	1157.92008342	797.739356296	2293.97285612	338.313416408	-2.65760066942	-0.0417205756581
1391.72328983	648.685432603	2416.40872243	376.0	18.9728967222	0.621069031401	0.113915816471	1715.83674124	690.175670364	2874.87145373	468.859042123	0.42896917354	0.00673420994568
1391.72328983	648.685432603	2416.40872243	376.0	4.84017068028	0.506583758601	0.092917050367	1636.3355897	576.459959797	2533.36702893	320.571479438	-1.49800793822	-0.0235166081353
1391.72328983	648.685432603	2416.40872243	376.0	1.56692452045	0.0356405536803	0.00653715217907	1343.08714782	790.118172754	2454.27202322	321.066702647	-1.78047345241	-0.0279509176202
1391.72328983	648.685432603	2416.40872243	376.0	10.4119634759	0.500145694989	0.0917361876355	1626.92833852	576.576132085	2668.00431604	464.499845436	-0.834785080634	-0.0131049463208
1391.72328983	648.685432603	2416.40872243	376.0	-5.90454640227	-0.41680204485	-0.076449384602	1059.60900106	782.79999992	2273.73074815	431.321747164	-3.00697173722	-0.0472052078057
1391.72328983	648.685432603	2416.40872243	376.0	-0.377147673685	-0.0365328239235	-0.0067008114313	1293.6004216	701.064723526	2407.29529315	412.63014802	-2.10385638501	-0.0330275727631
1391.72328983	648.685432603	2416.40872243	376.0	-0.189295817404	0.286637614753	0.0525747642614	1490.73376179	581.804550235	2411.83456179	339.296249762	-2.07849731652	-0.032629471217
1391.72328983	648.685432603	2416.40872243	376.0	4.26077548777	0.188930648924	0.0346534572494	1427.21049224	650.105889928	2519.36647296	442.050090797	-1.52016576845	-0.0238644547638
1391.72328983	648.685432603	2416.40872243	376.0	7.11278018727	0.549998336035	0.100880105656	1664.68446159	593.33001327	2588.28256329	330.268088423	-1.24660606392	-0.0195699539077
1391.72328983	648.685432603	2416.40872243	376.0	1.43934284076	0.0889853403902	0.0163215958163	1373.19649074	750.039940583	2451.18912838	327.952697063	-1.80032871417	-0.0282626171769
1391.72328983	648.685432603	2416.40872243	376.0	2.13360036503	0.208728883719	0.0382848282683	1442.83969234	666.616148504	2467.96522776	358.509386914	-1.7281015511	-0.0271287527646
1391.72328983	648.685432603	2416.40872243	376.0	19.0470145614	0.550830472761	0.101032735283	1684.83763336	807.358105872	2876.66244366	384.466704423	1.14498809254	0.0179746953303
1391.72328983	648.685432603	2416.40872243	376.0	-13.8912584788	-0.0852725499806	-0.0156405997763	1249.74229191	546.356956145	2080.7391409	284.639892841	-4.53179869412	-0.0711428366423
1391.72328983	648.685432603	2416.40872243	376.0	-2.52999574705	0.177146466162	0.0324920150701	1410.11763486	516.322121526	2355.27368452	428.833928139	-2.68064866026	-0.0420823965503
1391.72328983	648.685432603	2416.40872243	376.0	9.98925388182	0.658834360019	0.120842692593	1738.00818959	520.599724204	2657.78992454	399.182010746	-0.887994592454	-0.0139402604781
1391.72328983	648.685432603	2416.40872243	376.0	5.18928252795	0.49997846267	0.0917055140627	1629.69861991	529.252632549	2541.80299807	382.851745614	-1.41202891027	-0.0221668588739
1391.72328983	648.685432603	2416.40872243	376.0	-17.9123012468	-0.130560833776	-0.0239473282789	1193.24603631	490.735947075	1983.57431272	299.592329329	-5.58110057217	-0.0876153935976
1391.72328983	648.685432603	2416.40872243	376.0	-0.209241125713	0.104354645072	0.0191406172179	1379.83482217	687.583509813	2411.35260162	343.93426964	-2.02274046037	-0.0317541673527
1391.72328983	648.685432603	2416.40872243	376.0	-11.6191447126	-0.2411116733	-0.0442244448459	1169.55325656	672.30398437	2135.64269613	293.785455199	-3.89377741933	-0.0611268040711
1391.72328983	648.685432603	2416.40872243	376.0	10.0008017874	0.217263838594	0.0398503005492	1447.2000512	764.474157428	2658.06896914	446.394760504	-0.811850374176	-0.0127449038332
1391.72328983	648.685432603	2416.40872243	376.0	3.44082557891	0.0595475650441	0.010922150595	1351.94483913	727.534663755	2499.55313185	420.073628957	-1.55843073302	-0.024465160644
1391.72328983	648.685432603	2416.40872243	376.0	-2.82226227605	-0.31609580565	-0.0579779540812	1122.48473857	756.631467205	2348.21133062	469.095124848	-2.6248152959	-0.0412058916153
1391.72328983	648.685432603	2416.40872243	376.0	-1.22126730694	0.234438966155	0.0430005440489	1446.8272781	502.303406663	2386.8979127	437.767227941	-2.48423712225	-0.0389990129082
1391.72328983	648.685432603	2416.40872243	376.0	-2.9123593419	-0.192903787406	-0.035382206054	1213.72833051	803.738143048	2346.03421727	328.567743707	-2.33086224097	-0.0365912439713
1391.72328983	648.685432603	2416.40872243	376.0	5.67268304859	0.466837337454	0.0856268043753	1607.59232072	568.823271645	2553.48393041	377.068338052	-1.34205895052	-0.0210684293645
1391.72328983	648.685432603	2416.40872243	376.0	-6.86772691634	-0.229114633158	-0.0420239605938	1166.92831236	664.085887734	2250.45637019	419.442170101	-3.31325051362	-0.0520133518621
1391.72328983	648.685432603	2416.40872243	376.0	0.431533296225	0.341834335353	0.062698887629	1523.89143623	532.285399385	2426.83633064	370.659495032	-2.03365344344	-0.0319254857683
1391.72328983	648.685432603	2416.40872243	376.0	-6.12356940272	0.223890216279	0.0410657036463	1445.7517574	506.404016345	2268.43825726	316.28248352	-3.05933656447	-0.0480272616086
1391.72328983	648.685432603	2416.40872243	376.0	5.61223588296	0.163641349389	0.0300149210178	1413.59723335	703.789979081	2552.02327983	434.636067397	-1.31150351545	-0.0205887522049
1391.72328983	648.685432603	2416.40872243	376.0	-0.984178716934	0.287940543749	0.0528137461021	1489.90517984	552.090871168	2392.62694207	350.630891064	-2.21344019442	-0.0347478837428
1391.72328983	648.685432603	2416.40872243	376.0	12.0476668814	0.469225341632	0.0860648095437	1606.41149787	659.097493821	2707.5295958	442.020604109	-0.641557209201	-0.0100715417457
1391.72328983	648.685432603	2416.40872243	376.0	4.80665985237	0.218598209177	0.0400950493722	1452.26118596	773.353281565	2532.55727036	306.942802838	-1.48386824862	-0.0232946349862
1391.72328983	648.685432603	2416.40872243	376.0	-13.9278759047	-0.177755738231	-0.0326037671003	1141.2812057	487.843591096	2079.85431422	450.729517425	-5.28934296222	-0.0830352113379
1391.72328983	648.685432603	2416.40872243	376.0	-8.08429631123	-0.322251404676	-0.0591070074608	1092.10743523	659.967908029	2221.05908122	468.983737966	-3.76620173596	-0.0591240460904
1391.72328983	648.685432603	2416.40872243	376.0	4.82928207887	0.409186644421	0.0750525760127	1568.22716047	561.41504502	2533.10391582	403.461710328	-1.44838374439	-0.0227375784048
1391.72328983	648.685432603	2416.40872243	376.0	1.17911006952	0.0219684121974	0.00402942263341	1330.34746712	724.043548181	2444.900841	390.509825698	-1.83219375196	-0.028762853249
1391.72328983	648.685432603	2416.40872243	376.0	7.16608029545	0.197246614029	0.0361787626613	1437.3885297	784.494037773	2589.57051175	367.687944281	-1.12840845447	-0.0177144184375
1391.72328983	648.685432603	2416.40872243	376.0	-5.61391455427	-0.0803341456186	-0.0147348029381	1257.96072536	613.06803701	2280.75360147	409.724839101	-3.09809510526	-0.0486357159382
1391.72328983	648.685432603	2416.40872243	376.0	-2.52254297544	-0.0804666902506	-0.0147591141325	1264.70956915	671.813541897	2355.45377395	418.930662902	-2.49462556156	-0.0391620967277
1391.72328983	648.685432603	2416.40872243	376.0	2.50798241974	0.291984138923	0.0535554179977	1496.7473004	664.591001441	2477.01182838	315.673526537	-1.73092527935	-0.0271730813084
1391.72328983	648.685432603	2416.40872243	376.0	8.85269282622	0.434187772428	0.0796382561314	1585.29861017	659.565958636	2630.32596406	385.461395251	-0.977110126213	-0.0153392484492
1391.72328983	648.685432603	2416.40872243	376.0	-4.3349201018	-0.0229453049542	-0.00420860325645	1287.39217002	577.452896648	2311.65933498	446.814268315	-3.03983021998	-0.0477210395601
1391.72328983	648.685432603	2416.40872243	376.0	-9.1391194457	0.138323802163	0.0253712036249	1387.58069824	499.810039242	2195.57024299	308.179505513	-3.62923720134	-0.0569738964104
1391.72328983	648.685432603	2416.40872243	376.0	3.91072090467	0.144750685799	0.0265500157371	1407.6857516	790.312989589	2510.90772348	312.908982297	-1.54991717858	-0.0243315098679
1391.72328983	648.685432603	2416.40872243	376.0	1.53786712081	0.495531502265	0.0908898573486	1629.1047896	499.484982691	2453.56987768	324.980105387	-1.89863955902	-0.0298059585403
1391.72328983	648.685432603	2416.40872243	376.0	16.5494850267	0.559655142949	0.102651346836	1693.98977299	800.072192316	2816.31192214	322.249956834	0.842793544824	0.0132306678936
1391.72328983	648.685432603	2416.40872243	376.0	-3.81334958055	-0.124425340839	-0.0228219627364	1241.29671926	689.292443501	2324.26261055	393.673447787	-2.63370352692	-0.0413454242845
1391.72328983	648.685432603	2416.40872243	376.0	10.2223228459	0.267309906673	0.0490296967486	1477.45492473	731.922536832	2663.42182332	454.044361754	-0.800842686311	-0.0125720986862
1391.72328983	648.685432603	2416.40872243	376.0	1.04363560231	0.27058671634	0.0496307256677	1476.67469004	560.309168585	2441.62722416	404.643365531	-1.97070055913	-0.0309372144291
1391.72328983	648.685432603	2416.40872243	376.0	5.49452833088	0.323434092284	0.059323934755	1515.69038453	690.157738465	2549.17898428	343.330861283	-1.35639532507	-0.0212934901895
1391.72328983	648.685432603	2416.40872243	376.0	-13.0050286233	-0.020376763815	-0.00373748419204	1286.52108486	522.13617715	2102.15407642	293.496814416	-4.39003647335	-0.0689173700683
1391.72328983	648.685432603	2416.40872243	376.0	3.46493064836	0.323329687786	0.0593047849938	1515.97399389	653.715801517	2500.13560885	330.445813439	-1.6033202259	-0.025169862259
1391.72328983	648.685432603	2416.40872243	376.0	-0.955715439953	0.248816175737	0.0456375964302	1464.97501816	571.659757012	2393.31473118	356.679956008	-2.20082546337	-0.0345498502884
1391.72328983	648.685432603	2416.40872243	376.0	-7.09199055098	0.212464529277	0.0389700163752	1438.43357274	502.89034398	2245.03724416	303.713327447	-3.22387465042	-0.0506102770866
1391.72328983	648.685432603	2416.40872243	376.0	-3.92222546078	0.180940288901	0.0331878739731	1426.59628742	608.536311151	2321.63172429	286.49912571	-2.62198735952	-0.0411614970098
1391.72328983	648.685432603	2416.40872243	376.0	-10.1083175588	-0.173741786002	-0.031867532282	1182.70128285	575.69770707	2172.15045525	413.751465326	-4.10226166085	-0.0643997121012
1391.72328983	648.685432603	2416.40872243	376.0	-4.86237228477	-0.285733455139	-0.0524089242734	1142.07185	735.438297507	2298.91393443	421.403786919	-2.84968176053	-0.0447359774023
1391.72328983	648.685432603	2416.40872243	376.0	5.55268226308	0.541220375117	0.0992700614668	1658.55608892	531.119587723	2550.58422097	360.908544326	-1.37801159657	-0.021632835111
1391.72328983	648.685432603	2416.40872243	376.0	-5.41534021876	0.103957827085	0.0190678332878	1364.77733146	530.752385046	2285.55196904	390.022252526	-3.0813301362	-0.0483725296106
1391.72328983	648.685432603	2416.40872243	376.0	6.78888920566	0.574347592227	0.105346220144	1680.83693978	531.294630113	2580.45603335	368.324463464	-1.23681662011	-0.0194162734711
1391.72328983	648.685432603	2416.40872243	376.0	-10.3710377382	-0.231978922607	-0.0425493254965	1149.51798767	613.776446408	2165.80206192	402.507627848	-4.03513635699	-0.0633459396701
1391.72328983	648.685432603	2416.40872243	376.0	9.95923794919	0.25867924744	0.047446670477	1472.29696208	736.448655612	2657.06461692	448.318999232	-0.824609673755	-0.0129452068093
1391.72328983	648.685432603	2416.40872243	376.0	-5.01394917924	-0.410494182215	-0.0752924031943	1065.85979429	792.949223482	2295.25121713	436.442199358	-2.85349259721	-0.0447958021541
1391.72328983	648.685432603	2416.40872243	376.0	6.4257751303	0.446293608777	0.0818586956671	1594.86627188	632.562799099	2571.68171317	344.252642186	-1.27674898221	-0.0200431551367
1391.72328983	648.685432603	2416.40872243	376.0	6.88336496737	0.443382064994	0.0813246634252	1593.61459789	675.097957553	2582.7389539	314.02639846	-1.29309951939	-0.0202998354693
1391.72328983	648.685432603	2416.40872243	376.0	-8.46886236592	-0.405442219384	-0.0743657775833	1055.0708374	731.249287697	2211.76639353	425.446268435	-3.53486199334	-0.0554923389849
1391.72328983	648.685432603	2416.40872243	376.0	4.31474982929	0.129571381845	0.0237658440654	1398.81947412	807.690893606	2520.67071366	314.16034593	-1.50200868857	-0.0235794142632
1391.72328983	648.685432603	2416.40872243	376.0	-5.46874883255	-0.269981331233	-0.0495196865798	1172.07867784	802.634044184	2284.26139864	309.548676616	-2.70927512788	-0.0425317916464
1391.72328983	648.685432603	2416.40872243	376.0	20.5035019078	0.628564520003	0.115290630962	1733.55487125	751.469213267	2911.85713094	426.833046415	1.16275350854	0.0182535872612
1391.72328983	648.685432603	2416.40872243	376.0	16.4690419149	0.553132866588	0.101455037892	1685.29550499	786.345231741	2814.36808777	342.727351032	0.698356475874	0.0109632099823
1391.72328983	648.685432603	2416.40872243	376.0	-11.821021246	-0.303735486577	-0.0557108375967	1086.92810542	600.611591324	2130.76453396	443.224837221	-4.53271690411	-0.0711572512419
1391.72328983	648.685432603	2416.40872243	376.0	-4.46198856066	0.0352412763591	0.00646391716052	1321.02799811	551.205212634	2308.58884166	436.355630918	-3.05090491263	-0.0478948965877
1391.72328983	648.685432603	2416.40872243	376.0	-10.7528191114	-0.408987693227	-0.0750160845978	1069.96376641	774.953649656	2156.57666352	311.659247449	-3.61578201916	-0.0567626690606
1391.72328983	648.685432603	2416.40872243	376.0	2.81258134987	0.242540110392	0.0444864472472	1465.29465	686.630096976	2484.3721835	332.447436522	-1.66136340707	-0.0260810581958
1391.72328983	648.685432603	2416.40872243	376.0	8.40423499804	0.570137874595	0.104574078246	1675.46867346	496.952668346	2619.48938998	447.068048169	-1.07577234474	-0.0168881058829
1391.72328983	648.685432603	2416.40872243	376.0	12.8295566473	0.466106546156	0.0854927634182	1625.25564453	805.903202372	2726.42324831	295.264401407	0.0275629592334	0.000432699517008
1391.72328983	648.685432603	2416.40872243	376.0	12.1702502123	0.468226876265	0.0858816720956	1625.60799877	796.17777074	2710.4917101	288.705940599	-0.123617168703	-0.0019406148933
1391.72328983	648.685432603	2416.40872243	376.0	9.13756490955	0.54225113746	0.0994591227915	1656.3741299	543.636675878	2637.20963793	437.198832145	-0.967937332587	-0.0151952485493
1391.72328983	648.685432603	2416.40872243	376.0	10.5600438402	0.482504340714	0.0885004293313	1615.00388495	588.765135611	2671.58254288	467.813522322	-0.817343580924	-0.012831139418
1391.72328983	648.685432603	2416.40872243	376.0	3.91358052839	0.131307186471	0.0240842234906	1394.88205631	710.252739049	2510.97682368	405.842028319	-1.49520574963	-0.0234726177337
1391.72328983	648.685432603	2416.40872243	376.0	11.5555738821	0.611234876014	0.112112046224	1707.18200903	643.515321319	2695.63861765	344.941287299	-0.67070294784	-0.0105290886631
1391.72328983	648.685432603	2416.40872243	376.0	0.363782211612	-0.0851008938276	-0.0156091147886	1273.31304408	803.216437666	2425.19918752	348.66970578	-1.88884608901	-0.0296522148982
1391.72328983	648.685432603	2416.40872243	376.0	-1.74712155824	0.0921140952227	0.0168954686762	1370.4643475	653.778792442	2374.19112471	349.947984766	-2.25977192478	-0.0354752264486
1391.72328983	648.685432603	2416.40872243	376.0	-11.6014350925	-0.210106177411	-0.0385374500021	1151.28371454	572.385772196	2136.07063293	412.401146192	-4.41743896142	-0.0693475504147
1391.72328983	648.685432603	2416.40872243	376.0	-3.17864493924	-0.104596565095	-0.0191849899294	1250.03333681	669.404697073	2339.59966887	420.161634984	-2.61630554622	-0.0410723005685
1391.72328983	648.685432603	2416.40872243	376.0	-9.13165596487	-0.105890032078	-0.0194222362579	1246.05284244	617.656520617	2195.7505912	332.041228142	-3.54440798218	-0.0556421975225
1391.72328983	648.685432603	2416.40872243	376.0	-10.9609171793	-0.162185383015	-0.029747869225	1206.3107871	599.437023696	2151.54816365	345.800352859	-3.984744186	-0.0625548537834
1391.72328983	648.685432603	2416.40872243	376.0	12.3635265602	0.639222111373	0.117245434955	1730.88441671	653.444207905	2715.16205663	330.833432025	-0.440741150867	-0.00691901335741
1391.72328983	648.685432603	2416.40872243	376.0	14.4709913968	0.51507385997	0.0944742956659	1657.29745212	786.394161897	2766.08702077	322.395406753	0.296728880139	0.004658224178
1391.72328983	648.685432603	2416.40872243	376.0	-9.14818059731	-0.203642998186	-0.0373519805916	1195.12353681	670.815750142	2195.35128854	329.412001587	-3.48027857844	-0.0546354564904
1391.72328983	648.685432603	2416.40872243	376.0	3.97779678396	0.134623292917	0.0246924601829	1397.23924822	715.461375634	2512.52855088	399.827927027	-1.48203744023	-0.0232658938811
1391.72328983	648.685432603	2416.40872243	376.0	-16.4593431398	-0.260252608393	-0.0477352546575	1088.40929537	513.291376404	2018.68371915	416.983047375	-5.59753305116	-0.0878733603008
1391.72328983	648.685432603	2416.40872243	376.0	-0.80919239576	0.0330562905813	0.00606314940963	1337.97554159	713.351018947	2396.8553268	345.528766264	-2.08946018334	-0.0328015727369
1391.72328983	648.685432603	2416.40872243	376.0	16.2474159508	0.584078754442	0.107131099494	1687.0923078	680.507568857	2809.01269864	441.412821979	-0.0364954243463	-0.000572926598842
1391.72328983	648.685432603	2416.40872243	376.0	10.9747736714	0.304631170465	0.0558751229759	1501.49266172	755.552128716	2681.6041107	424.559320261	-0.724963852439	-0.0113809082016
1391.72328983	648.685432603	2416.40872243	376.0	-3.18230563033	0.33910921306	0.062199048617	1523.16621756	499.610065211	2339.51121161	316.734928832	-2.56944196634	-0.0403366085767
1391.72328983	648.685432603	2416.40872243	376.0	-18.8708104965	-0.342301319725	-0.0627845414022	1049.41202476	562.440064528	1960.4128116	348.560722316	-5.72828695892	-0.089926011914
1391.72328983	648.685432603	2416.40872243	376.0	-3.13048207301	0.0239942965932	0.00440100817923	1320.69281738	599.137018457	2340.76348057	420.933644733	-2.67947853068	-0.0420640271692
1391.72328983	648.685432603	2416.40872243	376.0	16.8704204343	0.506900033708	0.0929750612084	1637.13716001	737.652216452	2824.06703332	449.277656855	0.137712045849	0.00216188455022
1391.72328983	648.685432603	2416.40872243	376.0	11.9449424617	0.493289500752	0.0904786318327	1623.94038444	691.634382671	2705.04735397	389.472586853	-0.651751083347	-0.0102315711671
1391.72328983	648.685432603	2416.40872243	376.0	-2.62812447617	0.139191430027	0.0255303429983	1389.6096285	551.514683279	2352.90249335	411.77818158	-2.60439446429	-0.0408853134112
1391.72328983	648.685432603	2416.40872243	376.0	11.5392045177	0.611840451126	0.112223120163	1719.02614671	693.655211813	2695.2430669	282.561708377	-0.40657406133	-0.00638263832543
1391.72328983	648.685432603	2416.40872243	376.0	0.245376578951	0.391720881267	0.0718490244437	1556.12439142	496.485398763	2422.33802349	369.728233305	-2.08312375614	-0.0327020997825
1391.72328983	648.685432603	2416.40872243	376.0	13.2874686345	0.449209043818	0.0823934416394	1592.98623281	704.252591566	2737.48827351	440.249449128	-0.519295251369	-0.00815220174833
1391.72328983	648.685432603	2416.40872243	376.0	4.62161588821	0.556564110329	0.102084392944	1671.48449605	568.040615353	2528.08585187	288.560740467	-1.60753817386	-0.0252360780825
1391.72328983	648.685432603	2416.40872243	376.0	-0.48273304173	-0.19028182801	-0.03490128907	1205.5124409	732.442265445	2404.74391911	466.789212758	-2.24249471106	-0.0352039986038
1391.72328983	648.685432603	2416.40872243	376.0	-6.51427547756	-0.137198022608	-0.0251647143448	1218.18181635	593.557055464	2258.99720159	447.258329779	-3.47382697834	-0.0545341754842
1391.72328983	648.685432603	2416.40872243	376.0	6.11828279551	0.497432945398	0.0912386180113	1627.11789105	531.276184671	2564.25144157	405.857365847	-1.30502890902	-0.0204871100316
1391.72328983	648.685432603	2416.40872243	376.0	-0.346060035934	-0.0127803167018	-0.0023441519996	1312.50207051	748.346395069	2408.04649754	347.198031965	-2.00815691543	-0.0315252263018
1391.72328983	648.685432603	2416.40872243	376.0	-11.4895360947	-0.0242584115054	-0.00444945185352	1288.80336094	551.316310256	2138.77457007	298.654898874	-4.03313210298	-0.063314475714
1391.72328983	648.685432603	2416.40872243	376.0	4.6722409459	0.280101679023	0.0513759499308	1485.7572599	641.990110554	2529.30916018	401.561789728	-1.43074795892	-0.0224607214901
1391.72328983	648.685432603	2416.40872243	376.0	18.7064658006	0.572749710631	0.105053138414	1703.72594981	809.492531671	2868.4333937	355.214912219	1.23467803121	0.0193827006469
1391.72328983	648.685432603	2416.40872243	376.0	7.24476069037	0.648035575493	0.118861991103	1733.41950943	559.672384261	2591.47175167	298.379857978	-1.32983245713	-0.0208764906927
1391.72328983	648.685432603	2416.40872243	376.0	-14.8091160363	-0.21585173489	-0.0395912940005	1136.43964062	542.075871889	2058.55995082	380.044438307	-5.0356629432	-0.0790527934568
1391.72328983	648.685432603	2416.40872243	376.0	5.10862046409	0.051853013388	0.00951082417242	1350.87333803	805.07383591	2539.85387292	383.906698985	-1.31743775709	-0.0206819114143
1391.72328983	648.685432603	2416.40872243	376.0	-9.03720072828	0.00790104328099	0.00144920089527	1314.39872854	585.638356646	2198.03301577	297.995930581	-3.49855677448	-0.0549223983434
1391.72328983	648.685432603	2416.40872243	376.0	-6.9366173975	0.161769769829	0.0296716378997	1402.81332187	508.089130443	2248.7916946	337.889242283	-3.24934285268	-0.0510100918789
1391.72328983	648.685432603	2416.40872243	376.0	-2.4955052882	0.0169170775809	0.00310291224889	1322.30308979	646.516715259	2356.10711498	387.287309932	-2.43224542397	-0.0381828167028
1391.72328983	648.685432603	2416.40872243	376.0	-12.4544361024	-0.161012869686	-0.0295328080862	1202.51182357	582.228072169	2115.45864212	330.718746384	-4.2817825344	-0.0672179361758
1391.72328983	648.685432603	2416.40872243	376.0	21.8195180363	0.541081336574	0.0992445591662	1674.02441512	808.651317349	2943.65745946	460.981726988	1.34551494283	0.021122683561
1391.72328983	648.685432603	2416.40872243	376.0	10.1229462327	0.552648472804	0.101366190903	1662.5887714	530.442426913	2661.02047817	467.989279856	-0.885346740104	-0.0138986929373
1391.72328983	648.685432603	2416.40872243	376.0	10.3700952577	0.627172757728	0.115035355416	1724.89631075	656.880828726	2666.99260876	285.215469287	-0.744162305543	-0.0116822967903
1391.72328983	648.685432603	2416.40872243	376.0	13.5752692886	0.373036405889	0.068421937984	1546.37015915	773.908518424	2744.44271362	424.164036042	-0.388832095584	-0.00610411453036
1391.72328983	648.685432603	2416.40872243	376.0	6.13501239374	0.582405597764	0.106824210889	1688.25110767	579.902392244	2564.65569704	296.502197122	-1.43415753213	-0.0225142469722
1391.72328983	648.685432603	2416.40872243	376.0	10.3266688257	0.386169941169	0.070830876957	1553.61929931	713.288407147	2665.94324867	399.035542214	-0.813061418999	-0.0127639155259
1391.72328983	648.685432603	2416.40872243	376.0	3.07842583701	-0.0128407435165	-0.00235523542122	1313.94939243	807.055950995	2490.79607287	369.790729452	-1.55058853188	-0.024342049166
1391.72328983	648.685432603	2416.40872243	376.0	-5.18615896261	-0.165891406186	-0.0304276240253	1217.77705042	692.169334423	2291.0899249	381.143540054	-2.84155725605	-0.0446084341609
1391.72328983	648.685432603	2416.40872243	376.0	0.966978037182	-0.0347728024235	-0.00637799017306	1302.01049023	797.519148844	2439.77486407	340.245224993	-1.82274422335	-0.0286145090007
1391.72328983	648.685432603	2416.40872243	376.0	-6.4172466157	-0.0584687178203	-0.0107242695929	1267.04091382	582.93400535	2261.34181547	411.366896306	-3.30344654757	-0.0518594434469
1391.72328983	648.685432603	2416.40872243	376.0	6.76338820469	0.5669807586	0.103995003412	1676.87319635	589.742542908	2579.83982494	313.224085687	-1.32305068255	-0.0207700264137
1391.72328983	648.685432603	2416.40872243	376.0	8.73646208495	0.506362922228	0.0928765447961	1634.46786825	667.09583589	2627.51735429	325.953650141	-1.09166297474	-0.0171375663225
1391.72328983	648.685432603	2416.40872243	376.0	0.0253473150585	-0.0121834469673	-0.00223467479224	1310.1037514	720.572208982	2417.02121716	386.345256782	-1.99077826535	-0.0312524060494
1391.72328983	648.685432603	2416.40872243	376.0	7.16468648172	0.119521402149	0.0219224875549	1389.46411823	785.15967955	2589.53683151	414.913033732	-1.09566638447	-0.0172004141989
1391.72328983	648.685432603	2416.40872243	376.0	0.189737184519	0.331017462226	0.0607148683466	1520.6946006	583.843848505	2420.99354831	316.455099206	-2.04005401772	-0.0320259657413
1391.72328983	648.685432603	2416.40872243	376.0	-2.65616383346	-0.231848692509	-0.0425254388315	1184.53865781	746.986163856	2352.22494788	420.700126216	-2.45583712899	-0.0385531731396
1391.72328983	648.685432603	2416.40872243	376.0	-10.4801809113	0.0271100995164	0.00497250541387	1321.37650033	546.006635149	2163.16471676	295.78158129	-3.8242962062	-0.0600360471931
1391.72328983	648.685432603	2416.40872243	376.0	10.2401752647	0.185668415616	0.0340551019105	1429.10508311	810.330948097	2663.85321072	424.41717951	-0.779692479775	-0.0122400703261
1391.72328983	648.685432603	2416.40872243	376.0	1.3326351185	-0.0317812897286	-0.00582929011897	1304.09175336	806.323939508	2448.61063367	338.194940807	-1.77751306384	-0.0279044437024
1391.72328983	648.685432603	2416.40872243	376.0	11.6961297728	0.372446243664	0.0683136910609	1544.66278449	748.464180252	2699.03502245	405.908057709	-0.668272524246	-0.0104909344466
1391.72328983	648.685432603	2416.40872243	376.0	-0.570927952658	0.237833459615	0.0436231584034	1458.81050581	589.386093031	2402.61276959	354.416170744	-2.13145130292	-0.0334607739862
1391.72328983	648.685432603	2416.40872243	376.0	-6.82717839601	-0.0348405738412	-0.0063904207339	1295.27253448	655.389205885	2251.43618818	300.774447815	-3.03824069238	-0.0476960862226
1391.72328983	648.685432603	2416.40872243	376.0	-9.454734857	0.0326232785311	0.0059837268032	1313.85129069	503.451237958	2187.94368467	370.641156016	-3.88976666909	-0.061063840959
1391.72328983	648.685432603	2416.40872243	376.0	16.1709001373	0.601288063955	0.110287612611	1707.49645186	711.440218586	2807.16376385	388.2270934	0.271526924632	0.0042625890837
1391.72328983	648.685432603	2416.40872243	376.0	-11.3656024133	-0.225973963049	-0.0414479022467	1169.4304587	642.899539383	2141.76931436	329.439316279	-3.9510600069	-0.0620260597629
1391.72328983	648.685432603	2416.40872243	376.0	-6.33113333222	-0.135322817634	-0.0248207662572	1234.5488715	673.50895713	2263.42266436	355.364835729	-3.00516551108	-0.0471768526072
1391.72328983	648.685432603	2416.40872243	376.0	12.178755036	0.613370847368	0.112503823802	1708.251208	644.464014341	2710.69722141	357.981999062	-0.583452659995	-0.00915938241751
1391.72328983	648.685432603	2416.40872243	376.0	19.4677270721	0.61429058066	0.112672520297	1726.24749149	765.059001829	2886.82857746	395.522084141	1.12255215752	0.0176224828497
1391.72328983	648.685432603	2416.40872243	376.0	-9.3568067737	-0.39375975923	-0.0722229932558	1064.20460581	729.79033094	2190.31002741	396.315090664	-3.60668670306	-0.0566198854483
1391.72328983	648.685432603	2416.40872243	376.0	12.0711879932	0.41372398206	0.0758848096221	1569.83792415	682.108200106	2708.097962	456.151837747	-0.633095516578	-0.00993870512682
1391.72328983	648.685432603	2416.40872243	376.0	1.4379146004	0.208377756233	0.0382204248409	1442.71778001	658.15026165	2451.15461626	350.286574601	-1.82183253572	-0.0286001967931
1391.72328983	648.685432603	2416.40872243	376.0	-5.91579367633	-0.369644770673	-0.0677998478858	1092.99384054	780.410245281	2273.45896804	400.054882216	-2.92002005531	-0.0458401892513
1391.72328983	648.685432603	2416.40872243	376.0	-16.5825228851	-0.258429168016	-0.0474008011767	1128.83117336	592.643554539	2015.70719304	294.232465143	-5.0491224515	-0.0792640887206
1391.72328983	648.685432603	2416.40872243	376.0	9.47259831265	0.513911883023	0.0942611670988	1638.62663208	654.035148106	2645.3054143	352.643634119	-0.970729075153	-0.0152390749632
1391.72328983	648.685432603	2416.40872243	376.0	11.8361544143	0.600651763291	0.110170903025	1695.61557011	570.526335743	2702.4185901	436.276684252	-0.682577927925	-0.0107155090726
1391.72328983	648.685432603	2416.40872243	376.0	-18.2601073862	-0.239636024453	-0.0439537829151	1106.70978511	512.02746898	1975.16989483	356.432640736	-5.76015810233	-0.0904263438356
1391.72328983	648.685432603	2416.40872243	376.0	-9.47656840216	-0.109514087819	-0.0200869566799	1220.34688223	533.985131904	2187.41609698	433.084082842	-4.14178180783	-0.0650201225719
1391.72328983	648.685432603	2416.40872243	376.0	6.560712114	0.0296889388842	0.00544551336834	1335.44186322	783.186327769	2574.94234221	456.314151225	-1.18491431878	-0.0186014806715
1391.72328983	648.685432603	2416.40872243	376.0	-9.84713140326	-0.145449564422	-0.0266782033057	1223.15287249	625.005663375	2178.4617803	330.303244427	-3.67506629007	-0.0576933483528
1391.72328983	648.685432603	2416.40872243	376.0	3.63403918229	0.488615379103	0.0896213094467	1622.19686499	507.048202164	2504.22196221	374.976895054	-1.61248584362	-0.0253137495074
1391.72328983	648.685432603	2416.40872243	376.0	-12.4249578645	-0.0818748296608	-0.0150173935548	1241.11049053	512.824510358	2116.17095684	362.235955952	-4.51466377517	-0.0708738426243
1391.72328983	648.685432603	2416.40872243	376.0	-11.9370226137	-0.12822106201	-0.0235181698477	1228.7057247	587.850616566	2127.9614668	311.405125528	-4.11027217166	-0.0645254658032
1391.72328983	648.685432603	2416.40872243	376.0	-1.85160608085	0.243154645957	0.0445991647024	1454.14270339	506.291805506	2371.66635159	411.231842695	-2.5057262404	-0.0393363617017
1391.72328983	648.685432603	2416.40872243	376.0	-9.02707899687	-0.389323253435	-0.071409254115	1075.50617279	755.916857611	2198.27759817	366.854567773	-3.42357119265	-0.0537452306539
1391.72328983	648.685432603	2416.40872243	376.0	15.9084550434	0.599943331667	0.110040963255	1696.28951669	660.395691229	2800.82201771	444.136809787	-0.147198880203	-0.00231081444589
1391.72328983	648.685432603	2416.40872243	376.0	-11.8895727804	-0.14258956204	-0.0261536247323	1184.2192972	516.729503526	2129.10804871	428.159247981	-4.67631538453	-0.0734115444981
1391.72328983	648.685432603	2416.40872243	376.0	-11.7517763603	-0.288908402561	-0.0529912697287	1087.71638347	574.846061579	2132.43777342	469.875328378	-4.70205977129	-0.0738156949968
1391.72328983	648.685432603	2416.40872243	376.0	-15.2596112963	-0.0936225685262	-0.0171721512337	1225.01883174	493.338229182	2047.67414406	329.317083135	-5.06851135737	-0.0795684671487
1391.72328983	648.685432603	2416.40872243	376.0	-11.377823592	-0.428073596125	-0.0785168004632	1061.75008923	789.231733111	2141.47400073	290.492178388	-3.69530209478	-0.0580110218961
1391.72328983	648.685432603	2416.40872243	376.0	2.53107202742	0.138842835648	0.0254664041907	1399.38994798	690.263175825	2477.56976767	387.91664387	-1.66965448729	-0.0262112164409
1391.72328983	648.685432603	2416.40872243	376.0	-6.47149138281	0.0600217870217	0.0110091318822	1331.39354616	510.531324077	2260.03104019	418.106169947	-3.43970734388	-0.0539985454299
1391.72328983	648.685432603	2416.40872243	376.0	16.08961041	0.56784686084	0.104153862957	1703.0103149	805.571463658	2805.19947179	296.61769323	0.85396332562	0.0134060176706
1391.72328983	648.685432603	2416.40872243	376.0	-8.90532274046	-0.316453847858	-0.0580436257994	1114.39684335	706.123914998	2201.21972697	380.698968621	-3.50956139535	-0.055095155343
1391.72328983	648.685432603	2416.40872243	376.0	-8.43692017339	-0.125079368356	-0.022941923763	1224.51424833	576.542750713	2212.53824746	411.481248418	-3.74097068304	-0.0587279542078
1391.72328983	648.685432603	2416.40872243	376.0	-1.38628409849	0.0436720683157	0.0080102839904	1347.67410501	743.985475025	2382.91043256	291.250852525	-2.20294325896	-0.0345830966869
1391.72328983	648.685432603	2416.40872243	376.0	-0.281180430041	-0.0557198884318	-0.0102200822509	1285.89405672	740.77652006	2409.614254	382.943677211	-2.01858572988	-0.0316889439541
1391.72328983	648.685432603	2416.40872243	376.0	-2.69406843838	0.27167253365	0.0498298851156	1472.52340907	487.39141925	2351.3090177	391.394189383	-2.6162740024	-0.0410718053751
1391.72328983	648.685432603	2416.40872243	376.0	13.6282741492	0.395600732493	0.0725606625996	1565.30980022	787.522392204	2745.72352769	392.891335272	-0.231693697593	-0.00363726369847
1391.72328983	648.685432603	2416.40872243	376.0	8.79104222267	0.131443460118	0.0241092186571	1396.2764676	797.588112882	2628.83623349	434.971653017	-0.922776697461	-0.014486290384
1391.72328983	648.685432603	2416.40872243	376.0	-11.8986994865	-0.364272419133	-0.0668144569209	1080.10287805	701.22173391	2128.88751019	347.562898226	-4.00420858739	-0.0628604173845
1391.72328983	648.685432603	2416.40872243	376.0	-14.7343692959	-0.194857752816	-0.0357406002965	1154.21450866	540.881037832	2060.36613757	365.270591076	-4.96824447068	-0.077994418692
1391.72328983	648.685432603	2416.40872243	376.0	-7.1283546309	0.155895215094	0.0285941333628	1402.06318704	524.71069384	2244.15853937	317.38465849	-3.22778521735	-0.0506716674623
1391.72328983	648.685432603	2416.40872243	376.0	14.2632759489	0.412628911796	0.0756839530073	1576.00544041	780.119291246	2761.06776657	404.943034912	-0.156851644578	-0.00246234920845
1391.72328983	648.685432603	2416.40872243	376.0	-0.954855690124	0.421275614789	0.0772699220082	1580.27255565	515.152900692	2393.33550625	297.910049906	-2.24622600936	-0.0352625747152
1391.72328983	648.685432603	2416.40872243	376.0	-11.9951877954	-0.385822440329	-0.070767138725	1076.02828003	734.730707115	2126.55595827	315.796971128	-3.90542958313	-0.0613097265797
1391.72328983	648.685432603	2416.40872243	376.0	11.4142251721	0.639279246193	0.117255914562	1722.66434173	507.860352841	2692.22305509	461.698360516	-0.746939248002	-0.0117258908634
1391.72328983	648.685432603	2416.40872243	376.0	-9.33819206705	-0.0271039186752	-0.0049713717306	1270.46830449	495.208569192	2190.75983481	425.082961123	-4.13968301955	-0.0649871745613
1391.72328983	648.685432603	2416.40872243	376.0	-1.4769588709	0.245761508126	0.045077312569	1456.79747687	514.842158075	2380.71935945	409.079724502	-2.42545531792	-0.0380762216313
1391.72328983	648.685432603	2416.40872243	376.0	18.1125753779	0.592672202832	0.108707300593	1714.49915306	782.609491632	2854.08257372	356.973929031	1.03324090851	0.0162204224255
1391.72328983	648.685432603	2416.40872243	376.0	8.25627777665	0.648140092019	0.118881161412	1732.19906376	541.44913333	2615.91413878	342.265941686	-1.12324518954	-0.0176333624732
1391.72328983	648.685432603	2416.40872243	376.0	17.513455176	0.63426810794	0.116336776952	1723.62001053	668.741664648	2839.60538091	447.243705728	0.190613135895	0.00299235692142
1391.72328983	648.685432603	2416.40872243	376.0	12.4963332442	0.48382943441	0.0887434765975	1616.8803667	693.880502018	2718.37120893	407.610340216	-0.596054659734	-0.00935721600838
1391.72328983	648.685432603	2416.40872243	376.0	14.8770666617	0.498646096808	0.0914611329435	1644.50631573	790.858661307	2775.89945889	340.534481847	0.31815796861	0.00499463059043
1391.72328983	648.685432603	2416.40872243	376.0	2.6246809113	0.231208476222	0.0424080110459	1460.1440065	724.637723816	2479.83174091	295.050010592	-1.74775073148	-0.0274372171347
1391.72328983	648.685432603	2416.40872243	376.0	3.33709770288	0.245894860247	0.0451017718721	1463.86116443	633.453747109	2497.0466424	399.731730861	-1.6012197725	-0.0251368881084
1391.72328983	648.685432603	2416.40872243	376.0	-1.33949153118	0.145106771695	0.0266153286308	1392.35529923	550.7472616	2384.04113224	440.938571403	-2.47001883275	-0.0387758058517
1391.72328983	648.685432603	2416.40872243	376.0	-8.69758738466	-0.00414211179524	-0.000759741708591	1289.75429372	512.006899396	2206.23946223	404.478269115	-3.8613180216	-0.0606172373877
1391.72328983	648.685432603	2416.40872243	376.0	-21.4099184252	-0.354051093349	-0.0649396722945	1046.39907787	566.819797269	1899.05758614	285.838710998	-6.11734418141	-0.0960336606188
1391.72328983	648.685432603	2416.40872243	376.0	0.854312236723	0.183118653648	0.0335874273015	1427.81934914	670.741196855	2437.05239784	338.491851848	-1.89542584931	-0.0297555078384
1391.72328983	648.685432603	2416.40872243	376.0	-3.87469193034	-0.0967675021164	-0.0177489915841	1252.45919082	650.054171577	2322.78032866	420.266966263	-2.76279203203	-0.0433719314291
1391.72328983	648.685432603	2416.40872243	376.0	-14.6500044892	-0.303665965885	-0.0556980861858	1102.51727345	626.808008209	2062.40473612	333.079454463	-4.66065996863	-0.0731657765876
1391.72328983	648.685432603	2416.40872243	376.0	-8.12176858245	-0.0278387112923	-0.00510614660533	1291.14715666	594.915897152	2220.15359799	334.09054418	-3.37632788035	-0.0530035773996
1391.72328983	648.685432603	2416.40872243	376.0	-13.6847691407	-0.171740753413	-0.0315005050281	1182.93196346	558.880189516	2085.72876727	343.916614301	-4.62938128634	-0.0726747454685
1391.72328983	648.685432603	2416.40872243	376.0	1.905343723	0.245920328499	0.0451064432316	1466.4114886	652.964753742	2462.44961435	343.07337201	-1.76999584742	-0.0277864340255
1391.72328983	648.685432603	2416.40872243	376.0	0.00219405730064	0.139399704138	0.0255685444127	1404.20608432	720.4679128	2416.46173982	291.787742703	-2.04550953422	-0.0321116096424
1391.72328983	648.685432603	2416.40872243	376.0	1.6449630517	0.136695682925	0.0250725757383	1398.29833406	683.480395325	2456.15775309	374.379023708	-1.78241219759	-0.0279813531804
1391.72328983	648.685432603	2416.40872243	376.0	9.14872287214	0.112400689188	0.020616414011	1384.66691004	801.685481142	2637.47925991	451.126868725	-0.888252454428	-0.0139443085468
1391.72328983	648.685432603	2416.40872243	376.0	-8.18518984964	-0.329649043377	-0.0604638744272	1121.97103065	763.721755355	2218.62108096	332.928294949	-3.19887365843	-0.0502177968356
1391.72328983	648.685432603	2416.40872243	376.0	18.8179805411	0.49013308893	0.0898996861574	1633.01039001	790.336926452	2871.12804561	447.780729155	0.670428953584	0.0105247873404
1391.72328983	648.685432603	2416.40872243	376.0	-0.566748706469	0.0269239421157	0.00493836062283	1334.17067622	715.73428686	2402.71375726	352.808794173	-2.05550805684	-0.0322685723209
1391.72328983	648.685432603	2416.40872243	376.0	9.97799683598	0.465967347914	0.0854672318258	1609.24831371	716.123158441	2657.5179083	332.146436152	-0.858444435139	-0.0134763647589
1391.72328983	648.685432603	2416.40872243	376.0	-7.94367532684	-0.247126622985	-0.0453277004741	1143.47171705	637.971079658	2224.45705895	443.014262249	-3.66456564281	-0.0575285030269
1391.72328983	648.685432603	2416.40872243	376.0	10.2947695472	0.593549490341	0.108868211728	1692.28139742	606.220014821	2665.17243173	366.671019481	-0.879996225891	-0.0138146974237
1391.72328983	648.685432603	2416.40872243	376.0	1.50396479867	0.283623814973	0.052021976334	1489.1379439	612.32818163	2452.75065901	351.284533475	-1.83516636562	-0.0288095190836
1391.72328983	648.685432603	2416.40872243	376.0	0.312563219691	0.165556870474	0.0303662638433	1411.63412668	608.217362343	2423.96152734	404.11003831	-2.04766217811	-0.03214540311
1391.72328983	648.685432603	2416.40872243	376.0	-1.08600364203	0.411965519269	0.0755622742607	1574.51577166	524.308604728	2390.1664357	291.342059314	-2.26859136817	-0.0356136792491
1391.72328983	648.685432603	2416.40872243	376.0	1.60938287768	0.241377905487	0.0442732768685	1465.03319825	674.309254976	2455.29799067	315.955537439	-1.82870478667	-0.0287080814233
1391.72328983	648.685432603	2416.40872243	376.0	5.88363671395	0.334345052883	0.0613252114605	1523.34995845	714.004415334	2558.58143318	321.227059402	-1.35771003142	-0.0213141292217
1391.72328983	648.685432603	2416.40872243	376.0	-3.25390480927	-0.0341678498867	-0.00626703042676	1297.57359478	701.133032283	2337.7810828	339.074455743	-2.44756363023	-0.0384232908984
1391.72328983	648.685432603	2416.40872243	376.0	-13.3081408872	-0.348922164248	-0.0639989296126	1096.29720868	704.531393358	2094.82964524	294.001043208	-4.17366512989	-0.0655206456811
1391.72328983	648.685432603	2416.40872243	376.0	4.10879434705	0.34053838221	0.0624611852917	1525.50474594	626.218725108	2515.69398742	363.970516373	-1.50590060815	-0.0236405119019
1391.72328983	648.685432603	2416.40872243	376.0	-0.637018949309	0.328899356302	0.060326367627	1514.13395297	512.826502063	2401.01574098	374.055285946	-2.21234892465	-0.0347307523494
1391.72328983	648.685432603	2416.40872243	376.0	0.195935885717	0.00705868247264	0.00129469597811	1318.7075367	688.932242528	2421.14333427	413.503555042	-2.02659857653	-0.0318147343255
1391.72328983	648.685432603	2416.40872243	376.0	3.238339822	0.529767546735	0.0971693959528	1653.2049177	537.163829515	2494.66024835	304.291501136	-1.71620952042	-0.0269420646848
1391.72328983	648.685432603	2416.40872243	376.0	-9.80121250312	-0.292799230956	-0.0537049213052	1142.6550366	727.390190054	2179.5713686	309.526141951	-3.49973878389	-0.0549409542212
1391.72328983	648.685432603	2416.40872243	376.0	0.887245609317	0.0609931470788	0.0111872977034	1354.36738497	721.152435857	2437.84820273	362.3283819	-1.85965177297	-0.0291939053841
1391.72328983	648.685432603	2416.40872243	376.0	5.56127210319	0.0929410844689	0.0170471541579	1372.85510848	757.983062309	2550.79178661	419.953615828	-1.28434720768	-0.0201624365413
1391.72328983	648.685432603	2416.40872243	376.0	-16.787003978	-0.354285076415	-0.0649825892177	1066.26952719	628.507542664	2010.76609407	315.989024217	-5.05859025338	-0.0794127198332
1391.72328983	648.685432603	2416.40872243	376.0	-3.87148208836	0.107383643153	0.0196961928013	1366.70079228	536.821500804	2322.85789156	419.335598474	-2.87990531706	-0.0452104445378
1391.72328983	648.685432603	2416.40872243	376.0	4.5317525674	0.363756882614	0.0667198977649	1535.4178997	533.276319082	2525.91438675	457.220167972	-1.57907953357	-0.0247893176384
1391.72328983	648.685432603	2416.40872243	376.0	15.8561373615	0.450954610244	0.0827136115635	1600.33808551	764.167986001	2799.55780868	435.051737169	0.0238975378946	0.000375157580763
1391.72328983	648.685432603	2416.40872243	376.0	9.21465385282	0.465769241814	0.0854308954172	1605.73315139	635.68881983	2639.07242187	397.650450658	-0.937558182832	-0.01471833882
1391.72328983	648.685432603	2416.40872243	376.0	0.191482370635	0.130667726704	0.0239669344651	1392.48748127	644.239809117	2421.03571914	384.30842875	-2.01225255032	-0.031589521983
1391.72328983	648.685432603	2416.40872243	376.0	13.4577749797	0.520706896504	0.0955075011929	1647.01629654	715.087943727	2741.60357089	379.49933062	-0.299842665424	-0.0047071062076
1391.72328983	648.685432603	2416.40872243	376.0	-1.35643085469	-0.053844516426	-0.00987610352641	1285.19286677	713.851897293	2383.63180895	384.587044879	-2.19618074417	-0.0344769347593
1391.72328983	648.685432603	2416.40872243	376.0	13.4259233025	0.360190906809	0.0660658303025	1535.70728748	756.279761236	2740.83390418	448.846855461	-0.488675492582	-0.00767151479721
1391.72328983	648.685432603	2416.40872243	376.0	-3.37459864321	-0.338250855127	-0.0620416095244	1108.07521098	762.092362318	2334.86462647	464.697053177	-2.6991091966	-0.0423722008885
1391.72328983	648.685432603	2416.40872243	376.0	4.06695908769	-0.0188230601544	-0.00345250553088	1309.17756413	798.703592276	2514.68307657	406.80192016	-1.43760172613	-0.0225683159518
1391.72328983	648.685432603	2416.40872243	376.0	-2.70751649057	0.0604072327155	0.0110798299185	1356.90291227	711.667810055	2350.98405779	282.413335469	-2.40351705133	-0.0377318218419
1391.72328983	648.685432603	2416.40872243	376.0	-5.97699458762	-0.0309606997025	-0.00567877837537	1288.29774146	603.47310218	2271.98010388	380.209260233	-3.07751155593	-0.0483125832956
1391.72328983	648.685432603	2416.40872243	376.0	-7.81595742457	-0.200106630355	-0.0367033437922	1194.6908349	668.341518676	2227.54324548	364.510891911	-3.3124964759	-0.0520015145353
1391.72328983	648.685432603	2416.40872243	376.0	0.0198310328517	-0.0829789814784	-0.0152199158985	1265.34036189	703.356676016	2416.88792124	448.190883338	-2.12582020638	-0.0333723737265
1391.72328983	648.685432603	2416.40872243	376.0	7.82925884104	0.401502216224	0.0736431064241	1566.77168359	730.955099175	2605.59561597	307.868833205	-1.19109264915	-0.0186984717291
1391.72328983	648.685432603	2416.40872243	376.0	-11.1409074962	0.08555791404	0.0156929409464	1350.52908852	490.584905129	2147.19886194	306.084868289	-4.05553137624	-0.0636661126568
1391.72328983	648.685432603	2416.40872243	376.0	2.05866093209	0.249834982679	0.0458244649082	1464.31398671	589.429282736	2466.15438476	412.411115312	-1.81520265056	-0.0284961169633
1391.72328983	648.685432603	2416.40872243	376.0	7.49788179951	0.607764571827	0.111475526747	1703.91776098	530.331642212	2597.58819223	363.338789045	-1.16769160922	-0.018331108465
1391.72328983	648.685432603	2416.40872243	376.0	-20.7681640261	-0.216448009684	-0.0397006620845	1120.9145749	492.690368379	1914.56499542	300.96005214	-6.20354179313	-0.0973868413364
1391.72328983	648.685432603	2416.40872243	376.0	-20.421525181	-0.300325524524	-0.0550853860095	1072.87119194	537.032664379	1922.94120671	313.037350384	-6.03372016626	-0.094720881731
1391.72328983	648.685432603	2416.40872243	376.0	9.13166542458	0.658946202095	0.120863206547	1739.1214582	548.220631626	2637.06708226	349.724992434	-1.02577226275	-0.0161031752394
1391.72328983	648.685432603	2416.40872243	376.0	3.26950245611	0.0286502799334	0.00525500365616	1336.99179222	782.615280114	2495.41326496	375.806192633	-1.5362049157	-0.0241162467143
1391.72328983	648.685432603	2416.40872243	376.0	3.39631472853	0.23963983555	0.0439544819424	1465.24454206	734.312222069	2498.47756777	298.920803644	-1.65517074054	-0.0259838420806
1391.72328983	648.685432603	2416.40872243	376.0	-6.59097108084	0.00240338467454	0.000440826242579	1299.63076196	544.88149933	2257.14392234	412.631661051	-3.3943308475	-0.0532861985478
1391.72328983	648.685432603	2416.40872243	376.0	-0.11038481963	0.158832814437	0.0291329446877	1400.44131801	549.228344697	2413.74137402	464.071711312	-2.33500210593	-0.036656234002
1391.72328983	648.685432603	2416.40872243	376.0	0.0397248876063	0.425702514035	0.078081899126	1580.7902336	498.007822484	2417.36863808	338.570581999	-2.09401691495	-0.032873106985
1391.72328983	648.685432603	2416.40872243	376.0	-7.68591136474	-0.0521920195422	-0.00957300431809	1264.92948485	548.010365073	2230.68568982	417.745839898	-3.64849137866	-0.0572761597906
1391.72328983	648.685432603	2416.40872243	376.0	22.0136949126	0.601153433549	0.110262918846	1713.0914024	767.643245004	2948.34956643	467.614919027	1.28995473768	0.0202504668396
1391.72328983	648.685432603	2416.40872243	376.0	4.30499503464	0.39350737897	0.0721767019387	1561.51560649	640.941883084	2520.43499795	317.97750838	-1.54090474317	-0.0241900273653
1391.72328983	648.685432603	2416.40872243	376.0	-8.26512148052	-0.216248366329	-0.0396640437141	1159.38625003	612.605407077	2216.68960606	444.697948949	-3.78457149743	-0.0594124253914
1391.72328983	648.685432603	2416.40872243	376.0	-3.97568705876	0.0635626954775	0.0116586015183	1353.8613453	647.697324343	2320.33987357	318.781203921	-2.58837155198	-0.0406337763262
1391.72328983	648.685432603	2416.40872243	376.0	-18.7120185729	-0.351662684603	-0.0645015929206	1054.41121288	590.444757532	1964.24987349	319.393903085	-5.55362793939	-0.0871841120784
1391.72328983	648.685432603	2416.40872243	376.0	8.64246350808	0.547716868916	0.100461641401	1661.08112109	564.48298299	2625.24596448	399.681860396	-1.01287469909	-0.0159007017125
1391.72328983	648.685432603	2416.40872243	376.0	-8.38374945727	0.00578075197741	0.00106029933555	1297.49481344	517.300704994	2213.82306928	399.027550847	-3.7579455583	-0.0589944357661
1391.72328983	648.685432603	2416.40872243	376.0	7.06693365649	0.467364142143	0.0857234303269	1605.92577888	547.459095015	2587.17472372	433.789849826	-1.20256767777	-0.0188786134658
1391.72328983	648.685432603	2416.40872243	376.0	-18.2084026769	-0.150271882036	-0.0275627076368	1176.41857177	493.601676534	1976.41929193	306.399043626	-5.65667276793	-0.0888017702971
1391.72328983	648.685432603	2416.40872243	376.0	6.78533275307	0.508864737136	0.0933354250067	1634.92217951	542.047449319	2580.37009492	403.4004661	-1.22203500352	-0.0191842229753
1391.72328983	648.685432603	2416.40872243	376.0	-5.37070809573	0.279821220314	0.0513245084948	1483.17368042	495.657840472	2286.63046355	307.798942659	-2.92809545578	-0.0459669616292
1391.72328983	648.685432603	2416.40872243	376.0	3.68806081778	0.282793546213	0.0518696893275	1491.7113519	710.276485555	2505.52734572	303.539508267	-1.61965615192	-0.0254263132169
1391.72328983	648.685432603	2416.40872243	376.0	16.5922471954	0.601421895708	0.110312159888	1704.94928875	701.702605892	2817.34523091	410.693336268	0.23409983757	0.00367503669654
1391.72328983	648.685432603	2416.40872243	376.0	4.21947639143	0.400380390066	0.0734373422719	1564.93309808	608.018567588	2518.368518	345.416852324	-1.51532657439	-0.0237884862541
1391.72328983	648.685432603	2416.40872243	376.0	-14.0027341165	-0.18604566259	-0.0341242961464	1137.51513369	494.448324009	2078.04543386	446.08197616	-5.26561967386	-0.0826627892286
1391.72328983	648.685432603	2416.40872243	376.0	-0.370456027422	0.407392231825	0.0747234467764	1568.82707724	505.522787907	2407.45699067	333.107125529	-2.14760013376	-0.0337142878142
1391.72328983	648.685432603	2416.40872243	376.0	-11.2211511585	-0.0856641667243	-0.0157124297	1244.37015264	540.230128446	2145.25984708	360.659565993	-4.18825837537	-0.0657497390168
1391.72328983	648.685432603	2416.40872243	376.0	-7.25094572456	-0.356469168252	-0.065383193003	1088.24584555	726.38462445	2241.19623749	426.565767486	-3.31643237545	-0.0520633025974
1391.72328983	648.685432603	2416.40872243	376.0	-8.29856659824	-0.281008067503	-0.051542198735	1139.02088253	698.648379266	2215.88143532	378.212173521	-3.39843061778	-0.0533505591488
1391.72328983	648.685432603	2416.40872243	376.0	3.40123082697	0.149101332281	0.0273480066547	1403.47788561	666.019930907	2498.59636081	429.098544293	-1.60774007205	-0.025239247599
1391.72328983	648.685432603	2416.40872243	376.0	2.58775572575	0.31752843329	0.0582407251082	1508.48924675	576.794721065	2478.93947751	393.655509693	-1.72522632433	-0.0270836157666
1391.72328983	648.685432603	2416.40872243	376.0	-7.88576818178	-0.214929596666	-0.0394221563951	1173.38256158	645.484311191	2225.85633226	406.989459489	-3.49494122057	-0.0548656392555
1391.72328983	648.685432603	2416.40872243	376.0	6.37223155055	0.226142850873	0.0414788794704	1451.66803026	683.464976253	2570.38788143	435.254874918	-1.22962973776	-0.0193034495724
1391.72328983	648.685432603	2416.40872243	376.0	7.6431317236	0.471397686015	0.0864632586235	1611.86284997	677.627952778	2601.09802407	311.607221323	-1.23222468939	-0.0193441866466
1391.72328983	648.685432603	2416.40872243	376.0	-9.86596971013	-0.0899172475548	-0.0164925252302	1229.90393786	515.220247558	2178.0065698	432.882384389	-4.26454624775	-0.0669473508281
1391.72328983	648.685432603	2416.40872243	376.0	0.894970183952	0.174055839186	0.0319251355806	1421.44853257	663.980222608	2438.03486002	352.60610484	-1.88805809527	-0.0296398445097
1391.72328983	648.685432603	2416.40872243	376.0	-4.42330168756	0.0144873515626	0.00265725450524	1313.96497915	589.020038291	2309.52367464	406.538657195	-2.8825468507	-0.0452519128838
1391.72328983	648.685432603	2416.40872243	376.0	6.32323835226	0.0439880000911	0.00806823185824	1344.5949974	791.195075905	2569.20400552	433.413932215	-1.19047712375	-0.0186888088501
1391.72328983	648.685432603	2416.40872243	376.0	-9.39487615374	-0.0735758522963	-0.0134952040162	1255.93332641	563.541392917	2189.39011559	369.915396269	-3.78869508631	-0.0594771599107
1391.72328983	648.685432603	2416.40872243	376.0	-1.94845343593	-0.0665719472887	-0.012210555262	1267.84411578	637.08345961	2369.32612365	464.398548265	-2.58446013228	-0.0405723725633
1391.72328983	648.685432603	2416.40872243	376.0	-0.482897806384	0.153370367164	0.02813102846	1412.13898474	698.832522062	2404.73993772	293.768430919	-2.10750922877	-0.0330849172491
1391.72328983	648.685432603	2416.40872243	376.0	-4.31208009102	-0.157303747157	-0.028852484805	1216.347565	655.245127922	2312.211243	440.618550069	-2.91661169088	-0.0457866827454
1391.72328983	648.685432603	2416.40872243	376.0	5.34039150095	0.225729294435	0.0414030253915	1452.11234858	682.764673111	2545.45440847	410.577386782	-1.33700037262	-0.0209890168386
1391.72328983	648.685432603	2416.40872243	376.0	0.187570476172	0.310455289527	0.0569433766557	1506.79755832	585.626388729	2420.94119178	328.517244729	-2.02937261197	-0.0318582827625
1391.72328983	648.685432603	2416.40872243	376.0	-1.99848075589	0.010792929069	0.0019796274888	1316.18727736	632.971821055	2368.11725913	418.958160715	-2.4389496896	-0.0382880642009
1391.72328983	648.685432603	2416.40872243	376.0	-3.97818183543	0.0537598612418	0.00986057616321	1329.98586908	534.955470602	2320.27958957	455.338249889	-3.05948098441	-0.0480295287976
1391.72328983	648.685432603	2416.40872243	376.0	-11.5294613217	-0.380394989444	-0.0697716414975	1044.42177258	640.570061568	2137.80981341	452.817979253	-4.42315485302	-0.0694372818371
1391.72328983	648.685432603	2416.40872243	376.0	-6.928458891	-0.341173583822	-0.062577693291	1091.24057459	701.623139088	2248.98883746	456.12512378	-3.40875366674	-0.0535126164323
1391.72328983	648.685432603	2416.40872243	376.0	-9.34846149484	-0.0722108483002	-0.0132448364454	1262.23848489	588.863256005	2190.51168346	339.409942564	-3.6421995649	-0.0571773872041
1391.72328983	648.685432603	2416.40872243	376.0	3.85267449785	0.400261459484	0.0734155281519	1565.37066846	611.514132003	2509.50508505	332.620284586	-1.57158281673	-0.0246716297759
1391.72328983	648.685432603	2416.40872243	376.0	4.57277812535	0.434831136973	0.079756261367	1587.44849208	591.561803285	2526.90573191	347.895436548	-1.47889046736	-0.0232164908533
1391.72328983	648.685432603	2416.40872243	376.0	6.41359108281	0.599393666806	0.109940144315	1699.81857371	571.501942154	2571.38729678	300.066780921	-1.3982571048	-0.0219506609859
1391.72328983	648.685432603	2416.40872243	376.0	0.840948049924	0.51244412422	0.0939919523514	1642.43324997	503.646118455	2436.72946446	290.650096037	-2.03477360983	-0.031943070798
1391.72328983	648.685432603	2416.40872243	376.0	-6.40718615778	0.00573228372308	0.00105140934026	1320.73299172	655.740744971	2261.58491725	285.111180566	-2.97030339265	-0.0466295666036
1391.72328983	648.685432603	2416.40872243	376.0	0.0846020020118	0.128104042022	0.0234967061668	1397.44865564	727.299328677	2418.45305259	293.705068275	-2.02876357673	-0.0318487217696
1391.72328983	648.685432603	2416.40872243	376.0	2.46355940681	0.25552331811	0.0468678132998	1475.65241858	717.911796988	2475.93838682	282.374171249	-1.80546410681	-0.0283432355857
1391.72328983	648.685432603	2416.40872243	376.0	-2.70845487434	-0.0404197227139	-0.00741374224392	1298.72722401	755.529082054	2350.96138261	296.705076544	-2.35649401324	-0.0369936265815
1391.72328983	648.685432603	2416.40872243	376.0	-2.99253674352	0.181215520186	0.0332383566006	1421.81184186	575.480619755	2344.09680354	346.80434193	-2.50423666754	-0.0393129775124
1391.72328983	648.685432603	2416.40872243	376.0	-8.16084142937	-0.247825892373	-0.0454559597162	1179.60196637	742.335805042	2219.20943831	297.271666894	-3.18930797459	-0.0500676291145
1391.72328983	648.685432603	2416.40872243	376.0	-6.99855624523	-0.165947440337	-0.0304379017493	1206.54214318	625.652481175	2247.29499888	415.100374527	-3.38245631408	-0.0530997851504
1391.72328983	648.685432603	2416.40872243	376.0	5.30960880574	0.030272988719	0.00555263916342	1337.11623356	792.617812578	2544.71057274	414.976526605	-1.29748126881	-0.0203686227443
1391.72328983	648.685432603	2416.40872243	376.0	-10.8406685704	-0.22567012548	-0.0413921726852	1153.00022176	607.709274967	2154.45386153	393.744364795	-4.10958555956	-0.0645146869633
1391.72328983	648.685432603	2416.40872243	376.0	-15.1849146687	-0.160388487363	-0.0294182845493	1174.11884235	517.852617778	2049.47911988	357.507659761	-5.09202722116	-0.0799376329852
1391.72328983	648.685432603	2416.40872243	376.0	2.94160785378	0.429690780191	0.0788134226322	1586.70052481	617.098220682	2487.48999119	283.691245703	-1.78047471205	-0.0279509373948
1391.72328983	648.685432603	2416.40872243	376.0	-6.57875553069	-0.385986703826	-0.0707972677597	1083.40558921	785.75994438	2257.43909996	388.273566377	-2.99960211848	-0.0470895152038
1391.72328983	648.685432603	2416.40872243	376.0	15.1553623272	0.470597137555	0.0863164228824	1616.04858616	763.746256909	2782.62421962	402.829376556	0.0338564411295	0.000531498290887
1391.72328983	648.685432603	2416.40872243	376.0	0.00515483674383	-0.0736507771696	-0.0135089466562	1276.6675221	759.359740742	2416.53328436	380.506021519	-1.96512938828	-0.0308497549181
1391.72328983	648.685432603	2416.40872243	376.0	4.10545845868	0.381909426331	0.070049417889	1548.61318825	537.558660981	2515.61337872	429.44152949	-1.58413691892	-0.024868711443
1391.72328983	648.685432603	2416.40872243	376.0	1.74617385094	0.0971393034024	0.0178171869777	1368.96585036	636.954989668	2458.60341968	452.682579644	-1.9147982212	-0.0300596267064
1391.72328983	648.685432603	2416.40872243	376.0	6.42997595986	0.429026483109	0.078691577973	1581.58105721	586.879984752	2571.78322238	403.322180414	-1.24613061876	-0.0195624900905
1391.72328983	648.685432603	2416.40872243	376.0	-9.56538390067	-0.413814460115	-0.07590140501	1058.68326937	757.19946232	2185.26995152	369.387219834	-3.52736310486	-0.0553746170308
1391.72328983	648.685432603	2416.40872243	376.0	0.130180217755	0.206685831796	0.037910093873	1439.32290413	612.059085711	2419.55440857	368.172418728	-2.02576958664	-0.0318017203555
1391.72328983	648.685432603	2416.40872243	376.0	-17.4021756116	-0.143036337549	-0.0262355718175	1188.76135659	505.401429574	1995.90103306	301.738246901	-5.43812091412	-0.0853708149783
1391.72328983	648.685432603	2416.40872243	376.0	3.43834196053	0.277834661281	0.0509601359649	1481.23182325	580.669307458	2499.49311747	437.591986761	-1.6664548207	-0.0261609861962
1391.72328983	648.685432603	2416.40872243	376.0	-9.49016679104	-0.0769585080776	-0.0141156471162	1256.33751745	574.950720166	2187.08750432	355.799266699	-3.7415204397	-0.0587365846107
1391.72328983	648.685432603	2416.40872243	376.0	-7.77777991643	-0.294468817854	-0.0540111551457	1110.42784271	651.867385772	2228.46577012	466.170541643	-3.70810315515	-0.0582119804576
1391.72328983	648.685432603	2416.40872243	376.0	0.571471371102	-0.0229845705106	-0.00421580530275	1309.18090677	795.076908411	2430.21780649	325.959991307	-1.886398615	-0.0296137930141
1391.72328983	648.685432603	2416.40872243	376.0	7.26701762024	0.231190817914	0.042404772178	1455.18632696	701.942413581	2592.00957007	434.880829532	-1.11867981105	-0.0175616924811
1391.72328983	648.685432603	2416.40872243	376.0	-2.52161333292	0.249852355888	0.0458276514835	1462.65944778	528.957130779	2355.47623791	363.859659349	-2.48776566805	-0.0390544060919
1391.72328983	648.685432603	2416.40872243	376.0	-3.96211001111	-0.108065027233	-0.0198211715395	1248.88115642	671.740648179	2320.66795053	400.046145935	-2.69342150225	-0.0422829121232
1391.72328983	648.685432603	2416.40872243	376.0	10.428337958	0.456931596373	0.0838099039569	1599.93615297	689.816184948	2668.39999045	378.647652533	-0.833974386578	-0.0130922195695
1391.72328983	648.685432603	2416.40872243	376.0	-6.59200255274	-0.057170782508	-0.0104862036882	1278.26734317	639.504568965	2257.11899777	339.347085632	-3.05362072947	-0.0479375310749
1391.72328983	648.685432603	2416.40872243	376.0	-4.29824192206	-0.0826995362913	-0.0151686603616	1253.84587047	604.154699021	2312.54562972	454.545060221	-3.03476253466	-0.0476414840606
1391.72328983	648.685432603	2416.40872243	376.0	10.4023518311	0.649402993676	0.119112801481	1730.84103302	516.660482074	2667.77205942	420.270544324	-0.839512810225	-0.0131791649957
1391.72328983	648.685432603	2416.40872243	376.0	-13.062825862	-0.270275414516	-0.0495736270206	1140.25844206	655.04039106	2100.75745891	305.458625783	-4.22159066855	-0.0662730089254
1391.72328983	648.685432603	2416.40872243	376.0	-5.85382533861	0.106451633701	0.019525244626	1377.08110674	591.264545651	2274.95637635	306.610723962	-2.92991459678	-0.0459955195727
1391.72328983	648.685432603	2416.40872243	376.0	1.87101755247	0.494627884956	0.0907241168298	1630.04058109	539.170471369	2461.62015377	292.409101306	-1.89637890947	-0.0297704695363
1391.72328983	648.685432603	2416.40872243	376.0	8.80009223762	0.579655578749	0.106319805346	1681.66684165	487.039690408	2629.05491884	460.348386791	-1.04713877671	-0.0164385993204
1391.72328983	648.685432603	2416.40872243	376.0	4.09744993359	0.373095368345	0.0684327528145	1546.94748127	616.647811286	2515.41986003	351.82456747	-1.51949650515	-0.0238539482755
1391.72328983	648.685432603	2416.40872243	376.0	-5.77918485475	0.172595041348	0.0316571976059	1406.31145431	493.816411254	2276.75999552	376.632129957	-3.14927529869	-0.0494391726639
1391.72328983	648.685432603	2416.40872243	376.0	9.33690715443	0.491597798426	0.0901683416041	1623.08291288	630.659596624	2642.02656132	388.284051812	-0.934700222463	-0.0146734728801
1391.72328983	648.685432603	2416.40872243	376.0	16.4725008069	0.399135000724	0.0732089142927	1566.59913792	794.688086523	2814.45166873	453.164444288	0.0981908404304	0.00154145746359
1391.72328983	648.685432603	2416.40872243	376.0	-5.1113500025	0.132147319893	0.0242383198629	1383.11284168	526.182632649	2292.89761514	383.602140808	-3.00523199855	-0.0471778963666
1391.72328983	648.685432603	2416.40872243	376.0	-10.8286756543	-0.426929946787	-0.0783070335266	1047.36081685	746.232975643	2154.7436594	361.149866903	-3.75962930215	-0.0590208681655
1391.72328983	648.685432603	2416.40872243	376.0	-7.21726808702	0.111987562372	0.0205406387329	1377.07010515	555.569013803	2242.01002686	309.370907901	-3.20286075411	-0.0502803886046
1391.72328983	648.685432603	2416.40872243	376.0	16.813483203	0.646980312367	0.118668435871	1736.55530801	677.125067031	2822.6911971	409.010822054	0.254971774779	0.00400269662133
1391.72328983	648.685432603	2416.40872243	376.0	-13.0804978956	-0.258173297036	-0.0473538695958	1116.33134719	580.368382149	2100.33043035	403.630701009	-4.67296969781	-0.0733590219436
1391.72328983	648.685432603	2416.40872243	376.0	18.0116811256	0.653663661164	0.119894288548	1736.52149764	657.278665587	2851.64455621	457.844392981	0.224013505912	0.00351669554022
1391.72328983	648.685432603	2416.40872243	376.0	0.377708625834	0.448628324521	0.082286926728	1598.27692374	520.226226987	2425.53570661	307.032555888	-2.05714651247	-0.0322942937594
1391.72328983	648.685432603	2416.40872243	376.0	-14.2502374095	-0.234234071586	-0.0429629625066	1159.88865297	622.51229213	2072.0647427	289.663797599	-4.49249026944	-0.0705257499128
1391.72328983	648.685432603	2416.40872243	376.0	6.8045627495	0.145118566173	0.0266174919613	1403.09629068	737.667452966	2580.83477024	440.071026589	-1.16075137088	-0.0182221565287
1391.72328983	648.685432603	2416.40872243	376.0	7.4665586315	0.459231381907	0.0842317281561	1601.80482676	600.303684583	2596.83129647	394.72278513	-1.12777451673	-0.0177044665107
1391.72328983	648.685432603	2416.40872243	376.0	4.87672950694	0.480750727808	0.0881787835305	1619.3362625	608.831703836	2534.25043961	306.082473269	-1.5204333866	-0.0238686559905
1391.72328983	648.685432603	2416.40872243	376.0	19.4755004615	0.535210946947	0.098167818589	1663.28021997	769.150707068	2887.01641432	454.585487279	0.756937201964	0.0118828446148
1391.72328983	648.685432603	2416.40872243	376.0	-8.53172012643	-0.26834825875	-0.0492201501743	1168.519289	754.456827048	2210.24749312	287.271377073	-3.23956056631	-0.0508565238039
1391.72328983	648.685432603	2416.40872243	376.0	6.72018210012	0.328377853661	0.0602307141712	1517.74999878	686.697461253	2578.79578886	374.348328835	-1.1926692255	-0.0187232217504
1391.72328983	648.685432603	2416.40872243	376.0	5.03638517829	0.13056907201	0.0239488393269	1397.14483135	773.009550816	2538.10837318	367.953991009	-1.34725262775	-0.021149962759
1391.72328983	648.685432603	2416.40872243	376.0	6.2366576316	0.308460302528	0.0565774582773	1507.13224747	740.98237423	2567.11186143	318.997239728	-1.32421945042	-0.0207883744179
1391.72328983	648.685432603	2416.40872243	376.0	4.33074207311	0.1321029225	0.0242301765407	1398.96381284	779.292406718	2521.05715163	342.800932078	-1.44994838255	-0.0227621410134
1391.72328983	648.685432603	2416.40872243	376.0	-8.46277383517	-0.314811552409	-0.0577423977273	1140.00892319	783.304913267	2211.91351732	288.599680865	-3.20105746535	-0.0502520795189
1391.72328983	648.685432603	2416.40872243	376.0	-3.0208577496	-0.266115730677	-0.0488106622666	1170.6694832	797.222485433	2343.41245228	375.52048365	-2.37979991741	-0.0373594963487
1391.72328983	648.685432603	2416.40872243	376.0	-11.0677478313	-0.0368638864648	-0.006761534568	1264.47832801	491.614103222	2148.96669846	392.874267232	-4.37937159983	-0.0687499466221
1391.72328983	648.685432603	2416.40872243	376.0	12.0214601942	0.264159673751	0.0484518844004	1475.99150914	783.605852729	2706.89633513	447.298973257	-0.613954859548	-0.00963822385475
1391.72328983	648.685432603	2416.40872243	376.0	-10.8710790133	-0.40399913638	-0.0741010888444	1063.83493721	744.813435288	2153.71902093	345.070648435	-3.73235578998	-0.0585927125585
1391.72328983	648.685432603	2416.40872243	376.0	1.18197479665	-0.00224095407276	-0.000411033395591	1321.39733366	800.829228085	2444.97006452	322.743502767	-1.81731445499	-0.0285292693091
1391.72328983	648.685432603	2416.40872243	376.0	-12.6048838272	0.0479332843848	0.00879187167733	1326.88442158	494.620138002	2111.82321018	290.318650593	-4.33218119619	-0.068009123959
1391.72328983	648.685432603	2416.40872243	376.0	-3.97659084875	0.183457183228	0.0336495200344	1413.50918476	501.842039948	2320.31803431	404.966809603	-2.8851115113	-0.0452921744318
1391.72328983	648.685432603	2416.40872243	376.0	16.7274237867	0.648312087361	0.118912708614	1731.5951214	647.451820677	2820.61164985	441.564707779	0.0160984819518	0.000252723421535
1391.72328983	648.685432603	2416.40872243	376.0	0.492964698842	0.368759397077	0.0676374536092	1544.45845772	557.033339751	2428.32076441	326.828966938	-2.00468710024	-0.0314707551058
1391.72328983	648.685432603	2416.40872243	376.0	-0.600098576639	0.219914099845	0.0403364086289	1452.48613858	658.572261298	2401.90788808	290.849488205	-2.14519715545	-0.0336765644497
1391.72328983	648.685432603	2416.40872243	376.0	12.6913170084	0.548149673348	0.100541025926	1658.77403591	598.613143502	2723.08281362	465.695634198	-0.595476936816	-0.00934814657482
1391.72328983	648.685432603	2416.40872243	376.0	-4.62173705572	-0.12171417	-0.0223246826853	1241.05052352	671.754091425	2304.72866509	391.924050144	-2.7887968001	-0.0437801695463
1391.72328983	648.685432603	2416.40872243	376.0	-8.25583302074	-0.38935498604	-0.0714150744755	1055.47059443	697.964318258	2216.91405321	463.47914052	-3.70302751398	-0.0581323000625
1391.72328983	648.685432603	2416.40872243	376.0	-6.83281283532	-0.14122176091	-0.025902744114	1234.39435653	692.29383068	2251.30003709	324.611849879	-3.02506655694	-0.0474892709096
1391.72328983	648.685432603	2416.40872243	376.0	-3.77167514573	-0.180453261468	-0.033098543923	1209.69092854	704.150116074	2325.26963523	411.42859062	-2.66181439154	-0.0417867251419
1391.72328983	648.685432603	2416.40872243	376.0	-16.6959495742	-0.164362532394	-0.0301471996321	1172.95148855	516.492701461	2012.96634063	323.522150614	-5.3148455981	-0.0834355666892
1391.72328983	648.685432603	2416.40872243	376.0	8.28805182703	0.15348905607	0.0281527982521	1409.78322772	790.519507593	2616.6819297	416.379194388	-0.977691509517	-0.0153483753456
1391.72328983	648.685432603	2416.40872243	376.0	2.29538748692	0.352372537052	0.0646317932963	1534.89271104	618.670126022	2471.87466588	318.311828814	-1.76685737844	-0.0277371644966
1391.72328983	648.685432603	2416.40872243	376.0	-18.0059221998	-0.257713789918	-0.0472695872923	1095.53332598	520.397929617	1981.31204784	365.380792247	-5.71239328081	-0.0896765036234
1391.72328983	648.685432603	2416.40872243	376.0	-6.74702865299	0.053320787654	0.00978004175605	1332.21732117	534.913651652	2253.37293356	386.241960734	-3.33103743483	-0.0522925813945
1391.72328983	648.685432603	2416.40872243	376.0	-22.4991474189	-0.285844170434	-0.0524292315542	1073.88452548	507.672829894	1872.73736173	291.180006352	-6.51121125589	-0.102216817204
1391.72328983	648.685432603	2416.40872243	376.0	-10.3397086892	0.0744332308043	0.0136524634637	1350.4385159	528.944948549	2166.55909979	287.175635346	-3.80201446546	-0.0596862553448
1391.72328983	648.685432603	2416.40872243	376.0	1.49251974064	0.243765049812	0.0447111243236	1464.69651961	641.921448661	2452.47409963	345.856131363	-1.82445017582	-0.0286412900443
1391.72328983	648.685432603	2416.40872243	376.0	3.91683023397	0.166718213402	0.0305792761193	1418.76178666	739.05350399	2511.05534985	353.240059195	-1.49424183399	-0.0234574856199
1391.72328983	648.685432603	2416.40872243	376.0	10.225679989	0.246663626723	0.0452427781958	1465.15684961	754.378105487	2663.50294561	443.967990515	-0.79218829314	-0.012436236941
1391.72328983	648.685432603	2416.40872243	376.0	6.20385189137	0.188793484257	0.0346282986532	1432.74605123	781.852522422	2566.31914066	351.72056701	-1.24627918468	-0.0195648223655
1391.72328983	648.685432603	2416.40872243	376.0	10.3353216047	0.396534953003	0.0727320163248	1560.7324535	726.259338693	2666.15233518	379.160542989	-0.833617180251	-0.0130866119349
1391.72328983	648.685432603	2416.40872243	376.0	10.8684340234	0.539042388597	0.0988705775123	1659.14123626	687.243697727	2679.03451017	332.649576179	-0.718390054306	-0.0112777088588
1391.72328983	648.685432603	2416.40872243	376.0	14.8894598702	0.409443288761	0.0750996494426	1568.58310567	754.192417022	2776.19892946	453.423406765	-0.273826764959	-0.00429869332746
1391.72328983	648.685432603	2416.40872243	376.0	8.6766984357	0.59279651066	0.108730101001	1692.95601465	581.924208229	2626.07322025	351.192997373	-1.05896395046	-0.0166242378408
1391.72328983	648.685432603	2416.40872243	376.0	18.7331491808	0.550612468709	0.100992749213	1668.62204451	732.986858275	2869.07817322	467.469270443	0.447944584372	0.0070320970859
1391.72328983	648.685432603	2416.40872243	376.0	-3.93640839895	-0.33425636437	-0.0613089443086	1113.33419878	768.206297924	2321.28900653	439.748509821	-2.70563330668	-0.0424746201991
1391.72328983	648.685432603	2416.40872243	376.0	-12.2723593719	-0.311323686936	-0.0571026571783	1108.1616369	664.268251174	2119.85836012	347.428472045	-4.1421538347	-0.0650259628682
1391.72328983	648.685432603	2416.40872243	376.0	-1.82046766371	0.281428879383	0.0516193835993	1487.65792596	564.958320722	2372.41878302	319.802536333	-2.32147362868	-0.0364438560232
1391.72328983	648.685432603	2416.40872243	376.0	1.96490213305	0.0378206855263	0.00693702962699	1344.47124022	797.004682697	2463.88878896	322.412866043	-1.73117767359	-0.0271770435415
1391.72328983	648.685432603	2416.40872243	376.0	16.3734650257	0.630637271573	0.115670812834	1722.7135518	672.558897248	2812.05855948	416.786110434	0.10541949512	0.00165493712904
1391.72328983	648.685432603	2416.40872243	376.0	1.83363781518	0.0566466932441	0.0103900757968	1353.51391132	757.968563906	2460.71690654	349.234431313	-1.72888617526	-0.0271410702553
1391.72328983	648.685432603	2416.40872243	376.0	-8.47971221938	0.116894379223	0.0214406418237	1374.49838501	514.968737841	2211.50421673	322.037093875	-3.50904744456	-0.0550870870417
1391.72328983	648.685432603	2416.40872243	376.0	13.1282327363	0.399595836305	0.0732934402613	1560.57850225	716.604270158	2733.64048337	456.45771097	-0.527114901325	-0.00827495920447
1391.72328983	648.685432603	2416.40872243	376.0	-1.99117659432	0.100639031771	0.0184591034063	1366.30839545	573.188653834	2368.29375753	428.796708244	-2.52401384978	-0.039623451331
1391.72328983	648.685432603	2416.40872243	376.0	2.61062264605	0.468110445175	0.0858603164297	1609.09746906	514.301641445	2479.49203576	356.092925262	-1.73908786215	-0.0273012223257
1391.72328983	648.685432603	2416.40872243	376.0	11.4802238035	0.232243782755	0.0425979058612	1456.62497844	793.124513363	2693.81785177	444.068359968	-0.662085149469	-0.0103938014045
1391.72328983	648.685432603	2416.40872243	376.0	-0.261369745296	-0.0358265774228	-0.00657127245466	1302.50449861	797.737168721	2410.09296111	309.85129378	-2.00827936046	-0.0315271485158
1391.72328983	648.685432603	2416.40872243	376.0	10.4118257871	0.407467315615	0.0747372185647	1572.42767381	759.34017399	2668.00098892	336.233141114	-0.73527170127	-0.0115427268645
1391.72328983	648.685432603	2416.40872243	376.0	-18.180108393	-0.228357509837	-0.0418850898454	1108.82780676	497.421770758	1977.10299748	370.853419956	-5.82927966997	-0.0915114547876
1391.72328983	648.685432603	2416.40872243	376.0	6.86986507794	0.294079148968	0.053939682496	1496.13749982	708.722339885	2582.4127414	377.552901691	-1.16793939683	-0.0183349983803
1391.72328983	648.685432603	2416.40872243	376.0	-4.05835926731	-0.191041218041	-0.0350405755761	1214.9214954	794.514269541	2318.34217511	308.906410173	-2.50710535231	-0.0393580118101
1391.72328983	648.685432603	2416.40872243	376.0	-5.08702533593	-0.219988748604	-0.0403501006243	1197.9130603	782.674714375	2293.4853985	312.897623824	-2.66439383937	-0.0418272188285
1391.72328983	648.685432603	2416.40872243	376.0	14.2988081229	0.606443123117	0.111233148041	1698.05798641	601.933920494	2761.92636912	461.934462218	-0.444254672169	-0.00697417067769
1391.72328983	648.685432603	2416.40872243	376.0	-14.3442633511	-0.265402682788	-0.0486798757865	1091.91011527	535.548538665	2069.79269165	442.334037713	-5.20916343419	-0.0817765060312
1391.72328983	648.685432603	2416.40872243	376.0	9.40342823592	0.523506441249	0.0960209906913	1652.22358947	702.897635152	2643.63398253	288.512757908	-0.898127254171	-0.0140993289509
1391.72328983	648.685432603	2416.40872243	376.0	9.10642127869	0.370116408963	0.0678863552758	1542.74423121	668.986442538	2636.45708051	424.726406761	-0.929370402496	-0.014589802237
1391.72328983	648.685432603	2416.40872243	376.0	15.6394474894	0.598317085917	0.109742679002	1694.85878931	657.878938564	2794.32169571	441.583967836	-0.192518387835	-0.00302226668501
1391.72328983	648.685432603	2416.40872243	376.0	14.572237914	0.4442430078	0.0814825766324	1606.38996426	810.442506314	2768.53355044	351.70107987	0.213246803335	0.00334767352175
1391.72328983	648.685432603	2416.40872243	376.0	-9.12956343465	0.0190282272936	0.00349013706778	1311.5375655	535.345641536	2195.80115528	348.917948245	-3.69382387345	-0.0579878159098
1391.72328983	648.685432603	2416.40872243	376.0	-6.50740227293	0.11355756817	0.0208286075147	1381.98413473	585.677019953	2259.16328631	291.502131619	-3.04047955493	-0.0477312332013
1391.72328983	648.685432603	2416.40872243	376.0	-9.66629946574	-0.232014332765	-0.0425558203897	1161.02504753	643.515011196	2182.83141901	378.291360278	-3.7502503344	-0.0588736316233
1391.72328983	648.685432603	2416.40872243	376.0	1.20309532995	0.114918590315	0.0210782447387	1380.93670314	638.436395022	2445.48042292	426.107324767	-1.93435438141	-0.0303666307914
1391.72328983	648.685432603	2416.40872243	376.0	13.5181710583	0.552008832477	0.10124886876	1680.58839813	752.473988699	2743.062987	310.000600174	0.066763384133	0.00104809080272
1391.72328983	648.685432603	2416.40872243	376.0	0.465306953577	-0.0968633874252	-0.0177665787647	1258.16499811	716.121065401	2427.65244025	453.366376735	-2.05879042325	-0.032320100836
1391.72328983	648.685432603	2416.40872243	376.0	-13.1635472856	-0.0578580992049	-0.0106122705805	1264.92759009	537.435943631	2098.32361764	295.960083923	-4.40952677745	-0.0692233403053
1391.72328983	648.685432603	2416.40872243	376.0	-8.00226188771	-0.0338328635158	-0.00620558758543	1286.8810173	594.045216561	2223.04136819	342.115134327	-3.37331867998	-0.0529563372053
1391.72328983	648.685432603	2416.40872243	376.0	-11.1594448908	-0.38026915436	-0.0697485609611	1081.98874399	744.156748632	2146.75092272	320.605430099	-3.74221065187	-0.0587474199665
1391.72328983	648.685432603	2416.40872243	376.0	6.44874027396	0.366483823499	0.0672200703409	1541.68315569	647.691278007	2572.2366449	382.862211206	-1.22696567398	-0.019261627535
1391.72328983	648.685432603	2416.40872243	376.0	16.3861556511	0.609902446444	0.11186765342	1723.69293028	751.224739395	2812.36521686	337.447547183	0.651944412956	0.0102346061689
1391.72328983	648.685432603	2416.40872243	376.0	2.37514792777	0.314572653536	0.0576985791519	1502.26583002	523.771064149	2473.80200413	447.765109958	-1.8865625167	-0.0296163660392
1391.72328983	648.685432603	2416.40872243	376.0	7.30748211293	0.341421061191	0.0626230853248	1528.81450886	762.953629371	2592.9873576	301.219219366	-1.25065130507	-0.0196334584784
1391.72328983	648.685432603	2416.40872243	376.0	5.01910269799	0.464426962476	0.0851846959787	1608.91929461	641.279669723	2537.69075781	287.491793487	-1.55713359988	-0.0244447974863
1391.72328983	648.685432603	2416.40872243	376.0	-19.2680527105	-0.258538200461	-0.0474207997911	1091.90837399	510.320686022	1950.81381609	348.584756079	-5.95180882215	-0.0934349893586
1391.72328983	648.685432603	2416.40872243	376.0	-12.5346030268	-0.288861040619	-0.0529825826521	1089.59713333	577.401668905	2113.52148157	446.522679335	-4.74904926673	-0.074553363685
1391.72328983	648.685432603	2416.40872243	376.0	-9.45992352845	-0.436398758447	-0.0800437928186	1053.12128985	792.786101174	2187.81830516	341.910914132	-3.40349003866	-0.0534299849084
1391.72328983	648.685432603	2416.40872243	376.0	-1.85283408854	-0.186781838158	-0.0342593246805	1214.71426429	787.440448622	2371.63667791	369.481964988	-2.20346007783	-0.034591210013
1391.72328983	648.685432603	2416.40872243	376.0	3.48549657918	0.212115208571	0.0389059443454	1447.58185969	734.247673392	2500.63256579	318.803032708	-1.59631905057	-0.0250599536981
1391.72328983	648.685432603	2416.40872243	376.0	2.30272388861	0.0991345681753	0.0181831563051	1371.25011064	651.403748011	2472.05194333	449.39808468	-1.81161138075	-0.0284397391012
1391.72328983	648.685432603	2416.40872243	376.0	-8.80071091886	-0.160543265745	-0.0294466738343	1199.69839735	591.254895833	2203.74757615	412.794282972	-3.79595065066	-0.0595910620198
1391.72328983	648.685432603	2416.40872243	376.0	11.4396064967	0.575331912228	0.105526763065	1682.16065214	661.566509943	2692.83637163	349.109209552	-0.681353042837	-0.0106962801073
1391.72328983	648.685432603	2416.40872243	376.0	-8.60243103076	-0.167511386762	-0.0307247591272	1189.67736312	583.709215829	2208.53882866	435.152249711	-3.8665887	-0.0606999795918
1391.72328983	648.685432603	2416.40872243	376.0	-1.59220286755	-0.208412400342	-0.0382267792264	1198.083764	751.866516435	2377.93459346	427.984313024	-2.2942268885	-0.0360161206986
1391.72328983	648.685432603	2416.40872243	376.0	-12.2148636988	-0.0485003535146	-0.00889588288969	1267.54452276	528.172035485	2121.24769058	325.531132336	-4.29843059312	-0.0674792871761
1391.72328983	648.685432603	2416.40872243	376.0	14.6071795139	0.505325792634	0.0926863155968	1633.53822584	713.304866038	2769.37788231	422.534790431	-0.24561328317	-0.00385578152543
1391.72328983	648.685432603	2416.40872243	376.0	15.4623643058	0.646995237447	0.118671173413	1739.04042672	680.419255325	2790.04264221	370.582960169	0.144293748731	0.00226520798635
1391.72328983	648.685432603	2416.40872243	376.0	-15.3426112867	-0.18764807029	-0.0344182080503	1135.85024477	490.576599629	2045.66852505	419.241680649	-5.43823406759	-0.0853725913279
1391.72328983	648.685432603	2416.40872243	376.0	1.57882372826	0.190401812765	0.0349232965453	1429.52515449	639.24452585	2454.55955671	385.789876376	-1.82132695522	-0.0285922598936
1391.72328983	648.685432603	2416.40872243	376.0	-6.35721935449	-0.313505852775	-0.057502907699	1141.75331374	802.485015602	2262.79231945	318.553990106	-2.84632872727	-0.0446833395176
1391.72328983	648.685432603	2416.40872243	376.0	-14.7724079777	-0.10624115403	-0.0194866386702	1226.48931473	518.210589056	2059.44696755	314.747063757	-4.86140927234	-0.0763172570225
1391.72328983	648.685432603	2416.40872243	376.0	-21.5975201429	-0.222849335675	-0.0408747864407	1116.16135928	490.984151337	1894.52436187	287.37885125	-6.36242629454	-0.099881103525
1391.72328983	648.685432603	2416.40872243	376.0	10.4008111233	0.500970851704	0.0918875369963	1629.13769984	660.858754912	2667.73482962	377.738374868	-0.843225051264	-0.0132374419351
1391.72328983	648.685432603	2416.40872243	376.0	14.9165935423	0.616502816775	0.113078286276	1705.97145738	632.959151873	2776.85458988	437.923980623	-0.340708044666	-0.00534863492411
1391.72328983	648.685432603	2416.40872243	376.0	-5.18955011913	-0.288462883524	-0.0529095531041	1135.61539372	719.75432021	2291.0079807	435.638266772	-2.97590095802	-0.0467174404713
1391.72328983	648.685432603	2416.40872243	376.0	3.15117169169	0.199484029736	0.0365891470535	1434.30763294	642.062538489	2492.55391005	416.183738623	-1.63748230069	-0.0257061585666
1391.72328983	648.685432603	2416.40872243	376.0	12.5768136494	0.504362127029	0.0925095610838	1639.05281508	733.251200481	2720.31594446	348.011928902	-0.339945993774	-0.00533667180179
1391.72328983	648.685432603	2416.40872243	376.0	-9.45100677422	-0.347230153422	-0.0636885827994	1081.43222867	678.911944466	2188.03377038	427.689597244	-3.82524212712	-0.0600508968151
1391.72328983	648.685432603	2416.40872243	376.0	-9.67250711109	-0.0124812781946	-0.00228930267692	1301.12366981	583.049188759	2182.68141692	298.508558351	-3.62475637724	-0.0569035538029
1391.72328983	648.685432603	2416.40872243	376.0	2.73081133615	0.336442856126	0.0617099882843	1521.53670898	581.618856672	2482.39628575	379.240720102	-1.69417163626	-0.0265961010401
1391.72328983	648.685432603	2416.40872243	376.0	-4.87734376559	0.237879224793	0.0436315526033	1456.41320369	522.602014923	2298.55216226	319.536943641	-2.83052240928	-0.0444352026575
1391.72328983	648.685432603	2416.40872243	376.0	-8.03469148534	-0.206506589747	-0.0378772174884	1184.480922	654.938255104	2222.25773656	382.838559459	-3.4262694391	-0.0537875893108
1391.72328983	648.685432603	2416.40872243	376.0	7.85019573633	0.304962526689	0.0559358999797	1504.21036067	762.648009186	2606.10153693	339.243167074	-1.12242145484	-0.0176204310022
1391.72328983	648.685432603	2416.40872243	376.0	-14.4075621731	-0.222532669228	-0.0408167038203	1146.42002876	574.723610208	2068.26313339	347.119494428	-4.76047370534	-0.0747327112298
1391.72328983	648.685432603	2416.40872243	376.0	3.68009657883	0.224864173573	0.0412443458498	1449.27695459	626.001411552	2505.33489716	430.056531019	-1.59359248468	-0.0250171504659
1391.72328983	648.685432603	2416.40872243	376.0	-10.0828980013	-0.411957791816	-0.0755608568996	1063.81716506	766.695557237	2172.76469565	342.251973355	-3.54970558348	-0.0557253623781
1391.72328983	648.685432603	2416.40872243	376.0	13.3817706511	0.598275474614	0.109735046701	1711.93626712	723.498295809	2739.76699566	304.332432731	0.0114191232603	0.000179264101417
1391.72328983	648.685432603	2416.40872243	376.0	-10.5450686749	0.00568692462984	0.00104308962396	1295.91470567	501.667833944	2161.59676319	364.014223575	-4.10871780649	-0.0645010644661
1391.72328983	648.685432603	2416.40872243	376.0	4.46392174345	0.27425686554	0.0503039005026	1481.58517317	633.323059671	2524.2753168	409.367083962	-1.46471419706	-0.0229939434389
1391.72328983	648.685432603	2416.40872243	376.0	10.4922509713	0.52992686631	0.0971986181787	1647.84244932	598.557201889	2669.94439008	423.544738874	-0.809312645556	-0.0127050650794
1391.72328983	648.685432603	2416.40872243	376.0	14.4256926072	0.344297182903	0.0631506204884	1529.98075186	805.130375289	2764.99241686	429.881289715	-0.213401876152	-0.00335010794587
1391.72328983	648.685432603	2416.40872243	376.0	-8.75622715062	0.106590492271	0.0195507139162	1363.56714037	496.636941391	2204.82248581	344.61840405	-3.65046865955	-0.0573072003069
1391.72328983	648.685432603	2416.40872243	376.0	15.3792334952	0.570998572159	0.104731946471	1692.41351982	748.746844231	2788.03386205	346.873498001	0.351113804634	0.0055119906536
1391.72328983	648.685432603	2416.40872243	376.0	9.20014517971	0.543101818565	0.0996151538087	1657.15343673	553.64435024	2638.72183303	427.924046058	-0.954742991185	-0.0149881160312
1391.72328983	648.685432603	2416.40872243	376.0	-5.98004799474	0.0128552379182	0.00235789396885	1307.18100265	550.262625176	2271.90632108	414.462693254	-3.26774716564	-0.0512990135894
1391.72328983	648.685432603	2416.40872243	376.0	-0.167630906807	0.232842176322	0.0427076625682	1446.69081813	515.777455886	2412.35807458	449.889800565	-2.32479206455	-0.0364959507779
1391.72328983	648.685432603	2416.40872243	376.0	2.22473673813	0.0680832231054	0.0124877518535	1355.81396037	697.534348683	2470.16745502	416.819145973	-1.73338504167	-0.0272116961016
1391.72328983	648.685432603	2416.40872243	376.0	-2.52571932631	-0.0822911410365	-0.0150937529414	1268.36132687	709.120294664	2355.37702033	377.895398795	-2.37069283068	-0.0372165279541
1391.72328983	648.685432603	2416.40872243	376.0	-2.20636061857	0.219876413554	0.0403294962497	1450.93943068	614.301818506	2363.094032	297.852782813	-2.3632474716	-0.037099646336
1391.72328983	648.685432603	2416.40872243	376.0	11.5113122131	0.592990075116	0.108765604387	1690.91135119	612.950483357	2694.56907482	390.707240268	-0.735723516524	-0.0115498197256
1391.72328983	648.685432603	2416.40872243	376.0	8.35607814995	0.425684657536	0.0780786239061	1577.24731672	573.280408951	2618.3257237	467.79799803	-1.0738671193	-0.0168581965353
1391.72328983	648.685432603	2416.40872243	376.0	-6.82496264187	0.0670685234167	0.0123016367235	1332.17584265	490.94644964	2251.48972985	428.36743756	-3.59407733898	-0.0564219362477
1391.72328983	648.685432603	2416.40872243	376.0	-6.6048294499	-0.234697384335	-0.0430479428347	1163.50202222	668.447085648	2256.8090475	424.859939638	-3.27616828176	-0.0514312132145
1391.72328983	648.685432603	2416.40872243	376.0	-6.0389381712	0.1286106085	0.0235896200476	1384.0261134	538.905676831	2270.48329372	347.551503494	-3.0684518619	-0.0481703588995
1391.72328983	648.685432603	2416.40872243	376.0	-4.39057566264	-0.264176407803	-0.0484549537423	1163.89605037	755.092204143	2310.31446916	391.326214639	-2.66542100185	-0.0418433438281
1391.72328983	648.685432603	2416.40872243	376.0	-2.26366425635	0.0420916904093	0.00772041276767	1340.25229219	664.937931549	2361.7093419	356.519118154	-2.33475172658	-0.0366523034
1391.72328983	648.685432603	2416.40872243	376.0	8.09436461291	0.493429209915	0.0905042571378	1623.831552	567.256925377	2612.00165496	420.913177583	-1.06917447018	-0.0167845285743
1391.72328983	648.685432603	2416.40872243	376.0	7.96398836841	0.396166184678	0.0726643772336	1560.84197125	667.718046747	2608.85123202	380.291214021	-1.06692051838	-0.0167491447155
1391.72328983	648.685432603	2416.40872243	376.0	8.31633967046	0.340433304794	0.0624419121045	1524.82511392	700.05909645	2617.36547962	392.481269244	-1.01288634189	-0.0159008844881
1391.72328983	648.685432603	2416.40872243	376.0	-8.32641411696	-0.425012341124	-0.0779553083499	1043.87191535	740.74035755	2215.20852544	430.596252547	-3.51108931171	-0.0551191414711
1391.72328983	648.685432603	2416.40872243	376.0	-11.7817344389	-0.391365606835	-0.0717838603879	1081.28564897	762.405871548	2131.7138638	288.022343276	-3.79967019084	-0.0596494535453
1391.72328983	648.685432603	2416.40872243	376.0	2.72918993095	0.056536924857	0.0103699421968	1355.24646935	799.806027512	2482.35710598	327.304609113	-1.6381549827	-0.0257167187237
1391.72328983	648.685432603	2416.40872243	376.0	-13.8399706516	-0.15653671783	-0.0287117971075	1202.96857251	568.082073492	2081.97846443	310.92781842	-4.54912977522	-0.071414910129
1391.72328983	648.685432603	2416.40872243	376.0	5.63439730391	0.117533857293	0.0215579342064	1384.3956548	699.454031283	2552.55879034	468.709104257	-1.35647991927	-0.0212948181989
1391.72328983	648.685432603	2416.40872243	376.0	-0.426271141381	0.330785544004	0.0606723301548	1519.03613478	553.992906285	2406.10826939	333.079228324	-2.12769639249	-0.0334018271977
1391.72328983	648.685432603	2416.40872243	376.0	4.22504868378	0.212870473404	0.039044474212	1445.36593749	694.408437838	2518.50316735	378.728792028	-1.45993691909	-0.0229189469245
1391.72328983	648.685432603	2416.40872243	376.0	3.70099151218	0.381051953344	0.0698921411123	1545.13220445	495.768117245	2505.83980415	464.939482459	-1.74661546594	-0.0274193950697
1391.72328983	648.685432603	2416.40872243	376.0	-2.03431875482	-0.1248702125	-0.0229035606199	1243.63129317	720.051284811	2367.2512666	403.568688622	-2.33245526283	-0.0366162521637
1391.72328983	648.685432603	2416.40872243	376.0	-14.365535356	-0.165158287415	-0.0302931561656	1197.16996773	569.953684946	2069.27867307	302.155020389	-4.63715433897	-0.0727967714124
1391.72328983	648.685432603	2416.40872243	376.0	5.43500094387	0.379713113603	0.069646572561	1548.88033244	588.122834332	2547.7405593	410.737392533	-1.36599821899	-0.0214442420563
1391.72328983	648.685432603	2416.40872243	376.0	16.8557791102	0.516554503736	0.0947458737594	1652.02641195	772.311788498	2823.71323909	399.375038638	0.464658863424	0.00729448765187
1391.72328983	648.685432603	2416.40872243	376.0	-3.37763668928	0.315751007613	0.0579147115945	1510.90017167	536.651281353	2334.79121486	287.239761836	-2.58614862586	-0.0405988795268
1391.72328983	648.685432603	2416.40872243	376.0	-5.47578314913	0.0789655232972	0.0144837716979	1359.35879677	599.194423592	2284.0914208	325.538200434	-2.87373469467	-0.0451135744847
1391.72328983	648.685432603	2416.40872243	376.0	7.2787479701	0.429514916184	0.0787811658445	1580.77037361	575.486103593	2592.29302327	436.036546063	-1.16760326743	-0.0183297216237
1391.72328983	648.685432603	2416.40872243	376.0	1.78102569211	-0.0575624132086	-0.0105580361718	1288.84806983	810.531463833	2459.44558261	360.066048941	-1.70635381865	-0.0267873440918
1391.72328983	648.685432603	2416.40872243	376.0	0.291699659716	0.174145322609	0.0319415485342	1413.49846387	572.984945338	2423.45737845	436.973969251	-2.15475582926	-0.0338266221234
1391.72328983	648.685432603	2416.40872243	376.0	11.1853949552	0.469725875467	0.0861566169235	1617.46136143	750.525536584	2686.69358177	318.706683756	-0.522812543891	-0.00820741827144
1391.72328983	648.685432603	2416.40872243	376.0	2.96003799047	0.0801421997789	0.0146995964378	1367.85437498	773.482256234	2487.93533862	346.598707412	-1.59483144596	-0.0250366004076
1391.72328983	648.685432603	2416.40872243	376.0	5.59689666905	0.411575412113	0.075490721224	1573.07575649	661.157653804	2551.65262173	317.419211439	-1.40744036373	-0.0220948251763
1391.72328983	648.685432603	2416.40872243	376.0	-0.694775703538	0.238718073588	0.0437854133507	1451.22715713	515.624110258	2399.62010173	432.76883434	-2.35995909976	-0.0370480235442
1391.72328983	648.685432603	2416.40872243	376.0	9.4295676227	0.273238041143	0.0501170288229	1485.00799733	808.403624307	2644.26561696	350.853995322	-0.906566242381	-0.0142318091426
1391.72328983	648.685432603	2416.40872243	376.0	7.48375005453	0.397676909127	0.0729414726939	1563.40010286	708.627393789	2597.24671152	325.219214866	-1.20128648408	-0.0188585005351
1391.72328983	648.685432603	2416.40872243	376.0	11.9585215028	0.610462894392	0.111970450182	1709.86504796	662.777065714	2705.3754791	332.733365429	-0.52219964717	-0.00819779665887
1391.72328983	648.685432603	2416.40872243	376.0	-11.6081853672	-0.144687496652	-0.0265384256516	1204.89482936	560.847606806	2135.9075187	370.165082535	-4.27314129576	-0.0670822809381
1391.72328983	648.685432603	2416.40872243	376.0	-13.4076777586	-0.408006847464	-0.0748361789185	1047.96622729	697.919879489	2092.4244276	346.538320822	-4.30466584667	-0.0675771718472
1391.72328983	648.685432603	2416.40872243	376.0	6.9852224789	0.113394487662	0.0207986954626	1384.32148193	755.158719883	2585.20024769	445.720045876	-1.1372823065	-0.0178537253767
1391.72328983	648.685432603	2416.40872243	376.0	-13.9355028002	-0.054247263515	-0.00994997496606	1254.49127422	487.061214222	2079.67001725	338.117528811	-4.81015449762	-0.075512629476
1391.72328983	648.685432603	2416.40872243	376.0	3.85966840154	0.302964979712	0.0555695120529	1503.92590096	692.659838156	2509.67408634	313.088347228	-1.58298568531	-0.0248506387018
1391.72328983	648.685432603	2416.40872243	376.0	-4.39886141561	0.0500431724952	0.0091788650945	1332.95964592	562.691864522	2310.1142515	414.462741055	-2.93523756567	-0.0460790826636
1391.72328983	648.685432603	2416.40872243	376.0	4.61647964143	0.080338380931	0.0147355797746	1367.77583747	793.03948509	2527.96173916	367.146416598	-1.38602722108	-0.0217586690908
1391.72328983	648.685432603	2416.40872243	376.0	16.6426402175	0.619383991016	0.113606748169	1731.12213839	750.792893822	2818.56293229	336.647900079	0.71993128327	0.011301903976
1391.72328983	648.685432603	2416.40872243	376.0	12.6081066699	0.357256508128	0.0655276060395	1533.34645432	718.498677314	2721.07211174	469.226980106	-0.575029725103	-0.00902715424023
1391.72328983	648.685432603	2416.40872243	376.0	-13.5252931116	-0.361402410074	-0.0662880429337	1051.99106187	618.67902286	2089.58235995	418.912275216	-4.73501783863	-0.0743330900883
1391.72328983	648.685432603	2416.40872243	376.0	0.00656107794117	0.287718696432	0.052773055105	1481.17476096	486.592423437	2416.56726489	448.800080499	-2.3170827444	-0.0363749253438
1391.72328983	648.685432603	2416.40872243	376.0	22.1931134839	0.591122600948	0.108423074275	1709.80295665	790.342354189	2952.68505244	452.539741595	1.47345885559	0.0231312222227
1391.72328983	648.685432603	2416.40872243	376.0	-10.3756021965	-0.324928699952	-0.0595980740925	1109.37041093	704.017989846	2165.69176595	352.303365176	-3.71627983774	-0.0583403428216
1391.72328983	648.685432603	2416.40872243	376.0	9.77839472949	0.558757433472	0.102486689925	1668.46288773	603.670799425	2652.69470559	380.561018431	-0.907254647685	-0.0142426161332
1391.72328983	648.685432603	2416.40872243	376.0	6.94434815997	0.471029999948	0.0863958180388	1609.68569523	578.767068657	2584.21255709	395.759793199	-1.19122209048	-0.0187005037752
1391.72328983	648.685432603	2416.40872243	376.0	0.434625131158	0.348399875732	0.0639031320125	1527.86232193	525.323612721	2426.91104201	373.725107364	-2.04071982625	-0.0320364179944
1391.72328983	648.685432603	2416.40872243	376.0	11.6048528325	0.332915527391	0.0610630094261	1518.41807927	725.858277758	2696.8293985	452.55304147	-0.666415538801	-0.0104617823988
1391.72328983	648.685432603	2416.40872243	376.0	12.7551052531	0.597752662341	0.109639153034	1712.07530601	721.452256084	2724.62419832	291.096636227	-0.0957429734517	-0.00150302941054
1391.72328983	648.685432603	2416.40872243	376.0	14.2168186469	0.614157441787	0.112648100108	1712.01377545	673.055255205	2759.94516827	374.876137616	-0.173783189858	-0.00272815054722
1391.72328983	648.685432603	2416.40872243	376.0	-2.83452644906	0.129040715902	0.0236685098866	1385.55247336	569.179957335	2347.91497808	393.182547383	-2.57063978437	-0.0403554126275
1391.72328983	648.685432603	2416.40872243	376.0	6.80908033366	0.571353150657	0.104796982879	1678.33162746	517.36807954	2580.94393353	385.244226529	-1.22936727928	-0.0192993293451
1391.72328983	648.685432603	2416.40872243	376.0	-3.65372477162	-0.24674299965	-0.0452573366929	1162.21071367	705.591079471	2328.11979836	460.31800522	-2.80518787501	-0.0440374862639
1391.72328983	648.685432603	2416.40872243	376.0	-16.1087556979	-0.287876551064	-0.0528020086325	1096.45581822	580.433417644	2027.15534467	350.266108805	-5.11631714379	-0.0803189504519
1391.72328983	648.685432603	2416.40872243	376.0	-7.71815506895	0.0632388677988	0.0115992053923	1346.77803788	568.990176044	2229.90655014	314.138336215	-3.28868971354	-0.0516277820022
1391.72328983	648.685432603	2416.40872243	376.0	-15.011859307	-0.208194471705	-0.0381868069893	1142.65621036	540.492075998	2053.66084474	370.512558385	-5.04743388051	-0.0792375805418
1391.72328983	648.685432603	2416.40872243	376.0	14.2380527683	0.560686708213	0.102840555432	1687.73874699	757.188971877	2760.45827143	315.530552568	0.227923037002	0.00357806965467
1391.72328983	648.685432603	2416.40872243	376.0	-10.7557727484	-0.421773994458	-0.0773613342734	1060.52860683	775.343508946	2156.50529158	320.6331758	-3.62655772481	-0.0569318324145
1391.72328983	648.685432603	2416.40872243	376.0	21.7536537584	0.595684150851	0.109259748872	1710.77349333	775.951526704	2942.0659093	455.340889268	1.32229194295	0.0207581152739
1391.72328983	648.685432603	2416.40872243	376.0	-9.3547694977	-0.224256734582	-0.0411329300407	1160.84464283	628.46303425	2190.35925633	401.051579245	-3.79491465464	-0.0595747983459
1391.72328983	648.685432603	2416.40872243	376.0	0.316181038119	-0.00843628509153	-0.00154737437482	1306.52501632	666.29653517	2424.04894862	451.227397129	-2.11608830411	-0.0332195966108
1391.72328983	648.685432603	2416.40872243	376.0	8.44405802499	0.56337524636	0.103333684219	1671.38429192	525.668046272	2620.45167708	423.399338886	-1.0452040139	-0.0164082262779
1391.72328983	648.685432603	2416.40872243	376.0	-3.71023857609	-0.164088588107	-0.0300969530644	1227.6937177	770.778048446	2326.75419386	328.282427715	-2.46602538455	-0.0387131143571
1391.72328983	648.685432603	2416.40872243	376.0	7.56880254215	0.52057606179	0.0954835036298	1643.42420243	578.572160762	2599.30192725	377.305564054	-1.13370915685	-0.0177976319757
1391.72328983	648.685432603	2416.40872243	376.0	2.27786435428	-0.0280733386253	-0.00514918169943	1300.41956989	738.566978743	2471.45123537	432.464686737	-1.72588048096	-0.0270938851013
1391.72328983	648.685432603	2416.40872243	376.0	-16.1084181254	-0.169271839381	-0.0310476594608	1156.64791859	497.742210042	2027.16350181	372.773373173	-5.39703879398	-0.084725883736
1391.72328983	648.685432603	2416.40872243	376.0	20.0428097876	0.612500303484	0.112344149575	1720.03831472	747.473202695	2900.72492636	433.213408943	1.00095296332	0.0157135473048
1391.72328983	648.685432603	2416.40872243	376.0	-9.81506610631	-0.217837439465	-0.0399555098064	1193.03821935	702.457366203	2179.23660893	283.741023379	-3.51327833366	-0.0551535060229
1391.72328983	648.685432603	2416.40872243	376.0	18.5560042337	0.542613882193	0.099525657042	1670.77322629	772.109010508	2864.79762727	421.915390476	0.743831200223	0.0116770989046
1391.72328983	648.685432603	2416.40872243	376.0	5.22656690098	0.377075494119	0.0691627832207	1546.44933741	572.349606264	2542.70394091	423.904997233	-1.40992665094	-0.0221338563727
1391.72328983	648.685432603	2416.40872243	376.0	5.7485991784	0.453733270751	0.0832232704973	1597.06478529	536.255257901	2555.3183744	421.998331202	-1.35900410758	-0.021334444389
1391.72328983	648.685432603	2416.40872243	376.0	-6.63198771052	-0.290347543649	-0.0532552354455	1154.52924637	781.303928943	2256.15279293	320.319617607	-2.90912192106	-0.0456691039412
1391.72328983	648.685432603	2416.40872243	376.0	-13.0928622445	-0.25239854244	-0.0462946702935	1119.70052779	577.217579909	2100.03165714	403.113549446	-4.68073769492	-0.073480968523
1391.72328983	648.685432603	2416.40872243	376.0	4.70448012608	0.525531443737	0.0963924144786	1648.68495903	541.686317203	2530.08819054	339.716914308	-1.49071237674	-0.0234020781278
1391.72328983	648.685432603	2416.40872243	376.0	-11.9714736711	-0.125843698127	-0.0230821163109	1217.32105808	548.726800572	2127.12898844	361.08112979	-4.34123747433	-0.0681512947304
1391.72328983	648.685432603	2416.40872243	376.0	1.67296501153	0.205348015617	0.0376647130625	1442.05525972	681.822150093	2456.83439489	332.956985085	-1.79477885398	-0.0281754922132
1391.72328983	648.685432603	2416.40872243	376.0	2.04192678007	0.37234091228	0.0682943712913	1541.8587361	511.950392376	2465.75001925	411.940890771	-1.86625028165	-0.0292974926475
1391.72328983	648.685432603	2416.40872243	376.0	8.06343475939	0.233474497277	0.0428236422004	1456.43512378	709.174003537	2611.25426329	445.645135971	-1.03321268945	-0.0162199794262
1391.72328983	648.685432603	2416.40872243	376.0	2.76409963084	0.192347184045	0.0352801144617	1425.54272577	590.149441849	2483.20066701	467.508499389	-1.83104472832	-0.0287448152012
1391.72328983	648.685432603	2416.40872243	376.0	13.1363993264	0.494389145721	0.090680327535	1645.06696518	795.801408809	2733.83782157	292.969447584	0.100142749427	0.00157209967704
1391.72328983	648.685432603	2416.40872243	376.0	-3.6843986227	-0.0949908108868	-0.0174231127819	1251.61609342	638.90210442	2327.37859274	436.8603949	-2.79961937879	-0.0439500687409
1391.72328983	648.685432603	2416.40872243	376.0	-1.19081900681	-0.124286248302	-0.0227964505323	1251.38953952	798.708840988	2387.63366808	337.535287573	-2.0961596047	-0.0329067441867
1391.72328983	648.685432603	2416.40872243	376.0	6.40985808095	0.250910974645	0.046021822202	1466.92995954	670.802806882	2571.2970922	433.564325771	-1.22915007973	-0.019295919619
1391.72328983	648.685432603	2416.40872243	376.0	-16.2626643788	-0.250291628582	-0.0459082224105	1099.39781856	520.656224763	2023.43628188	403.382238557	-5.48420208153	-0.0860942241998
1391.72328983	648.685432603	2416.40872243	376.0	-2.69640873833	-0.0279245179598	-0.00512188517238	1286.71260579	598.708904741	2351.25246649	465.830955956	-2.7745618415	-0.0435567008085
1391.72328983	648.685432603	2416.40872243	376.0	17.6105836931	0.55265087668	0.101366631819	1681.44914474	778.712241057	2841.95240286	381.791017064	0.759394372258	0.0119214187168
1391.72328983	648.685432603	2416.40872243	376.0	6.55941925419	0.167457316632	0.030714841642	1415.10857323	699.156692701	2574.91110143	460.645835503	-1.22717205651	-0.0192648674491
1391.72328983	648.685432603	2416.40872243	376.0	-11.1084360902	-0.118483277439	-0.0217320758325	1223.57104882	550.684234064	2147.98350382	373.728220941	-4.19991315731	-0.0659327026266
1391.72328983	648.685432603	2416.40872243	376.0	-11.0106971637	-0.275692930016	-0.0505673019104	1153.43639219	709.904243489	2150.34527577	287.004640091	-3.72336837806	-0.0584516228895
1391.72328983	648.685432603	2416.40872243	376.0	3.18113857077	0.201158249155	0.036896230586	1441.72386143	750.668961443	2493.27803233	300.885209453	-1.66659092117	-0.0261631227813
1391.72328983	648.685432603	2416.40872243	376.0	-10.5931222756	-0.433226116132	-0.0794618701636	1049.51602676	767.994162248	2160.43559179	342.925402777	-3.64304293672	-0.05719062695
1391.72328983	648.685432603	2416.40872243	376.0	14.9459095155	0.57441063385	0.105357783171	1684.12868376	697.136552008	2777.56298361	396.297747839	-0.07395812965	-0.00116103814207
1391.72328983	648.685432603	2416.40872243	376.0	-5.00342112484	0.264942690896	0.0485955045664	1475.91952102	523.640806075	2295.50561795	295.945290853	-2.84080397095	-0.0445966086491
1391.72328983	648.685432603	2416.40872243	376.0	10.4829605144	0.442178538165	0.0811039138235	1589.04414845	644.074854567	2669.71989467	436.600891657	-0.796886639877	-0.0125099943466
1391.72328983	648.685432603	2416.40872243	376.0	5.07248928439	0.222739912936	0.0408547162393	1448.85391055	656.047454596	2538.98079595	434.0794308	-1.40017673659	-0.0219807964928
1391.72328983	648.685432603	2416.40872243	376.0	-7.41809271487	-0.242027588117	-0.0443924409607	1172.55420548	707.797051739	2237.15728303	356.806025812	-3.16977682382	-0.0497610176424
1391.72328983	648.685432603	2416.40872243	376.0	9.10529596084	0.42548649596	0.078042277322	1579.25659192	659.107923634	2636.42988823	398.06537268	-0.942048163698	-0.0147888251758
1391.72328983	648.685432603	2416.40872243	376.0	3.76231557882	0.209686301274	0.0384604367708	1446.53901901	749.949411158	2507.32164424	310.833214081	-1.58172778297	-0.0248308914124
1391.72328983	648.685432603	2416.40872243	376.0	-3.06067984509	-0.130153232621	-0.0238725665115	1234.80336669	672.730128713	2342.45018769	434.916692287	-2.64114145618	-0.0414621892649
1391.72328983	648.685432603	2416.40872243	376.0	11.1776400715	0.283907667993	0.0520740403509	1487.38824083	730.56016241	2686.50619208	468.557788844	-0.710500853822	-0.0111538595576
1391.72328983	648.685432603	2416.40872243	376.0	5.03040125959	0.368623590876	0.0676125441813	1546.11752788	695.733180994	2537.96377724	296.113068373	-1.51490654991	-0.0237818924632
1391.72328983	648.685432603	2416.40872243	376.0	0.954234785219	0.108307873463	0.0198657141347	1381.15711935	686.391373533	2439.46693502	371.918442128	-1.87134199614	-0.0293774253711
1391.72328983	648.685432603	2416.40872243	376.0	-4.98072226906	0.0582507128992	0.0106842833638	1340.37351172	570.571594007	2296.05411508	385.109009358	-2.93777399847	-0.0461189010749
1391.72328983	648.685432603	2416.40872243	376.0	1.67777435299	0.404451796513	0.0741841152812	1567.27704351	547.356012225	2456.95060824	342.31755251	-1.84701819092	-0.0289955759956
1391.72328983	648.685432603	2416.40872243	376.0	11.4172387867	0.609097156041	0.111719947917	1702.21309141	609.977977166	2692.29587633	380.104807761	-0.759065725813	-0.0119162594319
1391.72328983	648.685432603	2416.40872243	376.0	7.89853786184	0.486021983044	0.0891456315195	1620.58235552	633.327121599	2607.26968027	353.360203148	-1.11761791464	-0.0175450222079
1391.72328983	648.685432603	2416.40872243	376.0	-17.2590615869	-0.290394539127	-0.0532638553058	1062.56289883	504.765675028	1999.35925284	432.030678975	-5.84202320839	-0.0917115103358
1391.72328983	648.685432603	2416.40872243	376.0	1.61884972341	0.355957846098	0.0652894068411	1538.85302056	633.763776461	2455.52674835	282.909951328	-1.91827553018	-0.0301142155444
1391.72328983	648.685432603	2416.40872243	376.0	8.60987766963	0.406075641846	0.0744819592527	1566.24933292	644.286152237	2624.45855743	413.92307228	-0.989090699016	-0.0155273265152
1391.72328983	648.685432603	2416.40872243	376.0	-23.329616346	-0.307623665123	-0.0564240031407	1056.54497314	504.377341423	1852.66983814	291.747523571	-6.69249777324	-0.105062759392
1391.72328983	648.685432603	2416.40872243	376.0	-16.6281714823	-0.203833369428	-0.0373868982811	1160.97967533	560.15952588	2014.60413635	293.464935141	-5.12642186913	-0.0804775803631
1391.72328983	648.685432603	2416.40872243	376.0	12.9510844577	0.411058965109	0.0753959950676	1568.44301542	725.925993677	2729.35985692	434.99084782	-0.545793631485	-0.00856818887731
1391.72328983	648.685432603	2416.40872243	376.0	-12.2553155939	-0.181381539496	-0.0332688076845	1185.47684478	587.167886863	2120.27020746	347.625475815	-4.2814165593	-0.0672121908838
1391.72328983	648.685432603	2416.40872243	376.0	3.13223716581	0.411060302711	0.0753962404091	1569.69241723	536.312516046	2492.09637451	386.091441236	-1.66796008771	-0.0261846167615
1391.72328983	648.685432603	2416.40872243	376.0	11.8164485592	0.648306371848	0.11891166028	1729.34389553	591.387168703	2701.9424161	381.211351863	-0.724612718124	-0.0113753958889
1391.72328983	648.685432603	2416.40872243	376.0	4.24876872257	0.0387479751961	0.00710711210493	1343.1311279	796.24560673	2519.07634044	379.699605811	-1.41732905153	-0.0222500636033
1391.72328983	648.685432603	2416.40872243	376.0	16.6284829309	0.585806748434	0.107448046301	1718.25760644	810.28297806	2818.22083438	289.680249887	1.03358835736	0.0162258768817
1391.72328983	648.685432603	2416.40872243	376.0	7.66235634475	0.304911676889	0.0559265731639	1503.00604627	722.36252442	2601.56256949	376.193998801	-1.08638497883	-0.0170547092439
1391.72328983	648.685432603	2416.40872243	376.0	-7.03631763224	-0.108420740045	-0.0198864160024	1253.39252642	682.888715553	2246.38252943	310.101287456	-3.0550455616	-0.0479598989263
1391.72328983	648.685432603	2416.40872243	376.0	-2.88050001209	-0.125434875737	-0.023007130546	1237.44147098	672.010916525	2346.80406889	437.351681389	-2.61765969286	-0.0410935587577
1391.72328983	648.685432603	2416.40872243	376.0	0.217925235505	0.0364928550283	0.00669348037936	1331.32682408	636.693196217	2421.67468683	453.654666536	-2.16406371396	-0.0339727427623
1391.72328983	648.685432603	2416.40872243	376.0	10.858663352	0.56083404316	0.10286757945	1668.28583453	555.880183254	2678.79841081	454.632393025	-0.787530273925	-0.0123631126205
1391.72328983	648.685432603	2416.40872243	376.0	-14.9639950029	-0.327774616835	-0.0601200691186	1087.83330077	636.699477433	2054.81744196	330.284663754	-4.69801265756	-0.0737521610291
1391.72328983	648.685432603	2416.40872243	376.0	8.78739392323	0.550081900403	0.100895432943	1665.17956145	655.557401807	2628.74807567	308.011112409	-1.10270350855	-0.0173108871044
1391.72328983	648.685432603	2416.40872243	376.0	-6.09360465499	-0.186331131089	-0.0341766564727	1206.0210067	690.607756439	2269.16232804	372.533564898	-2.98569844876	-0.0468712472332
1391.72328983	648.685432603	2416.40872243	376.0	-5.9908282561	0.215956925298	0.0396105879122	1443.94298105	531.832027234	2271.64582591	295.870817624	-2.99820281254	-0.0470675480776
1391.72328983	648.685432603	2416.40872243	376.0	5.61979125816	0.368912847021	0.0676655992335	1538.97531435	545.907680667	2552.20584858	467.322853562	-1.43968989214	-0.0226010972078
1391.72328983	648.685432603	2416.40872243	376.0	3.45326192468	0.276953061104	0.0507984338049	1487.56484998	697.465007012	2499.85364479	314.823787801	-1.6197708016	-0.025428113055
1391.72328983	648.685432603	2416.40872243	376.0	2.3203446428	0.461362205186	0.0846225614795	1604.31332221	508.946167469	2472.47773277	359.218243097	-1.77919959314	-0.0279309198295
1391.72328983	648.685432603	2416.40872243	376.0	-1.51454109406	0.00551889652274	0.00101227008854	1309.85310285	614.816271584	2379.81121933	455.141844897	-2.4912003666	-0.0391083260063
1391.72328983	648.685432603	2416.40872243	376.0	-0.327431355108	-0.0203616181542	-0.00373470619116	1302.00623053	687.356597408	2408.49664261	419.133814674	-2.11988034966	-0.0332791263683
1391.72328983	648.685432603	2416.40872243	376.0	14.3432371904	0.425494970253	0.0780438316677	1586.75045008	785.448654081	2762.99995698	390.800852822	-0.0641650890777	-0.00100730124141
1391.72328983	648.685432603	2416.40872243	376.0	-5.80780476732	0.0984355137726	0.0180549364953	1362.14464138	534.810187254	2276.06842145	379.11359282	-3.1169282802	-0.0489313701759
1391.72328983	648.685432603	2416.40872243	376.0	9.37319194557	0.360563556219	0.066134181258	1536.13397821	665.061760944	2642.90335018	441.707611018	-0.905102742857	-0.0142088342678
1391.72328983	648.685432603	2416.40872243	376.0	8.97323301208	0.484373082432	0.0888431919354	1619.30890325	672.664677831	2633.23870762	341.265126537	-1.03619538249	-0.0162668034927
1391.72328983	648.685432603	2416.40872243	376.0	1.29307280683	0.5081747041	0.0932088598862	1638.57501432	500.632956956	2447.65464652	308.446675247	-1.9485955379	-0.0305901968272
1391.72328983	648.685432603	2416.40872243	376.0	-5.31175071956	-0.340783378238	-0.0625061222006	1119.96606108	804.360212691	2288.05511473	363.728840962	-2.71819367737	-0.0426718002727
1391.72328983	648.685432603	2416.40872243	376.0	-7.38667946581	0.00763938433978	0.00140120769255	1305.15379356	550.788880605	2237.91635552	381.973681354	-3.42716034568	-0.0538015752855
1391.72328983	648.685432603	2416.40872243	376.0	-14.2036224465	-0.334940621937	-0.0614344500984	1059.81521525	586.999562659	2073.19115074	426.376372824	-4.97968202662	-0.0781739721604
1391.72328983	648.685432603	2416.40872243	376.0	-10.7583483806	-0.250990325887	-0.0460363767217	1140.02150955	627.61122145	2156.44305377	388.810322778	-4.03585097697	-0.0633571581941
1391.72328983	648.685432603	2416.40872243	376.0	-6.97707717604	-0.394582002788	-0.0723738082884	1074.42392638	774.500528947	2247.81402098	398.889565654	-3.11116805339	-0.0488409427533
1391.72328983	648.685432603	2416.40872243	376.0	2.35209721968	0.0378710412784	0.0069462658251	1341.51547019	755.862579482	2473.24500481	375.86695514	-1.65795991425	-0.0260276281671
1391.72328983	648.685432603	2416.40872243	376.0	-4.03758164838	0.192109048002	0.0352364358038	1430.73644386	577.28326114	2318.84424731	310.824542307	-2.64716862677	-0.0415568073276
1391.72328983	648.685432603	2416.40872243	376.0	-7.08985180944	-0.432667032756	-0.0793593236897	1050.47349375	785.554989067	2245.0889249	409.060442086	-3.14634225432	-0.0493931280113
1391.72328983	648.685432603	2416.40872243	376.0	-0.838465611849	0.320346562398	0.0587576233306	1510.24249338	531.512731887	2396.14796625	354.392740985	-2.20792592138	-0.0346613174471
1391.72328983	648.685432603	2416.40872243	376.0	-5.0519480223	0.0911703065385	0.0167223599667	1368.44832453	609.964641505	2294.33300977	315.920043732	-2.78639493019	-0.0437424635822
1391.72328983	648.685432603	2416.40872243	376.0	10.1741858653	0.602205759162	0.110455935283	1696.91821184	495.505239238	2662.25863712	469.835186044	-0.893928343213	-0.0140334119814
1391.72328983	648.685432603	2416.40872243	376.0	12.1787195036	0.638211161213	0.117060007559	1721.72899388	560.498964553	2710.6963628	428.46840437	-0.654202866613	-0.0102700607004
1391.72328983	648.685432603	2416.40872243	376.0	11.3986950216	0.464490828382	0.0851964101947	1604.12874088	683.02373448	2691.84778318	404.695307819	-0.717218184286	-0.0112593121552
1391.72328983	648.685432603	2416.40872243	376.0	0.00401477607607	0.416515713816	0.0763968660704	1577.75240939	546.950173347	2416.50573583	291.803153096	-2.11730360375	-0.0332386750982
1391.72328983	648.685432603	2416.40872243	376.0	9.62918561859	0.529690132075	0.0971551966388	1647.70408596	564.976383718	2649.08920362	436.408733939	-0.907565285013	-0.0142474927004
1391.72328983	648.685432603	2416.40872243	376.0	-8.21519019965	-0.159077643372	-0.0291778509487	1200.24283013	591.665863224	2217.89614988	425.987456534	-3.73073116741	-0.0585672082796
1391.72328983	648.685432603	2416.40872243	376.0	-5.72936909375	-0.0752442526426	-0.0138012202206	1254.95894568	579.485448907	2277.96374791	443.519353323	-3.30940915082	-0.0519530478936
1391.72328983	648.685432603	2416.40872243	376.0	9.32678147697	0.434290914114	0.0796571742689	1586.49136049	712.746617615	2641.78188356	342.543905456	-0.980187434198	-0.0153875578367
1391.72328983	648.685432603	2416.40872243	376.0	5.984658856	0.502363210176	0.0921429218958	1628.78754396	487.710836543	2561.02254104	444.524160536	-1.38038523169	-0.0216700978287
1391.72328983	648.685432603	2416.40872243	376.0	4.83796167894	0.368357764575	0.0675637866059	1544.65334651	654.983006358	2533.31365043	333.677297561	-1.45057004201	-0.0227719001886
1391.72328983	648.685432603	2416.40872243	376.0	-4.49160263654	0.0150469895979	0.00275990271422	1322.53833879	642.245394935	2307.87324455	343.089510819	-2.69219556277	-0.0422636666056
1391.72328983	648.685432603	2416.40872243	376.0	-4.20501799571	0.143592056615	0.0263375012134	1395.56766128	560.138294198	2314.7983008	359.092345329	-2.73996806423	-0.043013627382
1391.72328983	648.685432603	2416.40872243	376.0	-5.54051740005	0.116130916512	0.021300608311	1371.32515371	520.061535012	2282.52717671	391.140487985	-3.1223741754	-0.0490168630361
1391.72328983	648.685432603	2416.40872243	376.0	-3.05684868173	-0.162296439359	-0.0297682390607	1230.14047057	789.887560609	2342.54276426	322.514733073	-2.36118262373	-0.0370672311417
1391.72328983	648.685432603	2416.40872243	376.0	-1.52164885264	-0.174498238354	-0.0320062799622	1223.41088419	806.950478414	2379.63946683	349.278104232	-2.13457142881	-0.0335097555543
1391.72328983	648.685432603	2416.40872243	376.0	-3.25427036398	-0.27595342601	-0.0506150818067	1164.78122443	802.515695732	2337.77224951	370.475329346	-2.40490910701	-0.0377536751493
1391.72328983	648.685432603	2416.40872243	376.0	-15.5694362781	-0.195555268146	-0.0358685378111	1149.75737794	530.714498254	2040.18750617	359.715629984	-5.15196193315	-0.0808785232834
1391.72328983	648.685432603	2416.40872243	376.0	6.72851141497	0.429916534633	0.0788548302702	1582.18078262	593.438742873	2578.99705915	403.377533659	-1.2097755224	-0.0189917664428
1391.72328983	648.685432603	2416.40872243	376.0	6.17879721273	0.607224735002	0.111376510455	1704.20036039	498.342111227	2565.71371722	363.17124561	-1.31743542596	-0.0206818748189
1391.72328983	648.685432603	2416.40872243	376.0	13.888949235	0.436030825542	0.0799763069594	1585.11238311	728.10460558	2752.0225032	438.80551451	-0.422824631989	-0.00663774932479
1391.72328983	648.685432603	2416.40872243	376.0	9.44257858987	0.59012163057	0.108239477361	1689.70863972	537.119636182	2644.5800151	417.751739202	-0.933166512981	-0.0146493958082
1391.72328983	648.685432603	2416.40872243	376.0	13.0781578891	0.528094501126	0.0968625277194	1645.17757129	633.111961841	2732.4304704	454.140937271	-0.549864285712	-0.00863209239737
1391.72328983	648.685432603	2416.40872243	376.0	14.3360911461	0.50377275741	0.0924014595396	1653.97960734	808.659488346	2762.82727934	300.188183659	0.39019684805	0.00612553921586
1391.72328983	648.685432603	2416.40872243	376.0	-4.83614375708	-0.218532956462	-0.0400830807891	1199.05551318	787.409554352	2299.54772286	313.082655329	-2.62341832913	-0.0411839612108
1391.72328983	648.685432603	2416.40872243	376.0	4.43003978468	0.240997844148	0.0442035664248	1459.00040616	621.836676331	2523.4565902	442.619507711	-1.51376504401	-0.0237639724334
1391.72328983	648.685432603	2416.40872243	376.0	-15.2749593214	-0.273145769996	-0.050100104548	1130.65976427	628.070850777	2047.30327304	288.572657992	-4.69331289637	-0.0736783814186
1391.72328983	648.685432603	2416.40872243	376.0	-0.450061432332	0.358356735578	0.0657294085799	1538.4391108	557.494990121	2405.53339873	309.599297801	-2.14366071466	-0.0336524445001
1391.72328983	648.685432603	2416.40872243	376.0	4.71469271464	0.16063930532	0.0294642893104	1413.9840624	732.863911048	2530.33496843	383.486994978	-1.38766038857	-0.0217843075129
1391.72328983	648.685432603	2416.40872243	376.0	-12.644292121	-0.268095890655	-0.0491738610886	1113.95637723	594.573880669	2110.87094473	402.340686837	-4.54484821538	-0.0713476956888
1391.72328983	648.685432603	2416.40872243	376.0	19.899073846	0.512893249831	0.0940743304899	1650.29973724	792.993127009	2897.25167853	453.958814281	0.896471019381	0.0140733284047
1391.72328983	648.685432603	2416.40872243	376.0	9.98690942357	0.613985358073	0.112616536697	1706.48414584	564.90244177	2657.73327285	386.346685234	-0.889115886004	-0.0139578632026
1391.72328983	648.685432603	2416.40872243	376.0	-9.78924969422	-0.410204274666	-0.0752392286621	1068.46956719	778.722926258	2179.86043896	332.667945511	-3.46484449632	-0.0543931632075
1391.72328983	648.685432603	2416.40872243	376.0	14.3097108071	0.336244907256	0.0616736807145	1522.88537187	796.408441354	2762.18982253	442.896009303	-0.301464689865	-0.00473256969961
1391.72328983	648.685432603	2416.40872243	376.0	-9.70173312348	-0.269070869846	-0.0493526907275	1146.81602077	686.426495552	2181.97519701	348.732680691	-3.60480828047	-0.0565903968676
1391.72328983	648.685432603	2416.40872243	376.0	9.80400983901	0.416632877238	0.0764183560598	1573.01996077	667.426441138	2653.31367133	412.867269424	-0.863141067696	-0.0135500952543
1391.72328983	648.685432603	2416.40872243	376.0	9.01776710717	0.44409484327	0.081455400453	1591.08378036	629.904106132	2634.31483338	413.326946892	-0.951428032578	-0.0149360758646
1391.72328983	648.685432603	2416.40872243	376.0	2.9653508122	0.172418759441	0.0316248641674	1420.49826977	693.102271801	2488.06371811	374.463176543	-1.61107063159	-0.025291532678
1391.72328983	648.685432603	2416.40872243	376.0	-2.705954062	0.143971695624	0.0264071341937	1404.79669979	650.751664763	2351.02181245	295.4734479	-2.41448913197	-0.0379040680058
1391.72328983	648.685432603	2416.40872243	376.0	8.37676419787	0.203324375161	0.0372935390977	1437.38060309	714.490952839	2618.82558317	466.954027241	-1.01328753268	-0.0159071826167
1391.72328983	648.685432603	2416.40872243	376.0	0.276442810012	0.375654498422	0.0689021457121	1547.44963577	528.854967628	2423.08871061	346.78410721	-2.04412418177	-0.0320898615663
1391.72328983	648.685432603	2416.40872243	376.0	-7.33877972828	0.241649422	0.0443230781366	1458.93041682	496.846446452	2239.07380896	283.296945689	-3.25971801182	-0.0511729672185
1391.72328983	648.685432603	2416.40872243	376.0	9.85985103374	0.37448419513	0.0686874899359	1544.52750631	650.698238902	2654.66302283	459.437277621	-0.866430657265	-0.0136017371627
1391.72328983	648.685432603	2416.40872243	376.0	-11.3518684881	-0.111711672082	-0.0204900352315	1223.25174974	536.884589187	2142.10118213	381.964843197	-4.31208380133	-0.0676936232548
1391.72328983	648.685432603	2416.40872243	376.0	-3.05663497241	-0.157696153393	-0.0289244595365	1234.03626869	802.348861931	2342.54792835	306.162797729	-2.36601036291	-0.0371430198259
1391.72328983	648.685432603	2416.40872243	376.0	5.38340146526	0.222854582594	0.040875748825	1448.49350615	652.601413531	2546.493705	445.398785327	-1.3764171412	-0.0216078044144
1391.72328983	648.685432603	2416.40872243	376.0	-2.97451022007	0.105867904978	0.019418177729	1377.55831655	625.136190055	2344.53239803	341.837891417	-2.45996399312	-0.0386179590757
1391.72328983	648.685432603	2416.40872243	376.0	21.476651547	0.60441951252	0.110861979552	1722.92608338	796.688190135	2935.3724037	415.758130188	1.55171757233	0.024359773506
1391.72328983	648.685432603	2416.40872243	376.0	1.77441664765	-0.031009197555	-0.00568767379953	1302.10892809	777.212049844	2459.28588108	379.964903141	-1.72068597959	-0.0270123387691
1391.72328983	648.685432603	2416.40872243	376.0	13.8901285675	0.422535442672	0.0775009982891	1582.07011892	770.9216352	2752.05100069	399.059246576	-0.221519861311	-0.00347754884319
1391.72328983	648.685432603	2416.40872243	376.0	-0.600892690869	0.397859345039	0.0729749348934	1565.61298754	548.900574549	2401.88869904	287.375136946	-2.20110266504	-0.034554201963
1391.72328983	648.685432603	2416.40872243	376.0	-3.89030535112	-0.21879186689	-0.0401305698625	1196.21803805	771.841493079	2322.4030446	354.343513465	-2.50762976051	-0.039366244278
1391.72328983	648.685432603	2416.40872243	376.0	9.7859480069	0.602952811826	0.110592958882	1701.22207498	632.737856678	2652.87722364	318.917291991	-0.964008402089	-0.0151335698915
1391.72328983	648.685432603	2416.40872243	376.0	-1.66357016759	0.245005908786	0.0449387213475	1462.2515232	562.66440218	2376.2100678	351.294142423	-2.30936971452	-0.0362538416722
1391.72328983	648.685432603	2416.40872243	376.0	2.37136374116	0.537765942178	0.0986364530774	1658.79362158	506.702791703	2473.71056271	308.214149428	-1.81690244932	-0.0285228014022
1391.72328983	648.685432603	2416.40872243	376.0	0.768277418924	0.359033677049	0.0658535724595	1538.802127	577.967585726	2434.973445	318.203732274	-1.96731974322	-0.0308841403959
1391.72328983	648.685432603	2416.40872243	376.0	-2.25125207034	0.2173328394	0.0398629566031	1443.51384825	558.563932562	2362.00927104	359.931490234	-2.41430761288	-0.0379012184126
1391.72328983	648.685432603	2416.40872243	376.0	7.65394797926	0.57743203223	0.105911964826	1683.07144265	576.964646474	2601.35938901	341.323299894	-1.17522091935	-0.018449307996
1391.72328983	648.685432603	2416.40872243	376.0	-9.2858906863	-0.156286877291	-0.0286659716235	1217.52236256	634.11806702	2192.02364993	340.383220354	-3.57708219862	-0.056155136556
1391.72328983	648.685432603	2416.40872243	376.0	17.2129044923	0.484128319299	0.0887982977437	1631.56433244	797.568808058	2832.34284797	403.209707473	0.562555464974	0.00883132598075
1391.72328983	648.685432603	2416.40872243	376.0	-10.4140391717	-0.191728200926	-0.035166581241	1195.39059232	637.777835794	2164.76297153	331.594543415	-3.77523795011	-0.0592659018856
1391.72328983	648.685432603	2416.40872243	376.0	-5.59303608007	-0.0922322244517	-0.0169171358129	1255.66366535	643.22622703	2281.25811075	382.368218362	-2.96874068911	-0.0466050343659
1391.72328983	648.685432603	2416.40872243	376.0	1.51861559122	0.134328129626	0.0246383216481	1400.43689054	736.262825618	2453.10468204	316.404965879	-1.81450820691	-0.0284852151791
1391.72328983	648.685432603	2416.40872243	376.0	-10.9613787655	-0.138181787632	-0.0253451554717	1220.67395737	586.04832428	2151.53700984	344.814728193	-4.00327767607	-0.062845803392
1391.72328983	648.685432603	2416.40872243	376.0	2.28395694751	0.357424492108	0.0655584174812	1538.47283794	621.723472486	2471.59845733	311.402146904	-1.77936031613	-0.0279334429533
1391.72328983	648.685432603	2416.40872243	376.0	13.9341602966	0.615666529323	0.112924895327	1708.84872334	649.352828804	2753.11498724	394.913435096	-0.352903053829	-0.00554007933797
1391.72328983	648.685432603	2416.40872243	376.0	5.34171130934	0.13330023537	0.0244497863848	1398.39700474	768.984868659	2545.48630044	378.104427043	-1.30818029816	-0.0205365823887
1391.72328983	648.685432603	2416.40872243	376.0	-3.42483828481	0.160838215116	0.029500773132	1408.74411677	577.208294479	2333.65063139	347.698220142	-2.57422638161	-0.0404117171368
1391.72328983	648.685432603	2416.40872243	376.0	-21.4288004511	-0.298991690968	-0.0548407356875	1052.82147247	486.683509359	1898.60131922	359.096337388	-6.48714681415	-0.101839039469
1391.72328983	648.685432603	2416.40872243	376.0	11.9779061412	0.299302424258	0.0548977300547	1497.0932721	742.797186451	2705.84389119	465.953432641	-0.628060272901	-0.00985965891524
1391.72328983	648.685432603	2416.40872243	376.0	7.71741521207	0.270922357744	0.0496922886544	1482.62211322	764.527648874	2602.89301676	355.743254666	-1.10015176263	-0.0172708282987
1391.72328983	648.685432603	2416.40872243	376.0	5.85790457533	0.261545618803	0.0479724172419	1478.26014974	766.035858064	2557.95963954	313.663631739	-1.36811312316	-0.0214774430638
1391.72328983	648.685432603	2416.40872243	376.0	-4.3041198921	0.176286590386	0.0323342975763	1417.52711308	556.386368088	2312.40359394	338.490112764	-2.72599894311	-0.0427943319169
1391.72328983	648.685432603	2416.40872243	376.0	-11.31322334	0.0273342938548	0.00501362689926	1317.11227158	521.698485296	2143.03500686	304.224249977	-4.04690150571	-0.0635306358824
1391.72328983	648.685432603	2416.40872243	376.0	-9.99147172141	-0.254245369088	-0.046633413259	1167.74501543	706.803047358	2174.97392826	300.425865469	-3.55035590964	-0.0557355715798
1391.72328983	648.685432603	2416.40872243	376.0	-1.39024321969	0.131819517964	0.0241781947842	1396.90425351	667.631178331	2382.81476401	318.279332168	-2.20358831366	-0.0345932231344
1391.72328983	648.685432603	2416.40872243	376.0	-7.76824169513	-0.27316937951	-0.0501044349799	1145.91034122	702.841049427	2228.69625253	379.944861889	-3.297969938	-0.0517734684144
1391.72328983	648.685432603	2416.40872243	376.0	0.275221656873	0.242246961196	0.0444326781358	1463.0667736	615.58102962	2423.05920256	344.411399337	-1.99628309331	-0.0313388240708
1391.72328983	648.685432603	2416.40872243	376.0	-2.56268973689	0.0388181109491	0.00711997632962	1338.94972301	669.227708865	2354.4836641	346.30623223	-2.36903062275	-0.0371904336382
1391.72328983	648.685432603	2416.40872243	376.0	9.66496724407	0.274932842333	0.0504278874419	1484.32374073	783.303209538	2649.95383394	382.32688367	-0.876961511007	-0.0137670566877
1391.72328983	648.685432603	2416.40872243	376.0	9.65464051257	0.284673227957	0.0522144585394	1490.63733314	786.868376877	2649.7042979	372.198587878	-0.890775736803	-0.013983920515
1391.72328983	648.685432603	2416.40872243	376.0	10.2096483709	0.555332800656	0.101858547442	1667.06220505	652.732145514	2663.1155562	343.321205635	-0.89660890253	-0.0140754929754
1391.72328983	648.685432603	2416.40872243	376.0	-10.171805264	-0.415883724065	-0.0762809471873	1062.58556639	771.481458948	2170.6163328	336.549307465	-3.54940719622	-0.0557206781196
1391.72328983	648.685432603	2416.40872243	376.0	13.0917788698	0.310255868308	0.0569067990294	1506.01577483	798.813577386	2732.75960896	427.93025675	-0.467910480064	-0.007345533439
1391.72328983	648.685432603	2416.40872243	376.0	6.7313590222	0.391233027826	0.0717595428882	1556.90429129	618.382716376	2579.06586898	403.778861321	-1.20052906619	-0.0188466101442
1391.72328983	648.685432603	2416.40872243	376.0	-17.8420705858	-0.228163300444	-0.0418494681665	1112.78605125	506.226736354	1985.27137254	366.258584934	-5.71953643352	-0.0897886410285
1391.72328983	648.685432603	2416.40872243	376.0	-8.70595326552	-0.311529623888	-0.0571404299134	1107.10171931	675.944418415	2206.03730835	422.991170633	-3.66554551513	-0.0575438856378
1391.72328983	648.685432603	2416.40872243	376.0	9.10788917928	0.561566300645	0.103001889333	1672.1664918	645.022280608	2636.49255099	319.303778581	-1.06211523904	-0.0166737086191
1391.72328983	648.685432603	2416.40872243	376.0	11.7726522422	0.605590569798	0.111076773624	1707.83278994	670.40770483	2700.88411807	322.643623308	-0.517985054289	-0.00813163350532
1391.72328983	648.685432603	2416.40872243	376.0	-8.7743988122	-0.0835668216882	-0.0153277369201	1257.69369727	606.058380234	2204.38338419	340.631306687	-3.50860770624	-0.0550801837714
1391.72328983	648.685432603	2416.40872243	376.0	11.2849676435	0.551684424564	0.101189366208	1676.40383492	721.543860633	2689.09966489	291.151969347	-0.449995498416	-0.00706429353872
1391.72328983	648.685432603	2416.40872243	376.0	-1.86795888989	0.123538052559	0.0226592172706	1391.5719562	661.652019043	2371.27120089	318.047225647	-2.27221700088	-0.0356705965601
1391.72328983	648.685432603	2416.40872243	376.0	9.38490956752	0.392795631739	0.072046154024	1557.2780657	659.889018128	2643.18649581	426.019411986	-0.903459875367	-0.0141830435693
1391.72328983	648.685432603	2416.40872243	376.0	8.07606057833	0.345291507135	0.063332998374	1527.46599384	678.090267677	2611.55935468	406.003093163	-1.03614344779	-0.0162659881914
1391.72328983	648.685432603	2416.40872243	376.0	11.7630977781	0.212294054716	0.0389387481136	1444.62745966	810.669520819	2700.65324317	445.356262687	-0.63149678254	-0.00991360726122
1391.72328983	648.685432603	2416.40872243	376.0	1.44688595195	0.0573107945706	0.0105118845507	1357.12146467	803.485167481	2451.37140078	290.764768631	-1.85785654041	-0.0291657227694
1391.72328983	648.685432603	2416.40872243	376.0	-10.5680364361	-0.273857414471	-0.0502306336154	1142.74899943	681.666755895	2161.0417682	336.626012877	-3.75037129552	-0.0588755305419
1391.72328983	648.685432603	2416.40872243	376.0	-10.188394976	-0.405044944758	-0.074292909897	1077.06298596	791.062368181	2170.21545756	302.090103413	-3.48845680975	-0.0547638431672
1391.72328983	648.685432603	2416.40872243	376.0	3.51000642055	0.346932795183	0.0636340416696	1530.22357551	623.444260217	2501.22482374	347.556988005	-1.58805072719	-0.0249301527031
1391.72328983	648.685432603	2416.40872243	376.0	-18.5228980411	-0.295169239444	-0.0541396257234	1073.60135385	536.038045718	1968.81979852	359.18039895	-5.7578158819	-0.0903895742841
1391.72328983	648.685432603	2416.40872243	376.0	7.97463058138	0.439023147356	0.0805251554212	1592.16037283	719.060886129	2609.10839138	297.887132423	-1.17705504975	-0.018478101252
1391.72328983	648.685432603	2416.40872243	376.0	-6.57357883907	-0.249345645491	-0.0457347112052	1148.97472425	661.689239628	2257.56418999	446.900226109	-3.36840336302	-0.0528791736739
1391.72328983	648.685432603	2416.40872243	376.0	-3.83005610926	-0.113484861466	-0.0208152717289	1251.37174934	715.161962705	2323.85891253	357.32520049	-2.5441828597	-0.0399400762905
1391.72328983	648.685432603	2416.40872243	376.0	8.93707101454	0.584718181532	0.107248382526	1686.08872541	525.168224545	2632.36488596	421.107936002	-0.990705226348	-0.0155526723132
1391.72328983	648.685432603	2416.40872243	376.0	3.0389684549	0.246433675446	0.0452006007788	1465.15271375	644.11324205	2489.84262125	380.576665446	-1.62486147408	-0.0255080294204
1391.72328983	648.685432603	2416.40872243	376.0	8.11491853805	0.655178666773	0.120172169254	1737.51049547	552.91471127	2612.4983218	322.073115062	-1.18095805195	-0.0185393728721
1391.72328983	648.685432603	2416.40872243	376.0	1.88503140428	0.261337961779	0.047934329013	1478.20438895	681.933337953	2461.95878571	301.821058803	-1.82306481719	-0.0286195418711
1391.72328983	648.685432603	2416.40872243	376.0	8.96098944809	0.344355744273	0.0631613617523	1534.76368999	798.447817312	2632.94285307	299.731345768	-0.904617550459	-0.0142012174326
1391.72328983	648.685432603	2416.40872243	376.0	-10.5549499011	-0.363449742117	-0.0666635623838	1087.16418194	725.043224196	2161.35799237	349.150586239	-3.71107798164	-0.0582586810305
1391.72328983	648.685432603	2416.40872243	376.0	-9.15029312127	-0.103732664875	-0.0190265342764	1232.89033349	550.183369133	2195.30024132	412.226538696	-3.94180095077	-0.0618807056636
1391.72328983	648.685432603	2416.40872243	376.0	-16.2063562457	-0.32980896323	-0.0604932067553	1058.43891138	569.092301787	2024.79691652	397.265703353	-5.32096192961	-0.0835315844523
1391.72328983	648.685432603	2416.40872243	376.0	13.3703008435	0.402414144157	0.0738103712688	1562.72899189	733.94868195	2739.48983823	442.812164393	-0.499798530632	-0.00784613077915
1391.72328983	648.685432603	2416.40872243	376.0	-4.10514620804	-0.232124527208	-0.0425760321364	1191.12509748	792.226400031	2317.21161139	333.860113885	-2.51190099228	-0.0394332965821
1391.72328983	648.685432603	2416.40872243	376.0	-6.7664053938	0.188721254737	0.034615050392	1421.95077125	508.823423671	2252.9047123	322.130517383	-3.18378053476	-0.0499808561187
1391.72328983	648.685432603	2416.40872243	376.0	-4.52098147856	-0.364825619447	-0.0669159243299	1098.22220432	793.105022456	2307.16333165	415.836104871	-2.70787911195	-0.0425098761687
1391.72328983	648.685432603	2416.40872243	376.0	-14.0538452416	-0.339183367726	-0.0622126499864	1097.3730458	683.866805855	2076.81038018	295.570528526	-4.35605881812	-0.0683839688873
1391.72328983	648.685432603	2416.40872243	376.0	-1.38279934706	0.254843912623	0.0467431974731	1469.38416566	569.833469269	2382.9946384	343.777003469	-2.25718145121	-0.0354345596737
1391.72328983	648.685432603	2416.40872243	376.0	-3.8845692811	0.189183068632	0.034699755802	1423.01176713	536.293535508	2322.5416515	363.236348862	-2.71368741986	-0.0426010583965
1391.72328983	648.685432603	2416.40872243	376.0	-16.5193077062	-0.208231753589	-0.0381936451924	1143.05141888	535.928585073	2017.23473014	338.254726183	-5.27358906712	-0.082787897443
1391.72328983	648.685432603	2416.40872243	376.0	-10.7552476943	-0.167677818908	-0.0307552859332	1214.89328625	647.493404146	2156.51797903	294.131288627	-3.75870073661	-0.0590062909985
1391.72328983	648.685432603	2416.40872243	376.0	18.4527999027	0.612800161474	0.112399149206	1712.76671689	704.840524029	2862.30378881	444.696547893	0.477850418541	0.00750157642921
1391.72328983	648.685432603	2416.40872243	376.0	-7.74034877982	-0.107002673995	-0.0196263158465	1252.3507714	665.287048882	2229.37025937	311.732439092	-3.19561205984	-0.050166594346
1391.72328983	648.685432603	2416.40872243	376.0	15.2542662922	0.342382789489	0.062799484499	1527.17347917	800.747999929	2785.01414366	457.092664566	-0.174327169378	-0.00273669025712
1391.72328983	648.685432603	2416.40872243	376.0	-1.46056506531	-0.35459685744	-0.0650397757594	1106.23167936	809.21535138	2381.1155008	465.668470061	-2.32609225626	-0.0365163619507
1391.72328983	648.685432603	2416.40872243	376.0	-12.5070979151	-0.332446766488	-0.0609770298034	1083.07160151	643.643963665	2114.18611749	387.470552314	-4.35538256458	-0.0683733526622
1391.72328983	648.685432603	2416.40872243	376.0	10.4741520423	0.598093259078	0.109701624923	1695.37840094	614.219575681	2669.50704598	359.909069359	-0.875119010839	-0.0137381320383
1391.72328983	648.685432603	2416.40872243	376.0	-12.2391894006	-0.239626628591	-0.0439520595361	1166.55062973	658.7268242	2120.6598822	295.382428271	-4.03616882302	-0.0633621479282
1391.72328983	648.685432603	2416.40872243	376.0	1.07976010841	0.433544027058	0.0795201810451	1584.70348575	492.150872788	2442.50013987	365.645781334	-1.96041885659	-0.0307758062259
1391.72328983	648.685432603	2416.40872243	376.0	15.2479581025	0.608249064345	0.111564391846	1699.98618978	637.802948854	2784.86171201	447.072573381	-0.308098703598	-0.0048367143422
1391.72328983	648.685432603	2416.40872243	376.0	-16.3462212513	-0.259319743074	-0.0475641494999	1093.98045983	524.443520559	2021.41720633	402.993225941	-5.48968960647	-0.0861803705883
1391.72328983	648.685432603	2416.40872243	376.0	-11.3310512073	-0.227672997307	-0.0417595372903	1164.00606458	634.127665777	2142.60421272	344.470482363	-3.99713530981	-0.0627493769201
1391.72328983	648.685432603	2416.40872243	376.0	0.147178972412	0.0642618125502	0.0117868328229	1357.08530528	721.441527833	2419.96516796	341.438334847	-1.95936478289	-0.0307592587581
1391.72328983	648.685432603	2416.40872243	376.0	-15.7861432035	-0.245822109757	-0.0450884280552	1138.81140235	594.049794162	2034.95098113	302.089784619	-4.89253941274	-0.076805956244
1391.72328983	648.685432603	2416.40872243	376.0	6.51187343586	0.20312501934	0.0372569734666	1439.28371967	731.44018337	2573.76220013	403.038297088	-1.18506239723	-0.018603805294
1391.72328983	648.685432603	2416.40872243	376.0	-8.3501951062	-0.160212757489	-0.029386052364	1187.5782164	565.792194629	2214.63387955	461.263468513	-3.97366085631	-0.0623808611666
1391.72328983	648.685432603	2416.40872243	376.0	2.47345455423	0.152251472787	0.0279258020518	1411.01963816	740.51077991	2476.17749403	324.647075957	-1.69168589248	-0.0265570783748
1391.72328983	648.685432603	2416.40872243	376.0	-2.73711549987	-0.0681856197027	-0.0125065333277	1283.5928484	772.150191332	2350.26882475	294.525785015	-2.35496404054	-0.0369696081717
1391.72328983	648.685432603	2416.40872243	376.0	7.56763172803	0.491663122726	0.0901803233173	1624.82311837	636.855585395	2599.27363559	337.594931828	-1.17844466221	-0.0184999162043
1391.72328983	648.685432603	2416.40872243	376.0	-13.0933491035	-0.340248716222	-0.0624080550664	1075.48625085	638.083892202	2100.01989264	386.449749585	-4.48253327893	-0.0703694392297
1391.72328983	648.685432603	2416.40872243	376.0	-6.77137706489	-0.309774368054	-0.0568184827686	1122.31436504	723.51835657	2252.78457641	406.951854798	-3.16524781026	-0.0496899185284
1391.72328983	648.685432603	2416.40872243	376.0	3.52384702593	0.151217440205	0.0277361409034	1412.1048775	791.563492239	2501.55926933	297.890899594	-1.62943526943	-0.0255798315453
1391.72328983	648.685432603	2416.40872243	376.0	13.3200021933	0.382392650304	0.0701380503125	1553.35976466	773.856380502	2738.27441726	411.0582721	-0.388429283694	-0.00609779095282
1391.72328983	648.685432603	2416.40872243	376.0	-4.66031306654	-0.262124993529	-0.0480786855335	1175.92933606	804.070081578	2303.796511	323.797093357	-2.58531944965	-0.0405858626319
1391.72328983	648.685432603	2416.40872243	376.0	14.5560342588	0.488319496965	0.0895670390618	1619.240026	702.50694972	2768.1420039	446.395028179	-0.357918974311	-0.00561882220268
1391.72328983	648.685432603	2416.40872243	376.0	4.20620009687	0.591683477606	0.108525949671	1696.099879	531.55196968	2518.04770846	290.395859774	-1.65194663668	-0.0259332282054
1391.72328983	648.685432603	2416.40872243	376.0	-8.14083768083	-0.0388584707693	-0.0071273790846	1282.80763908	589.343759182	2219.69281063	347.541412374	-3.4204801116	-0.0536967050486
1391.72328983	648.685432603	2416.40872243	376.0	11.7599305736	0.56540722843	0.103706388193	1672.79840144	651.973042936	2700.57671057	375.805266194	-0.692793362749	-0.0108758769662
1391.72328983	648.685432603	2416.40872243	376.0	-9.87320301255	0.0257259000852	0.00471861703691	1322.40234245	559.299607584	2177.83178365	296.129833616	-3.6873083908	-0.0578855320377
1391.72328983	648.685432603	2416.40872243	376.0	-11.6445936689	-0.280157441644	-0.051386177851	1136.12813713	672.608841267	2135.02774533	326.29076693	-3.95182320726	-0.0620380409303
1391.72328983	648.685432603	2416.40872243	376.0	9.43934743287	0.388165991161	0.0711969903083	1558.90165861	757.173277589	2644.50193714	328.427000946	-0.910787968832	-0.0142980842831
1391.72328983	648.685432603	2416.40872243	376.0	-2.65249905191	0.121536166599	0.0222920334922	1387.43597506	624.929923058	2352.31350398	339.947605864	-2.40920961334	-0.0378211870226
1391.72328983	648.685432603	2416.40872243	376.0	-8.23820723458	-0.148339312339	-0.0272082377731	1210.24645878	592.216842117	2217.33996424	414.876663348	-3.68716998907	-0.0578833593261
1391.72328983	648.685432603	2416.40872243	376.0	0.595289502591	-0.0987902494365	-0.0181200017308	1261.05102088	756.060710771	2430.7933499	413.681618244	-1.9235427886	-0.0301969040597
1391.72328983	648.685432603	2416.40872243	376.0	8.07950307067	0.493989362163	0.0906069996631	1622.73952052	523.087293988	2611.64253936	465.815724857	-1.12671701409	-0.0176878652133
1391.72328983	648.685432603	2416.40872243	376.0	15.1262067907	0.637819667158	0.116988200139	1733.14837384	685.941935612	2781.9197027	362.829393242	0.112078838857	0.00175947941692
1391.72328983	648.685432603	2416.40872243	376.0	-1.17595214589	0.248735989219	0.0456228887048	1456.50142177	499.865976946	2387.99291221	431.625513489	-2.45665995668	-0.0385660903717
1391.72328983	648.685432603	2416.40872243	376.0	-10.123325384	-0.351718186239	-0.0645117729712	1108.44994723	762.627907886	2171.78780485	300.709949737	-3.50826464304	-0.0550747981639
1391.72328983	648.685432603	2416.40872243	376.0	-2.23514224028	-0.3012643009	-0.0552575753669	1144.52538582	802.825757359	2362.39855038	415.047407198	-2.32253052502	-0.0364604478025
1391.72328983	648.685432603	2416.40872243	376.0	0.0709141805619	-0.0341032413556	-0.0062551799992	1301.10350925	770.252812007	2418.12229888	346.765977621	-1.94279104272	-0.030499074454
1391.72328983	648.685432603	2416.40872243	376.0	-8.72571351908	-0.0594441005759	-0.0109031732531	1261.29016628	548.935949423	2205.55981986	395.333704159	-3.77051849887	-0.0591918131691
1391.72328983	648.685432603	2416.40872243	376.0	9.07940183555	0.423980902436	0.0777661229707	1578.33294875	661.610201367	2635.80418033	395.861030219	-0.945549455865	-0.0148437905159
1391.72328983	648.685432603	2416.40872243	376.0	-5.78559894022	-0.227817402187	-0.0417860238788	1181.00501989	706.849243734	2276.605005	388.750741373	-2.95463119411	-0.0463835352293
1391.72328983	648.685432603	2416.40872243	376.0	4.38588459369	-0.0522940678482	-0.00959172190906	1287.3471631	771.556278308	2522.38962031	463.486178901	-1.47371110828	-0.0231351822336
1391.72328983	648.685432603	2416.40872243	376.0	-12.6623423644	-0.0939185654836	-0.0172264426786	1233.478456	518.523177341	2110.43477708	358.433143734	-4.5423826771	-0.0713089902213
1391.72328983	648.685432603	2416.40872243	376.0	-12.9788208187	-0.179279419491	-0.0328832390849	1174.33303923	558.68855018	2102.7873641	369.765774695	-4.56865104082	-0.0717213664178
1391.72328983	648.685432603	2416.40872243	376.0	8.73708220402	0.469694329886	0.0861508308669	1608.64161274	629.445339197	2627.5323389	389.445386962	-0.992269544508	-0.0155772298981
1391.72328983	648.685432603	2416.40872243	376.0	3.58673242399	0.243081712964	0.0445857874109	1466.42797778	716.467546592	2503.07883758	320.183313207	-1.5883879891	-0.0249354472386
1391.72328983	648.685432603	2416.40872243	376.0	-4.14009280892	-0.0168625007033	-0.00309290181644	1290.3370793	572.733196021	2316.36715868	453.296883358	-3.0358257066	-0.0476581743579
1391.72328983	648.685432603	2416.40872243	376.0	-19.4499098044	-0.250068986924	-0.0458673857161	1097.17722684	506.381029503	1946.41940541	342.861149073	-5.98476534244	-0.093952360164
1391.72328983	648.685432603	2416.40872243	376.0	8.52819279801	0.397954028666	0.0729923016628	1562.50809649	702.207938741	2622.48471707	357.768681839	-1.0361693512	-0.0162663948383
1391.72328983	648.685432603	2416.40872243	376.0	11.6873614173	0.35888029968	0.0658254401467	1539.55463823	784.133442528	2698.82314314	375.135062379	-0.571992287581	-0.00897947076265
1391.72328983	648.685432603	2416.40872243	376.0	-15.2677575043	-0.372371680608	-0.068300014785	1046.74462673	621.035730058	2047.47729838	379.696941596	-4.9398538192	-0.0775487255762
1391.72328983	648.685432603	2416.40872243	376.0	-8.55286207248	-0.0196687838408	-0.00360762726354	1298.27454423	601.019079791	2209.7366173	310.442993275	-3.40741944558	-0.0534916710452
1391.72328983	648.685432603	2416.40872243	376.0	14.5762314002	0.459138602926	0.0842147107348	1606.30554629	756.217262089	2768.63004939	406.107241015	-0.122217302898	-0.00191863897799
1391.72328983	648.685432603	2416.40872243	376.0	14.6444521458	0.618057456693	0.113363436664	1706.44875171	623.674427532	2770.27854144	440.155362189	-0.396918648432	-0.00623106198481
1391.72328983	648.685432603	2416.40872243	376.0	-11.8386349575	-0.38699506639	-0.070982220541	1050.75506638	669.534677031	2130.3389147	410.049171294	-4.24938679833	-0.0667093688906
1391.72328983	648.685432603	2416.40872243	376.0	-13.6654126735	-0.156947211961	-0.0287870895013	1166.02569595	501.791680916	2086.19649863	418.379121769	-5.04950223295	-0.0792700507527
1391.72328983	648.685432603	2416.40872243	376.0	12.7915897255	0.530635895126	0.0973286674846	1665.14357707	755.99438682	2725.5058123	304.367848407	-0.0835144400433	-0.0013110587134
1391.72328983	648.685432603	2416.40872243	376.0	7.43065476973	0.337268429369	0.0618614140443	1522.69788626	678.131033774	2595.96371242	395.134792388	-1.10734272168	-0.0173837161959
1391.72328983	648.685432603	2416.40872243	376.0	8.3156961244	0.284479727187	0.0521789668355	1490.63883177	759.758833679	2617.34992891	366.952263468	-1.02732757605	-0.0161275914607
1391.72328983	648.685432603	2416.40872243	376.0	7.45988267054	0.620835429594	0.113872969478	1713.50163409	543.280273921	2596.66997797	339.888069959	-1.2039194659	-0.0188998346295
1391.72328983	648.685432603	2416.40872243	376.0	-16.836733228	-0.299221876516	-0.0548829560741	1085.53549306	574.360789623	2009.56443214	349.668149461	-5.28123240258	-0.0829078870107
1391.72328983	648.685432603	2416.40872243	376.0	4.49090452948	0.327837363507	0.0601315780461	1513.12463981	565.993042338	2524.9273312	445.809649049	-1.54240523597	-0.0242135829823
1391.72328983	648.685432603	2416.40872243	376.0	-5.33924137916	-0.226764180695	-0.0415928431208	1189.99001433	748.980135977	2287.39082803	348.420677731	-2.75221905211	-0.0432059505826
1391.72328983	648.685432603	2416.40872243	376.0	11.3599222146	0.496863413568	0.0911341550932	1626.38392688	684.59258395	2690.91087369	379.934362862	-0.731604140922	-0.0114851513489
1391.72328983	648.685432603	2416.40872243	376.0	-4.91542003358	0.064610370825	0.0118507650083	1343.8260295	566.244661284	2297.632084	387.561393208	-2.93756430447	-0.0461156091754
1391.72328983	648.685432603	2416.40872243	376.0	-11.1634783512	-0.374012401304	-0.0686009540175	1050.49884162	645.190165148	2146.65345783	450.964451061	-4.33164455649	-0.0680006994739
1391.72328983	648.685432603	2416.40872243	376.0	-13.9539870845	-0.121440532339	-0.0222744923586	1199.02373068	501.10712265	2079.2233614	379.09250807	-4.94581871021	-0.0776423659374
1391.72328983	648.685432603	2416.40872243	376.0	-6.91842899418	-0.243362658861	-0.0446373182064	1162.55458001	684.678326932	2249.23120076	401.998293824	-3.23135182364	-0.050727658142
1391.72328983	648.685432603	2416.40872243	376.0	14.5997681955	0.52208809673	0.0957608394589	1663.02174425	787.231702219	2769.19879456	318.945348097	0.345616434673	0.00542568971229
1391.72328983	648.685432603	2416.40872243	376.0	2.13621577693	0.0399299720962	0.00732391271024	1342.2224475	745.650692812	2468.0284268	380.155286485	-1.69017330029	-0.0265333328146
1391.72328983	648.685432603	2416.40872243	376.0	7.3661145118	0.485955683817	0.0891334709863	1621.06488061	634.82054598	2594.404156	338.518729416	-1.19584123196	-0.0187730177702
1391.72328983	648.685432603	2416.40872243	376.0	-9.47896969278	-0.0157740117291	-0.00289325233476	1299.35779086	586.611118933	2187.35807198	301.389162182	-3.58733553113	-0.0563160993898
1391.72328983	648.685432603	2416.40872243	376.0	-1.73788820945	0.313120156933	0.0574321637808	1504.80170814	517.643866527	2374.41424015	351.968665482	-2.35331202717	-0.036943673896
1391.72328983	648.685432603	2416.40872243	376.0	12.9755573578	0.500185917989	0.0917435652951	1640.50622473	756.880348144	2729.95122221	332.564649341	-0.151723069886	-0.00238183783181
1391.72328983	648.685432603	2416.40872243	376.0	-1.48727696496	0.250354384025	0.0459197329466	1469.8522152	607.220210698	2380.47003212	303.397606228	-2.26306398895	-0.0355269072049
1391.72328983	648.685432603	2416.40872243	376.0	-18.5445683183	-0.263832230636	-0.0483918251351	1110.50524215	558.474744395	1968.29615605	299.316169508	-5.55561530432	-0.0872153108999
1391.72328983	648.685432603	2416.40872243	376.0	0.955935387014	-0.113377428416	-0.020795566474	1251.55409319	749.288300293	2439.50802851	438.665635024	-1.92235120622	-0.0301781978999
1391.72328983	648.685432603	2416.40872243	376.0	5.12378805791	0.404486433491	0.0741904683587	1569.64904351	687.778777616	2540.22038398	282.792562861	-1.5551805465	-0.0244141373077
1391.72328983	648.685432603	2416.40872243	376.0	-1.78762129522	0.166551061308	0.0305486172611	1414.41190281	608.802055209	2373.21248553	349.998527515	-2.29567899007	-0.0360389166416
1391.72328983	648.685432603	2416.40872243	376.0	-4.05253497489	-0.0479028781086	-0.00878629459071	1271.22967173	578.73177732	2318.48291382	468.521464769	-3.08320004717	-0.0484018845709
1391.72328983	648.685432603	2416.40872243	376.0	7.82008931862	0.434480171469	0.0796918876503	1582.99137729	556.963813984	2605.37404283	465.418851559	-1.14301145874	-0.0179436649724
1391.72328983	648.685432603	2416.40872243	376.0	-16.4539905907	-0.291009915607	-0.0533767270005	1064.85108373	513.257249481	2018.81305861	440.704725402	-5.69132600291	-0.0893457771258
1391.72328983	648.685432603	2416.40872243	376.0	1.81068239433	0.301795360023	0.0553549816624	1502.54763798	638.195615303	2460.16220974	319.418956461	-1.81382110416	-0.0284744286367
1391.72328983	648.685432603	2416.40872243	376.0	6.33991044164	0.245271974404	0.044987522818	1465.84760751	724.73074751	2569.60687134	379.028516322	-1.2164773874	-0.0190969762543
1391.72328983	648.685432603	2416.40872243	376.0	-6.68245300188	-0.239310966616	-0.0438941611548	1164.18572222	680.822194187	2254.93334522	409.925428816	-3.21887311169	-0.0505317599951
1391.72328983	648.685432603	2416.40872243	376.0	-0.238916658505	0.15027148301	0.0275626344479	1397.05362943	566.049236	2410.63551946	447.532654028	-2.2834080465	-0.0358462801648
1391.72328983	648.685432603	2416.40872243	376.0	10.7868621719	0.409854552316	0.0751750829633	1569.00103498	719.446098458	2677.06340083	388.616267393	-0.782155948825	-0.0122787433097
1391.72328983	648.685432603	2416.40872243	376.0	3.49485376314	0.350806124817	0.0643444836422	1535.12334095	674.950570744	2500.8586736	290.784761907	-1.68606027598	-0.0264687641442
1391.72328983	648.685432603	2416.40872243	376.0	-1.70010064166	-0.172083674839	-0.0315634033086	1224.85737781	806.022093646	2375.32734224	344.447870783	-2.15937332686	-0.0338991103118
1391.72328983	648.685432603	2416.40872243	376.0	5.15722088904	0.481095036723	0.0882419363029	1615.97753908	519.192626367	2541.02825783	405.858092388	-1.42811749125	-0.0224194268641
1391.72328983	648.685432603	2416.40872243	376.0	-3.48501841304	0.100463671234	0.0184269389645	1357.0804363	512.31710028	2332.19643352	462.79889694	-3.0223712498	-0.0474469583955
1391.72328983	648.685432603	2416.40872243	376.0	-6.62902740419	-0.175817622847	-0.0322482800526	1214.24319541	699.337597474	2256.22432603	342.643533146	-3.00894995338	-0.0472362630044
1391.72328983	648.685432603	2416.40872243	376.0	16.0616393715	0.42915282446	0.0787147513684	1588.04259074	786.832508542	2804.52357717	429.648477888	0.126483043036	0.00198560507122
1391.72328983	648.685432603	2416.40872243	376.0	-2.52539890116	0.0366859406196	0.00672889593169	1334.75214271	645.076979071	2355.38476311	375.555641325	-2.41596433913	-0.0379272266739
1391.72328983	648.685432603	2416.40872243	376.0	-6.25628560069	-0.252377220796	-0.0462907595004	1176.71817139	755.973115844	2265.23129148	332.54000424	-2.87978925951	-0.0452086225983
1391.72328983	648.685432603	2416.40872243	376.0	-1.00104832266	-0.0531652964342	-0.00975152172307	1290.71570884	770.713677989	2392.21930345	330.789916623	-2.08915654751	-0.0327968060833
1391.72328983	648.685432603	2416.40872243	376.0	-16.6038901502	-0.189745169694	-0.0348028557766	1157.79620969	531.828255405	2015.19087258	325.566407485	-5.26434855677	-0.0826428344862
1391.72328983	648.685432603	2416.40872243	376.0	-17.0201665176	-0.186920383878	-0.0342847365881	1138.35820036	489.776561008	2005.13193413	376.997172766	-5.62793680979	-0.0883506563546
1391.72328983	648.685432603	2416.40872243	376.0	12.6459765454	0.555981251917	0.101977485678	1684.02998658	747.242391233	2721.98720271	290.714824902	-0.0812613065644	-0.00127568770117
1391.72328983	648.685432603	2416.40872243	376.0	-1.10412177622	0.116792298003	0.0214219181957	1390.05192863	705.21448887	2389.72862753	294.462210031	-2.17933007645	-0.034212403084
1391.72328983	648.685432603	2416.40872243	376.0	15.4704380323	0.565184205345	0.103665481538	1699.9787051	798.113552292	2790.23773644	292.145479053	0.702212122226	0.0110237381825
1391.72328983	648.685432603	2416.40872243	376.0	17.5689717047	0.559617163607	0.102644380706	1672.94032159	713.67211319	2840.94688715	454.334452371	0.231735835034	0.00363792519677
1391.72328983	648.685432603	2416.40872243	376.0	-16.1377448947	-0.164560518715	-0.0301835140711	1164.54721092	504.270741357	2026.45484719	357.636894916	-5.33227030628	-0.0837091099887
1391.72328983	648.685432603	2416.40872243	376.0	13.4130914655	0.311123212992	0.0570658864622	1507.70240051	808.550868934	2740.52383455	424.270565114	-0.389342171076	-0.00611212199492
1391.72328983	648.685432603	2416.40872243	376.0	-1.45219456712	0.233420624472	0.0428137609083	1454.43684706	565.838842998	2381.31776625	361.042076184	-2.28441062368	-0.0358620192101
1391.72328983	648.685432603	2416.40872243	376.0	1.77552917915	0.203130012588	0.0372578893228	1440.45429256	680.676908986	2459.31276439	338.181562838	-1.77776641055	-0.0279084208878
1391.72328983	648.685432603	2416.40872243	376.0	-15.741294393	-0.188324464275	-0.0345422715105	1156.30331026	530.136422186	2036.0347117	349.594979248	-5.15594754238	-0.0809410917171
1391.72328983	648.685432603	2416.40872243	376.0	-14.7463103584	-0.21304597896	-0.0390766652531	1152.41101603	568.5117915	2060.0775927	339.154785165	-4.82129960507	-0.0756875919163
1391.72328983	648.685432603	2416.40872243	376.0	10.1513806388	0.404921627975	0.0742702912647	1564.16834368	637.878639864	2661.70756964	459.660586095	-0.839660434332	-0.0131814824856
1391.72328983	648.685432603	2416.40872243	376.0	2.16658843173	0.240272013932	0.044070435424	1461.60385339	639.708961889	2468.76235428	367.449538993	-1.73558248821	-0.0272461929075
1391.72328983	648.685432603	2416.40872243	376.0	21.1834969605	0.590858644579	0.108374659681	1713.21822321	801.110937415	2928.2885907	413.959430072	1.49472488151	0.0234650687835
1391.72328983	648.685432603	2416.40872243	376.0	-13.8004463903	-0.36738445147	-0.0673852625587	1084.80124455	709.872872647	2082.93353212	288.259414923	-4.25505163406	-0.0667982988078
1391.72328983	648.685432603	2416.40872243	376.0	13.0265767134	0.634449113273	0.116369976756	1722.96834488	638.5138282	2731.18405837	369.701885293	-0.45931741173	-0.00721063440706
1391.72328983	648.685432603	2416.40872243	376.0	-12.629065267	-0.3078990739	-0.0564745183236	1085.97768756	603.983930588	2111.23888776	421.277269608	-4.59676708832	-0.0721627486393
1391.72328983	648.685432603	2416.40872243	376.0	13.8090792846	0.375860065312	0.0689398505709	1548.06153864	773.006591519	2750.09251875	429.024388598	-0.363670545601	-0.00570911374569
1391.72328983	648.685432603	2416.40872243	376.0	0.323355541121	0.375353033248	0.0688468512928	1551.27359079	589.459632217	2424.22231393	283.489090926	-2.0795009731	-0.0326452272073
1391.72328983	648.685432603	2416.40872243	376.0	4.42628751517	0.578190819448	0.106051140765	1685.72986404	516.751713739	2523.36592003	320.88434225	-1.55864407438	-0.0244685098018
1391.72328983	648.685432603	2416.40872243	376.0	-14.4580607538	-0.249847666151	-0.0458267912969	1098.53524494	522.299671368	2067.04288128	446.207964981	-5.2850975211	-0.0829685639105
1391.72328983	648.685432603	2416.40872243	376.0	7.86323551673	0.575155519152	0.105494409236	1681.41650786	586.011192971	2606.41663132	338.988930491	-1.15822026332	-0.0181824217162
1391.72328983	648.685432603	2416.40872243	376.0	-5.95446978401	0.100781309507	0.0184851998362	1364.95515573	540.419797096	2272.5243952	367.149442366	-3.10216061395	-0.0486995386806
1391.72328983	648.685432603	2416.40872243	376.0	-9.00767731441	-0.256246232836	-0.0470004095445	1141.09248652	647.269770575	2198.74642212	410.384165019	-3.72734887292	-0.0585141110349
1391.72328983	648.685432603	2416.40872243	376.0	-10.0251092963	-0.138715121641	-0.0254429790243	1231.05041444	641.740710928	2174.16110696	301.369981592	-3.63270974501	-0.0570284104397
1391.72328983	648.685432603	2416.40872243	376.0	-5.02508190334	-0.294202251659	-0.0539622618597	1145.72265514	770.181106105	2294.98220501	379.078443767	-2.73049071374	-0.0428648463695
1391.72328983	648.685432603	2416.40872243	376.0	5.41560940216	0.416079350353	0.0763168287514	1575.36926136	633.15908288	2547.2719804	338.74363616	-1.38835521193	-0.0217952152579
1391.72328983	648.685432603	2416.40872243	376.0	-14.0051110449	-0.367833101526	-0.0674675534713	1083.42314664	706.176982322	2077.98799756	288.387868597	-4.30105844619	-0.0675205407566
1391.72328983	648.685432603	2416.40872243	376.0	18.0255864503	0.602677744654	0.110542506356	1700.42272212	682.250546284	2851.98056569	469.307297285	0.201427731899	0.00316213079904
1391.72328983	648.685432603	2416.40872243	376.0	-4.00599039103	0.319427576069	0.0585890638425	1510.02846203	498.108885099	2319.6076212	311.470274077	-2.70037682383	-0.042392100845
1391.72328983	648.685432603	2416.40872243	376.0	-7.20505797076	-0.107184550244	-0.0196596753932	1234.28268467	573.332673584	2242.30507317	434.689714914	-3.58969603512	-0.0563531559674
1391.72328983	648.685432603	2416.40872243	376.0	-3.9693501972	0.102289479866	0.0187618268279	1375.34741435	616.802325429	2320.49299804	328.34325826	-2.61335189963	-0.0410259324903
1391.72328983	648.685432603	2416.40872243	376.0	7.75204899282	0.383095190693	0.0702669095182	1555.3414132	744.09075781	2603.72991046	304.297739448	-1.19428138878	-0.0187485304361
1391.72328983	648.685432603	2416.40872243	376.0	0.558028543572	0.274472571636	0.0503434650836	1473.21759014	500.869440441	2429.89297283	455.805942248	-2.23133850951	-0.0350288620017
1391.72328983	648.685432603	2416.40872243	376.0	-7.25086088708	-0.422742659867	-0.0775390058451	1054.66600637	774.950686099	2241.19828751	411.581595034	-3.19696738219	-0.050187870992
1391.72328983	648.685432603	2416.40872243	376.0	3.38435009229	0.171779295733	0.0315075744191	1424.92702754	789.293561652	2498.18845326	283.967864071	-1.68953265149	-0.0265232755337
1391.72328983	648.685432603	2416.40872243	376.0	8.12973241627	0.51647305177	0.094730933927	1641.51242277	648.149541943	2612.85628565	323.19432094	-1.16070481137	-0.0182214256102
1391.72328983	648.685432603	2416.40872243	376.0	-8.93508101571	0.0207393029419	0.00380398073035	1317.84373736	560.448625487	2200.50064541	322.208282568	-3.54853843196	-0.0557070397483
1391.72328983	648.685432603	2416.40872243	376.0	11.3771532918	0.57751512506	0.105927205624	1680.21106601	608.390832227	2691.32724694	402.725348705	-0.73543526017	-0.0115452945082
1391.72328983	648.685432603	2416.40872243	376.0	4.13872090134	0.0108605773223	0.00199203545898	1325.37685104	777.342753087	2516.41713529	413.697531168	-1.44177677722	-0.022633858355
1391.72328983	648.685432603	2416.40872243	376.0	-0.318007125788	0.06402444997	0.0117432960326	1360.14071487	758.554784282	2408.72437051	290.028871354	-2.07170420093	-0.0325228289
1391.72328983	648.685432603	2416.40872243	376.0	4.02242611593	0.405419526601	0.0743616152973	1562.5690201	501.944586967	2513.60697795	449.093370882	-1.65478720657	-0.0259778211393
1391.72328983	648.685432603	2416.40872243	376.0	-6.75226216545	-0.327915101826	-0.0601458367252	1112.71542674	737.500797535	2253.24647051	403.030246228	-3.13070740017	-0.0491476828911
1391.72328983	648.685432603	2416.40872243	376.0	11.655822823	0.283781497418	0.0520508982791	1488.23978237	771.160486529	2698.0610418	438.660772897	-0.652731520945	-0.0102469626522
1391.72328983	648.685432603	2416.40872243	376.0	0.00369939732692	-0.246379492484	-0.045190662598	1177.78687583	779.815108566	2416.49811499	458.896130595	-2.09896547718	-0.0329507924203
1391.72328983	648.685432603	2416.40872243	376.0	-0.422618260841	0.180784485399	0.0331592966616	1425.85283171	647.260177595	2406.19653792	333.083528613	-2.07600936459	-0.0325904138868
1391.72328983	648.685432603	2416.40872243	376.0	11.3912429146	0.511711940822	0.0938576560568	1647.60540193	737.65109112	2691.66770982	306.411216768	-0.451323829572	-0.00708514646109
1391.72328983	648.685432603	2416.40872243	376.0	6.37188114824	0.126029268106	0.0231161533576	1395.11296963	809.625237796	2570.37941428	365.64120686	-1.20152736396	-0.0188622820088
1391.72328983	648.685432603	2416.40872243	376.0	-16.9541632447	-0.349161585888	-0.0640428440734	1061.15892596	607.534974904	2006.72684297	338.032942111	-5.19327585995	-0.0815270935628
1391.72328983	648.685432603	2416.40872243	376.0	9.77500782415	0.600520791078	0.110146880242	1697.6471159	607.509694768	2652.61286411	347.456053443	-0.962932032061	-0.0151166724028
1391.72328983	648.685432603	2416.40872243	376.0	6.02810187193	0.229201037688	0.0420398088202	1453.57470208	677.78817302	2562.07230186	430.709426766	-1.26938762724	-0.0199275922644
1391.72328983	648.685432603	2416.40872243	376.0	-4.63671926853	-0.244375424353	-0.044823078568	1185.30702976	798.265930705	2304.36663359	320.793673129	-2.58548864751	-0.0405885187993
1391.72328983	648.685432603	2416.40872243	376.0	15.0996761139	0.534388010006	0.0980168763768	1649.36818816	675.458302864	2781.27861311	456.452122089	-0.323833186434	-0.00508372349191
1391.72328983	648.685432603	2416.40872243	376.0	-1.98228751943	-0.0583521978481	-0.0107028976244	1284.38978287	727.069234696	2368.50855391	357.049536345	-2.25125319698	-0.0353414944581
1391.72328983	648.685432603	2416.40872243	376.0	6.81635691675	0.413698695467	0.0758801715824	1571.06358965	593.369756403	2581.11976552	416.686419473	-1.20285745404	-0.0188831625438
1391.72328983	648.685432603	2416.40872243	376.0	-13.0025669357	-0.348941444193	-0.0640024659194	1050.33090293	592.204270847	2102.21356086	459.678387085	-4.86516945189	-0.0763762865288
1391.72328983	648.685432603	2416.40872243	376.0	-8.4872481666	-0.351912983914	-0.0645475025521	1102.42571345	754.684491925	2211.32211744	354.211912065	-3.29902664032	-0.051790057148
1391.72328983	648.685432603	2416.40872243	376.0	11.3981092414	0.480829710327	0.0881932704196	1625.25262816	747.586460246	2691.83362833	318.994539931	-0.479257303206	-0.00752366253071
1391.72328983	648.685432603	2416.40872243	376.0	-14.8293694108	-0.219343165983	-0.0402316885516	1149.33099417	573.117520262	2058.07054651	335.622032072	-4.81841419273	-0.0756422950193
1391.72328983	648.685432603	2416.40872243	376.0	14.4502795728	0.529238180723	0.0970723002059	1648.86669071	695.239856416	2765.58653845	421.479991324	-0.295104108562	-0.00463271755985
1391.72328983	648.685432603	2416.40872243	376.0	4.16686966196	0.452401729579	0.0829790406418	1594.76972926	488.126103959	2517.0973244	434.201491177	-1.6123944184	-0.0253123142605
1391.72328983	648.685432603	2416.40872243	376.0	-6.49320409444	-0.206783400168	-0.0379279897593	1187.0415352	669.730806214	2259.50637233	402.734030919	-3.17483345967	-0.0498403996809
1391.72328983	648.685432603	2416.40872243	376.0	-11.2614653874	-0.146166563425	-0.0268097144948	1186.49335005	529.250808897	2144.28569054	428.541531593	-4.51399932291	-0.0708634116626
1391.72328983	648.685432603	2416.40872243	376.0	5.96086934872	0.300170715759	0.0550569911517	1501.44533861	725.077268481	2560.44768931	333.925082222	-1.31828444434	-0.0206952032078
1391.72328983	648.685432603	2416.40872243	376.0	-0.546361884479	-0.14066339898	-0.0258003299669	1239.16404243	775.054674538	2403.2063862	388.98766923	-2.04201002868	-0.0320566723497
1391.72328983	648.685432603	2416.40872243	376.0	-4.34248422985	-0.134983385111	-0.0247585079073	1234.74207394	685.316120905	2311.47655473	391.41835989	-2.72441306335	-0.0427694358454
1391.72328983	648.685432603	2416.40872243	376.0	-9.51135292058	0.0830594731761	0.0152346795994	1347.92262321	497.075599612	2186.57556084	341.577338019	-3.80087597187	-0.0596683826039
1391.72328983	648.685432603	2416.40872243	376.0	5.08205640491	0.525929468901	0.0964654198277	1649.66659024	578.772791083	2539.21197668	310.772595354	-1.49510855756	-0.0234710919554
1391.72328983	648.685432603	2416.40872243	376.0	5.6430046133	0.188893050045	0.0346465609033	1429.70669192	707.097508992	2552.76677812	415.9625772	-1.29372042114	-0.0203095827494
1391.72328983	648.685432603	2416.40872243	376.0	-10.8118122864	-0.162821138567	-0.0298644788274	1215.63738473	635.901153062	2155.15114729	303.612609502	-3.79849486823	-0.0596310026409
1391.72328983	648.685432603	2416.40872243	376.0	10.7308404821	0.40816314525	0.0748648468911	1567.94484575	720.217051858	2675.70968783	387.547790226	-0.788358611991	-0.0123761163578
1391.72328983	648.685432603	2416.40872243	376.0	0.598986239267	0.287334045382	0.0527025028213	1491.43390329	595.998000423	2430.88267816	343.450774456	-1.96350660884	-0.0308242795736
1391.72328983	648.685432603	2416.40872243	376.0	2.98626553637	0.480232147377	0.0880836660632	1617.5741886	519.763438807	2488.56910333	351.231475926	-1.69055636485	-0.026539346387
1391.72328983	648.685432603	2416.40872243	376.0	16.0155402888	0.633204522512	0.116141695252	1716.08307773	618.354799704	2803.40963492	468.97175748	-0.266669262568	-0.00418633065257
1391.72328983	648.685432603	2416.40872243	376.0	3.26766417711	0.364176271493	0.0667968216238	1538.90890696	564.967101827	2495.36884463	391.492835841	-1.63903336563	-0.0257305080946
1391.72328983	648.685432603	2416.40872243	376.0	-7.06431068056	0.223489794606	0.0409922587318	1448.2839348	514.258600854	2245.70610297	283.163567314	-3.19569366029	-0.0501678753578
1391.72328983	648.685432603	2416.40872243	376.0	1.48978251422	0.328807718614	0.0603095595403	1514.2631416	538.196454183	2452.40795705	399.948361272	-1.91113141829	-0.0300020630815
1391.72328983	648.685432603	2416.40872243	376.0	6.1960754142	0.175025804293	0.0321030455417	1422.86858591	752.619772004	2566.13122919	390.642871275	-1.21551359016	-0.0190818459993
1391.72328983	648.685432603	2416.40872243	376.0	3.63614468009	0.362163705995	0.0664276790159	1538.15311371	581.009659948	2504.27283964	385.110065988	-1.5804923751	-0.0248114972543
1391.72328983	648.685432603	2416.40872243	376.0	-12.2173771323	-0.397119066132	-0.0728391537293	1046.60720498	677.269709221	2121.18695576	397.310041558	-4.26289235553	-0.066921387057
1391.72328983	648.685432603	2416.40872243	376.0	-14.3059776896	-0.0486253317704	-0.00891880626749	1263.35672823	502.39655417	2070.71782971	304.964547311	-4.74969740351	-0.0745635385166
1391.72328983	648.685432603	2416.40872243	376.0	16.2918028659	0.506305413158	0.0928659965441	1633.24155737	716.389032676	2810.08526793	460.454677885	-0.072958150573	-0.00114533988341
1391.72328983	648.685432603	2416.40872243	376.0	7.86989420237	0.212080990693	0.0388996681388	1443.75253009	725.982228193	2606.57753239	436.842774098	-1.04400586795	-0.0163894170792
1391.72328983	648.685432603	2416.40872243	376.0	-7.01045811437	-0.272788934518	-0.050034654167	1138.1691876	682.797371629	2247.00740107	426.04084185	-3.33626410589	-0.0523746327455
1391.72328983	648.685432603	2416.40872243	376.0	-12.522475075	-0.317000962012	-0.0581439768915	1068.47792399	578.83889519	2113.81454246	466.497723277	-4.83303577637	-0.0758718332241
1391.72328983	648.685432603	2416.40872243	376.0	-1.62962893511	0.227234160128	0.0416790462451	1448.58847004	549.911637019	2377.0302267	378.530119644	-2.35033227194	-0.0368968959488
1391.72328983	648.685432603	2416.40872243	376.0	-9.61743790351	-0.368346629374	-0.0675617441991	1091.81577828	754.629757197	2184.01211406	337.566578585	-3.47216271018	-0.0545080488254
1391.72328983	648.685432603	2416.40872243	376.0	-16.9802972141	-0.313552593615	-0.0575114808539	1082.95265463	593.072354345	2006.09533946	330.070330477	-5.21239357265	-0.0818272146414
1391.72328983	648.685432603	2416.40872243	376.0	-11.7243127043	-0.114943730693	-0.0210828559598	1231.96927241	566.110197333	2133.1014076	335.021937861	-4.16524937257	-0.0653885301816
1391.72328983	648.685432603	2416.40872243	376.0	-11.5512323402	-0.164938110986	-0.0302527716409	1197.21549834	583.313820309	2137.28373661	356.754417965	-4.17062564375	-0.0654729300431
1391.72328983	648.685432603	2416.40872243	376.0	-5.09852547701	-0.216143786363	-0.0396448617688	1194.06416712	734.986367981	2293.20750809	364.156972986	-2.74902211009	-0.0431557631097
1391.72328983	648.685432603	2416.40872243	376.0	5.68079940534	0.184196766522	0.0337851736101	1428.6048871	744.490631942	2553.68005477	380.584535725	-1.27858590802	-0.0200719922766
1391.72328983	648.685432603	2416.40872243	376.0	-13.4187528391	-0.310893092329	-0.0570236779767	1095.19393201	628.501027639	2092.15680839	368.461848742	-4.50822455382	-0.070772755947
1391.72328983	648.685432603	2416.40872243	376.0	11.483162801	0.619267463761	0.113585374864	1720.89018808	675.729082218	2693.88886997	297.269599674	-0.493683582815	-0.00775013473806
1391.72328983	648.685432603	2416.40872243	376.0	13.1538496257	0.513224467462	0.094135082073	1641.02296728	712.521664991	2734.25949212	380.714859854	-0.373232340164	-0.00585922041073
1391.72328983	648.685432603	2416.40872243	376.0	15.5353110416	0.38240316747	0.0701399793599	1552.91017761	782.796386313	2791.8053335	456.098769571	-0.130258974094	-0.0020448818539
1391.72328983	648.685432603	2416.40872243	376.0	-8.15471748727	-0.148755804356	-0.0272846302927	1222.02045371	639.174603774	2219.35741778	358.162360296	-3.39543064319	-0.0533034637863
1391.72328983	648.685432603	2416.40872243	376.0	-12.44399533	-0.175095969976	-0.032115915256	1179.85234399	563.968338842	2115.71093386	371.890251024	-4.45130436972	-0.0698791894775
1391.72328983	648.685432603	2416.40872243	376.0	15.8766566297	0.610965442774	0.112062627068	1711.80775779	693.65554748	2800.05363806	394.590332796	0.141030131501	0.00221397380693
1391.72328983	648.685432603	2416.40872243	376.0	-13.0812973705	-0.0608002841548	-0.0111519229924	1266.42936876	551.55361613	2100.31111176	282.328126875	-4.34101760198	-0.0681478430452
1391.72328983	648.685432603	2416.40872243	376.0	15.4903635281	0.625589319198	0.114744922817	1732.4505312	728.024872228	2790.71921786	330.243814431	0.426197289281	0.00669069527913
1391.72328983	648.685432603	2416.40872243	376.0	22.3162387448	0.558780238794	0.102490872853	1686.29101764	802.470132825	2955.66026198	466.899111512	1.42067354071	0.0223025673581
1391.72328983	648.685432603	2416.40872243	376.0	-1.80596308794	0.0690082799726	0.0126574247932	1361.85695088	718.893408504	2372.76927285	292.018913471	-2.26563282216	-0.0355672342568
1391.72328983	648.685432603	2416.40872243	376.0	-7.3433927126	-0.246017867754	-0.0451243337774	1169.52290612	709.021272575	2238.9623404	360.418161707	-3.1626691528	-0.0496494372496
1391.72328983	648.685432603	2416.40872243	376.0	3.34388677774	-0.0311299663442	-0.00570982508148	1297.18305781	730.216906511	2497.2106942	469.810729876	-1.65484057143	-0.0259786588922
1391.72328983	648.685432603	2416.40872243	376.0	19.0553255966	0.620332515646	0.11378072554	1728.73855341	752.150745718	2876.86327224	395.973973112	0.995970958687	0.0156353368711
1391.72328983	648.685432603	2416.40872243	376.0	-6.60107275843	-0.200384123247	-0.0367542412412	1204.97609015	736.340643139	2256.89982452	315.583091237	-2.93995093814	-0.0461530759519
1391.72328983	648.685432603	2416.40872243	376.0	-16.5221624962	-0.325585591204	-0.0597185603823	1084.76162916	619.517996567	2017.16574674	312.886121016	-5.01666005717	-0.0787544749949
1391.72328983	648.685432603	2416.40872243	376.0	-10.3319716313	-0.221358729633	-0.0406013810771	1187.60163645	682.309810905	2166.74605874	296.834611379	-3.64001683169	-0.0571431213767
1391.72328983	648.685432603	2416.40872243	376.0	14.5974761076	0.574825981935	0.105433965872	1684.58059398	695.747730027	2769.14340835	388.815084348	-0.118219828498	-0.00185588427784
1391.72328983	648.685432603	2416.40872243	376.0	-1.59219172388	-0.241003724785	-0.0442046450449	1178.01234449	754.957664887	2377.93486274	444.96485336	-2.33916520831	-0.0367215888274
1391.72328983	648.685432603	2416.40872243	376.0	-2.26935182005	0.141517276249	0.0259569472211	1388.54065168	536.475199896	2361.57190711	436.556055534	-2.63969880628	-0.0414395416998
1391.72328983	648.685432603	2416.40872243	376.0	11.2047632482	0.628473036789	0.115273851208	1715.49904045	544.25387618	2687.16159889	427.408682255	-0.751475292926	-0.0117971003599
1391.72328983	648.685432603	2416.40872243	376.0	10.0537753287	0.428777289253	0.0786458711029	1590.94895972	767.78376137	2659.34902641	300.61630532	-0.700323020443	-0.0109940819536
1391.72328983	648.685432603	2416.40872243	376.0	-7.81070912284	-0.0303678865547	-0.00557004522279	1270.18673097	507.886519001	2227.6700659	449.596815931	-3.90326627334	-0.0612757656726
1391.72328983	648.685432603	2416.40872243	376.0	-0.173336105371	0.0743649049081	0.0136399312011	1351.08301828	598.366106571	2412.22021366	462.771088812	-2.29541592149	-0.0360347868366
1391.72328983	648.685432603	2416.40872243	376.0	-11.0697260699	-0.151682400026	-0.0278214233357	1203.22127608	572.662954738	2148.91889613	373.034665311	-4.14684373791	-0.0650995877222
1391.72328983	648.685432603	2416.40872243	376.0	2.84937862034	0.404293260109	0.0741550367037	1568.97107934	606.400894878	2485.26135595	309.889381728	-1.72451513533	-0.0270724511041
1391.72328983	648.685432603	2416.40872243	376.0	-3.67226541861	0.0397528202767	0.00729141971327	1337.65097879	643.294172391	2327.67178055	346.726629366	-2.56153704832	-0.0402125125325
1391.72328983	648.685432603	2416.40872243	376.0	-0.927909909551	0.354467544399	0.0650160572999	1537.44008918	572.257745658	2393.98662644	284.288791606	-2.2381603929	-0.0351359559324
1391.72328983	648.685432603	2416.40872243	376.0	13.9359213758	0.627780391851	0.115146807016	1730.56223652	702.739158574	2753.15754211	319.856147018	0.0496840308275	0.000779969086774
1391.72328983	648.685432603	2416.40872243	376.0	-17.361161339	-0.30633602492	-0.056187825554	1063.64309138	536.161361096	1996.89210552	397.087653043	-5.64334144201	-0.0885924873156
1391.72328983	648.685432603	2416.40872243	376.0	3.95429741296	0.142534583851	0.0261435406916	1401.41206281	702.628306313	2511.96071003	407.920340907	-1.4949633414	-0.0234688122668
1391.72328983	648.685432603	2416.40872243	376.0	-7.94452470161	-0.116505121955	-0.0213692446726	1231.4802447	585.365566111	2224.43653459	407.590723774	-3.60444272773	-0.0565846582061
1391.72328983	648.685432603	2416.40872243	376.0	-17.8798213773	-0.287435183181	-0.052721053408	1079.29566078	537.08101074	1984.35915912	367.982487595	-5.64951244015	-0.0886893632677
1391.72328983	648.685432603	2416.40872243	376.0	-6.91147947858	0.00411983505205	0.000755655732217	1290.0701939	496.470216571	2249.39912946	462.858718996	-3.79210165109	-0.0595306381647
1391.72328983	648.685432603	2416.40872243	376.0	-5.67735986224	-0.144998288812	-0.0265954308166	1220.55322102	630.233060115	2279.22050352	428.434222384	-3.16533063646	-0.0496912187827
1391.72328983	648.685432603	2416.40872243	376.0	-7.70700010215	-0.275603862625	-0.0505509652651	1136.38051328	681.456779179	2230.17609973	412.338807271	-3.42200253929	-0.0537206050124
1391.72328983	648.685432603	2416.40872243	376.0	-9.07356281044	-0.121823738463	-0.0223447796153	1241.57157913	647.367141794	2197.15435925	308.215638321	-3.45417526732	-0.0542256713865
1391.72328983	648.685432603	2416.40872243	376.0	-9.95968763139	-0.398246975605	-0.0730460336766	1078.04043332	779.676593578	2175.74196178	318.024934888	-3.47472907043	-0.0545483370554
1391.72328983	648.685432603	2416.40872243	376.0	2.57295723725	0.117280787851	0.0215115164803	1388.16145007	725.471411252	2478.58188554	364.949024217	-1.64619495902	-0.0258429349925
1391.72328983	648.685432603	2416.40872243	376.0	-9.14360419705	-0.263684526116	-0.0483647333301	1159.54881302	711.692879822	2195.46187307	324.220180227	-3.41836264629	-0.0536634638351
1391.72328983	648.685432603	2416.40872243	376.0	5.62702784992	0.202853636918	0.0372071967936	1436.14573651	664.164585398	2552.38071421	452.070392309	-1.3488175727	-0.0211745301837
1391.72328983	648.685432603	2416.40872243	376.0	-7.64672758819	-0.217942674559	-0.0399748119147	1183.73932306	680.974614454	2231.63253001	366.9185925	-3.27005641891	-0.051335265603
1391.72328983	648.685432603	2416.40872243	376.0	-7.59239042501	-0.0905533820069	-0.0166092043299	1255.38846378	624.229706707	2232.94553796	353.327367475	-3.28873073834	-0.0516284260336
1391.72328983	648.685432603	2416.40872243	376.0	13.5035388694	0.611838536184	0.112222768926	1702.80344942	622.679636791	2742.70941351	417.226327295	-0.518917515026	-0.00814627182145
1391.72328983	648.685432603	2416.40872243	376.0	4.65355895443	0.413139875013	0.0757776733333	1572.01399492	580.412822034	2528.85772691	376.430909956	-1.45572806662	-0.0228528738873
1391.72328983	648.685432603	2416.40872243	376.0	4.19390956355	0.296899090814	0.0544569132087	1495.20418044	606.642887297	2517.75071894	415.903651202	-1.51774999882	-0.0238265305938
1391.72328983	648.685432603	2416.40872243	376.0	2.15445229309	0.25680747332	0.0471033516728	1465.05086483	547.483087237	2468.46909556	455.935143501	-1.92617139799	-0.0302381695131
1391.72328983	648.685432603	2416.40872243	376.0	-19.6039916923	-0.250139168299	-0.0458802583087	1100.15164356	512.034206455	1942.69615724	330.510307218	-5.96950283826	-0.0937127604122
1391.72328983	648.685432603	2416.40872243	376.0	0.544439177653	0.0533089396809	0.00977786861351	1354.81439856	790.590884372	2429.56459821	284.15931528	-1.97831868018	-0.0310568081661
1391.72328983	648.685432603	2416.40872243	376.0	-8.15103350603	-0.0429539899083	-0.0078785748181	1287.25079083	627.243094895	2219.44643782	304.952552103	-3.29911579722	-0.0517914567852
1391.72328983	648.685432603	2416.40872243	376.0	-5.87842129968	-0.370264732334	-0.0679135605895	1085.94733902	757.506520803	2274.36203741	430.908177586	-3.03404668401	-0.0476302462169
1391.72328983	648.685432603	2416.40872243	376.0	12.8230699474	0.461326159724	0.0846159500595	1612.86949199	769.564774365	2726.26650312	343.832236771	-0.218096762118	-0.00342381102226
1391.72328983	648.685432603	2416.40872243	376.0	-6.57677943212	-0.234499274883	-0.0430116058112	1176.03353291	704.301213288	2257.48685058	377.152104379	-3.06983797156	-0.0481921188627
1391.72328983	648.685432603	2416.40872243	376.0	-14.0085799407	-0.324385528956	-0.0594984462501	1058.89467721	565.555104102	2077.90417486	453.454393541	-5.10941865829	-0.0802106539762
1391.72328983	648.685432603	2416.40872243	376.0	15.4290816874	0.441417208555	0.0809642715618	1601.35249951	802.327747234	2789.23839812	385.558151379	0.236540184446	0.0037133466946
1391.72328983	648.685432603	2416.40872243	376.0	10.5553871522	0.492631405598	0.0903579247245	1623.63881864	675.968991054	2671.47001826	371.862208569	-0.834519690202	-0.013100780066
1391.72328983	648.685432603	2416.40872243	376.0	-3.28342273303	0.0578388129212	0.010608733111	1342.64712975	596.866414386	2337.06780912	397.554264983	-2.63636778881	-0.0413872494319
1391.72328983	648.685432603	2416.40872243	376.0	-9.61719978409	-0.138858796905	-0.0254693317874	1221.89325863	600.012211478	2184.017868	362.112397888	-3.75700053194	-0.0589796001874
1391.72328983	648.685432603	2416.40872243	376.0	-4.30630241006	-0.102137269808	-0.0187339086221	1256.08711204	694.937208698	2312.35085538	361.326534643	-2.64440166911	-0.0415133700018
1391.72328983	648.685432603	2416.40872243	376.0	-12.1189869768	-0.357635527237	-0.0655971253186	1052.76210308	617.040787387	2123.56446406	453.761573586	-4.60038252986	-0.0722195059633
1391.72328983	648.685432603	2416.40872243	376.0	-17.3773145044	-0.192692982234	-0.035343540395	1141.76158117	504.778672191	1996.50177903	349.961525666	-5.57224758909	-0.0874764142714
1391.72328983	648.685432603	2416.40872243	376.0	-4.77884399777	-0.2378547794	-0.0436270688554	1187.95910824	787.877492846	2300.93231924	325.095718152	-2.61453737999	-0.041044542857
1391.72328983	648.685432603	2416.40872243	376.0	5.56201037408	0.175175417256	0.032130487391	1421.29034997	710.645186015	2550.80962625	418.874090266	-1.30314701397	-0.0204575669383
1391.72328983	648.685432603	2416.40872243	376.0	-10.8843555909	-0.0100634946258	-0.00184583540459	1288.01057613	511.785271507	2153.39820455	353.602356912	-4.12721535907	-0.0647914499069
1391.72328983	648.685432603	2416.40872243	376.0	-12.7724128764	-0.239877474533	-0.0439980694301	1157.70816057	636.620293662	2107.77502362	313.446569389	-4.20929662007	-0.0660800097342
1391.72328983	648.685432603	2416.40872243	376.0	-5.11999879092	-0.248598417562	-0.045597655459	1160.10251944	697.733051013	2292.68862506	434.853054613	-2.99042078708	-0.0469453812728
1391.72328983	648.685432603	2416.40872243	376.0	9.5931563529	0.39863939526	0.0731180108693	1560.84721829	654.159704365	2648.2185893	433.211666649	-0.883921208776	-0.0138763141095
1391.72328983	648.685432603	2416.40872243	376.0	9.13482324179	0.629592624078	0.11547920471	1718.24061177	556.123354784	2637.14338803	362.77942147	-1.00156948334	-0.015723225798
1391.72328983	648.685432603	2416.40872243	376.0	-4.70233505739	-0.242513535525	-0.0444815729135	1184.81777447	784.43996783	2302.78108795	333.523345653	-2.60841241769	-0.0409483896026
1391.72328983	648.685432603	2416.40872243	376.0	-10.3136274947	-0.220744616689	-0.0404887411389	1139.35117151	569.945502818	2167.18932805	457.892653728	-4.35967831292	-0.0684407898418
1391.72328983	648.685432603	2416.40872243	376.0	7.35708421504	0.253505610485	0.0464977275285	1468.94769989	691.95931962	2594.18594712	433.278927614	-1.11146059258	-0.017448360951
1391.72328983	648.685432603	2416.40872243	376.0	4.20153036111	0.28378947351	0.0520523612455	1491.17645836	694.776190452	2517.93486855	331.98221974	-1.5080461045	-0.0236741931633
1391.72328983	648.685432603	2416.40872243	376.0	-0.573429467346	-0.265072131525	-0.0486192464279	1168.8507286	800.537817478	2402.55232277	433.163776688	-2.10686310464	-0.0330747740132
1391.72328983	648.685432603	2416.40872243	376.0	-6.6473245158	-0.279783767832	-0.0513176390007	1159.12581678	767.863658233	2255.78219302	328.792718008	-2.92958791598	-0.0459903911457
1391.72328983	648.685432603	2416.40872243	376.0	3.32064238393	0.291355257481	0.0534400692372	1487.98331429	550.546348271	2496.64901464	458.119352083	-1.74851226886	-0.0274491721956
1391.72328983	648.685432603	2416.40872243	376.0	1.01650824255	0.260913943666	0.0478565560649	1466.29697138	524.627882767	2440.97171627	450.046862124	-2.11301605959	-0.0331713667125
1391.72328983	648.685432603	2416.40872243	376.0	0.984253317685	0.360898488786	0.0661956142308	1537.24941087	540.627500645	2440.19230545	362.315393937	-1.94385230808	-0.0305157348208
1391.72328983	648.685432603	2416.40872243	376.0	10.7800903849	0.589309095997	0.10809044314	1688.67933035	585.697099484	2676.89976678	402.523336945	-0.795248709943	-0.0124842811608
1391.72328983	648.685432603	2416.40872243	376.0	9.96355361671	0.181688188745	0.0333250529614	1426.63333235	804.984689121	2657.16890109	425.550879617	-0.80669505882	-0.0126639726659
1391.72328983	648.685432603	2416.40872243	376.0	7.52210128491	0.399140390331	0.0732099028487	1559.96957048	578.096316732	2598.17343399	460.107546781	-1.16295600953	-0.0182567662406
1391.72328983	648.685432603	2416.40872243	376.0	7.6182310289	0.250314922146	0.0459124948911	1468.42893643	732.750404179	2600.49632151	399.316980902	-1.06942727865	-0.01678849731
1391.72328983	648.685432603	2416.40872243	376.0	15.1012254121	0.614873109572	0.112779367126	1703.95989939	626.801469783	2781.31605048	450.554681313	-0.350170912168	-0.00549718857407
1391.72328983	648.685432603	2416.40872243	376.0	-17.5894471071	-0.128145299826	-0.0235042736291	1203.41175148	503.784414762	1991.37578831	284.179622068	-5.44326797766	-0.0854516166038
1391.72328983	648.685432603	2416.40872243	376.0	-2.58809822437	0.222875521794	0.0408795894706	1449.95134701	578.587055098	2353.86969119	325.331289082	-2.42545104782	-0.0380761545969
1391.72328983	648.685432603	2416.40872243	376.0	0.17634661485	0.351932848976	0.0645511461805	1533.11563608	556.106265557	2420.66997742	331.448075777	-2.04463016498	-0.0320978047878
1391.72328983	648.685432603	2416.40872243	376.0	8.69354909354	0.300170404251	0.0550569340152	1500.45925472	762.324789814	2626.48040102	363.69635648	-0.997606949568	-0.0156610196164
1391.72328983	648.685432603	2416.40872243	376.0	9.75542929272	0.527133761092	0.0966863098115	1646.35457808	590.503438372	2652.13976677	415.281750318	-0.886907432724	-0.0139231936063
1391.72328983	648.685432603	2416.40872243	376.0	-1.20551705705	0.334909122385	0.0614286724844	1524.8555762	579.531997887	2387.27850312	282.890929027	-2.27301628916	-0.0356831442568
1391.72328983	648.685432603	2416.40872243	376.0	11.5655688303	0.631928477867	0.11590764451	1718.43018377	608.382958208	2695.88013645	369.066994472	-0.749109632673	-0.0117599628363
1391.72328983	648.685432603	2416.40872243	376.0	6.46490427861	0.276121411647	0.0506458935522	1481.7322529	640.968206748	2572.62723332	449.926773671	-1.25176651493	-0.0196509656974
1391.72328983	648.685432603	2416.40872243	376.0	-4.66640691105	0.0096970789092	0.00177862782634	1308.44379075	574.10359093	2303.64925881	421.101877129	-3.00054989822	-0.0471043940066
1391.72328983	648.685432603	2416.40872243	376.0	-0.852388332257	0.0289920137121	0.0053176840998	1337.37825408	735.300043513	2395.81153642	323.133238829	-2.09353819524	-0.032865591762
1391.72328983	648.685432603	2416.40872243	376.0	-3.38330059974	-0.161294262593	-0.0295844208718	1232.05217436	800.20872642	2334.65435163	302.393450857	-2.41554393256	-0.0379206268847
1391.72328983	648.685432603	2416.40872243	376.0	6.69422906729	0.127397092728	0.0233670382847	1392.15444992	737.1268668	2578.16865751	448.887340795	-1.18108702405	-0.0185413975518
1391.72328983	648.685432603	2416.40872243	376.0	-0.960907717386	0.211913671311	0.038868978597	1436.17339434	540.177613945	2393.18926454	416.838256254	-2.33605594271	-0.0366727777505
1391.72328983	648.685432603	2416.40872243	376.0	19.9555438733	0.643647503652	0.118057135666	1738.55037361	715.306217001	2898.6162252	444.759634581	0.853175951568	0.0133936570105
1391.72328983	648.685432603	2416.40872243	376.0	11.6190907137	0.353754849976	0.0648853356523	1537.84862285	795.228684539	2697.17344391	364.096136522	-0.536919039495	-0.00842887032174
1391.72328983	648.685432603	2416.40872243	376.0	11.0833105358	0.48787432188	0.0894853855246	1620.9050602	692.122395187	2684.22680496	371.199349571	-0.757380166113	-0.0118897985261
1391.72328983	648.685432603	2416.40872243	376.0	7.76148618726	0.286300537264	0.0525129378694	1490.14183534	700.897288798	2603.95795165	412.918827514	-1.06040303599	-0.0166468294504
1391.72328983	648.685432603	2416.40872243	376.0	-2.49949487336	-0.368920790506	-0.067667056219	1095.92068009	804.715388775	2356.0107103	455.374641431	-2.47026063216	-0.0387796017608
1391.72328983	648.685432603	2416.40872243	376.0	-9.3575212265	-0.229390373455	-0.0420745365838	1151.79982382	617.472793278	2190.29276331	421.020146215	-3.89558689272	-0.0611552102468
1391.72328983	648.685432603	2416.40872243	376.0	5.29034195543	0.033173062056	0.00608456750845	1337.80515495	774.68145495	2544.24500689	431.758396992	-1.31669745464	-0.0206702897118
1391.72328983	648.685432603	2416.40872243	376.0	-4.83065869915	-0.192756228493	-0.0353551409562	1214.72787346	794.550954788	2299.68026428	290.401436028	-2.63392310776	-0.0413488713935
1391.72328983	648.685432603	2416.40872243	376.0	7.65277864843	0.167667890757	0.0307534649223	1418.16615612	772.267936521	2601.3311332	410.897040559	-1.04948951227	-0.0164755025474
1391.72328983	648.685432603	2416.40872243	376.0	9.33483101854	0.655069299027	0.120152109139	1736.31660289	570.58710642	2641.97639339	335.072684075	-1.03588947771	-0.01626200122
1391.72328983	648.685432603	2416.40872243	376.0	-15.6334956967	-0.0686992362405	-0.0126007403229	1250.68924079	499.809113566	2038.6395688	288.141214441	-5.01447566423	-0.0787201831119
1391.72328983	648.685432603	2416.40872243	376.0	10.1639691174	0.322868303398	0.0592201583636	1512.68896428	719.260134101	2662.01175873	430.062660351	-0.8088535429	-0.0126978578163
1391.72328983	648.685432603	2416.40872243	376.0	-8.88198983638	-0.3689171039	-0.0676663800257	1101.92212645	792.125615881	2201.7835453	307.735802966	-3.26506602093	-0.0512569234055
1391.72328983	648.685432603	2416.40872243	376.0	-7.4219269813	-0.00247957615584	-0.000454801202465	1286.37787594	498.145489928	2237.06463148	452.541265616	-3.84689339047	-0.0603907910592
1391.72328983	648.685432603	2416.40872243	376.0	-17.3456293786	-0.358718705544	-0.0657958007235	1066.44977664	634.161108046	1997.26742117	296.656536479	-5.12535597208	-0.0804608472853
1391.72328983	648.685432603	2416.40872243	376.0	12.0379733578	0.457087348769	0.0838384718945	1600.09246559	713.160232065	2707.29536065	394.042663002	-0.627441750428	-0.0098499489863
1391.72328983	648.685432603	2416.40872243	376.0	-7.01294970902	0.0746186026105	0.0136864641619	1350.23388423	550.966866129	2246.94719396	345.746443601	-3.23718269839	-0.0508191946373
1391.72328983	648.685432603	2416.40872243	376.0	-1.45457360053	0.094057462633	0.0172519190449	1358.84036975	555.903395537	2381.26027908	466.516513787	-2.58602716778	-0.0405969728066
1391.72328983	648.685432603	2416.40872243	376.0	13.4128892033	0.437385708711	0.0802248181788	1590.25863336	752.406719804	2740.51894707	397.853593907	-0.339486088346	-0.00532945193636
1391.72328983	648.685432603	2416.40872243	376.0	10.0068034943	0.456922439687	0.0838082244473	1605.9374053	735.601993695	2658.21399491	316.674595914	-0.7939104371	-0.012463272168
1391.72328983	648.685432603	2416.40872243	376.0	-3.68671393535	-0.322775814376	-0.0592031941262	1120.86946748	765.438349847	2327.32264533	441.014828	-2.66960651425	-0.0419090504591
1391.72328983	648.685432603	2416.40872243	376.0	3.22354980988	0.350332975415	0.0642576990857	1533.64290281	641.353665813	2494.30286121	319.306292588	-1.65313309162	-0.0259518538716
1391.72328983	648.685432603	2416.40872243	376.0	-4.80835260899	0.217760193071	0.0399413413556	1442.19298616	523.1536211	2300.21927058	334.872663328	-2.83631039561	-0.0445260658652
1391.72328983	648.685432603	2416.40872243	376.0	6.84719309818	0.0838719509413	0.0153837034008	1367.73182327	780.382351877	2581.8648937	433.750718547	-1.1357558839	-0.0178297626985
1391.72328983	648.685432603	2416.40872243	376.0	-9.13398653958	-0.193127855808	-0.0354233044401	1205.54036144	693.057127912	2195.69427498	297.096785636	-3.40668448315	-0.0534801331734
1391.72328983	648.685432603	2416.40872243	376.0	-11.220224263	-0.176147065876	-0.0323087061402	1193.924529	599.288576388	2145.28224467	352.069139276	-4.05750891822	-0.0636971572719
1391.72328983	648.685432603	2416.40872243	376.0	-9.14638730475	-0.0563324889379	-0.0103324447795	1279.18353587	623.048074085	2195.39462181	293.163011858	-3.47544867708	-0.054559633863
1391.72328983	648.685432603	2416.40872243	376.0	-3.89813686901	-0.124783449869	-0.0228876467112	1232.58243387	634.726338006	2322.21380312	454.905031243	-2.91987190958	-0.0458378635727
1391.72328983	648.685432603	2416.40872243	376.0	8.81035267695	0.45457222676	0.0833771509098	1596.50512546	568.105876217	2629.302853	464.691851317	-1.01832363297	-0.0159862422758
1391.72328983	648.685432603	2416.40872243	376.0	5.4257568159	0.272574056503	0.0499952414715	1479.3810667	627.324681667	2547.51718339	440.811435028	-1.37739169779	-0.0216231035759
1391.72328983	648.685432603	2416.40872243	376.0	-5.04330477827	-0.209994363743	-0.0385169412588	1191.21302683	696.661111899	2294.54186587	406.667727138	-2.88473905333	-0.0452863273678
1391.72328983	648.685432603	2416.40872243	376.0	-7.11705067078	-0.418582193763	-0.0767758976088	1061.20308698	788.125159298	2244.43168924	395.103442962	-3.10879276925	-0.0488036541484
1391.72328983	648.685432603	2416.40872243	376.0	1.32785403739	0.029395452747	0.00539168245542	1332.75637371	700.385682801	2448.49510321	415.353046704	-1.85562339002	-0.0291306654635
1391.72328983	648.685432603	2416.40872243	376.0	5.95797987964	0.447884307653	0.0821504599511	1593.00007168	540.373229432	2560.37786793	427.004566808	-1.33562317429	-0.0209673967706
1391.72328983	648.685432603	2416.40872243	376.0	0.395938053189	-0.211969247718	-0.038879172362	1197.76287434	777.872848344	2425.97620409	450.340481402	-2.01556553449	-0.0316415311536
1391.72328983	648.685432603	2416.40872243	376.0	8.44140299687	0.529574237934	0.0971339394596	1649.50659059	608.500679557	2620.38752074	362.380250597	-1.05699653803	-0.0165933522453
1391.72328983	648.685432603	2416.40872243	376.0	-1.96723750387	-0.236959386528	-0.0434628368539	1180.58296667	750.746365596	2368.8722238	437.542891535	-2.38394585823	-0.0374245817618
1391.72328983	648.685432603	2416.40872243	376.0	3.83500324187	-0.100468828409	-0.0184278848879	1260.92244282	789.774071698	2509.07807527	458.381560761	-1.52841757308	-0.0239939964377
1391.72328983	648.685432603	2416.40872243	376.0	0.871869711028	0.404411959577	0.074176808433	1565.17295725	505.047292483	2437.47665818	367.256408449	-1.98366609565	-0.0311407550337
1391.72328983	648.685432603	2416.40872243	376.0	15.68454878	0.471982963662	0.0865706096226	1613.95446757	750.789685969	2795.41152723	430.667373689	-0.00784421028182	-0.000123143018553
1391.72328983	648.685432603	2416.40872243	376.0	7.32326064189	0.369213887747	0.0677208158009	1544.08253176	686.516311948	2593.36863135	362.769787642	-1.14569140289	-0.0179857363092
1391.72328983	648.685432603	2416.40872243	376.0	-10.9693716681	-0.114276582763	-0.0209604884012	1234.24214116	577.695704609	2151.34386865	339.406022879	-3.99861258995	-0.062772568131
1391.72328983	648.685432603	2416.40872243	376.0	2.88091437371	0.386944596673	0.0709729634397	1555.29911668	571.416810138	2486.02338865	359.30746183	-1.6781239528	-0.0263441750832
1391.72328983	648.685432603	2416.40872243	376.0	-9.01788813831	-0.179193679497	-0.0328675127471	1188.22853592	602.155358407	2198.49968688	408.11579255	-3.8014871322	-0.0596779769576
1391.72328983	648.685432603	2416.40872243	376.0	16.2329253059	0.448305827946	0.0822277747516	1601.56461947	782.264795909	2808.66254543	424.833130051	0.18681040655	0.00293265944348
1391.72328983	648.685432603	2416.40872243	376.0	-12.2356586299	-0.0745447993925	-0.0136729272547	1245.20919228	510.49273216	2120.74520005	365.043275618	-4.48715328552	-0.0704419668057
1391.72328983	648.685432603	2416.40872243	376.0	0.199582919549	0.35752235524	0.0655763674321	1537.03023791	557.045904984	2421.23146151	327.155318619	-2.04318993001	-0.0320751951336
1391.72328983	648.685432603	2416.40872243	376.0	-9.29851790442	-0.247169915927	-0.0453356412193	1174.01091788	712.36196785	2191.71852473	305.345639002	-3.42294020869	-0.0537353250972
1391.72328983	648.685432603	2416.40872243	376.0	4.33514244092	0.164272515346	0.0301306888015	1418.75186149	776.255838771	2521.16348251	326.155782247	-1.48086552194	-0.0232474964198
1391.72328983	648.685432603	2416.40872243	376.0	8.79474926196	0.60555329444	0.111069936618	1705.50684019	637.31181215	2628.92581071	286.107158373	-1.1066729526	-0.0173732017677
1391.72328983	648.685432603	2416.40872243	376.0	3.64392430324	0.148203257379	0.0271832827181	1403.40765054	675.438012271	2504.46082714	425.615164322	-1.56536557111	-0.0245740278039
1391.72328983	648.685432603	2416.40872243	376.0	15.7649770062	0.452776972607	0.083047867316	1604.37555867	776.893179259	2797.3550019	416.086263966	0.120396256735	0.00189005112615
1391.72328983	648.685432603	2416.40872243	376.0	14.5143888657	0.519657600266	0.095315040401	1647.04650297	725.242782375	2767.13568099	394.846395642	-0.122857589485	-0.00192869057277
1391.72328983	648.685432603	2416.40872243	376.0	1.78305095854	0.253887131413	0.0465677056883	1471.36539164	646.645099512	2459.49452132	341.484030166	-1.78886785362	-0.0280826978591
1391.72328983	648.685432603	2416.40872243	376.0	5.01312934161	0.281283973253	0.0515928050722	1491.52252522	761.751865093	2537.54641711	284.272026801	-1.54401990374	-0.024238930985
1391.72328983	648.685432603	2416.40872243	376.0	5.11410176938	0.304781894003	0.0559027685258	1505.16397538	723.8715323	2539.98632366	310.950815982	-1.45565997118	-0.0228518048851
1391.72328983	648.685432603	2416.40872243	376.0	-12.7563276032	-0.279483567044	-0.0512625764938	1122.77288152	634.964243387	2108.16370957	350.42658466	-4.30294800472	-0.0675502041557
1391.72328983	648.685432603	2416.40872243	376.0	-4.50615409794	-0.217027710056	-0.0398069901057	1181.85020774	688.307509022	2307.52162176	437.363905	-2.89922320215	-0.0455137080401
1391.72328983	648.685432603	2416.40872243	376.0	-21.3665114384	-0.255231239503	-0.0468142405544	1098.56265756	510.820450937	1900.10647636	290.723367859	-6.26424680166	-0.0983398242019
1391.72328983	648.685432603	2416.40872243	376.0	7.70708181513	0.484167666676	0.0888055147974	1616.47645705	531.237590654	2602.64331966	454.929271953	-1.1543001312	-0.0181208811805
1391.72328983	648.685432603	2416.40872243	376.0	4.19837169313	0.415366857043	0.0761861439917	1570.94509317	524.018738923	2517.85854223	422.89471013	-1.5691660997	-0.0246336907332
1391.72328983	648.685432603	2416.40872243	376.0	-10.2794246804	-0.0725448533733	-0.0133060992981	1239.56776223	500.542435826	2168.01580784	427.905609786	-4.36216425477	-0.0684798156165
1391.72328983	648.685432603	2416.40872243	376.0	2.41049455849	0.491184010164	0.0900924450044	1627.36976689	549.518702668	2474.6561232	297.767653644	-1.81909939416	-0.0285572903322
1391.72328983	648.685432603	2416.40872243	376.0	-20.0625580798	-0.298360405742	-0.0547249460276	1057.67948514	500.786913255	1931.61531905	373.148920652	-6.21111186319	-0.0975056807408
1391.72328983	648.685432603	2416.40872243	376.0	-8.3892194433	-0.187674669098	-0.0344230867751	1171.71023233	584.002302647	2213.69089206	457.978357087	-3.92844747396	-0.0616710749445
1391.72328983	648.685432603	2416.40872243	376.0	-19.9536045322	-0.260362501508	-0.047755411135	1084.16247655	494.814664198	1934.24808208	355.270941324	-6.15536020661	-0.0966304585026
1391.72328983	648.685432603	2416.40872243	376.0	-7.69931033249	-0.126112292343	-0.0231313815743	1218.14983746	566.848618224	2230.36191599	445.363460305	-3.75804661884	-0.0589960222738
1391.72328983	648.685432603	2416.40872243	376.0	-4.35111361872	-0.0325303879367	-0.00596668890988	1285.46245016	601.459766883	2311.26803343	424.345816381	-2.92036379045	-0.0458455854073
1391.72328983	648.685432603	2416.40872243	376.0	-6.46907888514	-0.217034591754	-0.0398082523392	1196.36256876	745.969535752	2260.08933599	317.757231478	-2.91154114738	-0.0457070823765
1391.72328983	648.685432603	2416.40872243	376.0	17.4794164809	0.465878654527	0.0854509637796	1618.63541981	805.087769398	2838.78286691	415.059677703	0.566655379231	0.00889568884192
1391.72328983	648.685432603	2416.40872243	376.0	4.48849798921	0.334249764112	0.0613077336962	1517.62763006	568.027706695	2524.86917935	439.213842593	-1.53014262791	-0.0240210773612
1391.72328983	648.685432603	2416.40872243	376.0	1.62693069856	0.2625175931	0.0481506957263	1475.21949212	616.299795973	2455.72201774	364.202729644	-1.81676196486	-0.0285205959947
1391.72328983	648.685432603	2416.40872243	376.0	1.39786826148	-0.0430144792227	-0.00788966970336	1292.57210336	744.409516117	2450.18693303	413.20531355	-1.81584581342	-0.0285062137115
1391.72328983	648.685432603	2416.40872243	376.0	2.56094824931	0.260869733459	0.0478484470761	1477.75660674	692.581274083	2478.29169931	307.953818481	-1.73165216451	-0.0271844923785
1391.72328983	648.685432603	2416.40872243	376.0	10.8046341175	0.640303066567	0.117443702599	1723.80872168	501.596765546	2677.49284367	452.087356444	-0.807992781152	-0.012684345073
1391.72328983	648.685432603	2416.40872243	376.0	7.09026850381	0.192121302361	0.0352386834852	1430.24906265	697.362801728	2587.738589	460.126724627	-1.16291752216	-0.0182561620433
1391.72328983	648.685432603	2416.40872243	376.0	-5.05063034234	0.264054612491	0.0484326141767	1476.86673205	535.145466985	2294.3648503	282.352651267	-2.84517197919	-0.0446651802071
1391.72328983	648.685432603	2416.40872243	376.0	-5.65541403088	-0.133703057889	-0.0245236716598	1241.58363113	719.857137826	2279.7508045	318.310035544	-2.79966373787	-0.0439507651157
1391.72328983	648.685432603	2416.40872243	376.0	0.622429554027	0.118108233947	0.021663285757	1379.81922889	604.372934389	2431.44916447	447.257001184	-2.10441949227	-0.0330364127514
1391.72328983	648.685432603	2416.40872243	376.0	-5.60673359588	-0.118269349584	-0.0216928374144	1233.4327339	610.029937226	2280.92712278	437.464451649	-3.21581161574	-0.0504836988342
1391.72328983	648.685432603	2416.40872243	376.0	16.1124549876	0.637302498349	0.11689334159	1727.39276317	667.536382451	2805.75149015	410.822344529	0.0695803374821	0.0010923129903
1391.72328983	648.685432603	2416.40872243	376.0	18.0344141728	0.543982836604	0.0997767491938	1680.47681886	806.598756418	2852.19387955	365.118304271	1.00064907988	0.0157087767642
1391.72328983	648.685432603	2416.40872243	376.0	11.0200457205	0.363363508021	0.0666477454184	1537.75488185	695.729430562	2682.69806844	449.213756026	-0.730585532575	-0.011469160637
1391.72328983	648.685432603	2416.40872243	376.0	-0.917689843519	-0.110026061655	-0.0201808623725	1258.5631314	788.342714213	2394.23358501	347.327739397	-2.06292862145	-0.0323850647009
1391.72328983	648.685432603	2416.40872243	376.0	8.59656798772	0.200115468985	0.0367049649642	1437.12921149	758.161994833	2624.13694112	428.845734793	-0.954642494114	-0.0149865383691
1391.72328983	648.685432603	2416.40872243	376.0	12.655955934	0.465984879307	0.0854704474151	1620.43522111	785.505341887	2722.22834553	316.287782534	-0.123181668655	-0.00193377815784
1391.72328983	648.685432603	2416.40872243	376.0	-0.998512319344	0.111218080791	0.0203995012456	1371.35899878	565.054379682	2392.28058365	455.867205197	-2.44908874695	-0.0384472330761
1391.72328983	648.685432603	2416.40872243	376.0	-2.68119744221	0.284404282405	0.0521651288343	1486.62448688	525.323206748	2351.62003357	339.672339947	-2.4848680069	-0.0390089169058
1391.72328983	648.685432603	2416.40872243	376.0	-1.34005070933	0.0420953975768	0.00772109273235	1342.08027874	691.320541933	2384.02762021	350.626799538	-2.17733314008	-0.0341810540044
1391.72328983	648.685432603	2416.40872243	376.0	7.25882125684	0.354536731082	0.0650287474472	1534.06621653	674.633514646	2591.81151243	383.111781248	-1.13355234097	-0.0177951701879
1391.72328983	648.685432603	2416.40872243	376.0	-3.10021953969	-0.235909625013	-0.0432702907214	1184.30301659	759.949450447	2341.49474706	397.24228002	-2.46072589968	-0.0386299199322
1391.72328983	648.685432603	2416.40872243	376.0	-7.43046412972	0.0891418356814	0.0163503000149	1366.06245159	580.965589188	2236.85833908	289.830298311	-3.20274689776	-0.0502786012208
1391.72328983	648.685432603	2416.40872243	376.0	-2.72604420065	-0.110858234493	-0.0203334986231	1254.05674317	732.744339645	2350.53635259	363.735269776	-2.36534348588	-0.0371325507987
1391.72328983	648.685432603	2416.40872243	376.0	-10.8621194245	-0.131992234863	-0.024209874333	1201.40846961	533.940356383	2153.93552122	418.586695223	-4.37155859936	-0.0686272935535
1391.72328983	648.685432603	2416.40872243	376.0	-3.22559324847	-0.287446624732	-0.0527231520051	1147.39057558	766.746374524	2338.46520583	424.328255723	-2.54026594083	-0.0398785861983
1391.72328983	648.685432603	2416.40872243	376.0	-3.01840799541	0.257769937935	0.0472798859016	1463.60921207	491.830913606	2343.47164835	388.031522677	-2.66126017601	-0.0417780247411
1391.72328983	648.685432603	2416.40872243	376.0	2.45534137051	0.479704441357	0.0879868747904	1616.85544424	502.481373256	2475.73980548	356.402987976	-1.76471965691	-0.027703605289
1391.72328983	648.685432603	2416.40872243	376.0	8.77185339347	0.505665862068	0.0927486907682	1632.55839071	600.421469898	2628.37255295	395.392692348	-0.99208392015	-0.0155743158579
1391.72328983	648.685432603	2416.40872243	376.0	-0.945120668576	0.225734253098	0.0414039349043	1444.75160894	532.988172847	2393.57074416	415.830962373	-2.33673065097	-0.0366833697169
1391.72328983	648.685432603	2416.40872243	376.0	8.22450687707	0.0906907272195	0.0166343960417	1372.34793284	807.387079923	2615.14642399	435.411411225	-0.978181847447	-0.0153560729583
1391.72328983	648.685432603	2416.40872243	376.0	16.3912039829	0.489730283371	0.0898258039933	1637.67363195	800.80972344	2812.48720519	374.003849796	0.531014171574	0.00833617223821
1391.72328983	648.685432603	2416.40872243	376.0	-12.4348652675	-0.157587924782	-0.0289046083607	1206.07072368	582.897596734	2115.93155349	326.963233071	-4.26604352513	-0.0669708559675
1391.72328983	648.685432603	2416.40872243	376.0	-0.994410708274	-0.317316072074	-0.0582017740415	1132.22289583	807.043764953	2392.37969534	453.113034561	-2.21644839129	-0.0347951081836
1391.72328983	648.685432603	2416.40872243	376.0	-1.69675551169	0.139404242447	0.0255693768244	1391.39032569	568.837810961	2375.40817425	415.180037594	-2.43308305014	-0.0381959662502
1391.72328983	648.685432603	2416.40872243	376.0	-9.5653637195	-0.156074801532	-0.028627072915	1207.31495447	595.966418323	2185.27043918	381.989066388	-3.8241630824	-0.0600339573375
1391.72328983	648.685432603	2416.40872243	376.0	2.80207103386	0.15423706159	0.0282899966232	1411.08156086	725.125739565	2484.1182113	347.910910874	-1.62997974618	-0.025588379061
1391.72328983	648.685432603	2416.40872243	376.0	-9.08739941075	-0.14502390113	-0.0266001286006	1225.28335479	638.661856256	2196.82001043	332.874799388	-3.5132385735	-0.0551528818445
1391.72328983	648.685432603	2416.40872243	376.0	1.32226303951	0.530325750919	0.0972717811663	1654.9749761	509.980780569	2448.36000185	283.404245186	-1.99231458055	-0.0312765240275
1391.72328983	648.685432603	2416.40872243	376.0	2.83725615141	0.227856328126	0.0417931636328	1453.53343191	649.564064163	2484.96842755	381.870931477	-1.64808438208	-0.0258725962651
1391.72328983	648.685432603	2416.40872243	376.0	10.7553154459	0.380041987656	0.0697068942877	1549.4833778	721.113921661	2676.30110299	405.703803528	-0.766130792625	-0.0120271709988
1391.72328983	648.685432603	2416.40872243	376.0	22.8921708543	0.6094758792	0.111789412913	1722.52290943	783.953605904	2969.57713571	463.100620378	1.56674304037	0.0245956521251
1391.72328983	648.685432603	2416.40872243	376.0	-5.7933951254	-0.0988004010967	-0.0181218637375	1259.99699941	697.478808265	2276.4166173	318.94080962	-2.84005042075	-0.0445847789757
1391.72328983	648.685432603	2416.40872243	376.0	6.54623631388	0.514541383146	0.0943766293372	1637.03183054	488.386268387	2574.59254771	449.174448788	-1.31328546754	-0.0206167263351
1391.72328983	648.685432603	2416.40872243	376.0	-9.33254738993	-0.172274215822	-0.0315983521317	1206.26838957	628.025993645	2190.89623328	356.60185006	-3.64156835132	-0.0571674780427
1391.72328983	648.685432603	2416.40872243	376.0	9.11292819016	0.598877583626	0.109845484891	1695.20565896	487.393401769	2636.61431409	454.015253358	-1.00303036457	-0.0157461595694
1391.72328983	648.685432603	2416.40872243	376.0	-0.0180533134783	-0.174646062547	-0.0320333937173	1219.04320462	774.403472708	2415.97248059	422.525803259	-2.01781286283	-0.0316768110334
1391.72328983	648.685432603	2416.40872243	376.0	-8.14172287878	0.145839598557	0.0267497429489	1391.77911239	501.330761969	2219.67142063	326.561546276	-3.46737987585	-0.054432965084
1391.72328983	648.685432603	2416.40872243	376.0	-1.9192035955	-0.193299258322	-0.0354547429058	1213.15682349	808.778357855	2370.03291935	348.097738008	-2.18836845735	-0.034354292894
1391.72328983	648.685432603	2416.40872243	376.0	-4.21292823764	0.263966271354	0.0484164107399	1475.43578325	534.390338852	2314.60715703	304.781034923	-2.70558664945	-0.0424738877465
1391.72328983	648.685432603	2416.40872243	376.0	4.98578949158	0.0198503817348	0.00364093575474	1331.30062898	795.730085327	2536.88577459	409.855060279	-1.33196699892	-0.020909999983
1391.72328983	648.685432603	2416.40872243	376.0	1.19931972585	0.449176809317	0.0823875292218	1599.39092117	551.314402686	2445.3891889	294.683865042	-1.96469671731	-0.0308429625952
1391.72328983	648.685432603	2416.40872243	376.0	12.1680849067	0.468005597889	0.0858410854529	1605.60421228	664.624518265	2710.43938747	440.210656927	-0.629514180663	-0.00988248321292
1391.72328983	648.685432603	2416.40872243	376.0	9.62132803977	0.463598513936	0.085032742835	1603.16455636	603.738312745	2648.8993324	441.996463293	-0.898237714837	-0.0141010630273
1391.72328983	648.685432603	2416.40872243	376.0	4.20952440961	0.488854249534	0.0896651228053	1625.49532806	602.203167367	2518.12803744	290.429542009	-1.63432604764	-0.0256566098531
1391.72328983	648.685432603	2416.40872243	376.0	14.678432822	0.588056205109	0.107860639235	1707.93410186	750.052905866	2771.09965346	313.112645735	0.337117287112	0.0052922651038
1391.72328983	648.685432603	2416.40872243	376.0	5.14855106024	0.10101336655	0.0185277634905	1374.41380132	699.382607756	2540.81875933	467.022350256	-1.41746528367	-0.0222522022555
1391.72328983	648.685432603	2416.40872243	376.0	-8.67242114592	0.0809250777234	0.0148431910718	1353.41820551	533.808912912	2206.84758142	319.620462991	-3.52079753605	-0.0552715468768
1391.72328983	648.685432603	2416.40872243	376.0	0.981254926934	0.232619746157	0.0426668646656	1448.97290865	542.795511179	2440.11985208	448.351432245	-2.09864220305	-0.0329457174734
1391.72328983	648.685432603	2416.40872243	376.0	13.1442959828	0.515330100909	0.0945212951044	1636.61881071	647.161886691	2734.02863706	450.247939662	-0.541384137293	-0.00849896604855
1391.72328983	648.685432603	2416.40872243	376.0	2.88912051075	0.0424801095305	0.00779165618682	1344.83829666	770.230981492	2486.22168246	371.152404308	-1.58740366007	-0.0249199946636
1391.72328983	648.685432603	2416.40872243	376.0	13.6362134216	0.474209049369	0.0869789158784	1609.12404131	687.307257027	2745.91537296	449.484074625	-0.489549796459	-0.00768524013279
1391.72328983	648.685432603	2416.40872243	376.0	16.7208995211	0.64777940984	0.118815005473	1735.58886623	669.112573722	2820.45399693	415.75255698	0.184132922824	0.00289062673193
1391.72328983	648.685432603	2416.40872243	376.0	11.9032973833	0.31071732326	0.0569914386023	1505.21038191	771.583627063	2704.04103866	427.247029685	-0.63587301223	-0.0099823078843
1391.72328983	648.685432603	2416.40872243	376.0	2.82107428307	0.2955113845	0.0542023816031	1498.26785828	655.148439473	2484.57740748	331.161109724	-1.67380439407	-0.0262763641141
1391.72328983	648.685432603	2416.40872243	376.0	-7.97622369553	0.0820605524733	0.0150514586341	1357.27871803	554.197387755	2223.67055733	312.194451545	-3.34940674763	-0.052580953652
1391.72328983	648.685432603	2416.40872243	376.0	2.96274760638	0.185884836917	0.0340947976737	1432.25385193	750.177779748	2488.00081402	305.569182339	-1.67660239679	-0.0263202888036
1391.72328983	648.685432603	2416.40872243	376.0	10.5356271207	0.472888035348	0.0867366169017	1608.84077848	604.59539288	2670.99253514	457.556363777	-0.808319336206	-0.012689471526
1391.72328983	648.685432603	2416.40872243	376.0	10.7854213039	0.595692607064	0.109261299902	1699.31086656	661.559655414	2677.02858357	316.1580616	-0.726020783317	-0.011397500523
1391.72328983	648.685432603	2416.40872243	376.0	-7.10100629002	-0.143384542648	-0.0262994392238	1235.36186318	705.577126464	2244.81938706	303.88039742	-3.04336392727	-0.047776513772
1391.72328983	648.685432603	2416.40872243	376.0	5.84589511743	0.324954177804	0.0596027472127	1512.08132277	596.726213675	2557.66944195	448.861905508	-1.34963521753	-0.0211873660523
1391.72328983	648.685432603	2416.40872243	376.0	3.06591409069	0.488875773217	0.0896690706561	1623.98123668	527.214251346	2490.49373794	339.298249914	-1.68537702642	-0.0264580380914
1391.72328983	648.685432603	2416.40872243	376.0	-4.15974664554	-0.316820220788	-0.0581108255297	1131.01683965	784.342167993	2315.89224166	400.533234018	-2.61821708167	-0.0411023089745
1391.72328983	648.685432603	2416.40872243	376.0	-3.43316717231	-0.250879876776	-0.046016118264	1164.07571058	723.584593796	2333.44937143	445.789067045	-2.69051063334	-0.042237215594
1391.72328983	648.685432603	2416.40872243	376.0	-15.3912457959	-0.22530175227	-0.0413246060658	1116.9112193	516.733715992	2044.49331653	410.84838124	-5.34331530971	-0.0838825009374
1391.72328983	648.685432603	2416.40872243	376.0	1.40339067002	0.249692243201	0.0457982837859	1464.89535731	590.483190812	2450.32037699	394.941828872	-1.88387617043	-0.0295741941982
1391.72328983	648.685432603	2416.40872243	376.0	-8.98548270222	-0.401273584473	-0.0736011710332	1050.07750628	705.521760819	2199.28273466	443.683467564	-3.74856346133	-0.0588471500993
1391.72328983	648.685432603	2416.40872243	376.0	1.21967808958	0.08717316496	0.01598920854	1374.15895075	780.092589827	2445.88113018	291.629589599	-1.88758989446	-0.0296324944186
1391.72328983	648.685432603	2416.40872243	376.0	18.7932529237	0.582139410685	0.10677538714	1704.87911391	782.712414378	2870.53052531	382.938997023	1.05518505046	0.0165649144498
1391.72328983	648.685432603	2416.40872243	376.0	12.2553374243	0.529202451382	0.0970657467686	1646.88207206	658.98193089	2712.54776492	406.683761963	-0.642919204347	-0.0100929231452
1391.72328983	648.685432603	2416.40872243	376.0	22.6072845483	0.587225802507	0.107708327679	1709.30068644	804.294306446	2962.69311816	449.098125278	1.62287085467	0.0254767795081
1391.72328983	648.685432603	2416.40872243	376.0	-7.05062007112	-0.273480297557	-0.0501614632349	1151.89170552	724.939361162	2246.03692405	369.205857369	-3.11036714642	-0.0488283696455
1391.72328983	648.685432603	2416.40872243	376.0	-8.25849455514	-0.300625366649	-0.055140382731	1139.06628446	745.265233142	2216.84973966	332.518222058	-3.23189702279	-0.0507362169983
1391.72328983	648.685432603	2416.40872243	376.0	5.17692903138	0.169113097154	0.0310185431317	1418.27880673	720.31876019	2541.5044871	402.906920178	-1.33858853468	-0.0210139487391
1391.72328983	648.685432603	2416.40872243	376.0	9.24019398797	0.129485048814	0.0237500089534	1394.61819828	793.036926827	2639.68957593	452.034450825	-0.881883940587	-0.0138443318773
1391.72328983	648.685432603	2416.40872243	376.0	7.9150293993	0.297226677538	0.0545169988148	1501.44245725	795.51341714	2607.66818322	310.712308831	-1.13022596408	-0.0177429507705
1391.72328983	648.685432603	2416.40872243	376.0	-1.91803198794	0.139710509134	0.0256255519321	1399.68243108	636.109546683	2370.06123018	334.269252411	-2.29059616732	-0.0359591235058
1391.72328983	648.685432603	2416.40872243	376.0	-9.8804252776	-0.198351599568	-0.0363814379252	1187.40146865	635.651495371	2177.65726421	354.604300195	-3.7324817003	-0.0585946891727
1391.72328983	648.685432603	2416.40872243	376.0	1.33654714039	0.504738929319	0.0925786737563	1637.15847449	522.213795135	2448.70516411	289.33289449	-1.97156340842	-0.0309507599437
1391.72328983	648.685432603	2416.40872243	376.0	-0.0237140817159	0.376594162266	0.0690744978477	1550.42012267	555.234605515	2415.83569329	310.180965106	-2.0883739406	-0.0327845202606
1391.72328983	648.685432603	2416.40872243	376.0	6.02961360988	0.446660727955	0.0819260322735	1590.16965558	504.440807133	2562.10883163	467.498368921	-1.40711304444	-0.022089686726
1391.72328983	648.685432603	2416.40872243	376.0	11.6116527849	0.624124674078	0.114476279178	1712.33536497	574.476689435	2696.99371315	410.181658737	-0.714256732287	-0.011212821543
1391.72328983	648.685432603	2416.40872243	376.0	-9.58998936201	-0.158426720686	-0.0290584594068	1216.41056395	633.568833299	2184.67538301	334.695985755	-3.62394519167	-0.0568908193354
1391.72328983	648.685432603	2416.40872243	376.0	5.58778745434	0.567041830037	0.104006205069	1678.15861824	586.089668348	2551.43250587	287.184219281	-1.51591406771	-0.0237977090692
1391.72328983	648.685432603	2416.40872243	376.0	-2.76071710464	-0.274857551222	-0.0504140776269	1149.288978	740.243487554	2349.69851351	460.166047964	-2.60203027652	-0.0408481990035
1391.72328983	648.685432603	2416.40872243	376.0	-0.0841624067199	0.0360683352377	0.0066156154141	1336.98081192	689.11804069	2414.3750147	388.276162082	-2.02845017025	-0.0318438017307
1391.72328983	648.685432603	2416.40872243	376.0	4.52381049513	0.321015214859	0.0588802668488	1509.82505259	586.295013413	2525.72247382	429.602407823	-1.50107241235	-0.0235647160494
1391.72328983	648.685432603	2416.40872243	376.0	9.6901541948	0.473832130306	0.0869097817876	1616.99865714	723.444607634	2650.56245361	310.119188837	-0.858887166052	-0.0134833150087
1391.72328983	648.685432603	2416.40872243	376.0	4.69065676193	0.0752826344795	0.013808260176	1360.24357928	720.199883429	2529.75416157	449.31069886	-1.43727244358	-0.0225631466809
1391.72328983	648.685432603	2416.40872243	376.0	-9.76997035732	-0.345676113805	-0.0634035425174	1110.7150707	757.628189655	2180.32630654	311.983046183	-3.46053230728	-0.0543254679321
1391.72328983	648.685432603	2416.40872243	376.0	9.69246561517	0.424213419478	0.0778087709974	1577.9940771	660.707546339	2650.61830698	411.916683533	-0.876183537369	-0.0137548436008
1391.72328983	648.685432603	2416.40872243	376.0	-12.5857470959	-0.163207113181	-0.0299352738777	1168.36972997	520.230198125	2112.28563183	423.685703734	-4.7966474949	-0.075300588617
1391.72328983	648.685432603	2416.40872243	376.0	11.1904377259	0.563340929239	0.103327389809	1670.50725119	606.745980993	2686.81543572	409.562203532	-0.747297978947	-0.0117315224325
1391.72328983	648.685432603	2416.40872243	376.0	6.58008599913	0.197308671305	0.0361901451403	1433.71826157	694.511395599	2575.41049446	447.180837288	-1.21098273893	-0.0190107180366
1391.72328983	648.685432603	2416.40872243	376.0	5.81806498189	0.394523538038	0.0723630847466	1562.27137335	687.544815139	2556.99695213	307.180763642	-1.40848376912	-0.0221112051667
1391.72328983	648.685432603	2416.40872243	376.0	2.52417355801	-0.084803518094	-0.0155545704501	1268.32500488	759.389232157	2477.40307246	449.688835425	-1.71037006684	-0.026850393514
1391.72328983	648.685432603	2416.40872243	376.0	-5.54894840936	0.0224561483693	0.00411888267962	1307.19862909	521.186100196	2282.32344907	453.938719784	-3.40316176428	-0.0534248314644
1391.72328983	648.685432603	2416.40872243	376.0	16.6000592798	0.410801474259	0.0753487663718	1573.05576743	783.321166073	2817.5340028	461.1570693	0.0696680897784	0.00109369057737
1391.72328983	648.685432603	2416.40872243	376.0	-5.53729503636	0.0723499927477	0.0132703581709	1346.72205399	549.478869522	2282.60504219	386.404118678	-3.07176118056	-0.0482223105269
1391.72328983	648.685432603	2416.40872243	376.0	-11.2186700879	-0.00722670135503	-0.00132551382154	1296.57428433	536.594997202	2145.31979989	312.150518359	-4.02705085181	-0.0632190086626
1391.72328983	648.685432603	2416.40872243	376.0	-15.5329532439	-0.364012808902	-0.0667668394904	1066.6960515	652.058499165	2041.0690854	322.314534734	-4.764327488	-0.0747932101727
1391.72328983	648.685432603	2416.40872243	376.0	-5.31227215876	0.0999062822496	0.0183247032739	1365.789793	552.538963392	2288.04251463	369.713758236	-2.97414077347	-0.0466898080608
1391.72328983	648.685432603	2416.40872243	376.0	11.9612790104	0.431841216311	0.0792078533218	1598.89409198	804.110038042	2705.44211175	302.437981729	-0.214717693838	-0.00337076442446
1391.72328983	648.685432603	2416.40872243	376.0	-19.9179569995	-0.321837361976	-0.0590310641922	1059.02374328	545.385852689	1935.10947217	330.699876193	-5.94449300965	-0.0933201414387
1391.72328983	648.685432603	2416.40872243	376.0	-17.6117118478	-0.261039016286	-0.0478794967509	1116.11933044	568.436460363	1990.83778117	306.281990368	-5.34713035888	-0.0839423918191
1391.72328983	648.685432603	2416.40872243	376.0	3.59488664674	0.268335758713	0.0492178574309	1482.49934584	711.882007534	2503.27587693	308.894523552	-1.61470639091	-0.0253486089625
1391.72328983	648.685432603	2416.40872243	376.0	2.27730927816	0.15013057915	0.0275367900128	1408.90864291	724.280609232	2471.43782247	338.248570324	-1.7007191722	-0.0266988881036
1391.72328983	648.685432603	2416.40872243	376.0	1.41089663835	-0.117298469929	-0.0215147597082	1248.55690804	745.24515713	2450.50175187	456.699686699	-1.89895588096	-0.0298109243479
1391.72328983	648.685432603	2416.40872243	376.0	9.15282505835	0.531698570024	0.0975235821761	1650.21356563	601.308571022	2637.57838549	386.056248844	-0.961433429177	-0.0150931464549
1391.72328983	648.685432603	2416.40872243	376.0	9.5928564683	0.641660970116	0.117692767813	1726.41662892	558.683812823	2648.21134286	363.110901117	-0.95780015561	-0.0150361091933
1391.72328983	648.685432603	2416.40872243	376.0	10.6410686527	0.42589491026	0.0781171882354	1593.63136117	792.949797253	2673.54043352	286.959275093	-0.492760891336	-0.0077356497855
1391.72328983	648.685432603	2416.40872243	376.0	6.87222459763	0.569120607197	0.104387492149	1677.58248653	555.230728917	2582.46975704	349.656541593	-1.24306434144	-0.0195143538687
1391.72328983	648.685432603	2416.40872243	376.0	7.95067913372	0.331966056886	0.0608888585631	1522.582177	772.118302156	2608.52962651	313.829147357	-1.14253279571	-0.017936150639
1391.72328983	648.685432603	2416.40872243	376.0	-4.61001869385	-0.245747694448	-0.0450747788789	1158.28766079	687.024442714	2305.01182861	459.6997251	-3.0053828018	-0.0471802637646
1391.72328983	648.685432603	2416.40872243	376.0	11.7282399242	0.411515898278	0.0754798052601	1581.577156	796.371848907	2699.81093495	321.861930043	-0.352379522069	-0.00553186062903
1391.72328983	648.685432603	2416.40872243	376.0	2.84988160634	0.3053974597	0.0560156749266	1496.3895263	533.046382606	2485.27351015	455.837601241	-1.82708550249	-0.0286826609496
1391.72328983	648.685432603	2416.40872243	376.0	-9.80446734817	-0.342443785488	-0.0628106723199	1094.12055132	702.328620434	2179.49271824	383.043546488	-3.69507588865	-0.0580074707794
1391.72328983	648.685432603	2416.40872243	376.0	-2.20884817259	-0.152456771372	-0.0279634576985	1234.53464069	784.272518905	2363.03392252	344.226762926	-2.24276733297	-0.0352082783826
1391.72328983	648.685432603	2416.40872243	376.0	-7.25264991361	-0.0327680298609	-0.00601027693707	1280.62623777	563.107064848	2241.15505731	397.421754696	-3.44452501878	-0.0540741761189
1391.72328983	648.685432603	2416.40872243	376.0	-5.69767442161	0.192151232944	0.0352441733207	1420.47736744	495.446488276	2278.72962073	362.805765021	-3.08822443029	-0.0484807602871
1391.72328983	648.685432603	2416.40872243	376.0	-4.42248609734	0.26646299859	0.0488743577752	1474.41915729	511.066311637	2309.54338263	324.057913701	-2.76718851475	-0.0434409499961
1391.72328983	648.685432603	2416.40872243	376.0	-11.8584552636	-0.22030466782	-0.0404080461885	1153.2522291	594.431876797	2129.8599751	382.175869203	-4.30354951824	-0.0675596470681
1391.72328983	648.685432603	2416.40872243	376.0	-0.166145936328	0.0276969353851	0.0050801422203	1334.23841557	715.200797847	2412.39395754	362.954744117	-2.00368856441	-0.031455079504
1391.72328983	648.685432603	2416.40872243	376.0	-2.92692284801	0.20412692469	0.0374407418727	1435.12959867	557.625604229	2345.68230343	352.927100535	-2.51496866979	-0.0394814547847
1391.72328983	648.685432603	2416.40872243	376.0	4.70533847534	0.121111362697	0.0222141164154	1386.11181588	683.208549666	2530.10893177	460.788566225	-1.47422137609	-0.0231431927172
1391.72328983	648.685432603	2416.40872243	376.0	-4.23890362402	-0.394993027069	-0.0724491979217	1078.176987	801.035345819	2313.97948553	434.767152711	-2.70506671332	-0.0424657254839
1391.72328983	648.685432603	2416.40872243	376.0	2.36283939201	0.347757287227	0.0637852691171	1533.5717892	656.913315188	2473.5045796	283.01947521	-1.83141661789	-0.0287506533421
1391.72328983	648.685432603	2416.40872243	376.0	13.176622078	0.498706976684	0.0914722994651	1626.16657551	685.267711243	2734.80976765	423.3754809	-0.529314615403	-0.00830949160759
1391.72328983	648.685432603	2416.40872243	376.0	6.73746379119	0.415256593139	0.0761659195046	1570.04387743	545.995207895	2579.21338515	463.174299833	-1.28192125118	-0.0201243524518
1391.72328983	648.685432603	2416.40872243	376.0	-12.5462405969	-0.313983739152	-0.0575905611065	1101.9595066	653.460565908	2113.24027031	357.820197803	-4.2469499346	-0.066671113573
1391.72328983	648.685432603	2416.40872243	376.0	12.2658090524	0.651814156175	0.119555054324	1736.48939572	630.388465273	2712.80080225	345.922941257	-0.547877472338	-0.00860090223451
1391.72328983	648.685432603	2416.40872243	376.0	-7.31789656275	-0.17161254093	-0.0314769884317	1216.55633118	693.327043968	2239.57843159	329.69505644	-3.11649250307	-0.0489245290905
1391.72328983	648.685432603	2416.40872243	376.0	6.55398855999	0.465824564911	0.0854410427204	1604.43476311	527.81462143	2574.77987366	442.530489125	-1.28392932927	-0.0201558764407
1391.72328983	648.685432603	2416.40872243	376.0	-12.034077836	-0.347100877036	-0.0636648710631	1073.7283141	650.296603007	2125.61621594	401.59129883	-4.29698511512	-0.0674565952138
1391.72328983	648.685432603	2416.40872243	376.0	4.63251833538	0.421612647238	0.077331740139	1580.54019456	651.810678631	2528.34929956	295.998426366	-1.56340053212	-0.0245431794682
1391.72328983	648.685432603	2416.40872243	376.0	-1.21801056517	-0.292663832308	-0.0536800866301	1142.93959552	774.070529734	2386.9766089	469.966483639	-2.33492943885	-0.0366550932316
1391.72328983	648.685432603	2416.40872243	376.0	-5.61369136889	-0.241685554019	-0.0443297054327	1182.56567057	756.309375784	2280.75899454	341.883948195	-2.78339193185	-0.0436953207512
1391.72328983	648.685432603	2416.40872243	376.0	-12.4387286472	-0.110778647558	-0.0203189008727	1228.11797403	539.458414016	2115.83819844	348.261810399	-4.41463865224	-0.0693035895172
1391.72328983	648.685432603	2416.40872243	376.0	-10.7801833849	-0.242556700114	-0.0444894901162	1171.46667776	685.322197821	2155.91543083	299.126555248	-3.72236485786	-0.0584358690401
1391.72328983	648.685432603	2416.40872243	376.0	-0.886548762224	-0.0900573652688	-0.0165182254712	1267.02656954	752.812759699	2394.98608081	375.146751576	-2.09032487985	-0.0328151472505
1391.72328983	648.685432603	2416.40872243	376.0	6.19413625296	0.642361389522	0.11782123799	1729.45608332	490.420132983	2566.08437113	346.208154822	-1.33593307337	-0.0209722617484
1391.72328983	648.685432603	2416.40872243	376.0	0.889296310155	0.0901757007232	0.0165399304335	1373.73300861	739.11712369	2437.89775604	325.047623742	-1.87348550927	-0.0294110754988
1391.72328983	648.685432603	2416.40872243	376.0	-10.3917428671	-0.105930495003	-0.0194296579243	1235.31632976	561.616121857	2165.30174138	368.369289761	-4.0026602855	-0.0628361112324
1391.72328983	648.685432603	2416.40872243	376.0	-5.26772493345	-0.0987402114516	-0.0181108238172	1253.46380538	656.556899323	2289.11895767	379.098252969	-2.88594397187	-0.0453052428865
1391.72328983	648.685432603	2416.40872243	376.0	-0.737507983697	0.25366260331	0.0465265229842	1467.31779498	564.39463435	2398.58751519	366.875085852	-2.18263222529	-0.0342642421552
1391.72328983	648.685432603	2416.40872243	376.0	-0.237407173514	-0.1461904634	-0.0268140982026	1233.02293323	748.81781345	2410.67199478	428.831248102	-2.08255210543	-0.032693125674
1391.72328983	648.685432603	2416.40872243	376.0	-1.3481941884	0.345476572997	0.0633669429561	1531.04944087	562.180770486	2383.83084047	290.600629108	-2.28558154643	-0.0358804010429
1391.72328983	648.685432603	2416.40872243	376.0	4.24562001642	0.4764342912	0.0873870673514	1614.473354	538.851351408	2519.00025483	365.675549427	-1.52365006265	-0.0239191532599
1391.72328983	648.685432603	2416.40872243	376.0	-16.9848448161	-0.232117954928	-0.0425748266559	1130.81530682	550.910629058	2005.98545081	324.259514928	-5.29782171727	-0.0831683158127
1391.72328983	648.685432603	2416.40872243	376.0	17.4959640949	0.527700239159	0.0967902126117	1654.65937397	746.858819927	2839.1827249	437.664531	0.359501416761	0.00564366431336
1391.72328983	648.685432603	2416.40872243	376.0	9.83757144572	0.296353706844	0.0543568794651	1497.07114017	758.684360392	2654.12465692	398.369156365	-0.848157353588	-0.0133148721128
1391.72328983	648.685432603	2416.40872243	376.0	2.65565236363	0.0399664040053	0.00733059501197	1345.29805183	799.288872877	2480.58013778	335.993213075	-1.63251185102	-0.0256281295294
1391.72328983	648.685432603	2416.40872243	376.0	-21.4241924057	-0.327341165571	-0.060040565952	1049.78139348	529.273165177	1898.71266843	319.658109774	-6.27419977551	-0.0984960718291
1391.72328983	648.685432603	2416.40872243	376.0	-6.91117472361	0.0420030883993	0.00770416148189	1340.23444215	622.195252535	2249.40649359	286.976798899	-3.07850374947	-0.0483281593324
1391.72328983	648.685432603	2416.40872243	376.0	6.90938983057	0.0245416469399	0.00450140259353	1332.41403021	787.393830796	2583.36782097	463.559959959	-1.14998636338	-0.0180531611205
1391.72328983	648.685432603	2416.40872243	376.0	21.2439075411	0.581090087316	0.106582921371	1700.60245641	780.842711164	2929.74835724	448.303189667	1.24999637471	0.019623176997
1391.72328983	648.685432603	2416.40872243	376.0	7.21915899604	0.636864422128	0.116812990119	1725.16087833	538.168694329	2590.8531101	327.523537437	-1.25402032628	-0.0196863473514
1391.72328983	648.685432603	2416.40872243	376.0	16.6134487126	0.581574949917	0.10667185435	1688.72949328	700.709247273	2817.85754622	428.41880567	0.141218566839	0.00221693197549
1391.72328983	648.685432603	2416.40872243	376.0	5.05682004163	0.372070033279	0.0682446869551	1540.46271868	529.483940323	2538.602163	468.655503998	-1.53179317428	-0.0240469886073
1391.72328983	648.685432603	2416.40872243	376.0	-9.10620474776	-0.30323346745	-0.0556187577862	1106.96677674	656.948834441	2196.36559663	432.449985446	-3.81725204497	-0.0599254638143
1391.72328983	648.685432603	2416.40872243	376.0	15.3513044444	0.61156330551	0.11217228641	1727.49246842	753.745457369	2787.35898203	306.121056248	0.543287401237	0.00852884460341
1391.72328983	648.685432603	2416.40872243	376.0	-4.08060059638	0.129218655856	0.0237011474424	1375.97433805	504.246072568	2317.80473369	437.584323074	-3.03591759823	-0.0476596169267
1391.72328983	648.685432603	2416.40872243	376.0	10.3376937552	0.626226706805	0.114861831769	1714.69910226	550.735206164	2666.20965603	400.775347604	-0.846118259674	-0.0132828612194
1391.72328983	648.685432603	2416.40872243	376.0	-1.19950456214	-0.107490517655	-0.019715795608	1248.53853456	681.354270309	2387.42378957	457.530984695	-2.37983079227	-0.0373599810403
1391.72328983	648.685432603	2416.40872243	376.0	20.4923922926	0.597516953648	0.109595919598	1710.27559178	760.763076918	2911.58867723	440.550008528	1.08493451069	0.0170319389433
1391.72328983	648.685432603	2416.40872243	376.0	-15.4443122516	-0.336207284554	-0.0616667799989	1050.40536866	563.059300088	2043.21101407	429.746345321	-5.30609210432	-0.0832981492044
1391.72328983	648.685432603	2416.40872243	376.0	-9.99004262253	-0.381252162726	-0.0699288633027	1070.54056075	718.586837853	2175.00846113	385.881062525	-3.71301713213	-0.0582891229534
1391.72328983	648.685432603	2416.40872243	376.0	7.08690824887	0.500002727724	0.091709964733	1628.87842174	554.742996308	2587.65739151	404.035973458	-1.18325046788	-0.0185753605633
1391.72328983	648.685432603	2416.40872243	376.0	-6.65565900074	-0.364878682708	-0.0669256571365	1091.51064036	759.790342161	2255.5807978	404.279815282	-3.08769591911	-0.0484724634082
1391.72328983	648.685432603	2416.40872243	376.0	-10.0518517441	-0.00381886305201	-0.000700451770362	1307.67832489	583.664317281	2173.51490012	282.172257952	-3.67855618436	-0.0577481347623
1391.72328983	648.685432603	2416.40872243	376.0	4.91575628801	0.309566705283	0.0567803934855	1503.15822648	608.065717929	2535.19348615	423.969541743	-1.43236210005	-0.0224860612253
1391.72328983	648.685432603	2416.40872243	376.0	2.55956421883	0.406899450102	0.0746330612806	1570.19087809	587.355822514	2478.25825547	320.711554871	-1.7442381437	-0.0273820744694
1391.72328983	648.685432603	2416.40872243	376.0	2.05402254286	0.360169323173	0.0660618714551	1537.88363528	573.453103891	2466.04230232	354.705563147	-1.78257307444	-0.0279838787196
1391.72328983	648.685432603	2416.40872243	376.0	11.9550424348	0.477086072899	0.0875066164525	1611.98819792	672.117520456	2705.2914106	421.185692225	-0.656119853301	-0.0103001546829
1391.72328983	648.685432603	2416.40872243	376.0	12.0016815313	0.222258155667	0.0407663528369	1450.01250002	790.328226577	2706.41840179	466.077675194	-0.613505199982	-0.00963116483488
1391.72328983	648.685432603	2416.40872243	376.0	-15.9632067121	-0.220877822314	-0.040513173572	1140.48660681	554.373297653	2030.67240306	335.812498599	-5.10334710791	-0.0801153392137
1391.72328983	648.685432603	2416.40872243	376.0	10.2272161279	0.305876977624	0.0561036275905	1501.66750241	718.350175722	2663.54006501	443.522386879	-0.802163231001	-0.0125928293721
1391.72328983	648.685432603	2416.40872243	376.0	12.9271760831	0.360792346345	0.0661761456979	1535.64050128	726.789517223	2728.78213287	466.352114368	-0.542839502572	-0.00852181322719
1391.72328983	648.685432603	2416.40872243	376.0	12.4522356898	0.57474271667	0.105418693446	1680.65792819	662.609650255	2717.30563178	374.038053337	-0.555368141937	-0.00871849516385
1391.72328983	648.685432603	2416.40872243	376.0	-8.80522348248	-0.313161499977	-0.0574397468776	1119.28564546	713.211404008	2203.63853417	371.1414847	-3.45318496475	-0.0542101250354
1391.72328983	648.685432603	2416.40872243	376.0	-3.74130156839	0.133706541505	0.0245243106209	1393.34357763	596.378046134	2326.003585	336.281961233	-2.59831589541	-0.040789888468
1391.72328983	648.685432603	2416.40872243	376.0	-14.3859838803	-0.203030311982	-0.0372396023445	1144.72266174	537.701414971	2068.78455314	386.360476426	-4.98046804272	-0.0781863115027
1391.72328983	648.685432603	2416.40872243	376.0	-2.05013560283	-0.0642179674516	-0.0117787908018	1277.08330188	693.212150516	2366.8690669	396.573614504	-2.3412188311	-0.0367538278038
1391.72328983	648.685432603	2416.40872243	376.0	2.84205106869	0.261742156802	0.0480084660312	1473.18964945	610.669015178	2485.08429235	401.225627721	-1.67963138668	-0.0263678396653
1391.72328983	648.685432603	2416.40872243	376.0	-13.9006953949	-0.19571752931	-0.03589829958	1132.02131995	500.233396949	2080.51110643	448.256389528	-5.23869158762	-0.0822400563205
1391.72328983	648.685432603	2416.40872243	376.0	-1.38000823528	0.12768578162	0.023419989292	1385.80999298	587.975548828	2383.06208307	409.276541257	-2.34603412712	-0.0368294211479
1391.72328983	648.685432603	2416.40872243	376.0	-8.72373327952	0.0141235026864	0.00259051773412	1319.05776083	590.588227947	2205.60767054	295.961681763	-3.43205923069	-0.0538784808585
1391.72328983	648.685432603	2416.40872243	376.0	-3.33702657017	-0.0939696763859	-0.0172358173855	1266.70499472	750.882679796	2335.77252132	318.184846802	-2.42591136054	-0.0380833808561
1391.72328983	648.685432603	2416.40872243	376.0	18.832329726	0.547258344149	0.100377539279	1672.89101053	766.220549351	2871.47478057	432.363220692	0.737956936171	0.0115848812586
1391.72328983	648.685432603	2416.40872243	376.0	1.11330446356	0.435565904713	0.0798910316787	1587.76834518	515.500155127	2443.3107086	340.042208288	-1.93731758313	-0.0304131488717
1391.72328983	648.685432603	2416.40872243	376.0	7.03592612546	0.561309211301	0.102954734281	1671.07887743	521.35621508	2586.42545503	393.990362521	-1.20080113057	-0.0188508811707
1391.72328983	648.685432603	2416.40872243	376.0	-5.80907781997	-0.0592932557139	-0.0108755054501	1282.64345099	683.966151313	2276.0376593	309.428056993	-2.84929359967	-0.0447298838253
1391.72328983	648.685432603	2416.40872243	376.0	-12.3422888867	-0.159277122186	-0.0292144391391	1198.28066557	571.47775236	2118.16857723	348.410159295	-4.33221781213	-0.0680096987776
1391.72328983	648.685432603	2416.40872243	376.0	-10.2693854666	-0.336943814659	-0.0618018735618	1088.92910017	675.028815435	2168.25839628	404.300480669	-3.90543171381	-0.0613097600284
1391.72328983	648.685432603	2416.40872243	376.0	-11.3207833331	-0.432190504155	-0.079271919324	1051.02858796	766.639810553	2142.85232652	325.18392801	-3.74827172393	-0.0588425702344
1391.72328983	648.685432603	2416.40872243	376.0	11.2083766479	0.584983317004	0.10729701339	1695.87018927	688.197704574	2687.2489134	303.181019554	-0.555682703143	-0.00872343333034
1391.72328983	648.685432603	2416.40872243	376.0	-1.29840727141	0.244866948778	0.0449132334516	1452.13559685	488.195367379	2385.03389587	444.702931646	-2.53861798227	-0.0398527155772
1391.72328983	648.685432603	2416.40872243	376.0	13.2154822888	0.588708851083	0.10798034686	1699.97403202	705.86342645	2735.74878917	329.911330701	-0.159247096685	-0.00249995442205
1391.72328983	648.685432603	2416.40872243	376.0	12.048313167	0.433928987911	0.0795907901523	1582.69798129	655.563936776	2707.54521271	469.283294639	-0.645162174232	-0.0101281346033
1391.72328983	648.685432603	2416.40872243	376.0	-10.5788369624	-0.201246848385	-0.0369124813619	1189.47115166	642.913860698	2160.78078334	328.395770985	-3.79268117902	-0.0595397359344
1391.72328983	648.685432603	2416.40872243	376.0	3.84606689599	0.172814916125	0.0316975268021	1424.13327447	768.394549354	2509.34541838	316.817594557	-1.55332139741	-0.0243849512938
1391.72328983	648.685432603	2416.40872243	376.0	0.468955209265	0.3118132254	0.057192447799	1509.75430641	621.162684037	2427.74059701	296.823606566	-2.01937878037	-0.0317013937264
1391.72328983	648.685432603	2416.40872243	376.0	-0.0688054968586	0.0650113034821	0.0119243036467	1352.95702769	666.868731575	2414.74610041	394.920341143	-2.04980971882	-0.032179116465
1391.72328983	648.685432603	2416.40872243	376.0	11.6450678555	0.627315208594	0.115061483601	1729.86876634	685.658553004	2697.80115783	282.273838485	-0.393450059685	-0.00617661004215
1391.72328983	648.685432603	2416.40872243	376.0	3.07548701857	0.353279688653	0.0647981820713	1533.14772609	589.8443089	2490.72505901	367.733024018	-1.64430519733	-0.025813268404
1391.72328983	648.685432603	2416.40872243	376.0	0.122525863954	-0.0873031621792	-0.0160130524907	1272.18394853	802.639865429	2419.3694481	344.545634138	-1.92142723194	-0.0301636928091
1391.72328983	648.685432603	2416.40872243	376.0	-1.37759141938	-0.00585167439323	-0.00107330784909	1312.30591182	691.822537569	2383.12048322	378.992033828	-2.20691105155	-0.0346453854247
1391.72328983	648.685432603	2416.40872243	376.0	-13.4560033402	-0.147617661984	-0.0270758734379	1214.97388261	575.995583821	2091.25668403	300.287217593	-4.42836750159	-0.0695191130547
1391.72328983	648.685432603	2416.40872243	376.0	15.2123715445	0.572498089264	0.105006986292	1679.65331857	683.821126865	2784.00179532	420.527349885	-0.150184815384	-0.00235768940948
1391.72328983	648.685432603	2416.40872243	376.0	11.6872810903	0.370765785563	0.0680054632361	1545.25808648	765.656203764	2698.82120211	387.906911872	-0.627130373179	-0.00984506080344
1391.72328983	648.685432603	2416.40872243	376.0	6.90417043151	0.282288226331	0.051777004096	1490.17718722	754.253188658	2583.24169895	338.811323075	-1.21131293304	-0.0190159016175
1391.72328983	648.685432603	2416.40872243	376.0	8.60287606501	0.343770642819	0.0630540430702	1525.57612187	663.564985724	2624.28937005	435.148262451	-0.985377719499	-0.0154690379827
1391.72328983	648.685432603	2416.40872243	376.0	0.292290022008	-0.0335812669276	-0.00615944000872	1296.91217246	720.898072723	2423.47164402	405.661398833	-1.97735341706	-0.031041654899
1391.72328983	648.685432603	2416.40872243	376.0	0.502373024978	0.204977626462	0.0375967766805	1444.23756635	700.986052636	2428.54810803	283.324489046	-2.01747743388	-0.0316715452728
1391.72328983	648.685432603	2416.40872243	376.0	7.9023299137	0.402680644306	0.0738592524405	1562.59276435	589.70571552	2607.36131174	455.062831871	-1.10594745195	-0.0173618124325
1391.72328983	648.685432603	2416.40872243	376.0	-1.92110928843	-0.194207433208	-0.0356213193705	1204.34886268	734.182676213	2369.98687002	431.455331129	-2.37319586471	-0.037255822052
1391.72328983	648.685432603	2416.40872243	376.0	17.3962892068	0.641866044649	0.117730382364	1733.22602031	684.298962333	2836.77417221	419.249189564	0.345768365813	0.00542807481654
1391.72328983	648.685432603	2416.40872243	376.0	-1.80111091002	-0.0446420272999	-0.00818819282831	1283.91975662	653.964407207	2372.8865213	435.00235748	-2.43468289985	-0.0382210816303
1391.72328983	648.685432603	2416.40872243	376.0	-8.25423056686	-0.221015060014	-0.0405383455637	1187.15751826	694.054430729	2216.95277505	335.740826052	-3.29691683417	-0.0517569361723
1391.72328983	648.685432603	2416.40872243	376.0	7.77855773911	0.53231492663	0.0976366336445	1653.00135323	651.91431783	2604.37047012	299.454799059	-1.25676917812	-0.0197295004414
1391.72328983	648.685432603	2416.40872243	376.0	-10.7293808343	-0.418901630168	-0.0768344882921	1053.09339394	746.28210784	2157.14302809	357.767526313	-3.73244008361	-0.0585940358494
1391.72328983	648.685432603	2416.40872243	376.0	-10.0575331404	-0.229435236276	-0.0420827652744	1132.70863384	572.011032593	2173.37761437	468.657947938	-4.35372594936	-0.0683473461438
1391.72328983	648.685432603	2416.40872243	376.0	1.18281869726	0.390287567598	0.0715861275858	1555.8158494	517.375218823	2444.9904566	371.799388385	-1.93547038486	-0.0303841504688
1391.72328983	648.685432603	2416.40872243	376.0	9.66330764294	0.388906466837	0.0713328075636	1563.98383801	782.23244218	2649.91373119	303.697450997	-0.779059217394	-0.0122301290015
1391.72328983	648.685432603	2416.40872243	376.0	-13.6352810013	-0.227196581944	-0.0416721536948	1114.64752993	519.449299691	2086.92460299	452.827773365	-5.15305650707	-0.0808957065475
1391.72328983	648.685432603	2416.40872243	376.0	-8.40014357906	-0.235567609505	-0.0432075586033	1185.06412342	729.001252817	2213.42692029	299.361544053	-3.24347324189	-0.0509179472824
1391.72328983	648.685432603	2416.40872243	376.0	10.1057894326	0.517370741041	0.0948955871316	1640.56817412	660.814602616	2660.60589975	359.223123022	-0.899690059851	-0.014123862792
1391.72328983	648.685432603	2416.40872243	376.0	-17.4378153829	-0.223672860348	-0.0410258364542	1143.25741005	557.663529541	1995.03983052	294.118890928	-5.30880473668	-0.0833407336998
1391.72328983	648.685432603	2416.40872243	376.0	5.05946534319	0.37801753771	0.0693355718471	1544.82379215	532.870611985	2538.66608429	460.971680163	-1.51228999257	-0.0237408162099
1391.72328983	648.685432603	2416.40872243	376.0	17.4888951761	0.565714131078	0.103762679948	1683.72110864	741.255727721	2839.01191092	414.03507456	0.487721905773	0.00765654483159
1391.72328983	648.685432603	2416.40872243	376.0	11.1866323908	0.423836862815	0.0777397033776	1588.44431092	781.0584932	2686.72348327	317.220679152	-0.479137806509	-0.0075217866014
1391.72328983	648.685432603	2416.40872243	376.0	12.4280194611	0.633241127184	0.116148409241	1724.92482643	649.180137093	2716.72046872	342.615505196	-0.474542161132	-0.00744964146205
1391.72328983	648.685432603	2416.40872243	376.0	-6.2308183626	0.0852633744166	0.0156389168042	1363.25876733	590.610339454	2265.84668404	311.977577257	-2.99815522899	-0.047066801083
1391.72328983	648.685432603	2416.40872243	376.0	7.14732389027	0.27151570532	0.0498011198313	1481.81829446	719.838749068	2589.11728034	387.460236809	-1.12843536902	-0.017714840958
1391.72328983	648.685432603	2416.40872243	376.0	-10.7013942972	-0.325356833611	-0.0596766019097	1126.21505525	749.421376037	2157.81929721	282.182865926	-3.61845172068	-0.0568045796025
1391.72328983	648.685432603	2416.40872243	376.0	0.0935214462419	0.0605836065004	0.0111121802092	1344.50625951	617.894609474	2418.66858282	456.26771383	-2.20946045072	-0.0346854073896
1391.72328983	648.685432603	2416.40872243	376.0	-8.57328943853	-0.123751261737	-0.0226983238696	1229.76054632	596.532033907	2209.24300864	382.950428415	-3.61945537371	-0.0568203355371
1391.72328983	648.685432603	2416.40872243	376.0	-19.7171066241	-0.218860519733	-0.0401431620934	1131.56153443	519.585621183	1939.96283816	288.815682542	-5.88438371861	-0.0923765104962
1391.72328983	648.685432603	2416.40872243	376.0	1.59291720117	0.504194618274	0.0924788368074	1636.38453469	521.334985977	2454.90011262	297.180591956	-1.92434207856	-0.0302094517828
1391.72328983	648.685432603	2416.40872243	376.0	19.655199298	0.602902920323	0.110583807836	1707.45209611	723.386238831	2891.35867268	460.520337737	0.693359512706	0.0108847647207
1391.72328983	648.685432603	2416.40872243	376.0	4.67382479012	0.376503628032	0.0690578921556	1548.77909788	618.442091135	2529.34743233	362.126243322	-1.44531714739	-0.0226894371646
1391.72328983	648.685432603	2416.40872243	376.0	13.4839173588	0.658664800356	0.120811592142	1736.13396174	603.12803735	2742.23527762	402.973278527	-0.514926732869	-0.00808362218004
1391.72328983	648.685432603	2416.40872243	376.0	-13.6419939852	-0.142332916812	-0.0261065511394	1179.37452894	502.045622786	2086.76238986	405.342238131	-4.98638793574	-0.0782792454591
1391.72328983	648.685432603	2416.40872243	376.0	5.12225722266	0.187932755799	0.0344704247613	1429.37330784	705.183584934	2540.18339275	405.62649997	-1.35168712381	-0.0212195780818
1391.72328983	648.685432603	2416.40872243	376.0	-12.2310564062	-0.0861566159934	-0.0158027542174	1237.81967735	514.357505641	2120.85640859	368.679225602	-4.49593498994	-0.0705798271576
1391.72328983	648.685432603	2416.40872243	376.0	0.0395620331122	0.195391267258	0.0358384569439	1425.59161592	552.80533358	2417.36470285	438.967753354	-2.21980901891	-0.0348478652891
1391.72328983	648.685432603	2416.40872243	376.0	7.13484999414	0.429290667378	0.0787400343687	1582.95611351	640.994927366	2588.81586002	364.864819151	-1.17356966802	-0.0184233856831
1391.72328983	648.685432603	2416.40872243	376.0	0.838165404523	0.312493850682	0.0573172873591	1507.48777186	586.126016806	2436.66222438	343.048435715	-1.93701728158	-0.0304084345617
1391.72328983	648.685432603	2416.40872243	376.0	-6.10310186934	-0.194420207711	-0.035660346242	1208.2066063	737.955816405	2268.93283652	322.770413822	-2.86092064141	-0.0449124119531
1391.72328983	648.685432603	2416.40872243	376.0	17.2862923354	0.528442965497	0.0969264426811	1651.58492676	727.965271155	2834.11619821	454.566000295	0.18757625729	0.00294468221806
1391.72328983	648.685432603	2416.40872243	376.0	7.71249835467	0.509857402942	0.0935174987055	1638.79265079	673.869038863	2602.77420539	290.11251574	-1.26146664983	-0.0198032441103
1391.72328983	648.685432603	2416.40872243	376.0	-10.6548451797	-0.259801804811	-0.0476525687473	1133.16980995	629.260585358	2158.94411415	396.513718843	-4.04022764347	-0.0634258656746
1391.72328983	648.685432603	2416.40872243	376.0	13.0098999222	0.535266259563	0.0981779639697	1650.79168711	664.655839599	2730.78107893	415.333552219	-0.554941321614	-0.00871179468781
1391.72328983	648.685432603	2416.40872243	376.0	-0.317236416331	-0.0499168787051	-0.0091557004228	1282.95886118	680.118577363	2408.742994	445.665555458	-2.19249543959	-0.0344190806844
1391.72328983	648.685432603	2416.40872243	376.0	1.49001958461	-0.110300675416	-0.0202312317343	1255.66598339	777.827809486	2452.41368564	418.919892767	-1.79155811674	-0.028124931189
1391.72328983	648.685432603	2416.40872243	376.0	-14.329734506	-0.195100346609	-0.0357850965901	1181.28090159	593.415162474	2070.14376793	295.447703866	-4.57156284918	-0.0717670776952
1391.72328983	648.685432603	2416.40872243	376.0	21.8397165796	0.554991941278	0.10179602738	1683.34347747	800.597805564	2944.14553882	460.204255786	1.34527118838	0.0211188569605
1391.72328983	648.685432603	2416.40872243	376.0	-13.1371123744	-0.0908029526779	-0.0166549803151	1244.21201797	543.795902229	2098.96239314	310.954472938	-4.43579632913	-0.0696357351511
1391.72328983	648.685432603	2416.40872243	376.0	-11.267827411	-0.274465212456	-0.0503421152708	1151.46310104	700.562805984	2144.13195805	292.106051021	-3.78692245636	-0.0594493321249
1391.72328983	648.685432603	2416.40872243	376.0	14.3786584267	0.566532944568	0.103912865841	1686.90782105	734.783973676	2763.85587882	342.164084102	0.109068104257	0.00171221513747
1391.72328983	648.685432603	2416.40872243	376.0	10.8467347494	0.241468385058	0.0442898725345	1463.067065	802.372242198	2678.51016702	413.070859814	-0.733375537234	-0.0115129597682
1391.72328983	648.685432603	2416.40872243	376.0	-1.59121373798	0.0896115652949	0.0164364573175	1370.26181882	669.531864617	2377.95849488	338.164811435	-2.22356108197	-0.0349067673779
1391.72328983	648.685432603	2416.40872243	376.0	-3.03983894289	-0.0487241082061	-0.00893692373553	1277.09434222	619.527764571	2342.95378907	446.331682279	-2.73541391888	-0.0429421337344
1391.72328983	648.685432603	2416.40872243	376.0	0.947082539536	0.160893163387	0.029510851685	1403.58547921	568.746295207	2439.29410753	466.962333109	-2.14279573642	-0.0336388655639
1391.72328983	648.685432603	2416.40872243	376.0	12.2372295066	0.637013276891	0.1168402929	1727.49733181	645.428802817	2712.11020361	339.184068986	-0.509524464219	-0.00799881419496
1391.72328983	648.685432603	2416.40872243	376.0	3.42665947643	0.0165812485295	0.00304131484401	1325.90097839	729.721254745	2499.21082091	443.588587775	-1.59120950467	-0.0249797410466
1391.72328983	648.685432603	2416.40872243	376.0	9.08514061579	0.388316866878	0.0712246637708	1554.93225898	673.904959348	2635.94285272	407.10563439	-0.934796989918	-0.0146749919924
1391.72328983	648.685432603	2416.40872243	376.0	5.08578031898	0.453583828191	0.083195859903	1594.80889645	488.040753708	2539.30196166	456.452311504	-1.52579505045	-0.0239528265377
1391.72328983	648.685432603	2416.40872243	376.0	-9.84707242573	-0.0957463544979	-0.0175616937817	1226.16577291	518.812360877	2178.46320543	433.485071647	-4.25567782564	-0.0668081291309
1391.72328983	648.685432603	2416.40872243	376.0	-2.33153868495	-0.0639961353496	-0.0117381025953	1284.98978967	764.614439506	2360.06921828	310.464989109	-2.28459857944	-0.0358649698499
1391.72328983	648.685432603	2416.40872243	376.0	8.31549351389	0.589259432167	0.108081333853	1690.58348536	566.275794471	2617.34503302	360.485753188	-1.08122316171	-0.0169736760081
1391.72328983	648.685432603	2416.40872243	376.0	-8.96536205612	-0.0922888596985	-0.0169275237892	1250.87391455	599.157262955	2199.76893171	349.737754204	-3.58144876261	-0.0562236854413
1391.72328983	648.685432603	2416.40872243	376.0	-11.7077313968	-0.378911603389	-0.0694995604162	1083.28771834	741.805154215	2133.50207976	308.409207211	-3.83099577566	-0.0601412209679
1391.72328983	648.685432603	2416.40872243	376.0	15.9384111386	0.509104479146	0.0933793982294	1652.6264971	795.975642281	2801.5458794	352.94374002	0.525274825564	0.00824607261482
1391.72328983	648.685432603	2416.40872243	376.0	11.9300777182	0.654121682465	0.119978298324	1733.11082863	540.070830837	2704.68816101	431.506501546	-0.681112555402	-0.0106925047944
1391.72328983	648.685432603	2416.40872243	376.0	-2.92389990124	-0.157348261281	-0.028860649538	1229.09266953	754.188191972	2345.75535018	362.474488684	-2.37918859255	-0.037349899412
1391.72328983	648.685432603	2416.40872243	376.0	-10.9220700676	-0.142147468349	-0.0260725363809	1223.98318821	612.782755715	2152.48686865	315.720924725	-3.87455089849	-0.0608249748586
1391.72328983	648.685432603	2416.40872243	376.0	3.16809536568	0.328572666047	0.0602664464503	1514.39489834	561.405836408	2492.96285518	417.162120436	-1.68190318839	-0.0264035037423
1391.72328983	648.685432603	2416.40872243	376.0	-0.991814406826	-0.0524613959862	-0.0096224130569	1291.36723447	773.575089707	2392.4424326	327.500108421	-2.08879267677	-0.0327910938269
1391.72328983	648.685432603	2416.40872243	376.0	23.8319213953	0.62787937269	0.115164961975	1738.43335782	792.645624334	2992.28534975	461.2063676	1.83324494312	0.028779355465
1391.72328983	648.685432603	2416.40872243	376.0	14.4827618744	0.517701884751	0.0949563251561	1641.35528831	703.165880207	2766.37144361	421.850275093	-0.280402779215	-0.0044019274602
1391.72328983	648.685432603	2416.40872243	376.0	-4.71950890471	0.0536613679193	0.0098425106235	1341.69134847	599.103800599	2302.3660976	361.570948534	-2.80029451801	-0.0439606674727
1391.72328983	648.685432603	2416.40872243	376.0	10.0356886847	0.385062871571	0.0706278194371	1553.5488036	731.12899381	2658.91197917	374.234181757	-0.866919115232	-0.0136094052627
1391.72328983	648.685432603	2416.40872243	376.0	10.3404875055	0.472645364394	0.0866921064552	1610.01276775	660.877734143	2666.27716446	395.386662566	-0.826760407412	-0.012978970289
1391.72328983	648.685432603	2416.40872243	376.0	5.58364194661	0.585975202644	0.107478943992	1690.20706469	524.291417409	2551.33233346	336.833851357	-1.40485327912	-0.0220542116031
1391.72328983	648.685432603	2416.40872243	376.0	-10.9697528634	-0.355882920727	-0.0652756641099	1076.15485499	677.442656039	2151.33465741	397.737146383	-4.01623392154	-0.0630491981403
1391.72328983	648.685432603	2416.40872243	376.0	-3.55569492898	0.127923142651	0.0234635257981	1390.57332742	606.82800364	2330.48860003	333.087268964	-2.55821684279	-0.0401603899967
1391.72328983	648.685432603	2416.40872243	376.0	-3.5958386372	-0.0424042287264	-0.00777773821101	1294.53393841	716.243562562	2329.51856396	318.741062988	-2.48502769214	-0.0390114237385
1391.72328983	648.685432603	2416.40872243	376.0	-3.83323042666	-0.38307986184	-0.0702640979163	1085.83396695	799.394890202	2323.78220805	438.553350903	-2.64906496833	-0.0415865772108
1391.72328983	648.685432603	2416.40872243	376.0	4.50088201045	-0.055003893665	-0.0100887552577	1287.94126273	802.940807177	2525.16842792	434.286358011	-1.40242148855	-0.022016035927
1391.72328983	648.685432603	2416.40872243	376.0	10.4641872501	0.523452371951	0.0960110733586	1643.74673915	618.710353606	2669.26625588	406.809163118	-0.814828463018	-0.0127916556204
1391.72328983	648.685432603	2416.40872243	376.0	-6.59821934882	-0.290330468641	-0.0532521035658	1152.16109668	772.823020914	2256.96877456	331.984656969	-2.91961328884	-0.0458338035925
1391.72328983	648.685432603	2416.40872243	376.0	10.9882369032	0.609422474687	0.111779617514	1702.24728729	549.718450927	2681.9294374	429.963699189	-0.771209353249	-0.0121068972253
1391.72328983	648.685432603	2416.40872243	376.0	13.9640182772	0.564593092071	0.103557060174	1675.17645506	685.849688494	2753.83647808	392.810334526	-0.287891762197	-0.00451949391204
1391.72328983	648.685432603	2416.40872243	376.0	-11.2833249619	0.03872025422	0.00710202755319	1327.18948209	530.49684124	2143.75747387	286.071150543	-3.99202761162	-0.0626691932751
1391.72328983	648.685432603	2416.40872243	376.0	3.50236007326	0.370883254236	0.0680270092142	1547.0963024	640.313729481	2501.04005673	313.630024856	-1.63487446223	-0.0256652191873
1391.72328983	648.685432603	2416.40872243	376.0	-7.34825881456	-0.419679802079	-0.0769772197504	1046.14209274	738.992087936	2238.84475549	453.710574811	-3.41697203316	-0.0536416331736
1391.72328983	648.685432603	2416.40872243	376.0	-10.949681942	-0.139821184093	-0.0256458518145	1179.62791526	505.342319103	2151.81965291	466.849418542	-4.69194845224	-0.0736569615736
1391.72328983	648.685432603	2416.40872243	376.0	1.72534061486	0.0355354737579	0.00651787853226	1343.77786233	804.610373596	2458.10000354	309.711767614	-1.7796766083	-0.0279384082936
1391.72328983	648.685432603	2416.40872243	376.0	-11.4064553604	-0.194569138676	-0.0356876630001	1185.26090364	615.641490144	2140.78214018	339.879746397	-4.03128728867	-0.0632855147358
1391.72328983	648.685432603	2416.40872243	376.0	14.6844484691	0.545815618645	0.100112916112	1671.07072732	740.82285798	2771.24501608	359.351430782	0.110064304932	0.00172785408057
1391.72328983	648.685432603	2416.40872243	376.0	8.70273543701	0.299240123455	0.0548863029082	1496.62413117	669.539654961	2626.70238062	460.538594493	-0.987484117097	-0.0155021054489
1391.72328983	648.685432603	2416.40872243	376.0	-14.2910494983	-0.323396161256	-0.0593169774864	1092.7713723	642.627824301	2071.07855583	335.679359234	-4.5615062772	-0.0716092037237
1391.72328983	648.685432603	2416.40872243	376.0	-6.52299321793	0.179203770277	0.0328693635871	1418.05364065	527.113520834	2258.78654535	313.619383863	-3.10880010598	-0.0488037693246
1391.72328983	648.685432603	2416.40872243	376.0	0.429529199049	0.0168927972538	0.00309845877729	1324.37601485	686.512692645	2426.78790346	415.899195969	-1.99757625778	-0.0313591249259
1391.72328983	648.685432603	2416.40872243	376.0	7.49009775542	0.428057516444	0.0785138511453	1578.5692769	551.465986859	2597.40009791	467.36483415	-1.18962798035	-0.0186754784985
1391.72328983	648.685432603	2416.40872243	376.0	-7.45715503567	-0.360474253607	-0.0661178014686	1074.80165423	694.387551071	2236.21337771	467.024172402	-3.56965397867	-0.0560385239979
1391.72328983	648.685432603	2416.40872243	376.0	6.76558716296	0.391729712256	0.0718506442143	1559.37595988	683.093224156	2579.89296076	337.423776722	-1.24410501497	-0.0195306909729
1391.72328983	648.685432603	2416.40872243	376.0	-10.8731174783	-0.27255718862	-0.0499921475826	1145.50606602	684.320625768	2153.66976329	323.843071496	-3.77888384006	-0.0593231372067
1391.72328983	648.685432603	2416.40872243	376.0	-1.46074596664	0.323641273479	0.0593619357078	1516.3687283	565.802041046	2381.11112948	298.94036014	-2.28667280949	-0.0358975323311
1391.72328983	648.685432603	2416.40872243	376.0	-1.239985395	-0.145736480606	-0.0267308291648	1237.72571265	785.116543051	2386.44560719	363.603351491	-2.11266356319	-0.0331658330172
1391.72328983	648.685432603	2416.40872243	376.0	-5.98026974314	-0.246693949018	-0.0452483398785	1185.96260998	803.648451011	2271.90096273	282.289901742	-2.80415768591	-0.0440213137505
1391.72328983	648.685432603	2416.40872243	376.0	12.5393336122	0.63952245493	0.117300523648	1722.18954358	532.210923497	2719.41027357	465.009806497	-0.62644767993	-0.00983434348399
1391.72328983	648.685432603	2416.40872243	376.0	-6.22308231901	-0.0302442027338	-0.00554735926885	1298.78229668	664.791721133	2266.03361847	302.459600658	-2.9304201275	-0.0460034556907
1391.72328983	648.685432603	2416.40872243	376.0	8.33422396776	0.657479868368	0.120594253186	1739.5637381	585.377566137	2617.79763734	292.856333102	-1.23581298562	-0.0194005178276
1391.72328983	648.685432603	2416.40872243	376.0	-18.726764981	-0.240732223299	-0.0441548465333	1111.78721483	522.432422487	1963.89354	329.673902689	-5.75472885076	-0.0903411122568
1391.72328983	648.685432603	2416.40872243	376.0	13.5420743134	0.624379919013	0.11452309593	1710.95068059	565.096549687	2743.64058734	467.593357068	-0.521886044109	-0.00819287353389
1391.72328983	648.685432603	2416.40872243	376.0	-2.94930342904	0.0647763781089	0.0118812138864	1344.96786692	584.052686468	2345.14149712	416.120943738	-2.64513056452	-0.0415248126298
1391.72328983	648.685432603	2416.40872243	376.0	7.25973879208	0.405150636615	0.0743122957841	1568.70832854	713.780431145	2591.83368383	309.344924145	-1.26607050391	-0.0198755181148
1391.72328983	648.685432603	2416.40872243	376.0	5.88317631298	0.262003919114	0.048056478194	1477.84509719	748.129708232	2558.57030802	332.595502589	-1.32268285381	-0.0207642520222
1391.72328983	648.685432603	2416.40872243	376.0	5.91164563103	0.00941729865684	0.00172731083214	1323.13084706	773.191519864	2559.2582431	462.935876172	-1.2760259605	-0.0200318047175
1391.72328983	648.685432603	2416.40872243	376.0	-5.5474565996	-0.0612631218205	-0.0112368161813	1276.52206352	652.013873339	2282.35949729	353.823560432	-2.88206078085	-0.045244282274
1391.72328983	648.685432603	2416.40872243	376.0	4.45597796928	0.604162989359	0.110814928349	1704.70742107	529.345652663	2524.08336275	290.030289024	-1.62823168376	-0.0255609369507
1391.72328983	648.685432603	2416.40872243	376.0	-11.2377640771	-0.224187131621	-0.0411201635402	1167.01429065	634.476993951	2144.85841107	343.367126469	-3.97466583205	-0.0623966378657
1391.72328983	648.685432603	2416.40872243	376.0	3.09912591522	0.335530220238	0.0615425935874	1523.31560726	630.063377318	2491.29627137	337.917286794	-1.64282701057	-0.0257900629603
1391.72328983	648.685432603	2416.40872243	376.0	4.33509702	0.333857824477	0.0612358445483	1519.99770536	609.922569617	2521.16238495	391.242109977	-1.4823616491	-0.0232709835024
1391.72328983	648.685432603	2416.40872243	376.0	-15.775031228	-0.118145744727	-0.0216701659441	1209.64043103	506.23633513	2035.21949187	319.342725709	-5.12304452641	-0.0804245608542
1391.72328983	648.685432603	2416.40872243	376.0	-9.27700011481	0.0129191312487	0.00236961321509	1310.56714177	549.119913516	2192.23848248	332.551427197	-3.65725871128	-0.0574137945256
1391.72328983	648.685432603	2416.40872243	376.0	-8.2774040968	-0.409224343343	-0.0750594907086	1051.3361536	728.814387155	2216.39280785	436.242267095	-3.5424493419	-0.0556114496374
1391.72328983	648.685432603	2416.40872243	376.0	-18.28239163	-0.316713340221	-0.0580912216105	1086.28218989	599.76011167	1974.63141642	288.589114861	-5.38447112858	-0.0845285891456
1391.72328983	648.685432603	2416.40872243	376.0	6.09130473535	0.246064840468	0.0451329494622	1463.11445963	653.894271701	2563.59954137	446.590810036	-1.28804092291	-0.0202204226516
1391.72328983	648.685432603	2416.40872243	376.0	11.5126177413	0.395785441473	0.0725945417228	1559.51699466	731.272543559	2694.60062171	403.811083496	-0.696206861924	-0.0109294640804
1391.72328983	648.685432603	2416.40872243	376.0	-0.454829633627	0.261888854895	0.0480353732384	1471.6738115	554.808793212	2405.41817949	378.935574786	-2.16147828593	-0.0339321551952
1391.72328983	648.685432603	2416.40872243	376.0	-15.0225926718	-0.05517343811	-0.0101198529182	1257.98665043	495.939901931	2053.40148278	299.474930412	-4.91085994294	-0.0770935626836
1391.72328983	648.685432603	2416.40872243	376.0	10.2251677975	0.654918987437	0.120124539148	1737.92946938	608.942943081	2663.49056897	316.618156512	-0.909374947686	-0.0142759018475
1391.72328983	648.685432603	2416.40872243	376.0	-14.0806755923	-0.227324515291	-0.0416956190923	1113.62226061	516.411154314	2076.16204924	446.12863432	-5.22293139073	-0.0819926434965
1391.72328983	648.685432603	2416.40872243	376.0	-19.4228087118	-0.249300598167	-0.0457264486733	1118.67982674	546.209856108	1947.07427858	282.184595733	-5.74374278442	-0.0901686465372
1391.72328983	648.685432603	2416.40872243	376.0	4.86183153008	0.156730347093	0.0287473123795	1409.98715506	707.480736331	2533.8904436	416.422552206	-1.38673499325	-0.0217697801138
1391.72328983	648.685432603	2416.40872243	376.0	-16.2856014774	-0.261462323247	-0.0479571392602	1089.1962071	517.665625733	2022.88202783	416.020194996	-5.54611517619	-0.0870661723107
1391.72328983	648.685432603	2416.40872243	376.0	-9.77285749362	-0.233781346066	-0.0428799240767	1153.5133423	628.761342105	2180.25654153	397.981857123	-3.867389458	-0.060712550361
1391.72328983	648.685432603	2416.40872243	376.0	-8.79172454398	-0.405752461994	-0.0744226819504	1068.14988291	772.434874598	2203.9647237	363.379966196	-3.35075705994	-0.0526021516475
1391.72328983	648.685432603	2416.40872243	376.0	-13.0825773221	-0.215805458943	-0.0395828061157	1151.00206587	577.059648776	2100.2801829	372.218468254	-4.56035572529	-0.0715911416843
1391.72328983	648.685432603	2416.40872243	376.0	10.1338551865	0.370616984176	0.067978170245	1541.86908546	653.321838655	2661.28408308	466.093158962	-0.840713199702	-0.0131980094145
1391.72328983	648.685432603	2416.40872243	376.0	6.76679635959	0.315812846523	0.057926054021	1510.95590493	727.269280742	2579.9221799	341.696994221	-1.22468306714	-0.0192257938326
1391.72328983	648.685432603	2416.40872243	376.0	3.99725490455	0.255667222313	0.0468942080544	1473.0847336	694.103966985	2512.9987386	345.810038023	-1.5096116996	-0.0236987707944
1391.72328983	648.685432603	2416.40872243	376.0	4.78045798823	0.198609581518	0.0364287566981	1440.71231654	796.594734613	2531.92412623	294.617075084	-1.5195484164	-0.0238547632088
1391.72328983	648.685432603	2416.40872243	376.0	5.00193237889	0.301290565034	0.0552623927062	1501.39058134	684.003619465	2537.27585273	351.88165192	-1.39717266076	-0.0219336367466
1391.72328983	648.685432603	2416.40872243	376.0	-2.10446401505	0.173938767261	0.0319036623737	1412.88791654	552.264649627	2365.55627041	400.403704247	-2.47748709442	-0.0388930470082
1391.72328983	648.685432603	2416.40872243	376.0	-10.1982708828	-0.194969342583	-0.035761067972	1202.92787963	677.123376122	2169.97681528	289.925559528	-3.61411044667	-0.0567364277341
1391.72328983	648.685432603	2416.40872243	376.0	-0.861846866197	0.028950982478	0.00531015819479	1338.56766511	750.344535485	2395.58297958	306.670778988	-2.10752601913	-0.033085180834
1391.72328983	648.685432603	2416.40872243	376.0	8.70996771066	0.635576899876	0.116576834167	1722.78201324	544.021586107	2626.87714191	360.073542571	-1.04854646657	-0.0164606980622
1391.72328983	648.685432603	2416.40872243	376.0	-2.09835365516	-0.209618518843	-0.0384480041898	1197.31520003	748.494928064	2365.70392168	419.893793588	-2.35913095998	-0.0370350229196
1391.72328983	648.685432603	2416.40872243	376.0	5.55298040432	0.24925453918	0.0457180005833	1468.88367714	721.540813866	2550.59142528	360.166934272	-1.31751560983	-0.0206831335923
1391.72328983	648.685432603	2416.40872243	376.0	-1.66132382875	0.0139850949103	0.00256513112809	1314.8868511	611.325221781	2376.26434853	450.05227565	-2.50233141625	-0.039283067759
1391.72328983	648.685432603	2416.40872243	376.0	1.69702950034	0.171546584926	0.0314648908521	1412.83438357	592.63347343	2457.4158913	451.9480343	-1.9535333332	-0.0306677132371
1391.72328983	648.685432603	2416.40872243	376.0	-2.3348351894	-0.180311128437	-0.0330724740347	1216.85356197	768.746006602	2359.98956126	374.389992691	-2.29308640304	-0.0359982166882
1391.72328983	648.685432603	2416.40872243	376.0	-19.6475583417	-0.229345031563	-0.0420662200225	1122.74079182	520.903892577	1941.64340892	297.998724525	-5.88307066829	-0.0923558974614
1391.72328983	648.685432603	2416.40872243	376.0	-12.9819722555	-0.178741011343	-0.0327844848391	1186.3828714	580.824548289	2102.71121251	335.503792815	-4.40950786017	-0.0692230433308
1391.72328983	648.685432603	2416.40872243	376.0	11.0573215276	0.491059867817	0.0900696749482	1623.51134037	694.389850539	2683.59880429	365.697613388	-0.751579522715	-0.0117987366203
1391.72328983	648.685432603	2416.40872243	376.0	0.0914189345888	0.222630999491	0.0408347394517	1451.62693862	633.180490448	2418.61777754	333.810348474	-2.01483224831	-0.0316300195967
1391.72328983	648.685432603	2416.40872243	376.0	-4.15219528609	0.127470080744	0.0233804256684	1391.84416002	613.779107061	2316.07471337	310.451446284	-2.63908238185	-0.0414298647072
1391.72328983	648.685432603	2416.40872243	376.0	10.699271657	0.448751106103	0.0823094471942	1593.72401063	663.514978966	2674.94685599	417.707866392	-0.775846017532	-0.0121796863035
1391.72328983	648.685432603	2416.40872243	376.0	13.6448187914	0.474582127271	0.0870473454276	1619.08080091	755.263563229	2746.12331387	371.778949726	-0.170652455685	-0.00267900244404
1391.72328983	648.685432603	2416.40872243	376.0	-14.8097021221	-0.257174988764	-0.0471707609618	1121.34312413	583.380527206	2058.54578859	353.822137255	-4.84785820624	-0.0761045244307
1391.72328983	648.685432603	2416.40872243	376.0	9.82627418872	0.621544665695	0.114003056804	1715.00742151	627.747633494	2653.85166902	311.096614012	-0.952705860074	-0.0149561359509
1391.72328983	648.685432603	2416.40872243	376.0	3.63586983503	0.0415231941161	0.00761613978652	1343.39094101	765.480605744	2504.26619826	395.394651505	-1.49995523002	-0.0235471778653
1391.72328983	648.685432603	2416.40872243	376.0	10.6180312151	0.409587737767	0.0751261441245	1578.87839227	783.994367082	2672.98375486	310.11099551	-0.58197750015	-0.00913622449215
1391.72328983	648.685432603	2416.40872243	376.0	8.58428169184	0.556758104593	0.102119975164	1667.81193024	583.621022662	2623.84005399	372.40710109	-1.03540579759	-0.0162544081254
1391.72328983	648.685432603	2416.40872243	376.0	-10.7707710708	-0.0903697673075	-0.0165755259185	1245.14208019	558.261115871	2156.14287081	352.73967474	-4.0300020836	-0.063265338832
1391.72328983	648.685432603	2416.40872243	376.0	8.78936302065	0.311986337455	0.0572241998266	1508.67805842	777.776305034	2628.79565711	342.341293653	-1.01536327796	-0.0159397688848
1391.72328983	648.685432603	2416.40872243	376.0	-7.29654781137	-0.281875753355	-0.0517013487446	1161.19664131	776.36921628	2240.09430468	302.528447092	-3.01603480507	-0.0473474851659
1391.72328983	648.685432603	2416.40872243	376.0	-1.97089896914	0.183649592293	0.0336848114991	1427.43098944	623.85664615	2368.78374783	317.496112243	-2.30866057917	-0.0362427092492
1391.72328983	648.685432603	2416.40872243	376.0	6.82081679876	0.311167260213	0.0570739655562	1507.24096725	708.539238247	2581.2275345	365.447329002	-1.18587218114	-0.0186165177573
1391.72328983	648.685432603	2416.40872243	376.0	-0.979455052345	0.247579998332	0.0454108580946	1457.96116481	517.687703275	2392.74108512	417.092217025	-2.35954478628	-0.0370415194078
1391.72328983	648.685432603	2416.40872243	376.0	-5.28080153143	-0.112354418116	-0.0206079270205	1249.96295918	689.062534499	2288.80297361	349.777479935	-2.79517704192	-0.0438803303285
1391.72328983	648.685432603	2416.40872243	376.0	-14.2116424989	-0.344684798955	-0.0632217166095	1076.55560197	644.906535656	2072.99735349	351.535215862	-4.58408726054	-0.0719636932581
1391.72328983	648.685432603	2416.40872243	376.0	-1.21249160305	-0.0512522954685	-0.0094006411351	1293.05131239	782.613711492	2387.10996958	311.444945697	-2.12932555609	-0.0334274027644
1391.72328983	648.685432603	2416.40872243	376.0	11.2543657173	0.513798277272	0.0942403296537	1638.58874412	682.485271634	2688.36019728	367.286181529	-0.73266834838	-0.0115018579024
1391.72328983	648.685432603	2416.40872243	376.0	3.62261968315	-0.0961592596934	-0.0176374284104	1262.77493604	780.097094781	2503.94602044	461.073989619	-1.56753898081	-0.0246081472655
1391.72328983	648.685432603	2416.40872243	376.0	1.90918398783	0.263234410061	0.0482821735255	1474.53102411	603.838601219	2462.54241084	384.172785514	-1.79476460741	-0.0281752685621
1391.72328983	648.685432603	2416.40872243	376.0	-5.23859939555	0.124901775661	0.0229093499011	1391.01109091	609.074478025	2289.82274971	289.737180767	-2.81729716269	-0.0442275849716
1391.72328983	648.685432603	2416.40872243	376.0	-6.5749884217	0.181957607978	0.0333744695483	1420.72473377	530.979132519	2257.53012871	305.826262423	-3.10630985476	-0.0487646758989
1391.72328983	648.685432603	2416.40872243	376.0	-2.93732524855	0.0618443046068	0.0113434161054	1351.56740363	647.428713137	2345.43093892	346.434822154	-2.44186899954	-0.0383338932424
1391.72328983	648.685432603	2416.40872243	376.0	11.6959707219	0.435295735742	0.0798414775755	1584.91780186	707.748634624	2699.03117913	406.364742647	-0.683893996782	-0.0107361694942
1391.72328983	648.685432603	2416.40872243	376.0	-5.31334459861	-0.0686758630209	-0.012596453232	1264.8764748	611.669218422	2288.0166001	411.470906881	-3.04717405587	-0.0478363274077
1391.72328983	648.685432603	2416.40872243	376.0	7.24894008342	0.405540623943	0.0743838268421	1567.15297624	649.651031405	2591.57274289	374.768735244	-1.14890320676	-0.018036157092
1391.72328983	648.685432603	2416.40872243	376.0	-9.0961841622	-0.0519478398735	-0.0095282171448	1272.57195176	576.006514067	2196.60773493	348.029269101	-3.63203525707	-0.057017821932
1391.72328983	648.685432603	2416.40872243	376.0	0.804164572503	0.427977709437	0.0784992130295	1583.19325737	521.944575738	2435.84062531	330.702792201	-1.97883234028	-0.0310648719039
1391.72328983	648.685432603	2416.40872243	376.0	11.9645113443	0.440969776548	0.0808822040624	1589.50575459	721.124885156	2705.52021815	394.889578404	-0.634176228574	-0.00995567077824
1391.72328983	648.685432603	2416.40872243	376.0	-6.62580260521	0.00649796002016	0.0011918488665	1299.52034025	531.33285264	2256.30225035	425.449057459	-3.47911536007	-0.0546171956054
1391.72328983	648.685432603	2416.40872243	376.0	-2.35520768684	-0.223468482197	-0.0409883496326	1185.30345128	726.47657511	2359.49727846	447.71725207	-2.50566154197	-0.0393353460278
1391.72328983	648.685432603	2416.40872243	376.0	2.45650450899	0.0871616774574	0.0159871015146	1365.21598566	669.553492292	2475.76791166	440.998433707	-1.75867237916	-0.0276086715723
1391.72328983	648.685432603	2416.40872243	376.0	3.90051422148	0.19601018164	0.0359519775568	1434.74351824	692.567996213	2510.6610883	383.349573852	-1.49822211238	-0.023519970367
1391.72328983	648.685432603	2416.40872243	376.0	-0.575436692454	0.137033501714	0.0251345380987	1391.80305088	592.094958101	2402.50382	418.605811025	-2.23258110201	-0.0350483689483
1391.72328983	648.685432603	2416.40872243	376.0	8.44276849007	0.309743314026	0.0568127868719	1505.08604318	709.011488337	2620.42051664	406.322985125	-0.989563023605	-0.0155347413439
1391.72328983	648.685432603	2416.40872243	376.0	-0.533760021069	0.122134844848	0.0224018424152	1391.98454569	694.458456633	2403.51089873	317.0678964	-2.07875590719	-0.0326335307252
1391.72328983	648.685432603	2416.40872243	376.0	8.44020513382	0.510932139579	0.0937146257481	1636.00288534	579.875325006	2620.35857548	404.480365131	-1.02792643306	-0.0161369926697
1391.72328983	648.685432603	2416.40872243	376.0	17.0016796918	0.48927090617	0.0897415455191	1636.16671335	799.029597072	2827.23879347	392.042483047	0.577487309165	0.00906573483775
1391.72328983	648.685432603	2416.40872243	376.0	15.9499297778	0.64792478959	0.118841670871	1734.27637371	658.061726391	2801.8242168	409.486116699	0.0249038576426	0.000390955379005
1391.72328983	648.685432603	2416.40872243	376.0	-5.53576640857	-0.0158771816909	-0.00291217565864	1291.39058388	568.961221538	2282.64198008	422.290174661	-3.1864479006	-0.0500227299938
1391.72328983	648.685432603	2416.40872243	376.0	3.09347774834	0.399372484779	0.0732524733637	1562.43821602	550.061582664	2491.15978857	378.659989884	-1.66245676088	-0.0260982223057
1391.72328983	648.685432603	2416.40872243	376.0	3.33824479797	0.133884585644	0.0245569672861	1398.62775796	737.884836936	2497.07436091	360.561766016	-1.55331038654	-0.0243847784386
1391.72328983	648.685432603	2416.40872243	376.0	7.44436300695	0.564331874511	0.103509147929	1674.88094782	623.196256355	2596.29495946	298.217755287	-1.30317104888	-0.0204579442525
1391.72328983	648.685432603	2416.40872243	376.0	2.37259599788	0.126879138772	0.0232720357249	1394.8842282	734.639893698	2473.74033907	344.216217176	-1.67930036174	-0.0263626430414
1391.72328983	648.685432603	2416.40872243	376.0	-6.53742217494	0.0145576693993	0.00267015212754	1310.74114952	559.822199414	2258.43788278	387.874533845	-3.26406616254	-0.0512412270415
1391.72328983	648.685432603	2416.40872243	376.0	-8.65570909101	-0.158855893643	-0.0291371778508	1213.15535874	623.450527268	2207.25141297	370.64552696	-3.55569593164	-0.0558194023805
1391.72328983	648.685432603	2416.40872243	376.0	-1.38667909408	-0.205148985147	-0.037628207107	1205.04574138	799.305628634	2382.90088785	378.549517836	-2.13687690719	-0.0335459483075
1391.72328983	648.685432603	2416.40872243	376.0	8.34870892793	0.471517518499	0.0864852381694	1614.89529034	711.862045852	2618.14765318	291.390316991	-1.10988027166	-0.0174235521454
1391.72328983	648.685432603	2416.40872243	376.0	3.30942102239	0.307966983514	0.0564869742322	1504.9085873	633.652301154	2496.37786068	357.816972223	-1.60001097679	-0.0251179117235
1391.72328983	648.685432603	2416.40872243	376.0	16.4504167276	0.533441262252	0.0978432249177	1669.27524308	786.420829871	2813.91802712	358.221954163	0.612094315268	0.00960901593828
1391.72328983	648.685432603	2416.40872243	376.0	2.56176159438	0.398421064535	0.0730779648817	1564.52053833	590.581676192	2478.31135305	323.209138524	-1.73899487241	-0.0272997625183
1391.72328983	648.685432603	2416.40872243	376.0	2.27609790413	0.273453134251	0.0501564809704	1486.10034869	689.464280935	2471.40855072	295.843921094	-1.79309087783	-0.0281489933725
1391.72328983	648.685432603	2416.40872243	376.0	-4.24044177825	-0.257152428037	-0.0471666228975	1173.12135394	770.402364321	2313.94231743	370.418599177	-2.58638120917	-0.0406025307563
1391.72328983	648.685432603	2416.40872243	376.0	-7.85445729816	-0.26170439583	-0.0480015399541	1159.23051826	713.805762281	2226.61293118	353.576650644	-3.23450306866	-0.0507771282364
1391.72328983	648.685432603	2416.40872243	376.0	-7.69227407122	-0.274622806099	-0.0503710209279	1151.58878449	723.259238225	2230.53194082	355.68391811	-3.19787303637	-0.050202088483
1391.72328983	648.685432603	2416.40872243	376.0	-13.4435232819	-0.255818602506	-0.0469219740473	1101.26538828	541.652960555	2091.55825325	448.63990441	-5.03589249877	-0.0790563971549
1391.72328983	648.685432603	2416.40872243	376.0	14.6447151142	0.660735362007	0.121191372342	1738.87421416	620.058216172	2770.28489583	411.352465498	-0.314593253812	-0.00493866960459
1391.72328983	648.685432603	2416.40872243	376.0	2.22788984423	0.0423929651141	0.0077756722513	1347.10659102	798.91327536	2470.24364696	324.223780576	-1.69835572712	-0.026661785355
1391.72328983	648.685432603	2416.40872243	376.0	16.0613285597	0.558151983485	0.102375638937	1688.88685047	781.66683304	2804.51606669	333.962383176	0.633491959149	0.00994492871505
1391.72328983	648.685432603	2416.40872243	376.0	-5.84065471929	0.0895201255802	0.016419685543	1357.64798776	543.442625156	2275.27463235	374.184019437	-3.09799560583	-0.0486341539377
1391.72328983	648.685432603	2416.40872243	376.0	5.1445783322	0.484266391304	0.0888236227631	1622.24208621	636.165344315	2540.72276198	282.315331458	-1.56535742288	-0.0245738998882
1391.72328983	648.685432603	2416.40872243	376.0	-13.1079630639	-0.123938345157	-0.0227326385101	1192.09071334	495.630382942	2099.66675962	411.945663337	-4.91580975795	-0.0771712677858
1391.72328983	648.685432603	2416.40872243	376.0	3.46196576808	0.0941216132784	0.0172636854876	1371.34664746	700.544217704	2500.06396522	428.173100053	-1.5794198449	-0.0247946600455
1391.72328983	648.685432603	2416.40872243	376.0	18.270847591	0.633700578242	0.116232681262	1731.71646385	712.504081122	2857.90707729	413.686532318	0.632448870838	0.00992855370233
1391.72328983	648.685432603	2416.40872243	376.0	-3.48641536482	0.00901429306623	0.0016533919784	1317.13797487	638.545303549	2332.16267746	376.479399033	-2.58247690313	-0.0405412386677
1391.72328983	648.685432603	2416.40872243	376.0	2.10745948958	0.10297402769	0.0188873858566	1375.70705275	672.527145767	2467.33355736	419.099358845	-1.76776060563	-0.0277513438874
1391.72328983	648.685432603	2416.40872243	376.0	2.04512165438	-0.108600649455	-0.0199194147937	1255.35237103	767.161429075	2465.82722047	443.313420368	-1.76121419281	-0.0276485744555
1391.72328983	648.685432603	2416.40872243	376.0	1.8302288602	0.431642494928	0.0791714040586	1587.01563096	564.48892628	2460.63453225	309.129975014	-1.85704595568	-0.0291529977343
1391.72328983	648.685432603	2416.40872243	376.0	-18.5738717486	-0.265516960676	-0.0487008365144	1076.27343146	489.611388225	1967.58806541	401.703245723	-6.03706851496	-0.0947734460747
1391.72328983	648.685432603	2416.40872243	376.0	-15.4869853337	-0.232371263571	-0.0426212882559	1135.09105328	565.371011476	2042.17985799	341.717793235	-4.99413802457	-0.0784009109038
1391.72328983	648.685432603	2416.40872243	376.0	-7.34685001091	0.0433370598969	0.00794883710508	1320.14243229	508.052944785	2238.87879795	410.683420866	-3.59787808971	-0.0564816026642
1391.72328983	648.685432603	2416.40872243	376.0	-6.87103260855	-0.146580899606	-0.0268857115932	1203.20636545	577.526035186	2250.37649116	469.64409052	-3.68284435544	-0.0578154529896
1391.72328983	648.685432603	2416.40872243	376.0	16.2216170911	0.619194252532	0.113571946539	1713.96195145	674.309091257	2808.38929274	420.118250037	0.0568315614277	0.000892175218645
1391.72328983	648.685432603	2416.40872243	376.0	14.4141098386	0.553541355049	0.101529962408	1680.57542209	753.008712662	2764.71252983	331.128395081	0.195727060058	0.00307263830547
1391.72328983	648.685432603	2416.40872243	376.0	-8.51755772277	-0.34407675384	-0.0631101896258	1095.4475834	714.925073445	2210.58971468	400.217057835	-3.48314264445	-0.0546804182802
1391.72328983	648.685432603	2416.40872243	376.0	-7.30126755824	-0.0522935977281	-0.00959163568014	1260.20236684	528.996527117	2239.98025631	450.781362352	-3.7612106214	-0.0590456926436
1391.72328983	648.685432603	2416.40872243	376.0	-9.67233977794	-0.120202484807	-0.0220474110064	1241.82338755	639.111683713	2182.68546038	301.750389116	-3.5679894232	-0.0560123928289
1391.72328983	648.685432603	2416.40872243	376.0	3.21300940639	0.597414069411	0.109577048681	1700.78523693	505.734469265	2494.04816198	287.528455784	-1.77121127859	-0.0278055145776
1391.72328983	648.685432603	2416.40872243	376.0	-4.86898398034	0.0403028759672	0.00739231033882	1334.32256791	607.356542918	2298.75416884	357.075058011	-2.80984400716	-0.0441105809602
1391.72328983	648.685432603	2416.40872243	376.0	-2.97884210768	0.209242767793	0.0383790843347	1432.78941978	515.165542517	2344.42772192	396.472759614	-2.65612863188	-0.0416974667484
1391.72328983	648.685432603	2416.40872243	376.0	4.2274368601	0.2878594012	0.0527988630227	1487.5830856	583.804333686	2518.56087546	447.173456174	-1.57122798671	-0.024666059446
1391.72328983	648.685432603	2416.40872243	376.0	-8.2884581193	-0.0482854085425	-0.00885645791316	1261.35229232	519.348838943	2216.12569748	435.424566218	-3.91574895677	-0.0614717261659
1391.72328983	648.685432603	2416.40872243	376.0	-9.46305757787	-0.21118900471	-0.0387360610253	1187.29483776	664.995659599	2187.74257371	335.452076352	-3.55984566433	-0.0558845473207
1391.72328983	648.685432603	2416.40872243	376.0	16.384339834	0.602479733294	0.110506187325	1717.15428157	749.837238173	2812.32133929	345.329819545	0.609251888772	0.00956439385828
1391.72328983	648.685432603	2416.40872243	376.0	0.641315775395	0.181406992329	0.0332734762159	1425.28669843	648.653107103	2431.90553277	357.965727233	-1.92959818387	-0.0302919652099
1391.72328983	648.685432603	2416.40872243	376.0	-20.4016753272	-0.325843415396	-0.0597658502193	1057.89376623	548.096751126	1923.4208603	317.430342947	-6.00841816472	-0.0943236760552
1391.72328983	648.685432603	2416.40872243	376.0	1.87358042264	0.0717942817346	0.0131684302521	1353.13360809	641.18541371	2461.68208319	467.363061392	-1.93247572898	-0.0303371386026
1391.72328983	648.685432603	2416.40872243	376.0	16.8606716855	0.557119152424	0.10218619817	1671.69310669	713.748759388	2823.8314637	438.389597621	0.16189728138	0.00254155857739
1391.72328983	648.685432603	2416.40872243	376.0	9.39838398538	0.562881611656	0.10324314227	1675.83661133	665.372239956	2643.51209282	302.303241539	-0.974994506801	-0.0153060362135
1391.72328983	648.685432603	2416.40872243	376.0	4.8572473988	0.576454207196	0.105732613205	1685.16055996	562.091846282	2533.77967225	286.527266008	-1.59257324718	-0.0250011498772
1391.72328983	648.685432603	2416.40872243	376.0	2.19343016156	0.0581976048423	0.0106745423408	1356.6032345	797.64091969	2469.41096018	315.166805987	-1.71987778344	-0.0269996512314
1391.72328983	648.685432603	2416.40872243	376.0	-13.7734509747	-0.300573501136	-0.0551308696141	1125.24308916	675.568912867	2083.5858517	282.773849677	-4.29814196707	-0.0674747561549
1391.72328983	648.685432603	2416.40872243	376.0	-4.74833430034	-0.10003005611	-0.0183474057428	1263.45084917	740.657818038	2301.66955823	297.560891024	-2.64854731032	-0.0415784507114
1391.72328983	648.685432603	2416.40872243	376.0	-3.94722148144	0.0399018047474	0.00731874628529	1334.80276705	619.093167825	2321.02771826	367.131783389	-2.658980351	-0.0417422347095
1391.72328983	648.685432603	2416.40872243	376.0	11.0932662016	0.52355255946	0.0960294496442	1656.42220141	732.496347952	2684.46737453	295.548825172	-0.492822629808	-0.00773661899228
1391.72328983	648.685432603	2416.40872243	376.0	-11.3543578921	-0.26367954079	-0.0483638189271	1134.46092784	637.142140862	2142.04102795	370.437959249	-4.07548897935	-0.0639794188281
1391.72328983	648.685432603	2416.40872243	376.0	-6.79214511121	-0.197938799457	-0.036305722571	1197.41303563	677.293295334	2252.28273553	377.57640456	-3.14451529858	-0.0493644473875
1391.72328983	648.685432603	2416.40872243	376.0	-4.20982090574	-0.441847263954	-0.0810431518625	1047.47282762	809.445357573	2314.68224287	457.764057679	-2.76386517858	-0.0433887783136
1391.72328983	648.685432603	2416.40872243	376.0	17.9272990869	0.618019223138	0.113356423906	1734.56625469	777.221433133	2849.60554127	337.817853448	1.08338486145	0.0170076116397
1391.72328983	648.685432603	2416.40872243	376.0	-3.59810713277	0.230152882917	0.0422143952525	1449.01309212	520.731942138	2329.46374783	359.718713579	-2.67020536657	-0.0419184515945
1391.72328983	648.685432603	2416.40872243	376.0	5.92768306626	0.313739986967	0.0575458523418	1509.78257755	711.587329519	2559.64577308	338.275866015	-1.31625242691	-0.0206633034052
1391.72328983	648.685432603	2416.40872243	376.0	6.34758287619	0.267169202369	0.0490038889158	1479.55201189	717.367415146	2569.79226872	372.872841683	-1.22320472227	-0.019202585907
1391.72328983	648.685432603	2416.40872243	376.0	-13.5584710387	-0.282324403417	-0.0517836396583	1095.56223155	576.56999575	2088.78064563	416.648418329	-4.83393852847	-0.0758860051565
1391.72328983	648.685432603	2416.40872243	376.0	-9.12948458169	-0.271315491408	-0.0497643968101	1132.41743872	656.235569456	2195.80306069	407.150052511	-3.72354723788	-0.058454430736
1391.72328983	648.685432603	2416.40872243	376.0	11.9738229993	0.567221284623	0.104039120437	1672.75498915	622.768881381	2705.7452258	410.221355268	-0.672300806942	-0.0105541727934
1391.72328983	648.685432603	2416.40872243	376.0	-16.0652072289	-0.211046069363	-0.0387098439771	1115.47278752	486.883364324	2028.20765368	425.851501828	-5.62640264159	-0.0883265720814
1391.72328983	648.685432603	2416.40872243	376.0	-6.56557678406	0.0878603297759	0.0161152475745	1348.74806804	500.950966603	2257.75755234	408.058517702	-3.42675653135	-0.053795235971
1391.72328983	648.685432603	2416.40872243	376.0	-5.69696157455	0.1799619642	0.0330084307043	1419.85325448	542.314104231	2278.74684603	316.57948732	-2.95184175897	-0.0463397450388
1391.72328983	648.685432603	2416.40872243	376.0	-8.07155424907	-0.0691592300259	-0.0126851118903	1259.36834131	572.061630683	2221.36698152	389.937009534	-3.57441791674	-0.0561133110949
1391.72328983	648.685432603	2416.40872243	376.0	-15.0084034965	-0.347009985712	-0.0636481998738	1089.28925608	674.831594212	2053.74435124	289.623500956	-4.55509611248	-0.0715085731943
1391.72328983	648.685432603	2416.40872243	376.0	1.95084495158	0.255540395762	0.0468709456643	1466.74802626	572.236944307	2463.54911	424.564139436	-1.86383300629	-0.0292595448397
1391.72328983	648.685432603	2416.40872243	376.0	-9.15022609756	-0.258596552215	-0.0474315026073	1167.10021874	720.96479785	2195.30186089	307.2368443	-3.38824628366	-0.0531906794923
1391.72328983	648.685432603	2416.40872243	376.0	6.84243966525	0.298355082456	0.054723969636	1497.63347162	676.022546036	2581.75003133	408.094013676	-1.16790838426	-0.0183345115268
1391.72328983	648.685432603	2416.40872243	376.0	12.6632297503	0.310273351243	0.0569100057306	1505.52716439	791.365477395	2722.40411066	425.511468876	-0.536348544598	-0.0084199143579
1391.72328983	648.685432603	2416.40872243	376.0	10.3454455146	0.547427532155	0.100408571562	1659.50887821	565.950064377	2666.39697022	440.938027638	-0.833149080959	-0.0130792634373
1391.72328983	648.685432603	2416.40872243	376.0	-2.48992135752	0.273537014896	0.0501718662685	1480.04733405	536.301873619	2356.24204557	339.892837897	-2.44672341944	-0.0384101007762
1391.72328983	648.685432603	2416.40872243	376.0	-0.106696855563	0.119341734425	0.0218895330933	1392.57849595	733.629357113	2413.83049031	287.622637245	-2.06306207848	-0.0323871597877
1391.72328983	648.685432603	2416.40872243	376.0	-9.25167918444	-0.0409704313209	-0.00751475262673	1286.2704867	606.623758833	2192.85033965	299.956094119	-3.51982411845	-0.0552562655958
1391.72328983	648.685432603	2416.40872243	376.0	-17.2032937003	-0.307967005465	-0.0564869782584	1047.91191584	500.296889413	2000.70683291	452.498027658	-5.92544192322	-0.0930210662985
1391.72328983	648.685432603	2416.40872243	376.0	-6.68749804275	-0.158946696567	-0.0291538328259	1214.41947566	639.550526944	2254.81143642	400.841433809	-3.24627587575	-0.0509619446743
1391.72328983	648.685432603	2416.40872243	376.0	8.63597893365	0.311139397412	0.0570688549911	1504.67900164	676.354110135	2625.08927065	444.056158883	-0.981112707064	-0.0154020833134
1391.72328983	648.685432603	2416.40872243	376.0	12.408269588	0.32745886186	0.0600621536794	1515.92176823	775.984290561	2716.24323106	424.33717227	-0.579674978685	-0.00910007815832
1391.72328983	648.685432603	2416.40872243	376.0	-8.32263073771	-0.0668479799627	-0.0122611848794	1275.83309844	649.077083281	2215.29994735	290.389765626	-3.29864015611	-0.0517839898918
1391.72328983	648.685432603	2416.40872243	376.0	-3.48404164596	-0.147045402918	-0.0269709102932	1234.94921022	747.993579823	2332.22003621	349.277246159	-2.45691175342	-0.0385700432248
1391.72328983	648.685432603	2416.40872243	376.0	-8.16557604313	-0.333408216581	-0.0611533779495	1088.86978919	674.250817205	2219.09503069	455.974424298	-3.69749301694	-0.0580454162785
1391.72328983	648.685432603	2416.40872243	376.0	-9.97329935956	0.00500713657845	0.000918403627742	1296.35803445	507.861300897	2175.41304679	371.193711446	-4.00126509005	-0.0628142086351
1391.72328983	648.685432603	2416.40872243	376.0	5.96816567537	0.0162428468663	0.00297924557342	1326.7992106	767.389488213	2560.62399838	466.435299569	-1.27671811622	-0.0200426705842
1391.72328983	648.685432603	2416.40872243	376.0	9.60049023368	0.131692676373	0.0241549296355	1395.67679117	791.224991852	2648.39580584	461.494022817	-0.849303914164	-0.0133328714939
1391.72328983	648.685432603	2416.40872243	376.0	10.5424754833	0.423827738197	0.0777380297501	1585.24038337	762.23183393	2671.15801957	323.685802271	-0.667314040017	-0.0104758875984
1391.72328983	648.685432603	2416.40872243	376.0	-20.756868008	-0.307573118015	-0.0564147318442	1049.81000125	496.524894236	1914.83795338	368.503057897	-6.34905127605	-0.0996711346318
1391.72328983	648.685432603	2416.40872243	376.0	-3.99702477894	-0.135249735315	-0.0248073615764	1229.39902493	653.935190417	2319.82426704	436.490051686	-2.84123837059	-0.0446034281098
1391.72328983	648.685432603	2416.40872243	376.0	-9.22195984279	-0.0717177251124	-0.0131543883185	1247.00511926	521.286480863	2193.56848041	425.276880286	-4.07082218082	-0.0639061566849
1391.72328983	648.685432603	2416.40872243	376.0	1.58964457253	0.465273311365	0.0853399323853	1607.85893983	507.881782574	2454.82103254	339.080310134	-1.87869817815	-0.0294929070353
1391.72328983	648.685432603	2416.40872243	376.0	18.7092546219	0.485086574426	0.0889740598727	1628.14701958	785.35374659	2868.50078302	455.000016853	0.592436140258	0.00930041036512
1391.72328983	648.685432603	2416.40872243	376.0	19.6969253991	0.543610087635	0.0997083799771	1673.3699247	786.197457517	2892.36694583	432.799563609	0.975461893293	0.0153133735211
1391.72328983	648.685432603	2416.40872243	376.0	-10.9618850413	-0.0559303001287	-0.0102586757389	1249.77565305	487.281733238	2151.52477615	414.46738986	-4.47494362873	-0.0702502924447
1391.72328983	648.685432603	2416.40872243	376.0	-8.71897047143	-0.26461375307	-0.0485351711426	1144.7519209	675.723347302	2205.72275945	385.247491253	-3.53451119366	-0.0554868319255
1391.72328983	648.685432603	2416.40872243	376.0	-6.89498659303	0.210885440357	0.0386803815768	1436.11400218	498.11055884	2249.79766499	315.573103964	-3.20776595194	-0.05035739328
1391.72328983	648.685432603	2416.40872243	376.0	3.32931488477	0.158746773836	0.0291171632127	1413.5539991	726.568223982	2496.85857771	356.736354623	-1.56149760095	-0.0245133061373
1391.72328983	648.685432603	2416.40872243	376.0	3.23992055537	0.199315807572	0.0365582919245	1436.42024832	676.272054432	2494.69844533	382.006142584	-1.58528946836	-0.0248868048408
1391.72328983	648.685432603	2416.40872243	376.0	-17.6959349346	-0.305468672371	-0.0560287366785	1056.05506135	515.411527564	1988.80260716	417.336018244	-5.84240683599	-0.0917175327471
1391.72328983	648.685432603	2416.40872243	376.0	6.90627724493	0.366882654361	0.0672932234704	1543.46019785	704.415949392	2583.29260817	335.416460928	-1.2301722682	-0.0193119665338
1391.72328983	648.685432603	2416.40872243	376.0	-4.38419707147	0.131815914545	0.024177533849	1392.47715641	593.388857104	2310.46860199	324.602588478	-2.69556560541	-0.0423165715135
1391.72328983	648.685432603	2416.40872243	376.0	12.6518843425	0.314928088704	0.0577637726896	1507.76828217	780.405719745	2722.12995924	433.955957324	-0.556741896033	-0.00874006116222
1391.72328983	648.685432603	2416.40872243	376.0	14.7234072121	0.644693072244	0.118248912737	1737.70069254	678.462603512	2772.18641855	356.023122493	0.0370846884165	0.000582177212189
1391.72328983	648.685432603	2416.40872243	376.0	-3.04213735768	0.222824514638	0.0408702337928	1447.44101664	552.190458537	2342.89824997	343.266774792	-2.52614605798	-0.0396569239871
1391.72328983	648.685432603	2416.40872243	376.0	-16.287901362	-0.10549201782	-0.0193492329091	1211.79733129	487.325182421	2022.82645322	323.703939511	-5.29393351845	-0.0831072765848
1391.72328983	648.685432603	2416.40872243	376.0	16.5904231077	0.430213406197	0.0789092821344	1591.43354921	802.099995075	2817.3011535	423.76760921	0.299726707193	0.00470528582721
1391.72328983	648.685432603	2416.40872243	376.0	4.29968133539	0.429939675326	0.0788590747114	1581.76540036	536.497685613	2520.30659726	402.043511287	-1.52646970682	-0.0239634176895
1391.72328983	648.685432603	2416.40872243	376.0	-0.257960899542	-0.11681793232	-0.0214266200147	1251.23598508	758.058692838	2410.17533276	400.880654842	-2.02665304208	-0.0318155893576
1391.72328983	648.685432603	2416.40872243	376.0	-9.56690101472	-0.159415317733	-0.0292397868183	1224.16290381	677.747628099	2185.23329185	283.322759941	-3.49208659424	-0.0548208256553
1391.72328983	648.685432603	2416.40872243	376.0	0.872656880016	0.405434937443	0.0743644419375	1567.99992475	533.632793832	2437.4956794	335.862960818	-1.96148685137	-0.0307925722351
1391.72328983	648.685432603	2416.40872243	376.0	4.55454015611	0.53375304927	0.0979004125587	1654.54142017	537.995115303	2526.46502803	333.928492559	-1.51643303609	-0.0238058561395
1391.72328983	648.685432603	2416.40872243	376.0	3.93125505157	0.122968045314	0.0225546671522	1385.73253982	656.541311051	2511.4039124	469.130061526	-1.61527759601	-0.0253575760755
1391.72328983	648.685432603	2416.40872243	376.0	2.97516472872	0.413885615133	0.0759144561873	1570.709273	519.102756045	2488.30086244	398.4888334	-1.70894835746	-0.0268280746854
1391.72328983	648.685432603	2416.40872243	376.0	0.416122470923	0.148906599121	0.0273122889071	1410.38997597	730.356663868	2426.46394212	285.717302274	-2.00981926105	-0.0315513227795
1391.72328983	648.685432603	2416.40872243	376.0	-3.39605059268	-0.0766525940945	-0.0140595367011	1267.97377779	673.235910356	2334.34625969	393.13657155	-2.57461207264	-0.0404177719409
1391.72328983	648.685432603	2416.40872243	376.0	-0.0612858542517	0.0454615843404	0.00833851510279	1346.54029	732.70531969	2414.92780571	335.682196011	-1.98367554983	-0.0311409034511
1391.72328983	648.685432603	2416.40872243	376.0	-7.86203929835	0.0130452438956	0.00239274466169	1321.21334134	613.949995297	2226.42971907	291.266382428	-3.24962125596	-0.0510144624169
1391.72328983	648.685432603	2416.40872243	376.0	-0.414299986543	0.0931756470389	0.0170901773732	1376.10753212	727.56497715	2406.39754142	302.725032155	-2.06944964572	-0.0324874355685
1391.72328983	648.685432603	2416.40872243	376.0	6.63263847973	0.194837750878	0.0357369315624	1435.18090673	758.084016269	2576.68037718	383.415454184	-1.17251384819	-0.0184068108036
1391.72328983	648.685432603	2416.40872243	376.0	-6.76023032977	0.0170996421402	0.00313639804478	1303.27566262	515.411166003	2253.05392709	434.367098462	-3.57493750356	-0.0561214678738
1391.72328983	648.685432603	2416.40872243	376.0	-10.3891598784	0.0882086212819	0.0161791308294	1350.37530809	486.975680369	2165.36415694	328.013168488	-3.96036163343	-0.0621720821574
1391.72328983	648.685432603	2416.40872243	376.0	12.1024846406	0.55367868933	0.101555152115	1662.95337367	593.566568059	2708.85421692	452.334275186	-0.651232571646	-0.010223431266
1391.72328983	648.685432603	2416.40872243	376.0	7.04964527317	0.509449522513	0.0934426857141	1637.45924868	633.50772627	2586.75696571	315.789990762	-1.28099241184	-0.0201097709864
1391.72328983	648.685432603	2416.40872243	376.0	-13.6059400755	-0.26951300925	-0.0494337874634	1136.77042996	643.027337458	2087.63359968	307.835832265	-4.35650857634	-0.0683910294559
1391.72328983	648.685432603	2416.40872243	376.0	-7.88673633087	0.0634870520977	0.0116447270906	1344.58104606	555.271825545	2225.83293782	325.980066209	-3.35626900253	-0.0526886813583
1391.72328983	648.685432603	2416.40872243	376.0	4.15584541664	0.308390771477	0.0565647049664	1503.47734395	616.332729164	2516.83093357	397.020860453	-1.50379039869	-0.0236073845948
1391.72328983	648.685432603	2416.40872243	376.0	2.28045579685	0.0977855422698	0.0179357194185	1373.96687724	693.179850055	2471.51385522	404.367127926	-1.71336809095	-0.0268974582567
1391.72328983	648.685432603	2416.40872243	376.0	-8.24752912667	-0.105468011592	-0.0193448297124	1227.09419565	543.617708916	2217.11470923	446.402804661	-3.92391392651	-0.0615999046548
1391.72328983	648.685432603	2416.40872243	376.0	6.16084972975	0.0798389082417	0.0146439670289	1363.62945497	743.899713493	2565.28003268	457.750864214	-1.25190283346	-0.0196531057058
1391.72328983	648.685432603	2416.40872243	376.0	-7.42750869228	-0.0790869084104	-0.0145060360254	1271.53735284	678.649403478	2236.92975453	286.742998212	-3.11855632594	-0.0489569281938
1391.72328983	648.685432603	2416.40872243	376.0	-5.00860809098	0.0408791316935	0.00749800654687	1342.86035703	667.187141666	2295.38027965	285.332780956	-2.74579260428	-0.0431050644313
1391.72328983	648.685432603	2416.40872243	376.0	22.031439712	0.589108215352	0.108053597827	1711.93600079	806.263410337	2948.77835331	430.578942186	1.60722534367	0.0252311670906
1391.72328983	648.685432603	2416.40872243	376.0	-9.63364482885	-0.0577089130153	-0.0105849070094	1262.76644795	546.414192674	2183.6204885	374.439847876	-3.88306304153	-0.0609586034778
1391.72328983	648.685432603	2416.40872243	376.0	-5.42180654028	-0.153227028253	-0.0281047373905	1235.15589469	764.477262438	2285.39571628	285.762559154	-2.74323056979	-0.0430648441098
1391.72328983	648.685432603	2416.40872243	376.0	12.409766906	0.41627962555	0.0763535630136	1582.53737582	788.168512028	2716.27941238	345.573524535	-0.298033148085	-0.00467869934199
1391.72328983	648.685432603	2416.40872243	376.0	14.3163824306	0.316383223594	0.0580306719724	1509.19516814	797.925452694	2762.35103622	455.230415386	-0.34533736837	-0.00542130876562
1391.72328983	648.685432603	2416.40872243	376.0	5.93751297741	0.476074002187	0.0873209835265	1614.47800129	591.081685809	2559.88330391	354.323616812	-1.32376724731	-0.0207812754679
1391.72328983	648.685432603	2416.40872243	376.0	-6.2147322101	-0.18355839195	-0.0336680836298	1202.82849034	661.24772201	2266.23539123	402.159178882	-3.13213752607	-0.0491701338473
1391.72328983	648.685432603	2416.40872243	376.0	-9.27391079052	-0.261448463587	-0.0479545971362	1135.95829724	644.227758763	2192.31313318	412.127077178	-3.79286379854	-0.0595426028029
1391.72328983	648.685432603	2416.40872243	376.0	16.5164823895	0.42860709426	0.0786146541196	1582.84611896	763.744632074	2815.51444353	468.923692499	-0.0118660976297	-0.000186280967499
1391.72328983	648.685432603	2416.40872243	376.0	12.2872203691	0.569419274094	0.104442273311	1673.9673651	616.585760483	2713.31818718	422.765061593	-0.636059728486	-0.00998523906572
1391.72328983	648.685432603	2416.40872243	376.0	11.4841480933	0.339431773495	0.0622582123065	1523.10404035	741.170523014	2693.91267866	429.638115295	-0.679064786159	-0.0106603577105
1391.72328983	648.685432603	2416.40872243	376.0	10.8564059644	0.369756762591	0.0678203893234	1543.38212892	746.117231813	2678.7438631	389.244502369	-0.76564814096	-0.0120195940496
1391.72328983	648.685432603	2416.40872243	376.0	6.35088242311	0.551375675174	0.101132735725	1666.31427118	587.138901777	2569.87199926	316.418826301	-1.35410028319	-0.0212574612746
1391.72328983	648.685432603	2416.40872243	376.0	-4.58615216517	0.228500573555	0.0419113304392	1453.07915609	549.478477212	2305.58854149	303.030908188	-2.7539313664	-0.0432328314977
1391.72328983	648.685432603	2416.40872243	376.0	0.815701097769	0.097882274995	0.0179534620314	1376.43760542	708.616296602	2436.11939491	351.065492888	-1.87636640911	-0.0294563015558
1391.72328983	648.685432603	2416.40872243	376.0	-8.0089548117	-0.088193215271	-0.0161763050754	1247.72398016	575.807792013	2222.87963979	399.347867612	-3.59544251154	-0.056443367528
1391.72328983	648.685432603	2416.40872243	376.0	16.4806985168	0.48654251452	0.0892411068453	1623.32810641	745.48480168	2814.64975891	445.836850822	0.0805611359276	0.00126469601142
1391.72328983	648.685432603	2416.40872243	376.0	3.01157585201	0.274098216862	0.0502748013319	1485.73519416	688.945629548	2489.180704	314.499880291	-1.67004699139	-0.0262173782008
1391.72328983	648.685432603	2416.40872243	376.0	10.1921884502	0.298564403044	0.0547623629941	1499.41800695	789.01363503	2662.69365315	374.26201117	-0.825023968534	-0.012951710652
1391.72328983	648.685432603	2416.40872243	376.0	1.76854279429	0.346175796293	0.0634951937442	1523.67918637	511.315192438	2459.14394477	424.149565965	-1.93264720395	-0.0303398305172
1391.72328983	648.685432603	2416.40872243	376.0	-2.7124666024	0.263466177796	0.0483246841151	1478.30350331	583.842009303	2350.86444286	288.71893025	-2.46167699617	-0.0386448508033
1391.72328983	648.685432603	2416.40872243	376.0	-5.63744418058	0.0915616250742	0.0167941351934	1353.03853606	513.356006731	2280.18502953	413.790486737	-3.24040774171	-0.0508698232608
1391.72328983	648.685432603	2416.40872243	376.0	4.08114135893	0.361426861452	0.0662925277793	1535.63354414	554.450491635	2515.0257782	424.941742431	-1.57128471223	-0.0246669499565
1391.72328983	648.685432603	2416.40872243	376.0	7.74800683734	0.316170694369	0.0579916900896	1512.05084613	772.587447619	2603.63223547	318.993941717	-1.16973718111	-0.0183632210536
1391.72328983	648.685432603	2416.40872243	376.0	-3.07917026896	0.0713425607011	0.013085576064	1345.25919046	558.012474867	2342.00338348	438.731718148	-2.77947326276	-0.0436338031831
1391.72328983	648.685432603	2416.40872243	376.0	4.49281077973	0.338360293769	0.0620616826429	1525.62885552	669.560118212	2524.973394	329.784420261	-1.4892028114	-0.0233783800848
1391.72328983	648.685432603	2416.40872243	376.0	18.664225417	0.567550441681	0.104099494072	1691.14503276	774.204668805	2867.41269338	402.062991818	0.894990715626	0.0140500897273
1391.72328983	648.685432603	2416.40872243	376.0	10.3665195617	0.634284511329	0.116339785644	1720.51993485	565.665274798	2666.90620533	380.720995684	-0.859885253355	-0.0134989835692
1391.72328983	648.685432603	2416.40872243	376.0	10.7727568884	0.429606823947	0.0787980234679	1585.66139073	743.279061173	2676.72255953	347.782107624	-0.712247657634	-0.0111812819095
1391.72328983	648.685432603	2416.40872243	376.0	-13.8785684336	-0.0700643298471	-0.01285112433	1251.25217121	514.026337607	2081.04578425	315.767275435	-4.66716446005	-0.0732678879128
1391.72328983	648.685432603	2416.40872243	376.0	-3.51208888758	0.254526097534	0.0466849041699	1464.9398486	512.557514375	2331.54230021	354.044937235	-2.65185536249	-0.0416303824566
1391.72328983	648.685432603	2416.40872243	376.0	3.22004589662	0.501283503169	0.0919448831932	1631.61929399	506.055890466	2494.21819235	356.54300789	-1.66563737779	-0.0261481534974
1391.72328983	648.685432603	2416.40872243	376.0	12.6031660442	0.539294759057	0.0989168670318	1653.15484595	631.084541913	2720.95272603	436.713338169	-0.597716566209	-0.00938330559198
1391.72328983	648.685432603	2416.40872243	376.0	3.90853831083	0.340529310506	0.0624595213694	1520.43505974	540.936297179	2510.8549831	449.48362618	-1.64745598653	-0.0258627313427
1391.72328983	648.685432603	2416.40872243	376.0	-5.70319522793	-0.0575330200774	-0.0105526449151	1272.01565982	609.851048199	2278.59621549	396.729507468	-3.07191909678	-0.0482247895884
1391.72328983	648.685432603	2416.40872243	376.0	-2.93066412481	0.164325068857	0.0301403281102	1414.06168639	607.143172657	2345.5918989	324.387039853	-2.4577948051	-0.0385839058885
1391.72328983	648.685432603	2416.40872243	376.0	-17.0296613975	-0.349867019161	-0.0641722338887	1059.84523728	605.546940454	2004.90249902	339.510321293	-5.21740793238	-0.0819059330044
1391.72328983	648.685432603	2416.40872243	376.0	-18.5254694897	-0.286230647116	-0.0525001186933	1067.44935764	506.146765863	1968.75766181	395.161538315	-5.95665392816	-0.0935110506776
1391.72328983	648.685432603	2416.40872243	376.0	9.0750256632	0.330546154449	0.060628421579	1517.91912168	702.99029523	2635.69843412	414.78901721	-0.92467405606	-0.0145160762333
1391.72328983	648.685432603	2416.40872243	376.0	-9.03824119996	0.0259969454805	0.00476833189297	1307.14495208	496.86921102	2198.00787372	393.993710624	-3.91050186306	-0.0613893542082
1391.72328983	648.685432603	2416.40872243	376.0	-12.5125618291	-0.209720136479	-0.0384666427878	1175.85062045	619.159614698	2114.05408699	319.043851846	-4.19842590781	-0.0659093549108
1391.72328983	648.685432603	2416.40872243	376.0	1.27469430148	0.178970005177	0.032826486643	1424.44565116	666.640315352	2447.21054672	356.124580203	-1.83711680213	-0.028840138181
1391.72328983	648.685432603	2416.40872243	376.0	-13.3748344292	-0.337459873626	-0.0618965285447	1054.63020461	580.682996397	2093.21805667	457.904855673	-4.96172846388	-0.0778921265915
1391.72328983	648.685432603	2416.40872243	376.0	-12.7377178953	0.0400172782628	0.00733992631379	1322.29175937	497.838491374	2108.61339617	288.48314543	-4.35291582388	-0.0683346283184
1391.72328983	648.685432603	2416.40872243	376.0	11.1377238714	0.46738550098	0.0857273479421	1605.45501172	639.968563794	2685.54165354	440.118078031	-0.733307404083	-0.011511890174
1391.72328983	648.685432603	2416.40872243	376.0	13.5214397093	0.642028841087	0.117760242312	1723.41106887	566.474947322	2743.14197097	453.255954775	-0.522504404364	-0.00820258091623
1391.72328983	648.685432603	2416.40872243	376.0	-12.9743842307	-0.148065663048	-0.0271580453133	1208.70544847	567.929741163	2102.8945702	326.259380562	-4.40560438772	-0.0691617643284
1391.72328983	648.685432603	2416.40872243	376.0	0.30768768147	0.359983995748	0.0660278788972	1540.02543967	578.136572376	2423.84371441	305.681702363	-2.04168651651	-0.0320515936658
1391.72328983	648.685432603	2416.40872243	376.0	-9.35137768736	-0.290325319639	-0.0532511591415	1129.04471944	687.015462264	2190.44121633	374.381034625	-3.60563186316	-0.0566033259523
1391.72328983	648.685432603	2416.40872243	376.0	-7.28782765417	-0.138652534633	-0.0254314993825	1206.76102747	568.350645786	2240.30501932	465.193346063	-3.76533275315	-0.0591104042881
1391.72328983	648.685432603	2416.40872243	376.0	8.7803378724	0.494924816752	0.0907785797418	1625.04456754	595.235409428	2628.57757264	408.297595668	-0.987009352137	-0.0154946523098
1391.72328983	648.685432603	2416.40872243	376.0	7.65684470574	0.293711515841	0.0538722516217	1496.48999213	742.683387977	2601.42938577	362.256005663	-1.10025189428	-0.0172724002242
1391.72328983	648.685432603	2416.40872243	376.0	6.42657875165	0.166817017957	0.0305973987449	1419.13082419	786.680937153	2571.70113194	365.889370595	-1.20243980033	-0.0188766059706
1391.72328983	648.685432603	2416.40872243	376.0	3.50475322209	0.460302132984	0.0844281241717	1601.76140573	499.587257133	2501.09788499	399.749222129	-1.64859238822	-0.0258805712436
1391.72328983	648.685432603	2416.40872243	376.0	13.6107412331	0.449711581234	0.0824856165139	1592.97027774	697.389414972	2745.29986078	454.940168065	-0.488278946638	-0.00766528958616
1391.72328983	648.685432603	2416.40872243	376.0	7.73931911885	0.54920644672	0.100734858166	1662.92759573	564.350183666	2603.42230468	376.144525284	-1.12102148782	-0.0175984534979
1391.72328983	648.685432603	2416.40872243	376.0	-2.86636604596	-0.0420576966425	-0.00771417766737	1286.32431166	653.563613779	2347.14560328	407.25767784	-2.53761363669	-0.0398369487706
1391.72328983	648.685432603	2416.40872243	376.0	1.11440623202	0.0667902239621	0.0122505913357	1356.51414969	705.263141089	2443.33733183	381.560041047	-1.84468550199	-0.0289589560751
1391.72328983	648.685432603	2416.40872243	376.0	-1.14454162182	-0.215511203546	-0.0395288341059	1196.76713217	778.363622709	2388.75191885	413.621163974	-2.16898079823	-0.0340499340381
1391.72328983	648.685432603	2416.40872243	376.0	5.80575505323	0.487258904343	0.0893725062991	1622.8039904	607.488898185	2556.69949394	326.406605361	-1.37916451259	-0.0216509342635
1391.72328983	648.685432603	2416.40872243	376.0	-0.367816415286	0.286530471682	0.052555112194	1486.96146116	539.226250517	2407.52077449	381.333062813	-2.16259285812	-0.0339496524037
1391.72328983	648.685432603	2416.40872243	376.0	-7.88526186707	-0.408430873077	-0.0749139532423	1048.14343481	718.455894563	2225.86856689	459.269237518	-3.57647998984	-0.056145682729
1391.72328983	648.685432603	2416.40872243	376.0	5.80378948953	0.327661597549	0.0600993392424	1518.06556665	686.941533784	2556.65199789	351.64489746	-1.31306009325	-0.0206131882772
1391.72328983	648.685432603	2416.40872243	376.0	-7.35473480357	-0.378681620196	-0.0694573771453	1068.66425629	716.58480877	2238.68826913	453.439204066	-3.45431160244	-0.0542278116553
1391.72328983	648.685432603	2416.40872243	376.0	13.7778439776	0.415152466396	0.0761468206888	1570.55240282	724.421115353	2749.33774607	454.364227897	-0.466106459845	-0.00731721287042
1391.72328983	648.685432603	2416.40872243	376.0	-12.3231173945	-0.106838260791	-0.0195961593528	1238.49291907	567.896836309	2118.63183884	312.242083454	-4.2238052317	-0.0663077744381
1391.72328983	648.685432603	2416.40872243	376.0	7.98717017386	0.141465501388	0.0259474507314	1402.87019694	796.756879761	2609.41139919	409.784322489	-1.00824980642	-0.015828097432
1391.72328983	648.685432603	2416.40872243	376.0	-3.16620787912	0.112885051807	0.0207052552838	1383.09226734	631.532285879	2339.90019907	325.275645854	-2.47704722048	-0.0388861416087
1391.72328983	648.685432603	2416.40872243	376.0	-2.68715610365	-0.0612511436048	-0.0112346191498	1278.1090014	682.527915297	2351.47604796	390.839131265	-2.44189291868	-0.0383342687391
1391.72328983	648.685432603	2416.40872243	376.0	0.00280908858335	-0.0944187289537	-0.0173181821265	1261.54240848	730.870101046	2416.47660149	424.064091964	-2.04787073513	-0.0321486771607
1391.72328983	648.685432603	2416.40872243	376.0	16.874117958	0.475242046302	0.0871683870692	1618.05297735	764.629777865	2824.1563806	441.473625388	0.218147694614	0.00342461059048
1391.72328983	648.685432603	2416.40872243	376.0	-2.80882736541	-0.10373943358	-0.019027775785	1256.13666319	713.404866779	2348.53597298	378.99444301	-2.41435319503	-0.037901933988
1391.72328983	648.685432603	2416.40872243	376.0	-13.5024982966	-0.231080192416	-0.0423844813675	1114.31638583	526.024390737	2090.13317585	449.792399281	-5.09424438995	-0.0799724394027
1391.72328983	648.685432603	2416.40872243	376.0	-15.9329377077	-0.107717618111	-0.0197574501305	1208.18764497	486.644717202	2031.40382592	336.571463749	-5.25810326448	-0.082544792221
1391.72328983	648.685432603	2416.40872243	376.0	-4.00625464402	0.276613967847	0.0507362376829	1483.84474074	532.843381737	2319.60123577	302.913113295	-2.6742631257	-0.0419821526798
1391.72328983	648.685432603	2416.40872243	376.0	-8.96278139016	-0.229183628082	-0.0420366155689	1143.78745276	599.662482133	2199.83129115	456.381356254	-4.00736711819	-0.0629100018554
1391.72328983	648.685432603	2416.40872243	376.0	-1.55488454275	0.0919758327563	0.0168701087227	1364.4126142	603.58126702	2378.83635672	410.842475498	-2.36636934403	-0.0371486553223
1391.72328983	648.685432603	2416.40872243	376.0	8.78272475021	0.252582504545	0.0463284124256	1471.04082304	789.370371217	2628.63524936	368.224055106	-0.975873961598	-0.0153198424113
1391.72328983	648.685432603	2416.40872243	376.0	9.33167652883	0.381636228715	0.069999308275	1551.22936388	706.887939949	2641.90016802	383.782864191	-0.922561358109	-0.0144829098604
1391.72328983	648.685432603	2416.40872243	376.0	-12.092688338	-0.199550799773	-0.0366013939423	1170.65509325	591.402223266	2124.19994666	362.142630145	-4.2869076979	-0.0672983940016
1391.72328983	648.685432603	2416.40872243	376.0	3.38475301065	0.509975282293	0.0935391200098	1639.73682004	557.138075548	2498.19818941	301.323293828	-1.70115288165	-0.0267056967293
1391.72328983	648.685432603	2416.40872243	376.0	9.15240948327	0.579385949151	0.106270350174	1681.47940734	497.598148475	2637.5683435	458.490787685	-0.999105203156	-0.0156845400809
1391.72328983	648.685432603	2416.40872243	376.0	-11.9410634718	-0.338003693525	-0.0619962754081	1102.90831795	706.620342644	2127.86382315	318.335162553	-3.94126834554	-0.061872344514
1391.72328983	648.685432603	2416.40872243	376.0	7.1951525922	0.536430563051	0.0983915192684	1655.53611309	612.889340926	2590.27301726	321.847563246	-1.25523615451	-0.0197054341367
1391.72328983	648.685432603	2416.40872243	376.0	14.8681760736	0.59567355168	0.109257804784	1692.66632837	652.192981481	2775.68462594	430.825316087	-0.30387535472	-0.00477041373187
1391.72328983	648.685432603	2416.40872243	376.0	-10.1576281637	-0.348227763774	-0.0638715634216	1095.2010392	716.393406377	2170.95890949	359.364463913	-3.67347076552	-0.0576683008716
1391.72328983	648.685432603	2416.40872243	376.0	3.36724228991	0.35806860251	0.0656765595212	1532.40541816	533.197569199	2497.77505883	432.172071471	-1.69564347116	-0.0266192067686
1391.72328983	648.685432603	2416.40872243	376.0	8.57079584384	0.171824654678	0.0315158941082	1421.59663604	808.594246888	2623.51418079	393.323297855	-0.958660333983	-0.0150496127784
1391.72328983	648.685432603	2416.40872243	376.0	4.00586487647	0.150876578879	0.027673620484	1406.83060076	705.862810772	2513.20679072	400.513379185	-1.48318233035	-0.0232838670384
1391.72328983	648.685432603	2416.40872243	376.0	3.27901935707	0.133065370532	0.0244067077278	1395.24475008	691.649895577	2495.64323219	408.748586534	-1.58667026249	-0.0249084813578
1391.72328983	648.685432603	2416.40872243	376.0	9.17769471636	0.573674408256	0.105222745461	1678.76185079	562.135774673	2638.17933808	397.28171261	-0.960042276499	-0.0150713073234
1391.72328983	648.685432603	2416.40872243	376.0	11.3565795745	0.599265054586	0.1099165544	1697.31020924	639.15209054	2690.83010184	354.367802062	-0.735348541069	-0.0115439331408
1391.72328983	648.685432603	2416.40872243	376.0	9.68912233632	0.518670529808	0.0951339929948	1641.65222993	651.809527805	2650.53751969	357.07576196	-0.943193448884	-0.0148068045351
1391.72328983	648.685432603	2416.40872243	376.0	2.6056272564	0.185310740735	0.033989497567	1427.15837641	664.185316841	2479.37132673	388.02763348	-1.67313464396	-0.0262658499836
1391.72328983	648.685432603	2416.40872243	376.0	-1.85078108583	-0.0795991052752	-0.0145999826257	1264.19972762	667.884325611	2371.68628684	439.602233609	-2.44545694489	-0.0383902189151
1391.72328983	648.685432603	2416.40872243	376.0	9.84475041713	0.195615837477	0.0358796473728	1434.75887585	789.9485133	2654.29813021	429.590741061	-0.820859466264	-0.0128863338503
1391.72328983	648.685432603	2416.40872243	376.0	1.87315812541	0.33091674853	0.0606963955483	1519.52420327	595.675080548	2461.67187876	346.472594944	-1.79770882711	-0.0282214886516
1391.72328983	648.685432603	2416.40872243	376.0	-2.39582226325	0.156297473678	0.0286679152014	1392.72122534	500.41118225	2358.51586429	465.383456695	-2.8271698764	-0.044382572628
1391.72328983	648.685432603	2416.40872243	376.0	-2.35485534227	0.165559053528	0.0303666642567	1412.88206067	595.164947993	2359.50579254	351.458783874	-2.39347634875	-0.0375741969976
1391.72328983	648.685432603	2416.40872243	376.0	13.1112244923	0.494073100752	0.0906223589053	1622.7930109	681.643117526	2733.22949468	428.793366256	-0.543663467366	-0.0085347483103
1391.72328983	648.685432603	2416.40872243	376.0	17.411407765	0.406429749657	0.0745469093281	1571.75745982	797.45930351	2837.13949837	467.922735037	0.227044132813	0.00356427210067
1391.72328983	648.685432603	2416.40872243	376.0	-12.9256260481	-0.165732950796	-0.0303985603074	1209.52312487	603.909254645	2104.07276718	290.640387659	-4.25211204095	-0.0667521513493
1391.72328983	648.685432603	2416.40872243	376.0	-15.8820877095	-0.180013345823	-0.0330178550666	1155.22011591	513.777582035	2032.63256972	363.634871775	-5.27454922522	-0.0828029705687
1391.72328983	648.685432603	2416.40872243	376.0	8.11787568653	0.188876778467	0.034643576388	1431.61635171	787.352204205	2612.5697786	393.601222686	-1.00763370369	-0.0158184254896
1391.72328983	648.685432603	2416.40872243	376.0	-10.8512331204	-0.301706738298	-0.0553387267604	1106.26368671	646.329857434	2154.19857882	401.605034676	-4.06625599425	-0.063834474007
1391.72328983	648.685432603	2416.40872243	376.0	5.48776595053	0.456829142746	0.0837911120225	1597.85081613	505.46787212	2549.01557753	445.696889275	-1.4395257533	-0.0225985204599
1391.72328983	648.685432603	2416.40872243	376.0	-1.08369270371	0.126607682336	0.0232222454761	1381.49529561	563.400293422	2390.22227742	445.326688384	-2.42738696758	-0.0381065458019
1391.72328983	648.685432603	2416.40872243	376.0	0.835752071132	0.156335963982	0.0286749750517	1407.16691628	629.262697106	2436.60390838	400.174294988	-1.94883415978	-0.0305939428537
1391.72328983	648.685432603	2416.40872243	376.0	-1.01644115549	-0.0417564944633	-0.00765893148629	1298.81841059	786.284955891	2391.84734969	306.743983207	-2.11004714858	-0.0331247590043
1391.72328983	648.685432603	2416.40872243	376.0	-5.5369631268	-0.21051421118	-0.0386122911188	1180.54562251	664.139477756	2282.61306248	437.927962218	-3.12826292731	-0.0491093081211
1391.72328983	648.685432603	2416.40872243	376.0	6.80297627094	0.404106480641	0.0741207778138	1566.90830829	660.342516758	2580.79643443	353.545609384	-1.21706651137	-0.0191062246684
1391.72328983	648.685432603	2416.40872243	376.0	-10.6230530121	-0.200326893091	-0.0367437441473	1164.6513355	585.789719676	2159.71234286	409.271287681	-4.17058678025	-0.0654723199412
1391.72328983	648.685432603	2416.40872243	376.0	0.86469305836	0.468546095881	0.0859402230155	1612.55152652	533.285454965	2437.30324092	291.466259433	-2.01843147593	-0.0316865223852
1391.72328983	648.685432603	2416.40872243	376.0	5.48265257358	-0.0065933256605	-0.0012093407301	1315.28974758	795.530930179	2548.89201744	438.071339685	-1.29000583188	-0.0202512689463
1391.72328983	648.685432603	2416.40872243	376.0	4.07386680984	0.138389182046	0.0253831955331	1403.58633101	789.819688798	2514.84999537	321.443975556	-1.513381445	-0.0237579504709
1391.72328983	648.685432603	2416.40872243	376.0	10.1278534563	0.385663352564	0.0707379590177	1557.932673	767.014574267	2661.13905675	336.191809478	-0.784498253815	-0.0123155141886
1391.72328983	648.685432603	2416.40872243	376.0	11.1253819255	0.515788941276	0.094605455113	1649.04288731	728.026381522	2685.24342168	308.174152847	-0.532061538632	-0.00835261442122
1391.72328983	648.685432603	2416.40872243	376.0	0.592072390883	0.000941164876805	0.000172627453559	1314.70751626	689.716606082	2430.71561133	426.291488984	-1.99167348909	-0.0312664597973
1391.72328983	648.685432603	2416.40872243	376.0	0.423556860296	0.118555271438	0.0217452808948	1385.29341977	652.913473377	2426.64358735	388.436694205	-1.97800062967	-0.0310518152225
1391.72328983	648.685432603	2416.40872243	376.0	-4.60109288179	0.038622444692	0.00708408743433	1342.3922133	680.368423513	2305.22751271	282.466875895	-2.68085907149	-0.0420856997093
1391.72328983	648.685432603	2416.40872243	376.0	-4.5095017306	-0.415485410742	-0.0762078889842	1062.0243736	793.665835746	2307.44072928	451.750519928	-2.81456414751	-0.0441846804947
1391.72328983	648.685432603	2416.40872243	376.0	-12.5126998063	-0.0690657896328	-0.0126679731535	1253.75348994	527.428545885	2114.0507529	332.868717082	-4.39253207831	-0.0689565475402
1391.72328983	648.685432603	2416.40872243	376.0	-12.4290175842	-0.299019890262	-0.0548459079718	1111.9529372	648.723614579	2116.07285742	355.396305641	-4.22492705141	-0.0663253854225
1391.72328983	648.685432603	2416.40872243	376.0	6.15042476956	0.136867155438	0.0251040270429	1401.77335871	806.686138968	2565.02812303	356.568625351	-1.23686288595	-0.0194169997794
1391.72328983	648.685432603	2416.40872243	376.0	5.52156058085	0.105469663129	0.0193451326356	1381.58554243	777.04979262	2549.83219392	391.196858875	-1.27953530039	-0.0200868963954
1391.72328983	648.685432603	2416.40872243	376.0	-6.50155645765	-0.159975250394	-0.0293424890672	1225.69095716	712.937891603	2259.3045451	320.675696333	-2.94636528459	-0.0462537721285
1391.72328983	648.685432603	2416.40872243	376.0	16.6153673928	0.525746715901	0.0964318994682	1659.17347119	770.28621022	2817.90390938	388.444227964	0.465197420958	0.00730294224424
1391.72328983	648.685432603	2416.40872243	376.0	15.0386989616	0.556475995583	0.102068231031	1686.45960902	771.054969131	2779.80515588	322.290577729	0.417331684663	0.0065515178126
1391.72328983	648.685432603	2416.40872243	376.0	5.64932370035	0.226963835682	0.0416294636248	1451.45054478	660.730238615	2552.91947309	440.738689693	-1.33298366104	-0.020925960142
1391.72328983	648.685432603	2416.40872243	376.0	-3.10475202719	0.279186583806	0.0512081041463	1487.31240008	559.693680818	2341.38522364	294.379142737	-2.52519579295	-0.0396420061687
1391.72328983	648.685432603	2416.40872243	376.0	13.7699374329	0.583790945752	0.107078309933	1701.54902793	732.775705064	2749.14669163	314.821958639	0.0785844993503	0.00123366560989
1391.72328983	648.685432603	2416.40872243	376.0	3.59172080256	0.101966363719	0.0187025612104	1377.46056262	719.722066048	2503.19937719	406.016748524	-1.53100042645	-0.0240345435863
1391.72328983	648.685432603	2416.40872243	376.0	1.54541316337	0.277545705128	0.0509071359368	1488.44404283	668.073066204	2453.75222091	297.235111879	-1.87641317075	-0.0294570356475
1391.72328983	648.685432603	2416.40872243	376.0	4.06692426871	0.336253800033	0.0616753118183	1524.99332019	677.816597246	2514.6822352	311.872317763	-1.5689332357	-0.0246300350973
1391.72328983	648.685432603	2416.40872243	376.0	1.09154712417	0.0696027740583	0.0127664662616	1361.55338644	749.617455622	2442.78496235	331.614120293	-1.83701563884	-0.0288385500603
1391.72328983	648.685432603	2416.40872243	376.0	-8.81017930307	-0.321208626154	-0.0589157421412	1089.87309446	649.932187518	2203.51878129	463.713499313	-3.90702909637	-0.0613348366777
1391.72328983	648.685432603	2416.40872243	376.0	-8.05650227529	-0.0665094006551	-0.0121990830255	1248.7061227	517.902806909	2221.73069873	455.121769116	-3.97402820887	-0.0623866280827
1391.72328983	648.685432603	2416.40872243	376.0	-6.42269573123	-0.145946015414	-0.0267692618148	1232.13580898	699.427324758	2261.21014257	329.647008825	-2.95370292052	-0.0463689626455
1391.72328983	648.685432603	2416.40872243	376.0	6.79368863115	0.221581905235	0.0406423157072	1451.21982291	742.635231477	2580.57200709	386.716952707	-1.1583432361	-0.0181843522151
1391.72328983	648.685432603	2416.40872243	376.0	-4.67191047769	0.0308235190431	0.00565361684576	1325.38056465	591.585888115	2303.51627015	386.549817377	-2.86253236784	-0.0449377137809
1391.72328983	648.685432603	2416.40872243	376.0	2.01691606297	0.274192432366	0.0502920822388	1482.74478976	618.364049186	2465.1456581	364.03681916	-1.76498126485	-0.0277077121641
1391.72328983	648.685432603	2416.40872243	376.0	-9.21894610967	-0.318634086145	-0.0584435227705	1130.97366025	758.114035646	2193.64130452	304.553608629	-3.35689840792	-0.0526985621338
1391.72328983	648.685432603	2416.40872243	376.0	1.56986199767	0.33616134997	0.0616583547266	1515.32694041	496.577357357	2454.34300467	442.438706908	-2.02147971855	-0.0317343754874
1391.72328983	648.685432603	2416.40872243	376.0	9.98292663876	0.253620493373	0.0465187992247	1469.67897583	753.75929081	2657.63703249	434.198765845	-0.816508644705	-0.012818032099
1391.72328983	648.685432603	2416.40872243	376.0	-0.79814861331	0.0935690542387	0.0171623357004	1377.38030077	735.914322868	2397.12218972	283.827566086	-2.15240862267	-0.0337897742962
1391.72328983	648.685432603	2416.40872243	376.0	-3.37507080836	0.0958989787913	0.0175896879661	1376.45965424	670.930932706	2334.85321703	287.462630089	-2.50618128891	-0.0393435053204
1391.72328983	648.685432603	2416.40872243	376.0	9.23401907586	0.433806233083	0.0795682745934	1585.22209428	680.170982119	2639.54036481	374.147288411	-0.950032344181	-0.0149141655287
1391.72328983	648.685432603	2416.40872243	376.0	-5.57724194548	-0.290419281156	-0.0532683934623	1137.12167251	728.051631351	2281.63976159	416.466457735	-2.97147217495	-0.0466479148344
1391.72328983	648.685432603	2416.40872243	376.0	0.604760619992	0.0509022678922	0.00933643945199	1345.52972112	687.748376914	2431.0222108	397.744112772	-1.94173860792	-0.0304825527146
1391.72328983	648.685432603	2416.40872243	376.0	9.79061833438	0.583671717664	0.107056441244	1692.45524925	667.877737452	2652.99007784	292.657091144	-0.872210792039	-0.0136924771121
1391.72328983	648.685432603	2416.40872243	376.0	-2.24819123878	-0.16442281311	-0.0301582562565	1223.69007489	747.984403677	2362.08323324	390.408754674	-2.31898837541	-0.0364048410582
1391.72328983	648.685432603	2416.40872243	376.0	-11.7562860608	-0.222886868323	-0.0408816706388	1132.99379764	556.239662223	2132.32880063	443.095340759	-4.62354949964	-0.0725831946568
1391.72328983	648.685432603	2416.40872243	376.0	2.92662996194	0.184402758901	0.0338229565116	1429.68525872	719.003177108	2487.12806411	338.439628274	-1.62860218307	-0.0255667532664
1391.72328983	648.685432603	2416.40872243	376.0	5.68409221964	0.638034269777	0.117027562322	1726.94824902	494.002048247	2553.75962262	332.809325355	-1.40917672208	-0.0221220835491
1391.72328983	648.685432603	2416.40872243	376.0	-10.2184237151	0.000700215044676	0.000128432693447	1295.27087565	514.284338683	2169.48984049	359.93462615	-3.9997769505	-0.0627908469466
1391.72328983	648.685432603	2416.40872243	376.0	7.04633032452	0.576450620801	0.105731955393	1681.41948807	505.263641225	2586.67686301	399.993733706	-1.2051037893	-0.0189184268337
1391.72328983	648.685432603	2416.40872243	376.0	-4.07626502092	-0.179741629513	-0.0329680171521	1200.01040556	651.436788961	2317.90949892	466.462304396	-2.9846824515	-0.0468552975118
1391.72328983	648.685432603	2416.40872243	376.0	12.254173672	0.5300391766	0.0972192180118	1658.86926235	728.282649883	2712.5196439	325.367731675	-0.332235594598	-0.00521562942854
1391.72328983	648.685432603	2416.40872243	376.0	6.98415275643	0.488936098634	0.0896801354795	1623.69277477	644.353879646	2585.17439883	317.127744416	-1.28115990327	-0.0201124003652
1391.72328983	648.685432603	2416.40872243	376.0	-10.2913947703	-0.103679336976	-0.0190167529303	1234.42531089	552.092436758	2167.72656154	381.208813896	-4.049127156	-0.0635655754473
1391.72328983	648.685432603	2416.40872243	376.0	-7.3269638527	0.0549010178607	0.0100698858879	1328.13241689	508.054734448	2239.35932881	403.172177471	-3.55891185973	-0.0558698879079
1391.72328983	648.685432603	2416.40872243	376.0	-10.3092964665	-0.268703802296	-0.0492853635906	1122.70026217	623.135276415	2167.29398339	421.458444805	-4.08073553273	-0.0640617823035
1391.72328983	648.685432603	2416.40872243	376.0	5.53977863263	0.492105405415	0.0902614463344	1626.94975069	626.946078423	2550.27241652	296.376587403	-1.4810533668	-0.0232504453187
1391.72328983	648.685432603	2416.40872243	376.0	-7.33816931223	-0.223507927318	-0.0409955846145	1189.50261966	719.081527792	2239.08855911	330.504411649	-3.09692216981	-0.0486173025089
1391.72328983	648.685432603	2416.40872243	376.0	15.9817534348	0.611491653538	0.112159144082	1701.67224772	636.794921369	2802.59320643	464.126037336	-0.241106719603	-0.00378503484463
1391.72328983	648.685432603	2416.40872243	376.0	-11.2764729701	-0.169470276831	-0.0310840566455	1161.36136822	520.697448501	2143.923046	461.864229276	-4.6985934313	-0.0737612783563
1391.72328983	648.685432603	2416.40872243	376.0	-18.4615922889	-0.260459460406	-0.0477731952323	1086.33159205	503.902626728	1970.30119606	380.066977287	-5.89955255977	-0.0926146398708
1391.72328983	648.685432603	2416.40872243	376.0	-4.54831891657	-0.312918778156	-0.0573952271012	1135.16272813	786.888182147	2306.50274741	384.451837135	-2.64567990305	-0.0415334364686
1391.72328983	648.685432603	2416.40872243	376.0	9.81389123519	0.484774040486	0.0889167352322	1620.41974076	695.778816075	2653.55244625	337.353889418	-0.916711892051	-0.0143910815079
1391.72328983	648.685432603	2416.40872243	376.0	-1.07493765258	0.306375508774	0.0561950676401	1499.53700265	519.997780155	2390.43383524	370.899052434	-2.27132466576	-0.0356565881594
1391.72328983	648.685432603	2416.40872243	376.0	-10.5807380463	0.0160397393655	0.0029419918132	1304.46767877	506.75449032	2160.73484539	349.512676296	-4.05057757732	-0.0635883450128
1391.72328983	648.685432603	2416.40872243	376.0	5.04382595748	0.137852579709	0.0252847725071	1403.14138869	804.411053416	2538.28817281	330.735730709	-1.39274126754	-0.021864070134
1391.72328983	648.685432603	2416.40872243	376.0	1.36704120944	-0.061956182112	-0.0113639365576	1285.0379548	789.460600638	2449.44202546	374.94347002	-1.76540232933	-0.0277143222814
1391.72328983	648.685432603	2416.40872243	376.0	-5.61359462332	-0.352892925323	-0.0647272423556	1103.6049758	775.488746276	2280.76133231	401.667610236	-2.87735354953	-0.045170385393
1391.72328983	648.685432603	2416.40872243	376.0	0.264240165475	-0.223083363752	-0.0409177116199	1194.45323239	806.294772293	2422.79384484	422.045840156	-1.95422854914	-0.0306786271451
1391.72328983	648.685432603	2416.40872243	376.0	11.016544251	0.375922393175	0.0689512826806	1548.15287652	754.727141547	2682.61345863	379.733440559	-0.731145801231	-0.0114779560633
1391.72328983	648.685432603	2416.40872243	376.0	13.859859125	0.365585959318	0.0670553850547	1541.62881553	779.529262858	2751.31956725	430.161488858	-0.352233222693	-0.00552956393552
1391.72328983	648.685432603	2416.40872243	376.0	-0.89767818891	0.114318953179	0.0209682599374	1382.93997706	644.075132562	2394.71714838	367.702038756	-2.15435813125	-0.0338203788266
1391.72328983	648.685432603	2416.40872243	376.0	4.53872559009	0.382956186351	0.0702414134906	1548.91891766	536.6792679	2526.08288348	440.484697916	-1.54311784144	-0.0242247698813
1391.72328983	648.685432603	2416.40872243	376.0	-1.33845248157	0.198399964238	0.0363903089212	1425.85268826	530.187469244	2384.06623992	428.026082417	-2.44512122285	-0.0383849485533
1391.72328983	648.685432603	2416.40872243	376.0	5.13233233013	0.320951341864	0.0588685513324	1511.88879924	632.9248277	2540.42684852	395.61322158	-1.3778171234	-0.021629782157
1391.72328983	648.685432603	2416.40872243	376.0	-15.6366685235	-0.0537033116431	-0.00985020389638	1257.13054743	486.559365946	2038.56290033	294.872986952	-5.05778380531	-0.079400059738
1391.72328983	648.685432603	2416.40872243	376.0	2.41286781956	0.269895904257	0.0495040176553	1481.20571831	645.163583365	2474.71347089	348.344169211	-1.7081555964	-0.0268156294568
1391.72328983	648.685432603	2416.40872243	376.0	-15.8418189668	-0.148553764276	-0.0272475723176	1183.99409035	513.051627269	2033.60562713	336.559909511	-5.17560096247	-0.0812496226448
1391.72328983	648.685432603	2416.40872243	376.0	-4.18615505146	-0.341327806102	-0.0626059805763	1118.99981774	808.789993778	2315.25410663	387.464295119	-2.57204114837	-0.0403774120623
1391.72328983	648.685432603	2416.40872243	376.0	10.7378775732	0.179939006564	0.0330042198392	1425.10940274	805.594753157	2675.87973271	445.175576816	-0.728431057261	-0.0114353384185
1391.72328983	648.685432603	2416.40872243	376.0	-8.38691013513	-0.167472703106	-0.0307176638126	1206.52862318	622.936045407	2213.74669439	384.282025799	-3.54933629722	-0.0557195651056
1391.72328983	648.685432603	2416.40872243	376.0	-0.297447921066	-0.255998257443	-0.0469549261634	1172.26626465	786.156882294	2409.22116492	450.798017983	-2.11890800143	-0.0332638618749
1391.72328983	648.685432603	2416.40872243	376.0	13.6776271626	0.344176696412	0.0631285209853	1530.09819798	802.436126706	2746.91609821	414.381773526	-0.3017100896	-0.00473642212873
1391.72328983	648.685432603	2416.40872243	376.0	-12.9804812437	-0.044815894587	-0.00822008337985	1275.14822778	543.504422702	2102.74724145	284.094590961	-4.3335769239	-0.0680310349121
1391.72328983	648.685432603	2416.40872243	376.0	0.207231793424	0.277385819634	0.0508778099109	1482.21244169	561.109965471	2421.41628956	378.093882402	-2.05616389915	-0.0322788681185
1391.72328983	648.685432603	2416.40872243	376.0	15.6763264967	0.630122566523	0.115576406185	1715.6498636	632.432675829	2795.21284326	447.130303826	-0.239586828906	-0.00376117470809
1391.72328983	648.685432603	2416.40872243	376.0	-15.6964572974	-0.241022712846	-0.0442081278148	1101.42140469	510.103147186	2037.11815919	425.593607307	-5.48473371523	-0.0861025700977
1391.72328983	648.685432603	2416.40872243	376.0	18.1866194947	0.584204347121	0.107154135569	1695.53679103	730.806533075	2855.87178222	429.528458113	0.546898823542	0.00858553883111
1391.72328983	648.685432603	2416.40872243	376.0	-8.60392284243	-0.153812032946	-0.0282120383246	1189.29731418	556.53234736	2208.5027804	462.673118861	-4.05350833435	-0.0636343537574
1391.72328983	648.685432603	2416.40872243	376.0	-6.19521636931	-0.35549947235	-0.0652053324192	1102.06115872	774.065967539	2266.70697371	390.57984745	-2.95188600243	-0.0463404395986
1391.72328983	648.685432603	2416.40872243	376.0	9.30306147835	0.596832293669	0.109470339998	1695.35631709	594.43007571	2641.20871145	351.422318652	-0.998779385964	-0.0156794252114
1391.72328983	648.685432603	2416.40872243	376.0	-6.42025909676	-0.358962611728	-0.0658405377345	1087.34877208	732.413527097	2261.26902162	441.506722443	-3.20639730076	-0.0503359073903
1391.72328983	648.685432603	2416.40872243	376.0	4.50641845979	-0.115595323968	-0.0212023705003	1253.13244053	806.895975776	2525.30221116	465.273794861	-1.44237898103	-0.0226433121041
1391.72328983	648.685432603	2416.40872243	376.0	-2.54022743346	-0.141697060932	-0.025989923135	1237.51346536	749.973537805	2355.02644516	367.539441998	-2.32911225944	-0.0365637717337
1391.72328983	648.685432603	2416.40872243	376.0	-6.05729519298	-0.049841903471	-0.00914194854568	1263.94962533	542.441225419	2270.03971305	463.648862299	-3.53495647657	-0.0554938222381
1391.72328983	648.685432603	2416.40872243	376.0	-11.4182412038	-0.36935317129	-0.0677463630393	1073.80536878	696.912410709	2140.49734604	369.779566548	-3.9783035071	-0.0624537442245
1391.72328983	648.685432603	2416.40872243	376.0	5.60525349657	0.180739807821	0.0331511019481	1428.18878606	781.501860505	2551.85455684	342.163910273	-1.32154667783	-0.0207464156645
1391.72328983	648.685432603	2416.40872243	376.0	-4.94464211263	-0.377955219445	-0.0693241414977	1081.96107721	766.741261591	2296.92595913	448.223620327	-2.91327258125	-0.0457342634418
1391.72328983	648.685432603	2416.40872243	376.0	-12.5585556154	-0.163283308359	-0.0299492495157	1207.72117999	595.981512168	2112.94268913	309.239996973	-4.22536877618	-0.0663323198772
1391.72328983	648.685432603	2416.40872243	376.0	-2.09799562496	0.152302445907	0.027935151487	1410.54261082	662.753364994	2365.71257316	292.416597345	-2.33058949645	-0.0365869622677
1391.72328983	648.685432603	2416.40872243	376.0	1.89271368077	0.0461106372573	0.00845756369356	1346.59988234	751.527590712	2462.14442091	364.016947856	-1.71770440097	-0.0269655321974
1391.72328983	648.685432603	2416.40872243	376.0	4.69126823344	0.210208087729	0.0385561422834	1445.99439009	749.062616951	2529.76893722	334.711930179	-1.43594166161	-0.0225422552844
1391.72328983	648.685432603	2416.40872243	376.0	-2.98583283874	0.060568854049	0.0111094743303	1356.65536057	704.027104841	2344.25879728	283.576331867	-2.44182045508	-0.0383331311629
1391.72328983	648.685432603	2416.40872243	376.0	-5.47445307945	-0.26610647428	-0.0488089644681	1142.289855	684.834324053	2284.12356072	456.99938166	-3.16114335893	-0.0496254844416
1391.72328983	648.685432603	2416.40872243	376.0	15.2636506913	0.536474175935	0.0983995186969	1650.37159274	671.533506657	2785.2409091	463.335809701	-0.320291591575	-0.00502812545644
1391.72328983	648.685432603	2416.40872243	376.0	-15.8184968114	-0.362729117378	-0.0665313861662	1045.18393448	597.928640941	2034.16918572	391.056610304	-5.14637644407	-0.0807908389965
1391.72328983	648.685432603	2416.40872243	376.0	-0.308974317819	0.314235154321	0.0576366754074	1508.9496026	572.256994018	2408.94264007	327.73604345	-2.10319225831	-0.0330171469123
1391.72328983	648.685432603	2416.40872243	376.0	-11.9836328129	-0.173470343237	-0.031817744541	1154.9575535	513.013810365	2126.83517388	458.863810013	-4.85277848338	-0.0761817658302
1391.72328983	648.685432603	2416.40872243	376.0	-12.8748246407	-0.307893710241	-0.056473534527	1121.06037425	685.454119375	2105.30033682	298.785843197	-4.12473624349	-0.0647525312949
1391.72328983	648.685432603	2416.40872243	376.0	-5.84721442282	0.125825288655	0.0230787396653	1384.85700834	556.476091713	2275.1161231	333.783023051	-2.98860528541	-0.0469168804618
1391.72328983	648.685432603	2416.40872243	376.0	-11.4447328508	-0.144972841945	-0.0265907633794	1185.36579803	524.417794155	2139.85719957	430.073607383	-4.571649466	-0.0717684374568
1391.72328983	648.685432603	2416.40872243	376.0	-1.7687928668	-0.110464927021	-0.0202613585879	1257.41992322	770.761948537	2373.66745732	345.485585563	-2.18908538264	-0.0343655476082
1391.72328983	648.685432603	2416.40872243	376.0	-11.2411269522	-0.169152231829	-0.0310257211719	1191.15690101	580.296959706	2144.77715026	373.323289543	-4.16933951875	-0.0654527396978
1391.72328983	648.685432603	2416.40872243	376.0	-10.7500178893	-0.193188059473	-0.0354343469319	1184.78548699	615.05184564	2156.64435249	356.80701986	-3.94817939521	-0.0619808382293
1391.72328983	648.685432603	2416.40872243	376.0	-8.99012638358	-0.153434255248	-0.028142746744	1188.31154316	552.681483695	2199.17052434	458.177497485	-4.12096844573	-0.0646933821936
1391.72328983	648.685432603	2416.40872243	376.0	17.5305584467	0.475619787118	0.0872376718851	1619.9125348	775.449234799	2840.01866583	444.656896236	0.365127905208	0.00573199223247
1391.72328983	648.685432603	2416.40872243	376.0	10.6430191465	0.618614645177	0.113465635579	1709.5554998	605.890139531	2673.58756542	358.14192609	-0.863946612815	-0.0135627411745
1391.72328983	648.685432603	2416.40872243	376.0	-10.117630919	-0.378450342744	-0.0694149564827	1059.10714642	680.157263345	2171.9254064	432.660996635	-3.97416947044	-0.0623888456897
1391.72328983	648.685432603	2416.40872243	376.0	11.2474958585	0.244110242399	0.0447744391781	1463.73967406	779.165383123	2688.19419341	445.289136231	-0.687078240419	-0.0107861576204
1391.72328983	648.685432603	2416.40872243	376.0	0.3949840029	0.208409871872	0.038226315457	1439.21693986	601.032099417	2425.95315033	385.704111054	-2.01186080759	-0.0315833721756
1391.72328983	648.685432603	2416.40872243	376.0	9.90768185365	0.650100166126	0.119240676105	1738.90658526	631.134142542	2655.81881094	285.778083135	-0.886588200048	-0.0139181821044
1391.72328983	648.685432603	2416.40872243	376.0	4.82405981383	0.388089988534	0.0711830499879	1559.1257378	691.274275153	2532.97772455	282.577711593	-1.58277373007	-0.0248473113041
1391.72328983	648.685432603	2416.40872243	376.0	11.9264595457	0.384639671712	0.0705501965723	1551.90491042	731.319358873	2704.60073117	421.37646188	-0.646386096452	-0.0101473484529
1391.72328983	648.685432603	2416.40872243	376.0	6.63034459365	0.424931324246	0.0779404483209	1582.06344999	697.583570769	2576.62494752	296.977926764	-1.36627882687	-0.0214486472036
1391.72328983	648.685432603	2416.40872243	376.0	4.27033622385	0.135048480825	0.0247704476936	1398.58998327	737.376434492	2519.59749942	383.631081661	-1.43657945381	-0.0225522677207
1391.72328983	648.685432603	2416.40872243	376.0	13.3031972682	0.509742019063	0.093496335118	1640.46139719	724.186316733	2737.86834158	373.220627658	-0.294691828541	-0.00462624534602
1391.72328983	648.685432603	2416.40872243	376.0	-5.42098274534	-0.0634532070161	-0.0116385192619	1283.11931585	711.524663543	2285.41562253	290.771643138	-2.77321328704	-0.0435355304089
1391.72328983	648.685432603	2416.40872243	376.0	3.84029833702	0.244152437892	0.0447821786303	1459.46295015	594.136590393	2509.20602642	455.606485873	-1.63714628576	-0.0257008836069
1391.72328983	648.685432603	2416.40872243	376.0	4.78373183163	0.510952358479	0.0937183342772	1637.93714859	531.578095819	2532.00323567	362.487991259	-1.46439297441	-0.0229889006972
1391.72328983	648.685432603	2416.40872243	376.0	19.296481431	0.630878079035	0.115714981481	1727.6138174	709.7258376	2882.69058285	445.350927856	0.681456604033	0.0106979058718
1391.72328983	648.685432603	2416.40872243	376.0	6.8137093054	0.24092197643	0.0441896508492	1460.99348189	686.554275763	2581.05578841	433.508030761	-1.17550930823	-0.0184538352941
1391.72328983	648.685432603	2416.40872243	376.0	10.3515479547	0.55847188216	0.102434314409	1667.90600752	613.13464473	2666.54443012	385.503777866	-0.846356683503	-0.0132866041366
1391.72328983	648.685432603	2416.40872243	376.0	-16.6105682142	-0.299235363782	-0.0548854298939	1094.66257354	594.393332266	2015.02950326	325.973597455	-5.12161821271	-0.0804021697443
1391.72328983	648.685432603	2416.40872243	376.0	7.58864142464	0.60620320528	0.111189142568	1702.51759567	519.678548079	2599.78131573	377.585171982	-1.14799330524	-0.0180218729237
1391.72328983	648.685432603	2416.40872243	376.0	18.3077003019	0.506852934072	0.0929664222436	1640.27879102	760.201885344	2858.7975894	458.316913041	0.44376735619	0.00696652050534
1391.72328983	648.685432603	2416.40872243	376.0	12.2622375384	0.607769905923	0.111476505122	1700.30305436	573.350936127	2712.71449988	439.060509386	-0.64079587387	-0.0100595898567
1391.72328983	648.685432603	2416.40872243	376.0	10.6429398009	0.48043897415	0.0881216020085	1617.92509941	707.426651051	2673.5856481	348.233897646	-0.777212398973	-0.0122011365616
1391.72328983	648.685432603	2416.40872243	376.0	-5.42506167265	-0.111800194788	-0.0205062719713	1247.93048316	672.025502704	2285.31705898	365.361073114	-2.86564549446	-0.0449865854703
1391.72328983	648.685432603	2416.40872243	376.0	3.54709474531	0.034749371389	0.0063736924778	1337.24404659	734.731322321	2502.12102925	430.14566034	-1.5526171043	-0.024373894887
1391.72328983	648.685432603	2416.40872243	376.0	17.6872777586	0.637559705674	0.116940518282	1725.27126147	664.609859403	2843.80564495	453.92452408	0.185713278833	0.00291543608843
1391.72328983	648.685432603	2416.40872243	376.0	-18.8465191955	-0.185749477965	-0.0340699702797	1152.63967633	507.307888908	1960.99978872	301.052223481	-5.75013159314	-0.0902689418076
1391.72328983	648.685432603	2416.40872243	376.0	-6.46627594769	-0.225428378066	-0.0413478316335	1192.46325315	753.457269306	2260.15706642	314.236543956	-2.9032422837	-0.0455768019418
1391.72328983	648.685432603	2416.40872243	376.0	7.32963882083	0.463690086733	0.0850495390193	1606.2868472	649.742723239	2593.52275422	337.49318378	-1.19819365462	-0.0188099474823
1391.72328983	648.685432603	2416.40872243	376.0	2.9940564762	0.0880832083228	0.0161561277188	1374.55376624	806.950106595	2488.75736428	307.253491444	-1.65146056376	-0.0259255975473
1391.72328983	648.685432603	2416.40872243	376.0	1.12782058508	0.0286791597145	0.00526030075468	1328.43908266	659.915507309	2443.66147742	455.306887456	-2.00195334399	-0.0314278389951
1391.72328983	648.685432603	2416.40872243	376.0	-12.0280177267	-0.183024776457	-0.0335702084478	1197.65968159	616.198016447	2125.76265295	311.904954911	-4.08873496596	-0.064187362103
1391.72328983	648.685432603	2416.40872243	376.0	-9.44548321086	-0.387957818143	-0.0711588074364	1087.81911567	789.303421271	2188.16724225	311.044705308	-3.36684005299	-0.052854631915
1391.72328983	648.685432603	2416.40872243	376.0	0.77755529405	0.249264837994	0.0457198895807	1466.52245855	606.631607227	2435.19763638	362.043570599	-1.9351657967	-0.0303793688649
1391.72328983	648.685432603	2416.40872243	376.0	1.10384822328	0.22874227228	0.0419556625606	1452.83447393	610.084341023	2443.08220718	380.163392232	-1.89900094302	-0.0298116317586
1391.72328983	648.685432603	2416.40872243	376.0	0.959784405455	0.125462350445	0.0230121699275	1388.40359634	643.549008304	2439.60103652	407.648431874	-1.93296436449	-0.0303448094896
1391.72328983	648.685432603	2416.40872243	376.0	6.41757846743	0.341496773505	0.0626369723964	1525.99423319	669.958643141	2571.48364829	375.530771957	-1.22814612616	-0.0192801589665
1391.72328983	648.685432603	2416.40872243	376.0	-13.3256921151	-0.124916606688	-0.0229120701922	1212.4619634	532.69155045	2094.40553584	349.25202199	-4.62437260576	-0.0725961162599
1391.72328983	648.685432603	2416.40872243	376.0	-14.0024062194	-0.24341979098	-0.0446477973184	1130.25931449	580.459877304	2078.0533572	367.334165408	-4.72957203671	-0.0742475986924
1391.72328983	648.685432603	2416.40872243	376.0	-9.88320520189	-0.415313129692	-0.0761762893786	1063.09636318	773.272427663	2177.59008988	341.22129904	-3.50280713642	-0.0549891230207
1391.72328983	648.685432603	2416.40872243	376.0	-0.95366017054	-0.190009633638	-0.0348513634699	1213.00442109	795.695478452	2393.36439489	384.664495346	-2.08300625051	-0.0327002551101
1391.72328983	648.685432603	2416.40872243	376.0	-9.56529419537	-0.423226709223	-0.0776277896595	1053.83322971	763.533660588	2185.27211917	367.905228868	-3.51466901457	-0.0551753377483
1391.72328983	648.685432603	2416.40872243	376.0	7.65438506682	0.585858534361	0.10745754482	1687.82562479	515.03501822	2601.36995084	398.509307823	-1.13362437045	-0.017796300949
1391.72328983	648.685432603	2416.40872243	376.0	-13.429630059	-0.35944464862	-0.0659289524248	1082.75554534	691.146281645	2091.8939703	317.992143307	-4.25708290057	-0.0668301868222
1391.72328983	648.685432603	2416.40872243	376.0	7.81816578829	0.270400513663	0.0495965725722	1484.56140026	807.237843723	2605.32756248	313.528318496	-1.13974981288	-0.0178924617407
1391.72328983	648.685432603	2416.40872243	376.0	-0.192237902658	0.121689774131	0.0223202080212	1378.43831892	570.063522777	2411.76346899	463.26162729	-2.32689839362	-0.0365290171683
1391.72328983	648.685432603	2416.40872243	376.0	4.95603428787	0.441031964446	0.0808936105	1591.55100198	597.597360847	2536.16676725	347.018404422	-1.43578903247	-0.0225398592224
1391.72328983	648.685432603	2416.40872243	376.0	6.70329602449	0.159852848645	0.0293200382694	1415.04868586	796.570257919	2578.38775226	366.768808485	-1.17123443357	-0.0183867258017
1391.72328983	648.685432603	2416.40872243	376.0	-7.6035771408	-0.0781485432696	-0.0143339220964	1247.25809052	545.624814299	2232.67522119	439.79231637	-3.74425419716	-0.0587795007403
1391.72328983	648.685432603	2416.40872243	376.0	6.63273701099	0.505933567051	0.0927977929293	1634.4534089	591.11885827	2576.6827581	351.110490936	-1.25593491856	-0.0197164037451
1391.72328983	648.685432603	2416.40872243	376.0	-5.38468891252	-0.238228540896	-0.0436956237888	1173.65350296	712.554363991	2286.29262987	400.084762921	-2.90726742994	-0.0456399910508
1391.72328983	648.685432603	2416.40872243	376.0	13.2727527624	0.539214701324	0.0989021829281	1652.6511224	633.906640154	2737.13267789	450.574915339	-0.532337742309	-0.00835695042872
1391.72328983	648.685432603	2416.40872243	376.0	9.26225000395	0.466760929523	0.0856127897144	1606.54081454	643.536462623	2640.22253942	390.145262257	-0.937086509538	-0.0147109342157
1391.72328983	648.685432603	2416.40872243	376.0	9.42006161469	0.526337719134	0.0965403006482	1647.00261962	643.303160864	2644.03591295	353.730132468	-0.975096119337	-0.0153076313868
1391.72328983	648.685432603	2416.40872243	376.0	-10.8957651288	0.0290945263918	0.0053364868657	1322.01767909	539.87561513	2153.12250348	291.229209261	-3.90901854219	-0.0613660681663
1391.72328983	648.685432603	2416.40872243	376.0	-8.19384051619	-0.249504596176	-0.0457638657697	1162.5340711	692.842196029	2218.4120455	363.035778373	-3.34619423825	-0.0525305217936
1391.72328983	648.685432603	2416.40872243	376.0	-15.8952377328	-0.256887062277	-0.047117949794	1105.50822908	546.381363452	2032.31481141	380.425218872	-5.25515626973	-0.0824985285671
1391.72328983	648.685432603	2416.40872243	376.0	5.48610513679	0.1379909281	0.0253101482209	1399.12595458	730.026034003	2548.97544548	419.823456899	-1.30453428751	-0.0204793451728
1391.72328983	648.685432603	2416.40872243	376.0	9.35328598864	0.307475376015	0.0563968041114	1505.61994241	783.401400224	2642.4223409	353.400998267	-0.935304517373	-0.0146829594564
1391.72328983	648.685432603	2416.40872243	376.0	6.55284065346	0.517510799325	0.0949212764719	1643.74905463	643.516339555	2574.75213555	287.486741365	-1.41738490667	-0.0222509404501
1391.72328983	648.685432603	2416.40872243	376.0	14.6808454961	0.407580631348	0.0747580028151	1576.01658393	801.296374428	2771.15795353	393.844995174	0.0162918934425	0.000255759708673
1391.72328983	648.685432603	2416.40872243	376.0	10.7721386078	0.227233964648	0.0416790103904	1454.16754349	800.238161171	2676.70761934	422.301914689	-0.734124856997	-0.0115247230298
1391.72328983	648.685432603	2416.40872243	376.0	-13.5840639984	-0.198909138368	-0.0364837010947	1187.74593222	616.952539523	2088.16221512	283.463743367	-4.35541662447	-0.0683738873544
1391.72328983	648.685432603	2416.40872243	376.0	3.00520420652	0.540819805463	0.0991965894099	1659.91951655	499.842692434	2489.02673901	329.264530023	-1.71359789839	-0.0269010659089
1391.72328983	648.685432603	2416.40872243	376.0	-12.8159593065	-0.307394604022	-0.0563819889989	1109.229507	656.759048126	2106.72276389	340.734208756	-4.24730406407	-0.0666766729053
1391.72328983	648.685432603	2416.40872243	376.0	-20.4527932793	-0.231222195332	-0.0424105273903	1113.63302377	504.12111406	1922.18564165	304.431503822	-6.11204891868	-0.0959505324754
1391.72328983	648.685432603	2416.40872243	376.0	10.787778152	0.525753215608	0.0964330916376	1656.19048064	721.982017666	2677.08553466	298.913036347	-0.589062726856	-0.00924745254091
1391.72328983	648.685432603	2416.40872243	376.0	2.90025022158	0.259056482931	0.0475158626066	1476.74542797	702.765621005	2486.49062176	306.979572789	-1.69440980141	-0.0265998398965
1391.72328983	648.685432603	2416.40872243	376.0	-14.3086320045	-0.345163813483	-0.063309576941	1068.73096498	627.011609461	2070.65369062	374.911116178	-4.71501957405	-0.0740191455895
1391.72328983	648.685432603	2416.40872243	376.0	16.4337893517	0.608839010928	0.111672599216	1726.1928294	764.845469359	2813.51624175	322.477942999	0.759896097293	0.0119292950909
1391.72328983	648.685432603	2416.40872243	376.0	0.435151434901	-0.0240326395731	-0.00440804100754	1307.38052228	777.533789754	2426.92375966	342.009447628	-1.895548758	-0.0297574373313
1391.72328983	648.685432603	2416.40872243	376.0	-3.85021406423	0.0636799637875	0.0116801107461	1344.22007821	578.638498389	2323.37181395	400.513237354	-2.76590642491	-0.0434208229971
1391.72328983	648.685432603	2416.40872243	376.0	6.37860132723	0.463658482371	0.0850437421811	1605.19444338	581.428864799	2570.54180127	383.91849309	-1.25606498786	-0.0197184456493
1391.72328983	648.685432603	2416.40872243	376.0	7.1990810349	0.583789744305	0.107078089564	1688.20277808	588.185503122	2590.3679445	313.979663294	-1.28083008668	-0.0201072227108
1391.72328983	648.685432603	2416.40872243	376.0	8.54072503983	0.468864629733	0.0859986481535	1606.25748726	559.752971139	2622.78754725	456.777088858	-1.04460844951	-0.0163988767584
1391.72328983	648.685432603	2416.40872243	376.0	-17.4237828834	-0.311580698844	-0.0571497980271	1049.22557605	510.067639363	1995.37891306	436.085697649	-5.87494804458	-0.0922283837453
1391.72328983	648.685432603	2416.40872243	376.0	0.555402477627	0.27626207721	0.0506716942791	1480.42214663	554.0018545	2429.82951635	395.405515213	-2.03315615087	-0.0319176789775
1391.72328983	648.685432603	2416.40872243	376.0	0.900140841239	0.224354569521	0.0411508748205	1446.00109685	566.079426393	2438.15980423	426.079280996	-2.03308437685	-0.0319165522269
1391.72328983	648.685432603	2416.40872243	376.0	2.55005891342	0.220984211074	0.0405326872842	1450.71105172	671.593881261	2478.02856844	355.723635463	-1.67602871339	-0.0263112827848
1391.72328983	648.685432603	2416.40872243	376.0	-10.5608974399	-0.211706493682	-0.0388309782982	1181.96505394	647.160594193	2161.21427553	332.088627397	-3.79103233949	-0.0595138514834
1391.72328983	648.685432603	2416.40872243	376.0	-11.7737204848	-0.0166236934722	-0.00304910004993	1287.17828548	521.717000011	2131.90751368	323.012228193	-4.20100011708	-0.0659497663592
1391.72328983	648.685432603	2416.40872243	376.0	-7.48379345486	-0.241787230478	-0.0443483548198	1161.73802562	676.172225187	2235.56968462	397.659433815	-3.33670589335	-0.0523815681845
1391.72328983	648.685432603	2416.40872243	376.0	13.5740923554	0.554150930427	0.101641770071	1665.68527786	675.932247799	2744.4142741	402.796748439	-0.418333395177	-0.00656724325239
1391.72328983	648.685432603	2416.40872243	376.0	-11.0128949295	0.0731406927378	0.0134153875161	1342.8154119	496.241166637	2150.29216876	311.235590229	-4.03394788141	-0.0633272822827
1391.72328983	648.685432603	2416.40872243	376.0	-15.6129343977	-0.265342534768	-0.0486688435011	1114.98508396	581.572037197	2039.13641382	342.579292665	-4.98653861444	-0.0782816109017
1391.72328983	648.685432603	2416.40872243	376.0	17.872815557	0.546964138604	0.100323576413	1674.5997394	770.133597245	2848.2889965	403.555659848	0.684842111624	0.0107510535577
1391.72328983	648.685432603	2416.40872243	376.0	2.21498039192	0.0795602444091	0.0145928548072	1366.04699074	740.042891104	2469.93170182	363.841819984	-1.68348496847	-0.0264283354547
1391.72328983	648.685432603	2416.40872243	376.0	13.6331895266	0.415332253637	0.076179797072	1583.85137707	804.593442265	2745.8423033	357.397483968	-0.0462480276876	-0.000726028692114
1391.72328983	648.685432603	2416.40872243	376.0	-8.02681644775	0.11819291424	0.0216788177256	1371.10843217	497.677311593	2222.44802966	353.662285898	-3.52588631917	-0.055351433582
1391.72328983	648.685432603	2416.40872243	376.0	-6.62441534562	0.156087986402	0.0286294912696	1406.14918793	552.153946285	2256.33577221	298.032637993	-3.09067189985	-0.0485191821013
1391.72328983	648.685432603	2416.40872243	376.0	-5.71530177597	-0.206320602516	-0.0378431039097	1206.77132314	785.235188071	2278.3036718	286.297160597	-2.77241463868	-0.0435229927579
1391.72328983	648.685432603	2416.40872243	376.0	-2.35766632878	-0.265636547781	-0.0487227710531	1164.21237797	771.949346994	2359.43786762	423.276142654	-2.38924821756	-0.0375078213117
1391.72328983	648.685432603	2416.40872243	376.0	-8.91019348299	-0.16543128913	-0.0303432298477	1203.21571977	608.58654397	2201.10202992	389.299766182	-3.69559501989	-0.0580156204064
1391.72328983	648.685432603	2416.40872243	376.0	12.284114674	0.324183250499	0.0594613445523	1515.52912985	792.496927614	2713.24314089	405.217083423	-0.546651270151	-0.00858165259264
1391.72328983	648.685432603	2416.40872243	376.0	-5.11191810679	0.106116821395	0.0194638337114	1360.49689318	502.797950953	2292.88388742	429.589043281	-3.21475497538	-0.0504671110735
1391.72328983	648.685432603	2416.40872243	376.0	0.21686534396	0.231854594373	0.042526521345	1453.77440465	587.169946087	2421.64907552	380.704724784	-2.04090749455	-0.0320393641217
1391.72328983	648.685432603	2416.40872243	376.0	8.1722328431	0.424181666571	0.0778029469132	1578.06312121	621.577055834	2613.88326967	414.243092627	-1.04206874962	-0.0163590070584
1391.72328983	648.685432603	2416.40872243	376.0	15.0846188236	0.654097491741	0.119973861288	1736.65533423	639.958619474	2780.91476743	404.300813728	-0.1671460262	-0.00262395645526
1391.72328983	648.685432603	2416.40872243	376.0	-6.25675498532	0.223094308797	0.0409197191484	1448.11450955	523.293396338	2265.21994923	293.812043341	-3.05016631941	-0.0478833017176
1391.72328983	648.685432603	2416.40872243	376.0	4.4345711747	0.0922796930495	0.0169258424522	1372.81386716	750.952266806	2523.5660871	399.799953136	-1.41208591866	-0.0221677538251
1391.72328983	648.685432603	2416.40872243	376.0	-12.7794139535	-0.27360028019	-0.0501834703211	1145.57383567	675.277110923	2107.60584899	286.754902395	-4.10696476627	-0.0644735442115
1391.72328983	648.685432603	2416.40872243	376.0	4.65536378194	0.465192883641	0.0853251804183	1608.74137092	605.452094029	2528.90133892	314.707873975	-1.52204721208	-0.0238939907705
1391.72328983	648.685432603	2416.40872243	376.0	1.28773629828	0.294013964762	0.0539277264788	1491.60441385	551.022336468	2447.52569467	404.898944346	-1.94072963971	-0.0304667133393
1391.72328983	648.685432603	2416.40872243	376.0	11.3596378944	0.614965151075	0.11279624928	1706.1541452	582.020469076	2690.90400335	402.729389077	-0.74200930231	-0.0116484976815
1391.72328983	648.685432603	2416.40872243	376.0	3.9918179761	0.0981052343926	0.0179943570052	1374.7518339	719.378911595	2512.86736019	418.736614699	-1.49065695308	-0.0234012080547
1391.72328983	648.685432603	2416.40872243	376.0	-5.18369464932	-0.142202019914	-0.0260825421707	1240.61654158	757.479382678	2291.14947278	293.05354852	-2.70543347059	-0.0424714830548
1391.72328983	648.685432603	2416.40872243	376.0	3.40994114491	0.281913245299	0.0517082254767	1487.55197362	633.780635628	2498.80683769	377.474228439	-1.58303887904	-0.0248514737683
1391.72328983	648.685432603	2416.40872243	376.0	2.05449300202	0.474292336871	0.0869941923828	1615.08173836	532.475207019	2466.05367054	318.496725153	-1.82820464972	-0.02870022998
1391.72328983	648.685432603	2416.40872243	376.0	-8.4141420909	-0.162940179411	-0.0298863131716	1222.67365655	690.595912093	2213.08865903	299.819090384	-3.28157040777	-0.0515160189602
1391.72328983	648.685432603	2416.40872243	376.0	-9.08583674267	-0.138423130717	-0.0253894223619	1228.47812921	633.744145356	2196.85777088	334.635496308	-3.52286585115	-0.0553040165016
1391.72328983	648.685432603	2416.40872243	376.0	-7.86893377258	-0.311261747448	-0.0570912963038	1144.41541712	794.025815027	2226.26312039	287.82188824	-3.09591072912	-0.0486014243191
1391.72328983	648.685432603	2416.40872243	376.0	-6.10148703355	-0.251809928221	-0.0461867073039	1153.86228313	682.790970409	2268.97185756	432.318604017	-3.18637897148	-0.050021647904
1391.72328983	648.685432603	2416.40872243	376.0	1.11318113583	0.0132413902853	0.00242872162239	1323.0504308	701.409850154	2443.3077285	418.847447545	-1.89179209491	-0.0296984630284
1391.72328983	648.685432603	2416.40872243	376.0	12.1912138135	0.617969322862	0.113347271251	1707.45387423	564.095914079	2710.99827639	439.448488085	-0.649499516605	-0.0101962247505
1391.72328983	648.685432603	2416.40872243	376.0	9.72615240058	0.415143325207	0.0761451440219	1572.91404605	701.996587236	2651.4323174	376.521684116	-0.89721943729	-0.0140850775085
1391.72328983	648.685432603	2416.40872243	376.0	-2.84205140835	-0.164429764606	-0.0301595312925	1227.77254951	780.836596681	2347.73314431	339.123998117	-2.33440458264	-0.0366468537306
1391.72328983	648.685432603	2416.40872243	376.0	-0.387115019456	0.0224576735263	0.00411916242229	1320.3707075	618.07984621	2407.05444134	468.603887626	-2.33611609992	-0.0366737221337
1391.72328983	648.685432603	2416.40872243	376.0	7.1435501278	0.28690033843	0.0526229527568	1491.76502633	721.37724557	2589.02609081	375.883818911	-1.13826854015	-0.0178692078517
1391.72328983	648.685432603	2416.40872243	376.0	13.5782211281	0.434030776615	0.0796094601275	1596.42260792	795.717540167	2744.51404212	352.373894036	-0.0462830206251	-0.000726578031791
1391.72328983	648.685432603	2416.40872243	376.0	5.81179458883	0.0544839715785	0.00999339170553	1349.80641582	766.564671385	2556.84543381	440.474346597	-1.26528623431	-0.0198632061902
1391.72328983	648.685432603	2416.40872243	376.0	18.2704678268	0.532590218003	0.0976871272933	1667.37278221	791.406729362	2857.89790063	399.118389054	0.839027543142	0.0131715469881
1391.72328983	648.685432603	2416.40872243	376.0	-1.22543934065	-0.244286190725	-0.0448067114315	1181.09766485	784.074059621	2386.79709932	421.625374842	-2.19479347564	-0.0344551566034
1391.72328983	648.685432603	2416.40872243	376.0	-1.13102589696	-0.0716471573346	-0.0131414448523	1281.24933008	787.265468058	2389.07851401	320.563715873	-2.1060425599	-0.0330618926201
[truncated: 1 more rows]
