# Supplementary material for: Optimization of nutritional strategies using a mechanistic computational model in prediabetes: Application to the J-DOIT1 study data
Source: PLoS One. 2023 Nov 30;18(11):e0287069. doi: 10.1371/journal.pone.0287069 (PMC10688723; doi:10.1371/journal.pone.0287069)
Supplement: S1 File — (ZIP) [file pone.0287069.s011.zip › improved_intervention_M0511051.csv]

baseline_carb	baseline_fat	baseline_kcal	baseline_protein	diet_change_percent	hba1c_change	hba1c_percent_change	random_carb_kcal	random_fat_kcal	random_total_kcal	random_protein_kcal	weight_change	weight_percent_change
464.462749246	1297.54188342	2138.00463266	376.0	-18.111794626	-0.96459715416	-0.164607022894	355.65058575	1005.80586332	1750.7736245	389.317175428	-4.26967927148	-0.0496474333893
464.462749246	1297.54188342	2138.00463266	376.0	-7.71886836559	-0.167500049167	-0.0285836261377	456.173855422	1092.67888327	1972.97486942	424.122130721	-1.07173075454	-0.0124619855179
464.462749246	1297.54188342	2138.00463266	376.0	-4.51103560535	-0.286675691162	-0.0489207664099	439.402732231	1155.63820052	2041.55848244	446.517549684	-0.252067725254	-0.0029310200611
464.462749246	1297.54188342	2138.00463266	376.0	6.89745571076	-0.24871592901	-0.0424429912987	437.821728849	1563.82473481	2285.47255529	283.826091633	8.00006921686	0.0930240606612
464.462749246	1297.54188342	2138.00463266	376.0	9.51870871624	-0.960541741552	-0.163914972961	349.523617335	1537.86865781	2341.51506599	454.122790838	6.25830309696	0.0727709662438
464.462749246	1297.54188342	2138.00463266	376.0	-9.73041743531	-0.238846894358	-0.0407588556924	445.695907463	1155.63364444	1929.96785712	328.638305212	-0.805885223907	-0.00937075841753
464.462749246	1297.54188342	2138.00463266	376.0	-1.95597647849	-0.372516523933	-0.0635693726849	427.666195091	1201.02372647	2096.18576494	467.495843373	0.312781734054	0.00363699690761
464.462749246	1297.54188342	2138.00463266	376.0	18.3307674669	0.142187093019	0.0242640090477	492.111059165	1575.03767444	2529.91729031	462.768556707	10.2887359881	0.119636464978
464.462749246	1297.54188342	2138.00463266	376.0	7.30949197045	-0.640688788729	-0.109332557804	386.840203591	1606.80470202	2294.28190962	300.637004006	8.36684001436	0.0972888373763
464.462749246	1297.54188342	2138.00463266	376.0	11.7108107872	0.695894357767	0.118753303373	578.254999034	1489.2898752	2388.38230981	320.837435576	8.88546778833	0.103319392888
464.462749246	1297.54188342	2138.00463266	376.0	-15.8584641892	-0.489746556752	-0.0835744977392	414.732984895	1001.93817003	1798.94993363	382.278778708	-3.43425139444	-0.0399331557493
464.462749246	1297.54188342	2138.00463266	376.0	-10.320551779	0.569731725469	0.0972238439367	565.80204858	1029.11938526	1917.35075751	322.429323671	-1.27598544314	-0.0148370400365
464.462749246	1297.54188342	2138.00463266	376.0	-4.61599280973	-0.778991233115	-0.132933657528	375.285525738	1233.46966624	2039.31449255	430.559300568	0.0406589109369	0.000472778034149
464.462749246	1297.54188342	2138.00463266	376.0	-10.819564718	0.366033781776	0.0624631026922	534.624099603	996.429822317	1906.68183776	375.627915837	-1.85440352075	-0.0215628316367
464.462749246	1297.54188342	2138.00463266	376.0	10.2283537737	-0.899793762847	-0.153548423694	356.447532188	1553.09756036	2356.68731019	447.142217638	6.82196306505	0.0793251519192
464.462749246	1297.54188342	2138.00463266	376.0	19.104171006	0.645967782704	0.110233410018	568.362931445	1600.10904918	2546.4526938	377.980713184	12.2907610062	0.142915825653
464.462749246	1297.54188342	2138.00463266	376.0	-17.8390691994	-0.088867155418	-0.0151650435867	468.521769485	982.554606947	1756.60450676	305.528130324	-3.44914610636	-0.040106350074
464.462749246	1297.54188342	2138.00463266	376.0	6.80948005605	-0.814468732082	-0.138987838239	365.725991546	1603.37359552	2283.59163172	314.492044655	7.91751808339	0.0920641637604
464.462749246	1297.54188342	2138.00463266	376.0	8.16367478825	-0.563231422531	-0.0961145772237	398.835566184	1485.38916869	2312.54437783	428.319642959	5.586720676	0.0649618683256
464.462749246	1297.54188342	2138.00463266	376.0	1.5565970984	-0.521197240893	-0.0889415086848	405.357472983	1423.27503592	2171.28475074	342.652241837	3.53882287909	0.0411491032452
464.462749246	1297.54188342	2138.00463266	376.0	14.2512472714	0.468833825149	0.0800057722097	542.952246995	1468.01257812	2442.69695954	431.732134424	8.01775726933	0.0932297356899
464.462749246	1297.54188342	2138.00463266	376.0	13.5107584728	0.227065295636	0.0387483439653	504.932690688	1543.83724966	2426.86527472	378.095334373	9.27783643555	0.107881819018
464.462749246	1297.54188342	2138.00463266	376.0	-1.81337859957	-0.123741020216	-0.0211162150539	461.428949991	1256.2787619	2099.2345142	381.526802307	0.887963927996	0.0103251619534
464.462749246	1297.54188342	2138.00463266	376.0	-2.96620208463	0.519052630801	0.0885755342663	556.592944312	1232.27544673	2074.58709468	285.718703639	1.03577597364	0.0120439066702
464.462749246	1297.54188342	2138.00463266	376.0	6.00997821668	0.218198414242	0.0372352242733	505.656117514	1439.84906769	2266.49824536	320.993060152	5.91118786458	0.0687347426114
464.462749246	1297.54188342	2138.00463266	376.0	12.5481676055	-0.522077345073	-0.0890916971115	401.727153518	1614.46074301	2406.28503738	390.097140857	9.34967200401	0.108717116326
464.462749246	1297.54188342	2138.00463266	376.0	-1.57818921565	0.464771157312	0.0793124841829	548.681873781	1203.28871445	2104.26287412	352.292285891	0.911422022721	0.0105979304968
464.462749246	1297.54188342	2138.00463266	376.0	-13.366928319	-0.757287295094	-0.129229913839	378.954670593	1100.40301959	1852.21908596	372.861395776	-2.17800036296	-0.0253255856158
464.462749246	1297.54188342	2138.00463266	376.0	2.18329190306	-0.83778262975	-0.14296631907	366.580133236	1408.137761	2184.68351469	409.965620462	2.71371090514	0.0315547779667
464.462749246	1297.54188342	2138.00463266	376.0	-16.188937936	-0.736425588115	-0.125669895583	383.995719326	989.025280513	1791.88438961	418.863389773	-4.02132184064	-0.0467595562866
464.462749246	1297.54188342	2138.00463266	376.0	3.1685603741	-0.536824118237	-0.0916082113032	403.095642777	1437.88533424	2205.74860025	364.767623232	4.02011412365	0.0467455130657
464.462749246	1297.54188342	2138.00463266	376.0	-3.78520295819	-0.376629827094	-0.0642713015519	426.814667053	1291.66823808	2057.07681806	338.593912926	0.720996723633	0.00838368283294
464.462749246	1297.54188342	2138.00463266	376.0	-20.8608413072	-0.983432534989	-0.167821251705	353.033251558	1011.76665003	1691.9988791	327.198977515	-4.52888842059	-0.0526614932626
464.462749246	1297.54188342	2138.00463266	376.0	-9.53074359886	-0.78085459491	-0.133251637357	375.111565018	1201.97004654	1934.23689299	357.15528143	-0.758040549342	-0.00881442499234
464.462749246	1297.54188342	2138.00463266	376.0	8.08094216653	-0.740691826943	-0.126397922686	374.61080442	1607.61403656	2310.77555055	328.550709561	8.30134330721	0.0965272477583
464.462749246	1297.54188342	2138.00463266	376.0	-15.8105009471	-0.601097670716	-0.10257639432	400.652885113	997.755778889	1799.97538997	401.566725964	-3.64547705701	-0.0423892681047
464.462749246	1297.54188342	2138.00463266	376.0	8.56635590592	0.277677815042	0.0473852926693	514.26267548	1451.19539384	2321.15371878	355.695649465	6.60122425595	0.0767584215808
464.462749246	1297.54188342	2138.00463266	376.0	-1.26457563149	0.0249270818143	0.00425376822769	482.530355078	1241.63374858	2110.96794708	386.803843418	0.941907672764	0.0109524147996
464.462749246	1297.54188342	2138.00463266	376.0	-5.2418809127	-0.292351096351	-0.049889265589	438.508408647	1172.5027803	2025.93297591	414.921786961	-0.17578377573	-0.00204399739221
464.462749246	1297.54188342	2138.00463266	376.0	-13.0530005309	-0.653253965341	-0.111476785894	391.615282407	1125.25812733	1858.93087661	342.057466877	-1.7863275947	-0.0207712511011
464.462749246	1297.54188342	2138.00463266	376.0	14.0523189998	0.423079969224	0.0721979469666	533.021185967	1609.51533214	2438.44386388	295.907345773	11.4254395848	0.13285394866
464.462749246	1297.54188342	2138.00463266	376.0	2.23432310612	-0.489569373356	-0.0835442616649	411.998995737	1307.31248751	2185.77456418	466.463080931	1.42420552967	0.0165605294148
464.462749246	1297.54188342	2138.00463266	376.0	-0.923052909092	0.213329875813	0.0364044156678	508.405022476	1306.29110178	2118.2697187	303.573594447	2.10256838134	0.0244484695505
464.462749246	1297.54188342	2138.00463266	376.0	-11.5240757202	-0.19344381513	-0.0330108899539	451.941456175	1136.47477416	1891.61935989	303.203129562	-1.17644521607	-0.0136795955357
464.462749246	1297.54188342	2138.00463266	376.0	5.82395541489	0.330083146953	0.0563281820739	523.287888733	1399.21362898	2262.52106924	340.019551525	5.18568078887	0.0602986138241
464.462749246	1297.54188342	2138.00463266	376.0	19.2916096029	0.678034765191	0.11570559133	573.318721237	1613.76448824	2550.46013969	363.376930209	12.7404962873	0.148145305666
464.462749246	1297.54188342	2138.00463266	376.0	10.2468677311	-0.593363107904	-0.101256503055	392.846432463	1606.12289725	2357.08313946	358.113809739	8.7721925332	0.102002238758
464.462749246	1297.54188342	2138.00463266	376.0	-1.12957982181	-0.967778225157	-0.165149867774	349.679604181	1466.83104929	2113.85416374	297.343510269	3.43960984022	0.0399954632584
464.462749246	1297.54188342	2138.00463266	376.0	17.5394541288	0.294039332725	0.0501773605332	514.519596461	1564.94821418	2512.99897448	433.531163838	10.339373931	0.120225278267
464.462749246	1297.54188342	2138.00463266	376.0	4.04396656204	-0.704003870723	-0.120137179304	381.63342796	1465.77762423	2224.4648251	377.053772913	4.45798498139	0.0518370346674
464.462749246	1297.54188342	2138.00463266	376.0	5.90448052242	-0.667120575408	-0.113843101606	386.677179834	1446.11820564	2264.24269977	431.447314293	4.22759849334	0.0491581220156
464.462749246	1297.54188342	2138.00463266	376.0	10.8952447566	0.563396216607	0.0961426990798	557.425283599	1472.90730747	2370.9454703	340.612879235	8.06457804028	0.0937741632591
464.462749246	1297.54188342	2138.00463266	376.0	9.12678623646	-0.303136027233	-0.05172969748	432.201563355	1493.65401724	2333.13574521	407.280164617	6.41316017297	0.0745716299183
464.462749246	1297.54188342	2138.00463266	376.0	14.9370370875	-0.0180807567763	-0.00308545337479	469.397352963	1572.17665787	2457.35917758	415.785166748	9.55764043099	0.111135353849
464.462749246	1297.54188342	2138.00463266	376.0	-1.78175101112	0.280532472254	0.0478724355383	520.238701083	1216.32844243	2099.9107135	363.343569987	0.867908174175	0.0100919555137
464.462749246	1297.54188342	2138.00463266	376.0	-17.2226533601	-0.949132416221	-0.161967989116	355.959526708	1068.95788851	1769.78350596	344.866090732	-3.22053053871	-0.0374480295199
464.462749246	1297.54188342	2138.00463266	376.0	-8.72026086055	0.00539513725844	0.000920671887107	480.187271029	1103.77036165	1951.56505148	367.60741881	-0.909890415073	-0.0105801211055
464.462749246	1297.54188342	2138.00463266	376.0	-2.77339975115	-0.232498131118	-0.0396754489963	444.931515506	1340.37556718	2078.7092175	293.402134814	1.75095503472	0.0203599422642
464.462749246	1297.54188342	2138.00463266	376.0	8.94739749735	-0.086985115193	-0.0148438763128	459.745457626	1566.06597227	2329.30040566	303.48897576	8.63781099394	0.10043966272
464.462749246	1297.54188342	2138.00463266	376.0	12.8946358529	-0.0854214028154	-0.0145770311972	460.108758827	1567.65930703	2413.69254456	385.924478702	9.10597338611	0.105883411466
464.462749246	1297.54188342	2138.00463266	376.0	-14.7470650845	-0.268324770217	-0.0457892099347	442.020140536	1094.36629924	1822.71169797	286.3252582	-2.03428883506	-0.0236545213379
464.462749246	1297.54188342	2138.00463266	376.0	-7.23558523405	-0.734260250302	-0.125300384011	380.844085985	1223.49009001	1983.30748516	378.973309161	-0.286964714957	-0.00333679901112
464.462749246	1297.54188342	2138.00463266	376.0	17.8598754699	0.482528459055	0.082342740453	542.503111753	1600.89171689	2519.8495976	376.454768957	11.7708852106	0.136870758262
464.462749246	1297.54188342	2138.00463266	376.0	3.96759714265	-0.433590678227	-0.0739915833152	418.889436657	1334.71254826	2222.83204338	469.230058457	2.04044604042	0.023726116749
464.462749246	1297.54188342	2138.00463266	376.0	-1.79246846719	-0.00317378682846	-0.000541601847859	478.452858581	1259.12887428	2099.6815738	362.099840929	0.963086628262	0.011198681724
464.462749246	1297.54188342	2138.00463266	376.0	11.8061702387	0.43092341999	0.0735364197935	535.576459978	1533.01707181	2390.42109931	321.827567523	9.31421337236	0.108304806655
464.462749246	1297.54188342	2138.00463266	376.0	-8.98791402686	-0.885547654715	-0.151117347221	361.950396958	1267.26774382	1945.84261439	316.624473612	-0.305716101341	-0.00355483838768
464.462749246	1297.54188342	2138.00463266	376.0	-4.76845228878	0.020454219659	0.00349048117047	482.210182179	1135.28026784	2036.05490182	418.564451802	-0.191049487316	-0.00222150566646
464.462749246	1297.54188342	2138.00463266	376.0	-0.957815381411	-0.0615998663113	-0.0105119225787	467.638303814	1362.39515846	2117.52649544	287.493033158	2.72768548859	0.0317172731232
464.462749246	1297.54188342	2138.00463266	376.0	-12.8842465701	0.169264958615	0.0288848052244	503.852866976	1074.8264123	1862.53884411	283.859564833	-1.61148126917	-0.0187381542926
464.462749246	1297.54188342	2138.00463266	376.0	7.88303132987	0.238142679255	0.0406386824666	510.173786768	1386.12659597	2306.54420769	410.243824954	4.86946838561	0.0566217254141
464.462749246	1297.54188342	2138.00463266	376.0	2.65127396759	0.354587878957	0.0605098769552	529.49966481	1310.05005847	2194.68899291	355.139269637	2.88833959844	0.0335853441679
464.462749246	1297.54188342	2138.00463266	376.0	-1.10305058852	-0.897622324093	-0.153177871006	358.906007952	1424.54125461	2114.42135998	330.974097421	2.62657720987	0.0305415954637
464.462749246	1297.54188342	2138.00463266	376.0	-5.58414011879	-0.570982026638	-0.0974372059109	401.529162029	1229.14111546	2018.61545823	387.94518074	0.0418354974923	0.000486459273166
464.462749246	1297.54188342	2138.00463266	376.0	-11.9088090784	-0.212295560477	-0.0362279113443	452.29410454	975.647674638	1883.39374287	455.451963692	-3.04144659591	-0.0353656580919
464.462749246	1297.54188342	2138.00463266	376.0	15.7997464425	0.688045738612	0.117413948569	578.373165597	1437.82024341	2475.80394355	459.610534552	7.95917644748	0.0925485633428
464.462749246	1297.54188342	2138.00463266	376.0	-8.21088332737	0.160379347769	0.0273684893804	503.522024259	1030.20836661	1962.45556674	428.725175874	-1.44590671963	-0.0168128688329
464.462749246	1297.54188342	2138.00463266	376.0	12.8002888512	-0.0805805312407	-0.0137509438977	461.686804904	1521.42417046	2411.6754013	428.564425932	7.92479026963	0.0921487240655
464.462749246	1297.54188342	2138.00463266	376.0	-0.226076097653	-0.551090517955	-0.0940427505042	401.248465681	1431.37416381	2133.17111522	300.548485733	3.44851369497	0.0400989964531
464.462749246	1297.54188342	2138.00463266	376.0	-10.5503436816	-0.159198645017	-0.0271670042691	457.314265756	1084.18976377	1912.43779599	370.933766464	-1.45382161017	-0.0169049024439
464.462749246	1297.54188342	2138.00463266	376.0	-0.798170676023	0.206780826487	0.0352868304585	509.157655846	1240.04901762	2120.93970663	371.733033172	1.08081114883	0.012567571498
464.462749246	1297.54188342	2138.00463266	376.0	4.87864616233	0.000601370716263	0.000102622989123	477.216659856	1344.94677307	2242.31031362	420.146880699	3.12785909164	0.0363704545539
464.462749246	1297.54188342	2138.00463266	376.0	4.77675498639	-0.067992799659	-0.011602866836	468.083067967	1330.06641671	2240.13187556	441.982390887	2.66256536463	0.0309600623795
464.462749246	1297.54188342	2138.00463266	376.0	2.99461623983	-0.154723540638	-0.0264033345799	453.326936472	1428.94874557	2202.0296666	319.753984554	4.52399080815	0.0526045442808
464.462749246	1297.54188342	2138.00463266	376.0	-14.4843220153	-0.594744418793	-0.101492221637	399.213778377	1104.78443468	1828.32915697	324.330943914	-2.13064481075	-0.0247749396599
464.462749246	1297.54188342	2138.00463266	376.0	-22.8120611393	-0.908010407972	-0.154950581565	362.001921609	1006.11982369	1650.2817087	282.159963395	-4.81048068237	-0.055935821888
464.462749246	1297.54188342	2138.00463266	376.0	5.70322483003	-0.00795945027939	-0.00135826796577	475.649403427	1358.65856553	2259.93984374	425.631874782	3.48920124433	0.0405721074922
464.462749246	1297.54188342	2138.00463266	376.0	7.85420683024	0.559615758868	0.0954975697726	561.257673852	1310.45933514	2305.92793855	434.21092956	3.86214131266	0.0449086199146
464.462749246	1297.54188342	2138.00463266	376.0	-8.02057148289	-0.724892324312	-0.123701761828	382.010948933	1219.37903484	1966.52444279	365.134459021	-0.405495061424	-0.00471505885377
464.462749246	1297.54188342	2138.00463266	376.0	-1.37953314474	-0.560520267911	-0.0956519228516	400.234169729	1421.01428987	2108.51015012	287.26169052	3.05087706932	0.0354753147595
464.462749246	1297.54188342	2138.00463266	376.0	-0.577777734079	-0.83622547791	-0.1427005935	367.753440796	1357.30867451	2125.65171794	400.589602637	1.45021058682	0.0168629138002
464.462749246	1297.54188342	2138.00463266	376.0	-2.92426120043	0.125401358717	0.0213995492691	497.212331953	1179.27572665	2075.48379273	398.995734126	0.424305290696	0.00493378244995
464.462749246	1297.54188342	2138.00463266	376.0	-7.22913853152	0.0249030164605	0.00424966151202	482.552249525	1165.16347464	1983.44531596	335.729591795	-0.25278871286	-0.00293940363791
464.462749246	1297.54188342	2138.00463266	376.0	-5.91303849303	-0.679313939648	-0.115923880486	387.692557244	1239.64733338	2011.58359575	384.243705126	0.0168631535898	0.000196083181277
464.462749246	1297.54188342	2138.00463266	376.0	12.7099769987	0.414603745387	0.0707514923869	535.961441831	1413.02912707	2409.74452971	460.753960809	6.36352608056	0.0739944893089
464.462749246	1297.54188342	2138.00463266	376.0	7.13306749219	-0.384110002257	-0.0655477819551	422.19641469	1464.61718536	2290.5099461	403.696346045	5.34431911794	0.0621432455574
464.462749246	1297.54188342	2138.00463266	376.0	-4.01415331134	-0.580450711968	-0.0990530225202	400.366330338	1224.33532436	2052.1818489	427.480194208	0.162930821939	0.00189454444115
464.462749246	1297.54188342	2138.00463266	376.0	11.9828994689	0.447929370305	0.0764384590965	541.026524107	1413.68107734	2394.19957844	439.491976989	6.40662033822	0.0744955853281
464.462749246	1297.54188342	2138.00463266	376.0	6.4085649221	-0.575303525804	-0.0981746631065	395.275006697	1586.39220909	2275.02004758	293.3528318	7.87437767444	0.0915625310981
464.462749246	1297.54188342	2138.00463266	376.0	6.92722965268	0.302675432654	0.0516510977225	517.849400637	1451.40321148	2286.10912355	316.856511437	6.48000410069	0.0753488848917
464.462749246	1297.54188342	2138.00463266	376.0	20.7925483205	0.665567749448	0.11357811424	572.340784729	1555.70985793	2582.550279	454.499636345	11.3381713059	0.131839201231
464.462749246	1297.54188342	2138.00463266	376.0	-2.26692708734	-0.696436953064	-0.118845896427	384.632323095	1365.85518337	2089.53762652	339.050120048	1.60360935205	0.0186466203727
464.462749246	1297.54188342	2138.00463266	376.0	-0.926298443291	0.509758932956	0.0869895790027	555.967544995	1131.49986566	2118.20032903	430.732918374	0.570105639617	0.00662913534438
464.462749246	1297.54188342	2138.00463266	376.0	5.30508483652	-0.811284212208	-0.138444404814	366.585101359	1570.95997001	2251.42759223	313.88252086	6.95045776509	0.0808192763383
464.462749246	1297.54188342	2138.00463266	376.0	-9.45099586343	-0.663363515739	-0.113201965143	390.633480929	1112.76499118	1935.94190327	432.543431165	-1.52908843814	-0.0177800981179
464.462749246	1297.54188342	2138.00463266	376.0	10.9039461697	-0.490358234641	-0.0836788796315	406.858021128	1548.32162984	2371.13150691	415.951855944	7.56485708205	0.0879634544424
464.462749246	1297.54188342	2138.00463266	376.0	3.20675147879	-0.0336502975338	-0.0057423715928	471.414109875	1377.09649799	2206.56512784	358.054519968	3.61073614467	0.0419853040078
464.462749246	1297.54188342	2138.00463266	376.0	-8.11566034551	-0.21320755513	-0.036383541831	449.427534556	1137.18042805	1964.4914385	377.883475901	-0.726529957486	-0.00844802276146
464.462749246	1297.54188342	2138.00463266	376.0	0.363445239987	-0.0681209539341	-0.0116247361662	468.227495313	1317.32669101	2145.77510873	360.220922412	1.97801855523	0.0230002157585
464.462749246	1297.54188342	2138.00463266	376.0	-9.9111173853	-0.951301328054	-0.162338110589	354.280034808	1207.96259695	1926.10448382	363.86185206	-0.862249193771	-0.0100261534159
464.462749246	1297.54188342	2138.00463266	376.0	7.7833745845	-0.508100186813	-0.0867065165211	404.434331677	1552.45779418	2304.41354186	347.521416	7.33387241726	0.0852775862473
464.462749246	1297.54188342	2138.00463266	376.0	-6.46538172546	0.234263951017	0.03997678345	513.700954294	1092.71753159	1999.77447185	393.355985967	-0.551961254066	-0.00641815411705
464.462749246	1297.54188342	2138.00463266	376.0	-12.3283429837	-0.810562262938	-0.138321205279	371.325593801	1201.35251068	1874.42408854	301.745984058	-1.17194821779	-0.013627304858
464.462749246	1297.54188342	2138.00463266	376.0	13.6146249447	0.397692213043	0.0678655653656	529.001169624	1616.39668313	2429.0859447	283.688091943	11.4761602315	0.133443723623
464.462749246	1297.54188342	2138.00463266	376.0	-16.3107040245	-0.978846796993	-0.167038702558	353.039383941	1042.4561047	1789.281025	393.785536357	-3.51919630602	-0.0409208872793
464.462749246	1297.54188342	2138.00463266	376.0	2.319447714	0.147968590892	0.0252506127802	499.690303059	1289.32266933	2187.59453224	398.581559853	2.0341203308	0.023652561986
464.462749246	1297.54188342	2138.00463266	376.0	-6.36981157713	-0.196169515262	-0.0334760264952	451.770698274	1143.030099	2001.81776605	407.016968778	-0.470334209232	-0.00546900243293
464.462749246	1297.54188342	2138.00463266	376.0	-10.9590917858	-0.0359617108746	-0.00613681072945	473.802637628	1143.2524763	1903.69874259	286.643628656	-0.975056099663	-0.011337861624
464.462749246	1297.54188342	2138.00463266	376.0	-2.37580148878	-0.540099845251	-0.0921672090873	405.341750933	1312.38881804	2087.20988677	369.479317793	0.96341872613	0.0112025433271
464.462749246	1297.54188342	2138.00463266	376.0	-0.214957481673	0.161262664758	0.0275192260679	500.192191699	1328.90815383	2133.40883175	304.308486215	2.55023639151	0.0296539115292
464.462749246	1297.54188342	2138.00463266	376.0	13.416016704	0.273443326458	0.0466626836959	511.3616067	1563.63437888	2424.83969131	349.843705729	9.87681521597	0.114846688558
464.462749246	1297.54188342	2138.00463266	376.0	-13.6863158897	0.491270411692	0.0838345412444	553.423418399	1007.14621335	1845.3905649	284.820933149	-2.02546075385	-0.0235518692308
464.462749246	1297.54188342	2138.00463266	376.0	-17.3067757497	-0.943348912762	-0.160981043133	358.715355593	990.750548309	1767.98496537	418.519061468	-4.41231197704	-0.0513059532214
464.462749246	1297.54188342	2138.00463266	376.0	-3.97077472985	0.657006140293	0.112117088787	579.502782049	1147.81829521	2053.10928499	325.788207728	0.40586147824	0.00471931951442
464.462749246	1297.54188342	2138.00463266	376.0	1.19637154825	-0.533737215257	-0.0910814360507	402.997005446	1453.13238448	2163.58311179	307.453721859	4.14895776092	0.0482436948944
464.462749246	1297.54188342	2138.00463266	376.0	9.39569741392	0.255644857837	0.0436254023613	510.913783884	1456.85239858	2338.88507864	371.118896181	6.77222890035	0.0787468476785
464.462749246	1297.54188342	2138.00463266	376.0	11.0612207169	-0.657013525801	-0.112118349113	385.406610756	1579.30906926	2374.49404402	409.778364003	8.03942800509	0.0934817209894
464.462749246	1297.54188342	2138.00463266	376.0	-7.97192040298	0.472576257838	0.0806444126004	549.852263518	1112.15196816	1967.56460513	305.560373459	-0.444865736082	-0.0051728573963
464.462749246	1297.54188342	2138.00463266	376.0	3.577580635	-0.510985145646	-0.0871988303151	407.665813641	1386.77827559	2214.49347238	420.049383147	2.94284902276	0.0342191746833
464.462749246	1297.54188342	2138.00463266	376.0	6.08659137942	-0.539792356648	-0.0921147366293	402.448003148	1453.86779535	2268.13623833	411.82043983	4.67615868486	0.0543739381961
464.462749246	1297.54188342	2138.00463266	376.0	-19.8150210358	-0.744256710271	-0.127006264551	381.901356776	1017.53780477	1714.35856495	314.919403411	-4.02287281589	-0.0467775908824
464.462749246	1297.54188342	2138.00463266	376.0	-3.30510893764	0.436658006359	0.0745150181501	544.943347022	1054.08419544	2067.34125046	468.313708004	-0.410054258482	-0.00476807277305
464.462749246	1297.54188342	2138.00463266	376.0	5.90458400078	-0.639204171341	-0.109079210126	387.648201152	1567.33097875	2264.24491214	309.265732233	7.23805087303	0.0841633822445
464.462749246	1297.54188342	2138.00463266	376.0	-14.2355082908	-0.47592878164	-0.0812165156382	417.300517314	978.988124126	1833.64880592	437.360164483	-3.60547216298	-0.0419240949184
464.462749246	1297.54188342	2138.00463266	376.0	11.2168160144	0.360906133078	0.061588077317	525.770134026	1494.60805749	2377.82067869	357.442487175	8.13789969019	0.0946267405836
464.462749246	1297.54188342	2138.00463266	376.0	-14.9408176406	-0.18056892691	-0.0308138100529	455.450176314	1012.22139586	1818.56925935	350.897687174	-2.80196926794	-0.0325810379993
464.462749246	1297.54188342	2138.00463266	376.0	-7.35952076964	-0.0019450404916	-0.000331918172629	478.979381392	1128.0614111	1980.65773767	373.616945171	-0.550698872831	-0.00640347526548
464.462749246	1297.54188342	2138.00463266	376.0	-6.150395197	-0.115804055906	-0.0197617842844	462.561061189	1196.2827398	2006.50889842	347.665097434	0.00837465081271	9.73796606129e-05
464.462749246	1297.54188342	2138.00463266	376.0	14.2129065469	-0.222604069012	-0.0379870424934	440.843982464	1606.49686215	2441.87723307	394.536388461	9.92269700854	0.115380197774
464.462749246	1297.54188342	2138.00463266	376.0	8.10802759002	0.454854415301	0.0776202073893	542.070174737	1408.18729007	2311.35463815	361.097173352	5.93451695651	0.0690060111222
464.462749246	1297.54188342	2138.00463266	376.0	-2.68277018322	-0.299178334123	-0.0510543232292	437.036515899	1302.45547345	2080.64688186	341.154892513	1.03634761187	0.0120505536263
464.462749246	1297.54188342	2138.00463266	376.0	-14.7827268264	-0.651023316536	-0.111096129102	394.747160245	987.088450545	1821.94924828	440.113637491	-3.79122745121	-0.0440840401304
464.462749246	1297.54188342	2138.00463266	376.0	-8.41428103438	0.428514400434	0.0731253243062	544.667894631	977.620601447	1958.10691434	435.818418264	-1.74795572552	-0.0203250665758
464.462749246	1297.54188342	2138.00463266	376.0	-4.42407361713	-0.638056832706	-0.10888341855	392.794888621	1292.30409545	2043.41773378	358.318749708	0.545040002432	0.00633767444688
464.462749246	1297.54188342	2138.00463266	376.0	-9.94009846847	-0.87843917306	-0.149904295744	362.916830125	1236.94791174	1925.48486692	325.620125048	-0.61647017345	-0.00716825783081
464.462749246	1297.54188342	2138.00463266	376.0	7.05160467754	-0.204050213272	-0.0348208555071	447.188369851	1417.02690114	2288.76826735	424.552996356	4.55614846854	0.0529784705644
464.462749246	1297.54188342	2138.00463266	376.0	-15.2082860578	-0.983991188166	-0.167916585011	352.353959455	1047.35864924	1812.8507722	413.138163501	-3.33825335084	-0.0388168994283
464.462749246	1297.54188342	2138.00463266	376.0	-9.10596644776	0.369183036063	0.0630005180995	533.887692692	1095.20644029	1943.31864816	314.224515176	-0.768041466044	-0.00893071472144
464.462749246	1297.54188342	2138.00463266	376.0	-11.0734693531	-0.839864212926	-0.143321538042	368.824178338	1103.6122421	1901.2533449	428.816924463	-1.98315634229	-0.0230599574684
464.462749246	1297.54188342	2138.00463266	376.0	12.5404847827	0.00402613628549	0.000687053973633	471.932816028	1598.13502938	2406.12077828	336.052932867	10.0364348	0.116702730232
464.462749246	1297.54188342	2138.00463266	376.0	8.89111363911	0.0922778352696	0.0157470708651	488.090256977	1423.73253869	2328.09705416	416.274258496	5.53187423726	0.0643241190379
464.462749246	1297.54188342	2138.00463266	376.0	6.2034384064	-0.612808660857	-0.104574856801	392.921076241	1469.37383477	2270.63443318	408.339522167	4.92166321716	0.05722864206
464.462749246	1297.54188342	2138.00463266	376.0	-17.0814626838	-0.635134992829	-0.108384811063	395.727271111	1017.11487117	1772.80216916	359.960026872	-3.54435746421	-0.0412134588861
464.462749246	1297.54188342	2138.00463266	376.0	18.8827330165	0.584646178595	0.0997689724565	560.089295364	1517.34831808	2541.71833933	464.280725888	9.96643899185	0.115888825487
464.462749246	1297.54188342	2138.00463266	376.0	-12.2328607252	-0.395224103107	-0.0674443861958	425.234046385	1100.25677673	1876.46550365	350.974680532	-1.71115010469	-0.0198970942406
464.462749246	1297.54188342	2138.00463266	376.0	18.5559193337	0.503921771361	0.0859934763414	546.189393764	1581.32689402	2534.73104765	407.214759869	11.3865063031	0.132401236083
464.462749246	1297.54188342	2138.00463266	376.0	6.15937195344	0.455616206655	0.0777502059139	546.119142598	1275.92885252	2269.69229037	447.644295252	2.72705178175	0.031709904439
464.462749246	1297.54188342	2138.00463266	376.0	-8.23837980599	-0.698759452963	-0.119242227468	384.965308892	1294.72857652	1961.86769075	282.173805341	-0.0333075893742	-0.000387297550863
464.462749246	1297.54188342	2138.00463266	376.0	0.298692131548	-0.656443657346	-0.112021101936	387.083502607	1474.73831073	2144.39068427	282.568870932	4.3061423625	0.0500714228198
464.462749246	1297.54188342	2138.00463266	376.0	-3.00082305644	-0.782205632359	-0.133482189822	374.745752073	1285.06588548	2073.8468967	414.035259147	0.593959986986	0.00690651147659
464.462749246	1297.54188342	2138.00463266	376.0	2.44668102167	-0.107511425564	-0.0183466596526	459.472099371	1437.36519063	2190.31478625	293.47749625	4.7366415142	0.0550772269093
464.462749246	1297.54188342	2138.00463266	376.0	-7.88158133115	-0.807000618213	-0.137713416077	372.321100485	1153.25010325	1969.49605868	443.924854943	-1.06437740145	-0.0123764814122
464.462749246	1297.54188342	2138.00463266	376.0	2.83954863259	-0.100330199113	-0.0171211943879	464.766631305	1269.17522008	2198.71431397	464.772462589	1.4556156767	0.0169257636826
464.462749246	1297.54188342	2138.00463266	376.0	10.856312487	0.0368299587129	0.00628497588957	480.085870465	1431.2818808	2370.11309657	458.745345302	5.75384222038	0.0669051420975
464.462749246	1297.54188342	2138.00463266	376.0	12.9821952006	-0.529679829916	-0.0903890494738	401.126287745	1592.57909011	2415.56456747	421.859189615	8.80580011582	0.102393024603
464.462749246	1297.54188342	2138.00463266	376.0	4.10253207324	-0.295799339105	-0.050477702919	436.461995423	1356.43820485	2225.71695845	432.816758172	2.72812820436	0.0317224209809
464.462749246	1297.54188342	2138.00463266	376.0	8.4926958907	0.0340402249664	0.0058089121103	479.958919663	1418.7943194	2319.57886424	420.825625184	5.24395010789	0.0609761640453
464.462749246	1297.54188342	2138.00463266	376.0	4.32148471902	-0.665751590221	-0.113609486386	385.729663489	1494.75592962	2230.39817616	349.912583045	5.25227185392	0.0610729285339
464.462749246	1297.54188342	2138.00463266	376.0	-3.94249951778	0.0715504324998	0.0122099714163	489.602155565	1131.48002262	2053.71381033	432.63163214	-0.0989036510044	-0.00115004245354
464.462749246	1297.54188342	2138.00463266	376.0	-9.99187162992	-0.455835823002	-0.0777876831062	416.998868275	1132.33114388	1924.37795433	375.047942168	-1.18265284897	-0.0137517773137
464.462749246	1297.54188342	2138.00463266	376.0	-21.3704744231	-0.802075622626	-0.136872973144	374.461335554	1023.82640702	1681.10289947	282.815156896	-4.23910445096	-0.0492919122204
464.462749246	1297.54188342	2138.00463266	376.0	-2.04714533035	-0.250128697224	-0.0426840780246	442.438355949	1347.47102929	2094.23657066	304.327185424	1.95942282538	0.0227839863416
464.462749246	1297.54188342	2138.00463266	376.0	-16.378401663	-0.369254438139	-0.0630127027542	430.109827001	1011.55690955	1787.83364635	346.166909798	-3.21082720503	-0.0373352000584
464.462749246	1297.54188342	2138.00463266	376.0	-6.47952992739	0.444166345781	0.0757963047408	546.605468904	1008.25366472	1999.47198264	444.61284902	-1.18106289	-0.0137332894186
464.462749246	1297.54188342	2138.00463266	376.0	-6.67298138167	-0.046445139087	-0.00792579165307	472.112778109	1236.52066581	1995.33598159	286.702537662	0.134471747839	0.00156362497487
464.462749246	1297.54188342	2138.00463266	376.0	11.7841822197	-0.142446432965	-0.024308265011	452.41581006	1560.52243972	2389.95099444	377.012744659	8.69366681569	0.10108914902
464.462749246	1297.54188342	2138.00463266	376.0	10.4714695954	0.00207167601898	0.000353528330884	475.436069937	1421.84679632	2361.88513772	464.602271468	5.40928390154	0.0628986500179
464.462749246	1297.54188342	2138.00463266	376.0	-1.28246718712	-0.0936588897853	-0.0159827456971	465.826019899	1189.30992641	2110.58542479	455.449478482	0.498254905723	0.00579366169446
464.462749246	1297.54188342	2138.00463266	376.0	-6.6264624289	-0.984744223617	-0.168045089354	350.147406773	1244.88557586	1996.33055895	401.297576316	-0.20591121173	-0.00239431641547
464.462749246	1297.54188342	2138.00463266	376.0	11.0444568507	0.211926854998	0.0361649923205	505.78532948	1409.42332024	2374.13563178	458.926982066	5.64024983974	0.0655843004621
464.462749246	1297.54188342	2138.00463266	376.0	-2.12740060787	-0.0866184137287	-0.0147812992711	466.667605886	1232.95162599	2092.52070911	392.901477235	0.733166059737	0.00852518674113
464.462749246	1297.54188342	2138.00463266	376.0	3.13204198955	-0.132179285697	-0.0225561920984	458.950252731	1338.8038455	2204.9678355	407.21373727	2.57476853694	0.0299391690342
464.462749246	1297.54188342	2138.00463266	376.0	11.2015142582	0.377544146132	0.0644273286914	528.745617599	1474.70216659	2377.49352643	374.045742242	7.68271182559	0.0893338584371
464.462749246	1297.54188342	2138.00463266	376.0	-5.63323731081	-0.698373139754	-0.119176303712	385.744794806	1165.07534313	2017.56575799	466.745620056	-0.634566852485	-0.00737868433122
464.462749246	1297.54188342	2138.00463266	376.0	4.88340207826	-0.708569357962	-0.12091627269	379.486801717	1544.79349069	2242.41199533	318.131702917	6.44615826156	0.0749553286228
464.462749246	1297.54188342	2138.00463266	376.0	0.652000203877	0.598524611911	0.102137305787	567.382191075	1293.55550819	2151.94442723	291.006727967	2.80489809106	0.0326150940821
464.462749246	1297.54188342	2138.00463266	376.0	-4.47456570266	-0.491938908784	-0.0839486192464	411.90523135	1201.69585093	2042.33821065	428.737128366	-0.00513398420236	-5.96974907251e-05
464.462749246	1297.54188342	2138.00463266	376.0	2.45233479817	-0.484244647495	-0.0826356053747	409.635827925	1442.05433745	2190.43566426	338.745498877	4.13611789988	0.0480943941847
464.462749246	1297.54188342	2138.00463266	376.0	11.4165339121	0.330351310899	0.0563739438393	520.616581269	1520.42762337	2382.09065659	341.046451954	8.72455114349	0.10144826911
464.462749246	1297.54188342	2138.00463266	376.0	-13.1539095105	-0.401918822372	-0.0685868297563	426.976530641	978.096852346	1856.77343795	451.700054964	-3.40728062703	-0.0396195421748
464.462749246	1297.54188342	2138.00463266	376.0	7.74722460141	-0.609881629741	-0.104075363437	390.605875634	1611.20159823	2303.64065354	301.833179677	8.5835644157	0.0998088885546
464.462749246	1297.54188342	2138.00463266	376.0	-1.08210683061	-0.761885689229	-0.130014622735	376.194043092	1385.3712781	2114.86913849	353.3038173	2.02278683378	0.023520777137
464.462749246	1297.54188342	2138.00463266	376.0	3.71683478963	-0.832958589478	-0.142143104007	366.800628691	1426.20099038	2217.47073265	424.469113587	3.26583463087	0.0379748212892
464.462749246	1297.54188342	2138.00463266	376.0	-7.60905701734	0.625837801077	0.106798259569	574.814468625	1045.88182081	1975.32264113	354.626351698	-0.733708980964	-0.00853149977865
464.462749246	1297.54188342	2138.00463266	376.0	8.88603562393	-0.653546970205	-0.111526786724	386.701330969	1528.69525809	2327.98848596	412.591896901	6.55984069494	0.076277217383
464.462749246	1297.54188342	2138.00463266	376.0	3.93816419755	0.412040175215	0.0703140230743	537.489711734	1334.0079467	2222.20276565	350.705107211	3.67207339101	0.0426985278025
464.462749246	1297.54188342	2138.00463266	376.0	11.2774395756	0.579987060945	0.0989739011851	560.728112677	1445.86845947	2379.11681323	372.520241091	7.48139437861	0.0869929578908
464.462749246	1297.54188342	2138.00463266	376.0	-6.40165340161	-0.10313774207	-0.0176002972816	464.699623428	1135.57046767	2001.13698637	400.866895276	-0.461699931855	-0.00536860385878
464.462749246	1297.54188342	2138.00463266	376.0	0.440353253763	0.396337975419	0.067634466795	537.606248703	1246.7682426	2147.41940563	363.044914323	1.52395550903	0.0177204128956
464.462749246	1297.54188342	2138.00463266	376.0	9.51668514907	0.444792537165	0.0759031633388	541.421623017	1379.05819665	2341.47180203	420.991982363	5.33959314535	0.0620882923878
464.462749246	1297.54188342	2138.00463266	376.0	-1.50044921992	-0.0428405774299	-0.0073106787423	471.142739738	1331.62240199	2105.92495883	303.159817098	2.06850416531	0.0240523740152
464.462749246	1297.54188342	2138.00463266	376.0	13.8095279344	-0.126360257753	-0.0215631839169	455.32492622	1526.42522648	2433.25297965	451.502826947	8.03140503286	0.0933884306147
464.462749246	1297.54188342	2138.00463266	376.0	2.24220724384	0.61756539255	0.105386585759	570.743347003	1288.93758501	2185.94312741	326.262195392	2.95754801824	0.0343900932353
464.462749246	1297.54188342	2138.00463266	376.0	-7.93552258055	0.263643027205	0.04499027768	519.282323501	1000.65322886	1968.34279226	448.407239904	-1.64410703561	-0.0191175236699
464.462749246	1297.54188342	2138.00463266	376.0	-9.44933448807	0.437322955029	0.0746284906192	545.188139701	1022.86621653	1935.97742355	367.923067324	-1.34064620454	-0.0155889093551
464.462749246	1297.54188342	2138.00463266	376.0	-2.70746335943	-0.57107608273	-0.0974532564386	401.483034889	1255.38181651	2080.11894061	423.254089213	0.536422004218	0.00623746516532
464.462749246	1297.54188342	2138.00463266	376.0	-10.9319610413	0.111615387707	0.0190469944892	496.127941043	1041.07744753	1904.27879916	367.073410585	-1.67067764785	-0.0194264842773
464.462749246	1297.54188342	2138.00463266	376.0	6.18342315083	0.274132026359	0.0467802092763	514.111805977	1431.08446336	2270.20650608	325.010236752	5.84882432608	0.068009585187
464.462749246	1297.54188342	2138.00463266	376.0	-11.6935222577	-0.0573315352056	-0.00978353843099	472.286162699	1029.25776173	1887.99658507	386.452660643	-2.07430939202	-0.0241198766514
464.462749246	1297.54188342	2138.00463266	376.0	-8.58607055067	-0.876698534291	-0.149607258411	363.671236427	1164.64413305	1954.43404653	426.118677052	-1.07165917371	-0.0124611531827
464.462749246	1297.54188342	2138.00463266	376.0	0.674061968327	0.395123547181	0.0674272264814	537.547647214	1242.22320808	2152.41610877	372.645253482	1.47992308843	0.017208408005
464.462749246	1297.54188342	2138.00463266	376.0	-4.32668051834	-0.361220887143	-0.0616417896149	429.146231715	1198.74563981	2045.50000274	417.608131211	0.0819198949403	0.000952556917911
464.462749246	1297.54188342	2138.00463266	376.0	-7.18117357781	-0.131797950162	-0.0224911177751	460.108906924	1236.67587072	1984.47080889	287.686031244	0.0357506296841	0.000415704996327
464.462749246	1297.54188342	2138.00463266	376.0	-1.49960193416	-0.752792766658	-0.128462929464	377.580248021	1372.72029608	2105.94307384	355.642529737	1.7416426288	0.0202516584744
464.462749246	1297.54188342	2138.00463266	376.0	-12.2542239465	-0.646536358826	-0.11033043666	392.870102173	1098.37399273	1876.00875699	384.764662089	-1.96666863385	-0.0228682399285
464.462749246	1297.54188342	2138.00463266	376.0	-1.50713534306	0.409766039328	0.0699259452779	540.42916187	1101.56854457	2105.78200921	463.784302769	0.175884648067	0.00204517032636
464.462749246	1297.54188342	2138.00463266	376.0	11.4071704097	0.0690636144952	0.0117855997432	482.806979957	1509.65071344	2381.89046448	389.43277108	7.84553849147	0.0912271917613
464.462749246	1297.54188342	2138.00463266	376.0	-1.72549803958	-0.101867536772	-0.0173835386983	463.901769272	1300.04384174	2101.11340464	337.167793628	1.3719954563	0.0159534355384
464.462749246	1297.54188342	2138.00463266	376.0	2.42359212138	0.549885944165	0.0938371918371	562.341650286	1185.7114617	2189.82114449	441.768032512	1.30077185737	0.0151252541554
464.462749246	1297.54188342	2138.00463266	376.0	-10.1735757614	0.0270187649888	0.00461071074894	483.3725237	1087.21749202	1920.49311158	349.903095854	-1.21558305722	-0.0141346867118
464.462749246	1297.54188342	2138.00463266	376.0	3.95203114443	-0.0710348489488	-0.0121219878752	466.617265834	1365.54939047	2222.49924161	390.332585315	3.35237864018	0.0389811469789
464.462749246	1297.54188342	2138.00463266	376.0	11.2380704206	0.0866303267466	0.0147833322093	483.95985562	1574.28497925	2378.27509888	320.030264012	9.47868021558	0.110217211809
464.462749246	1297.54188342	2138.00463266	376.0	-3.81593839795	-0.31898834066	-0.0544348704198	434.031993624	1315.44584655	2056.41969294	306.941852764	1.04927225907	0.0122008402217
464.462749246	1297.54188342	2138.00463266	376.0	0.928846554683	0.00649228036161	0.00110789767263	478.955987232	1307.11748327	2157.86341503	371.78994453	1.97493570906	0.02296436871
464.462749246	1297.54188342	2138.00463266	376.0	10.479777632	-0.320000823739	-0.0546076491022	430.701596853	1462.63010724	2362.06276393	468.731059838	5.7102946367	0.0663987748454
464.462749246	1297.54188342	2138.00463266	376.0	-1.87312047252	0.240207411053	0.0409910257769	514.193071293	1200.08670925	2097.95723019	383.677449642	0.746265268774	0.00867750312528
464.462749246	1297.54188342	2138.00463266	376.0	3.11780041265	-0.0965647424641	-0.0164786249939	461.10213605	1434.61604868	2204.66334992	308.945165193	4.78275598737	0.0556134417136
464.462749246	1297.54188342	2138.00463266	376.0	-0.122954837371	0.414629220669	0.0707558397046	541.028109936	1139.6923595	2135.37585254	454.655383113	0.626833102795	0.00728875700924
464.462749246	1297.54188342	2138.00463266	376.0	11.1493498754	0.16156732879	0.027571216517	494.335922311	1592.3482928	2376.37824951	289.694034401	10.065712027	0.117043163104
464.462749246	1297.54188342	2138.00463266	376.0	-0.312616840799	-0.633549944402	-0.108114324983	390.361362458	1454.04381113	2131.32087012	286.915696532	3.79821291893	0.0441652664992
464.462749246	1297.54188342	2138.00463266	376.0	-4.9353486577	-0.698116521111	-0.119132512135	385.358218002	1237.06161549	2032.48664972	410.066816232	0.092165992673	0.00107169758922
464.462749246	1297.54188342	2138.00463266	376.0	-2.16851140895	-0.27840456519	-0.0475093114659	440.257157452	1212.67507522	2091.64175828	438.709525604	0.462895624648	0.00538250726335
464.462749246	1297.54188342	2138.00463266	376.0	4.07571882928	0.127554393508	0.0217669613496	492.996741585	1418.42990035	2225.14369005	313.717048118	4.98523212889	0.0579678154523
464.462749246	1297.54188342	2138.00463266	376.0	-5.93365300894	0.284551860557	0.048558337979	521.406315707	1076.23280662	2011.14285645	413.503734123	-0.59900217259	-0.00696514154174
464.462749246	1297.54188342	2138.00463266	376.0	10.9147072138	0.0721771246836	0.012316915475	483.358092316	1503.86647588	2371.36157854	384.137010344	7.66104034813	0.0890818645132
464.462749246	1297.54188342	2138.00463266	376.0	10.2290900351	0.00171922051078	0.000293382339724	474.156196651	1471.35313908	2356.70305149	411.193715764	6.62199600943	0.076999953598
464.462749246	1297.54188342	2138.00463266	376.0	-7.3961434255	0.0406738593489	0.00694093162951	484.968759818	1140.33656834	1979.87474359	354.569415427	-0.430487183962	-0.00500566492979
464.462749246	1297.54188342	2138.00463266	376.0	10.1879277971	0.466613391597	0.0796268586342	544.26553106	1397.96504898	2355.82300094	413.592420897	5.91301130151	0.0687559453664
464.462749246	1297.54188342	2138.00463266	376.0	0.030275636351	-0.0487334808212	-0.0083162936555	472.021756788	1259.08536503	2138.65192717	407.54480535	1.14894914337	0.0133598737601
464.462749246	1297.54188342	2138.00463266	376.0	-4.04536893831	0.551244379951	0.0940690068176	562.805656074	1070.18550342	2051.51445735	418.523297856	-0.199403278106	-0.00231864276868
464.462749246	1297.54188342	2138.00463266	376.0	5.37365690364	0.360977702376	0.0616002905079	528.004455007	1394.91899574	2252.89366621	329.970215463	5.10429437851	0.0593522602153
464.462749246	1297.54188342	2138.00463266	376.0	-5.84557111492	-0.0829631050942	-0.0141575264666	467.400932836	1154.48678284	2013.02605142	391.138335739	-0.227328337913	-0.00264335276643
464.462749246	1297.54188342	2138.00463266	376.0	-18.0744458188	-0.703674838509	-0.120081030462	387.207114978	1012.91637903	1751.57214373	351.448649722	-3.80952487814	-0.0442968009085
464.462749246	1297.54188342	2138.00463266	376.0	-8.37101815132	-0.981136361513	-0.167429413228	351.160056246	1155.47288871	1959.03187679	452.398931826	-1.24993341116	-0.0145341094321
464.462749246	1297.54188342	2138.00463266	376.0	9.05624919986	-0.108546390401	-0.0185232748124	458.863462078	1471.16830745	2331.6276601	401.595890578	6.26563510718	0.0728562221765
464.462749246	1297.54188342	2138.00463266	376.0	-11.9517065343	-0.0819094065879	-0.0139777144348	468.32518773	1058.04725786	1882.47659328	356.104147688	-1.81269107709	-0.021077803222
464.462749246	1297.54188342	2138.00463266	376.0	7.4411122238	0.346860435507	0.0591912005984	528.880775565	1299.93134379	2297.09595673	468.283837375	3.1002166175	0.0360490304361
464.462749246	1297.54188342	2138.00463266	376.0	-0.632049304146	0.0532453010755	0.00908622885248	485.307540702	1311.23671207	2124.49138926	327.947136484	1.9538497698	0.0227191833698
464.462749246	1297.54188342	2138.00463266	376.0	-14.0786345189	-0.94127115618	-0.160626477164	356.296319481	1113.49760156	1837.00277443	367.208853389	-2.28523496615	-0.0265724996064
464.462749246	1297.54188342	2138.00463266	376.0	6.93110991662	0.349206626118	0.0595915744229	528.297245205	1329.94950445	2286.19208378	427.945334116	3.72993399275	0.0433713254971
464.462749246	1297.54188342	2138.00463266	376.0	-2.06124928696	0.0609013754244	0.0103927261816	487.741558137	1217.0828186	2093.93502742	389.110650676	0.725792737509	0.00843945043615
464.462749246	1297.54188342	2138.00463266	376.0	16.580127075	0.54660422258	0.0932771710887	553.580836567	1540.17601682	2492.48851763	398.731664242	10.2655624907	0.119367005706
464.462749246	1297.54188342	2138.00463266	376.0	4.73742623505	-0.285642619033	-0.0487444742376	437.503929193	1368.66426505	2239.29102504	433.122830799	3.06878218066	0.0356835137286
464.462749246	1297.54188342	2138.00463266	376.0	-11.7397016368	0.345990445857	0.0590427382009	531.903525814	978.374292578	1887.00926781	376.731449414	-2.1908663384	-0.0254751899814
464.462749246	1297.54188342	2138.00463266	376.0	-15.4959511308	-0.959643394853	-0.163761671477	355.21159896	1049.1048668	1806.70047961	402.384013847	-3.31050205928	-0.0384942099916
464.462749246	1297.54188342	2138.00463266	376.0	6.5197592485	-0.282093484045	-0.0481388198029	435.849835159	1452.67433134	2277.39738743	388.873220935	5.20537430877	0.0605276082415
464.462749246	1297.54188342	2138.00463266	376.0	0.320456596099	0.307981911274	0.0525566401492	524.525765697	1181.99099133	2144.85600953	438.33925251	0.900187029712	0.0104672910432
464.462749246	1297.54188342	2138.00463266	376.0	2.66053700999	0.0851423173307	0.0145294056878	490.637292794	1290.74953517	2194.88703719	413.500209223	1.98283123325	0.0230561771308
464.462749246	1297.54188342	2138.00463266	376.0	1.50739946304	-0.303687761	-0.05182385	435.935112943	1333.23294007	2170.23290302	401.064850007	2.00377480225	0.023299707003
464.462749246	1297.54188342	2138.00463266	376.0	-1.55722525921	0.628478250048	0.107248848131	574.987126603	1141.83090963	2104.71108448	387.893048244	0.665614607803	0.0077397047419
464.462749246	1297.54188342	2138.00463266	376.0	-8.70027980464	-0.94899766631	-0.161944994251	354.364539108	1249.71747214	1951.99224739	347.910236137	-0.395306596887	-0.0045965883359
464.462749246	1297.54188342	2138.00463266	376.0	5.37941464922	0.489645696628	0.083557286114	551.185891703	1280.98989472	2253.01676707	420.840980654	2.83760856333	0.0329954484108
464.462749246	1297.54188342	2138.00463266	376.0	7.16976079337	0.283594975	0.0483950469283	517.909304349	1349.97049994	2291.29445058	423.414646284	4.05954662281	0.0472040304978
464.462749246	1297.54188342	2138.00463266	376.0	-2.84429179526	-0.115345660927	-0.0196835598852	462.761359076	1189.93417635	2077.19354231	424.498006889	0.3402045196	0.00395586650698
464.462749246	1297.54188342	2138.00463266	376.0	-1.78234922789	0.202192103657	0.0345037719552	508.066976989	1261.6277994	2099.8979236	330.203147215	1.19576556057	0.0139042507043
464.462749246	1297.54188342	2138.00463266	376.0	7.07772158441	0.061510881292	0.0104967374218	483.906654934	1414.20684361	2289.32664802	391.213149481	5.06638499385	0.0589114534169
464.462749246	1297.54188342	2138.00463266	376.0	-3.84633413504	0.157285217069	0.0268404807285	501.810596502	1193.64664591	2055.76983067	360.312588259	0.427526284102	0.00497123586165
464.462749246	1297.54188342	2138.00463266	376.0	-4.64981640258	-0.034209262093	-0.00583775803634	474.162875697	1181.26604233	2038.59134257	383.162424535	0.141241132257	0.00164233874718
464.462749246	1297.54188342	2138.00463266	376.0	9.14357414356	0.417092615654	0.0711762142754	534.443557002	1482.04626302	2333.49467144	317.004851422	7.73565402533	0.0899494654108
464.462749246	1297.54188342	2138.00463266	376.0	-10.1787136419	0.132341637796	0.0225838972348	499.062342151	1048.30386389	1920.38326345	373.017057411	-1.48681447849	-0.0172885404476
464.462749246	1297.54188342	2138.00463266	376.0	-6.39606582158	0.432254686445	0.0737635983694	543.703687385	1107.06469972	2001.25644909	350.488061987	-0.274883476821	-0.00319631949791
464.462749246	1297.54188342	2138.00463266	376.0	-19.7322882624	-0.969284379359	-0.165406890676	353.871702664	1046.43742345	1716.12739548	315.818269365	-3.87052879929	-0.045006148829
464.462749246	1297.54188342	2138.00463266	376.0	0.887756275414	-0.00292299494901	-0.000498804598807	478.581746239	1243.89462952	2156.98490296	434.508527196	1.16456653186	0.0135414713007
464.462749246	1297.54188342	2138.00463266	376.0	-16.6323922871	-0.123813727567	-0.0211286224517	463.111982141	1009.90735128	1782.40331504	309.383981624	-2.99594176697	-0.0348365321741
464.462749246	1297.54188342	2138.00463266	376.0	-6.2778943102	-0.0780458572288	-0.0133184056704	468.406968983	1113.44105876	2003.78296148	421.934933738	-0.630661474485	-0.00733327295913
464.462749246	1297.54188342	2138.00463266	376.0	0.203244603321	-0.81759326909	-0.139521035681	368.343756775	1434.53912376	2142.3500117	339.467131164	3.12700647165	0.036360540368
464.462749246	1297.54188342	2138.00463266	376.0	-11.7455784538	0.372947522819	0.0636429219828	535.745452413	989.547206979	1886.88362119	361.590961796	-2.03075796936	-0.02361346476
464.462749246	1297.54188342	2138.00463266	376.0	-8.97838540761	0.203550342368	0.0347355533051	509.116022948	1082.97144409	1946.04633671	353.958869672	-0.955918782604	-0.0111153346814
464.462749246	1297.54188342	2138.00463266	376.0	12.5979575248	0.329871565553	0.0562920760329	522.87830251	1423.85651579	2407.34954816	460.614729862	6.41211497674	0.0745594764737
464.462749246	1297.54188342	2138.00463266	376.0	-6.7829358691	-0.338018176513	-0.0576822826815	431.917600828	1259.45904908	1992.98514955	301.608499644	0.146163228139	0.00169957242022
464.462749246	1297.54188342	2138.00463266	376.0	11.0415653134	0.553413642401	0.094439188123	555.94568538	1469.60074053	2374.07381058	348.527384668	7.97451722018	0.0927269444207
464.462749246	1297.54188342	2138.00463266	376.0	3.72633861589	0.599370412399	0.102281640341	567.168512335	1313.38534657	2217.6739249	337.120065997	3.61450744709	0.0420291563615
464.462749246	1297.54188342	2138.00463266	376.0	15.2153128214	-0.262670648867	-0.0448243428101	435.724836945	1594.33575101	2463.30872566	433.248137705	9.60585760317	0.111696018641
464.462749246	1297.54188342	2138.00463266	376.0	11.2542919409	-0.152965024584	-0.026103246516	452.665489166	1479.61019603	2378.62191573	446.346230536	6.56712690166	0.076361940717
464.462749246	1297.54188342	2138.00463266	376.0	14.8512550001	0.166409040907	0.0283974472538	497.273887753	1489.62229324	2455.52515257	468.62897158	7.85537016536	0.0913415135507
464.462749246	1297.54188342	2138.00463266	376.0	8.11420509832	-0.443905810626	-0.0757518448167	413.352724562	1516.71407062	2311.48671357	381.419918386	6.60488340016	0.0768009697693
464.462749246	1297.54188342	2138.00463266	376.0	14.0710089185	-0.205367804647	-0.0350457004516	443.105607221	1609.19804811	2438.8434552	386.53979987	10.0165972352	0.116472060874
464.462749246	1297.54188342	2138.00463266	376.0	11.2460861854	0.248616131255	0.0424259609649	509.864285414	1460.50269572	2378.4464763	408.079495163	7.01929265466	0.0816196820309
464.462749246	1297.54188342	2138.00463266	376.0	4.64252032216	0.123609779559	0.0210938190374	491.409282485	1457.57696339	2237.26193222	288.275686349	5.94951228117	0.0691803753625
464.462749246	1297.54188342	2138.00463266	376.0	3.03266731703	0.500043473147	0.0853316507076	549.946056517	1362.85665504	2202.84320039	290.040488838	4.39325848566	0.051084400996
464.462749246	1297.54188342	2138.00463266	376.0	-14.9114555461	-0.676944475807	-0.115519535121	388.293628678	1143.334418	1819.19702229	287.568975612	-1.92342523762	-0.0223654097398
464.462749246	1297.54188342	2138.00463266	376.0	5.05548789709	-0.953172547915	-0.162657431385	350.690877591	1516.46662734	2246.09119811	378.933693173	5.33864351842	0.0620772502142
464.462749246	1297.54188342	2138.00463266	376.0	0.383611269158	-0.0191307264288	-0.00326462908341	476.271556277	1234.94550958	2146.20625937	434.989193515	1.0455319038	0.0121573477186
464.462749246	1297.54188342	2138.00463266	376.0	10.7714987742	-0.814017992613	-0.138910920241	365.835940155	1607.17776024	2368.29977546	395.286075071	8.42923246483	0.0980143309864
464.462749246	1297.54188342	2138.00463266	376.0	-7.64177979531	-0.667551282112	-0.113916601043	389.337104278	1199.73544444	1974.62302662	385.550477907	-0.478569500898	-0.00556476163834
464.462749246	1297.54188342	2138.00463266	376.0	1.49213319839	-0.90856116269	-0.155044567012	359.03688071	1357.17323554	2169.90650957	453.696393317	1.55325660659	0.0180611233325
464.462749246	1297.54188342	2138.00463266	376.0	10.0140212033	-0.377018332852	-0.0643375994629	420.353569052	1606.6846743	2352.1048699	325.066626556	9.18082950864	0.106753831496
464.462749246	1297.54188342	2138.00463266	376.0	-7.44077703497	-0.0523401930183	-0.00893177355261	471.458484538	1183.81307277	1978.92047495	323.648917637	-0.211636288678	-0.00246088707765
464.462749246	1297.54188342	2138.00463266	376.0	-11.0614658108	-0.374637154137	-0.0639312549722	429.621818493	1013.27356353	1901.50998119	458.614599166	-2.63856682261	-0.0306810095653
464.462749246	1297.54188342	2138.00463266	376.0	13.4620243855	0.080061962493	0.0136624509374	482.593188779	1603.46202879	2425.82333768	339.768120109	10.4364384771	0.121353935781
464.462749246	1297.54188342	2138.00463266	376.0	-9.75482043588	-0.206530012303	-0.0352440294032	450.718772018	1095.44939561	1929.44611984	383.277952212	-1.29445927089	-0.0150518519871
464.462749246	1297.54188342	2138.00463266	376.0	-0.533293099834	0.475311520583	0.0811111809869	548.699242376	1275.36585546	2126.60280148	302.537703646	2.04371630434	0.0237641430737
464.462749246	1297.54188342	2138.00463266	376.0	-17.5880071995	-0.783545017483	-0.133710753837	376.009576938	1069.42824259	1761.97222395	316.53440442	-3.10185773831	-0.0360681132362
464.462749246	1297.54188342	2138.00463266	376.0	-2.35435127212	0.102280830646	0.0174540666632	492.564525052	1296.37845021	2087.6684934	298.725518132	1.53430710691	0.0178407803129
464.462749246	1297.54188342	2138.00463266	376.0	-5.48553932011	-0.771552035368	-0.131664169858	376.467642038	1185.00073192	2020.72354787	459.255173914	-0.481631328783	-0.00560036428817
464.462749246	1297.54188342	2138.00463266	376.0	0.987625270665	-0.169110054947	-0.0288583711514	452.449024058	1385.59152304	2159.1201067	321.079559602	3.28077717458	0.0381485717975
464.462749246	1297.54188342	2138.00463266	376.0	-5.99934606957	0.434323411558	0.0741166231327	545.233967641	999.65196758	2009.73833577	464.852400545	-1.25312628558	-0.0145712358789
464.462749246	1297.54188342	2138.00463266	376.0	9.47240547915	0.413969812461	0.0706433127067	538.004221151	1335.34202064	2340.52510063	467.178858841	4.2167393228	0.0490318525907
464.462749246	1297.54188342	2138.00463266	376.0	20.7829924777	0.606523807413	0.103502356214	561.775082478	1619.31793663	2582.34597464	401.252955529	12.8322731197	0.149212478137
464.462749246	1297.54188342	2138.00463266	376.0	17.4288730114	0.560578390756	0.0956618414259	555.088535635	1578.30216462	2510.63474507	377.24404481	11.3537106307	0.132019891055
464.462749246	1297.54188342	2138.00463266	376.0	4.53489544827	0.141702928776	0.0241813871632	497.110949832	1348.98070175	2234.96090743	388.869255847	3.47997610758	0.0404648384602
464.462749246	1297.54188342	2138.00463266	376.0	-7.0160691228	-0.211163201847	-0.0360346760832	449.15977082	1237.97077984	1988.00074979	300.870199123	0.0536663439919	0.00062402725572
464.462749246	1297.54188342	2138.00463266	376.0	7.46408612169	-0.909170573826	-0.155148562086	354.42544382	1607.28610823	2297.58713973	335.875587678	7.92584934958	0.0921610389486
464.462749246	1297.54188342	2138.00463266	376.0	-14.4541008732	-0.34367244245	-0.0586471744795	432.643550224	1055.27979738	1828.97528638	341.051938779	-2.41470670075	-0.0280779848924
464.462749246	1297.54188342	2138.00463266	376.0	15.010582135	0.465055305761	0.0793609736794	542.902282684	1446.20036988	2458.9315741	469.828921538	7.51157116625	0.0873438507704
464.462749246	1297.54188342	2138.00463266	376.0	-5.19927137543	-0.0355926254701	-0.00607382687203	474.002534218	1170.3910374	2026.84396979	382.450398177	0.000143309970781	1.66639500908e-06
464.462749246	1297.54188342	2138.00463266	376.0	3.8670581408	-0.130736140954	-0.0223099216645	458.594758586	1359.34510568	2220.68251486	402.742650596	3.08731482204	0.0358990095585
464.462749246	1297.54188342	2138.00463266	376.0	2.99236186773	0.312559173007	0.053337742834	521.408401517	1367.10145299	2201.98146802	313.471613519	4.08063319359	0.0474492231813
464.462749246	1297.54188342	2138.00463266	376.0	11.4882462136	-0.248974519288	-0.0424871193325	437.247257419	1606.11363278	2383.62386892	340.262978719	9.58749567255	0.11148250782
464.462749246	1297.54188342	2138.00463266	376.0	-1.03690677461	-0.883628299278	-0.150789812164	362.137212911	1347.03438604	2115.83551779	406.663918832	1.19938564921	0.0139463447583
464.462749246	1297.54188342	2138.00463266	376.0	7.20195487168	0.194192204849	0.0331386015101	503.162692249	1406.13910711	2291.98276146	382.680962106	5.18348175674	0.060273043683
464.462749246	1297.54188342	2138.00463266	376.0	10.0647488231	-0.399071495984	-0.0681009378813	419.069758722	1522.62214026	2353.18942877	411.497529787	7.02527828937	0.0816892824345
464.462749246	1297.54188342	2138.00463266	376.0	-4.05209126018	-0.345119501187	-0.0588941128306	431.171084149	1230.58186235	2051.3707338	389.617787304	0.356705069312	0.00414773336409
464.462749246	1297.54188342	2138.00463266	376.0	2.73814347047	0.287408336569	0.0490457912235	517.203831325	1381.60416645	2196.54626691	297.73826914	4.31667691943	0.0501939176678
464.462749246	1297.54188342	2138.00463266	376.0	3.90776145216	0.339612852324	0.0579544116594	528.516518497	1271.8161937	2221.55275354	421.220041345	2.21210030102	0.0257220965235
464.462749246	1297.54188342	2138.00463266	376.0	-15.6338662771	-0.609497051421	-0.104009735737	399.121480916	1014.38155948	1803.75184739	390.248806996	-3.38710686978	-0.0393849636021
464.462749246	1297.54188342	2138.00463266	376.0	-4.8511539365	0.280501181826	0.0478670958747	520.653270588	1096.01417989	2034.28673676	417.619286289	-0.311629334444	-0.00362359691214
464.462749246	1297.54188342	2138.00463266	376.0	-7.10323820916	0.619360536745	0.105692924359	574.694956894	978.324924277	1986.13707068	433.11718951	-1.35234328331	-0.0157249218989
464.462749246	1297.54188342	2138.00463266	376.0	-19.9340490647	-0.822502900502	-0.140358856741	372.257690264	1019.04815039	1711.81374018	320.507899522	-4.10742667013	-0.0477607752341
464.462749246	1297.54188342	2138.00463266	376.0	-1.35685915895	0.646753476794	0.110367487507	578.137011558	1094.1128273	2108.99492099	436.745082129	0.356149839687	0.00414127720567
464.462749246	1297.54188342	2138.00463266	376.0	14.3629186989	0.0206543933068	0.00352464049604	476.198119681	1502.32926816	2445.08449983	466.557111989	7.79401872765	0.0906281247401
464.462749246	1297.54188342	2138.00463266	376.0	-18.2185588207	-0.399160273022	-0.0681160875464	427.087226086	976.503349265	1748.49100107	344.90042572	-3.96000384036	-0.0460465562832
464.462749246	1297.54188342	2138.00463266	376.0	-7.8775801707	0.00617551780573	0.00105384262896	481.103982433	1044.61470078	1969.58160367	443.862920455	-1.43360100769	-0.0166697791592
464.462749246	1297.54188342	2138.00463266	376.0	3.00690451312	0.474660684689	0.0810001168411	549.953172546	1240.39306201	2202.29239045	411.946155894	1.8190703886	0.0211519812628
464.462749246	1297.54188342	2138.00463266	376.0	5.77299268664	-0.331535912179	-0.0565760942285	430.080907804	1421.47783908	2261.43148375	409.872736866	4.28557259827	0.0498322395148
464.462749246	1297.54188342	2138.00463266	376.0	-3.57694874208	-0.933754900814	-0.159343839729	356.269529232	1257.69591738	2061.52930285	447.563856237	0.234704010719	0.00272911640371
464.462749246	1297.54188342	2138.00463266	376.0	0.578697865601	-0.133096985643	-0.0227127961849	459.785297803	1298.0343301	2150.37721984	392.557591933	1.5555488569	0.0180877774058
464.462749246	1297.54188342	2138.00463266	376.0	2.23385026212	-0.176590805941	-0.0301349498192	451.391752965	1390.39231031	2185.76445475	343.980391475	3.51911476243	0.040919939098
464.462749246	1297.54188342	2138.00463266	376.0	-8.96256501922	0.127463168748	0.0217513939843	498.69232064	1030.81745752	1946.38457735	416.87479919	-1.55209661671	-0.018047635078
464.462749246	1297.54188342	2138.00463266	376.0	-2.10738205441	0.445512205106	0.0760259735675	545.699805024	1169.72666616	2092.94870671	377.522235527	0.657699352599	0.00764766689068
464.462749246	1297.54188342	2138.00463266	376.0	5.97344299849	0.304952104485	0.0520396082739	521.924619286	1320.86558274	2265.7171207	422.926918675	3.34227491881	0.0388636618467
464.462749246	1297.54188342	2138.00463266	376.0	7.89155975283	0.309390871659	0.0527970770748	519.939039032	1413.2106706	2306.72654577	373.576836134	5.68740188811	0.0661325800943
464.462749246	1297.54188342	2138.00463266	376.0	-2.01642055477	-0.0602558051816	-0.0102825606112	470.364230362	1243.89176761	2094.89346779	380.637469815	0.82488435545	0.00959167855174
464.462749246	1297.54188342	2138.00463266	376.0	-9.66958413551	-0.859116071137	-0.146606838078	366.26309662	1121.10314404	1931.26847589	443.902235229	-1.65434392088	-0.0192365572195
464.462749246	1297.54188342	2138.00463266	376.0	-4.40750593112	-0.423835677271	-0.0723269073842	421.030268885	1167.77204188	2043.77195167	454.969640901	-0.24960704031	-0.00290240744546
464.462749246	1297.54188342	2138.00463266	376.0	12.4340165018	-0.940808543016	-0.160547532938	351.143394498	1582.99984479	2403.8444815	469.701242208	7.69692506191	0.0894991286268
464.462749246	1297.54188342	2138.00463266	376.0	-8.79198651258	-0.484860239628	-0.0827406552267	414.087372957	1070.52246828	1950.03155372	465.42171248	-1.79207961692	-0.0208381350805
464.462749246	1297.54188342	2138.00463266	376.0	-4.94154321472	0.218368264444	0.0372642089495	511.193104338	1117.21024707	2032.35420981	403.9508584	-0.193149042024	-0.0022459190933
464.462749246	1297.54188342	2138.00463266	376.0	-0.476368441849	0.557175805486	0.0950811954754	563.566998491	1121.71242349	2127.81985331	442.540431325	0.577747961696	0.0067179995546
464.462749246	1297.54188342	2138.00463266	376.0	11.1414147717	-0.841570943761	-0.143612789038	362.710592304	1596.05533311	2376.20859663	417.442671214	8.12209037495	0.0944429113367
464.462749246	1297.54188342	2138.00463266	376.0	11.714176938	0.0727590139536	0.0124162139853	482.8118987	1534.53447542	2388.45427827	371.10790415	8.50994475908	0.0989528460358
464.462749246	1297.54188342	2138.00463266	376.0	12.9262450306	-0.180770429441	-0.0308481961504	447.504810836	1547.59267091	2414.36835025	419.270868495	8.38243417008	0.0974701647683
464.462749246	1297.54188342	2138.00463266	376.0	-7.65390224016	0.15367792115	0.0262249012201	501.271027275	1151.96758555	1974.36384819	321.125235369	-0.32652142522	-0.00379676075837
464.462749246	1297.54188342	2138.00463266	376.0	-5.38956219464	-0.127531634717	-0.0217630775968	460.736806659	1261.9167111	2022.77554326	300.122025505	0.419428782653	0.00487707886806
464.462749246	1297.54188342	2138.00463266	376.0	-16.5324329729	-0.403728057894	-0.0688955730195	426.498062065	980.434602617	1784.54044981	377.607785128	-3.70891549389	-0.0431269243475
464.462749246	1297.54188342	2138.00463266	376.0	5.01429958138	0.213016095105	0.0363508694718	504.944092399	1435.2244943	2245.21059001	305.042003311	5.66991294042	0.0659292202374
464.462749246	1297.54188342	2138.00463266	376.0	-4.71711959836	0.278102593251	0.0474577804183	519.771184371	1195.91271425	2037.15239712	321.468498501	0.371838783282	0.00432370678235
464.462749246	1297.54188342	2138.00463266	376.0	18.9973462757	0.644933267861	0.110056871649	567.883842111	1618.57620523	2544.16877612	357.708728778	12.7467012563	0.148217456469
464.462749246	1297.54188342	2138.00463266	376.0	-17.51195013	-0.641046701719	-0.109393635106	394.424509695	1037.6398451	1763.59832761	331.533972815	-3.3313364719	-0.0387364706035
464.462749246	1297.54188342	2138.00463266	376.0	1.07814840202	-0.0224309817246	-0.003827812581	474.154096872	1333.03885906	2161.05549545	353.862539515	2.45038551988	0.0284928548823
464.462749246	1297.54188342	2138.00463266	376.0	9.01137028371	0.412110584543	0.0703260383179	534.500813902	1449.07546481	2330.66814679	347.091868084	6.91339577891	0.0803883230106
464.462749246	1297.54188342	2138.00463266	376.0	-10.7149739099	-0.0840677553008	-0.0143460333278	466.957062499	1156.30609115	1908.91799408	285.654840433	-0.883983862903	-0.0102788821268
464.462749246	1297.54188342	2138.00463266	376.0	12.4001612046	0.117505475465	0.020052128919	490.071997285	1494.66594471	2403.12065367	418.382711682	7.66819879898	0.0891651023137
464.462749246	1297.54188342	2138.00463266	376.0	-16.1324590258	-0.638216474506	-0.108910661178	395.062621446	1030.09950659	1793.09191133	367.929783292	-3.25564648256	-0.0378563544484
464.462749246	1297.54188342	2138.00463266	376.0	-13.9893758065	-0.879000460717	-0.150000078621	363.771918364	1116.70079162	1838.91112984	358.438419856	-2.18158930833	-0.0253673175387
464.462749246	1297.54188342	2138.00463266	376.0	9.73042351059	0.250898390551	0.0428154250087	510.187021774	1458.65544299	2346.0415381	377.19907333	6.83824037798	0.0795144229998
464.462749246	1297.54188342	2138.00463266	376.0	5.99002533838	0.341642749048	0.0583008104178	527.033234476	1332.81813507	2266.0716519	406.220282347	3.6934294602	0.0429468541883
464.462749246	1297.54188342	2138.00463266	376.0	1.76757151871	0.627070289585	0.10700858184	574.811092597	1180.43437261	2175.79539362	420.549928409	1.25772727442	0.0146247357491
464.462749246	1297.54188342	2138.00463266	376.0	-21.8045257677	-0.961361282943	-0.164054826441	355.5271805	1013.09169581	1671.82286162	303.203985311	-4.61653002949	-0.0536805817383
464.462749246	1297.54188342	2138.00463266	376.0	-7.07851467385	0.399715055902	0.0682107603928	539.596640803	1017.18226676	1986.66566101	429.886753447	-1.19197868915	-0.0138602173157
464.462749246	1297.54188342	2138.00463266	376.0	-6.83185468634	-0.466980726724	-0.0796895438096	415.727891995	1123.40540418	1991.93926297	452.805966793	-0.963845785015	-0.0112075091281
464.462749246	1297.54188342	2138.00463266	376.0	-0.161337740603	0.445999380415	0.0761091092859	545.892816099	1147.48602358	2134.55522429	441.176384612	0.710481760411	0.00826141581874
464.462749246	1297.54188342	2138.00463266	376.0	19.30903948	0.655438100637	0.111849505228	570.651107565	1557.20746188	2550.83279127	422.97422182	11.2302935474	0.13058480869
464.462749246	1297.54188342	2138.00463266	376.0	-4.41258913075	-0.868732359396	-0.1482478429	364.081660653	1282.53751408	2043.66327263	397.044097898	0.380322011997	0.0044223489767
464.462749246	1297.54188342	2138.00463266	376.0	16.4887435448	0.29871445539	0.0509751630359	514.83540829	1584.42971794	2490.53473352	391.269607288	10.764181875	0.125164905523
464.462749246	1297.54188342	2138.00463266	376.0	-10.3304680329	-0.794552108682	-0.135589097045	373.102478236	1251.05918296	1917.13874754	292.977086353	-0.57217855096	-0.00665323896465
464.462749246	1297.54188342	2138.00463266	376.0	19.2393158188	0.444751840535	0.0758962185213	537.439707785	1559.49567343	2549.34209616	452.406714945	10.7200089638	0.124651267021
464.462749246	1297.54188342	2138.00463266	376.0	13.1690592106	0.504829380726	0.0861483584857	547.063305361	1532.45001491	2419.55972866	340.046408391	9.63065275952	0.111984334413
464.462749246	1297.54188342	2138.00463266	376.0	7.5383400192	-0.216235609524	-0.0369002746628	443.097598475	1520.61912017	2299.1746915	335.457972855	7.10425190501	0.0826075802908
464.462749246	1297.54188342	2138.00463266	376.0	-18.8337143094	-0.421038919898	-0.0718496450337	423.545696312	996.138485517	1735.33894823	315.654766396	-3.7990632032	-0.0441751535256
464.462749246	1297.54188342	2138.00463266	376.0	10.1681595056	0.403779840837	0.0689044096992	531.718561091	1515.28729288	2355.40035395	308.394499976	8.62676131363	0.100311178065
464.462749246	1297.54188342	2138.00463266	376.0	-1.90147908238	-0.705870561386	-0.120455727199	384.250619794	1307.92849603	2097.35092179	405.171805965	0.900552257866	0.0104715378822
464.462749246	1297.54188342	2138.00463266	376.0	7.23591036215	0.541550637293	0.092414784521	556.704142643	1364.87148344	2292.70873142	371.133105333	5.02608129194	0.0584428057202
464.462749246	1297.54188342	2138.00463266	376.0	2.17040009553	-0.766957851117	-0.130880179372	372.891893297	1511.42427339	2184.40788725	300.091720565	5.21454768527	0.0606342754102
464.462749246	1297.54188342	2138.00463266	376.0	1.21687975333	0.16766372585	0.0286115573122	500.489301453	1352.6636894	2164.02157816	310.868587305	3.24483374453	0.0377306249364
464.462749246	1297.54188342	2138.00463266	376.0	-6.25173231151	-0.0240184592645	-0.00409871318507	475.32228291	1235.59036385	2004.34230622	293.429659462	0.206730514624	0.0024038431933
464.462749246	1297.54188342	2138.00463266	376.0	-8.92799189883	-0.811323168156	-0.138451052586	372.156231826	1118.68349906	1947.12375226	456.28402138	-1.5666893578	-0.018217318114
464.462749246	1297.54188342	2138.00463266	376.0	11.9115255849	0.425321368274	0.072580438272	534.621298976	1538.04804066	2392.67360149	320.004261857	9.43601432053	0.10972109675
464.462749246	1297.54188342	2138.00463266	376.0	-11.4459467118	-0.777301702385	-0.132645341704	376.251789082	1121.84071385	1893.28976171	395.197258782	-1.73954005652	-0.0202272099596
464.462749246	1297.54188342	2138.00463266	376.0	4.16774978438	0.660362459418	0.112689839491	576.467816548	1326.59845826	2227.11131613	324.045041322	4.09733477426	0.0476434276077
464.462749246	1297.54188342	2138.00463266	376.0	-5.14648868257	0.0224764624079	0.00383557378975	481.995995682	1247.04717105	2027.97246621	298.929299476	0.434842059792	0.00505630302084
464.462749246	1297.54188342	2138.00463266	376.0	-3.3711334672	0.331371475584	0.0565480333762	527.62423567	1239.50373444	2065.92964296	298.801672852	0.838714387135	0.00975249287367
464.462749246	1297.54188342	2138.00463266	376.0	0.350905672326	0.547584246088	0.0934444105953	561.641401177	1222.60779792	2145.50701219	361.257813101	1.38497134621	0.0161043179792
464.462749246	1297.54188342	2138.00463266	376.0	3.96764891756	0.392271997187	0.0669406138544	535.991658595	1287.6376859	2222.83315033	399.203805829	2.63561691399	0.0306467083022
464.462749246	1297.54188342	2138.00463266	376.0	-2.42745373792	0.166268598281	0.0283734809353	503.277600652	1167.15914762	2086.10555929	415.668811022	0.418197218114	0.00486275835016
464.462749246	1297.54188342	2138.00463266	376.0	-8.07021025853	-0.493461576799	-0.0842084602046	411.490743684	1222.64961279	1965.46316347	331.322806995	-0.272629461151	-0.00317011001339
464.462749246	1297.54188342	2138.00463266	376.0	-13.8294625	0.107382208088	0.0183246088888	496.688732176	976.532121919	1842.33008374	369.109229644	-2.76094992949	-0.0321040689475
464.462749246	1297.54188342	2138.00463266	376.0	-6.527293289	-0.361082013383	-0.061618091021	428.902402049	1243.93418547	1998.45079976	325.614212241	0.112435803303	0.00130739306166
464.462749246	1297.54188342	2138.00463266	376.0	3.1038756933	-0.145000725132	-0.0247441510464	454.956964485	1417.87836408	2204.36563878	331.530310209	4.30245259192	0.0500285185106
464.462749246	1297.54188342	2138.00463266	376.0	7.08077661392	0.078193143231	0.0133435398005	485.107960502	1458.38945108	2289.3919647	345.894553115	6.16747431758	0.0717148176463
464.462749246	1297.54188342	2138.00463266	376.0	15.5223418493	0.654836706093	0.111746878173	571.76018479	1491.89921204	2469.8730205	406.21362367	9.22629271713	0.107282473455
464.462749246	1297.54188342	2138.00463266	376.0	10.2850060795	0.545878667342	0.0931533562017	555.317737204	1445.18610357	2357.89853911	357.394698339	7.27872161238	0.0846362978184
464.462749246	1297.54188342	2138.00463266	376.0	-5.58551716644	0.520675721289	0.0888525121653	558.20440319	1038.11301668	2018.58601689	422.268597017	-0.684412355852	-0.00795828320758
464.462749246	1297.54188342	2138.00463266	376.0	-6.70282329656	0.0175276019642	0.00299105835567	481.687223212	1140.3791434	1994.69796006	372.631593455	-0.361587847115	-0.00420450985017
464.462749246	1297.54188342	2138.00463266	376.0	-6.72003261081	0.647080805367	0.110423345626	578.228224263	1054.76313158	1994.33002413	361.338668284	-0.535280896131	-0.00622419646664
464.462749246	1297.54188342	2138.00463266	376.0	9.58852127033	-0.15852715262	-0.0270524151229	451.14867981	1511.99176087	2343.00766163	379.867220944	7.22457187089	0.0840066496615
464.462749246	1297.54188342	2138.00463266	376.0	-12.6187548328	-0.987685074002	-0.168546940956	350.754021686	1116.10361175	1868.21506975	401.357436317	-2.13681689924	-0.0248467081307
464.462749246	1297.54188342	2138.00463266	376.0	-0.906954199136	-0.694867947813	-0.118578148091	385.064398191	1358.3241331	2118.61390987	375.225378573	1.62284575206	0.0188702994425
464.462749246	1297.54188342	2138.00463266	376.0	-9.9607780001	0.403373164711	0.0688350110429	539.056453503	1095.70563984	1925.04273757	290.28064423	-0.882984094884	-0.0102672569173
464.462749246	1297.54188342	2138.00463266	376.0	4.60098951456	-0.161696886496	-0.0275933253406	452.552219668	1426.59037623	2236.37400163	357.231405739	4.63716857716	0.0539205648508
464.462749246	1297.54188342	2138.00463266	376.0	-9.16670175019	-0.635200936055	-0.108396064173	394.4882321	1091.69507301	1942.02012458	455.836819474	-1.73026222359	-0.0201193281813
464.462749246	1297.54188342	2138.00463266	376.0	-3.85849932409	-0.00184226407895	-0.000314379535656	478.656913317	1218.73885062	2055.50973836	358.113974429	0.488560324081	0.00568093400094
464.462749246	1297.54188342	2138.00463266	376.0	10.5432858059	-0.244844423281	-0.0417823247919	437.958925981	1594.6673087	2363.42057163	330.794336949	9.20630257905	0.107050029989
464.462749246	1297.54188342	2138.00463266	376.0	8.54833033858	0.277342777847	0.0473281190865	514.446286465	1442.13526088	2320.76833132	364.186783973	6.37834002228	0.0741667444451
464.462749246	1297.54188342	2138.00463266	376.0	1.37283481835	0.62164993551	0.106083606742	573.975123455	1133.73633878	2167.35590468	459.644442444	0.89430570867	0.0103989035892
464.462749246	1297.54188342	2138.00463266	376.0	11.5365115873	-0.430506626916	-0.0734652946956	413.547859995	1603.93540654	2384.65578485	367.172518314	9.16780321682	0.106602362986
464.462749246	1297.54188342	2138.00463266	376.0	4.03643888219	-0.300436200291	-0.0512689761588	436.743096052	1320.13459993	2224.30388296	467.426186975	1.99364937138	0.0231819694346
464.462749246	1297.54188342	2138.00463266	376.0	6.89655156625	-0.332237718983	-0.0566958564817	430.837270537	1389.54696602	2285.45322464	465.068988085	3.62931041871	0.0422012839385
464.462749246	1297.54188342	2138.00463266	376.0	5.90003822969	0.622410925655	0.106213468542	571.850564103	1287.23125146	2264.14772334	405.06590778	3.31984157501	0.0386028090117
464.462749246	1297.54188342	2138.00463266	376.0	11.7279419314	0.650234516454	0.110961521579	574.190202907	1362.12762948	2388.74857447	452.430742083	5.63811020133	0.0655594209457
464.462749246	1297.54188342	2138.00463266	376.0	1.2383563087	0.227026266959	0.0387416837814	510.55930252	1307.83199011	2164.48074791	346.089455278	2.42798543046	0.0282323887263
464.462749246	1297.54188342	2138.00463266	376.0	8.01759878159	0.405701765534	0.0692323831969	535.655385754	1370.13875898	2309.42126604	403.627121308	4.89673534774	0.0569387831132
464.462749246	1297.54188342	2138.00463266	376.0	-3.21334530848	0.632199061636	0.107883798914	575.387512329	1193.47610781	2069.3031611	300.439540967	0.690801465785	0.00803257518355
464.462749246	1297.54188342	2138.00463266	376.0	-9.84530971377	0.193745901797	0.0330624405797	507.72585258	1073.27287543	1927.51145488	346.512726874	-1.15631369395	-0.0134455080692
464.462749246	1297.54188342	2138.00463266	376.0	-6.91474301181	0.359021885614	0.0612665333813	532.43662276	1100.61158604	1990.16710673	357.118897934	-0.43797837745	-0.00509277183081
464.462749246	1297.54188342	2138.00463266	376.0	16.0548399948	0.642947265981	0.109717963478	569.155597953	1525.68555842	2481.25785552	386.416699141	10.1020306291	0.117465472432
464.462749246	1297.54188342	2138.00463266	376.0	1.7561354828	-0.471078642227	-0.0803888467965	413.955479915	1336.34947717	2175.55089064	425.24593356	1.82023061947	0.0211654723194
464.462749246	1297.54188342	2138.00463266	376.0	16.3650825312	0.469196634494	0.0800676850673	541.286823787	1551.87386302	2487.89085532	394.730168515	10.3454472718	0.12029589851
464.462749246	1297.54188342	2138.00463266	376.0	-6.13468761359	-0.685959413532	-0.117057920398	386.765066474	1262.45708128	2006.84472728	357.622579532	0.137698147188	0.00160114124638
464.462749246	1297.54188342	2138.00463266	376.0	-17.2894755107	-0.986080513354	-0.168273125146	351.403608866	1076.07090728	1768.35484528	340.88032913	-3.17645591737	-0.0369355339229
464.462749246	1297.54188342	2138.00463266	376.0	-16.5893873244	-0.833862883324	-0.142297420362	370.511981802	1042.21755067	1783.32276314	370.59323066	-3.37522211859	-0.0392467688208
464.462749246	1297.54188342	2138.00463266	376.0	14.1398927397	0.170621250231	0.0291162543056	496.653614183	1547.74439781	2440.31619449	395.918182497	9.30145723522	0.108156479479
464.462749246	1297.54188342	2138.00463266	376.0	9.97749923313	0.445205663897	0.0759736627811	539.200429832	1465.42512274	2351.32402849	346.698475919	7.49381770735	0.0871374152017
464.462749246	1297.54188342	2138.00463266	376.0	7.61565419435	-0.31887722955	-0.0544159094796	428.529381539	1567.77941241	2300.82767215	304.518878193	8.05489074065	0.0936615202402
464.462749246	1297.54188342	2138.00463266	376.0	-3.46988093923	-0.916012360435	-0.156316102463	358.24438303	1335.57927574	2063.81841743	369.994758666	0.796763430449	0.00926469105173
464.462749246	1297.54188342	2138.00463266	376.0	13.7726815875	0.254653788073	0.0434562778281	508.305860661	1579.23362243	2432.46520304	344.925719954	10.26056278	0.119308869535
464.462749246	1297.54188342	2138.00463266	376.0	13.4804739412	0.318417693015	0.0543374902757	520.049662854	1470.04251268	2426.21779003	436.125614493	7.62240139242	0.0886325743305
464.462749246	1297.54188342	2138.00463266	376.0	7.93067189961	0.192558710678	0.0328598482385	500.240679936	1513.3827127	2307.56276528	293.939372644	7.83122187032	0.0910607194223
464.462749246	1297.54188342	2138.00463266	376.0	-18.742286623	-0.951154122401	-0.162312990171	358.331267359	973.590663238	1737.2936764	405.371745798	-4.8719325668	-0.0566503786837
464.462749246	1297.54188342	2138.00463266	376.0	-4.38620002109	0.527520441792	0.0900205532068	559.226638541	1047.55391478	2044.22747301	437.446919696	-0.468600610047	-0.00544884430287
464.462749246	1297.54188342	2138.00463266	376.0	-10.5056043808	0.345887684075	0.0590252020605	530.869167932	1039.59877467	1913.39432431	342.926381709	-1.40423532481	-0.0163283177303
464.462749246	1297.54188342	2138.00463266	376.0	6.47650032662	-0.59847957853	-0.10212962091	392.953246739	1555.60027372	2276.47250968	327.918989218	7.09516980948	0.0825019745288
464.462749246	1297.54188342	2138.00463266	376.0	-5.09590184745	0.488487822921	0.0833596967442	553.529622585	1009.1023674	2029.05401509	466.422025108	-0.991092259573	-0.0115243285997
464.462749246	1297.54188342	2138.00463266	376.0	-9.19986696093	0.446760988617	0.0762390765558	547.360597929	981.917022704	1941.31105084	412.033430206	-1.74651029827	-0.0203082592822
464.462749246	1297.54188342	2138.00463266	376.0	15.5167675176	-0.0190806839372	-0.00325608940909	468.968265044	1588.91944991	2469.75384103	411.866126073	10.0387314803	0.116729435817
464.462749246	1297.54188342	2138.00463266	376.0	6.64880008533	-0.456908425337	-0.0779707210474	414.423865406	1396.35860884	2280.1562865	469.373812258	3.52027114353	0.0409333853899
464.462749246	1297.54188342	2138.00463266	376.0	12.9187713973	0.639778812978	0.109177271839	570.73590757	1428.92242477	2414.20856362	414.55023128	7.36691262127	0.085661774666
464.462749246	1297.54188342	2138.00463266	376.0	-9.10194862511	-0.444338780213	-0.0758257304118	419.267111023	1076.03790614	1943.4045494	448.09953223	-1.70023592329	-0.0197701851545
464.462749246	1297.54188342	2138.00463266	376.0	-12.3175558321	-0.619548867206	-0.105725062663	397.524419265	1032.3862845	1874.65471834	444.744014577	-2.8077608568	-0.0326483820558
464.462749246	1297.54188342	2138.00463266	376.0	-0.0178826304983	-0.125073298764	-0.021343566342	459.04326542	1362.02886866	2137.62230119	316.550167109	2.73294814935	0.0317784668529
464.462749246	1297.54188342	2138.00463266	376.0	-5.56169888318	-0.0982037528458	-0.0167583195983	464.856531863	1250.20337871	2019.09525289	304.03534231	0.356548940782	0.00414591791607
464.462749246	1297.54188342	2138.00463266	376.0	-7.46094432101	0.10201847409	0.0174092959197	493.872695035	1132.98147231	1978.48929744	351.635130092	-0.451034965882	-0.00524459262653
464.462749246	1297.54188342	2138.00463266	376.0	-11.7319862909	0.0619377735915	0.0105695859371	489.236199519	1024.27105273	1887.17422226	373.666970008	-1.99937387668	-0.0232485334497
464.462749246	1297.54188342	2138.00463266	376.0	7.1569393028	-0.343541491829	-0.0586248279572	425.012366741	1581.3286099	2291.02032651	284.679349871	8.27269827319	0.0961941659673
464.462749246	1297.54188342	2138.00463266	376.0	0.374656160164	0.646552949327	0.110333267803	577.968898685	1161.55018043	2146.01479872	406.495719612	1.01046090392	0.0117495453945
464.462749246	1297.54188342	2138.00463266	376.0	-3.28410730898	-0.076450614921	-0.0130461800207	467.379069781	1296.18881201	2067.79026626	304.222384465	1.13824353233	0.0132353899109
464.462749246	1297.54188342	2138.00463266	376.0	2.1023603936	0.101938160135	0.0173955904667	493.781007803	1220.95711788	2182.95319527	468.215069592	1.18733594224	0.0138062318865
464.462749246	1297.54188342	2138.00463266	376.0	10.2702098916	0.261237451642	0.0445797699048	511.029690975	1487.85318856	2357.58219593	358.699316398	7.63755821755	0.0888088164831
464.462749246	1297.54188342	2138.00463266	376.0	-0.420043672926	-0.124459107856	-0.0212387556068	458.481537834	1381.99796213	2129.02407948	288.54457951	3.10018968661	0.0360487172862
464.462749246	1297.54188342	2138.00463266	376.0	-4.08823510747	0.592260130499	0.101068281655	569.249510004	1087.77001011	2050.59797667	393.578456562	-0.0201082365751	-0.000233816704362
464.462749246	1297.54188342	2138.00463266	376.0	-2.10860027531	0.130841385015	0.0223278814018	497.948977187	1207.70265024	2092.92266109	387.271033667	0.703001112727	0.00817443154334
464.462749246	1297.54188342	2138.00463266	376.0	-6.12182755436	0.446750237642	0.0762372419184	545.715319693	1155.67381017	2007.11967595	305.730546089	0.0405296125169	0.000471274564151
464.462749246	1297.54188342	2138.00463266	376.0	-2.30156379448	0.178076554588	0.0303884905441	504.875178948	1221.43904299	2088.79709211	362.482870178	0.782375143354	0.00909738538783
464.462749246	1297.54188342	2138.00463266	376.0	-14.3311766585	-0.48796418773	-0.0832703392031	415.601652565	983.419617937	1831.60341179	432.582141287	-3.56104287278	-0.0414074752649
464.462749246	1297.54188342	2138.00463266	376.0	0.430784479616	-0.0379971723384	-0.00648415910212	473.586948877	1235.58185706	2147.21482479	438.046018857	1.04196406388	0.0121158612079
464.462749246	1297.54188342	2138.00463266	376.0	-13.4376189663	-0.453337146951	-0.0773612878755	419.360396165	1009.18480277	1850.70771664	422.162517712	-3.02822137406	-0.0352118764426
464.462749246	1297.54188342	2138.00463266	376.0	-1.96575204943	-0.410101136303	-0.069983129062	420.450216235	1381.50819672	2095.97676278	294.018349821	2.38871009195	0.0277756987437
464.462749246	1297.54188342	2138.00463266	376.0	-8.62988134234	-0.951199059906	-0.162320658687	354.044605632	1262.85952543	1953.49736977	336.593238712	-0.302806457005	-0.00352100531401
464.462749246	1297.54188342	2138.00463266	376.0	-2.40431509787	0.509353029535	0.0869203122074	554.938505904	1239.31037532	2086.60026449	292.351383262	1.21147231432	0.0140868873758
464.462749246	1297.54188342	2138.00463266	376.0	12.6066487349	0.235695623446	0.0402210961513	505.83963704	1559.76812431	2407.53536664	341.92760529	9.60668535534	0.111705643667
464.462749246	1297.54188342	2138.00463266	376.0	-0.976931496525	-0.159132833112	-0.0271557735686	456.453712813	1280.05755383	2117.11779201	380.606525364	1.11864716512	0.0130075251758
464.462749246	1297.54188342	2138.00463266	376.0	8.08725217869	0.375195058142	0.0640264604337	531.017086005	1370.92184615	2310.9104589	408.97152674	4.84846731564	0.056377526926
464.462749246	1297.54188342	2138.00463266	376.0	-8.70863172251	-0.197457962094	-0.0336958979683	451.239556397	1178.02705491	1951.81368299	322.547071691	-0.494271378217	-0.00574734160717
464.462749246	1297.54188342	2138.00463266	376.0	-11.5383852889	-0.148831666608	-0.0253978953256	458.523628127	1096.24338469	1891.31342065	336.546407837	-1.45626467062	-0.0169333101235
464.462749246	1297.54188342	2138.00463266	376.0	1.25082106943	-0.288214881597	-0.0491834268937	435.646907604	1417.60068362	2164.74724507	311.499653849	3.79833429341	0.0441666778304
464.462749246	1297.54188342	2138.00463266	376.0	9.50827411783	0.155278274412	0.0264979990465	497.055767145	1427.0569249	2341.29197379	417.179281742	5.81336292282	0.0675972432886
464.462749246	1297.54188342	2138.00463266	376.0	13.2191634734	-0.471297761514	-0.0804262391662	409.424511683	1542.83835241	2420.63096012	468.368096029	7.65189579871	0.0889755325432
464.462749246	1297.54188342	2138.00463266	376.0	-11.6352269592	-0.277411076938	-0.0473397742215	441.539419139	1061.55255612	1889.24294125	386.150965997	-1.93829856605	-0.0225383554192
464.462749246	1297.54188342	2138.00463266	376.0	6.37333740181	-0.0197101594208	-0.00336350843358	473.010942726	1394.6566356	2274.26688157	406.599303244	4.35728565147	0.0506661122264
464.462749246	1297.54188342	2138.00463266	376.0	-3.26452337635	-0.0955189769068	-0.0163001667076	465.323355658	1259.31676398	2068.20897164	343.568852	0.73400300256	0.00853491863441
464.462749246	1297.54188342	2138.00463266	376.0	0.573974451521	0.337194203523	0.0575416729561	528.953831628	1205.84249024	2150.27623303	415.479911154	1.10473589208	0.012845766187
464.462749246	1297.54188342	2138.00463266	376.0	-12.5532620065	-0.366851863341	-0.0626027070548	430.659440026	1011.01636206	1869.61530941	427.939507332	-2.79688923229	-0.0325219678173
464.462749246	1297.54188342	2138.00463266	376.0	-8.56643254006	0.412732029236	0.0704320869003	540.887446301	1067.57575666	1954.8539081	346.390705136	-0.859665576361	-0.00999611135304
464.462749246	1297.54188342	2138.00463266	376.0	-7.32008423691	-0.534767662718	-0.0912572803273	406.469067201	1173.46224326	1981.50089256	401.569582102	-0.572174637672	-0.00665319346131
464.462749246	1297.54188342	2138.00463266	376.0	-5.69533044117	-0.0129288661648	-0.00220629115441	477.173117682	1175.33651608	2016.23820399	363.728570219	-0.00972947464584	-0.000113133426114
464.462749246	1297.54188342	2138.00463266	376.0	6.76183223709	-0.815934158997	-0.139237911092	366.295158483	1558.72918198	2282.57291914	357.548578681	6.80492990552	0.0791270919247
464.462749246	1297.54188342	2138.00463266	376.0	8.67963643103	-0.288368106319	-0.0492095744572	433.018723151	1546.69079806	2323.57566166	343.866140446	7.72334552967	0.0898063433683
464.462749246	1297.54188342	2138.00463266	376.0	-12.4597214627	-0.490340261471	-0.0836758125377	414.613673823	1008.8230914	1871.61521057	448.178445348	-2.99445902234	-0.0348192909574
464.462749246	1297.54188342	2138.00463266	376.0	-7.1769921706	-0.341205737375	-0.0582262350468	432.249132962	1129.66246145	1984.56020757	422.648613159	-0.80718750743	-0.00938590124919
464.462749246	1297.54188342	2138.00463266	376.0	14.2694952471	0.621401533878	0.106041217385	565.140238802	1549.44860375	2443.0871021	328.498259551	10.4601622024	0.121629793051
464.462749246	1297.54188342	2138.00463266	376.0	-13.5912428671	-0.902619488761	-0.154030629481	360.807486456	1125.6260882	1847.42323053	360.989655868	-2.0564374955	-0.0239120639011
464.462749246	1297.54188342	2138.00463266	376.0	-7.31767814524	-0.00507758388756	-0.000866481892076	478.774811474	1102.33025454	1981.55233491	400.447268905	-0.77455389539	-0.00900644064407
464.462749246	1297.54188342	2138.00463266	376.0	15.1383302378	0.540508715423	0.0922369821541	551.222194603	1611.6482203	2461.66283445	298.792419552	11.8850066257	0.138197751462
464.462749246	1297.54188342	2138.00463266	376.0	-7.09162699719	0.509636346833	0.0869686598691	556.920672425	1000.03148222	1986.38531893	429.43316429	-1.24732403265	-0.0145037678216
464.462749246	1297.54188342	2138.00463266	376.0	-9.98308127113	-0.265179463658	-0.045252468201	442.991627806	1078.08813491	1924.5658926	403.486129884	-1.56110161275	-0.0181523443343
464.462749246	1297.54188342	2138.00463266	376.0	17.2556203189	0.156708272372	0.026742026002	494.147728236	1577.59594192	2506.93059447	435.186924318	10.3063979685	0.119841836843
464.462749246	1297.54188342	2138.00463266	376.0	3.47111122971	0.333576016536	0.0569242349037	527.067731734	1289.16406106	2212.21715156	395.985358766	2.49796900302	0.0290461511979
464.462749246	1297.54188342	2138.00463266	376.0	-7.85228499785	0.604804927824	0.103209032052	571.332160749	1053.49959558	1970.12241564	345.290659308	-0.722784646226	-0.00840447263053
464.462749246	1297.54188342	2138.00463266	376.0	5.43315337932	0.64084130679	0.109358584776	575.162417419	1275.1394077	2254.16570361	403.863878489	3.05843932974	0.0355632480202
464.462749246	1297.54188342	2138.00463266	376.0	-10.9776170235	0.0688494393193	0.0117490510784	489.585871326	1065.86497389	1903.30267214	347.851826924	-1.47433177112	-0.0171433926875
464.462749246	1297.54188342	2138.00463266	376.0	2.89972762468	0.120913182613	0.0206336489101	494.631012866	1329.4640266	2200.00094361	375.905904151	2.84739756526	0.0331092740146
464.462749246	1297.54188342	2138.00463266	376.0	-8.487167037	0.564680282906	0.0963618230214	564.447752995	1101.30017055	1956.54860823	290.800684682	-0.544705121403	-0.00633378048143
464.462749246	1297.54188342	2138.00463266	376.0	-13.0499688508	-0.0919973323099	-0.0156992034658	468.599614361	978.77442455	1858.99569407	411.621655161	-2.92157687843	-0.0339718241678
464.462749246	1297.54188342	2138.00463266	376.0	6.54037678397	-0.967191344518	-0.165049717495	348.682420129	1538.84439916	2277.8381913	390.311372011	6.01269500144	0.0699150581563
464.462749246	1297.54188342	2138.00463266	376.0	13.9816990538	-0.508431408463	-0.0867630389869	403.610301907	1606.12387603	2436.93400616	427.199828216	9.28705101203	0.107988965256
464.462749246	1297.54188342	2138.00463266	376.0	8.48560931744	0.617291097344	0.105339777704	566.619206002	1439.36100721	2319.42735298	313.44713977	7.11347171264	0.0827147873563
464.462749246	1297.54188342	2138.00463266	376.0	-5.30484993511	-0.452725628062	-0.0772569331163	416.918149198	1221.21761406	2024.58669529	386.450932031	0.087475048176	0.00101715172298
464.462749246	1297.54188342	2138.00463266	376.0	6.73612699795	0.573017904742	0.0977846253826	564.938650489	1259.52856649	2282.02333994	457.556122959	2.69570415718	0.0313453971766
464.462749246	1297.54188342	2138.00463266	376.0	-0.185046276892	-0.37025509836	-0.063183463884	427.808879205	1259.88247081	2134.04833469	446.356984675	0.937587061535	0.0109021751341
464.462749246	1297.54188342	2138.00463266	376.0	2.70908499732	-0.0249124362943	-0.0042512689922	472.230389827	1389.45993936	2195.92499541	334.234666223	3.85068459241	0.0447754022373
464.462749246	1297.54188342	2138.00463266	376.0	-7.10136394295	0.273391261357	0.0466537988664	519.066449189	1157.36349672	1986.17714258	309.747196676	-0.164668938509	-0.00191475509894
464.462749246	1297.54188342	2138.00463266	376.0	-3.51979537035	-0.0981944230317	-0.0167567274798	465.26055952	1166.04856698	2062.75124458	431.442118085	0.0948597996197	0.00110302092581
464.462749246	1297.54188342	2138.00463266	376.0	3.426259763	-0.242295040346	-0.0413472765095	442.339803544	1401.12246902	2211.25822512	367.795952562	3.76214298033	0.0437458486084
464.462749246	1297.54188342	2138.00463266	376.0	5.82093282748	0.167604706169	0.0286014856944	499.863633992	1384.09235217	2262.45644618	378.500460013	4.46686285214	0.0519402657225
464.462749246	1297.54188342	2138.00463266	376.0	-0.514480491706	0.511955341665	0.0873643927757	556.32768469	1130.82441824	2127.00501592	439.852912989	0.605800771533	0.00704419501782
464.462749246	1297.54188342	2138.00463266	376.0	-3.66524537529	-0.0443144102858	-0.0075621860556	472.19392386	1281.15706069	2059.64151674	306.290532191	0.904589281967	0.0105184800229
464.462749246	1297.54188342	2138.00463266	376.0	-1.56863458265	0.0759482259147	0.0129604481083	490.058444918	1175.02286725	2104.46715262	439.385840452	0.492581901461	0.00572769652862
464.462749246	1297.54188342	2138.00463266	376.0	2.24025858044	-0.258766464819	-0.0441580997985	441.254847389	1358.89776654	2185.9014649	385.748850966	2.67526248778	0.0311077033463
464.462749246	1297.54188342	2138.00463266	376.0	4.20876190429	0.437804645361	0.0747106903347	541.150566417	1342.79533814	2227.98815715	344.042252602	3.95527880934	0.0459916140621
464.462749246	1297.54188342	2138.00463266	376.0	-5.64584165304	0.456563771783	0.0779119064477	548.423701376	1017.0648772	2017.29627657	451.807697987	-0.989752590706	-0.0115087510547
464.462749246	1297.54188342	2138.00463266	376.0	-11.013821021	0.0633576005453	0.0108118772262	488.363129055	1100.07708723	1902.528629	314.088412718	-1.20251108811	-0.0139826870711
464.462749246	1297.54188342	2138.00463266	376.0	10.2269305717	0.473166096504	0.0807450676627	543.072750503	1483.62343287	2356.65688206	329.960698692	8.03156370226	0.0933902756076
464.462749246	1297.54188342	2138.00463266	376.0	10.8644484972	0.12162171771	0.0207545593362	492.060729666	1434.48142386	2370.28704485	443.744891322	6.03275360769	0.0701482977638
464.462749246	1297.54188342	2138.00463266	376.0	9.60868528878	-0.959687566396	-0.163769209283	348.358349879	1620.2603991	2343.43876927	374.820020296	8.3879903971	0.0975347720593
464.462749246	1297.54188342	2138.00463266	376.0	-7.51123938153	-0.608488029507	-0.103837547697	396.780399478	1208.23067012	1977.41398672	372.402917115	-0.358143473461	-0.00416445899374
464.462749246	1297.54188342	2138.00463266	376.0	2.96323960342	0.615253120065	0.104992000011	569.583625546	1314.09333039	2201.35883266	317.681876727	3.57453836196	0.0415643995576
464.462749246	1297.54188342	2138.00463266	376.0	-5.11893192727	0.285974930445	0.0488011826698	521.291779538	1119.8968903	2028.56163092	387.372961075	-0.135318951798	-0.0015734761837
464.462749246	1297.54188342	2138.00463266	376.0	19.6479057798	0.658954616787	0.112449593308	570.467529492	1600.416881	2558.07776846	387.193357966	12.3835251572	0.143994478572
464.462749246	1297.54188342	2138.00463266	376.0	9.56613838287	0.452300213444	0.0771843367652	542.184164042	1392.84650284	2342.52911446	407.498447578	5.69712028329	0.0662455846894
464.462749246	1297.54188342	2138.00463266	376.0	-2.79896630419	0.240793240803	0.0410909967241	513.452257699	1267.74950934	2078.16260341	296.960836373	1.20209477355	0.0139778462041
464.462749246	1297.54188342	2138.00463266	376.0	14.2757712076	-0.0306085144402	-0.00522329597956	468.739148858	1516.03985397	2443.22128243	458.442279598	8.02086780806	0.0932659047449
464.462749246	1297.54188342	2138.00463266	376.0	4.52352279996	0.545453039793	0.0930807235142	556.690655422	1377.81482898	2234.71775969	300.212275281	5.02479464003	0.0584278446515
464.462749246	1297.54188342	2138.00463266	376.0	7.53151381875	-0.364748858574	-0.0622438325211	423.358256369	1526.77342583	2299.02874702	348.897064815	6.95436799069	0.0808647440778
464.462749246	1297.54188342	2138.00463266	376.0	3.80375160359	0.613170179159	0.104636549345	568.834994608	1329.05537768	2219.32901816	321.438645873	3.99931157603	0.0465036229771
464.462749246	1297.54188342	2138.00463266	376.0	-6.79438915071	-0.490889396043	-0.083769521509	412.565019818	1128.17543391	1992.74027786	451.999824136	-0.932302100105	-0.0108407220942
464.462749246	1297.54188342	2138.00463266	376.0	5.8745842878	-0.660447893783	-0.112704418734	385.200072512	1557.69951601	2263.60351689	320.703928361	6.96287304832	0.0809636400968
464.462749246	1297.54188342	2138.00463266	376.0	4.9592230518	-0.92061160979	-0.157100957302	354.984452279	1492.38918986	2244.03305125	396.659409121	4.79676357414	0.0557763206295
464.462749246	1297.54188342	2138.00463266	376.0	-17.6984582229	-0.536507225831	-0.0915541341008	408.478601695	1006.3374406	1759.61077595	344.794733656	-3.64859075038	-0.0424254738416
464.462749246	1297.54188342	2138.00463266	376.0	0.455104443627	-0.532075099442	-0.0907977985396	406.481463868	1295.8020519	2147.73478675	445.451270983	1.1496794941	0.0133683662104
464.462749246	1297.54188342	2138.00463266	376.0	11.0494756117	0.658996154209	0.112456681606	574.931480298	1384.68199482	2374.24293313	414.629458009	6.15758054769	0.0715997738103
464.462749246	1297.54188342	2138.00463266	376.0	8.93233385442	-0.441728401911	-0.0753802733636	414.803716019	1463.57481032	2328.97834428	450.599817936	5.35430999098	0.0622594184998
464.462749246	1297.54188342	2138.00463266	376.0	7.73155640158	-0.725524281288	-0.123809604315	377.070391895	1570.16545177	2303.30566671	356.069823045	7.35727080942	0.0855496605746
464.462749246	1297.54188342	2138.00463266	376.0	5.74111218755	-0.283488271978	-0.0483768382215	437.755132705	1370.87345581	2260.7498772	452.121288683	3.2071403273	0.0372923293872
464.462749246	1297.54188342	2138.00463266	376.0	-11.3492613824	-0.926010987542	-0.158022352823	357.265433679	1209.09026952	1895.35689853	329.00119534	-1.02719395423	-0.0119441157469
464.462749246	1297.54188342	2138.00463266	376.0	-5.11975134303	0.308060339399	0.0525700237882	525.082373914	1065.85366916	2028.54411177	437.608068699	-0.596779073739	-0.0069392915551
464.462749246	1297.54188342	2138.00463266	376.0	-2.7558150908	0.503631009978	0.085943858358	555.282105566	1071.65497427	2079.08517835	452.148098516	-0.113272745412	-0.00131712494665
464.462749246	1297.54188342	2138.00463266	376.0	11.3195651953	-0.354277560497	-0.0604569215865	424.967776455	1520.45390405	2380.01746094	434.595780434	7.17197114302	0.0833950132909
464.462749246	1297.54188342	2138.00463266	376.0	8.37804473006	-0.0558744814948	-0.00953489445304	467.878381312	1400.85424081	2317.12761712	448.394995	4.59910982361	0.0534780212047
464.462749246	1297.54188342	2138.00463266	376.0	14.2673020151	-0.0253954648685	-0.00433369707654	469.376584472	1520.30189908	2443.0402107	453.361727151	8.14258211659	0.0946811874022
464.462749246	1297.54188342	2138.00463266	376.0	4.51114130547	-0.285428190799	-0.0487078823888	435.020866136	1464.59778391	2234.45304276	334.834392715	5.27598842921	0.0613487026652
464.462749246	1297.54188342	2138.00463266	376.0	-3.19161105117	0.215829589362	0.0368309879457	510.541421676	1184.57684449	2069.76784053	374.649574371	0.485511375524	0.00564548111075
464.462749246	1297.54188342	2138.00463266	376.0	4.19504118962	0.0423365055195	0.00722465964497	484.818072811	1280.36128654	2227.69480764	462.515448286	1.8711569479	0.021757638929
464.462749246	1297.54188342	2138.00463266	376.0	14.920591928	-0.545617219358	-0.0931087405048	398.745092089	1617.20587462	2457.00757931	441.056612595	9.5779347619	0.111371334441
464.462749246	1297.54188342	2138.00463266	376.0	11.9704752454	0.204380434703	0.0348772072873	502.544850646	1497.65139639	2393.93394796	393.737700929	7.91212867602	0.0920014962328
464.462749246	1297.54188342	2138.00463266	376.0	3.45670654821	-0.476147113062	-0.0812537735601	409.686116583	1485.58304498	2211.9091788	316.640017242	5.28368250707	0.0614381686869
464.462749246	1297.54188342	2138.00463266	376.0	15.6236774252	0.42230888179	0.0720663620802	535.696113755	1474.04536347	2472.03957981	462.298102583	8.16085717189	0.0948936880452
464.462749246	1297.54188342	2138.00463266	376.0	-2.76818616589	0.0457575065489	0.00780844821653	485.527930152	1218.67944234	2078.8206842	374.613311702	0.645472281626	0.00750549164681
464.462749246	1297.54188342	2138.00463266	376.0	5.87384498628	-0.182068776273	-0.0310697570432	449.594076713	1436.85687101	2263.58771058	377.136762857	4.96886155415	0.057777459932
464.462749246	1297.54188342	2138.00463266	376.0	0.330611159911	0.124024865019	0.0211646527335	496.851866297	1258.51744641	2145.07311458	389.703801868	1.30831730745	0.0152129919471
464.462749246	1297.54188342	2138.00463266	376.0	5.89264842224	0.0615083296469	0.0104963019875	482.597596676	1461.11945828	2263.98972892	320.272673957	6.06188054097	0.0704869830345
464.462749246	1297.54188342	2138.00463266	376.0	-13.6249329192	-0.430951330428	-0.0735411826668	421.190546992	1056.48072773	1846.70293565	369.031660931	-2.38876833011	-0.0277763759316
464.462749246	1297.54188342	2138.00463266	376.0	-10.5735837039	0.258696417327	0.0441461463016	517.076222039	1093.65953419	1911.94092324	301.205167005	-1.06439612126	-0.0123766990844
464.462749246	1297.54188342	2138.00463266	376.0	17.554471333	-0.160639014046	-0.0274128010317	449.278356183	1604.17002748	2513.320043	459.871659334	10.2792505908	0.119526169661
464.462749246	1297.54188342	2138.00463266	376.0	9.68231036902	-0.039150893464	-0.00668103984028	469.714083882	1420.21172881	2345.0128769	455.087064214	5.21273433871	0.060613189985
464.462749246	1297.54188342	2138.00463266	376.0	7.84976942421	-0.215216649621	-0.0367263907202	442.557053041	1553.66146652	2305.83306661	309.61454705	7.94535443053	0.0923878422155
464.462749246	1297.54188342	2138.00463266	376.0	-2.86761321155	-0.144253610258	-0.0246166570407	456.915532021	1337.02838837	2076.69492935	282.75100896	1.81190925781	0.0210687123001
464.462749246	1297.54188342	2138.00463266	376.0	13.7098083196	0.246621810145	0.0420856331305	507.305931694	1569.50429037	2431.12096966	354.310747606	9.99151057347	0.116180355505
464.462749246	1297.54188342	2138.00463266	376.0	-6.17770613462	-0.340033229203	-0.0580261483281	432.013426846	1183.14804823	2005.92498931	390.763514237	-0.222808040142	-0.00259079116444
464.462749246	1297.54188342	2138.00463266	376.0	6.28640145094	-0.060430329697	-0.0103123429517	467.030607582	1406.48018744	2272.40818691	398.897391893	4.54150018176	0.0528081416483
464.462749246	1297.54188342	2138.00463266	376.0	0.384390827167	-0.206900927386	-0.0353073254925	449.881819323	1285.05917512	2146.22292636	411.281931917	1.27336402986	0.0148065584867
464.462749246	1297.54188342	2138.00463266	376.0	0.253496140813	-0.601966253121	-0.102724616574	397.355400429	1325.51293087	2143.4243919	420.556060602	1.33712458676	0.0155479603111
464.462749246	1297.54188342	2138.00463266	376.0	15.4330684673	0.13475248762	0.0229953050547	491.132196205	1567.48425504	2467.96435146	409.347900214	9.83769764111	0.114391833036
464.462749246	1297.54188342	2138.00463266	376.0	-0.633284168817	-0.786106310886	-0.134147834622	371.65017597	1453.82708344	2124.4649878	298.987728383	3.50259331271	0.0407278292175
464.462749246	1297.54188342	2138.00463266	376.0	11.899094546	-0.500427846914	-0.0853972435006	404.546083624	1608.62596279	2392.4078253	379.235778891	9.18208477393	0.106768427604
464.462749246	1297.54188342	2138.00463266	376.0	2.52950058005	-0.0926745349384	-0.0158147670543	462.781001874	1392.28379156	2192.08547225	337.020678815	3.75868753717	0.0437056690369
464.462749246	1297.54188342	2138.00463266	376.0	-11.0533532334	-0.292519718307	-0.0499180406667	441.04791438	992.696304565	1901.68342847	467.939209523	-2.82702458787	-0.0328723789287
464.462749246	1297.54188342	2138.00463266	376.0	-0.65339898135	0.198014568551	0.0337908820053	508.072633354	1152.46311467	2124.03493217	463.499184152	0.494035777394	0.00574460206272
464.462749246	1297.54188342	2138.00463266	376.0	-10.5049054493	-0.67450673473	-0.11510353835	389.442237443	1095.9274575	1913.4092675	428.039572558	-1.84455039269	-0.0214482603801
464.462749246	1297.54188342	2138.00463266	376.0	-6.44701193753	-0.280965781016	-0.047946379013	439.614440745	1260.0245909	2000.16721877	300.52818713	0.21349835503	0.00248253901197
464.462749246	1297.54188342	2138.00463266	376.0	-13.2181206765	-0.15286126642	-0.0260855403446	458.823774534	1036.58502265	1855.40060025	359.991803065	-2.27217718051	-0.0264206648896
464.462749246	1297.54188342	2138.00463266	376.0	6.94578364266	-0.674895347389	-0.115169854503	386.066867204	1431.2006141	2286.50580872	469.238327418	3.94126932075	0.045828713032
464.462749246	1297.54188342	2138.00463266	376.0	-1.61511520873	-0.940290429411	-0.160459117647	355.345347913	1330.15337989	2103.47339468	417.974666873	0.957730070441	0.0111363961679
464.462749246	1297.54188342	2138.00463266	376.0	3.85983823373	0.0655614658734	0.0111879634596	485.394488209	1376.03665711	2220.52815291	359.09700759	3.86050575318	0.0448896017812
464.462749246	1297.54188342	2138.00463266	376.0	10.1048239538	-0.126650174366	-0.0216126577417	454.976709	1536.78230046	2354.04623692	362.287227454	7.96434224255	0.0926086307273
464.462749246	1297.54188342	2138.00463266	376.0	4.84369234502	0.613920073777	0.104764517709	569.17677238	1325.17877613	2241.56299939	347.207450877	4.03500160454	0.0469186233086
464.462749246	1297.54188342	2138.00463266	376.0	-19.2893504177	-0.583443161225	-0.09956367939	402.524430848	1001.09498344	1725.59742712	321.978012839	-3.98662188968	-0.0463560684847
464.462749246	1297.54188342	2138.00463266	376.0	5.53800635493	-0.730623829745	-0.124679834428	378.261368343	1473.12192558	2256.40746509	405.02417117	4.72837338319	0.054981085851
464.462749246	1297.54188342	2138.00463266	376.0	-1.38078987914	-0.914353231311	-0.156032974626	358.315220551	1355.28097931	2108.48328108	394.887081214	1.24454780939	0.0144714861556
464.462749246	1297.54188342	2138.00463266	376.0	-1.37803438628	-0.868193647695	-0.148155912576	362.858752717	1404.73925622	2108.54219364	340.944184705	2.2213835013	0.0258300407128
464.462749246	1297.54188342	2138.00463266	376.0	-4.39633711071	-0.296840125448	-0.0506553115099	437.921672167	1172.4521947	2044.01074157	433.636874699	-0.0967010441993	-0.0011244307465
464.462749246	1297.54188342	2138.00463266	376.0	-14.8808619143	0.33708441762	0.0575229381604	530.127300175	984.725863991	1819.85111556	304.997951389	-2.54156272868	-0.0295530549847
464.462749246	1297.54188342	2138.00463266	376.0	-6.81529570116	0.22254527622	0.0379770095938	511.502465723	1152.34203602	1992.29329484	328.448793098	-0.170565788012	-0.00198332311642
464.462749246	1297.54188342	2138.00463266	376.0	-3.00195187673	-0.743089207574	-0.126807032009	378.321325692	1387.50539554	2073.82276247	307.996041237	1.85677446459	0.0215904007511
464.462749246	1297.54188342	2138.00463266	376.0	9.99210599319	-0.140810124688	-0.0240290315167	453.812779615	1500.80535832	2351.6363217	397.01818376	7.02063570008	0.0816352988382
464.462749246	1297.54188342	2138.00463266	376.0	-3.65442330716	0.259838055585	0.0443409651169	517.159915842	1170.35769053	2059.87289306	372.355286691	0.368523785392	0.00428516029525
464.462749246	1297.54188342	2138.00463266	376.0	-2.69310437018	-0.0263210411699	-0.00449164525084	475.330969357	1182.83199403	2080.42593647	422.262973078	0.366358164791	0.00425997866036
464.462749246	1297.54188342	2138.00463266	376.0	10.6593667136	-0.255875715659	-0.0436647978941	437.0301012	1565.82423609	2365.90238681	363.048049525	8.47464623199	0.0985423980463
464.462749246	1297.54188342	2138.00463266	376.0	-2.53555435979	0.213177496968	0.0363784124519	508.728699441	1290.16027328	2083.79436299	284.905390266	1.57456419602	0.0183088860003
464.462749246	1297.54188342	2138.00463266	376.0	3.50074149203	-0.175106091646	-0.0298815856052	450.150605673	1446.15234572	2212.85064794	316.547696544	4.94168086082	0.0574614053583
464.462749246	1297.54188342	2138.00463266	376.0	-0.0924159490235	-0.423222417691	-0.0722222555787	418.211919768	1406.77987611	2136.02877539	311.036979512	3.14843439372	0.0366097022525
464.462749246	1297.54188342	2138.00463266	376.0	-11.1097060788	-0.592765303937	-0.101154488726	398.653448739	1203.01057337	1900.47860202	298.814579914	-0.88226091262	-0.0102588478212
464.462749246	1297.54188342	2138.00463266	376.0	9.84114846545	0.553616797098	0.09447385616	556.00743704	1465.15437037	2348.40884276	327.247035353	7.73497302632	0.0899415468177
464.462749246	1297.54188342	2138.00463266	376.0	-13.8293220545	-0.264272832503	-0.0450977529869	442.690346421	1091.51254793	1842.33308647	308.130192125	-1.90872957453	-0.0221945299364
464.462749246	1297.54188342	2138.00463266	376.0	-9.22172948526	-0.584397839181	-0.099726593717	399.799191379	1206.65064533	1940.84362906	334.393792348	-0.574663229347	-0.0066821305738
464.462749246	1297.54188342	2138.00463266	376.0	-4.22794118155	0.453493522457	0.0773879731155	546.979667142	1133.8524331	2047.61105433	366.778954095	0.188047837718	0.00218660276416
464.462749246	1297.54188342	2138.00463266	376.0	8.72051001993	-0.695592285322	-0.118701755174	382.235379848	1491.61569468	2324.44954088	450.598466348	5.52660923045	0.0642628980285
464.462749246	1297.54188342	2138.00463266	376.0	6.53502980966	0.131871352372	0.0225036437495	495.867313818	1346.07643555	2277.72387274	435.780123373	3.57554191415	0.0415760687692
464.462749246	1297.54188342	2138.00463266	376.0	-12.050939898	-0.384545287483	-0.0656220627105	426.671952282	1098.82854957	1880.35497936	354.854477516	-1.69306327222	-0.0196867822351
464.462749246	1297.54188342	2138.00463266	376.0	-6.62114398154	0.525915712024	0.0897467085366	559.344708446	1010.32487745	1996.4442676	426.774681704	-1.06770999831	-0.0124152325385
464.462749246	1297.54188342	2138.00463266	376.0	13.6972042706	-0.3774128368	-0.0644049209557	420.864592931	1580.29906184	2430.85149451	429.687839743	8.86549684446	0.10308717261
464.462749246	1297.54188342	2138.00463266	376.0	0.993845491057	0.481833386775	0.082224127436	550.658319578	1250.79615507	2159.2530953	357.798620657	1.79633663877	0.0208876353345
464.462749246	1297.54188342	2138.00463266	376.0	3.9332278784	-0.81019078332	-0.138257812853	367.609680258	1519.19516538	2222.09722692	335.292381277	5.53879173955	0.064404555111
464.462749246	1297.54188342	2138.00463266	376.0	6.6636241469	0.570151894349	0.0972955451107	561.942252246	1339.04890593	2280.47322563	379.482067453	4.4360090492	0.0515815005721
464.462749246	1297.54188342	2138.00463266	376.0	14.9639315494	0.070642070569	0.012054960848	481.630943941	1585.55194502	2457.93418242	390.751293454	10.1100387547	0.117558590171
464.462749246	1297.54188342	2138.00463266	376.0	0.27935611895	-0.288451620128	-0.0492238259605	436.628063427	1378.87864347	2143.97727943	328.470572527	2.83204673911	0.0329307760362
464.462749246	1297.54188342	2138.00463266	376.0	-0.684435159742	0.652187087141	0.111294724768	578.913241554	1130.93678531	2123.37137724	413.521350372	0.704301992101	0.00818955804769
464.462749246	1297.54188342	2138.00463266	376.0	-17.5596186408	-0.743179263423	-0.126822399902	380.77187481	1080.59233679	1762.57917265	301.21496105	-2.94126765697	-0.0342007867089
464.462749246	1297.54188342	2138.00463266	376.0	-3.39269491716	0.251786942425	0.0429670550214	515.209056612	1261.01309849	2065.46865816	289.246503062	1.02666656388	0.0119379833009
464.462749246	1297.54188342	2138.00463266	376.0	-9.47862428496	0.241189439608	0.0411586074416	516.418528298	976.220091903	1935.35120634	442.712586136	-2.13270457116	-0.0247988903624
464.462749246	1297.54188342	2138.00463266	376.0	12.5559512913	-0.118609082996	-0.0202404578492	455.357396623	1578.05036785	2406.45145294	373.043688471	9.26537213171	0.107736885252
464.462749246	1297.54188342	2138.00463266	376.0	-7.44142871682	-0.709086567084	-0.121004533632	383.732388415	1287.73727396	1978.90654196	307.436879584	0.0739632767015	0.00086003810118
464.462749246	1297.54188342	2138.00463266	376.0	6.88508796799	0.317126391991	0.054117131739	521.324832144	1402.76480128	2285.20813238	361.118498955	5.35364580009	0.0622516953499
464.462749246	1297.54188342	2138.00463266	376.0	-14.4545933242	-0.880517883569	-0.1502590245	363.498239313	1121.5527255	1828.96475776	343.913792946	-2.18934545808	-0.0254575053265
464.462749246	1297.54188342	2138.00463266	376.0	-3.77811643458	0.469849064913	0.0801790213162	550.265459753	1038.77192862	2057.22832826	468.190939891	-0.572050691534	-0.00665175222714
464.462749246	1297.54188342	2138.00463266	376.0	11.7345913605	-0.229746635911	-0.039205910565	440.778874371	1553.71518998	2388.89073957	394.396675224	8.32653037043	0.0968201205864
464.462749246	1297.54188342	2138.00463266	376.0	-0.182204996664	-0.925085967276	-0.157864499535	356.651280504	1379.00582146	2134.10908139	398.451979425	1.75372499159	0.020392151065
464.462749246	1297.54188342	2138.00463266	376.0	13.1134992638	-0.433749042338	-0.0740186079076	413.412370715	1589.46141793	2418.37185443	415.498065786	8.93487231887	0.103893864173
464.462749246	1297.54188342	2138.00463266	376.0	3.28828432144	0.554553229981	0.0946336569934	562.530721715	1237.59756	2208.30830379	408.180022073	1.93979110975	0.0225557105785
464.462749246	1297.54188342	2138.00463266	376.0	-11.5367317395	0.517327107348	0.0882810763393	558.005439784	991.423091783	1891.34877361	341.920242047	-1.82413705258	-0.0212108959603
464.462749246	1297.54188342	2138.00463266	376.0	13.5151659661	-0.308979617132	-0.0527268971216	430.80519072	1527.28872614	2426.95950713	468.865590274	7.62140660248	0.0886210070056
464.462749246	1297.54188342	2138.00463266	376.0	0.431617012406	-0.0817759307801	-0.0139549369932	465.908049473	1332.32356583	2147.23262438	349.001009076	2.25510349976	0.0262221337181
464.462749246	1297.54188342	2138.00463266	376.0	16.0079189381	-0.379081329718	-0.0646896467096	420.322365513	1601.04398901	2480.25468115	458.888326632	9.5910745762	0.111524122979
464.462749246	1297.54188342	2138.00463266	376.0	6.35114989878	0.327224662926	0.0558403861648	525.809470946	1303.11697642	2273.79251173	444.86606436	3.03645152995	0.0353075759297
464.462749246	1297.54188342	2138.00463266	376.0	-2.9336358034	-0.161154068286	-0.0275006942467	456.309849222	1210.78703021	2075.28336328	408.186483849	0.454108067626	0.00528032636774
464.462749246	1297.54188342	2138.00463266	376.0	7.41579430955	0.58467856176	0.0997744985938	563.697043999	1357.94295756	2296.55465855	374.914656993	4.98666207006	0.0579844426752
464.462749246	1297.54188342	2138.00463266	376.0	7.88896931251	0.608141960984	0.103778491636	567.148997673	1367.5308519	2306.67116203	371.991312463	5.3182304044	0.0618398884232
464.462749246	1297.54188342	2138.00463266	376.0	-4.05073173098	0.574328833723	0.0980083333999	566.128732283	1136.73455124	2051.3998006	348.536517071	0.299972756577	0.00348805530904
464.462749246	1297.54188342	2138.00463266	376.0	-1.02902484613	0.386935999087	0.066030033974	536.737680097	1135.41412128	2116.00403378	443.852232406	0.486224660345	0.00565377512029
464.462749246	1297.54188342	2138.00463266	376.0	-9.52109855289	-0.625304673076	-0.106707282095	394.537812214	1212.12933537	1934.44310452	327.775956938	-0.600785370823	-0.00698587640492
464.462749246	1297.54188342	2138.00463266	376.0	15.1302399445	0.335628076368	0.0572744157625	521.128458463	1541.33908798	2461.48986361	399.022317169	9.62804805575	0.11195404716
464.462749246	1297.54188342	2138.00463266	376.0	13.4845724462	0.659886081013	0.112608546248	571.474903156	1538.89407202	2426.30541626	315.936441086	10.2074770385	0.118691593471
464.462749246	1297.54188342	2138.00463266	376.0	-1.86514656155	0.433944338118	0.0740519348324	543.569277907	1231.10305362	2098.12771277	323.455381247	1.06881571777	0.0124280897415
464.462749246	1297.54188342	2138.00463266	376.0	9.43882534466	-0.888883622993	-0.151686625084	357.39862766	1573.68525374	2339.8071558	408.723274399	7.30605279321	0.0849541022466
464.462749246	1297.54188342	2138.00463266	376.0	-6.0649153122	0.100197962851	0.0170986284728	493.554399825	1151.12708639	2008.33646232	363.654976105	-0.149327493746	-0.00173636620635
464.462749246	1297.54188342	2138.00463266	376.0	-7.83710262225	-0.806935931359	-0.137702377365	372.154347816	1172.82826391	1970.44701553	425.464403803	-0.853193547144	-0.00992085519935
464.462749246	1297.54188342	2138.00463266	376.0	18.1087371798	0.533579670491	0.0910545512783	551.254812399	1557.07256768	2525.17027248	416.842892407	10.7990211576	0.12557001346
464.462749246	1297.54188342	2138.00463266	376.0	-2.95765388245	0.553270987408	0.0944148442675	562.348395248	1218.2696304	2074.76985564	294.151829993	0.894337385406	0.0103992719233
464.462749246	1297.54188342	2138.00463266	376.0	11.3115023379	-0.947715524317	-0.161726198689	350.44085466	1575.43851093	2379.84507667	453.96571108	7.39817009871	0.0860252337059
464.462749246	1297.54188342	2138.00463266	376.0	-2.09795137772	-0.236581759634	-0.0403723139306	445.870268872	1239.13407239	2093.15033502	408.145993751	0.689390096302	0.00801616391049
464.462749246	1297.54188342	2138.00463266	376.0	11.216498171	-0.328260274929	-0.0560171117627	428.765724183	1501.60169296	2377.81388318	447.446466036	6.73778947854	0.0783463892853
464.462749246	1297.54188342	2138.00463266	376.0	1.59616070955	-0.488016614821	-0.0832792858057	408.557317277	1464.03378933	2172.13062258	299.539515968	4.52856084161	0.0526576842048
464.462749246	1297.54188342	2138.00463266	376.0	9.3072490874	-0.678776796002	-0.115832217748	382.199501188	1608.73113672	2336.99404933	346.063411419	8.57790107171	0.0997430357176
464.462749246	1297.54188342	2138.00463266	376.0	5.11976002777	0.156415754651	0.0266921083022	497.799546557	1398.20290475	2247.46533924	351.462887936	4.69918468833	0.0546416824224
464.462749246	1297.54188342	2138.00463266	376.0	-10.8420717198	-0.825159153978	-0.140812142317	369.434268087	1228.16593031	1906.20063702	308.600438618	-0.782676949437	-0.00910089476089
464.462749246	1297.54188342	2138.00463266	376.0	-13.504264213	-0.198502618798	-0.0338741670303	453.514072864	996.186075962	1849.28283818	399.582689357	-2.87123368694	-0.0333864382202
464.462749246	1297.54188342	2138.00463266	376.0	0.401878696539	-0.147336674535	-0.0251427772244	455.736117683	1372.49576609	2146.59681781	318.364934041	2.96626931276	0.0344915036367
464.462749246	1297.54188342	2138.00463266	376.0	-9.94923752269	-0.218928042746	-0.037359734257	449.074769908	1091.28248983	1925.28947351	384.932213777	-1.37007493455	-0.0159311038901
464.462749246	1297.54188342	2138.00463266	376.0	7.05702974822	-0.0270777716054	-0.00462078013743	469.976484035	1472.54684753	2288.88425561	346.360924048	6.27874231576	0.0730086315785
464.462749246	1297.54188342	2138.00463266	376.0	-16.5858102352	-0.6444613979	-0.109976347764	395.523503631	986.115493776	1783.39924147	401.760244062	-3.97241567136	-0.0461908798995
464.462749246	1297.54188342	2138.00463266	376.0	-4.29797278949	0.650245504337	0.110963396645	578.339345894	1161.8370885	2046.11377531	305.93734092	0.410851213036	0.00477733968647
464.462749246	1297.54188342	2138.00463266	376.0	-2.73145440573	-0.965595291996	-0.164777353583	352.288013591	1328.44946333	2079.60601093	398.868534006	0.816437909126	0.0094934640596
464.462749246	1297.54188342	2138.00463266	376.0	-6.76566385485	0.187782747735	0.0320448374975	507.156749404	1060.25416526	1993.35442602	425.943511351	-0.942604629568	-0.0109605189485
464.462749246	1297.54188342	2138.00463266	376.0	11.504904074	-0.289345331173	-0.0493763363776	431.645620233	1620.94472327	2383.98001475	331.389671246	9.8777379152	0.114857417619
464.462749246	1297.54188342	2138.00463266	376.0	-12.0224944563	-0.0215354943814	-0.00367499904119	476.643369061	1066.75061193	1880.96314423	337.569163234	-1.68147691413	-0.019552057141
464.462749246	1297.54188342	2138.00463266	376.0	9.61589807515	-0.219709906313	-0.0374931580739	443.15833316	1500.4134553	2343.59297898	400.021190525	6.8049166247	0.0791269374965
464.462749246	1297.54188342	2138.00463266	376.0	17.5506300114	0.459400113718	0.0783959238426	540.000503897	1541.7919569	2513.23791537	431.445454573	10.1623112961	0.11816641042
464.462749246	1297.54188342	2138.00463266	376.0	8.52159262084	-0.41613114798	-0.0710121412935	416.185371491	1554.4902352	2320.19667767	349.521070982	7.64323649184	0.0888748429284
464.462749246	1297.54188342	2138.00463266	376.0	-2.69141366385	-0.619627835211	-0.105738538432	394.306061733	1360.05983261	2080.46208385	326.096189508	1.5530406619	0.0180586123477
464.462749246	1297.54188342	2138.00463266	376.0	-8.14316199237	0.536257543377	0.0915115261735	560.645956657	1029.66117109	1963.90345202	373.596324276	-1.0218039284	-0.0118814410279
464.462749246	1297.54188342	2138.00463266	376.0	0.864907909308	0.634094489568	0.10820725078	574.737574077	1245.26172327	2156.49640383	336.497106488	1.96381957772	0.0228351113688
464.462749246	1297.54188342	2138.00463266	376.0	15.5550573782	0.580055457078	0.0989855728802	559.423176518	1510.73370334	2470.57248002	400.41560016	9.50985456491	0.110579704243
464.462749246	1297.54188342	2138.00463266	376.0	-14.0719799024	-0.919658721495	-0.156938348378	359.325069834	1086.42213089	1837.14505044	391.39784972	-2.59483195127	-0.0301724645496
464.462749246	1297.54188342	2138.00463266	376.0	2.5330463582	-0.861146401124	-0.146953310772	363.181133755	1435.24357498	2192.16128115	393.736572412	3.31471248557	0.0385431684369
464.462749246	1297.54188342	2138.00463266	376.0	-12.1731842423	-0.503318625368	-0.0858905504041	410.246125949	1181.0101283	1877.74138962	286.485135371	-1.14813638009	-0.0133504230243
464.462749246	1297.54188342	2138.00463266	376.0	11.4023299732	0.486780342484	0.08306831783	547.759857782	1385.6757948	2381.78697572	448.351323143	5.76457551401	0.0670299478374
464.462749246	1297.54188342	2138.00463266	376.0	-1.77430811209	-0.901059411742	-0.153764404734	357.894347215	1449.32123701	2100.06984303	292.854258805	3.06996280769	0.0356972419499
464.462749246	1297.54188342	2138.00463266	376.0	2.79414316356	-0.695120260756	-0.118621204907	382.114515451	1491.23915311	2197.74354294	324.389874387	4.942844024	0.0574749305116
464.462749246	1297.54188342	2138.00463266	376.0	5.33362580715	-0.414236986223	-0.0706889054988	416.661079882	1534.75715227	2252.03779951	300.61956736	6.79532701156	0.079015430367
464.462749246	1297.54188342	2138.00463266	376.0	-2.68906794029	-0.565635833399	-0.0965248862456	402.071851896	1308.16368105	2080.51223552	370.276702578	0.878287279742	0.0102126427877
464.462749246	1297.54188342	2138.00463266	376.0	3.15820585971	-0.269241521976	-0.0459456522143	440.864916449	1321.42297485	2205.52722025	443.239328956	1.99228304593	0.0231660819294
464.462749246	1297.54188342	2138.00463266	376.0	-6.04827348617	0.0932960957808	0.0159208354575	492.376291651	1184.91003863	2008.69226533	331.405935047	0.0564369794665	0.000656243947285
464.462749246	1297.54188342	2138.00463266	376.0	-2.00005409176	-0.116733574007	-0.0199204051206	462.470577168	1224.3524148	2095.24338353	408.42039156	0.673697276778	0.00783368926486
464.462749246	1297.54188342	2138.00463266	376.0	3.27207569404	-0.245151870422	-0.0418347901744	444.385870141	1308.51743061	2207.96176259	455.058461832	1.81514637014	0.0211063531412
464.462749246	1297.54188342	2138.00463266	376.0	14.64936988	0.455722433582	0.0777683333758	538.550237543	1582.83213131	2451.20883935	329.826470503	10.9207636356	0.12698562367
464.462749246	1297.54188342	2138.00463266	376.0	3.97306351033	0.636980290036	0.108699708197	576.119423104	1220.76091228	2222.94891457	426.068579188	1.87419878176	0.0217930090903
464.462749246	1297.54188342	2138.00463266	376.0	3.55297467645	0.0555314071658	0.00947634934571	484.855658292	1346.10021796	2213.96739584	383.011519595	3.13998709917	0.0365114778974
464.462749246	1297.54188342	2138.00463266	376.0	-6.00808126223	-0.544000594478	-0.0928328659519	404.816902608	1279.7392531	2009.55157694	324.995421238	0.298618708648	0.00347231056567
464.462749246	1297.54188342	2138.00463266	376.0	-8.43809178138	-0.503316969723	-0.0858902678708	410.61960056	1159.07763291	1957.59783947	387.900606002	-0.79793901048	-0.00927836058698
464.462749246	1297.54188342	2138.00463266	376.0	-14.892014908	0.470299352205	0.0802558621511	550.497412897	982.236018821	1819.61266403	286.879232316	-2.44484443951	-0.0284284237152
464.462749246	1297.54188342	2138.00463266	376.0	-7.88176051937	0.168189666521	0.02870130828	504.772769058	1024.31194553	1969.49222762	440.407513032	-1.47492574964	-0.0171502994144
464.462749246	1297.54188342	2138.00463266	376.0	-12.7023924946	-0.112533614614	-0.0192036885008	464.130785897	1051.75522705	1866.42689267	350.540879724	-2.00122621325	-0.0232700722471
464.462749246	1297.54188342	2138.00463266	376.0	-19.1072283777	-0.753018243359	-0.128501406717	380.887514003	1017.50614517	1729.49120477	331.0975456	-3.93614022617	-0.0457690723973
464.462749246	1297.54188342	2138.00463266	376.0	10.5151734599	0.311216789738	0.0531086671908	518.63609677	1479.91765801	2362.81952837	364.26577359	7.58412735092	0.0881875273362
464.462749246	1297.54188342	2138.00463266	376.0	11.6647236785	-0.308761637629	-0.052689699254	429.463534115	1599.32605037	2387.3969653	358.607380814	9.31212155618	0.108280483211
464.462749246	1297.54188342	2138.00463266	376.0	12.8385989252	-0.761926747517	-0.130021629269	372.111660323	1609.64309103	2412.49447245	430.739721101	8.77379700242	0.102020895377
464.462749246	1297.54188342	2138.00463266	376.0	-13.4899586756	-0.436777172928	-0.074535353742	420.844624189	1036.74388769	1849.58869123	392.000179353	-2.62741486374	-0.0305513356249
464.462749246	1297.54188342	2138.00463266	376.0	-14.5586372958	-0.398786063017	-0.0680522291838	424.739957506	1091.18372847	1826.74029283	310.816606854	-2.11823267288	-0.0246306124754
464.462749246	1297.54188342	2138.00463266	376.0	16.5327489573	-0.0499791043122	-0.00852885739117	464.531978827	1598.20440165	2491.47557128	428.739190804	10.2950803137	0.119710236206
464.462749246	1297.54188342	2138.00463266	376.0	1.18560466032	0.554174424419	0.0945690144059	561.009418439	1278.60868217	2163.35291523	323.734814612	2.48411347777	0.0288850404392
464.462749246	1297.54188342	2138.00463266	376.0	11.903740718	0.137510791102	0.0234660053075	491.015573977	1587.35433582	2392.50716067	314.137250879	9.98772621729	0.116136351364
464.462749246	1297.54188342	2138.00463266	376.0	-4.26025876328	0.630804670394	0.10764584819	575.297486856	1122.75990014	2046.92010294	348.862715939	0.224682137081	0.00261258298931
464.462749246	1297.54188342	2138.00463266	376.0	-8.37621693913	0.391868999066	0.066871842844	537.739807907	1062.80507859	1958.92072646	358.375839967	-0.891828670284	-0.0103701008173
464.462749246	1297.54188342	2138.00463266	376.0	-10.261137367	-0.658920611856	-0.112443790419	390.077367435	1242.07159912	1918.62104039	286.472073837	-0.569070402312	-0.00661709770131
464.462749246	1297.54188342	2138.00463266	376.0	-0.371967374161	0.558502470541	0.0953075888295	563.565586935	1209.83645942	2130.05195297	356.649906616	1.16107187786	0.0135008357891
464.462749246	1297.54188342	2138.00463266	376.0	7.67669667747	-0.275745645288	-0.0470555708682	434.090302101	1574.04322158	2302.13276326	293.999239586	8.2956565597	0.0964611227872
464.462749246	1297.54188342	2138.00463266	376.0	4.12753003176	0.311017112468	0.0530745925714	519.595144783	1423.49378662	2226.25141596	283.162484553	5.49136290019	0.063853056979
464.462749246	1297.54188342	2138.00463266	376.0	-6.69637240118	-0.700750815547	-0.119582050435	384.81438758	1285.55800874	1994.83588051	324.463484185	0.179763540517	0.00209027372694
464.462749246	1297.54188342	2138.00463266	376.0	0.977701202606	-0.336193904828	-0.0573709735202	432.356983274	1275.67116922	2158.90792967	450.879777172	1.17765245925	0.0136936332471
464.462749246	1297.54188342	2138.00463266	376.0	9.62353415751	-0.187466066334	-0.0319907963027	446.070567255	1569.20234205	2343.75623878	328.483329476	8.58967437563	0.0998799346003
464.462749246	1297.54188342	2138.00463266	376.0	12.9573671619	0.47573501792	0.0811834501569	543.90816963	1470.97612326	2415.03374286	400.14944997	7.99892077418	0.0930107066765
464.462749246	1297.54188342	2138.00463266	376.0	13.320799819	-0.395978567126	-0.0675731343219	419.055411787	1546.74857169	2422.8039499	456.999966421	7.9224485251	0.0921214944779
464.462749246	1297.54188342	2138.00463266	376.0	7.41496797338	0.0986534393588	0.0168350579111	489.838553586	1391.03481496	2296.53699144	415.663622897	4.62605662494	0.053791356104
464.462749246	1297.54188342	2138.00463266	376.0	-5.9877169402	-0.174893225244	-0.0298452602806	455.273618912	1086.3460745	2009.98696709	468.367273682	-0.992146858295	-0.0115365913755
464.462749246	1297.54188342	2138.00463266	376.0	18.0348028121	0.712818924592	0.121641454708	579.088060685	1604.03047806	2523.58955228	340.471013536	12.4576568575	0.144856475087
464.462749246	1297.54188342	2138.00463266	376.0	-6.27669122146	-0.0966736558575	-0.0164972108972	465.148603704	1214.71752573	2003.80868357	323.942554131	0.0994953217939	0.00115692234644
464.462749246	1297.54188342	2138.00463266	376.0	18.600489119	0.60336850691	0.102963909029	561.606165486	1595.53787666	2535.68395173	378.539909576	12.0148559038	0.139707626789
464.462749246	1297.54188342	2138.00463266	376.0	1.09922965669	0.116993550154	0.0199647696509	494.964360077	1296.33758979	2161.50621365	370.204263784	1.98412088301	0.0230711730583
464.462749246	1297.54188342	2138.00463266	376.0	0.923308817374	-0.505568567038	-0.0862744994945	409.47464023	1337.11722235	2157.74501795	411.153155375	1.70413004944	0.0198154656912
464.462749246	1297.54188342	2138.00463266	376.0	-14.1140247362	-0.957946598258	-0.163472115744	356.429305891	1011.00220911	1836.24612995	468.814614951	-3.79138990391	-0.0440859291152
464.462749246	1297.54188342	2138.00463266	376.0	11.0419199722	0.271265205139	0.046290990638	511.555022379	1532.35545639	2374.0813932	330.170914434	8.83941183989	0.102783858603
464.462749246	1297.54188342	2138.00463266	376.0	-16.7135305811	-0.0378459872591	-0.00645835960052	474.989799262	1010.68477434	1780.66857456	294.994000957	-2.91770368593	-0.0339267870457
464.462749246	1297.54188342	2138.00463266	376.0	23.5989929891	0.621563341768	0.106068829653	564.19197405	1621.60335918	2642.55219603	456.756862801	13.1629714832	0.153057807944
464.462749246	1297.54188342	2138.00463266	376.0	-5.32175650663	-0.799288960904	-0.136397433601	372.581112087	1286.73052487	2024.22523201	364.913595059	0.335002156021	0.00389537390722
464.462749246	1297.54188342	2138.00463266	376.0	8.14013041569	0.407266356468	0.0694993782369	533.22265154	1467.90364943	2312.04099806	310.914697084	7.25452819444	0.0843549790051
464.462749246	1297.54188342	2138.00463266	376.0	9.2883676742	-0.421750791448	-0.0719711248205	417.658369234	1451.794325	2336.59036384	467.137669603	5.13167880282	0.0596706837537
464.462749246	1297.54188342	2138.00463266	376.0	9.10584649973	-0.678548088841	-0.115793189222	384.565272509	1480.65762315	2332.68805267	467.465157015	5.31578630051	0.0618114686105
464.462749246	1297.54188342	2138.00463266	376.0	15.0567162863	-0.210133218671	-0.0358589110359	442.494778258	1608.78572422	2459.91792439	408.637421918	10.0844403645	0.11726093447
464.462749246	1297.54188342	2138.00463266	376.0	0.911204018958	0.289765495006	0.0494480366905	521.641342655	1239.96808029	2157.4862168	395.876793852	1.34223131052	0.01560734082
464.462749246	1297.54188342	2138.00463266	376.0	-7.83019350281	-0.591827933157	-0.100994527843	398.594602666	1276.44019529	1970.59473283	295.559934873	-0.01008058765	-0.000117216135466
464.462749246	1297.54188342	2138.00463266	376.0	11.4331633095	0.000287728251636	4.91003842382e-05	473.605186652	1487.94709023	2382.44619388	420.893917002	7.14113844398	0.0830364935346
464.462749246	1297.54188342	2138.00463266	376.0	16.7689346974	0.695738233191	0.118726660954	577.463838429	1537.95514563	2496.52523334	381.106249287	10.6209556684	0.123499484516
464.462749246	1297.54188342	2138.00463266	376.0	-6.16041402433	-0.285242489658	-0.0486761927743	439.578434435	1153.32743943	2006.29469543	413.388821568	-0.431149129891	-0.00501336197548
464.462749246	1297.54188342	2138.00463266	376.0	4.49043455196	-0.606748977473	-0.103540781139	393.68379185	1466.61456617	2234.01033141	373.711973386	4.70329738107	0.0546895044311
464.462749246	1297.54188342	2138.00463266	376.0	14.3582844106	0.661460253366	0.112877176342	572.521554528	1503.71435796	2444.98541853	368.74950604	9.4347909415	0.109706871413
464.462749246	1297.54188342	2138.00463266	376.0	-7.8760064117	-0.379841880135	-0.0648194334702	427.610843588	1086.6801917	1969.61525071	455.324215428	-1.38556753205	-0.0161112503727
464.462749246	1297.54188342	2138.00463266	376.0	-11.6398290299	-0.175703650431	-0.029983558094	454.576218794	1116.52136474	1889.14454877	318.046965231	-1.32446528706	-0.0154007591519
464.462749246	1297.54188342	2138.00463266	376.0	-8.51322938009	-0.0233456669288	-0.00398390220629	475.686817331	1153.08019696	1955.99139413	327.224379841	-0.532403559896	-0.00619073906856
464.462749246	1297.54188342	2138.00463266	376.0	10.3104860185	0.613500679351	0.104692948695	564.696013728	1498.70084936	2358.44330139	295.046438303	8.73830068384	0.101608147487
464.462749246	1297.54188342	2138.00463266	376.0	12.3313599215	-0.266740236982	-0.0455188117716	435.858396499	1554.05481211	2401.64967906	411.736470449	8.30852704931	0.0966107796431
464.462749246	1297.54188342	2138.00463266	376.0	-4.39915948121	0.647797012611	0.110545565292	578.171886478	1098.01430479	2043.95039916	367.764207885	0.0627324534947	0.00072944713366
464.462749246	1297.54188342	2138.00463266	376.0	-1.21868373474	-0.147210757532	-0.0251212896812	458.220370131	1232.31549663	2111.94911796	421.413251191	0.788420962974	0.00916768561598
464.462749246	1297.54188342	2138.00463266	376.0	-6.14107022999	-0.573905123894	-0.0979360279683	401.307938669	1196.39250335	2006.70826665	409.007824628	-0.27826862366	-0.00323568167047
464.462749246	1297.54188342	2138.00463266	376.0	-16.6063699105	-0.434620046661	-0.0741672434575	420.331713385	1064.57003946	1782.95967466	298.057921811	-2.70627911107	-0.0314683617566
464.462749246	1297.54188342	2138.00463266	376.0	13.6153645686	-0.56207023306	-0.0959164220238	396.984210542	1596.7390454	2429.10175789	435.378501954	8.9008666753	0.103498449713
464.462749246	1297.54188342	2138.00463266	376.0	-16.1440423677	-0.941624258471	-0.160686733527	358.456377078	1006.73502625	1792.84425894	427.65285561	-4.02287975874	-0.0467776716133
464.462749246	1297.54188342	2138.00463266	376.0	11.6773339535	-0.462637267532	-0.0789483391693	409.938699499	1574.45498716	2387.66657356	403.272886902	8.36118202893	0.0972230468481
464.462749246	1297.54188342	2138.00463266	376.0	15.8725953435	-0.328000476313	-0.0559727775279	426.747131084	1616.24693156	2477.36145643	434.367393786	10.0909721644	0.117336885632
464.462749246	1297.54188342	2138.00463266	376.0	-5.56267567963	0.238007420788	0.0406156008171	514.760023059	1049.42844141	2019.07436893	454.885904466	-0.890429856947	-0.0103538355459
464.462749246	1297.54188342	2138.00463266	376.0	1.91364739336	-0.241301662892	-0.0411777581727	444.650041598	1318.44774647	2178.91850259	415.820714521	1.87023136422	0.0217468763281
464.462749246	1297.54188342	2138.00463266	376.0	-4.37806950052	-0.58516986672	-0.0998583390307	399.350892876	1322.94783986	2044.40130392	322.102571183	0.785126754666	0.00912938086821
464.462749246	1297.54188342	2138.00463266	376.0	8.67256669905	-0.514446466658	-0.0877894994297	404.584873096	1505.83602185	2323.42451046	413.00361551	6.24123565697	0.0725725076392
464.462749246	1297.54188342	2138.00463266	376.0	6.79037371645	0.672923687507	0.114833393772	578.301378403	1339.08311111	2283.1831373	365.798647785	4.70121878207	0.0546653346753
464.462749246	1297.54188342	2138.00463266	376.0	-15.5229367008	-0.429346286626	-0.0732672844071	420.588169693	1095.28967511	1806.12352688	290.245682072	-2.25451629459	-0.026215305751
464.462749246	1297.54188342	2138.00463266	376.0	10.9432959656	0.601975100628	0.102726126387	565.906237838	1381.71199519	2371.97280737	424.354574342	5.92624351749	0.0689098083429
464.462749246	1297.54188342	2138.00463266	376.0	0.680262183764	-0.42251557076	-0.0721016332356	419.245595465	1374.05924923	2152.54866967	359.243824966	2.53953334833	0.0295294575387
464.462749246	1297.54188342	2138.00463266	376.0	-8.37199390268	-0.339439417826	-0.0579248153287	432.060380531	1175.57326288	1959.01101518	351.377371768	-0.541377220236	-0.00629508395624
464.462749246	1297.54188342	2138.00463266	376.0	8.59137611741	0.16488434116	0.0281372595835	498.98422715	1405.68841056	2321.68865206	417.016014352	5.23334976019	0.0608529041883
464.462749246	1297.54188342	2138.00463266	376.0	-3.87926985193	0.356967111771	0.0609158893807	532.166426328	1113.38369582	2055.06566352	409.515541371	0.00443688014226	5.15916295612e-05
464.462749246	1297.54188342	2138.00463266	376.0	-13.8827759716	-0.456554955582	-0.0779104019765	417.085345582	1101.09205056	1841.19023925	323.012843109	-1.97341101665	-0.0229466397284
464.462749246	1297.54188342	2138.00463266	376.0	-2.51559996905	0.567582630061	0.0968571041059	565.098396475	1143.83445607	2084.22098879	375.288136243	0.528330186623	0.00614337426305
464.462749246	1297.54188342	2138.00463266	376.0	-5.5825793688	0.00225905578514	0.000385504400195	479.879685784	1101.3716716	2018.64882714	437.397469756	-0.603963828191	-0.00702283521152
464.462749246	1297.54188342	2138.00463266	376.0	-14.1006850713	-0.68948935949	-0.117660300254	389.514703187	1001.29825619	1836.5313326	445.718373228	-3.55222884058	-0.0413049865184
464.462749246	1297.54188342	2138.00463266	376.0	3.25466172607	-0.510550827238	-0.0871247145458	406.253661974	1445.25230203	2207.58945114	356.083487136	4.25001165736	0.0494187402019
464.462749246	1297.54188342	2138.00463266	376.0	-3.46141505174	-0.952536598098	-0.162548907525	352.930995301	1394.04935399	2063.9994185	317.019069214	1.62924523249	0.0189447120057
464.462749246	1297.54188342	2138.00463266	376.0	-20.0259294396	-0.639175513103	-0.109074319642	394.579665861	1030.93570609	1709.84933351	284.333961556	-3.78124524829	-0.0439679680034
464.462749246	1297.54188342	2138.00463266	376.0	0.135173932937	0.0687706549994	0.0117356066552	488.635304571	1271.93496849	2140.89465761	380.324384553	1.39375295115	0.0162064296645
464.462749246	1297.54188342	2138.00463266	376.0	6.31277178617	-0.365749721409	-0.0624146282267	425.168148698	1439.42020447	2272.9719859	408.383632732	4.69440468925	0.0545861010378
464.462749246	1297.54188342	2138.00463266	376.0	7.44356479282	-0.772717632831	-0.131863077275	373.540094102	1455.01750404	2297.14839277	468.590794621	4.36886415978	0.0508007460439
464.462749246	1297.54188342	2138.00463266	376.0	2.35877765019	-0.922555590347	-0.157432694598	355.803144383	1437.4222343	2188.4354081	395.210029413	3.24309218296	0.0377103742205
464.462749246	1297.54188342	2138.00463266	376.0	2.00618136869	-0.203345159923	-0.034700539236	449.377671214	1333.72445997	2180.89688327	397.794752079	2.23361147784	0.0259722264865
464.462749246	1297.54188342	2138.00463266	376.0	-0.894717723556	0.518689320111	0.0885135358551	556.703816618	1234.45001103	2118.87552628	327.721698641	1.36072452539	0.0158223782022
464.462749246	1297.54188342	2138.00463266	376.0	6.0435436546	-0.627263117238	-0.107041487583	388.994392399	1574.96668428	2267.21587598	303.254799302	7.46085785918	0.0867541611532
464.462749246	1297.54188342	2138.00463266	376.0	4.42113376508	-0.468187085594	-0.079895407098	411.277109889	1463.28780022	2232.52867738	357.963767268	4.87980701944	0.0567419420865
464.462749246	1297.54188342	2138.00463266	376.0	8.31596905784	0.363183355758	0.06197668187	528.504683477	1395.58377852	2315.80043637	391.711974371	5.43137816671	0.0631555600781
464.462749246	1297.54188342	2138.00463266	376.0	11.4224697906	0.533592427298	0.0910567282079	551.376867749	1534.95377496	2382.21756595	295.886923238	9.55536944168	0.111108946996
464.462749246	1297.54188342	2138.00463266	376.0	-17.9230966248	-0.394315648267	-0.0672893597725	427.715786451	977.406365362	1754.80799651	349.685844696	-3.90381024587	-0.0453931423938
464.462749246	1297.54188342	2138.00463266	376.0	13.3876277191	-0.719644774446	-0.122806275503	377.638646972	1585.20221386	2424.2327335	461.39187267	8.26054959061	0.0960529022164
464.462749246	1297.54188342	2138.00463266	376.0	-2.17886060682	-0.261507073215	-0.0446257804122	442.389762749	1278.61185825	2091.42049195	370.41887095	0.905851207936	0.0105331535807
464.462749246	1297.54188342	2138.00463266	376.0	11.4008310367	0.276399423205	0.0471671370657	511.382670679	1578.87670308	2381.75492839	291.495554631	10.0223781281	0.116539280559
464.462749246	1297.54188342	2138.00463266	376.0	-2.549838705	-0.384854698173	-0.0656748631694	424.92213561	1337.01318338	2083.48896302	321.553644036	1.49102480959	0.0173374977859
464.462749246	1297.54188342	2138.00463266	376.0	-9.18867577765	-0.573063511872	-0.0977924081693	401.925264138	1127.50028433	1941.55031886	412.124770387	-1.24835335233	-0.0145157366549
464.462749246	1297.54188342	2138.00463266	376.0	5.47883584237	0.382397643461	0.0652555705565	533.279095241	1328.43272396	2255.14239679	393.430577589	3.63892107875	0.0423130357994
464.462749246	1297.54188342	2138.00463266	376.0	5.50425703814	0.621969679495	0.106138170562	573.343612798	1236.85184805	2255.68590313	445.490442287	2.25756059845	0.0262507046331
464.462749246	1297.54188342	2138.00463266	376.0	-8.55468951214	0.463581638259	0.0791094945835	548.36724335	1115.85848755	1955.10497458	290.879243684	-0.524579710432	-0.00609976407479
464.462749246	1297.54188342	2138.00463266	376.0	5.12433330591	0.446793466825	0.0762446189121	543.165685379	1324.88113367	2247.56311614	379.516297088	3.67095427101	0.0426855147792
464.462749246	1297.54188342	2138.00463266	376.0	7.45894035047	-0.266235575579	-0.0454326920783	435.261223936	1577.76815249	2297.4771229	284.447746478	8.37329356136	0.0973638786205
464.462749246	1297.54188342	2138.00463266	376.0	2.20179262956	-0.27235258499	-0.0464765503396	437.680022073	1422.63241693	2185.07906108	324.766622082	4.05809629163	0.0471871661817
464.462749246	1297.54188342	2138.00463266	376.0	9.77486391997	-0.645148167038	-0.110093543863	387.16981112	1560.74819688	2346.99167611	399.073668107	7.47139395542	0.0868766739002
464.462749246	1297.54188342	2138.00463266	376.0	-0.879893088809	-0.989451874023	-0.168848442666	348.663054325	1395.61371592	2119.19247766	374.915707418	1.91119227145	0.0222231659471
464.462749246	1297.54188342	2138.00463266	376.0	-11.9138833001	-0.908311257964	-0.155001921154	359.580631476	1182.75323232	1883.28525578	340.951391984	-1.30026861979	-0.0151194025557
464.462749246	1297.54188342	2138.00463266	376.0	-2.10405754358	-0.082472213894	-0.0140737566372	467.408279895	1183.27110899	2093.01978491	442.340396023	0.383301312254	0.00445699200295
464.462749246	1297.54188342	2138.00463266	376.0	11.4283746878	0.556107339719	0.0948988634333	558.541111221	1386.69157108	2382.34381293	437.111130627	5.97022634369	0.0694212365545
464.462749246	1297.54188342	2138.00463266	376.0	2.87672635034	-0.766682605808	-0.130833209182	374.084428512	1458.89382098	2199.5091753	366.530925813	4.06345573896	0.0472494853368
464.462749246	1297.54188342	2138.00463266	376.0	9.68467507594	0.466436190408	0.0795966195235	545.282687974	1360.83599961	2345.06343444	438.944746861	4.96812510535	0.0577688965738
464.462749246	1297.54188342	2138.00463266	376.0	-9.56190599706	-0.562808783242	-0.0960424544782	403.015050831	1147.65031659	1933.57063947	382.905272049	-1.07664135505	-0.0125190855238
464.462749246	1297.54188342	2138.00463266	376.0	11.9297296969	0.112505089969	0.0191988208138	487.152304393	1602.511614	2393.06280625	303.398887857	10.3063604144	0.119841400167
464.462749246	1297.54188342	2138.00463266	376.0	-4.64952034165	0.116717613157	0.0199176814261	495.752430468	1215.78783251	2038.59767236	327.057409382	0.415013476157	0.00482573809485
464.462749246	1297.54188342	2138.00463266	376.0	-9.37523341776	-0.136838433198	-0.0233512684638	461.820137445	1007.00305029	1937.56170787	468.738520133	-2.24516298145	-0.026106546296
464.462749246	1297.54188342	2138.00463266	376.0	10.3338409172	-0.53087512398	-0.09059302457	401.865698633	1539.83823124	2358.9426302	417.238700329	7.21546033958	0.083900701623
464.462749246	1297.54188342	2138.00463266	376.0	-10.8329336369	0.116702944891	0.0199151783091	497.513265278	1006.27690097	1906.39600965	402.605843402	-2.04752013688	-0.0238083736846
464.462749246	1297.54188342	2138.00463266	376.0	-7.21765781519	0.221931753724	0.0378723129221	511.420305378	1146.34867556	1983.6907742	325.921793262	-0.262401027736	-0.00305117474112
464.462749246	1297.54188342	2138.00463266	376.0	0.915271219426	0.236539890881	0.0403651690924	511.725109077	1313.97566495	2157.57317374	331.872399704	2.53288380646	0.0294521372845
464.462749246	1297.54188342	2138.00463266	376.0	-7.11543889221	-0.809903673164	-0.138208817946	371.103243936	1325.93614359	1985.87621951	288.836831988	0.253988116101	0.00295335018722
464.462749246	1297.54188342	2138.00463266	376.0	-14.7078091819	-0.355516621095	-0.0606683653746	431.920850936	1016.13049141	1823.55099099	375.49964865	-2.93457845673	-0.0341230053108
464.462749246	1297.54188342	2138.00463266	376.0	17.8394694751	-0.128539471662	-0.0219350634235	453.483931559	1614.1039456	2519.41331648	451.825439323	10.6368696503	0.123684530817
464.462749246	1297.54188342	2138.00463266	376.0	-17.0375781374	-0.771311236751	-0.131623077944	376.845245891	1109.87104489	1773.74042279	287.024132013	-2.59883838938	-0.0302190510393
464.462749246	1297.54188342	2138.00463266	376.0	-6.10260174962	-0.0273063146371	-0.00465978065479	475.754282255	1093.65422511	2007.53072454	438.122217174	-0.761578775458	-0.00885556715649
464.462749246	1297.54188342	2138.00463266	376.0	11.6541254347	0.143597488602	0.0245046908877	494.699401081	1456.09175496	2387.17037435	436.379218314	6.69136276437	0.0778065437717
464.462749246	1297.54188342	2138.00463266	376.0	-6.42102269627	-0.0956845527584	-0.0163284219724	466.439477143	1070.04148613	2000.72286995	464.241906682	-1.12646414979	-0.0130984203464
464.462749246	1297.54188342	2138.00463266	376.0	13.027574662	-0.203338842252	-0.0346994611352	444.773981655	1531.91641969	2416.53478246	439.844381112	7.93672579344	0.0922875092261
464.462749246	1297.54188342	2138.00463266	376.0	-18.6558926579	-1.00410812886	-0.171349510044	350.418747133	1022.90067138	1739.14078337	365.821364863	-4.11013505674	-0.0477922681016
464.462749246	1297.54188342	2138.00463266	376.0	17.732029009	0.409072258965	0.0698075527245	531.951092003	1559.43934451	2517.11623434	425.725797831	10.5044976686	0.122145321728
464.462749246	1297.54188342	2138.00463266	376.0	-4.96073056111	-0.625118880001	-0.106675576792	393.600882317	1353.58335647	2031.94398345	284.759744669	1.11616722877	0.0129786887067
464.462749246	1297.54188342	2138.00463266	376.0	9.52473777678	0.117861859915	0.020112945378	489.171691757	1532.346687	2341.64396758	320.12558882	8.32211621309	0.0967687931754
464.462749246	1297.54188342	2138.00463266	376.0	-19.8870845751	-0.847113354249	-0.144558592875	370.443224126	982.604577525	1712.81784315	359.770041494	-4.68605304282	-0.05448898887
464.462749246	1297.54188342	2138.00463266	376.0	10.531064015	0.425825931798	0.0726665412625	534.711835952	1532.83368585	2363.15926917	295.613747372	9.14248369953	0.106307949995
464.462749246	1297.54188342	2138.00463266	376.0	-18.5629454345	-1.01389074642	-0.173018898706	348.627072581	1047.64632854	1741.12799931	344.854598195	-3.74612212543	-0.0435595595981
464.462749246	1297.54188342	2138.00463266	376.0	-7.58791753489	0.158079190874	0.026975971139	501.965162493	1145.14217665	1975.77460424	328.667265103	-0.354658687671	-0.00412393822874
464.462749246	1297.54188342	2138.00463266	376.0	-3.32853158659	0.35102724549	0.0599022603224	531.144398305	1137.4821223	2066.84047314	398.213952535	0.24378080083	0.00283466047477
464.462749246	1297.54188342	2138.00463266	376.0	-5.70245952585	-0.00884458947631	-0.00150931561029	478.009393811	1134.64173021	2016.08578382	403.434659801	-0.317273108213	-0.00368922218852
464.462749246	1297.54188342	2138.00463266	376.0	-11.0361450207	-0.3108253703	-0.0530418720649	435.787109747	1168.9767869	1902.05134085	297.287444204	-0.954052435852	-0.011093632975
464.462749246	1297.54188342	2138.00463266	376.0	12.9127174732	0.429086846432	0.0732230113366	536.57322247	1478.01755649	2414.07913044	399.488351482	8.05396754029	0.0936507853522
464.462749246	1297.54188342	2138.00463266	376.0	-8.51814323363	0.00796728918657	0.00135960566324	480.355434522	1125.38396929	1955.88633571	350.146931902	-0.706733496256	-0.00821783135181
464.462749246	1297.54188342	2138.00463266	376.0	-18.3605136779	-0.852069705671	-0.145404386633	369.904924244	983.758010325	1745.45599965	391.79306508	-4.50316308083	-0.052362361405
464.462749246	1297.54188342	2138.00463266	376.0	16.5268931282	-0.193305861178	-0.032987348324	444.959353614	1597.94860779	2491.35037338	448.442411975	9.96100270049	0.115825612796
464.462749246	1297.54188342	2138.00463266	376.0	-1.78191571591	-0.157830968998	-0.026933612457	456.778107419	1215.99416255	2099.90719211	427.134922136	0.61028928761	0.00709638706523
464.462749246	1297.54188342	2138.00463266	376.0	-6.92513167104	-0.343594525357	-0.0586338780472	432.137067448	1110.68362798	1989.94499672	447.124301287	-0.985102183452	-0.0114546765518
464.462749246	1297.54188342	2138.00463266	376.0	14.8628948856	0.273594620892	0.0466885018588	511.377301419	1567.05685135	2455.77401386	377.339861093	10.1076989922	0.11753138363
464.462749246	1297.54188342	2138.00463266	376.0	-12.7523725574	-0.0701902071097	-0.0119778510426	471.262079901	992.643741442	1865.35831661	401.452495269	-2.66789735204	-0.031022062233
464.462749246	1297.54188342	2138.00463266	376.0	-5.15343762828	-0.499941466747	-0.0853142434722	411.20698543	1149.73884284	2027.82389743	466.87806916	-0.566274991678	-0.00658459292649
464.462749246	1297.54188342	2138.00463266	376.0	-15.1888048051	-0.950936445356	-0.162275843917	357.456777536	1003.85682029	1813.26728228	451.953684455	-3.99820584114	-0.0464907655947
464.462749246	1297.54188342	2138.00463266	376.0	-9.14232296477	-0.650543359232	-0.111014225125	391.513553223	1188.42038767	1942.54134414	362.60740325	-0.735530167849	-0.00855267637034
464.462749246	1297.54188342	2138.00463266	376.0	2.57311292425	-0.494606465006	-0.0844038336188	410.353124053	1362.04377699	2193.01790619	420.621005141	2.3533079503	0.0273640459337
464.462749246	1297.54188342	2138.00463266	376.0	8.09870907423	-0.795776162644	-0.135797979973	369.29650863	1528.61761787	2311.15540786	413.241281357	6.21371563623	0.0722525073981
464.462749246	1297.54188342	2138.00463266	376.0	10.3504174739	0.446907978676	0.0762641601836	540.875895585	1411.40977699	2359.29703776	407.011365177	6.20804465174	0.0721865657179
464.462749246	1297.54188342	2138.00463266	376.0	-6.3077567109	-0.370238245532	-0.0631805879747	428.146081821	1159.40433133	2003.14450197	415.594088817	-0.461864708355	-0.00537051986459
464.462749246	1297.54188342	2138.00463266	376.0	-6.23225796452	-0.371631840837	-0.0634184028733	428.434933685	1109.41800634	2004.75866866	466.905728641	-0.967811756309	-0.0112536250734
464.462749246	1297.54188342	2138.00463266	376.0	-8.70842417574	-0.0332404574712	-0.00567243301556	475.883905581	1023.84498084	1951.81812035	452.089233936	-1.81678118902	-0.021125362663
464.462749246	1297.54188342	2138.00463266	376.0	11.7539381312	0.220357990444	0.0376037526354	503.046492239	1585.31200651	2389.30437443	300.945875683	10.1002403093	0.117444654759
464.462749246	1297.54188342	2138.00463266	376.0	-14.5662822542	-0.0531345720506	-0.00906733311444	471.941028311	1069.25695003	1826.57684326	285.378864921	-2.06365588085	-0.0239959986146
464.462749246	1297.54188342	2138.00463266	376.0	-8.57634849056	-0.334082584641	-0.0570106799729	433.638849972	1089.09015301	1954.64190462	431.912901637	-1.37070956377	-0.0159384832996
464.462749246	1297.54188342	2138.00463266	376.0	9.57908129985	-0.251411870717	-0.0429030496105	439.068546932	1493.75511143	2342.80583462	409.982176254	6.56623828673	0.0763516079853
464.462749246	1297.54188342	2138.00463266	376.0	-1.35391538516	-0.358519938731	-0.0611808769165	429.437720043	1228.28665549	2109.05785901	451.333483476	0.602258424102	0.00700300493142
464.462749246	1297.54188342	2138.00463266	376.0	-5.87937484584	-0.983687183029	-0.167864707002	350.017060634	1340.57681192	2012.30332609	321.709453538	0.477282935904	0.00554980158027
464.462749246	1297.54188342	2138.00463266	376.0	-6.88849519514	0.392610710956	0.0669984148388	538.132590007	1045.2845245	1990.72828627	407.311171768	-0.884548328942	-0.0102854456854
464.462749246	1297.54188342	2138.00463266	376.0	7.66112711653	0.218705638182	0.0373217812597	506.354631129	1420.68557898	2301.79988533	374.759675216	5.63399023425	0.0655115143518
464.462749246	1297.54188342	2138.00463266	376.0	-7.37465005826	0.0558323625279	0.00952770691602	487.398913269	1109.92854207	1980.33427277	383.006817438	-0.658035098236	-0.00765157090972
464.462749246	1297.54188342	2138.00463266	376.0	8.18067306496	-0.679671317039	-0.115984866389	383.616114469	1520.61067139	2312.90780177	408.681015914	6.24187472038	0.072579938609
464.462749246	1297.54188342	2138.00463266	376.0	1.76713302872	-0.761586146189	-0.129963506176	373.471371936	1513.55083085	2175.78601868	288.763815901	5.21888769433	0.0606847406317
464.462749246	1297.54188342	2138.00463266	376.0	3.55224753484	-0.0100966734162	-0.00172298181164	472.737676336	1447.01710874	2213.95184952	294.197064443	5.29284715401	0.061544734349
464.462749246	1297.54188342	2138.00463266	376.0	3.27870736306	-0.291890488642	-0.0498106635908	438.046172485	1311.70496411	2208.10354798	458.352411386	1.79937231776	0.0209229339275
464.462749246	1297.54188342	2138.00463266	376.0	4.1275050104	0.190372364601	0.0324867516384	504.999698995	1320.5111077	2226.250881	400.740074308	2.91956411007	0.0339484198845
464.462749246	1297.54188342	2138.00463266	376.0	-11.496921198	-0.383658203345	-0.0654706831647	427.533255293	1054.45130222	1892.19992484	410.215367318	-2.1289913021	-0.0247557128151
464.462749246	1297.54188342	2138.00463266	376.0	-4.72465674487	0.587215149696	0.100207363429	568.147077102	1140.44646875	2036.99125258	328.397706731	0.233806129504	0.00271867592447
464.462749246	1297.54188342	2138.00463266	376.0	-11.4535990241	0.199535726342	0.0340504652461	509.539570366	1006.08377104	1893.12615492	377.502813515	-2.01527475114	-0.0234334273389
464.462749246	1297.54188342	2138.00463266	376.0	-4.81224077931	0.653496729498	0.111518213225	579.01877755	1110.02242216	2035.11870187	346.077502156	0.0910004491467	0.00105814475752
464.462749246	1297.54188342	2138.00463266	376.0	-5.26936336656	0.0122288803517	0.00208683965045	481.406750482	1091.54381466	2025.34539977	452.394834629	-0.66567992416	-0.00774046423441
464.462749246	1297.54188342	2138.00463266	376.0	-3.8544887787	0.399871901432	0.0682375258416	538.834713678	1102.46352392	2055.59548401	414.297246413	-0.0454302842072	-0.000528259118689
464.462749246	1297.54188342	2138.00463266	376.0	2.14346775505	0.404238824011	0.0689827344729	539.194081339	1233.67027229	2183.83207257	410.967718936	1.53030088875	0.0177941963808
464.462749246	1297.54188342	2138.00463266	376.0	1.49961316528	0.210429582727	0.0359094851069	509.734541853	1245.59109138	2170.06643161	414.740798378	1.38151160448	0.0160640884241
464.462749246	1297.54188342	2138.00463266	376.0	9.38615713985	0.427431995158	0.0729406135082	537.768962925	1414.42320939	2338.68110714	386.488934829	6.14487605116	0.0714520471065
464.462749246	1297.54188342	2138.00463266	376.0	6.15079686328	0.0229788433039	0.00392130431807	480.218461442	1351.2241127	2269.50895455	438.066380403	3.42529839165	0.0398290510657
464.462749246	1297.54188342	2138.00463266	376.0	8.8958853665	-0.925248113374	-0.157892169518	353.925045033	1523.54880721	2328.19907392	450.725221668	5.90812681628	0.0686991490265
464.462749246	1297.54188342	2138.00463266	376.0	6.28356721891	-0.847104527173	-0.144557086548	361.880853384	1598.47697274	2272.3475909	311.989764778	7.6778327093	0.0892771245267
464.462749246	1297.54188342	2138.00463266	376.0	-20.734923994	-0.846563288313	-0.144464724968	368.967733606	1029.35330675	1694.69099709	296.369956736	-4.11336765594	-0.0478298564645
464.462749246	1297.54188342	2138.00463266	376.0	15.7851222355	0.104098622924	0.0177642701236	485.97810043	1610.55837442	2475.49127733	378.95480248	10.905163026	0.126804221233
464.462749246	1297.54188342	2138.00463266	376.0	9.98301051107	-0.138873817968	-0.0236986037488	453.243512568	1539.92712727	2351.44185987	358.271220032	8.00426114719	0.0930728040371
464.462749246	1297.54188342	2138.00463266	376.0	5.72686176989	-0.740919856211	-0.126436835531	374.880121373	1583.69698592	2260.44520261	301.868095316	7.43214935285	0.0864203413122
464.462749246	1297.54188342	2138.00463266	376.0	1.20950267406	0.128597130057	0.0219449027401	495.048333404	1347.25259876	2163.86385587	321.562923706	3.05177528537	0.0354857591322
464.462749246	1297.54188342	2138.00463266	376.0	-4.61537781249	-0.681082416376	-0.116225668324	387.34099407	1291.77789593	2039.32764122	360.208751221	0.501058213675	0.00582625829855
464.462749246	1297.54188342	2138.00463266	376.0	-8.36283102007	-0.381300515624	-0.0650683473761	427.705709682	1067.18724881	1959.20691803	464.313959537	-1.67166067253	-0.0194379147969
464.462749246	1297.54188342	2138.00463266	376.0	-8.90620964369	0.459152766971	0.0783537145002	547.872281265	1087.17611802	1947.58945789	312.541058598	-0.737160898941	-0.00857163835977
464.462749246	1297.54188342	2138.00463266	376.0	9.02438841642	0.0879415880333	0.015007096934	488.084382847	1400.99918553	2330.94647508	441.862906701	4.97918936038	0.0578975507021
464.462749246	1297.54188342	2138.00463266	376.0	10.3830268219	-0.681481181201	-0.116293716928	381.993664352	1602.76922001	2359.99422713	375.231342763	8.53128673602	0.0992010085584
464.462749246	1297.54188342	2138.00463266	376.0	-7.0310290455	0.0402030356644	0.00686058629085	485.050764852	1123.43503822	1987.68090595	379.19510287	-0.517513862081	-0.00601760304745
464.462749246	1297.54188342	2138.00463266	376.0	-4.22453508244	-0.264201583604	-0.0450855944717	442.245388627	1189.23930865	2047.68387689	416.199179613	0.0869505650276	0.00101105308172
464.462749246	1297.54188342	2138.00463266	376.0	8.18620396064	0.112342892308	0.0191711420321	490.459673693	1441.57892707	2313.02605258	380.98745182	5.94904948541	0.0691749940164
464.462749246	1297.54188342	2138.00463266	376.0	-0.424910815178	-0.357004462898	-0.0609222632932	426.545453372	1414.90714158	2128.92001975	287.467424795	3.39367808843	0.0394613731213
464.462749246	1297.54188342	2138.00463266	376.0	9.65182813303	0.404937896592	0.0691020301351	533.175439502	1459.85593454	2344.36116528	351.329791241	7.22641737142	0.08402810897
464.462749246	1297.54188342	2138.00463266	376.0	-8.23883598212	0.626948101427	0.106987730619	574.946971001	1046.04655055	1961.85793769	340.864416135	-0.812890620815	-0.0094522165211
464.462749246	1297.54188342	2138.00463266	376.0	7.82144070042	0.34661880199	0.0591499662099	525.115215638	1427.13453679	2305.22739718	352.977644753	6.10246839988	0.0709589348823
464.462749246	1297.54188342	2138.00463266	376.0	21.4065133737	0.669326587505	0.114219554182	571.944490661	1615.44949838	2595.67688028	408.282891247	12.9549586307	0.150639053846
464.462749246	1297.54188342	2138.00463266	376.0	6.99875489169	0.592242808617	0.101065325703	564.378055399	1373.80950505	2287.63833648	349.450776026	5.33478434511	0.062032376106
464.462749246	1297.54188342	2138.00463266	376.0	10.0385594468	0.513318919499	0.0875970852387	552.565970722	1360.2906817	2352.62949869	439.772846261	5.10180445733	0.0593233076433
464.462749246	1297.54188342	2138.00463266	376.0	10.3809185249	-0.628881878964	-0.107317726786	389.193022722	1561.03334146	2359.94915164	409.72278746	7.56508276086	0.0879660786146
464.462749246	1297.54188342	2138.00463266	376.0	16.6077386899	0.526362458381	0.0898229451162	551.844060109	1472.02118375	2493.07885523	469.21361137	8.45903245802	0.0983608425352
464.462749246	1297.54188342	2138.00463266	376.0	1.26508256286	0.577365312116	0.098526503774	566.043647935	1236.18508046	2165.05215646	362.823428068	1.74566868252	0.0202984730526
464.462749246	1297.54188342	2138.00463266	376.0	-19.0834477914	-0.951590305768	-0.162387424193	356.362449452	1033.33276643	1729.99963481	340.304418931	-3.9428505023	-0.045847098864
464.462749246	1297.54188342	2138.00463266	376.0	-4.32160489371	0.25980857211	0.0443359338071	517.250839316	1143.00153732	2045.60851983	385.356143197	0.10739733116	0.00124880617628
464.462749246	1297.54188342	2138.00463266	376.0	-14.6689696448	-0.595501842618	-0.10162147485	399.107204515	1104.64028835	1824.38138209	320.633889229	-2.15885442619	-0.0251029584441
464.462749246	1297.54188342	2138.00463266	376.0	0.369887937383	-0.325695402581	-0.0555794202357	433.776447997	1264.75388115	2145.9128539	447.382524749	1.05199791665	0.0122325339145
464.462749246	1297.54188342	2138.00463266	376.0	-15.2725451016	-0.180713155017	-0.0308384223578	454.578515943	1050.37935941	1811.47691086	306.519035513	-2.43106725245	-0.0282682238656
464.462749246	1297.54188342	2138.00463266	376.0	-12.9340046225	0.00620079433429	0.00105815602974	480.204361768	1086.77415097	1861.47501465	294.496501905	-1.6301401224	-0.0189551177023
464.462749246	1297.54188342	2138.00463266	376.0	-15.5678144328	-0.121789620421	-0.0207832116759	463.573253559	1006.78549313	1805.16403889	334.8052922	-2.88175011565	-0.033508722275
464.462749246	1297.54188342	2138.00463266	376.0	-14.129344875	-0.217369373626	-0.0370937497655	449.137478377	1082.84854	1835.91858467	303.932566295	-1.9942685866	-0.0231891696116
464.462749246	1297.54188342	2138.00463266	376.0	3.8710316975	-0.927616320987	-0.15829630051	354.223957791	1487.32310001	2220.76746969	379.22041189	4.55667915058	0.0529846412858
464.462749246	1297.54188342	2138.00463266	376.0	-10.347238927	-0.144456575717	-0.0246512927845	458.451647797	1174.2193252	1916.78018505	284.109212056	-0.753939273554	-0.008766735739
464.462749246	1297.54188342	2138.00463266	376.0	19.1116247418	0.491428047356	0.0838614415284	543.937696609	1599.86745756	2546.61205502	402.80690085	11.8815357462	0.138157392398
464.462749246	1297.54188342	2138.00463266	376.0	10.2188304992	-0.663805058908	-0.113277313807	385.193381574	1542.72731024	2356.48370214	428.563010323	7.01229922167	0.0815383630427
464.462749246	1297.54188342	2138.00463266	376.0	-7.10011436905	-0.760718380636	-0.129815423317	378.005609296	1158.27183496	1986.20385853	449.926414272	-0.894896301639	-0.0104057709493
464.462749246	1297.54188342	2138.00463266	376.0	-8.60952628737	-0.649663232906	-0.110864032919	392.512899377	1102.5916399	1953.93256179	458.82802251	-1.56055386561	-0.0181459751815
464.462749246	1297.54188342	2138.00463266	376.0	-18.070191278	-0.45280245142	-0.0772700429044	418.292883594	1041.99219254	1751.66310601	291.378029873	-3.17936298465	-0.0369693370309
464.462749246	1297.54188342	2138.00463266	376.0	2.37189692495	-0.635562607264	-0.10845778281	390.468193025	1446.35176247	2188.7158988	351.895943301	3.95139165156	0.045946414553
464.462749246	1297.54188342	2138.00463266	376.0	-12.7539369313	-0.246945372786	-0.0421408485983	445.745074425	1052.47261914	1865.32487023	367.107176659	-2.13680047516	-0.024846517153
464.462749246	1297.54188342	2138.00463266	376.0	-9.58289576776	0.50077706657	0.0854568372986	554.976406886	1028.69771366	1933.1218772	349.447756655	-1.23998237208	-0.0144183996753
464.462749246	1297.54188342	2138.00463266	376.0	3.71999539337	-0.841296700659	-0.143565989874	363.98625209	1513.09847713	2217.53830651	340.453577292	5.31358936965	0.0617859229029
464.462749246	1297.54188342	2138.00463266	376.0	-13.7957511365	0.451931917187	0.0771214875746	547.416541149	1001.18291398	1843.05083425	294.451379129	-2.12115308717	-0.024664570781
464.462749246	1297.54188342	2138.00463266	376.0	14.6783167151	0.2800489496	0.04778992314	513.142176999	1525.91289815	2451.82772403	412.772648884	9.05560705668	0.105297756473
464.462749246	1297.54188342	2138.00463266	376.0	-8.9101232831	0.326486452808	0.0557144117419	527.95394848	1045.46820454	1947.50578409	374.083631072	-1.17218338739	-0.0136300393883
464.462749246	1297.54188342	2138.00463266	376.0	1.17437203901	-0.346192766379	-0.0590772638872	429.998506658	1345.09134828	2163.11276126	388.022906319	2.12978858434	0.0247649835388
464.462749246	1297.54188342	2138.00463266	376.0	-2.64041022263	-0.582031986066	-0.0993228645163	398.340281766	1386.4634003	2081.55253978	296.74885772	2.12501349531	0.0247094592478
464.462749246	1297.54188342	2138.00463266	376.0	-0.0512453288022	-0.663687173086	-0.113257196772	389.62008136	1290.52024028	2136.90900516	456.768683523	0.98521486703	0.0114559868259
464.462749246	1297.54188342	2138.00463266	376.0	7.20224226066	-0.556504894451	-0.0949667055377	400.525850461	1446.59312838	2291.98890585	444.869927007	4.56271926538	0.0530548751788
464.462749246	1297.54188342	2138.00463266	376.0	-2.00655927693	-0.0643930728773	-0.0109885789893	469.421300346	1285.72802362	2095.10430236	339.954978401	1.16735460528	0.013573890759
464.462749246	1297.54188342	2138.00463266	376.0	1.67406511504	-0.0573780607594	-0.00979147794529	470.39488543	1294.22354716	2173.79622238	409.17778979	1.71569027804	0.0199498869539
464.462749246	1297.54188342	2138.00463266	376.0	13.7188842173	-0.127340139942	-0.0217303993075	453.708867106	1605.74372935	2431.31501278	371.862416322	10.0642091038	0.117025687253
464.462749246	1297.54188342	2138.00463266	376.0	-16.2466902773	-0.394979330138	-0.0674026160644	427.559936458	983.542145805	1790.64964188	379.547559616	-3.61840680231	-0.0420744977013
464.462749246	1297.54188342	2138.00463266	376.0	-10.493386312	-0.714946186215	-0.122004468637	384.100236622	1115.80404643	1913.65554719	413.751264141	-1.64831851391	-0.0191664943477
464.462749246	1297.54188342	2138.00463266	376.0	-8.12074894398	-0.535183281284	-0.0913282049973	406.595437065	1149.33638815	1964.38264403	408.450818816	-0.881752079844	-0.010252931161
464.462749246	1297.54188342	2138.00463266	376.0	-5.70292995002	0.601744495171	0.10268677392	570.38194521	1150.67047807	2016.07572613	295.023302856	0.131456212043	0.00152856060515
464.462749246	1297.54188342	2138.00463266	376.0	8.96646488839	0.477741452132	0.0815258450737	547.474670203	1345.04562906	2329.70806736	437.187768097	4.55967460329	0.0530194721312
464.462749246	1297.54188342	2138.00463266	376.0	-4.624913279	0.17772115248	0.0303278417202	504.809707258	1188.23928692	2039.1237725	346.074778326	0.30726814577	0.00357288541593
464.462749246	1297.54188342	2138.00463266	376.0	13.3472504198	0.0806863498341	0.0137690016782	484.598567409	1505.62400076	2423.36946497	433.146896799	7.94038250232	0.0923300290968
464.462749246	1297.54188342	2138.00463266	376.0	18.5268508208	0.582900011561	0.0994709917339	559.548486544	1530.40709244	2534.1095615	444.153982512	10.2739887958	0.119464985998
464.462749246	1297.54188342	2138.00463266	376.0	-17.269433921	-0.931293736529	-0.158923845824	360.167849732	990.569858767	1768.7833354	418.045626898	-4.39360096282	-0.0510883832886
464.462749246	1297.54188342	2138.00463266	376.0	3.41153519371	0.462781297532	0.0789729176676	548.490025035	1218.14188955	2210.94341315	444.311498562	1.55127280781	0.0180380559048
464.462749246	1297.54188342	2138.00463266	376.0	-5.53019195059	-0.12884982254	-0.0219880243242	460.751041098	1200.60292894	2019.76887256	358.414902531	0.107883611279	0.00125446059626
464.462749246	1297.54188342	2138.00463266	376.0	-1.86123235861	0.207067937548	0.0353358255201	509.227242769	1206.41648418	2098.21139861	382.567671661	0.766434406314	0.0089120279804
464.462749246	1297.54188342	2138.00463266	376.0	10.9738571471	0.188670774926	0.0321963779737	502.612273031	1401.34272358	2372.62620685	468.671210241	5.3794298993	0.062551510457
464.462749246	1297.54188342	2138.00463266	376.0	3.75006430379	-0.770345560914	-0.131458286845	373.686698705	1458.03255304	2218.18118121	386.461929465	4.1242056687	0.0479558798686
464.462749246	1297.54188342	2138.00463266	376.0	6.11744268001	0.219723606035	0.0374954959105	509.760271308	1307.22376155	2268.79584056	451.811807701	2.87464466529	0.0334261007592
464.462749246	1297.54188342	2138.00463266	376.0	0.773911512138	0.261489080014	0.0446227099	517.499496568	1180.22174355	2154.55089665	456.829656525	0.892962830749	0.0103832887296
464.462749246	1297.54188342	2138.00463266	376.0	20.6553469772	0.22447902887	0.0383070015136	503.445634384	1613.26409	2579.61690793	462.907183544	11.6777720736	0.135788047368
464.462749246	1297.54188342	2138.00463266	376.0	-7.5221277152	-0.449881173682	-0.0767715313451	417.185313701	1227.13158899	1977.18119364	332.86429095	-0.151410975912	-0.00176059274316
464.462749246	1297.54188342	2138.00463266	376.0	2.26486581864	0.192411977442	0.0328348084372	505.172594353	1320.95173759	2186.42756879	360.303236849	2.74409937397	0.0319081322554
464.462749246	1297.54188342	2138.00463266	376.0	2.04372557265	-0.703956866726	-0.120129158144	380.822930752	1498.77022758	2181.69958009	302.106421753	5.01049073381	0.0582615201606
464.462749246	1297.54188342	2138.00463266	376.0	-0.499249957339	0.393464399592	0.0671440954935	537.598412992	1199.6609999	2127.33064545	390.071232554	0.986604174253	0.0114721415611
464.462749246	1297.54188342	2138.00463266	376.0	-10.9938370577	0.0193391448966	0.00330019537485	484.350698252	974.881495307	1902.95588706	443.723693501	-2.61766468179	-0.0304379614162
464.462749246	1297.54188342	2138.00463266	376.0	4.74054939039	0.637736321078	0.108828723734	574.450901289	1280.38845909	2239.35779824	384.518437864	3.09624898078	0.0360028951253
464.462749246	1297.54188342	2138.00463266	376.0	13.5097298727	-0.438886248839	-0.0748952643069	412.985650678	1576.15004737	2426.8432832	437.70758515	8.6113213797	0.10013164395
464.462749246	1297.54188342	2138.00463266	376.0	-0.454151760475	-0.751796453752	-0.128292910197	376.276110882	1434.82302552	2128.29484698	317.195710578	3.16210869568	0.0367687057638
464.462749246	1297.54188342	2138.00463266	376.0	-4.09054204858	-0.141259302104	-0.0241056829529	459.410019351	1141.21244672	2050.54865416	449.926188095	-0.217753164177	-0.00253201353694
464.462749246	1297.54188342	2138.00463266	376.0	-6.81887905264	-0.602507360353	-0.102816955692	397.560282535	1208.58630003	1992.21668262	386.070100054	-0.271515436291	-0.00315715623594
464.462749246	1297.54188342	2138.00463266	376.0	6.49624456163	-0.09189088962	-0.0156810391843	459.772559446	1524.95904758	2276.89464234	292.163035314	7.33222850749	0.0852584710174
464.462749246	1297.54188342	2138.00463266	376.0	11.598074033	0.50999419832	0.0870297266758	549.605840745	1452.61753906	2385.97199279	383.748612988	7.50137631656	0.0872253060065
464.462749246	1297.54188342	2138.00463266	376.0	3.68217361066	-0.694600005188	-0.118532424093	382.540109962	1476.68098855	2216.72967504	357.508576527	4.69821962997	0.0546304608136
464.462749246	1297.54188342	2138.00463266	376.0	12.4409178909	0.366165625536	0.0624856016274	527.945468978	1438.94045155	2403.99203352	437.106112988	6.8697760406	0.0798811167511
464.462749246	1297.54188342	2138.00463266	376.0	-12.4969838713	-0.948165605922	-0.161803004424	355.290203833	1131.18875529	1870.81853855	384.339579426	-1.90852625972	-0.0221921658107
464.462749246	1297.54188342	2138.00463266	376.0	-14.4971004098	-0.187827710275	-0.0320525102858	454.851646332	998.152125104	1828.0559543	375.052182864	-2.93818556001	-0.0341649483723
464.462749246	1297.54188342	2138.00463266	376.0	-9.79341541432	0.129619019612	0.0221192866233	498.139316232	1090.45015465	1928.62095741	340.031486531	-1.05824875509	-0.0123052180825
464.462749246	1297.54188342	2138.00463266	376.0	-15.0855584901	-0.138476357478	-0.0236307777267	460.93126272	1023.47046362	1815.47469328	331.072966946	-2.64311489143	-0.0307338940864
464.462749246	1297.54188342	2138.00463266	376.0	-12.305376344	-0.943739256845	-0.161047654752	355.569824214	1153.72989184	1874.91511636	365.615400305	-1.64239864002	-0.0190976586049
464.462749246	1297.54188342	2138.00463266	376.0	-17.2843273103	-0.888426259636	-0.15160857673	365.450503764	986.918926856	1768.46491404	416.095483424	-4.39370783106	-0.0510896259425
464.462749246	1297.54188342	2138.00463266	376.0	16.8145232874	0.415313702799	0.0708726455288	531.789766804	1620.57381769	2497.49991951	345.136335015	11.9986328151	0.139518986222
464.462749246	1297.54188342	2138.00463266	376.0	8.70368559825	0.13125232659	0.0223980079505	491.11617399	1528.5759573	2324.08983397	304.397702677	8.16066527115	0.0948914566413
464.462749246	1297.54188342	2138.00463266	376.0	12.2277200476	0.0926552231065	0.0158114715199	484.890768606	1573.09134503	2399.43385375	341.451740119	9.57329930619	0.111317433793
464.462749246	1297.54188342	2138.00463266	376.0	5.51210811451	-0.0959672488291	-0.0163766636227	460.255010471	1477.51895532	2255.85375951	318.079793716	6.07798486379	0.0706742426023
464.462749246	1297.54188342	2138.00463266	376.0	4.7953207901	0.31359796443	0.0535150109949	522.40028082	1344.97989962	2240.52881331	373.148632871	3.78960367743	0.0440651590398
464.462749246	1297.54188342	2138.00463266	376.0	2.32722269565	0.230306991882	0.0393015344509	512.155191473	1272.64614193	2187.76076171	402.959428304	1.87871131305	0.0218454803843
464.462749246	1297.54188342	2138.00463266	376.0	16.3885709449	-0.304851346344	-0.0520224140518	429.835986894	1613.7610472	2488.39303869	444.796004601	10.1177814825	0.117648621889
464.462749246	1297.54188342	2138.00463266	376.0	8.76475622444	0.0629781594968	0.010747126194	483.301647673	1447.86731311	2325.39552678	394.226566003	6.04592969376	0.070301508067
464.462749246	1297.54188342	2138.00463266	376.0	17.2782153725	0.384018188472	0.0655321140737	529.060355863	1512.31450609	2507.41367777	466.038815813	9.17863968893	0.106728368476
464.462749246	1297.54188342	2138.00463266	376.0	-4.96165024546	-0.860429237196	-0.146830927849	365.217449722	1242.60932486	2031.92432056	424.097545971	0.0271463406489	0.000315655123824
464.462749246	1297.54188342	2138.00463266	376.0	17.1345351164	0.271100214647	0.0462628352639	511.061010059	1567.4743377	2504.34178724	425.806439483	10.3143557396	0.119934369066
464.462749246	1297.54188342	2138.00463266	376.0	-5.20990052936	-0.0696726045952	-0.0118895229685	469.199221794	1169.14178965	2026.61671799	388.275706546	-0.0337691936239	-0.000392665042139
464.462749246	1297.54188342	2138.00463266	376.0	-16.9208597869	-0.939264188686	-0.160283991243	357.906130051	1035.81821679	1776.23586653	382.511519694	-3.63474966519	-0.0422645309906
464.462749246	1297.54188342	2138.00463266	376.0	4.53139853393	0.548431242298	0.0935889491976	561.388153738	1245.98734649	2234.88614324	427.510643016	2.19316376926	0.0255019042937
464.462749246	1297.54188342	2138.00463266	376.0	15.6260141126	-0.420727822665	-0.0717965567687	414.902991211	1602.48648623	2472.08953829	454.70006085	9.50949916247	0.110575571657
464.462749246	1297.54188342	2138.00463266	376.0	-2.74988093658	-0.557502134848	-0.0951368830798	403.240175417	1249.80055235	2079.21205085	426.171323083	0.499694634311	0.00581040272455
464.462749246	1297.54188342	2138.00463266	376.0	6.97170484791	0.143306400636	0.0244550171733	494.184464702	1466.76595137	2287.06000529	326.109589212	6.49846996652	0.0755636042619
464.462749246	1297.54188342	2138.00463266	376.0	5.59910819306	-0.48922702112	-0.0834858397816	408.00027627	1491.41421118	2257.71382522	358.299337769	5.63987406246	0.0655799309588
464.462749246	1297.54188342	2138.00463266	376.0	-6.9167397367	0.482532954861	0.0823435076555	552.850685852	990.145375436	1990.12441666	447.128355376	-1.38220966761	-0.0160722054374
464.462749246	1297.54188342	2138.00463266	376.0	16.6701927525	-0.0694214182414	-0.011846658403	461.959759684	1591.55323076	2494.41412599	440.901135538	10.0874394138	0.117295807137
464.462749246	1297.54188342	2138.00463266	376.0	15.7018358843	0.63480367447	0.108328272094	567.313791552	1551.80988992	2473.71061128	354.586929808	10.7060756166	0.124489251356
464.462749246	1297.54188342	2138.00463266	376.0	2.12703375318	0.360628835179	0.0615407568565	529.332742653	1341.23137955	2183.48071284	312.916590643	3.50652646684	0.0407735635679
464.462749246	1297.54188342	2138.00463266	376.0	-19.3052984423	-0.465257095108	-0.0793954087216	417.818885313	994.5426826	1725.25645762	312.894889705	-3.93826880135	-0.0457938232715
464.462749246	1297.54188342	2138.00463266	376.0	11.4408189341	-0.197423074079	-0.0336899443821	445.235896929	1546.97840539	2382.60987149	390.395569168	8.1978524759	0.0953238659988
464.462749246	1297.54188342	2138.00463266	376.0	7.33900429268	0.100663769427	0.0171781176497	490.981063528	1361.04608356	2294.91288443	442.885737348	3.91823576398	0.0455608809765
464.462749246	1297.54188342	2138.00463266	376.0	-1.59075023492	-0.197367947274	-0.0336805370775	449.394297174	1352.57365651	2103.99431895	302.026365264	2.2079357456	0.0256736714605
464.462749246	1297.54188342	2138.00463266	376.0	-17.3015509154	-0.31911483731	-0.0544564568788	437.066863608	996.349734274	1768.09667257	334.680074687	-3.46756387276	-0.0403205101484
464.462749246	1297.54188342	2138.00463266	376.0	-15.3179718272	-0.195202451275	-0.0333109985111	452.420517255	1060.02006924	1810.50568537	298.065098868	-2.36050346967	-0.0274477147636
464.462749246	1297.54188342	2138.00463266	376.0	-15.5530477794	-0.621571098189	-0.106070153275	396.427614113	1064.8401413	1805.47975062	344.211995211	-2.72394669432	-0.0316737987712
464.462749246	1297.54188342	2138.00463266	376.0	5.7543498695	0.165271688081	0.0282033597408	499.131580046	1397.69780874	2261.03289945	364.20351067	4.77377001828	0.0555089537009
464.462749246	1297.54188342	2138.00463266	376.0	20.6104370055	0.631605733222	0.107782548331	566.230997028	1592.16124542	2578.65673065	420.264488206	12.1811154001	0.141640876746
464.462749246	1297.54188342	2138.00463266	376.0	-3.08031790063	-0.135640467291	-0.0231468374217	460.067319605	1162.39750988	2072.14729325	449.682463762	0.072782059681	0.000846303019546
464.462749246	1297.54188342	2138.00463266	376.0	-10.4212381692	-0.549865841552	-0.0938337613569	404.137665078	1210.8977803	1915.19807782	300.162632448	-0.713388404111	-0.00829521400129
464.462749246	1297.54188342	2138.00463266	376.0	-6.05194860289	-0.456888927231	-0.0779673937254	416.680961118	1165.24194983	2008.61369117	426.690780215	-0.455306660474	-0.00529426349388
464.462749246	1297.54188342	2138.00463266	376.0	9.05944888824	-0.0171876852664	-0.00293305209325	469.290115431	1571.14848135	2331.69606959	291.257472806	8.91543032107	0.103667794431
464.462749246	1297.54188342	2138.00463266	376.0	-11.3724776985	0.363695518354	0.0620640816304	533.022679461	1077.17927304	1894.86053262	284.658580119	-1.24177727279	-0.0144392706139
464.462749246	1297.54188342	2138.00463266	376.0	-7.0188874117	-0.607439635199	-0.103658640819	397.263755392	1160.12651021	1987.94049464	430.550229035	-0.728457420867	-0.00847043512636
464.462749246	1297.54188342	2138.00463266	376.0	6.87829783862	-0.538731523414	-0.0919337070672	399.856462204	1588.21320624	2285.0629591	296.993290658	8.04454122869	0.0935411770778
464.462749246	1297.54188342	2138.00463266	376.0	-3.89754825556	-0.149836030217	-0.025569288433	457.696027675	1267.84364679	2054.6748704	329.13519593	0.666747056112	0.00775287274549
464.462749246	1297.54188342	2138.00463266	376.0	6.69554678503	-0.147104938011	-0.0251032317425	452.393432424	1519.12082761	2281.15573311	309.641473079	7.10906754056	0.082663576053
464.462749246	1297.54188342	2138.00463266	376.0	2.37229666302	-0.867534925088	-0.148043502575	362.48301342	1431.97351461	2188.72444522	394.267917187	3.21366889542	0.03736824297
464.462749246	1297.54188342	2138.00463266	376.0	4.2718768005	0.127280168079	0.0217201652011	493.814284074	1389.34895371	2229.33755656	346.174318778	4.33922738368	0.0504561323684
464.462749246	1297.54188342	2138.00463266	376.0	-2.619242072	-0.621278082635	-0.10602015062	393.921962162	1367.41732667	2082.00511582	320.66582699	1.69714164567	0.0197342051822
464.462749246	1297.54188342	2138.00463266	376.0	5.14406467203	-0.35991020979	-0.0614181245376	424.775550736	1485.57970868	2247.98497366	337.62971424	5.70126487448	0.0662937776102
464.462749246	1297.54188342	2138.00463266	376.0	1.82055445058	0.581510999761	0.0992339590037	567.416950999	1183.33309799	2176.92817116	426.178122163	1.24995500166	0.0145343604844
464.462749246	1297.54188342	2138.00463266	376.0	3.01015492134	-0.303829881478	-0.0518481026412	433.198509907	1436.81569073	2202.36188433	332.347683696	4.41806069689	0.0513727988011
464.462749246	1297.54188342	2138.00463266	376.0	-12.5224184479	0.0711943139749	0.012149200337	490.104155468	1046.66985808	1870.27474612	333.500732576	-1.85519593645	-0.0215720457726
464.462749246	1297.54188342	2138.00463266	376.0	-5.42006352889	0.235079929453	0.0401160289168	513.889523421	1089.5910947	2022.12342332	418.642805201	-0.470772766812	-0.00547410193967
464.462749246	1297.54188342	2138.00463266	376.0	-11.4192576596	-0.986183189377	-0.168290646651	350.755290636	1132.26710848	1893.86037489	410.837975773	-1.81717873479	-0.0211299852882
464.462749246	1297.54188342	2138.00463266	376.0	-6.89401493542	0.138437562637	0.0236241574465	500.466695317	1023.8581191	1990.61027397	466.285459547	-1.43129162964	-0.016642925926
464.462749246	1297.54188342	2138.00463266	376.0	-2.23287093015	0.403685731448	0.0688883500764	539.322497115	1129.57774549	2090.26574873	421.365506127	0.339194315054	0.00394411994248
464.462749246	1297.54188342	2138.00463266	376.0	-15.6933458714	-0.355548163684	-0.060673748069	430.596454696	1075.62091232	1802.48017091	296.262803897	-2.39973573262	-0.0279039038677
464.462749246	1297.54188342	2138.00463266	376.0	-8.60848857684	0.350709431208	0.0598480258035	530.910707617	1118.95387668	1953.95474809	304.090163786	-0.562612135347	-0.0065420015738
464.462749246	1297.54188342	2138.00463266	376.0	-7.3980508272	-0.498934898511	-0.0851424741486	410.758659429	1233.2772501	1979.83396325	335.798053718	-0.11975549508	-0.00139250575674
464.462749246	1297.54188342	2138.00463266	376.0	-3.22750294543	-0.418544988167	-0.0714240594142	420.885600573	1320.71972049	2069.00047017	327.395149108	1.0875373777	0.0126457834616
464.462749246	1297.54188342	2138.00463266	376.0	6.77958857953	-0.70017249683	-0.119483361234	381.717087241	1487.73358666	2282.95255057	413.501876671	5.25643984473	0.0611213935434
464.462749246	1297.54188342	2138.00463266	376.0	2.63831555401	0.222367151711	0.0379466129199	511.593787443	1216.77433434	2194.41194143	466.043819648	1.29257037165	0.0150298880424
464.462749246	1297.54188342	2138.00463266	376.0	2.07526824016	0.0669032957258	0.0114169446631	486.667197051	1336.57773037	2182.37396378	359.129036359	2.80411517018	0.032605990351
464.462749246	1297.54188342	2138.00463266	376.0	-3.93862098288	-0.997567919211	-0.170233433312	348.476583572	1302.30017481	2053.79673359	403.019975203	0.499780745899	0.00581140402208
464.462749246	1297.54188342	2138.00463266	376.0	2.86526249076	-0.181550080476	-0.0309812424021	453.134516571	1302.12493667	2199.26407745	444.004624216	1.76929470915	0.0205731942924
464.462749246	1297.54188342	2138.00463266	376.0	2.80552139129	0.0436939465065	0.00745630486459	485.276688224	1260.18265055	2197.98680998	452.527471208	1.4913874581	0.0173417146291
464.462749246	1297.54188342	2138.00463266	376.0	2.02296489587	0.376518993091	0.0642523878995	532.64437466	1313.09116812	2181.25571585	335.520173076	2.9265122255	0.0340292119244
464.462749246	1297.54188342	2138.00463266	376.0	-5.98134127369	-0.334128779431	-0.0570185630428	432.43973868	1273.78958772	2010.12327914	303.893952732	0.32824570973	0.00381681057825
464.462749246	1297.54188342	2138.00463266	376.0	-3.06856074011	-0.74260652888	-0.126724663631	379.625535324	1310.96352442	2072.39866188	381.809602143	0.772035124236	0.0089771526074
464.462749246	1297.54188342	2138.00463266	376.0	12.8137880811	-0.814281634359	-0.1389559103	365.967114056	1597.95789847	2411.96401546	448.039002925	8.36331115982	0.097247804184
464.462749246	1297.54188342	2138.00463266	376.0	-11.0744301703	-0.355977550824	-0.060747022325	431.960983359	1018.39714004	1901.23280258	450.874679182	-2.5391167371	-0.0295246132221
464.462749246	1297.54188342	2138.00463266	376.0	4.45600721211	-0.939260066069	-0.160283287725	351.516130974	1561.10463901	2233.27427329	320.653503304	6.39128759464	0.0743172976121
464.462749246	1297.54188342	2138.00463266	376.0	-9.85499473864	0.181122819303	0.0309083309391	506.597793324	1023.72691438	1927.3043886	396.979680897	-1.66102187768	-0.01931420788
464.462749246	1297.54188342	2138.00463266	376.0	-15.7693650777	0.0545456024067	0.00930812327759	488.80836906	982.795889175	1800.85487676	329.250618526	-2.99135600649	-0.0347832093778
464.462749246	1297.54188342	2138.00463266	376.0	-1.85718951678	-0.050909387569	-0.00868760880017	471.731810063	1224.2368446	2098.29783476	402.32918009	0.728033087619	0.00846550101882
464.462749246	1297.54188342	2138.00463266	376.0	7.28418247849	-0.885063276747	-0.151034688865	357.600287184	1586.18970867	2293.7407915	349.950795651	7.42149919193	0.0862965022318
464.462749246	1297.54188342	2138.00463266	376.0	-2.17031517067	-0.91992200957	-0.156983278084	356.525864229	1409.75165945	2091.60319377	325.325670088	2.15156330213	0.0250181779317
464.462749246	1297.54188342	2138.00463266	376.0	7.36115673503	-0.691413837231	-0.117988709425	380.540433854	1610.73949915	2295.38650468	304.106571672	8.37958172841	0.097436996842
464.462749246	1297.54188342	2138.00463266	376.0	1.1974495312	0.191355254561	0.0326544803005	506.935485389	1226.97578618	2163.60615911	429.694887549	1.20827245594	0.0140496797203
464.462749246	1297.54188342	2138.00463266	376.0	5.06199332167	0.144281272204	0.0246213775092	494.615018758	1449.82606552	2246.23028439	301.789200111	5.86893167789	0.0682433916034
464.462749246	1297.54188342	2138.00463266	376.0	-10.5381519612	0.28265271031	0.0482342509061	521.242093611	1046.16782259	1912.69845554	345.288539335	-1.40647618625	-0.0163543742587
464.462749246	1297.54188342	2138.00463266	376.0	6.41044790249	-0.819801664831	-0.139897895022	367.54123457	1468.44761428	2275.06030579	439.071456945	4.52430520737	0.0526082000857
464.462749246	1297.54188342	2138.00463266	376.0	0.898267383578	0.0267622619908	0.00456693890627	481.021583711	1333.1711356	2157.20963094	343.016911629	2.52428950583	0.0293522035562
464.462749246	1297.54188342	2138.00463266	376.0	13.9192100976	-0.101896974379	-0.0173885621807	457.716952837	1576.15623704	2435.59798938	401.724799504	9.380666315	0.109077515291
464.462749246	1297.54188342	2138.00463266	376.0	-9.3311999274	-0.687291346297	-0.117285212679	387.201543456	1150.28889686	1938.50314593	401.012705614	-1.13001094557	-0.0131396621577
464.462749246	1297.54188342	2138.00463266	376.0	8.24900178313	0.365898800513	0.0624400683469	529.647290796	1370.05850582	2314.36867293	414.662876321	4.82013123532	0.05604803762
464.462749246	1297.54188342	2138.00463266	376.0	11.5349392914	0.292295557805	0.0498797880214	514.004086431	1565.88823332	2384.62216909	304.729849336	9.76215023936	0.113513374876
464.462749246	1297.54188342	2138.00463266	376.0	8.04722281206	0.0887086722964	0.0151379986854	488.647302295	1383.72247238	2310.05462919	437.684854515	4.48409884536	0.0521406842484
464.462749246	1297.54188342	2138.00463266	376.0	-18.175065068	-0.11061600689	-0.0188764516876	465.372537458	986.457378674	1749.42089952	297.590983388	-3.47788705588	-0.0404405471614
464.462749246	1297.54188342	2138.00463266	376.0	11.5339151718	0.628638212629	0.1072761455	569.990773407	1388.13290164	2384.60027336	426.47659832	6.2041979351	0.0721418364547
464.462749246	1297.54188342	2138.00463266	376.0	-7.50792016674	-0.043144536678	-0.00736254892116	472.881068205	1162.25542325	1977.48495168	342.348460226	-0.345850642747	-0.00402151910171
464.462749246	1297.54188342	2138.00463266	376.0	8.57640674258	-0.704357591028	-0.120197541131	379.485948138	1581.62961733	2321.36860614	360.253040667	7.77168490466	0.090368429124
464.462749246	1297.54188342	2138.00463266	376.0	2.90667949491	-0.240507692887	-0.0410422684107	443.823929656	1355.30299444	2200.14957492	401.022650829	2.69788019847	0.0313706999822
464.462749246	1297.54188342	2138.00463266	376.0	-6.9912750536	-0.15013688325	-0.0256206285409	457.576313719	1236.46220396	1988.53084813	294.49233046	0.0644282958418	0.000749166230718
464.462749246	1297.54188342	2138.00463266	376.0	11.824389008	0.00565874149159	0.00096565554464	471.701345092	1621.79092878	2390.81061744	297.31834357	10.5368481086	0.122521489635
464.462749246	1297.54188342	2138.00463266	376.0	0.286249496543	0.418009173957	0.0713326235422	541.453329639	1185.58325132	2144.12466016	417.088079198	0.999406506119	0.0116210058851
464.462749246	1297.54188342	2138.00463266	376.0	15.8216740439	0.513349086551	0.0876022331998	547.641137141	1577.08847564	2476.27275669	351.5431439	11.0443421303	0.12842258291
464.462749246	1297.54188342	2138.00463266	376.0	-2.60591014265	-0.945034410065	-0.16126867066	354.742726587	1336.66096244	2082.29015309	390.886464064	0.892088115601	0.0103731176233
464.462749246	1297.54188342	2138.00463266	376.0	-11.2738142894	0.0720853411058	0.0123012527484	490.080453089	1062.38370203	1896.96996088	344.505805758	-1.54173848499	-0.017927191686
464.462749246	1297.54188342	2138.00463266	376.0	18.3543810555	0.670790541718	0.11446937572	573.238116919	1550.07406703	2530.42214993	407.109965974	11.0066131975	0.127983874389
464.462749246	1297.54188342	2138.00463266	376.0	21.9404834121	0.456027524183	0.0778203966182	538.48938488	1600.65643163	2607.09318444	467.947367937	12.038420323	0.139981631662
464.462749246	1297.54188342	2138.00463266	376.0	-2.73237549765	-0.357808609912	-0.0610594897461	429.482231779	1237.97721405	2079.58631794	412.126872115	0.541768804954	0.00629963726691
464.462749246	1297.54188342	2138.00463266	376.0	-14.8425274875	-0.978914968635	-0.167050335945	353.125038146	1040.75764061	1820.67070738	426.78802862	-3.39747404927	-0.0395055122008
464.462749246	1297.54188342	2138.00463266	376.0	-7.94244171943	0.12640008072	0.0215699796451	498.500580418	1035.28868633	1968.19486075	434.405594004	-1.40285593382	-0.0163122783002
464.462749246	1297.54188342	2138.00463266	376.0	-16.2110844627	-0.338409022526	-0.0577489799533	433.12800362	1058.61127308	1791.41089585	299.671619144	-2.62515217967	-0.030525025345
464.462749246	1297.54188342	2138.00463266	376.0	7.90398556377	-0.517751260837	-0.0883534574808	403.795398642	1522.95837881	2306.99221018	380.238432734	6.59281704766	0.0766606633449
464.462749246	1297.54188342	2138.00463266	376.0	1.9656830889	-0.563802154462	-0.0962119717512	401.055726689	1380.82768257	2180.03102817	398.147618907	2.5697199986	0.0298804651
464.462749246	1297.54188342	2138.00463266	376.0	-3.37081048846	-0.375553509271	-0.0640876295685	427.007684569	1276.26237026	2065.93654826	362.66649343	0.697006996432	0.00810473251665
464.462749246	1297.54188342	2138.00463266	376.0	3.70251970812	0.0448427722033	0.00765235020534	484.313387497	1313.54082917	2217.16467555	419.310458876	2.44469960184	0.0284267395563
464.462749246	1297.54188342	2138.00463266	376.0	-4.3966446637	-0.0465010570167	-0.0079353339619	472.293657128	1216.49696487	2044.00416607	355.213544074	0.386561991599	0.00449490687906
464.462749246	1297.54188342	2138.00463266	376.0	-5.01026550139	0.154318128521	0.0263341516247	501.483089436	1155.83922697	2030.88492413	373.562607724	0.0457176810974	0.000531600942993
464.462749246	1297.54188342	2138.00463266	376.0	-13.0577425341	0.150209606576	0.0256330386649	501.146264003	1068.02631062	1858.82949236	289.656917737	-1.69746449155	-0.0197379592041
464.462749246	1297.54188342	2138.00463266	376.0	18.0042124512	-0.090161219619	-0.0153858736551	458.771788055	1612.17985649	2522.93552894	451.983884396	10.6873147593	0.124271101853
464.462749246	1297.54188342	2138.00463266	376.0	-16.9550601561	0.17974771182	0.030673670959	506.794337593	977.234074393	1775.50466106	291.47624907	-3.09212804841	-0.0359549773071
464.462749246	1297.54188342	2138.00463266	376.0	7.95034477807	0.0393331901214	0.00671214848488	479.694949799	1457.09704822	2307.98337233	371.191374312	6.14072400288	0.0714037674754
464.462749246	1297.54188342	2138.00463266	376.0	-11.1156168544	-0.899367035573	-0.15347560334	362.071618304	1073.95708002	1900.35222937	464.323531048	-2.45782511893	-0.028579361848
464.462749246	1297.54188342	2138.00463266	376.0	8.83198064744	-0.542650503916	-0.092602475071	399.621135712	1578.85100869	2326.83278806	348.360643662	8.03608804861	0.0934428842862
464.462749246	1297.54188342	2138.00463266	376.0	6.15448891023	-0.347743152786	-0.0593418349465	428.080506775	1416.92274319	2269.58789068	424.584640716	4.17863075695	0.048588729732
464.462749246	1297.54188342	2138.00463266	376.0	-0.159940221253	-0.463073032792	-0.0790227018417	415.436392704	1306.42859015	2134.58510332	412.720120468	1.21059651331	0.0140767036431
464.462749246	1297.54188342	2138.00463266	376.0	4.90675025623	-0.436235010956	-0.0744428346341	416.197257709	1430.44534667	2242.91118045	396.268576075	4.20967314156	0.0489496876926
464.462749246	1297.54188342	2138.00463266	376.0	-10.9288896977	-0.511068918015	-0.0872131259411	409.176968067	1200.91802817	1904.34446463	294.24946839	-0.835523585058	-0.00971539052393
464.462749246	1297.54188342	2138.00463266	376.0	-7.07325286884	-0.975695453528	-0.166500930636	351.105611972	1274.94794744	1986.77815865	360.72459924	-0.0335028240977	-0.000389567722066
464.462749246	1297.54188342	2138.00463266	376.0	2.23095401678	-0.656251386999	-0.111988291297	390.455842746	1330.1534688	2185.70253289	465.093221352	1.51962658413	0.0176700765597
464.462749246	1297.54188342	2138.00463266	376.0	-10.879618556	-0.169939365224	-0.0289998916764	455.622223911	1099.28907092	1905.39788392	350.486589091	-1.35998184951	-0.0158137424361
464.462749246	1297.54188342	2138.00463266	376.0	-8.67440013292	-0.556016740866	-0.0948834028781	404.428363402	1102.66130145	1952.54555597	445.455891108	-1.46223651204	-0.0170027501401
464.462749246	1297.54188342	2138.00463266	376.0	15.3123927231	-0.164285158931	-0.0280350100565	449.393558824	1567.75499883	2465.38429845	448.235740799	9.13903284298	0.106267823756
464.462749246	1297.54188342	2138.00463266	376.0	8.71701413546	0.322507311726	0.0550353774277	523.037058435	1374.13425199	2324.37479871	427.203488284	4.85456090987	0.0564483826729
464.462749246	1297.54188342	2138.00463266	376.0	11.8646805996	0.367116840677	0.0626479250303	526.997534079	1483.30285993	2391.67205353	381.371659523	7.9354955185	0.0922732037035
464.462749246	1297.54188342	2138.00463266	376.0	8.98683142432	-0.145097564537	-0.0247606765422	453.841161162	1472.59341977	2330.14350484	403.708923916	6.21466697713	0.0722635695016
464.462749246	1297.54188342	2138.00463266	376.0	-0.641424158978	-0.120217342418	-0.0205149048495	462.095933623	1195.124313	2124.29095443	467.07070781	0.58068406667	0.00675214031012
464.462749246	1297.54188342	2138.00463266	376.0	12.651682147	0.47686754948	0.0813767149283	544.530294395	1451.89544464	2408.49818308	412.072444038	7.49459776809	0.0871464856755
464.462749246	1297.54188342	2138.00463266	376.0	10.2605202018	-0.620724133665	-0.105925620079	389.653889803	1593.16732333	2357.37502991	374.553816779	8.39166895837	0.0975775460275
464.462749246	1297.54188342	2138.00463266	376.0	3.67538881272	0.215164089242	0.0367174213724	506.334506006	1393.57935392	2216.58461575	316.670755817	4.55299535191	0.0529418064176
464.462749246	1297.54188342	2138.00463266	376.0	-6.91155999305	0.630393136596	0.10757562058	575.115067595	1108.93398415	1990.23515982	306.186108078	-0.227935757708	-0.0026504157873
464.462749246	1297.54188342	2138.00463266	376.0	-10.6033558567	0.190384364841	0.0324887994609	507.211050612	1070.65552068	1911.30439323	333.437821932	-1.28144309118	-0.0149005010603
464.462749246	1297.54188342	2138.00463266	376.0	-2.8565534715	-0.314035308655	-0.0535896431152	433.846471055	1348.98346012	2076.93138711	294.101455935	1.77562686784	0.0206468240447
464.462749246	1297.54188342	2138.00463266	376.0	-8.46965801768	0.193687508413	0.0330524758384	508.325696555	1034.51428954	1956.92295187	414.082965777	-1.38235362737	-0.016073879388
464.462749246	1297.54188342	2138.00463266	376.0	17.4225997085	0.643028853311	0.109731886231	569.904688928	1492.17848221	2510.50062156	448.417450419	9.35942861433	0.108830565283
464.462749246	1297.54188342	2138.00463266	376.0	9.04485132365	-0.653675347841	-0.111548694171	385.492123259	1595.89884056	2331.38397298	349.993009158	8.27452722092	0.0962154328014
464.462749246	1297.54188342	2138.00463266	376.0	9.03816739545	-0.40405798325	-0.0689518742748	419.884715034	1454.39005836	2331.24107029	456.966296891	5.21290688161	0.0606151962978
464.462749246	1297.54188342	2138.00463266	376.0	13.4805939242	-0.402860736236	-0.0687475659106	417.668766127	1574.05240261	2426.22035527	434.499186534	8.63066430987	0.100356561743
464.462749246	1297.54188342	2138.00463266	376.0	14.2924998226	0.689253761826	0.117620095875	576.903756106	1508.64397895	2443.57894099	358.031205937	9.62462293157	0.111914220134
464.462749246	1297.54188342	2138.00463266	376.0	-11.3061475279	-0.275083324653	-0.0469425468691	440.982057682	1125.7015904	1896.27867474	329.595026659	-1.27086605213	-0.014777512234
464.462749246	1297.54188342	2138.00463266	376.0	20.4572689577	0.681695515865	0.11633029281	574.658354467	1571.88122198	2575.38199069	428.842414249	11.7780390542	0.13695394249
464.462749246	1297.54188342	2138.00463266	376.0	-7.2205621106	-0.577016428503	-0.0984669673213	400.49146567	1286.98234684	1983.62868023	296.154867727	0.131125361437	0.00152471350509
464.462749246	1297.54188342	2138.00463266	376.0	-12.0744142148	-0.434142214493	-0.0740857021319	419.932787304	1115.32938851	1879.85309738	344.590921567	-1.57957213782	-0.0183671178816
464.462749246	1297.54188342	2138.00463266	376.0	-19.643979771	-0.567232378532	-0.0967973342205	404.57233307	1000.05706275	1718.01543512	313.386039304	-4.03138875971	-0.046876613485
464.462749246	1297.54188342	2138.00463266	376.0	-13.2220085052	0.363413201444	0.0620159046833	533.690988631	1014.27600373	1855.31747829	307.350485928	-1.99371993974	-0.0231827899969
464.462749246	1297.54188342	2138.00463266	376.0	5.71916625011	-0.526142299187	-0.0897853752879	404.034496705	1459.51814146	2260.28067204	396.728033872	4.80588841579	0.0558824234394
464.462749246	1297.54188342	2138.00463266	376.0	13.2465763215	0.231684850145	0.0395366638472	506.932349415	1481.87264101	2421.21704808	432.412057661	7.68936563698	0.089411228337
464.462749246	1297.54188342	2138.00463266	376.0	0.248270363616	0.449590464362	0.076721922246	546.361350685	1208.57407091	2143.31266454	388.37724294	1.15357438826	0.0134136556775
464.462749246	1297.54188342	2138.00463266	376.0	-13.50007185	0.0486191778663	0.00829678803179	486.820929255	1045.094466	1849.3724711	317.457075839	-2.02604497959	-0.0235586625534
464.462749246	1297.54188342	2138.00463266	376.0	-1.79453933	-0.916270401931	-0.156360136848	358.285134871	1309.19754119	2099.63729865	432.15462259	0.808843890481	0.00940516151723
464.462749246	1297.54188342	2138.00463266	376.0	-16.2553438156	-0.151161486556	-0.0257954755215	459.613746105	1001.63912893	1790.46462883	329.21175379	-3.06701898488	-0.035663011452
464.462749246	1297.54188342	2138.00463266	376.0	2.39713863664	-0.474689054899	-0.0810049581739	412.568419671	1375.18053719	2189.25556777	401.506610904	2.64687029871	0.0307775616129
464.462749246	1297.54188342	2138.00463266	376.0	-4.91965820561	0.0319219702137	0.00544743519004	483.367153379	1246.51638383	2032.82211232	302.938575103	0.471894984848	0.0054871509866
464.462749246	1297.54188342	2138.00463266	376.0	-1.08775772149	0.0689354048332	0.0117637209613	489.093878029	1164.56602499	2114.74832219	461.088419169	0.445324414626	0.00517819086775
464.462749246	1297.54188342	2138.00463266	376.0	-3.77351352968	0.398983682544	0.0680859526526	539.100095153	1054.84263437	2057.32673858	463.384009059	-0.486320313929	-0.00565488737127
464.462749246	1297.54188342	2138.00463266	376.0	11.474895263	-0.301009081321	-0.0513667374267	431.290955615	1554.74116193	2383.33842498	397.306307435	8.17621374947	0.0950722529008
464.462749246	1297.54188342	2138.00463266	376.0	-4.95496114634	-0.414703214309	-0.0707684666057	421.8034106	1258.30144443	2032.06733381	351.962478774	0.382296030679	0.00444530268231
464.462749246	1297.54188342	2138.00463266	376.0	-1.40350481405	-0.224104543428	-0.0382430961481	445.64639363	1358.48091847	2107.99763472	303.87032262	2.30653988434	0.0268202312132
464.462749246	1297.54188342	2138.00463266	376.0	-9.66270079449	0.0827895428947	0.0141279083438	490.924168097	1135.63584774	1931.41564204	304.855626199	-0.756339437155	-0.00879464461808
464.462749246	1297.54188342	2138.00463266	376.0	5.37195042041	-0.68349194704	-0.116636851031	383.692705792	1489.56394501	2252.85718152	379.600530711	5.20156023456	0.0604832585414
464.462749246	1297.54188342	2138.00463266	376.0	-0.372850240018	0.289502638518	0.0494031806345	521.103020006	1259.9425002	2130.03307726	348.987557048	1.47098255025	0.0171044482587
464.462749246	1297.54188342	2138.00463266	376.0	-13.9465688918	-0.118769529965	-0.020267837878	463.852245809	1018.14588856	1839.82634366	357.828209288	-2.53718388692	-0.02950213822
464.462749246	1297.54188342	2138.00463266	376.0	13.9174097851	0.676257891344	0.115402370536	576.923397263	1417.65031685	2435.55949862	440.985784505	7.26566457598	0.0844844718137
464.462749246	1297.54188342	2138.00463266	376.0	-11.4871816729	0.444019730338	0.0757712850406	546.518268795	996.162517489	1892.40815633	349.727370049	-1.84869994185	-0.0214965109518
464.462749246	1297.54188342	2138.00463266	376.0	-4.93567124494	-0.135734179086	-0.0231628291956	460.256629193	1129.03786563	2032.47975279	443.185257967	-0.406394176003	-0.00472551367446
464.462749246	1297.54188342	2138.00463266	376.0	15.4244453169	-0.505133446521	-0.0862002468466	404.202479277	1596.02426334	2467.7799881	467.553245488	9.1438668644	0.106324033307
464.462749246	1297.54188342	2138.00463266	376.0	-9.80930106349	0.660026829869	0.112632564824	580.213582902	1042.27802935	1928.28132149	305.789709239	-1.04044344156	-0.012098179553
464.462749246	1297.54188342	2138.00463266	376.0	11.322770481	0.184273041095	0.0314459114497	500.80939447	1446.48064829	2380.08599009	432.795947332	6.5196762657	0.0758101891361
464.462749246	1297.54188342	2138.00463266	376.0	8.85241125662	0.107489061935	0.0183428433336	488.958585298	1475.16964616	2327.26959543	363.141363973	6.82658108895	0.0793788498715
464.462749246	1297.54188342	2138.00463266	376.0	-1.81013203193	-0.507670645776	-0.0866332160027	407.568099472	1395.29486148	2099.30392596	296.44096501	2.53596506997	0.0294879659299
464.462749246	1297.54188342	2138.00463266	376.0	-17.5595136591	-0.914027935477	-0.155977463392	362.181476865	991.960091473	1762.58141716	408.43984882	-4.37234045209	-0.0508411680476
464.462749246	1297.54188342	2138.00463266	376.0	-5.64424387162	-0.789930719812	-0.134800464132	373.551732718	1334.14122111	2017.33043721	309.637483385	0.563978235833	0.00655788646317
464.462749246	1297.54188342	2138.00463266	376.0	7.37800219798	-0.375146190658	-0.0640181212727	424.082411686	1434.77782759	2295.74666145	436.886422173	4.65586937525	0.0541380159912
464.462749246	1297.54188342	2138.00463266	376.0	12.5132177015	0.522640826926	0.0891878544243	549.381042773	1552.43808573	2405.53780682	303.718678309	10.0864250949	0.117284012731
464.462749246	1297.54188342	2138.00463266	376.0	-3.70006708595	-0.862490596835	-0.147182695706	364.38637717	1360.36370143	2058.89702695	334.146948353	1.11480078888	0.0129627998708
464.462749246	1297.54188342	2138.00463266	376.0	-7.97758310946	0.209462181689	0.0357443996057	509.767027741	1112.38269765	1967.44353621	345.29381082	-0.593959530882	-0.00690650617305
464.462749246	1297.54188342	2138.00463266	376.0	-6.84234787871	-0.217312566365	-0.0370840556938	448.475628022	1203.07657014	1991.71491803	340.162719869	-0.0930027342287	-0.00108142714219
464.462749246	1297.54188342	2138.00463266	376.0	-7.65116910678	-0.617794777901	-0.105425730017	395.608996935	1204.95055984	1974.42228271	373.862725936	-0.405512632055	-0.00471526316343
464.462749246	1297.54188342	2138.00463266	376.0	2.83398878403	-0.386303136453	-0.0659220369375	421.936373469	1455.09683845	2198.59544415	321.562232236	4.66391846076	0.0542316100088
464.462749246	1297.54188342	2138.00463266	376.0	-2.4024310566	0.498649916156	0.0850938423474	554.113227306	1145.92831706	2086.64054538	386.599001011	0.509639434437	0.00592603993531
464.462749246	1297.54188342	2138.00463266	376.0	-6.68165970155	-0.248411339052	-0.04239101349	444.607008693	1146.07932514	1995.1504387	404.46410487	-0.519277334825	-0.00603810854447
464.462749246	1297.54188342	2138.00463266	376.0	-10.5009962776	-0.264264009922	-0.0450962474269	442.638408306	1112.42823775	1913.49284577	358.426199719	-1.27059263552	-0.0147743329712
464.462749246	1297.54188342	2138.00463266	376.0	-6.68471606717	-0.73644694716	-0.125673540471	380.5069974	1239.90392377	1995.08509347	374.674172294	-0.103004897167	-0.00119773136241
464.462749246	1297.54188342	2138.00463266	376.0	-3.153279573	0.451678878759	0.0770783069554	546.622893637	1168.25627962	2070.58736931	355.708196057	0.524934377428	0.00610388810963
464.462749246	1297.54188342	2138.00463266	376.0	5.51828747593	-0.935789689857	-0.159691073354	354.35788965	1433.78278957	2255.98587454	467.845195318	3.41151020375	0.0396687232994
464.462749246	1297.54188342	2138.00463266	376.0	7.42156485829	-0.932003166498	-0.159044908959	353.233635897	1516.60804934	2296.67803315	426.836347915	5.59726712761	0.0650845014838
464.462749246	1297.54188342	2138.00463266	376.0	-14.0293499312	-0.700199394495	-0.119487951279	386.506763015	1071.73458318	1838.0564812	379.815135006	-2.53970882205	-0.0295314979309
464.462749246	1297.54188342	2138.00463266	376.0	3.94161455408	0.0979689819345	0.0167182563028	492.578727197	1288.38751912	2222.27653443	441.310288111	2.07913799698	0.0241760232207
464.462749246	1297.54188342	2138.00463266	376.0	-6.22911156904	0.198558914823	0.0338837738606	508.290835379	1106.32231662	2004.82593874	390.212786743	-0.440052921275	-0.00511689443343
464.462749246	1297.54188342	2138.00463266	376.0	7.41898620116	-0.878361892749	-0.149891107978	359.422579545	1526.11413623	2296.62290134	411.086185567	5.93535447794	0.0690157497434
464.462749246	1297.54188342	2138.00463266	376.0	-15.8446584275	0.239674646453	0.0409001103162	515.44623257	987.483927087	1799.24510145	296.314941797	-2.75565081551	-0.0320424513432
464.462749246	1297.54188342	2138.00463266	376.0	7.04237155897	-0.828643558873	-0.141406750661	365.039198683	1544.04478885	2288.57086284	379.486875307	6.44288009963	0.0749172104608
464.462749246	1297.54188342	2138.00463266	376.0	-14.7931429688	0.251777381479	0.0429654234606	517.648729117	975.457364959	1821.72655067	328.620456597	-2.71703984474	-0.0315934865667
464.462749246	1297.54188342	2138.00463266	376.0	-9.8526386609	-0.272155023547	-0.0464428367827	441.785670941	1097.63390584	1927.35476165	387.935184871	-1.34521289128	-0.0156420103637
464.462749246	1297.54188342	2138.00463266	376.0	-7.40882505046	0.591692264428	0.100971376182	569.863525383	1002.62935449	1979.60360986	407.110729988	-1.14831447724	-0.0133524939214
464.462749246	1297.54188342	2138.00463266	376.0	3.5771444625	0.675165958807	0.115216033926	578.957429893	1321.43323111	2214.48414699	314.093485985	3.94559707733	0.0458790357829
464.462749246	1297.54188342	2138.00463266	376.0	-9.10975380316	-0.703186589954	-0.119997711596	384.538649455	1248.49677666	1943.23767433	310.202248214	-0.362986501905	-0.00422077327797
464.462749246	1297.54188342	2138.00463266	376.0	-9.22200439873	-0.33414469442	-0.0570212789112	432.764762307	1170.32212583	1940.83775139	337.750863261	-0.687897762155	-0.00799881118785
464.462749246	1297.54188342	2138.00463266	376.0	0.293347942406	-0.450578961408	-0.0768906077487	417.146307005	1276.75502463	2144.27642526	450.375093626	1.05054728966	0.0122156661589
464.462749246	1297.54188342	2138.00463266	376.0	-6.97168748143	-0.912124121815	-0.155652580514	359.048774872	1212.28739975	1988.94963134	417.613456713	-0.472275777494	-0.00549157880807
464.462749246	1297.54188342	2138.00463266	376.0	-14.6859446963	-0.510778209808	-0.087163517032	410.689374878	1060.95081303	1824.01845471	352.378266796	-2.54772870423	-0.0296247523748
464.462749246	1297.54188342	2138.00463266	376.0	-1.40473378681	0.557121728595	0.095071967337	563.680879039	1090.43230154	2107.97135922	453.858178643	0.233548003152	0.00271567445525
464.462749246	1297.54188342	2138.00463266	376.0	-7.61311185424	0.615182531716	0.104979954218	572.729808495	1088.13421411	1975.23594853	314.371925921	-0.451890714623	-0.00525454319329
464.462749246	1297.54188342	2138.00463266	376.0	-2.61737401644	0.25544030115	0.0435904950768	516.600111597	1153.88912405	2082.04505494	411.555819289	0.367291891719	0.00427083595022
464.462749246	1297.54188342	2138.00463266	376.0	10.4918286604	-0.0243270628736	-0.00415137591699	468.608275109	1559.90649411	2362.32041547	333.805646257	8.80059151461	0.102332459472
464.462749246	1297.54188342	2138.00463266	376.0	-5.90364079912	0.505824042602	0.0863180960071	556.446324405	994.642989428	2011.78451888	460.695205049	-1.20697119838	-0.0140345488184
464.462749246	1297.54188342	2138.00463266	376.0	4.33052225766	-0.53623897896	-0.0915083581842	401.179676854	1528.42247309	2230.59139915	300.989249208	6.29383561052	0.073184135006
464.462749246	1297.54188342	2138.00463266	376.0	-7.23524943961	-0.683106051823	-0.116570998605	387.058920897	1270.6496508	1983.31466446	325.606092761	0.034819929188	0.000404882897535
464.462749246	1297.54188342	2138.00463266	376.0	-9.94546457963	-0.850686222563	-0.145168297366	367.300458989	1120.02053112	1925.37013921	438.0491491	-1.6844213114	-0.0195862943186
464.462749246	1297.54188342	2138.00463266	376.0	7.13541093496	0.435328443053	0.0742881302138	538.569500792	1424.19973139	2290.56004901	327.790816833	6.16391029834	0.071673375562
464.462749246	1297.54188342	2138.00463266	376.0	9.59233869116	0.499423189779	0.0852258003035	548.073897722	1443.98075357	2343.08927826	351.034626967	7.06244481576	0.0821214513461
464.462749246	1297.54188342	2138.00463266	376.0	-7.52885565532	-0.788338557464	-0.134528764072	374.250154361	1201.14799853	1977.03734997	401.639197078	-0.539114868191	-0.0062687775371
464.462749246	1297.54188342	2138.00463266	376.0	-12.0703513746	-0.0324231909353	-0.0055329677364	475.4751122	1044.23351655	1879.93996109	360.231332342	-1.92209775617	-0.022349973909
464.462749246	1297.54188342	2138.00463266	376.0	-5.552046904	-0.118327790358	-0.0201924556925	462.279852722	1186.88659598	2019.30161265	370.13516395	0.02185847312	0.000254168292093
464.462749246	1297.54188342	2138.00463266	376.0	2.17993324671	-0.789629919162	-0.134749132963	369.751552949	1531.31489375	2184.61170647	283.545259769	5.6400607697	0.0655821019733
464.462749246	1297.54188342	2138.00463266	376.0	-5.93163037289	-0.775611810615	-0.132356964269	375.432159516	1312.98553447	2011.1861005	322.76840651	0.395467381832	0.00459845792828
464.462749246	1297.54188342	2138.00463266	376.0	19.6188101534	0.0386384114398	0.00659358556992	476.630642094	1617.82536088	2557.45570262	462.999699643	11.2644323704	0.130981771749
464.462749246	1297.54188342	2138.00463266	376.0	12.8782124472	-0.00661132753313	-0.00112821288961	472.139451442	1512.32355278	2413.34141139	428.878407162	7.86823164852	0.0914910656805
464.462749246	1297.54188342	2138.00463266	376.0	1.12618165597	-0.181098490374	-0.0309041792447	453.493802483	1272.44162614	2162.08244864	436.147020014	1.26745664487	0.0147378679636
464.462749246	1297.54188342	2138.00463266	376.0	12.0660781089	0.0343363484726	0.00585944513185	477.255832327	1541.34786505	2395.97794161	377.374244233	8.62853917421	0.100331850863
464.462749246	1297.54188342	2138.00463266	376.0	8.8598048243	-0.461993637107	-0.0788385046257	409.833120719	1580.06038697	2327.42767025	337.534162559	8.22521105264	0.0956419889842
464.462749246	1297.54188342	2138.00463266	376.0	-1.79241379032	0.328529882088	0.0560631198103	527.716302596	1145.84912156	2099.68274279	426.117318636	0.446577638638	0.00519276323997
464.462749246	1297.54188342	2138.00463266	376.0	11.944297065	0.152206203406	0.0259737548475	496.677058629	1426.79184405	2393.37425725	469.905354575	5.9990564231	0.069756470036
464.462749246	1297.54188342	2138.00463266	376.0	7.7484786403	0.317130989609	0.0541179163155	519.899844236	1457.59411749	2303.66746495	326.173503232	6.75652920685	0.0785642931029
464.462749246	1297.54188342	2138.00463266	376.0	-17.8666189529	-0.701203018342	-0.119659218147	388.602660813	979.359757113	1756.01549175	388.053073824	-4.30098840112	-0.0500114930363
464.462749246	1297.54188342	2138.00463266	376.0	-4.57224230817	-0.150030823123	-0.0256025295432	457.720566761	1235.61383351	2040.2498803	346.915480022	0.42107087555	0.00489617297151
464.462749246	1297.54188342	2138.00463266	376.0	-3.87060758027	0.63960944186	0.109148368918	577.602679349	1009.60430753	2055.25086328	468.043876402	-0.682364859057	-0.00793447510531
464.462749246	1297.54188342	2138.00463266	376.0	-0.33618856356	-0.0824312152319	-0.0140667602785	466.472694198	1307.76246417	2130.8169056	356.581747235	1.69888973537	0.0197545318067
464.462749246	1297.54188342	2138.00463266	376.0	8.27090810265	-0.00920611732029	-0.00157100978162	473.097822812	1449.37939315	2314.83703106	392.359815104	5.87495413516	0.0683134201763
464.462749246	1297.54188342	2138.00463266	376.0	-19.0995689684	-1.02054660358	-0.174154710508	348.573469496	1018.07837257	1729.6549633	363.003121238	-4.25809599792	-0.0495127441618
464.462749246	1297.54188342	2138.00463266	376.0	-16.3332000146	-0.476654361617	-0.0813403347469	417.266277314	974.250464874	1788.80005969	397.283317501	-3.8888492494	-0.0452191773186
464.462749246	1297.54188342	2138.00463266	376.0	12.2649072052	0.263933443611	0.0450398367937	510.626358234	1528.12967588	2400.2289169	361.472882788	8.84783038863	0.102881748705
464.462749246	1297.54188342	2138.00463266	376.0	-0.208869274344	0.46155973805	0.0787644604181	548.209045893	1215.31049965	2133.5389979	370.019452353	1.14635210695	0.0133296756622
464.462749246	1297.54188342	2138.00463266	376.0	-11.7140219834	-0.454115255707	-0.0774940709398	416.887763621	1156.84960324	1887.55829999	313.82093313	-1.20454100752	-0.0140062907851
464.462749246	1297.54188342	2138.00463266	376.0	-12.1572187525	0.0431368692973	0.00736124049443	485.373973176	1099.52525568	1878.08273253	293.183503673	-1.39620568673	-0.0162349498457
464.462749246	1297.54188342	2138.00463266	376.0	-2.3306412225	0.416466124375	0.0710693045009	539.921486739	1262.48086986	2088.17541536	285.773058758	1.45317095228	0.0168973366544
464.462749246	1297.54188342	2138.00463266	376.0	5.49171031695	-0.251153910673	-0.042859029125	440.500713936	1429.54521811	2255.41765365	385.37172161	4.6144406246	0.0536562863326
464.462749246	1297.54188342	2138.00463266	376.0	-10.5330737154	-0.0475925814008	-0.00812160092164	472.163988952	1147.28774126	1912.80702866	293.355298457	-0.886955443037	-0.0103134353841
464.462749246	1297.54188342	2138.00463266	376.0	6.18420955107	-0.665848116893	-0.113625958514	385.983427673	1485.42183383	2270.22331936	398.81805786	5.21101470086	0.060593194196
464.462749246	1297.54188342	2138.00463266	376.0	-3.70055117925	0.0831847876942	0.0141953562618	491.042710901	1177.64263741	2058.88667702	390.2013287	0.299740629961	0.00348535616234
464.462749246	1297.54188342	2138.00463266	376.0	-4.05781168646	-0.830559297251	-0.141733668473	368.856319295	1252.57139988	2051.24843082	429.820711641	0.216444352832	0.00251679480037
464.462749246	1297.54188342	2138.00463266	376.0	6.93912358859	0.453710862278	0.0774250618222	542.156111399	1396.28327105	2286.36341645	347.924034007	5.52517811518	0.0642462571533
464.462749246	1297.54188342	2138.00463266	376.0	-1.812369217	0.444999424571	0.0759384683569	545.550109655	1213.314974	2099.25609484	340.391011184	0.919462225938	0.0106914212318
464.462749246	1297.54188342	2138.00463266	376.0	12.7724380443	-0.228304263576	-0.0389597719413	441.444507925	1530.72737377	2411.07994975	438.90806806	7.8296950642	0.0910429658628
464.462749246	1297.54188342	2138.00463266	376.0	-8.94657906829	-0.713363387317	-0.121734366436	384.488638288	1104.05392394	1946.72635772	458.183795487	-1.64312626494	-0.0191061193598
464.462749246	1297.54188342	2138.00463266	376.0	7.43942786217	-0.284140428193	-0.0484881276779	434.693950983	1491.82487468	2297.059945	370.541119332	6.24807992449	0.0726520921452
464.462749246	1297.54188342	2138.00463266	376.0	6.50408155437	-0.43085484481	-0.0735247175443	416.199901802	1461.32761425	2277.06219761	399.534681551	5.11138460828	0.0594347047474
464.462749246	1297.54188342	2138.00463266	376.0	-8.48526567905	0.486301531058	0.0829866093956	552.4422728	1057.00249942	1956.58925935	347.14448713	-0.873618941399	-0.0101583597837
464.462749246	1297.54188342	2138.00463266	376.0	13.5613915823	0.164889189448	0.0281380869365	495.957689608	1540.18837927	2427.94781295	391.801744065	9.04228478373	0.105142846322
464.462749246	1297.54188342	2138.00463266	376.0	-10.5758645296	-0.618949713873	-0.105622818067	396.165135063	1116.83964156	1911.89215908	398.887382456	-1.55106657819	-0.018035657886
464.462749246	1297.54188342	2138.00463266	376.0	6.37018677169	0.0830601940532	0.0141740945483	486.111435022	1444.45482864	2274.19952095	343.633257289	5.7665019694	0.0670523484814
464.462749246	1297.54188342	2138.00463266	376.0	0.915665467222	-0.627903501808	-0.107150768227	394.038312239	1328.5444325	2157.58160277	434.998858032	1.41192573617	0.0164177411183
464.462749246	1297.54188342	2138.00463266	376.0	-10.5196714369	-0.0766691074253	-0.0130834654309	470.024239663	1010.89706666	1913.09357	432.172263673	-2.21055770379	-0.0257041593464
464.462749246	1297.54188342	2138.00463266	376.0	-17.9137185622	-0.196781013473	-0.0335803777258	453.931547447	977.75284744	1755.00849992	323.324105033	-3.64450203429	-0.0423779306313
464.462749246	1297.54188342	2138.00463266	376.0	0.787316434077	0.151621549046	0.0258739844789	501.089810105	1198.47797387	2154.8374945	455.269710517	0.944949950341	0.0109877901202
464.462749246	1297.54188342	2138.00463266	376.0	-12.1276827306	-0.637077350746	-0.108716271458	392.990855425	1198.4451888	1878.71421405	287.278169822	-1.09116971031	-0.0126880198873
464.462749246	1297.54188342	2138.00463266	376.0	6.18408314081	-0.284533553232	-0.0485552138621	435.436244503	1455.83445298	2270.2206167	378.949919218	5.24446087954	0.0609821032505
464.462749246	1297.54188342	2138.00463266	376.0	13.998271809	0.375578744834	0.0640919359785	525.58108395	1621.8419126	2437.28833243	289.865335885	11.6081012172	0.13497792113
464.462749246	1297.54188342	2138.00463266	376.0	-2.75603701697	0.226547546164	0.0386599908129	512.133167437	1193.09473498	2079.08043356	373.852531143	0.59425617182	0.00690995548628
464.462749246	1297.54188342	2138.00463266	376.0	6.34338992846	0.443118338251	0.0756174638653	541.946230975	1347.95574186	2273.6266032	383.724630366	4.30753420498	0.0500876070346
464.462749246	1297.54188342	2138.00463266	376.0	-10.6166483617	0.0479561021988	0.00818363518751	486.493619102	1074.75928761	1911.02019886	349.767292146	-1.36513739914	-0.0158736906877
464.462749246	1297.54188342	2138.00463266	376.0	10.5110569093	0.398615431973	0.0680231112581	530.343463988	1543.35621478	2362.73151633	289.031837557	9.32880152267	0.10847443631
464.462749246	1297.54188342	2138.00463266	376.0	-7.41970134765	0.387343415695	0.0660995589923	536.419099527	1151.70556331	1979.37107412	291.246411281	-0.204305026635	-0.00237563984459
464.462749246	1297.54188342	2138.00463266	376.0	-0.950688245015	-0.379082364371	-0.0646898232714	426.521831363	1300.47667407	2117.67887394	390.680368513	1.13750070989	0.0132267524406
464.462749246	1297.54188342	2138.00463266	376.0	-13.2714837732	-0.115113610161	-0.0196439607783	464.667780844	1006.63481501	1854.25969477	382.957098918	-2.59732912913	-0.0302015015015
464.462749246	1297.54188342	2138.00463266	376.0	-1.42257795118	0.377657610314	0.0644466911798	535.018842285	1228.45127399	2107.58985016	344.119733889	1.03767392501	0.0120659758722
464.462749246	1297.54188342	2138.00463266	376.0	-8.29908237352	0.503604667374	0.0859393630331	556.23742355	981.949435423	1960.56986705	422.383008075	-1.58089578828	-0.018382509166
464.462749246	1297.54188342	2138.00463266	376.0	4.53919930239	0.275712863961	0.0470499767852	517.442104391	1323.42497515	2235.05292403	394.185844495	3.20219967625	0.0372348799564
464.462749246	1297.54188342	2138.00463266	376.0	5.89012381489	0.634538750215	0.108283063177	572.772483622	1317.89597621	2263.93575269	373.267292861	4.03046590342	0.046865882598
464.462749246	1297.54188342	2138.00463266	376.0	-0.949024412082	0.277523705992	0.0473589941966	520.047734998	1134.2288868	2117.71444677	463.437824973	0.385193255778	0.00447899134626
464.462749246	1297.54188342	2138.00463266	376.0	-2.58109688815	-0.325922794995	-0.0556182244019	433.795649554	1225.96314925	2082.82066162	423.061862816	0.490951511279	0.00570873850324
464.462749246	1297.54188342	2138.00463266	376.0	-13.8864975657	-0.574427846608	-0.0980252297965	402.029092867	1092.34631687	1841.11067139	346.735261652	-2.15908284938	-0.0251056145277
464.462749246	1297.54188342	2138.00463266	376.0	-12.4805640564	-0.40408034179	-0.0689556897252	425.31445234	1029.96319858	1871.16959495	415.891944033	-2.57327124693	-0.0299217586852
464.462749246	1297.54188342	2138.00463266	376.0	-9.04080579058	-0.727715830883	-0.124183588888	382.380114866	1128.88380409	1944.71178603	433.447867078	-1.3689080104	-0.0159175350046
464.462749246	1297.54188342	2138.00463266	376.0	6.93343892961	0.169881153519	0.0289899579383	498.191078128	1459.66166614	2286.24187818	328.389133915	6.38267008783	0.0742170940445
464.462749246	1297.54188342	2138.00463266	376.0	17.5647726949	0.204888674188	0.0349639375747	501.642553472	1550.96667333	2513.5402866	460.931059799	9.75362164287	0.11341420515
464.462749246	1297.54188342	2138.00463266	376.0	12.4382144975	0.466247574324	0.0795644324786	543.818700927	1415.08007467	2403.93423484	445.03545924	6.52556652759	0.0758786805534
464.462749246	1297.54188342	2138.00463266	376.0	-9.91626510591	-0.370479479737	-0.0632217542214	428.027952199	1153.67796258	1925.99442531	344.288510531	-0.92593360405	-0.0107666698145
464.462749246	1297.54188342	2138.00463266	376.0	-2.17541131271	-0.549122195239	-0.0937068592559	402.958581153	1370.25769389	2091.49423802	318.277962972	1.91675876315	0.0222878925947
464.462749246	1297.54188342	2138.00463266	376.0	-6.54964984603	0.446448448167	0.0761857420079	546.206988258	1069.63742785	1997.97281553	382.128399421	-0.569577659954	-0.00662299604597
464.462749246	1297.54188342	2138.00463266	376.0	6.36876312539	0.0880928530123	0.0150329100704	490.287360722	1322.37966078	2274.16908333	461.502061826	2.94447758911	0.0342381115012
464.462749246	1297.54188342	2138.00463266	376.0	-4.789207985	0.0640330088939	0.0109271346235	488.611465427	1116.23066547	2035.61114408	430.769013183	-0.325044954982	-0.00377959249979
464.462749246	1297.54188342	2138.00463266	376.0	4.96721978678	-0.689084390316	-0.117591192887	384.83522718	1406.94175902	2244.20402182	452.427035622	3.18999658576	0.0370929835553
464.462749246	1297.54188342	2138.00463266	376.0	8.85342221272	-0.851683255288	-0.145338439469	361.445409517	1596.89676165	2327.29120972	368.949038555	7.9129478135	0.0920110210873
464.462749246	1297.54188342	2138.00463266	376.0	-16.3426937801	-0.691313190449	-0.117971534206	388.976455086	1008.76724298	1788.59708254	390.853384478	-3.65686971572	-0.0425217408805
464.462749246	1297.54188342	2138.00463266	376.0	-3.5767393698	0.25054633252	0.0427553468465	515.87314129	1145.68239624	2061.53377924	399.978241707	0.201872971554	0.00234736013435
464.462749246	1297.54188342	2138.00463266	376.0	-6.94836462531	-0.165995055589	-0.028326801295	455.579498271	1192.07068475	1989.44827508	341.798092061	-0.148329963248	-0.00172476701451
464.462749246	1297.54188342	2138.00463266	376.0	-9.94468555005	-0.715460086457	-0.122092164924	383.110551113	1220.08910337	1925.3867949	322.187140414	-0.652207349411	-0.0075838063885
464.462749246	1297.54188342	2138.00463266	376.0	5.9799399522	0.202481475527	0.0345531528203	506.474862707	1332.51961181	2265.85602587	426.861551358	3.37667997008	0.0392637205823
464.462749246	1297.54188342	2138.00463266	376.0	1.17751096347	0.652508496365	0.111349572759	578.988544066	1143.82960576	2163.17987161	440.361721787	0.97678507205	0.0113579659541
464.462749246	1297.54188342	2138.00463266	376.0	1.93701382808	0.55262480424	0.0943045741024	558.994774732	1332.24192098	2179.41807804	288.181382334	3.69269503701	0.0429383143838
464.462749246	1297.54188342	2138.00463266	376.0	5.36526206314	-0.783073394845	-0.133630272158	372.182340594	1458.16934851	2252.71418413	422.362495019	4.25343494117	0.0494585458276
464.462749246	1297.54188342	2138.00463266	376.0	-0.766939041127	0.187724068602	0.0320348239936	505.723365438	1273.13807974	2121.60744043	342.745995257	1.47973397978	0.0172062090672
464.462749246	1297.54188342	2138.00463266	376.0	4.79683485213	-0.241710718332	-0.0412475628554	440.85926935	1463.72884283	2240.56118402	335.973071841	5.37431099184	0.0624919882772
464.462749246	1297.54188342	2138.00463266	376.0	-4.92038325454	0.534171224541	0.0911554990685	559.49417561	1186.36196879	2032.80661074	286.950466337	0.363381760159	0.00422536930417
464.462749246	1297.54188342	2138.00463266	376.0	5.36055822334	-0.930819355313	-0.158842893398	353.747048868	1494.27088484	2252.61361581	404.595682104	4.86163027586	0.056530584603
464.462749246	1297.54188342	2138.00463266	376.0	-11.967134202	0.576435804146	0.0983678846665	567.270743232	992.564824045	1882.14674903	322.31118175	-1.81226618222	-0.021072862584
464.462749246	1297.54188342	2138.00463266	376.0	-17.1708723983	-0.608303241009	-0.103806013824	400.362934114	976.583301672	1770.89058532	393.944349533	-4.13487286336	-0.0480799170158
464.462749246	1297.54188342	2138.00463266	376.0	9.25509250819	0.293330273644	0.0500563606902	515.949711403	1478.15391752	2335.87893925	341.775310323	7.36697601089	0.0856625117545
464.462749246	1297.54188342	2138.00463266	376.0	-10.9489897436	-0.590810017036	-0.10082082202	399.197094627	1166.73694069	1903.91472472	337.980689398	-1.10210516217	-0.0128151763043
464.462749246	1297.54188342	2138.00463266	376.0	11.7534936438	-0.553544924031	-0.0944615911316	398.582434902	1564.30982841	2389.29487127	426.402607955	7.91979229117	0.0920906080368
464.462749246	1297.54188342	2138.00463266	376.0	-14.6223604088	-0.143794348547	-0.0245382847349	461.421064247	977.674638743	1825.37788972	386.282186728	-3.1750159013	-0.03691878955
464.462749246	1297.54188342	2138.00463266	376.0	-6.9643701642	-0.910335836266	-0.155347412332	358.883049647	1311.57029725	1989.10607592	318.652729022	0.202692019351	0.00235688394594
464.462749246	1297.54188342	2138.00463266	376.0	-4.37465512072	-0.485379892316	-0.0828293331598	412.629456945	1231.27927209	2044.47430352	400.565574483	0.242284696644	0.00281726391447
464.462749246	1297.54188342	2138.00463266	376.0	2.50144098811	-0.404009069111	-0.068943527152	422.965146078	1323.32709746	2191.48555687	445.19331333	1.76134354605	0.0204807389075
464.462749246	1297.54188342	2138.00463266	376.0	-7.83491615306	-0.893211904567	-0.152425239687	360.964979553	1297.22863991	1970.49376235	312.300142888	0.0112312855337	0.000130596343415
464.462749246	1297.54188342	2138.00463266	376.0	-19.1360977705	-0.912098160722	-0.155648150294	361.500909949	1018.37892929	1728.87397582	348.994136577	-4.12004869157	-0.0479075429252
464.462749246	1297.54188342	2138.00463266	376.0	6.2762372151	-0.959453486801	-0.163729263959	349.139093368	1565.43182954	2272.19087508	357.619952174	6.66579179457	0.0775092069136
464.462749246	1297.54188342	2138.00463266	376.0	-17.8451528554	-0.480138587486	-0.0819349125403	416.098368311	992.834079369	1756.47443791	347.541990228	-3.78524182746	-0.0440144398542
464.462749246	1297.54188342	2138.00463266	376.0	-13.1450420283	-0.0137043451756	-0.00233862545658	477.758206019	1060.36372112	1856.96302513	318.841097996	-1.88848106416	-0.0219590821414
464.462749246	1297.54188342	2138.00463266	376.0	6.87845618862	-0.714226093215	-0.121881585873	377.866086419	1602.3934915	2285.06634463	304.80676671	8.07626973584	0.0939101132075
464.462749246	1297.54188342	2138.00463266	376.0	-2.4020290362	-0.0365556852393	-0.00623817154254	472.93534198	1298.37372894	2086.64914059	315.340069667	1.35121663435	0.0157118213297
464.462749246	1297.54188342	2138.00463266	376.0	-0.00021660903688	-0.819321720766	-0.139815993305	367.706418822	1452.82441932	2138.00000155	317.469163407	3.5082379475	0.0407934645058
464.462749246	1297.54188342	2138.00463266	376.0	5.50382255244	0.328112444371	0.0559918847049	523.955152339	1366.14235036	2255.67661381	365.579111108	4.37785418473	0.0509052812177
464.462749246	1297.54188342	2138.00463266	376.0	13.6574319848	0.544570879138	0.0929301841532	552.904004522	1551.57640479	2430.0011612	325.520751888	10.2537022286	0.119229095682
464.462749246	1297.54188342	2138.00463266	376.0	-15.7411688285	-0.575141468646	-0.0981470083014	404.662728364	975.661861321	1801.45771387	421.13312419	-3.95554350958	-0.0459946919719
464.462749246	1297.54188342	2138.00463266	376.0	7.90270050293	-0.808280276906	-0.137931787868	368.443186967	1493.84521349	2306.96473552	444.676335062	5.29811170594	0.0616059500691
464.462749246	1297.54188342	2138.00463266	376.0	-0.735681094853	0.588281493212	0.100389333313	566.742439856	1261.36472853	2122.27573677	294.168568387	1.96421608912	0.0228397219665
464.462749246	1297.54188342	2138.00463266	376.0	6.95763355423	0.107896255683	0.0184123303214	490.830127057	1402.08154286	2286.75916038	393.847490462	4.86832874194	0.0566084737435
464.462749246	1297.54188342	2138.00463266	376.0	-1.40197512104	-0.670143119998	-0.114358894198	386.346611172	1429.71336012	2108.03033963	291.970368338	3.05783127481	0.035556177614
464.462749246	1297.54188342	2138.00463266	376.0	-8.90347358924	-0.223252863716	-0.0380977583133	447.479037431	1215.73380334	1947.64795486	284.435114087	-0.350079215114	-0.00407068854784
464.462749246	1297.54188342	2138.00463266	376.0	-3.54279616527	-0.193690883968	-0.0330530518717	452.158644886	1144.49667526	2062.25948652	465.604166383	-0.187135749447	-0.00217599708659
464.462749246	1297.54188342	2138.00463266	376.0	-1.30406422041	0.155933740525	0.0266098533319	501.729639895	1181.84495575	2110.12367922	426.549083573	0.63059291257	0.00733247572756
464.462749246	1297.54188342	2138.00463266	376.0	-17.367043527	-0.966810031693	-0.164984647047	354.467500195	1040.67485864	1766.6964375	371.554078661	-3.64707139428	-0.0424078069103
464.462749246	1297.54188342	2138.00463266	376.0	-2.71342313318	-0.385033361192	-0.0657053517392	425.821812851	1249.9523394	2079.99152037	404.21736812	0.609511881533	0.00708734745968
464.462749246	1297.54188342	2138.00463266	376.0	-7.43884653608	-0.0507048138697	-0.00865269861257	472.728626543	1068.68826519	1978.9617491	437.544857373	-1.18129711475	-0.0137360129622
464.462749246	1297.54188342	2138.00463266	376.0	-1.22283416169	-0.709794396306	-0.121125323602	381.414832744	1432.4908693	2111.86038164	297.954679591	3.07900680661	0.035802404728
464.462749246	1297.54188342	2138.00463266	376.0	-4.6721308024	0.628736746307	0.107292960121	574.963133018	1116.98037478	2038.11425966	346.170751862	0.135957200055	0.00158089767506
464.462749246	1297.54188342	2138.00463266	376.0	-6.92896382823	0.333551973532	0.056920132002	529.763424307	1002.534504	1989.86306502	457.565136716	-1.43619467341	-0.016699938063
464.462749246	1297.54188342	2138.00463266	376.0	-6.72681361234	-0.688238041209	-0.117446764711	386.757533119	1199.21727322	1994.185046	408.210239663	-0.398703039313	-0.00463608185248
464.462749246	1297.54188342	2138.00463266	376.0	5.96040366897	-0.42739371002	-0.0729340802082	417.993989974	1405.38875027	2265.43833923	442.055598985	3.73149043464	0.0433894236586
464.462749246	1297.54188342	2138.00463266	376.0	-8.2198942407	-0.446039632154	-0.0761159781833	417.505633853	1262.57964629	1962.262913	282.177632856	-0.10355758317	-0.00120415794384
464.462749246	1297.54188342	2138.00463266	376.0	10.6558596567	-0.419847699115	-0.0716463650368	415.540668183	1567.16748986	2365.82740577	383.119247727	8.16860580566	0.0949837884379
464.462749246	1297.54188342	2138.00463266	376.0	12.7598256742	-0.246735064054	-0.0421049597362	439.20159519	1519.82500731	2410.8102967	451.783694192	7.50688442798	0.0872893538137
464.462749246	1297.54188342	2138.00463266	376.0	7.73535420099	0.253889164445	0.0433257959804	512.487176057	1385.82544288	2303.38686383	405.074244895	4.88557221164	0.0568089792051
464.462749246	1297.54188342	2138.00463266	376.0	14.7349338127	-0.246776687903	-0.042112062782	438.422831672	1561.02300151	2453.0382002	453.592367018	8.73215584655	0.10153669589
464.462749246	1297.54188342	2138.00463266	376.0	-10.9428084017	-0.285357386947	-0.0486957998203	439.492002715	1138.04634268	1904.04688209	326.508536698	-1.13117880851	-0.0131532419594
464.462749246	1297.54188342	2138.00463266	376.0	2.00119641908	0.458878281478	0.0783068739724	545.120441217	1314.13633852	2180.79030481	321.533525075	3.11790793755	0.0362547434599
464.462749246	1297.54188342	2138.00463266	376.0	15.0864140703	0.191931340643	0.0327527885056	499.073225512	1584.73456139	2460.55286439	376.745077486	10.3846326394	0.120751542318
464.462749246	1297.54188342	2138.00463266	376.0	-1.72326942362	-0.7854616254	-0.134037820034	374.387579677	1271.4063557	2101.16105255	455.36711718	0.613130161905	0.00712942048726
464.462749246	1297.54188342	2138.00463266	376.0	4.95691591779	0.503717629551	0.0859586398551	552.475980017	1307.85951311	2243.98372462	383.648231494	3.40667923522	0.0396125492467
464.462749246	1297.54188342	2138.00463266	376.0	0.559085130214	0.618277391747	0.105508087329	573.342156952	1182.84520025	2149.95789865	393.770541448	1.13916491864	0.0132461037051
464.462749246	1297.54188342	2138.00463266	376.0	-15.4655814159	-0.958434423116	-0.163555362307	354.643230291	1084.53491282	1807.34978552	368.171642408	-2.81675421745	-0.0327529560169
464.462749246	1297.54188342	2138.00463266	376.0	4.44879247629	0.345883482412	0.0590244850532	526.348071173	1372.25546736	2233.1200219	334.516483368	4.44317307365	0.0516648031819
464.462749246	1297.54188342	2138.00463266	376.0	0.965139558323	0.202694816123	0.0345895590654	506.871840597	1311.41634528	2158.63936113	340.351175254	2.42185852881	0.0281611456838
464.462749246	1297.54188342	2138.00463266	376.0	-8.43088221784	0.475708340276	0.081178897658	550.635924019	1071.88605133	1957.75198027	335.230004919	-0.761295560179	-0.00885227395557
464.462749246	1297.54188342	2138.00463266	376.0	20.398048775	0.492762197869	0.0840891122644	544.340905992	1589.90153674	2574.11586045	439.873417717	11.7335592328	0.136436735265
464.462749246	1297.54188342	2138.00463266	376.0	9.18899193863	-0.348804647119	-0.0595229773241	424.77887382	1563.34639341	2334.46570601	346.340438774	8.06914832799	0.0938273061394
464.462749246	1297.54188342	2138.00463266	376.0	-4.47971269496	-0.548514592286	-0.0936031727451	404.077519939	1319.10768272	2042.22816771	319.042965053	0.757930811626	0.00881314897239
464.462749246	1297.54188342	2138.00463266	376.0	-6.79648982255	0.252236266621	0.0430437315053	515.862510271	1166.87183363	1992.6953654	309.961021495	-0.0805695416575	-0.000936855135552
464.462749246	1297.54188342	2138.00463266	376.0	-23.3931764443	-0.881384493631	-0.150406910176	366.169700543	976.460859917	1637.85743656	295.226876097	-5.29740086603	-0.0615976844887
464.462749246	1297.54188342	2138.00463266	376.0	0.980804675625	0.52895659583	0.0902656306878	558.954904713	1191.60501647	2158.97428207	408.414360881	1.18112119449	0.0137339673778
464.462749246	1297.54188342	2138.00463266	376.0	-9.47105498639	-0.749935107383	-0.127975274297	379.673155595	1123.3818522	1935.51303829	432.458030494	-1.49566844072	-0.0173914934967
464.462749246	1297.54188342	2138.00463266	376.0	-9.01032130372	0.6287501411	0.107295245922	575.759535774	1000.02670468	1945.36354577	369.577305314	-1.30774663237	-0.0152063561904
464.462749246	1297.54188342	2138.00463266	376.0	19.1327156903	0.642513221616	0.109643894474	568.362452101	1568.46462486	2547.06298048	410.235903518	11.4714260646	0.13338867517
464.462749246	1297.54188342	2138.00463266	376.0	6.92844331059	-0.758780851259	-0.129484786904	374.108500791	1510.07483534	2286.13507161	401.951735487	5.71312175683	0.0664316483353
464.462749246	1297.54188342	2138.00463266	376.0	4.82476186358	0.484113249619	0.0826131825288	547.559021147	1366.38748922	2241.15826482	327.211754455	4.66389184187	0.0542313004869
464.462749246	1297.54188342	2138.00463266	376.0	-5.7787019241	-0.125031893109	-0.0213365005306	461.148274892	1232.91225202	2014.45571782	320.395190901	0.247708829135	0.0028803352225
464.462749246	1297.54188342	2138.00463266	376.0	3.67504160675	-0.28121192689	-0.0479883834284	439.138329566	1327.30155776	2216.57719247	450.137305137	2.12656768904	0.0247275312679
464.462749246	1297.54188342	2138.00463266	376.0	15.5090459993	0.447584097976	0.0763795389037	537.346811829	1582.48666476	2469.58875461	349.755278021	10.9847768641	0.127729963536
464.462749246	1297.54188342	2138.00463266	376.0	11.572515197	0.189448377593	0.0323290746746	498.548248977	1584.5633104	2385.42554369	302.313984311	9.99232298332	0.116189802132
464.462749246	1297.54188342	2138.00463266	376.0	4.46738857431	0.0704320399517	0.0120191194457	485.379385195	1401.52517982	2233.51760734	346.613042329	4.52072574179	0.052566578393
464.462749246	1297.54188342	2138.00463266	376.0	-4.55325176002	0.144781433055	0.0247067291903	500.508078462	1097.32934345	2040.6558991	442.818477184	-0.403850752579	-0.00469593898348
464.462749246	1297.54188342	2138.00463266	376.0	-2.15972730192	-0.649856721109	-0.110897051384	391.149585155	1331.23780548	2091.82956289	369.442172259	1.1066579739	0.0128681159756
464.462749246	1297.54188342	2138.00463266	376.0	-11.3552343378	-0.590131560431	-0.100705044442	398.969684827	1203.63264569	1895.22919647	292.626865954	-0.918158609288	-0.0106762628987
464.462749246	1297.54188342	2138.00463266	376.0	-3.62228315754	0.423422592323	0.0722564150722	542.864383805	1056.07262518	2060.56005095	461.623041957	-0.432227231212	-0.00502589803735
464.462749246	1297.54188342	2138.00463266	376.0	0.768346657791	0.0901832965663	0.0153896410523	490.578042815	1313.96809729	2154.4319198	349.885779698	2.23933159656	0.0260387394949
464.462749246	1297.54188342	2138.00463266	376.0	-13.8455869999	-0.806465298872	-0.137622064654	373.057660501	1088.90989218	1841.98534119	380.017788506	-2.41862566843	-0.028123554284
464.462749246	1297.54188342	2138.00463266	376.0	7.80160716399	-0.36189387069	-0.0617566332235	426.251476251	1417.39467491	2304.80335525	461.157204094	4.2983906464	0.049981286586
464.462749246	1297.54188342	2138.00463266	376.0	17.5457457044	0.646119120843	0.110259235639	569.529984209	1534.90740699	2513.13348866	408.69609746	10.4796516588	0.121856414638
464.462749246	1297.54188342	2138.00463266	376.0	-8.19947605098	0.294532520978	0.0502615223511	522.619285856	1095.04040028	1962.69945484	345.039768701	-0.690658613034	-0.00803091410505
464.462749246	1297.54188342	2138.00463266	376.0	8.63048341848	0.410622922653	0.0700721711013	538.107335603	1314.66975102	2322.52476797	469.747681348	3.66599269798	0.0426278220695
464.462749246	1297.54188342	2138.00463266	376.0	1.80319516161	-0.308849016164	-0.0527046102669	433.49070691	1398.43200249	2176.55702875	344.634319354	3.39871645128	0.0395199587359
464.462749246	1297.54188342	2138.00463266	376.0	1.4563791595	0.217893562364	0.0371832017685	507.642210832	1357.363284	2169.14208656	304.136591729	3.47638762773	0.0404231119503
464.462749246	1297.54188342	2138.00463266	376.0	-6.12500632176	-0.304186688175	-0.0519089911561	437.048910642	1150.56188961	2007.05171375	419.440913501	-0.46878608672	-0.00545100100838
464.462749246	1297.54188342	2138.00463266	376.0	11.1252972744	-0.0714609010479	-0.0121946930116	461.690946477	1581.98732955	2375.86400379	332.185727763	9.3167516593	0.10833432162
464.462749246	1297.54188342	2138.00463266	376.0	5.8609168441	-0.357051172535	-0.060930234221	427.322154447	1398.64042531	2263.31130631	437.348726547	3.70531553585	0.0430850643703
464.462749246	1297.54188342	2138.00463266	376.0	3.0289955619	-0.418910621315	-0.0714864541492	418.275060817	1433.3677363	2202.7646981	351.121900979	4.12137073463	0.047922915519
464.462749246	1297.54188342	2138.00463266	376.0	4.26694449556	0.655329892956	0.111831039754	577.981567934	1257.77382896	2229.23210365	393.476706756	2.61866322737	0.0304495724113
464.462749246	1297.54188342	2138.00463266	376.0	-13.5735795175	-0.242382070072	-0.0413621279986	446.345539402	1050.53313892	1847.80087376	350.922195436	-2.25342756522	-0.0262026461072
464.462749246	1297.54188342	2138.00463266	376.0	1.87240324638	0.3567663554	0.0608816306144	530.090628866	1300.13588509	2178.03670081	347.810186856	2.60001738835	0.0302327603296
464.462749246	1297.54188342	2138.00463266	376.0	1.5493717591	-0.0799737075881	-0.0136473903734	466.54261031	1321.38032351	2171.13027265	383.207338833	2.16228010381	0.0251427919047
464.462749246	1297.54188342	2138.00463266	376.0	-1.90584513056	0.142545828532	0.024325226712	499.673378075	1208.14218906	2097.25757548	389.442008344	0.735254173761	0.00854946713675
464.462749246	1297.54188342	2138.00463266	376.0	0.257126633953	0.0625358256135	0.0106716425962	487.502584189	1282.67823378	2143.50201201	373.321194045	1.56229647815	0.018166238118
464.462749246	1297.54188342	2138.00463266	376.0	-9.4704646164	-0.288825977227	-0.0492877094244	439.65365943	1090.2656636	1935.52566043	405.606337395	-1.3984524962	-0.0162610755372
464.462749246	1297.54188342	2138.00463266	376.0	14.8058138623	0.286902267754	0.0489594313573	514.297300558	1519.37245466	2454.55361894	420.883863718	8.91576509724	0.103671687177
464.462749246	1297.54188342	2138.00463266	376.0	3.60951221697	0.0941269080832	0.0160626123009	487.869315059	1429.81788586	2215.17617108	297.48897016	5.1173925055	0.0595045640175
464.462749246	1297.54188342	2138.00463266	376.0	6.02249666176	0.613911625319	0.104763075993	566.757255813	1406.64559002	2266.76589029	293.363044462	6.03236896115	0.0701438251296
464.462749246	1297.54188342	2138.00463266	376.0	-1.56644935752	0.00380027200296	0.00064851058071	477.748171901	1327.7357871	2104.51387283	299.029913831	2.06328613936	0.0239916992948
464.462749246	1297.54188342	2138.00463266	376.0	-10.011169908	-0.844470529	-0.144107598806	367.057794953	1236.75244183	1923.96535625	320.155119462	-0.614011139461	-0.00713966441234
464.462749246	1297.54188342	2138.00463266	376.0	4.14878447804	0.437715154943	0.0746954189322	539.212775695	1404.61017631	2226.705837	282.882884993	5.33908785137	0.0620824168764
464.462749246	1297.54188342	2138.00463266	376.0	-7.86293365334	-0.475078423546	-0.0810714033355	413.717829896	1265.09512393	1969.89474689	291.081793063	-0.037088230245	-0.000431258491221
464.462749246	1297.54188342	2138.00463266	376.0	5.35799749113	-0.511137656671	-0.0872248560871	405.372952507	1483.75841216	2252.55886724	363.427502578	5.38682584339	0.0626375098068
464.462749246	1297.54188342	2138.00463266	376.0	11.4993105612	-0.0836975112999	-0.0142828517577	460.405775926	1562.02742616	2383.86042518	361.427223098	8.83157373126	0.102692717805
464.462749246	1297.54188342	2138.00463266	376.0	7.10009926433	-0.444660226363	-0.0758805847036	411.896624939	1583.60923565	2289.80508386	294.299223267	8.13358672239	0.0945765897953
464.462749246	1297.54188342	2138.00463266	376.0	-1.28462953175	-0.599055084675	-0.102227830149	395.71812601	1409.17771775	2110.53919376	305.643349997	2.75000812389	0.0319768386499
464.462749246	1297.54188342	2138.00463266	376.0	-14.094633035	-0.778600942695	-0.132867055067	377.626337118	1032.49684145	1836.66072542	426.537546845	-3.18595270614	-0.0370459616993
464.462749246	1297.54188342	2138.00463266	376.0	7.06543304923	-0.653289111639	-0.111482783556	388.102195625	1460.1597772	2289.06391857	440.801945751	4.69283409543	0.0545678383189
464.462749246	1297.54188342	2138.00463266	376.0	-11.5923360847	0.421466646679	0.0719226359521	542.480973493	1029.15722343	1890.15995014	318.521753216	-1.57828848096	-0.0183521916391
464.462749246	1297.54188342	2138.00463266	376.0	1.99051147744	-0.46506716179	-0.0793629968926	413.885375591	1371.44287854	2180.56186026	395.233606137	2.54518734088	0.0295952016382
464.462749246	1297.54188342	2138.00463266	376.0	-11.107838119	-0.845116907184	-0.14421790225	367.463812569	1163.82273802	1900.51853909	369.2319885	-1.32437860614	-0.0153997512342
464.462749246	1297.54188342	2138.00463266	376.0	12.4816897617	-0.507870187333	-0.086667267463	404.243480804	1571.27280896	2404.863738	429.34744824	8.2551573127	0.0959902013105
464.462749246	1297.54188342	2138.00463266	376.0	8.61915499892	0.0765970816049	0.0130711743353	485.904542758	1421.70069905	2322.28256584	414.67732403	5.42239274296	0.0630510784065
464.462749246	1297.54188342	2138.00463266	376.0	5.44891608792	0.403348696777	0.0688308356275	537.651254121	1290.48692953	2254.50271105	426.364527403	2.85515144094	0.0331994353598
464.462749246	1297.54188342	2138.00463266	376.0	10.9577192732	-0.0393410942039	-0.00671349730443	466.197395739	1577.87988542	2372.28117836	328.203897196	9.26447200198	0.107726418628
464.462749246	1297.54188342	2138.00463266	376.0	-14.358976201	-0.394126190735	-0.0672570291357	427.278324024	1000.44204862	1831.00905628	403.288683642	-3.16667037178	-0.0368217485091
464.462749246	1297.54188342	2138.00463266	376.0	2.99324175993	-0.065443107407	-0.0111677657691	469.307344972	1294.44385707	2202.00028016	438.249078115	1.83014617352	0.0212807694595
464.462749246	1297.54188342	2138.00463266	376.0	-1.73266810187	-0.52053573642	-0.0888286239624	407.951272466	1293.68068356	2100.96010838	399.328152351	0.922218433957	0.0107234701623
464.462749246	1297.54188342	2138.00463266	376.0	-7.12263342457	-0.79377312611	-0.135456164865	373.114702159	1320.68759822	1985.72240008	291.920099697	0.232566488746	0.00270426149705
464.462749246	1297.54188342	2138.00463266	376.0	-3.70319474006	0.25420915691	0.043380402203	516.124607445	1233.78133128	2058.83015756	308.924218837	0.671991913064	0.00781385945423
464.462749246	1297.54188342	2138.00463266	376.0	0.969599246737	-0.812726979712	-0.138690610872	370.94598272	1321.41180519	2158.73470948	466.376921571	1.21060454073	0.0140767969852
464.462749246	1297.54188342	2138.00463266	376.0	-11.431191696	-0.94005938746	-0.160419690693	357.079154671	1078.36258723	1893.60522463	458.163482729	-2.47237833002	-0.0287485852327
464.462749246	1297.54188342	2138.00463266	376.0	-16.4913839853	-0.564573578102	-0.0963436140105	403.685964974	1060.07512993	1785.41807907	321.656984163	-2.84885471164	-0.0331262175773
464.462749246	1297.54188342	2138.00463266	376.0	4.64967314008	0.0873059488887	0.0148986260902	488.170067421	1388.20967247	2237.4148598	361.035119912	4.26841614195	0.0496327458366
464.462749246	1297.54188342	2138.00463266	376.0	-6.01538049392	0.122266128425	0.0208645270349	496.816832515	1143.58567469	2009.39551903	368.993011822	-0.182054130938	-0.00211690849927
464.462749246	1297.54188342	2138.00463266	376.0	-1.64057762858	-0.81537985021	-0.139143319149	370.663413748	1286.28102964	2102.92900696	445.984563577	0.715742404486	0.00832258609868
464.462749246	1297.54188342	2138.00463266	376.0	14.5379781031	0.682645324401	0.116492376178	575.878186844	1506.99100662	2448.827278	365.958084543	9.59022852089	0.111514285127
464.462749246	1297.54188342	2138.00463266	376.0	9.45028018977	0.0899569724588	0.0153510191909	488.713462005	1388.94472253	2340.05206092	462.393876388	4.72637867151	0.0549578915292
464.462749246	1297.54188342	2138.00463266	376.0	-8.24673695851	-0.292443904118	-0.0499051030917	438.501400247	1157.84821145	1961.68901445	365.339402751	-0.629738651412	-0.00732254245827
464.462749246	1297.54188342	2138.00463266	376.0	-0.928349610934	-0.125660386209	-0.0214437519128	458.396935318	1377.61332355	2118.15647497	282.146216106	2.93382272106	0.0341142176867
464.462749246	1297.54188342	2138.00463266	376.0	-1.87989374358	0.0769955010566	0.0131391640028	490.128516985	1197.52078157	2097.81241734	410.163118777	0.628324859945	0.00730610302261
464.462749246	1297.54188342	2138.00463266	376.0	-19.3959013185	-0.208764423797	-0.035625328293	451.879048534	985.784855152	1723.31936393	285.65546024	-3.7798725508	-0.0439520064046
464.462749246	1297.54188342	2138.00463266	376.0	-1.89090889079	-0.956795458151	-0.163275675452	352.94889554	1372.0727025	2097.57691298	372.555314933	1.40809260282	0.0163731698002
464.462749246	1297.54188342	2138.00463266	376.0	10.8522038409	0.395098619823	0.0674229726661	533.576358555	1390.03513969	2370.02525353	446.41375528	5.59572215726	0.0650665367123
464.462749246	1297.54188342	2138.00463266	376.0	-10.6981918726	-0.162210771449	-0.0276810190185	458.686517833	991.644262568	1909.27679482	458.946014415	-2.6175471869	-0.0304365951966
464.462749246	1297.54188342	2138.00463266	376.0	10.8795080242	-0.585291422342	-0.099879082311	394.45216379	1571.59865813	2370.60901823	404.558196308	7.96742324029	0.0926444562825
464.462749246	1297.54188342	2138.00463266	376.0	5.38066251689	-0.49125950989	-0.0838326808687	408.976214071	1437.68607662	2253.04344654	406.381155848	4.31808555826	0.0502102971891
464.462749246	1297.54188342	2138.00463266	376.0	-0.045921787242	-0.0176021757728	-0.00300378426158	474.256758349	1348.5805875	2137.02282272	314.185476874	2.64514559614	0.0307575069318
464.462749246	1297.54188342	2138.00463266	376.0	3.91213357934	0.495788835835	0.0846056033848	553.240567554	1241.70574498	2221.64622983	426.699917287	1.96272432902	0.0228223759188
464.462749246	1297.54188342	2138.00463266	376.0	-2.46248727609	-0.850709252459	-0.145172227382	365.675999891	1370.10739167	2085.35654062	349.573149055	1.44605619449	0.0168146069126
464.462749246	1297.54188342	2138.00463266	376.0	8.73039709436	0.0632262844099	0.0107894683293	484.657402271	1397.69112497	2324.66092699	442.312399745	4.81838231385	0.0560277013238
464.462749246	1297.54188342	2138.00463266	376.0	-10.4028864759	-0.315951641206	-0.0539166623219	435.053872718	1180.40732351	1915.59043788	300.12924165	-0.789938254067	-0.00918532853566
464.462749246	1297.54188342	2138.00463266	376.0	5.82799859272	-0.376804428714	-0.0643010970502	424.58333905	1404.69757383	2262.60751257	433.326599682	3.80431948212	0.044236273048
464.462749246	1297.54188342	2138.00463266	376.0	-9.33685660843	0.314534022262	0.0536747478263	525.799209501	1071.70424742	1938.38220583	340.878748909	-1.00537615792	-0.0116904204409
464.462749246	1297.54188342	2138.00463266	376.0	2.52061898176	-0.536819629714	-0.0916074453437	401.604603326	1499.70159329	2191.89558326	290.589386652	5.38326379106	0.0625960905937
464.462749246	1297.54188342	2138.00463266	376.0	3.27189030907	-0.808454452587	-0.13796151068	369.817614481	1423.21086771	2207.95779905	414.929316856	3.20045240455	0.0372145628436
464.462749246	1297.54188342	2138.00463266	376.0	21.2165063815	0.587436811352	0.10024518965	558.891448573	1610.31070336	2591.61452199	422.412370051	12.5847868551	0.146334730873
464.462749246	1297.54188342	2138.00463266	376.0	13.0729266754	0.556972243476	0.0950464579311	555.396481336	1523.65093101	2417.50441061	338.456998263	9.53158509166	0.110832384787
464.462749246	1297.54188342	2138.00463266	376.0	4.96677010659	-0.749481251257	-0.127897824447	374.021630268	1571.28322731	2244.19440764	298.889550062	7.0219174079	0.0816502024174
464.462749246	1297.54188342	2138.00463266	376.0	-13.4251249021	-0.253755523958	-0.0433029904366	443.760802988	1120.30825549	1850.97484031	286.90578184	-1.62142712935	-0.0188538038296
464.462749246	1297.54188342	2138.00463266	376.0	0.0826301804961	-0.708607366296	-0.120922758754	382.628272317	1392.01684266	2139.77126975	365.126154769	2.37132861501	0.0275735885466
464.462749246	1297.54188342	2138.00463266	376.0	-9.2908274678	-0.330404363305	-0.056382997151	433.6004316	1131.74372908	1939.36631099	374.022150307	-1.0040075994	-0.0116745069698
464.462749246	1297.54188342	2138.00463266	376.0	19.5915941478	0.347291049467	0.0592646842094	522.295483983	1577.20102148	2556.87382316	457.377317694	10.9580098228	0.127418718869
464.462749246	1297.54188342	2138.00463266	376.0	7.29126049155	0.553583560872	0.0944681844492	559.000463667	1351.4118226	2293.89211975	383.47983348	4.74487538158	0.0551729695532
464.462749246	1297.54188342	2138.00463266	376.0	-19.7812712632	-0.538855725074	-0.0919549018898	408.273937477	996.490015263	1715.08013666	310.316183917	-4.0658554976	-0.0472773895069
464.462749246	1297.54188342	2138.00463266	376.0	-9.19106142613	-0.532227133197	-0.0908237428663	406.281458355	1249.23534137	1941.49931358	285.982513853	-0.331271296472	-0.00385199181944
464.462749246	1297.54188342	2138.00463266	376.0	8.22770965065	0.0150271147345	0.00256435405026	476.696891284	1441.07603071	2313.91344616	396.140524157	5.72155182746	0.0665296724123
464.462749246	1297.54188342	2138.00463266	376.0	-20.5833385726	-0.365895288245	-0.0624394689839	431.092431178	978.352505787	1697.93190042	288.48696346	-4.22723336498	-0.049153876337
464.462749246	1297.54188342	2138.00463266	376.0	0.270190163192	-0.5438863421	-0.092813368959	404.465792011	1341.10301487	2143.78131087	398.212503988	1.6540904554	0.0192336099465
464.462749246	1297.54188342	2138.00463266	376.0	12.8416191156	0.601544833583	0.102652701977	562.895317477	1502.17541118	2412.55904426	347.488315603	9.08792658464	0.105673564938
464.462749246	1297.54188342	2138.00463266	376.0	-2.7124267005	-0.45737810072	-0.0780508704301	416.313414	1234.32136168	2080.01282415	429.378048473	0.4526697173	0.00526360136396
464.462749246	1297.54188342	2138.00463266	376.0	4.17749623815	-0.866868846185	-0.147929837233	362.447954421	1439.4039934	2227.31969576	425.467747938	3.55225999751	0.0413053488082
464.462749246	1297.54188342	2138.00463266	376.0	-9.33135365244	0.108647134348	0.0185404666123	495.621378998	1051.62000577	1938.49985928	391.258474512	-1.38218824943	-0.0160719563887
464.462749246	1297.54188342	2138.00463266	376.0	5.59025234317	-0.0581948596029	-0.00993086341347	466.851660839	1423.27462129	2257.52448674	367.398204607	4.87679830064	0.0567069569842
464.462749246	1297.54188342	2138.00463266	376.0	1.00369618178	-0.17363385102	-0.0296303500034	451.545669971	1395.66965407	2159.46370353	312.248379491	3.49452537853	0.0406340160294
464.462749246	1297.54188342	2138.00463266	376.0	7.20140155741	-0.751507732966	-0.128243640438	373.211723438	1611.01795231	2291.97093158	307.741255832	8.26154928564	0.0960645265772
464.462749246	1297.54188342	2138.00463266	376.0	-9.30911948245	-0.504628939141	-0.086114153437	410.004855973	1217.57402949	1938.97522687	311.396341407	-0.487399151343	-0.00566743199236
464.462749246	1297.54188342	2138.00463266	376.0	2.53837954499	0.596786379761	0.10184067914	567.204729837	1297.00817728	2192.27530493	328.06239781	3.11724088781	0.0362469870676
464.462749246	1297.54188342	2138.00463266	376.0	1.7436627825	0.452114291023	0.0771526093896	543.576912672	1328.31651778	2175.28422373	303.390793278	3.37146817135	0.0392031182715
464.462749246	1297.54188342	2138.00463266	376.0	-16.1902535962	-0.0972138017195	-0.016589385959	466.124324129	1041.53906004	1791.85626074	284.192876563	-2.59139257172	-0.0301324717642
464.462749246	1297.54188342	2138.00463266	376.0	-8.35071426982	0.280561814221	0.0478774426999	521.06827637	1045.5175419	1959.46597471	392.88015644	-1.1562336982	-0.0134445778861
464.462749246	1297.54188342	2138.00463266	376.0	15.6818954413	0.343805702402	0.0586699150856	521.451802133	1589.9043446	2473.28428369	361.928136955	10.9366692122	0.127170572234
464.462749246	1297.54188342	2138.00463266	376.0	4.01720863039	0.126600094232	0.0216041116437	493.608929721	1392.4020145	2223.89273928	337.881795062	4.37927920671	0.0509218512408
464.462749246	1297.54188342	2138.00463266	376.0	-0.673923268033	0.568056520967	0.0969379728612	565.341373235	1112.63124017	2123.59612197	445.623508563	0.497047989705	0.00577962778726
464.462749246	1297.54188342	2138.00463266	376.0	-5.69653375373	-0.00782237741174	-0.00133487669142	477.909787995	1173.36228512	2016.21247711	364.940403994	-0.0199226800883	-0.000231659070794
464.462749246	1297.54188342	2138.00463266	376.0	17.2004951121	0.305500086758	0.0521331206071	516.587436889	1545.52298618	2505.752015	443.641591927	9.83545296548	0.114365732157
464.462749246	1297.54188342	2138.00463266	376.0	9.22639287052	-0.0355909210484	-0.00607353601509	467.301618754	1543.96756521	2335.26533966	323.996155697	8.24140367321	0.0958302752699
464.462749246	1297.54188342	2138.00463266	376.0	15.0164281482	-0.20637456705	-0.0352175029095	443.033718117	1606.67038299	2459.05656213	409.352461029	10.0342656873	0.116677507992
464.462749246	1297.54188342	2138.00463266	376.0	9.80389309389	-0.0637039868403	-0.0108709875154	466.048918794	1430.54137985	2347.61232119	451.022022552	5.42172820446	0.0630433512146
464.462749246	1297.54188342	2138.00463266	376.0	5.18395607845	-0.628354560679	-0.10722774073	390.974700088	1468.25929112	2248.83785378	389.60386257	4.76994865087	0.0554645191962
464.462749246	1297.54188342	2138.00463266	376.0	10.1102052815	-0.0325660323825	-0.00555734340998	468.082852508	1528.91776488	2354.16128995	357.160672567	7.97305493124	0.0927099410609
464.462749246	1297.54188342	2138.00463266	376.0	10.3463013819	-0.0320257730247	-0.00546514898032	467.315028148	1570.86527761	2359.20903552	321.028729758	9.03714679605	0.10508310228
464.462749246	1297.54188342	2138.00463266	376.0	-3.95774856372	-0.065196796516	-0.0111257331939	469.719685457	1201.89550591	2053.38778502	381.772593651	0.341094788039	0.00396621846558
464.462749246	1297.54188342	2138.00463266	376.0	-9.04137738213	-0.327438402349	-0.0558768604691	434.282288825	1106.8444845	1944.69956538	403.572792047	-1.21602053984	-0.0141397737191
464.462749246	1297.54188342	2138.00463266	376.0	12.1085113829	-0.0658025551095	-0.0112291049675	462.774123497	1568.19705724	2396.88516698	365.913986243	9.08731871743	0.105666496714
464.462749246	1297.54188342	2138.00463266	376.0	-12.5813736298	0.418043226262	0.0713384345158	541.749794416	1036.0541616	1869.0142816	291.210325592	-1.67910439531	-0.0195244697129
464.462749246	1297.54188342	2138.00463266	376.0	5.10734353871	0.645558601326	0.110163583844	574.443821844	1318.84802714	2247.19987413	353.908025144	3.99656611997	0.0464716990694
464.462749246	1297.54188342	2138.00463266	376.0	5.86086302149	-0.105705737207	-0.0180385217077	461.191661597	1391.55079225	2263.31015558	410.567701733	4.0545249048	0.0471456384279
464.462749246	1297.54188342	2138.00463266	376.0	3.98128634697	0.597942239799	0.10203792488	567.630509262	1293.43929995	2223.1247192	362.054909994	3.20692223561	0.0372897934373
464.462749246	1297.54188342	2138.00463266	376.0	9.71619379583	0.302598576143	0.051637982277	516.971470802	1494.22726826	2345.73730614	334.538567076	7.8308034507	0.0910558540779
464.462749246	1297.54188342	2138.00463266	376.0	-11.2754377958	0.414495450166	0.0707330119738	541.123780123	1051.64100288	1896.93525023	304.170467231	-1.36240357364	-0.0158419020191
464.462749246	1297.54188342	2138.00463266	376.0	11.8764563142	0.532538343755	0.0908768504702	552.953161229	1460.01462067	2391.92381886	378.956036958	7.76904526353	0.0903377356225
464.462749246	1297.54188342	2138.00463266	376.0	9.36404578595	-0.102784521383	-0.0175400207139	457.246943687	1584.48402998	2338.20836537	296.477391705	9.10230083944	0.105840707435
464.462749246	1297.54188342	2138.00463266	376.0	-13.2413911918	0.499208635368	0.0851891869229	555.296027475	976.906221237	1854.90307555	322.700826842	-2.21731843871	-0.0257827725431
464.462749246	1297.54188342	2138.00463266	376.0	-1.11974498649	0.338125521538	0.0577006009451	529.26049873	1130.89652222	2114.06443298	453.907412031	0.397458539452	0.00462161092386
464.462749246	1297.54188342	2138.00463266	376.0	-17.8999840595	-0.303937056406	-0.0518663918781	438.203750207	1027.15880903	1755.30214423	289.939584987	-3.17644575525	-0.0369354157587
464.462749246	1297.54188342	2138.00463266	376.0	-2.85104388154	-0.0711991379468	-0.0121500235404	468.787704765	1245.89140633	2077.0491824	362.370071298	0.730109098494	0.00848964068017
464.462749246	1297.54188342	2138.00463266	376.0	4.79216228546	-0.296300809151	-0.0505632780121	432.302591726	1520.06492053	2240.46128433	288.09377208	6.59711457346	0.0767106345751
464.462749246	1297.54188342	2138.00463266	376.0	-6.74341449232	-0.405239125452	-0.0691534343775	423.202170273	1205.08131777	1993.83011842	365.546630376	-0.167000441426	-0.00194186559798
464.462749246	1297.54188342	2138.00463266	376.0	-9.03344172459	0.269745680173	0.0460316860363	520.509523801	983.234904571	1944.8692301	441.124801731	-1.95803248009	-0.022767819536
464.462749246	1297.54188342	2138.00463266	376.0	9.28581307564	0.6537841249	0.111567256809	576.138402512	1314.15778241	2336.5357464	446.239561479	4.30098751198	0.0500114826975
464.462749246	1297.54188342	2138.00463266	376.0	-7.46988923753	-0.889954984725	-0.151869451318	361.327324126	1315.5846619	1978.29805471	301.386068684	0.143842555045	0.00167258784936
464.462749246	1297.54188342	2138.00463266	376.0	8.0201144529	-0.579729370788	-0.0989299267557	394.615838439	1597.09227385	2309.47505121	317.766938919	8.32716018583	0.0968274440213
464.462749246	1297.54188342	2138.00463266	376.0	8.55071581481	0.087131179757	0.0148688020063	485.489779936	1498.51469341	2320.81933291	336.814859559	7.32039248912	0.0851208428967
464.462749246	1297.54188342	2138.00463266	376.0	2.46664048257	0.0526292917733	0.00898110781114	486.598406674	1239.25608108	2190.74152045	464.887032698	1.31434094796	0.0152830342786
464.462749246	1297.54188342	2138.00463266	376.0	-10.6743690957	-0.577628406755	-0.0985714004701	400.568327177	1209.82043506	1909.78612689	299.397364651	-0.76951255056	-0.00894782035535
464.462749246	1297.54188342	2138.00463266	376.0	10.8005653853	0.31653154824	0.0540156225665	519.795280679	1465.15761007	2368.92122095	383.968330209	7.2587078694	0.0844035798768
464.462749246	1297.54188342	2138.00463266	376.0	18.3319497847	0.441274034314	0.075302736231	536.357547407	1589.04460267	2529.94256832	404.540418236	11.4046508563	0.132612219259
464.462749246	1297.54188342	2138.00463266	376.0	-13.3639564183	0.247129750698	0.0421723124059	516.293564089	1011.77675515	1852.28262533	324.212306099	-2.14289763581	-0.0249174143699
464.462749246	1297.54188342	2138.00463266	376.0	3.84784058271	0.427736281635	0.0729925395282	540.482654499	1315.20384206	2220.27164258	364.585146018	3.28396870863	0.0381856826585
464.462749246	1297.54188342	2138.00463266	376.0	-5.27710624149	-0.32140481183	-0.0548472375137	434.935303607	1129.53142252	2025.17985675	460.71313062	-0.613380848239	-0.00713233544464
464.462749246	1297.54188342	2138.00463266	376.0	14.8621387375	0.126671237857	0.021616252194	489.922163241	1569.31011903	2455.75784738	396.525565111	9.81494526765	0.114127270554
464.462749246	1297.54188342	2138.00463266	376.0	-6.57462578693	-0.666268162417	-0.113697638638	389.376152704	1227.41904114	1997.43882876	380.643634918	-0.140320242353	-0.00163163072503
464.462749246	1297.54188342	2138.00463266	376.0	-6.41700712917	-0.294445221669	-0.0502466248581	438.771976275	1106.72521258	2000.80872296	455.311534105	-0.931472668736	-0.0108310775434
464.462749246	1297.54188342	2138.00463266	376.0	-13.9534686823	-0.828044435566	-0.141304511189	370.065085594	1110.89022578	1839.67882582	358.723514442	-2.19572470807	-0.025531682652
464.462749246	1297.54188342	2138.00463266	376.0	7.67393795053	-0.0330806308509	-0.00564515884828	471.788830584	1373.11176417	2302.07378155	457.173186798	3.93374382516	0.0457412072693
464.462749246	1297.54188342	2138.00463266	376.0	-5.7393087677	-0.408502685286	-0.0697103558509	422.676126903	1233.87106659	2015.29794533	358.750751832	0.143863230492	0.00167282826153
464.462749246	1297.54188342	2138.00463266	376.0	-6.46340396751	0.442269405957	0.0754725948732	546.304843843	1008.75046651	1999.81675641	444.761446059	-1.1762899896	-0.0136777905767
464.462749246	1297.54188342	2138.00463266	376.0	-6.28102429353	0.286032215411	0.0488109582613	521.145421117	1135.6644491	2003.71604229	346.906172067	-0.16375901369	-0.00190417457779
464.462749246	1297.54188342	2138.00463266	376.0	0.503642878084	-0.256888241447	-0.0438375838647	440.805066724	1379.85600685	2148.77254073	328.111467159	2.9367094906	0.0341477847745
464.462749246	1297.54188342	2138.00463266	376.0	-4.68154267812	-0.489093516805	-0.0834630574753	412.510745313	1163.75530728	2037.91303332	461.646980733	-0.371860657137	-0.00432396112951
464.462749246	1297.54188342	2138.00463266	376.0	0.520341220127	0.620411988172	0.10587235293	573.716534648	1155.43890988	2149.12955205	419.974107523	0.968021840146	0.0112560679087
464.462749246	1297.54188342	2138.00463266	376.0	12.1508761463	0.037128674169	0.00633595122338	476.965535446	1576.27104923	2397.79092758	344.554342905	9.52125188766	0.110712231252
464.462749246	1297.54188342	2138.00463266	376.0	-0.483002691418	-0.146873402234	-0.0250637205178	458.218156308	1268.15421757	2127.67801274	401.305638867	1.09576485676	0.0127414518228
464.462749246	1297.54188342	2138.00463266	376.0	13.1111237035	-0.372084505177	-0.0634956493477	422.011533702	1554.53413274	2418.32106484	441.775398399	8.15923316779	0.0948748042767
464.462749246	1297.54188342	2138.00463266	376.0	2.32881683666	-0.150799062675	-0.0257336284428	457.679398089	1280.25872592	2187.79484452	449.856720505	1.46354223199	0.0170179329301
464.462749246	1297.54188342	2138.00463266	376.0	0.514496908259	-0.539845451302	-0.0921237971505	402.535574316	1438.69159408	2149.0046004	307.777432004	3.72631676305	0.0433292646866
464.462749246	1297.54188342	2138.00463266	376.0	-4.87949878619	0.610674157653	0.104210607108	571.808071521	1179.31559654	2033.68072256	282.557054506	0.359528303252	0.00418056166572
464.462749246	1297.54188342	2138.00463266	376.0	-15.5385214668	0.334884359313	0.0571475015893	529.504389035	994.042516547	1805.79032386	282.243418274	-2.56160329602	-0.0297860848375
464.462749246	1297.54188342	2138.00463266	376.0	2.10945591374	0.629168497119	0.107366637734	575.167191242	1169.57249485	2183.10489782	438.36521173	1.22254661401	0.0142156583024
464.462749246	1297.54188342	2138.00463266	376.0	7.24962237591	0.622344815461	0.106202186939	572.256332022	1276.18664985	2293.00189491	444.558913043	3.19921537533	0.037200178783
464.462749246	1297.54188342	2138.00463266	376.0	-0.197123119351	0.219123950149	0.0373931655544	511.045214908	1226.54339829	2133.79013124	396.201518037	1.07832530373	0.0125386663224
464.462749246	1297.54188342	2138.00463266	376.0	-11.1900139519	-0.70962790385	-0.12109691192	384.235291837	1160.81269116	1898.76161598	353.713632981	-1.26221126053	-0.0146768751225
464.462749246	1297.54188342	2138.00463266	376.0	6.03285299477	0.115097939379	0.0196412865834	490.057701238	1467.43133109	2266.98730917	309.498276844	6.34107275612	0.0737334041409
464.462749246	1297.54188342	2138.00463266	376.0	6.99458066995	-0.365671209404	-0.0624012302736	425.489390314	1427.53536699	2287.54909142	434.524334114	4.46802594488	0.0519537900567
464.462749246	1297.54188342	2138.00463266	376.0	3.98498350105	-0.463926892799	-0.0791684117405	412.079873525	1451.70699355	2223.20376453	359.416897447	4.56724053874	0.0531074481249
464.462749246	1297.54188342	2138.00463266	376.0	9.59790766755	0.662365064837	0.11303158103	574.080236625	1432.97407086	2343.20834323	336.154035752	7.20073232039	0.083729445586
464.462749246	1297.54188342	2138.00463266	376.0	-10.5926159015	0.258543353726	0.0441200262331	517.536273023	1053.25993252	1911.53401397	340.73780842	-1.37187343347	-0.0159520166683
464.462749246	1297.54188342	2138.00463266	376.0	-1.02181379516	0.660305889229	0.112680185875	578.45467634	1252.39305898	2116.15820639	285.310471069	1.8918775042	0.0219985756303
464.462749246	1297.54188342	2138.00463266	376.0	10.1122549666	-0.436759109919	-0.0745322713172	415.097144212	1479.96487288	2354.20511232	459.143095225	5.86972742236	0.068252644446
464.462749246	1297.54188342	2138.00463266	376.0	21.6813302028	0.446793162193	0.0762445669271	537.108563242	1597.96203368	2601.55247682	466.481879897	11.9233683756	0.138643818321
464.462749246	1297.54188342	2138.00463266	376.0	-9.23161872285	-0.051378804061	-0.00876771400358	472.857595033	1050.00627128	1940.6321967	417.768330386	-1.56756782932	-0.0182275328991
464.462749246	1297.54188342	2138.00463266	376.0	-3.05478493087	-0.492567812791	-0.0840559407492	411.614216717	1266.8682999	2072.69318932	394.210672702	0.623765511318	0.0072530873409
464.462749246	1297.54188342	2138.00463266	376.0	-1.06560838041	-0.503809266358	-0.0859742775354	410.210171662	1257.30338263	2115.22187612	447.708321836	0.750400771181	0.00872559036257
464.462749246	1297.54188342	2138.00463266	376.0	-8.86209108781	-0.704686867167	-0.120253731599	384.979016047	1155.92223608	1948.53271465	407.631462526	-1.03921147487	-0.012083854359
464.462749246	1297.54188342	2138.00463266	376.0	3.49578017276	-0.0794756852658	-0.013562403629	462.895738471	1456.33557032	2212.7445747	293.51326591	5.36215731134	0.0623506664109
464.462749246	1297.54188342	2138.00463266	376.0	1.72380489968	-0.974930244446	-0.166370348881	348.645906616	1483.68956483	2174.85966128	342.524189826	4.16340887417	0.048411731095
464.462749246	1297.54188342	2138.00463266	376.0	-14.4562020078	-0.47873842549	-0.0816959770461	416.254091912	1000.99675282	1828.93036403	411.679519298	-3.28597527564	-0.038209014833
464.462749246	1297.54188342	2138.00463266	376.0	6.8943427974	-0.128236394706	-0.0218833438065	455.109960827	1512.85002988	2285.40600106	317.446010357	7.02102959826	0.0816398790496
464.462749246	1297.54188342	2138.00463266	376.0	5.01352439265	0.444251792692	0.0758108861249	542.02346911	1348.25063263	2245.19401644	354.919914693	4.18100861227	0.0486163792124
464.462749246	1297.54188342	2138.00463266	376.0	1.33387089875	-0.931693341277	-0.158992037761	355.93882903	1376.64376868	2166.52285427	433.940256562	1.84341003198	0.0214350003718
464.462749246	1297.54188342	2138.00463266	376.0	8.01994167046	-0.279324325122	-0.0476662670857	434.408282746	1535.60484213	2309.47135711	339.458232238	7.39642291382	0.0860049176025
464.462749246	1297.54188342	2138.00463266	376.0	-18.4390986782	-0.840875069203	-0.143494039113	369.247452465	1054.62581726	1743.7758487	319.902578976	-3.45333895661	-0.0401551041467
464.462749246	1297.54188342	2138.00463266	376.0	-5.45599266995	0.414480114258	0.0707303949246	541.242595826	1075.55367803	2021.35525662	404.558982768	-0.42892461378	-0.00498749550906
464.462749246	1297.54188342	2138.00463266	376.0	-0.109586212669	-0.282284970042	-0.0481714965942	436.513932922	1410.25988061	2135.66167436	288.887860828	3.46734522274	0.0403179677063
464.462749246	1297.54188342	2138.00463266	376.0	-0.395017426406	-0.522378104482	-0.0891430212427	407.733923705	1292.69243363	2129.55914179	429.132784451	1.05285054211	0.012242448164
464.462749246	1297.54188342	2138.00463266	376.0	5.71794783357	0.281083589747	0.0479664828919	515.312428733	1423.46734249	2260.25462224	321.474851018	5.63078618129	0.0654742579219
464.462749246	1297.54188342	2138.00463266	376.0	-0.0271220941939	-0.23826687705	-0.0406598766297	443.220776517	1380.65380078	2137.42476103	313.550183732	2.92131892073	0.0339688246597
464.462749246	1297.54188342	2138.00463266	376.0	1.77998982892	0.0165848719105	0.00283018291987	481.407821177	1229.50178154	2176.06089767	465.15129495	1.15908662224	0.0134777514214
464.462749246	1297.54188342	2138.00463266	376.0	3.65860466492	0.0143577217173	0.00245012315994	477.14402093	1411.44090579	2216.22576989	327.640843169	4.5405303082	0.0527968640488
464.462749246	1297.54188342	2138.00463266	376.0	-9.68503129235	-0.372182056621	-0.0635122963517	429.130109074	1053.00011045	1930.93821496	448.807995433	-1.96065221956	-0.0227982816227
464.462749246	1297.54188342	2138.00463266	376.0	-7.87237442268	-0.851055387736	-0.145231294835	366.235329869	1258.63943742	1969.69290281	344.818135514	-0.184128742209	-0.00214103188615
464.462749246	1297.54188342	2138.00463266	376.0	10.9295004656	0.137589934568	0.0234795110184	490.769188314	1597.63399076	2371.67785895	283.274679867	10.1122238632	0.117583998409
464.462749246	1297.54188342	2138.00463266	376.0	14.358102682	-0.280060289617	-0.0477918582963	433.919962727	1565.11552179	2444.98153317	445.946048652	8.73535704425	0.101573919119
464.462749246	1297.54188342	2138.00463266	376.0	5.33116978795	-0.216997542545	-0.0370302973626	444.804775382	1439.42862051	2251.9852897	367.751893809	4.90365345342	0.0570192262025
464.462749246	1297.54188342	2138.00463266	376.0	3.88813658554	0.352853142483	0.0602138468401	529.981899839	1289.23175729	2221.13317299	401.919515855	2.57895077524	0.0299877997121
464.462749246	1297.54188342	2138.00463266	376.0	16.4307527901	0.202981381002	0.0346384609218	501.770948156	1529.42837889	2489.2948885	458.09556145	9.09910494531	0.105803545876
464.462749246	1297.54188342	2138.00463266	376.0	-0.75386004613	-0.408418803091	-0.0696960414832	422.672400114	1289.95264117	2121.88706995	409.262028668	1.06205700831	0.0123495000967
464.462749246	1297.54188342	2138.00463266	376.0	-8.45491985598	-0.956078315297	-0.163153296126	353.310599006	1309.59855353	1957.23805445	294.328901922	-0.050870779613	-0.000591520693174
464.462749246	1297.54188342	2138.00463266	376.0	13.7409847982	0.51015043391	0.0870563880393	546.987260427	1579.16914111	2431.78752422	305.631122689	10.8544165266	0.126214145658
464.462749246	1297.54188342	2138.00463266	376.0	17.6008263582	0.447698684714	0.0763990929545	537.905304518	1557.21715518	2514.31111559	419.188655887	10.5355384021	0.12250626049
464.462749246	1297.54188342	2138.00463266	376.0	-5.77940392987	-0.651503740599	-0.11117811273	391.7383775	1154.36874117	2014.4407089	468.333590231	-0.717087349113	-0.00833822498969
464.462749246	1297.54188342	2138.00463266	376.0	-0.17703798362	0.267434448132	0.0456372778382	516.485478769	1304.00443421	2134.21955237	313.729639394	2.25565123747	0.0262285027613
464.462749246	1297.54188342	2138.00463266	376.0	-17.9704935455	-0.299450791643	-0.0511008176866	439.51783	999.471832833	1753.79464815	314.804985315	-3.49686189238	-0.0406611847951
464.462749246	1297.54188342	2138.00463266	376.0	16.0842790198	0.426819713062	0.0728361285089	535.587337703	1511.00171259	2481.88726324	435.29821294	9.16181832713	0.106532771246
464.462749246	1297.54188342	2138.00463266	376.0	-3.7966451305	-0.394378184273	-0.0673000314459	424.515412331	1265.09717927	2056.83218389	367.219592281	0.574793371486	0.00668364385449
464.462749246	1297.54188342	2138.00463266	376.0	11.4945072975	0.15040878866	0.0256670287816	496.55070749	1421.34937593	2383.75773118	465.857647767	5.82398286961	0.067720731042
464.462749246	1297.54188342	2138.00463266	376.0	10.7043739942	0.5720863096	0.0976256501023	562.285397413	1343.39724964	2366.86464456	461.181997509	4.89868984363	0.0569615098096
464.462749246	1297.54188342	2138.00463266	376.0	2.97905906431	-0.401103993195	-0.0684477804088	422.063796488	1376.53114424	2201.69705347	403.102112735	2.86431526397	0.0333059914415
464.462749246	1297.54188342	2138.00463266	376.0	12.6100286099	0.135692793058	0.0231557667334	491.500210144	1550.84145074	2407.60762852	365.265967642	9.15301115321	0.106430362247
464.462749246	1297.54188342	2138.00463266	376.0	-18.7526161455	-0.566032139283	-0.096592515236	404.1325465	1024.02220714	1737.07283073	308.918077088	-3.59447725164	-0.0417962471121
464.462749246	1297.54188342	2138.00463266	376.0	-14.1823821209	-0.323631399809	-0.0552272013326	434.647660147	1095.70015952	1834.7846459	304.436826232	-1.96853734915	-0.0228899691762
464.462749246	1297.54188342	2138.00463266	376.0	-0.329424536029	-0.385108338062	-0.065718146427	423.399490456	1396.85294254	2130.96152082	310.709087826	2.97024157225	0.0345376927006
464.462749246	1297.54188342	2138.00463266	376.0	-11.2147447521	-0.851484778893	-0.145304569777	367.79735172	1078.99200114	1898.23287032	451.443517462	-2.33640777359	-0.027167532251
464.462749246	1297.54188342	2138.00463266	376.0	3.25101447155	0.0823698956218	0.0140562961812	486.700074594	1411.12015423	2207.51147267	309.691243851	4.62252656571	0.0537503089036
464.462749246	1297.54188342	2138.00463266	376.0	-20.9334190317	-0.835536998875	-0.14258310561	370.422830633	1024.32028673	1690.44716399	295.704046625	-4.19697638131	-0.0488020509455
464.462749246	1297.54188342	2138.00463266	376.0	9.58156900839	-0.683783661872	-0.116686631719	383.629231744	1495.08137701	2342.85902194	464.148413187	5.70583661614	0.0663469373969
464.462749246	1297.54188342	2138.00463266	376.0	5.78953017043	0.181247858169	0.0309296686296	504.328481003	1300.5203383	2261.78505592	456.93623661	2.62899333862	0.0305696899839
464.462749246	1297.54188342	2138.00463266	376.0	-1.24550437508	0.524545330628	0.0895128550559	558.236750904	1155.73584911	2111.37569142	397.40309141	0.71846157859	0.00835420440221
464.462749246	1297.54188342	2138.00463266	376.0	4.666881026	0.408319062089	0.0696790208342	535.800676285	1371.37631255	2237.7827652	330.605776361	4.58755798596	0.0533436975112
464.462749246	1297.54188342	2138.00463266	376.0	-12.8729994037	-0.387763558776	-0.0661712557638	427.952380646	1008.82051388	1862.77930905	426.006414521	-2.8881335209	-0.0335829479174
464.462749246	1297.54188342	2138.00463266	376.0	-3.30756169673	0.623766178269	0.106444740319	574.338099088	1093.54967997	2067.28881036	399.401031303	0.135519846491	0.0015758121685
464.462749246	1297.54188342	2138.00463266	376.0	6.56580641662	0.340684295679	0.0581372518224	523.999159649	1432.20863687	2278.38187802	322.174081504	6.06942177361	0.0705746717861
464.462749246	1297.54188342	2138.00463266	376.0	4.45305044736	-0.766407022091	-0.130786181244	373.985976569	1467.3722735	2233.21105752	391.852807456	4.42183981068	0.0514167419847
464.462749246	1297.54188342	2138.00463266	376.0	-1.41088416477	-0.929835337004	-0.158674972185	356.664112618	1293.39713426	2107.83986386	457.778616976	0.719702635037	0.00836863529113
464.462749246	1297.54188342	2138.00463266	376.0	10.17124429	-0.191869593306	-0.0327422514174	444.772594428	1608.66264124	2355.46630678	302.03107112	9.61198889377	0.111767312718
464.462749246	1297.54188342	2138.00463266	376.0	10.8183066858	-0.15779219349	-0.0269269954761	449.749997999	1589.5031699	2369.30053078	330.047362888	9.28776395007	0.107997255233
464.462749246	1297.54188342	2138.00463266	376.0	3.02008764218	-0.64739364867	-0.110476731855	391.17559838	1354.20333115	2202.57424636	457.195316834	1.98995278817	0.0231389859089
464.462749246	1297.54188342	2138.00463266	376.0	-2.26228798295	0.325235008577	0.0555008547059	527.086033231	1179.36809278	2089.63681078	383.182684771	0.626207758588	0.00728148556498
464.462749246	1297.54188342	2138.00463266	376.0	16.1541643902	0.293462845291	0.0500789838381	515.158652016	1526.21904115	2483.38141569	442.003722524	9.2200103853	0.107209423085
464.462749246	1297.54188342	2138.00463266	376.0	-4.45318804589	-0.771379669453	-0.131634755879	376.164448008	1250.66378167	2042.79526594	415.967036262	0.200311540827	0.0023292039631
464.462749246	1297.54188342	2138.00463266	376.0	-11.5927380236	0.522060890456	0.0890888891563	557.984727649	1040.25312075	1890.15135667	291.91350827	-1.42285172075	-0.0165447874505
464.462749246	1297.54188342	2138.00463266	376.0	-7.28770944599	-0.882129651421	-0.150534070208	362.703422788	1208.97338323	1982.19306709	410.516261076	-0.512397950851	-0.00595811570757
464.462749246	1297.54188342	2138.00463266	376.0	-19.4934644773	-0.9137343221	-0.15592735872	362.284860081	986.749577873	1721.23345907	372.199021118	-4.66649742376	-0.0542615979507
464.462749246	1297.54188342	2138.00463266	376.0	9.25116393009	-0.341605666187	-0.0582944822845	427.38947298	1482.67366345	2335.79494606	425.731809632	6.06745739426	0.0705518301658
464.462749246	1297.54188342	2138.00463266	376.0	7.24015425429	0.408372307053	0.0696881070056	536.701330265	1347.76270183	2292.79946603	408.335433935	4.30543503628	0.0500631980962
464.462749246	1297.54188342	2138.00463266	376.0	5.96605579424	-0.569373400396	-0.0971626963133	398.75643226	1451.87369842	2265.55918193	414.92905125	4.5594671193	0.0530170595268
464.462749246	1297.54188342	2138.00463266	376.0	14.2807129389	0.334066289907	0.0570078993015	522.236833634	1477.502498	2443.32693687	443.587605236	7.91716281011	0.0920600326757
464.462749246	1297.54188342	2138.00463266	376.0	-7.84852327762	-0.760349346574	-0.129752448221	378.114132674	1150.27250192	1970.20284139	441.8162068	-1.04982144667	-0.0122072261241
464.462749246	1297.54188342	2138.00463266	376.0	-9.89798396885	-0.730999496312	-0.12474394135	381.881679873	1134.94039382	1926.38527687	409.563203171	-1.38885589116	-0.0161494871066
464.462749246	1297.54188342	2138.00463266	376.0	-5.88833672639	0.360747988157	0.0615610901292	532.2907438	1189.87979847	2012.11172067	289.941178397	0.183723125823	0.00213631541655
464.462749246	1297.54188342	2138.00463266	376.0	13.8621958619	0.599898207624	0.102371707786	561.172174483	1575.79903846	2434.37902238	297.407809435	11.0006341014	0.127914350016
464.462749246	1297.54188342	2138.00463266	376.0	4.77813641987	-0.452205621915	-0.077168194866	412.376204036	1505.53662449	2240.16141067	322.248582151	5.95965898396	0.0692983602786
464.462749246	1297.54188342	2138.00463266	376.0	-16.9166015524	0.121421519523	0.0207203958231	498.476600418	973.597657447	1776.32690778	304.252649918	-3.18567871035	-0.0370427757018
464.462749246	1297.54188342	2138.00463266	376.0	2.61984559701	-0.79550909286	-0.135752404925	368.858414591	1542.15739355	2194.0170529	283.001244756	5.94313661061	0.0691062396582
464.462749246	1297.54188342	2138.00463266	376.0	-7.58478647385	0.367851547306	0.062773301588	533.566352882	1125.3164139	1975.84154647	316.958779691	-0.363375722625	-0.0042252991003
464.462749246	1297.54188342	2138.00463266	376.0	18.8277653899	0.328682872488	0.0560892273871	518.880093924	1612.78822633	2540.54312893	408.874808671	11.7778434358	0.136951667859
464.462749246	1297.54188342	2138.00463266	376.0	3.05867338302	0.313851848674	0.0535583359512	524.654667149	1270.4434794	2203.39921129	408.301064744	2.05866849083	0.0239380057073
464.462749246	1297.54188342	2138.00463266	376.0	9.96555388973	0.309270221611	0.0527764883295	521.46141219	1361.5531088	2351.0686365	468.054115509	4.62371580486	0.0537641372659
464.462749246	1297.54188342	2138.00463266	376.0	-4.93417768997	-0.398340122273	-0.0679761300808	424.068945324	1228.19109406	2032.51168507	380.251645679	0.209930132624	0.00244104805377
464.462749246	1297.54188342	2138.00463266	376.0	20.2781024071	0.718019911418	0.122528995123	579.871382041	1613.35405128	2571.55140154	378.325968219	12.9308502426	0.150358723751
464.462749246	1297.54188342	2138.00463266	376.0	-2.76920247016	0.660033474997	0.112633698805	580.101486106	1135.93701431	2078.79895556	362.760455151	0.507068556471	0.00589614600548
464.462749246	1297.54188342	2138.00463266	376.0	8.07728454464	-0.377688104155	-0.064451894907	420.918228831	1565.91075136	2310.69735042	323.868370225	7.95147220578	0.092458979137
464.462749246	1297.54188342	2138.00463266	376.0	1.1217778022	-0.845497059555	-0.144282774668	366.761782972	1350.11030161	2161.98829404	445.116209456	1.48817581509	0.0173043699429
464.462749246	1297.54188342	2138.00463266	376.0	9.51049143147	-0.0332426883932	-0.00567281371897	467.59245968	1546.41125624	2341.33938006	327.335664142	8.33876965929	0.0969624378987
464.462749246	1297.54188342	2138.00463266	376.0	-3.29537595577	0.471113124235	0.0803947310982	549.598653209	1197.50365269	2067.54934206	320.447036168	0.649098188612	0.00754765335595
464.462749246	1297.54188342	2138.00463266	376.0	16.8389372523	0.589516886459	0.100600151273	559.330733791	1595.65300467	2498.02189121	343.038152748	11.806634806	0.137286451233
464.462749246	1297.54188342	2138.00463266	376.0	20.5119167832	0.47810580735	0.0815880217321	541.873264606	1601.41059708	2576.55036374	433.266502046	12.0052014283	0.139595365445
464.462749246	1297.54188342	2138.00463266	376.0	-14.7856545801	-0.520519542137	-0.0888258604329	409.08951553	1079.45251852	1821.88665277	333.344618723	-2.36460728761	-0.0274954335768
464.462749246	1297.54188342	2138.00463266	376.0	11.3488178651	-0.438337716965	-0.0748016581852	413.445984547	1552.75367807	2380.64288437	414.443221758	7.82505412607	0.0909890014659
464.462749246	1297.54188342	2138.00463266	376.0	-12.9243412901	-0.493978016791	-0.0842965898961	414.07205398	1011.02320218	1861.68161714	436.586360976	-3.00882973512	-0.0349863922688
464.462749246	1297.54188342	2138.00463266	376.0	-5.53265756455	-0.854429834784	-0.145807139042	365.767071113	1298.16013907	2019.71615762	355.788947438	0.351929021354	0.00409219792272
464.462749246	1297.54188342	2138.00463266	376.0	10.4135264417	0.608013960135	0.103756648487	566.521470422	1393.17909068	2360.64631041	400.94574931	6.17599549526	0.0718139011076
464.462749246	1297.54188342	2138.00463266	376.0	9.36790402189	0.16132706416	0.0275302157269	497.498576697	1443.49801025	2338.29085463	397.294267686	6.22012749701	0.0723270639187
464.462749246	1297.54188342	2138.00463266	376.0	7.34533550996	-0.309274368175	-0.0527771959343	432.794872057	1431.87882026	2295.04824615	430.374553832	4.71895875632	0.0548716134455
464.462749246	1297.54188342	2138.00463266	376.0	-0.593733615371	0.443546055125	0.075690453093	545.384258298	1209.13925813	2125.31058046	370.78706403	1.05487073968	0.0122659388335
464.462749246	1297.54188342	2138.00463266	376.0	-10.3899271805	-0.803513233925	-0.137118299305	372.367388932	1190.43033686	1915.86750821	353.069782421	-0.972779934895	-0.0113113945918
464.462749246	1297.54188342	2138.00463266	376.0	-10.3424397218	0.170289247051	0.0290595984729	504.964189019	1025.03426726	1916.88279228	386.884335999	-1.71156256119	-0.0199018902464
464.462749246	1297.54188342	2138.00463266	376.0	3.11206074725	-0.177266096204	-0.0302501870656	450.058048562	1437.54289192	2204.54063561	316.939695132	4.69136412262	0.0545507456119
464.462749246	1297.54188342	2138.00463266	376.0	-15.0469951103	-0.36998801021	-0.0631378857013	430.380206457	1001.46113581	1816.29918013	384.457837863	-3.19233279895	-0.037120148825
464.462749246	1297.54188342	2138.00463266	376.0	19.8345353408	0.703231968746	0.120005455417	578.571425317	1548.42554308	2562.06791712	435.070948718	11.1770731997	0.129965967439
464.462749246	1297.54188342	2138.00463266	376.0	9.42662166152	0.0302882496284	0.0051686432813	475.893670377	1573.91058936	2339.54624049	289.741980758	9.12611021955	0.106117560692
464.462749246	1297.54188342	2138.00463266	376.0	16.6200677013	0.397046086274	0.067755304825	531.085286872	1509.61228301	2493.34245007	452.644880189	9.09130771939	0.105712880458
464.462749246	1297.54188342	2138.00463266	376.0	6.89172549369	0.461477507897	0.0787504279687	545.445089477	1327.02402863	2285.35004299	412.880924879	3.92097075007	0.0455926831404
464.462749246	1297.54188342	2138.00463266	376.0	5.11055167606	0.593923335631	0.101352105057	567.730967685	1273.66768031	2247.26846425	405.869816255	2.89060111043	0.033611640819
464.462749246	1297.54188342	2138.00463266	376.0	-18.8339670707	-0.777145346183	-0.132618659758	377.366879692	1039.24907189	1735.33354418	318.717592594	-3.63634173391	-0.0422830434175
464.462749246	1297.54188342	2138.00463266	376.0	15.0625844222	0.491000411219	0.0837884660784	545.147692386	1525.36965836	2460.04338541	389.526034657	9.60649364466	0.111703414473
464.462749246	1297.54188342	2138.00463266	376.0	-5.08838538481	-0.995148575709	-0.169820576059	348.644275874	1346.22107706	2029.21471741	334.349364478	0.626155706853	0.00728088031225
464.462749246	1297.54188342	2138.00463266	376.0	-9.70820229026	-0.580508966578	-0.0990629635799	401.162721013	1110.73411247	1930.44281795	418.545984462	-1.49229788874	-0.0173523010319
464.462749246	1297.54188342	2138.00463266	376.0	-9.45196316345	-0.779657627648	-0.133047376732	375.268244424	1201.0509727	1935.92122235	359.602005225	-0.75469912969	-0.00877557127547
464.462749246	1297.54188342	2138.00463266	376.0	11.2325036395	0.568312872294	0.0969817188215	560.477557272	1385.88030946	2378.15608084	431.798214107	5.96559758103	0.069367413733
464.462749246	1297.54188342	2138.00463266	376.0	-14.263258103	-0.804789430046	-0.137336080213	373.540418357	1072.35646333	1833.05551365	387.158631964	-2.67248605895	-0.0310754192901
464.462749246	1297.54188342	2138.00463266	376.0	-3.46115021272	-0.754752370785	-0.128797332898	377.834707767	1344.02298468	2064.00508077	342.147388324	1.01686884053	0.0118240562852
464.462749246	1297.54188342	2138.00463266	376.0	7.72275447938	0.325350978769	0.0555206448411	521.736975895	1434.22569459	2303.1174812	347.154810714	6.21268750468	0.07224055238
464.462749246	1297.54188342	2138.00463266	376.0	-8.52511881993	-0.662768571183	-0.113100438768	389.650063205	1248.71823442	1955.73719735	317.36889973	-0.259800935698	-0.00302094111277
464.462749246	1297.54188342	2138.00463266	376.0	5.96006561985	-0.343332656476	-0.0585891905249	426.584109246	1503.16346942	2265.43111173	335.683533061	6.24873960679	0.0726597628697
464.462749246	1297.54188342	2138.00463266	376.0	0.166291361677	-0.359778674747	-0.0613956782845	429.166138281	1288.90746094	2141.55994968	423.486350453	1.17717246313	0.0136880518968
464.462749246	1297.54188342	2138.00463266	376.0	4.75987926023	-0.228647686071	-0.0390183764625	444.418821429	1394.07096657	2239.77107176	401.281283754	3.75857775718	0.0437043925253
464.462749246	1297.54188342	2138.00463266	376.0	-14.2435256467	-0.783712831987	-0.133739391124	374.902690479	1158.11329105	1833.47739448	300.461412958	-1.7614915241	-0.0204824595825
464.462749246	1297.54188342	2138.00463266	376.0	0.282321485023	0.0481575599076	0.00821801363611	485.29679413	1289.10115924	2144.04067909	369.642725727	1.64987939423	0.019184644119
464.462749246	1297.54188342	2138.00463266	376.0	-13.1598472686	-0.613882214278	-0.104758057044	396.324095515	1147.65634864	1856.64648841	312.666044256	-1.57956633459	-0.0183670504022
464.462749246	1297.54188342	2138.00463266	376.0	-3.01669402013	-0.398933698502	-0.0680774229526	424.035140872	1228.26471346	2073.50757476	421.20772043	0.416131541862	0.00483873885886
464.462749246	1297.54188342	2138.00463266	376.0	-12.496731129	0.0299239259957	0.00510647201293	484.571213895	1027.06395385	1870.82394219	359.18877445	-2.09392784833	-0.0243479982364
464.462749246	1297.54188342	2138.00463266	376.0	-10.7452985213	-0.895903312476	-0.152884524313	361.58820943	1135.92038565	1908.26965248	410.761057407	-1.6196798399	-0.0188334865104
464.462749246	1297.54188342	2138.00463266	376.0	-18.0178211645	-0.507892959435	-0.0866711534872	411.52942144	1027.93053926	1752.78278146	313.322820764	-3.38088461818	-0.0393126118393
464.462749246	1297.54188342	2138.00463266	376.0	3.29922524358	0.467995846588	0.0798627724553	548.676185904	1250.0710033	2208.54222121	409.795032013	1.9991395432	0.0232458086418
464.462749246	1297.54188342	2138.00463266	376.0	-0.450933793639	0.126643462914	0.0216115124426	495.786093034	1310.73419631	2128.36364726	321.843357916	2.09560715655	0.0243675250761
464.462749246	1297.54188342	2138.00463266	376.0	10.2696473725	-0.606230415834	-0.103452289391	391.590564708	1585.21354566	2357.57016925	380.766058873	8.21809972168	0.0955592990894
464.462749246	1297.54188342	2138.00463266	376.0	-7.13440577906	-0.596136674124	-0.101729807871	398.044631621	1287.33010827	1985.47070659	300.095966703	0.143558694569	0.00166928714615
464.462749246	1297.54188342	2138.00463266	376.0	-10.0707932619	0.363870961375	0.0620940207125	532.941447144	1100.64864213	1922.69060618	289.100516908	-0.891902452783	-0.0103709587533
464.462749246	1297.54188342	2138.00463266	376.0	-11.0474290505	-0.779367251267	-0.132997824448	375.386734313	1181.87374682	1901.81008777	344.549606637	-1.11213564632	-0.012931809841
464.462749246	1297.54188342	2138.00463266	376.0	-15.3660729976	0.365157811235	0.0623136196647	534.340137212	982.959749643	1809.47728012	292.177393261	-2.60731611481	-0.030317629242
464.462749246	1297.54188342	2138.00463266	376.0	-8.46800327107	-0.431309617759	-0.0736023238497	420.623536298	1101.27168484	1956.95833043	435.063109292	-1.32536371009	-0.0154112059312
464.462749246	1297.54188342	2138.00463266	376.0	-22.8001557649	-1.00783787621	-0.171985985701	350.575986127	992.581114743	1650.53624616	307.379145285	-5.12007668345	-0.059535775389
464.462749246	1297.54188342	2138.00463266	376.0	-1.29240374332	-0.993584491261	-0.169553667451	348.74378039	1363.41966729	2110.37298076	398.209533075	1.28699000757	0.014965000088
464.462749246	1297.54188342	2138.00463266	376.0	3.82384413298	-0.71560202037	-0.122116385729	378.954536657	1525.19310579	2219.75859737	315.610954925	5.83553238474	0.0678550277296
464.462749246	1297.54188342	2138.00463266	376.0	2.84482971102	0.659379902956	0.11252216774	577.461322674	1289.01717699	2198.82722368	332.348724016	3.12305581254	0.0363146024714
464.462749246	1297.54188342	2138.00463266	376.0	-18.4365839243	-0.58094962922	-0.099138161983	403.823214689	973.915298642	1743.82961426	366.091100926	-4.27736623943	-0.0497368167375
464.462749246	1297.54188342	2138.00463266	376.0	2.15859884712	0.0324085718083	0.00553047300484	483.66267665	1250.90013091	2184.15557601	449.592768456	1.35479628538	0.0157534451788
464.462749246	1297.54188342	2138.00463266	376.0	8.63196075972	-0.491811315953	-0.0839268457258	406.406584083	1559.24388282	2322.5563536	356.905886692	7.62385713404	0.0886495015586
464.462749246	1297.54188342	2138.00463266	376.0	11.0291084806	0.292259800882	0.0498736861574	514.278005141	1550.56793125	2373.80748292	308.961546528	9.32944344709	0.108481900548
464.462749246	1297.54188342	2138.00463266	376.0	-12.8534640258	-0.754132834403	-0.128691609966	379.009169268	1126.13830611	1863.19697633	358.049500953	-1.83416337053	-0.0213274810527
464.462749246	1297.54188342	2138.00463266	376.0	5.66382676818	-0.39395854864	-0.0672284212696	419.719443111	1515.05814684	2259.09751135	324.319921402	6.40302184394	0.0744537423713
464.462749246	1297.54188342	2138.00463266	376.0	-1.30682745726	-0.897841855838	-0.153215333761	360.548375304	1291.75060426	2110.06460109	457.76562152	0.736275161087	0.00856133908241
464.462749246	1297.54188342	2138.00463266	376.0	0.506118330066	-0.481143148865	-0.0821063393967	409.681140136	1450.52753254	2148.82546601	288.616793329	4.08977839985	0.0475555627889
464.462749246	1297.54188342	2138.00463266	376.0	0.0963779909384	0.598809787912	0.102185970633	568.609353031	1258.41549965	2140.06519857	313.040345889	2.04281032832	0.0237536084689
464.462749246	1297.54188342	2138.00463266	376.0	-14.4738526719	0.273561415768	0.0466828354553	520.617411361	987.490453722	1828.55299201	320.445126931	-2.5181127412	-0.0292803807116
464.462749246	1297.54188342	2138.00463266	376.0	3.90318093557	0.624598215225	0.106586726148	572.842789662	1264.12472465	2221.45482189	384.487307573	2.64416294542	0.0307460807607
464.462749246	1297.54188342	2138.00463266	376.0	-1.59547666247	0.545113411429	0.0930227664555	561.459193454	1179.42844281	2103.89326771	363.005631439	0.827598511466	0.00962323850542
464.462749246	1297.54188342	2138.00463266	376.0	-7.29606964362	0.4914645527	0.0838676711092	552.980670932	1096.20034127	1982.01432568	332.833313479	-0.428555724294	-0.00498320609645
464.462749246	1297.54188342	2138.00463266	376.0	4.85775505105	0.253337521428	0.0432316589467	512.841244021	1366.03820524	2241.8636607	362.984211435	4.14115974661	0.0481530203094
464.462749246	1297.54188342	2138.00463266	376.0	-0.402541247138	-0.559229902122	-0.0954317239116	403.019072337	1261.85775283	2129.39828215	464.521456987	0.806985165283	0.00938354843352
464.462749246	1297.54188342	2138.00463266	376.0	5.74580633815	-0.434563049994	-0.0741575170639	415.48816855	1470.23993466	2260.85023836	375.122135151	5.24801334074	0.0610234109388
464.462749246	1297.54188342	2138.00463266	376.0	2.76398221436	-0.782335211596	-0.13350430232	374.138313322	1370.14340092	2197.09870045	452.816986212	2.06480929137	0.0240094103648
464.462749246	1297.54188342	2138.00463266	376.0	10.300412966	-0.61939659975	-0.105699078456	391.569242595	1497.87035473	2358.22793906	468.788341738	5.96176809719	0.0693228848511
464.462749246	1297.54188342	2138.00463266	376.0	-9.3546030615	-0.0496975031669	-0.00848080258822	471.984620622	1143.61565509	1938.00278584	322.402510129	-0.727678660234	-0.00846137977016
464.462749246	1297.54188342	2138.00463266	376.0	-4.62007582536	-0.895132838471	-0.152753044108	360.525004738	1353.7352988	2039.22719748	324.966893944	0.859243937455	0.00999120857506
464.462749246	1297.54188342	2138.00463266	376.0	7.39260588146	0.0469189302962	0.00800664339526	480.627530084	1461.41259934	2296.05888888	354.018759455	6.20532581168	0.0721549512986
464.462749246	1297.54188342	2138.00463266	376.0	-2.27014306274	-0.254521112454	-0.0434336369376	441.502070055	1358.45082489	2089.46886881	289.515973865	2.13553176513	0.0248317647108
464.462749246	1297.54188342	2138.00463266	376.0	7.75513415871	0.647139798535	0.110433412719	572.802253235	1386.15892736	2303.80976025	344.84857965	5.84250569752	0.0679361127618
464.462749246	1297.54188342	2138.00463266	376.0	3.19096648026	0.549634289376	0.0937942473338	559.549744167	1306.11242017	2206.22764384	340.565479503	3.28397740174	0.0381857837412
464.462749246	1297.54188342	2138.00463266	376.0	-21.0378587521	-0.789082386723	-0.134655697393	376.551711998	1008.04246201	1688.21423793	303.620063924	-4.37889820886	-0.0509174210332
464.462749246	1297.54188342	2138.00463266	376.0	20.3905055481	0.55575278149	0.094838358616	553.799948188	1614.05378584	2573.95458591	406.100851879	12.5277471274	0.145671478226
464.462749246	1297.54188342	2138.00463266	376.0	12.9123660816	-0.181010504256	-0.0308891645488	448.23451218	1509.75287479	2414.07161767	456.0842307	7.40635355878	0.0861203902184
464.462749246	1297.54188342	2138.00463266	376.0	-16.3287750947	-0.503088591656	-0.0858512955044	412.262394348	1029.09741883	1788.89466468	347.534851504	-3.13400348015	-0.036441900932
464.462749246	1297.54188342	2138.00463266	376.0	-1.89756311863	-0.392856135344	-0.0670402961338	424.760496742	1266.93598229	2097.43464528	405.738166242	0.802980460208	0.00933698209544
464.462749246	1297.54188342	2138.00463266	376.0	5.65095514635	-0.878028946375	-0.14983429119	358.313616027	1589.98970945	2258.82231548	310.518990002	7.34095721426	0.0853599676077
464.462749246	1297.54188342	2138.00463266	376.0	1.20679502003	0.293205608816	0.0500350868287	519.321942381	1337.33407222	2163.8059661	307.149951501	3.16718732592	0.0368277596037
464.462749246	1297.54188342	2138.00463266	376.0	4.55986913901	0.231249328852	0.0394623428075	511.621468148	1299.66069362	2235.4948461	424.212684335	2.60634413686	0.0303063271728
464.462749246	1297.54188342	2138.00463266	376.0	13.4316018864	0.35803849975	0.0610987200938	525.082635459	1510.42247698	2425.17290324	389.667790792	8.7424016124	0.101655832702
464.462749246	1297.54188342	2138.00463266	376.0	9.48853691057	-0.548426877502	-0.0935882043518	398.86436481	1581.79470766	2340.86999138	360.210918915	8.16715671405	0.0949669385354
464.462749246	1297.54188342	2138.00463266	376.0	-13.2077372608	-0.165666621829	-0.0282707545783	456.470377053	1069.93961804	1855.62259816	329.212603064	-1.93530665166	-0.0225035657169
464.462749246	1297.54188342	2138.00463266	376.0	-0.402975493531	0.184820436584	0.0315393236491	504.866394252	1288.9778462	2129.38899794	335.54475749	1.79394488055	0.0208598241924
464.462749246	1297.54188342	2138.00463266	376.0	-2.7186347383	-0.173061548662	-0.029532687485	453.115908694	1334.20206613	2079.88009601	292.562121192	1.73584419375	0.0201842348111
464.462749246	1297.54188342	2138.00463266	376.0	19.4350510802	0.387751616271	0.0661692177938	527.877495915	1608.38768111	2553.52692512	417.261748095	11.8643098953	0.137957091806
464.462749246	1297.54188342	2138.00463266	376.0	13.2768565257	-0.302350863564	-0.0515957105057	431.728090807	1524.74396699	2421.86444025	465.392382455	7.55174230175	0.0878109569971
464.462749246	1297.54188342	2138.00463266	376.0	7.19637051474	-0.313906323718	-0.0535676320339	430.317302013	1511.64269063	2291.86336765	349.903375008	6.64902457713	0.077314239269
464.462749246	1297.54188342	2138.00463266	376.0	13.2392874597	-0.299113648603	-0.0510432847446	432.247332305	1520.14284214	2421.06121188	468.671037435	7.43691162525	0.0864757165727
464.462749246	1297.54188342	2138.00463266	376.0	-4.07677727702	0.561962331457	0.095898008781	564.357518277	1093.00011318	2050.84294562	393.485314164	-0.00390714119895	-4.54318744064e-05
464.462749246	1297.54188342	2138.00463266	376.0	-1.19560035546	0.140040500102	0.0238976962631	499.314128056	1213.77882223	2112.44264167	399.349691386	0.846754476053	0.00984598227969
464.462749246	1297.54188342	2138.00463266	376.0	9.98046397681	0.263046905644	0.0448885504513	511.780583885	1467.01369667	2351.38741485	372.593134297	7.09815183705	0.0825366492681
464.462749246	1297.54188342	2138.00463266	376.0	-11.0015079188	0.255846281192	0.0436597749475	516.676764658	1087.59617034	1902.7918837	298.5189487	-1.17227087698	-0.0136310567091
464.462749246	1297.54188342	2138.00463266	376.0	-13.3796174874	-0.791913822889	-0.135138877626	374.358848911	1122.93715476	1851.94779095	354.651787282	-1.9640497681	-0.0228377880012
464.462749246	1297.54188342	2138.00463266	376.0	12.8473840153	-0.722989293717	-0.12337701258	376.846340883	1609.69135195	2412.68229809	426.14460525	8.85210818729	0.10293149055
464.462749246	1297.54188342	2138.00463266	376.0	-12.238828325	-0.605496721682	-0.103327085611	398.32457406	1081.87149348	1876.33791609	396.141848553	-2.11683631168	-0.0246143757172
464.462749246	1297.54188342	2138.00463266	376.0	-10.8688988276	-0.0761962351655	-0.0130027705061	469.028199468	1068.1622154	1905.62707221	368.436657344	-1.57320406563	-0.0182930705306
464.462749246	1297.54188342	2138.00463266	376.0	16.5441050835	0.685249905852	0.116936844002	574.718810395	1592.93691558	2491.71836578	324.062639806	11.9485531976	0.138936665088
464.462749246	1297.54188342	2138.00463266	376.0	7.93737849267	-0.265102216615	-0.0452392861118	438.874954006	1423.42942695	2307.70615255	445.401771595	4.65654603745	0.0541458841564
464.462749246	1297.54188342	2138.00463266	376.0	-10.2906639037	-0.716215856847	-0.122221135981	383.121030334	1201.19663864	1917.98976167	333.672092698	-0.826910878623	-0.00961524277469
464.462749246	1297.54188342	2138.00463266	376.0	7.3056353447	0.249172698748	0.0425209383528	509.320020044	1477.25087172	2294.19945478	307.628563011	7.01930512729	0.0816198270615
464.462749246	1297.54188342	2138.00463266	376.0	9.56457402485	0.602783852689	0.102864138684	566.054646219	1378.99693764	2342.49566841	397.444084545	5.73993552102	0.066743436291
464.462749246	1297.54188342	2138.00463266	376.0	4.14636901332	-0.956756185218	-0.163268973587	351.25287371	1463.95237572	2226.65419426	411.448944826	3.97087717527	0.0461729904102
464.462749246	1297.54188342	2138.00463266	376.0	6.82793130463	-0.903792546171	-0.154230809927	355.280927784	1591.79927509	2283.98612027	336.9059174	7.47885960593	0.0869634837899
464.462749246	1297.54188342	2138.00463266	376.0	-10.7703858722	-0.911471283446	-0.15554117465	358.901521175	1232.04948292	1907.73328376	316.782279668	-0.782141911201	-0.00909467338606
464.462749246	1297.54188342	2138.00463266	376.0	-17.8633955648	-0.476097458995	-0.0812453001698	415.041342384	1053.74481854	1756.08440794	287.298247014	-3.04596523716	-0.0354182004321
464.462749246	1297.54188342	2138.00463266	376.0	4.92388414658	-0.561021834903	-0.0957375144885	398.49713261	1509.27259859	2243.27750382	335.507772623	5.86231397188	0.0681664415335
464.462749246	1297.54188342	2138.00463266	376.0	-3.51532164234	0.377867494201	0.0644825075429	534.812885895	1232.00808318	2062.8468931	296.025924026	0.779273338795	0.00906131789296
464.462749246	1297.54188342	2138.00463266	376.0	0.384957763272	-0.358403718614	-0.061161044132	428.366246966	1344.73909286	2146.23504748	373.12970765	2.02070613007	0.0234965829078
464.462749246	1297.54188342	2138.00463266	376.0	-13.8906772477	-0.819077797894	-0.139774368241	372.808898971	1026.74908502	1841.0213096	441.463325612	-3.31096236081	-0.038499562335
464.462749246	1297.54188342	2138.00463266	376.0	15.1125979306	0.651079119765	0.111105651837	570.426992765	1525.48038823	2461.11267653	365.205295544	10.0282263094	0.116607282667
464.462749246	1297.54188342	2138.00463266	376.0	-8.64664234899	-0.650230462023	-0.110960829697	391.475399299	1202.51882583	1953.13901867	359.144793544	-0.564547970635	-0.00656451128646
464.462749246	1297.54188342	2138.00463266	376.0	-3.44449181917	0.485102597122	0.0827820131607	551.820317209	1184.86942771	2064.361238	327.671493081	0.580370759628	0.00674849720497
464.462749246	1297.54188342	2138.00463266	376.0	1.34564008955	0.0658230742615	0.0112326065293	486.071004972	1349.03308378	2166.77448012	331.670391361	2.98387407035	0.0346962101203
464.462749246	1297.54188342	2138.00463266	376.0	-1.70665624256	0.54237368716	0.0925552367167	561.122113231	1134.61390299	2101.51624313	405.780226916	0.54025099348	0.00628198829628
464.462749246	1297.54188342	2138.00463266	376.0	-6.86890925194	0.525425276189	0.0896630164145	559.005536674	1029.2927219	1991.14703464	402.84877607	-0.896424019421	-0.0104235351095
464.462749246	1297.54188342	2138.00463266	376.0	14.7153551602	0.615798575622	0.105085081164	564.097803723	1558.30818426	2452.6196077	330.213619721	10.7143631363	0.124585617864
464.462749246	1297.54188342	2138.00463266	376.0	8.58549148481	0.560520252485	0.0956519202193	560.88893677	1327.53699564	2321.56283834	433.136905935	4.32052795135	0.0502386971087
464.462749246	1297.54188342	2138.00463266	376.0	-13.9901751355	-0.276972960955	-0.0472650104018	441.161086685	1078.98903659	1838.89404015	318.743916871	-2.0523839947	-0.0238649301709
464.462749246	1297.54188342	2138.00463266	376.0	15.7210525614	0.298665477493	0.0509668050329	514.799093319	1584.63754575	2474.12146473	374.684825662	10.697640841	0.12439117257
464.462749246	1297.54188342	2138.00463266	376.0	-17.8769150954	-0.897738017975	-0.153197613989	361.624506111	1093.85352491	1755.79535975	300.317328726	-2.97600402262	-0.0346046979375
464.462749246	1297.54188342	2138.00463266	376.0	-4.54897568123	0.31836788538	0.0543289906792	525.93109093	1181.63300252	2040.74732186	333.183228408	0.345603388844	0.00401864405633
464.462749246	1297.54188342	2138.00463266	376.0	-12.4371709891	-0.442319249381	-0.075481100577	418.450133391	1149.79897428	1872.09734074	303.848233072	-1.35799290758	-0.0157906152045
464.462749246	1297.54188342	2138.00463266	376.0	-13.3461676423	-0.490469290374	-0.0836978311218	413.984407442	1032.31022326	1852.66295019	406.368319486	-2.73852412016	-0.0318433037228
464.462749246	1297.54188342	2138.00463266	376.0	5.95723702655	-0.0992367267335	-0.0169345950057	461.910560914	1397.78233725	2265.37063627	405.67773811	4.22288032311	0.0491032595711
464.462749246	1297.54188342	2138.00463266	376.0	-15.2912839409	-0.426812177983	-0.0728348426592	422.193477595	1029.994366	1811.07627361	358.888430021	-2.90773445615	-0.0338108657692
464.462749246	1297.54188342	2138.00463266	376.0	10.8724440313	0.605851454788	0.103387620271	563.538370496	1498.17503838	2370.45798974	308.744580864	8.77798009661	0.102069536007
464.462749246	1297.54188342	2138.00463266	376.0	7.51657236699	0.664517537878	0.113398897249	577.765108335	1314.85079342	2298.70929809	406.093396332	4.1907144272	0.0487292375256
464.462749246	1297.54188342	2138.00463266	376.0	5.6725009902	0.421487129503	0.0719261313145	536.388338044	1422.19946504	2259.28296662	300.695163538	5.9073645883	0.0686902859105
464.462749246	1297.54188342	2138.00463266	376.0	10.3789072826	-0.127177334347	-0.0217026167827	453.587500901	1605.59695598	2359.90615119	300.721694309	9.69230382529	0.112701207271
464.462749246	1297.54188342	2138.00463266	376.0	5.00749197025	0.21016152559	0.0358637415683	504.52664479	1435.28100444	2245.06504297	305.257393733	5.66432500429	0.065864244236
464.462749246	1297.54188342	2138.00463266	376.0	-12.7920894874	-0.686874693709	-0.117214111554	387.994704152	1084.79552358	1864.50916681	391.718939071	-2.22756016292	-0.0259018623596
464.462749246	1297.54188342	2138.00463266	376.0	-3.15381172161	0.492986442539	0.0841273792728	553.023614843	1208.58337084	2070.57599195	308.969006262	0.721046700878	0.00838426396369
464.462749246	1297.54188342	2138.00463266	376.0	10.3144251378	0.214310033143	0.0365716780108	505.537512545	1431.41057182	2358.52751994	421.57943558	6.13045452213	0.0712843549085
464.462749246	1297.54188342	2138.00463266	376.0	-8.03451228911	0.18730507732	0.0319633237747	508.081333151	996.814205188	1966.22638771	461.330849371	-1.80798584368	-0.0210230912056
464.462749246	1297.54188342	2138.00463266	376.0	-8.12288300183	-0.620043077537	-0.105809398897	394.964301698	1280.50798753	1964.33701778	288.864728551	-0.0496616389967	-0.000577460918567
464.462749246	1297.54188342	2138.00463266	376.0	7.85200184551	0.451302303928	0.0770140450388	544.31066501	1314.5013158	2305.88079588	447.068815062	3.69497484291	0.0429648237547
464.462749246	1297.54188342	2138.00463266	376.0	-6.93902910422	-0.651401869985	-0.111160728666	391.664310194	1162.64868352	1989.64786895	435.334875234	-0.734471680005	-0.00854036837215
464.462749246	1297.54188342	2138.00463266	376.0	6.7949634869	-0.479007120505	-0.0817418294377	409.270689243	1495.08278161	2283.2812668	378.927795943	5.87040676392	0.0682605437665
464.462749246	1297.54188342	2138.00463266	376.0	9.10317670671	-0.140000141679	-0.0238908091603	454.972912572	1454.40482831	2332.63097237	423.253231487	5.78445942326	0.0672611560844
464.462749246	1297.54188342	2138.00463266	376.0	11.449805039	0.167566759861	0.0285950102152	497.552478774	1481.41564476	2382.80199483	403.833871294	7.36852884305	0.0856805679424
464.462749246	1297.54188342	2138.00463266	376.0	5.82584726968	-0.611274024471	-0.104312973459	391.107048882	1567.34970637	2262.56151718	304.104761933	7.27848753839	0.0846335760278
464.462749246	1297.54188342	2138.00463266	376.0	4.56038292913	-0.768699766056	-0.13117743448	373.365896273	1483.76449491	2235.50583095	378.375439768	4.8231800494	0.0560834889465
464.462749246	1297.54188342	2138.00463266	376.0	-0.311811050948	-0.00157200124011	-0.000268259597289	478.811822453	1211.33582675	2131.33809795	441.190448742	0.826183995942	0.00960679065049
464.462749246	1297.54188342	2138.00463266	376.0	17.7059668183	0.621919834233	0.106129664545	566.442033416	1496.18435234	2516.5590235	453.932637745	9.42748302976	0.109621895695
464.462749246	1297.54188342	2138.00463266	376.0	-0.3114730461	0.567105617377	0.0967757026241	565.078208108	1152.74837065	2131.34532451	413.518745748	0.827116155479	0.00961762971487
464.462749246	1297.54188342	2138.00463266	376.0	-0.321782268856	-0.243721609338	-0.041590718317	444.327527421	1314.47317918	2131.12491285	372.32420625	1.56982903008	0.0182538259311
464.462749246	1297.54188342	2138.00463266	376.0	17.2824070896	0.510395388728	0.0870981892027	547.674148195	1553.58301429	2507.50329687	406.246134393	10.5771605119	0.12299023851
464.462749246	1297.54188342	2138.00463266	376.0	-17.8193514759	-0.608531959072	-0.10384504421	398.137524523	1053.18475545	1757.0260726	305.703792629	-3.15826285327	-0.0367239866659
464.462749246	1297.54188342	2138.00463266	376.0	12.3861907868	0.653740420922	0.111559798792	573.330563204	1414.46769426	2402.82196549	415.023708031	6.99679530941	0.0813580849931
464.462749246	1297.54188342	2138.00463266	376.0	-0.0249223109276	0.598385854084	0.102113626977	570.115577043	1162.25983676	2137.4717925	405.0963787	0.940337533327	0.0109341573643
464.462749246	1297.54188342	2138.00463266	376.0	2.57356813568	-0.949134189576	-0.161968291737	351.992667262	1469.74235347	2193.02763863	371.292617897	3.97002086849	0.0461630333545
464.462749246	1297.54188342	2138.00463266	376.0	8.11126581221	-0.253829577812	-0.0433156276131	437.354396262	1557.14004563	2311.4238715	316.929429603	7.98471940176	0.0928455744391
464.462749246	1297.54188342	2138.00463266	376.0	0.181866385744	-0.578684122696	-0.098751556774	399.75609459	1354.06891133	2141.89294442	388.067938496	1.82918543187	0.021269598045
464.462749246	1297.54188342	2138.00463266	376.0	-10.1123359878	-0.521317304357	-0.0889619973305	409.273836771	1074.92131963	1921.80242077	437.607264373	-1.89721399059	-0.0220606277976
464.462749246	1297.54188342	2138.00463266	376.0	-2.65244301131	0.504889635868	0.086158640933	554.436981246	1232.01789532	2081.2952782	294.84040164	1.06052893996	0.01233173186
464.462749246	1297.54188342	2138.00463266	376.0	-14.923901795	-0.312156584141	-0.0532690416623	437.605680408	1017.98180742	1818.93092091	363.343433086	-2.88254669825	-0.0335179848633
464.462749246	1297.54188342	2138.00463266	376.0	-11.8720122639	0.205996179615	0.0351529316749	509.513394859	1062.6029382	1884.18046047	312.064127408	-1.51520072342	-0.017618613063
464.462749246	1297.54188342	2138.00463266	376.0	13.0497290822	0.694579103028	0.118528857172	580.387253578	1397.65173898	2417.00844499	438.969452428	6.74302156855	0.0784072275413
464.462749246	1297.54188342	2138.00463266	376.0	-20.3244899129	-0.888814855081	-0.151674889946	363.733818272	1035.62370988	1703.46609676	304.108568608	-4.01429923059	-0.0466778980301
464.462749246	1297.54188342	2138.00463266	376.0	10.1177216282	0.0516461040343	0.0088133283335	481.752552609	1447.50092512	2354.32198979	425.068512069	6.13146316688	0.0712960833358
464.462749246	1297.54188342	2138.00463266	376.0	2.31083184894	0.371230505786	0.0633499156631	534.235814856	1189.23310268	2187.41032465	463.941407115	1.18029906853	0.0137244077736
464.462749246	1297.54188342	2138.00463266	376.0	-11.0453526818	-0.00812577032025	-0.0013866502253	478.375774512	1083.12258255	1901.85448063	340.356123564	-1.39326520574	-0.0162007582063
464.462749246	1297.54188342	2138.00463266	376.0	-9.80386590087	-0.707046534692	-0.120656405238	385.003955629	1123.83475461	1928.39752552	419.558815284	-1.47977257644	-0.0172066578656
464.462749246	1297.54188342	2138.00463266	376.0	5.40442594547	-0.283725656309	-0.048417347493	436.37641096	1421.52816049	2253.55150975	395.6469383	4.34949653649	0.050575541122
464.462749246	1297.54188342	2138.00463266	376.0	14.9050460702	0.676085421412	0.115372938808	573.47685991	1574.48001479	2456.67520814	308.718333446	11.2821608591	0.131187916966
464.462749246	1297.54188342	2138.00463266	376.0	10.7511735158	0.215506410661	0.0367758379968	502.543514316	1571.3718658	2367.8652205	293.949840382	9.62671936251	0.111938597238
464.462749246	1297.54188342	2138.00463266	376.0	-14.7561252581	-0.158750664529	-0.0270905570869	457.27158952	1070.66167659	1822.51799104	294.584724929	-2.15318568495	-0.0250370428483
464.462749246	1297.54188342	2138.00463266	376.0	0.35244474767	-0.0758254970312	-0.0129395046128	466.752943555	1331.324991	2145.5399177	347.461983146	2.23668251354	0.0260079362039
464.462749246	1297.54188342	2138.00463266	376.0	11.3252188701	0.408716237108	0.0697467981414	532.528322456	1516.05217734	2380.13833676	331.557836966	8.79228273093	0.102235845709
464.462749246	1297.54188342	2138.00463266	376.0	7.13753782968	0.227802560682	0.038874157113	508.210620901	1400.70744307	2290.60552212	381.68745815	5.1243485787	0.0595854485895
464.462749246	1297.54188342	2138.00463266	376.0	9.32741616836	-0.889267211523	-0.151752083878	357.217674571	1582.14268477	2337.42522245	398.064863109	7.51236324587	0.0873530609984
464.462749246	1297.54188342	2138.00463266	376.0	2.4497573976	-0.646292009705	-0.110288738858	388.625631054	1468.49924165	2190.38055931	333.255686603	4.45586017339	0.0518123275975
464.462749246	1297.54188342	2138.00463266	376.0	0.530900553159	-0.531031893721	-0.0906197770854	406.622184783	1291.71996269	2149.35531108	451.013163607	1.12843239114	0.0131213068737
464.462749246	1297.54188342	2138.00463266	376.0	-3.08534973073	0.270216661849	0.0461120583361	518.444032648	1241.85344916	2072.03971249	311.742230677	0.845510460181	0.00983151697885
464.462749246	1297.54188342	2138.00463266	376.0	-2.12392599071	-0.0694952765803	-0.0118592622151	469.339677868	1161.12955064	2092.59499659	462.125768077	0.20442019382	0.0023769789979
464.462749246	1297.54188342	2138.00463266	376.0	-0.331689414388	-0.187379479243	-0.0319760203487	451.587442514	1327.20391314	2130.91309762	352.121741964	1.88679733704	0.021939503919
464.462749246	1297.54188342	2138.00463266	376.0	3.5860619895	-0.89349742181	-0.152473962766	358.606198216	1470.28706107	2214.67480413	385.781544839	4.18022394497	0.0486072551741
464.462749246	1297.54188342	2138.00463266	376.0	-10.9484874692	0.295832422109	0.0504833484828	524.236763832	986.689975162	1903.92546336	392.998724371	-2.06872182532	-0.0240549049456
464.462749246	1297.54188342	2138.00463266	376.0	-0.793593415649	-0.895793071841	-0.152865711918	359.981849363	1386.32191858	2121.03756867	374.733800731	1.8732823931	0.0217823534082
464.462749246	1297.54188342	2138.00463266	376.0	-13.3388711439	-0.568468705476	-0.0970083115147	401.937124491	1163.09930767	1852.81894966	287.782517496	-1.47579823598	-0.0171604446044
464.462749246	1297.54188342	2138.00463266	376.0	-3.10110103137	-0.130449648064	-0.0222610320929	460.373454308	1275.54773661	2071.70294895	335.781758029	0.836304214605	0.00972446761169
464.462749246	1297.54188342	2138.00463266	376.0	-9.61373483984	0.413416060002	0.0705488157001	541.210216974	1042.88525478	1932.46253642	348.367064659	-1.19918348547	-0.0139439940171
464.462749246	1297.54188342	2138.00463266	376.0	-4.99129007939	0.385197086664	0.0657332912395	536.505866491	1106.07387718	2031.29061954	388.710875869	-0.149322014691	-0.00173630249641
464.462749246	1297.54188342	2138.00463266	376.0	10.6667155429	0.443836830225	0.0757400734172	538.911327329	1470.31694367	2366.05950512	356.831234119	7.68272689782	0.0893340336956
464.462749246	1297.54188342	2138.00463266	376.0	-3.24830643325	0.20070967517	0.0342507978106	508.309560638	1178.35781989	2068.55569064	381.888310104	0.430839779315	0.00500976487576
464.462749246	1297.54188342	2138.00463266	376.0	12.2074230634	-0.259079291088	-0.0442114831209	436.151852669	1593.42369987	2398.99990329	369.424350744	9.32029288478	0.10837549866
464.462749246	1297.54188342	2138.00463266	376.0	4.13714309038	0.286320133219	0.0488600909931	519.823990063	1296.73561047	2226.4569436	409.897343061	2.61957165648	0.0304601355405
464.462749246	1297.54188342	2138.00463266	376.0	-7.31416374634	0.208548188343	0.0355884280449	509.296083454	1169.31617064	1981.62747293	303.015218836	-0.16546416695	-0.00192400194128
464.462749246	1297.54188342	2138.00463266	376.0	0.565382043769	-0.474306519037	-0.0809396790165	410.38697731	1457.24368299	2150.09252695	282.461866649	4.25895034862	0.0495226784724
464.462749246	1297.54188342	2138.00463266	376.0	-1.66807962361	0.22768712188	0.0388544576587	511.257887917	1280.57306461	2102.34101303	310.51006051	1.55315778841	0.0180599742838
464.462749246	1297.54188342	2138.00463266	376.0	16.1640188635	0.189758423938	0.0323819836071	498.361393131	1609.07358389	2483.59210479	376.157127767	11.1033626602	0.129108868141
464.462749246	1297.54188342	2138.00463266	376.0	4.05968303107	0.0237850868319	0.00405888853788	481.278509863	1316.11580696	2224.80084394	427.406527119	2.48891641502	0.0289408885468
464.462749246	1297.54188342	2138.00463266	376.0	-14.2597113223	-0.155700072857	-0.0265699783033	458.384978843	1035.30648149	1833.13134399	339.439883654	-2.42038416455	-0.0281440019134
464.462749246	1297.54188342	2138.00463266	376.0	4.40620236247	-0.098504130473	-0.016809578579	461.729506057	1405.35917469	2232.2094433	365.120762553	4.25042632607	0.0494235619311
464.462749246	1297.54188342	2138.00463266	376.0	-6.05139151642	-0.394405668944	-0.0673047216628	424.603552594	1216.53949285	2008.6256017	367.482556253	0.00167820672922	1.95140317352e-05
464.462749246	1297.54188342	2138.00463266	376.0	-22.7539578091	-0.971943478522	-0.165860661864	355.360413771	978.154070049	1651.52396059	318.009476769	-5.29532522794	-0.0615735491621
464.462749246	1297.54188342	2138.00463266	376.0	2.30319658519	-0.805237498217	-0.137412542358	368.138961336	1518.26933947	2187.24708235	300.838781543	5.32752990293	0.0619480221271
464.462749246	1297.54188342	2138.00463266	376.0	8.71233672981	0.511572280499	0.087299023976	548.9314251	1482.23104907	2324.27479556	293.112321388	7.90444493731	0.0919121504339
464.462749246	1297.54188342	2138.00463266	376.0	-7.80702229596	-0.752322059956	-0.128382604088	378.413537214	1259.22121648	1971.0901343	333.455380612	-0.131412912168	-0.00152805711824
464.462749246	1297.54188342	2138.00463266	376.0	14.2987452756	0.108010062279	0.0184317512422	487.056612078	1578.78222556	2443.71246907	377.87363143	9.96128015249	0.115828838982
464.462749246	1297.54188342	2138.00463266	376.0	-7.0500309187	-0.235038791882	-0.0401090088536	446.381417494	1150.11114328	1987.27464502	390.782084238	-0.51275383191	-0.00596225385941
464.462749246	1297.54188342	2138.00463266	376.0	9.97186647776	-0.0674912483232	-0.0115172778709	464.219555029	1484.71234057	2351.20359992	402.271704319	6.77729025798	0.0788057006741
464.462749246	1297.54188342	2138.00463266	376.0	15.6250442871	-0.272472790693	-0.0464970632582	434.793240729	1573.20953348	2472.06880338	464.06602917	9.06328290257	0.105387010495
464.462749246	1297.54188342	2138.00463266	376.0	6.17985981989	-0.191224966316	-0.0326322468116	450.486134635	1357.78055937	2270.1303219	461.863627894	3.13412200158	0.0364432790882
464.462749246	1297.54188342	2138.00463266	376.0	-8.89139763475	0.2126464678	0.0362877931399	511.296292117	1022.5705425	1947.90613932	414.03930471	-1.53707058581	-0.0178729137885
464.462749246	1297.54188342	2138.00463266	376.0	-0.44940908142	-0.266129370722	-0.0454145683825	440.084803926	1359.75205018	2128.39624568	328.559391573	2.38298621762	0.0277091420654
464.462749246	1297.54188342	2138.00463266	376.0	-8.40390862539	0.392479452275	0.0669760157466	538.662888815	1003.13071359	1958.32867693	416.535074526	-1.4890714389	-0.0173147841733
464.462749246	1297.54188342	2138.00463266	376.0	10.9948776249	0.632354514096	0.107910326638	568.5244376	1466.29020082	2373.07562564	338.260987221	8.086273621	0.0940264374535
464.462749246	1297.54188342	2138.00463266	376.0	-9.24712409798	-0.194267797994	-0.0331515013641	452.512339978	1087.91337223	1940.30069106	399.87497885	-1.3045243721	-0.0151688880477
464.462749246	1297.54188342	2138.00463266	376.0	5.21227280534	-0.660851551538	-0.11277330231	386.975518891	1466.93668292	2249.44326671	395.531064898	4.67933103839	0.0544108260278
464.462749246	1297.54188342	2138.00463266	376.0	2.19542597171	-0.275590983107	-0.0470291780046	440.022261924	1320.08207867	2184.94294164	424.83860105	1.87155123867	0.0217622237055
464.462749246	1297.54188342	2138.00463266	376.0	-0.710292281469	-0.241847788358	-0.0412709536448	445.009935968	1292.24313878	2122.81855078	385.565476033	1.20182724766	0.0139747354379
464.462749246	1297.54188342	2138.00463266	376.0	0.0623352911567	-0.468822090028	-0.0800037696293	413.681097722	1357.50446711	2139.33736408	368.151799243	2.05605536932	0.0239076205735
464.462749246	1297.54188342	2138.00463266	376.0	9.4221258697	-0.67084499958	-0.11447866887	384.840069925	1514.65186383	2339.45012025	439.958186496	6.21499579706	0.072267392989
464.462749246	1297.54188342	2138.00463266	376.0	-3.86440494699	0.491019739188	0.0837917643665	552.794371361	1160.3191642	2055.38347587	342.269940308	0.40911043952	0.00475709813396
464.462749246	1297.54188342	2138.00463266	376.0	-7.23230269771	-0.780943267436	-0.133266769187	374.974623416	1236.71365402	1983.37766594	371.689388497	-0.215632997992	-0.00250736044177
464.462749246	1297.54188342	2138.00463266	376.0	-4.49166787171	0.513497953114	0.0876276370502	557.343319435	1018.27278246	2041.97256548	466.356463589	-0.802579310263	-0.0093323175612
464.462749246	1297.54188342	2138.00463266	376.0	5.42508634598	0.235898906848	0.0402557861516	508.822886755	1417.13035014	2253.99323007	328.039993171	5.34879940921	0.0621953419675
464.462749246	1297.54188342	2138.00463266	376.0	-1.48635403959	0.0655872169828	0.0111923578469	486.326325635	1331.19321037	2106.22631444	288.706778439	2.24810271958	0.0261407292974
464.462749246	1297.54188342	2138.00463266	376.0	14.2127042937	0.370130404637	0.0631621850917	525.389035223	1587.76973101	2441.87290889	328.714142653	10.7908570872	0.12547508241
464.462749246	1297.54188342	2138.00463266	376.0	-2.21424931641	0.277829269568	0.0474111381515	519.309398077	1256.41023745	2090.6638797	314.944244175	1.16443087135	0.0135398938529
464.462749246	1297.54188342	2138.00463266	376.0	14.1417890313	0.125203638957	0.0213658086957	489.720749701	1567.69216062	2440.35673729	382.943826969	9.70379125533	0.112834782039
464.462749246	1297.54188342	2138.00463266	376.0	12.1427301683	-0.0041924488454	-0.000715434956553	470.498031792	1613.05455633	2397.61676619	314.064178073	10.3426723564	0.120263632051
464.462749246	1297.54188342	2138.00463266	376.0	-9.65524798533	0.557828144171	0.0951925160701	564.099124679	1019.2845564	1931.57498344	348.191302359	-1.27918113946	-0.014874199296
464.462749246	1297.54188342	2138.00463266	376.0	2.43923157797	-0.117726973346	-0.0200899271922	461.407264525	1320.54836833	2190.1555168	408.199883947	2.16723811008	0.0252004431405
464.462749246	1297.54188342	2138.00463266	376.0	-9.37199593411	0.0783435870342	0.0133692128045	492.218735709	998.579011067	1937.63092542	446.833178643	-2.05624122917	-0.0239097817346
464.462749246	1297.54188342	2138.00463266	376.0	2.36676166443	-0.354258007004	-0.0604535848129	429.245319447	1334.58422548	2188.60610669	424.776561769	2.02756108223	0.0235762916538
464.462749246	1297.54188342	2138.00463266	376.0	-12.318207799	-0.640219708836	-0.10925251004	394.558322316	1048.40020172	1874.64077926	431.682255223	-2.6040479509	-0.0302796273361
464.462749246	1297.54188342	2138.00463266	376.0	10.4328455665	-0.20097201229	-0.0342955652371	446.644613625	1458.63544824	2361.05935419	455.779292331	5.86569430408	0.0682057477219
464.462749246	1297.54188342	2138.00463266	376.0	-11.7647733893	0.655685771919	0.111891769952	579.694502646	1011.52183921	1886.47323258	295.256890719	-1.56204821581	-0.0181633513466
464.462749246	1297.54188342	2138.00463266	376.0	-4.71997468916	0.559341349068	0.0954507421618	564.014913189	1077.60476205	2037.09135515	395.471679913	-0.198656525811	-0.00230995960245
464.462749246	1297.54188342	2138.00463266	376.0	7.08958898171	0.692685244332	0.118205673094	579.765246215	1396.58146575	2289.58037353	313.233661564	6.12226038024	0.0711890741888
464.462749246	1297.54188342	2138.00463266	376.0	-5.72264750643	-0.419100599576	-0.0715188736478	421.307342992	1226.33073841	2015.65416386	368.016082467	0.0927602123641	0.00107860712051
464.462749246	1297.54188342	2138.00463266	376.0	6.55536895946	0.312346007197	0.0533013664158	519.653595637	1436.5411576	2278.1587247	321.963971463	6.10646599898	0.0710054185928
464.462749246	1297.54188342	2138.00463266	376.0	-4.75485113408	0.396879094876	0.0677268079994	538.209239864	1123.40878925	2036.34569514	374.727666023	0.0158580917207	0.000184396415357
464.462749246	1297.54188342	2138.00463266	376.0	3.06028767214	-0.0254338149222	-0.00434024145429	475.247866141	1277.19747666	2203.43372487	450.988382061	1.63109787571	0.0189662543687
464.462749246	1297.54188342	2138.00463266	376.0	-3.05851407578	-0.70767545085	-0.120763728814	382.915521912	1377.43272146	2072.61346003	312.265216664	1.70545739943	0.0198308999934
464.462749246	1297.54188342	2138.00463266	376.0	-8.70109059772	0.0375227039846	0.00640319180624	486.00156337	1018.26335696	1951.97491259	447.709992257	-1.79405560894	-0.0208611117319
464.462749246	1297.54188342	2138.00463266	376.0	-3.95586964687	-0.759679061556	-0.129638065112	377.536529373	1281.30422705	2053.42795635	394.587199932	0.478924793476	0.0055688929474
464.462749246	1297.54188342	2138.00463266	376.0	-15.1586100103	-0.797866958549	-0.136154771083	376.246094554	995.977567579	1813.9128484	441.689186264	-3.89946666461	-0.045342635635
464.462749246	1297.54188342	2138.00463266	376.0	9.90783562981	0.375259531886	0.0640374627792	529.273237466	1437.09994202	2349.83461742	383.461437939	6.62243706931	0.0770050822013
464.462749246	1297.54188342	2138.00463266	376.0	-13.9922791752	0.192851716556	0.0329098492417	508.377303526	1005.21293996	1838.84905568	325.258812196	-2.34995823666	-0.0273250957751
464.462749246	1297.54188342	2138.00463266	376.0	-3.14836412889	0.38604215768	0.0658775013106	536.333047704	1201.87289154	2070.69246173	332.486522492	0.661022522033	0.00768630839573
464.462749246	1297.54188342	2138.00463266	376.0	17.110640449	0.612000593564	0.104436961359	562.627832758	1612.29741907	2503.83091814	328.905666315	12.3066809487	0.143100941264
464.462749246	1297.54188342	2138.00463266	376.0	8.05390258944	0.650109073043	0.110940114854	575.739364641	1306.73696943	2310.19744314	427.721109065	4.01642303478	0.0467025934277
464.462749246	1297.54188342	2138.00463266	376.0	-0.0979041338835	0.24186929053	0.0412746229573	514.183910702	1254.45741407	2135.91143774	367.270112974	1.35259703567	0.0157278725078
464.462749246	1297.54188342	2138.00463266	376.0	-8.74015104927	0.488335411469	0.083333687964	552.239164173	1114.36621606	1951.13979833	284.534418091	-0.554607221354	-0.00644892117854
464.462749246	1297.54188342	2138.00463266	376.0	6.91507341169	0.205333308979	0.0350398138189	505.553213987	1378.60319396	2285.84922256	401.692814607	4.5273406326	0.0526434957279
464.462749246	1297.54188342	2138.00463266	376.0	5.48362838382	-0.0951411891718	-0.0162356978109	460.94954694	1454.23388287	2255.24486155	340.061431739	5.52358764886	0.0642277633588
464.462749246	1297.54188342	2138.00463266	376.0	-8.52785229144	0.0352278154023	0.00601157259425	484.423906763	1106.45520718	1955.67875561	364.799641658	-0.839524861263	-0.00976191699143
464.462749246	1297.54188342	2138.00463266	376.0	7.88087515071	-0.386874519717	-0.0660195426138	419.098235956	1599.07766748	2306.49810848	288.322205044	8.71286674092	0.101312403964
464.462749246	1297.54188342	2138.00463266	376.0	-6.43463768997	-0.855109501184	-0.145923123069	365.488171772	1338.85453329	2000.43178076	296.089075694	0.447317426424	0.00520136542354
464.462749246	1297.54188342	2138.00463266	376.0	-13.9202609497	-0.848476518907	-0.144791214831	367.548312054	1112.44778863	1840.38880868	360.392707993	-2.19290130645	-0.0254988524006
464.462749246	1297.54188342	2138.00463266	376.0	-23.0036247357	-0.975247327199	-0.166424458566	354.17329808	999.562396063	1646.18607013	292.45037599	-5.00725891454	-0.0582239408668
464.462749246	1297.54188342	2138.00463266	376.0	-2.91232882746	0.508195497823	0.0867227811985	555.634981648	1136.85520378	2075.73890741	383.248721985	0.398905394092	0.00463843481503
464.462749246	1297.54188342	2138.00463266	376.0	4.54293564635	0.529439611004	0.0903480564854	554.245149684	1376.26380897	2235.13280724	304.623848585	4.95626188824	0.0576309521888
464.462749246	1297.54188342	2138.00463266	376.0	-14.5590892761	0.0902183670916	0.0153956257836	492.758123366	1040.0081395	1826.73062947	293.964366599	-2.19850821563	-0.0255640490189
464.462749246	1297.54188342	2138.00463266	376.0	-7.74948387112	-0.437438607537	-0.0746482265421	418.673530072	1259.69719408	1972.32030849	293.949584343	-0.0307344004165	-0.00035737674903
464.462749246	1297.54188342	2138.00463266	376.0	-12.6168921717	-0.220777573712	-0.0376753538758	450.734685965	989.038684766	1868.25489353	428.481522804	-2.91650529571	-0.0339128522758
464.462749246	1297.54188342	2138.00463266	376.0	8.11144397493	0.624899353516	0.106638114935	568.648330949	1408.2565916	2311.42768062	334.522758072	6.35078437175	0.0738463299041
464.462749246	1297.54188342	2138.00463266	376.0	-5.90183342602	-0.142897051128	-0.0243851623086	459.332060285	1119.03925427	2011.8231606	433.451846047	-0.601579142865	-0.00699510631238
464.462749246	1297.54188342	2138.00463266	376.0	-9.50778502274	-0.757474853333	-0.129261920364	377.679401488	1263.59509011	1934.72774841	293.453256812	-0.371575785125	-0.00432064866425
464.462749246	1297.54188342	2138.00463266	376.0	18.0420574946	0.618360940551	0.105522344804	564.092334507	1588.96146335	2523.74465772	370.690859866	11.8333485117	0.137597075717
464.462749246	1297.54188342	2138.00463266	376.0	-10.7112850359	0.164377213569	0.0280507190391	503.318572509	1075.99776837	1908.99686238	329.680521501	-1.27277500796	-0.0147997093949
464.462749246	1297.54188342	2138.00463266	376.0	-10.0964761308	-0.336129420074	-0.0573599692959	433.335673089	1087.85390565	1922.14150525	400.951926508	-1.53862634193	-0.017891003976
464.462749246	1297.54188342	2138.00463266	376.0	4.33444956171	0.337922965834	0.0576660351253	525.833307058	1350.25020778	2230.67536509	354.591850252	3.91408227274	0.0455125845667
464.462749246	1297.54188342	2138.00463266	376.0	-12.9431818269	-0.498184249878	-0.0850143771123	411.661662114	1106.87755172	1861.27880559	342.739591754	-1.82436292048	-0.0212135223312
464.462749246	1297.54188342	2138.00463266	376.0	10.1626507058	-0.177966152124	-0.0303696505332	450.149643685	1441.79613783	2355.28257555	463.336794037	5.47456708871	0.0636577568455
464.462749246	1297.54188342	2138.00463266	376.0	-4.40402635496	-0.4131379445	-0.0705013557167	422.155204839	1220.61312803	2043.84634517	401.0780123	0.206723458263	0.00240376114259
464.462749246	1297.54188342	2138.00463266	376.0	12.9072116458	0.676329159943	0.115414532414	574.755737745	1507.63838158	2413.9614156	331.567296274	9.41916077809	0.109525125327
464.462749246	1297.54188342	2138.00463266	376.0	-13.5668059234	0.329429818293	0.0562166925414	528.223987863	1030.944616	1847.94569352	288.777089653	-1.93805450184	-0.0225355174633
464.462749246	1297.54188342	2138.00463266	376.0	-9.2559240834	-0.157087615738	-0.0268067603648	456.7341412	1181.97385987	1940.11254696	301.404545899	-0.539219149676	-0.00626999011251
464.462749246	1297.54188342	2138.00463266	376.0	9.26236819798	0.0118842192084	0.00202802375569	474.957189335	1496.51260935	2336.03449383	364.564695147	7.18044100828	0.0834935000963
464.462749246	1297.54188342	2138.00463266	376.0	3.59170756381	0.487772371776	0.0832376061051	551.792986592	1248.68924044	2214.79550677	414.313279736	2.03912934658	0.0237108063556
464.462749246	1297.54188342	2138.00463266	376.0	-13.2241144014	-0.717892124391	-0.122507188463	383.553862295	1121.53932144	1855.27245413	350.1792704	-1.8968865277	-0.0220568200895
464.462749246	1297.54188342	2138.00463266	376.0	-5.52015315872	-0.710732468984	-0.121285404264	383.629567735	1275.71527582	2019.9835024	360.638658842	0.283353018552	0.00329480254131
464.462749246	1297.54188342	2138.00463266	376.0	8.48330391655	0.187096819642	0.0319277849219	502.492597257	1395.0747333	2319.3780634	421.810732843	5.01870066566	0.0583569844844
464.462749246	1297.54188342	2138.00463266	376.0	-16.3521370713	-0.0604547953083	-0.0103165179707	472.073335224	1002.85293272	1788.39518454	313.468916597	-2.96849050087	-0.0345173314054
464.462749246	1297.54188342	2138.00463266	376.0	0.0729944580431	0.0587038814268	0.0100177272059	487.396115135	1258.25994515	2139.56525756	393.909197271	1.21526670983	0.0141310082539
464.462749246	1297.54188342	2138.00463266	376.0	-8.06298184005	0.0966985799423	0.016501464154	492.747569721	1182.57375121	1965.61770739	290.296386457	-0.264424973456	-0.00307470899368
464.462749246	1297.54188342	2138.00463266	376.0	-2.13646307896	0.00377132522194	0.000643570856986	479.485922265	1232.9417992	2092.32695306	379.899231592	0.780474697629	0.00907528718173
464.462749246	1297.54188342	2138.00463266	376.0	-8.31091510693	-0.213956534813	-0.0365113540636	448.925137102	1190.62525446	1960.31688266	320.766491095	-0.370579419249	-0.00430906301452
464.462749246	1297.54188342	2138.00463266	376.0	5.78040692843	-0.140513584441	-0.023978427379	457.6226727	1348.52591288	2261.59000058	455.441415002	2.99901143556	0.0348722259949
464.462749246	1297.54188342	2138.00463266	376.0	-12.637176362	-0.972360673607	-0.165931855564	352.614329108	1113.93088344	1867.8212166	401.276004057	-2.14993224666	-0.0249992121704
464.462749246	1297.54188342	2138.00463266	376.0	-13.0257623922	0.158859167913	0.0271090730227	502.479452235	1063.2205549	1859.51322928	293.813222145	-1.7216672429	-0.0200193865453
464.462749246	1297.54188342	2138.00463266	376.0	-2.61501364561	0.311717396332	0.0531940949372	525.134305222	1145.99562396	2082.09551978	410.965590597	0.351854730058	0.00409133407044
464.462749246	1297.54188342	2138.00463266	376.0	-0.279145457129	-0.480650779026	-0.08202231724	413.204896779	1271.49548928	2132.03648986	447.336103798	0.941586803163	0.0109486837577
464.462749246	1297.54188342	2138.00463266	376.0	15.7104215738	0.481418270859	0.0821532885425	543.304757378	1544.19678507	2473.89417372	386.392631274	10.1207498813	0.117683138154
464.462749246	1297.54188342	2138.00463266	376.0	6.31490753652	0.389519848077	0.0664709638357	533.25643083	1365.3313438	2273.01764834	374.429873708	4.58251701547	0.0532850815752
464.462749246	1297.54188342	2138.00463266	376.0	-10.1962619897	0.123853116931	0.0211353441862	497.600348151	1064.14400971	1920.00807897	358.263721107	-1.34273213027	-0.0156131643055
464.462749246	1297.54188342	2138.00463266	376.0	-14.5391011456	0.137367765643	0.0234415982326	500.965838688	975.775706689	1827.15797662	350.416431245	-2.81729495321	-0.032759243642
464.462749246	1297.54188342	2138.00463266	376.0	8.04158644099	0.474393542535	0.0809545294429	545.598980958	1389.56813754	2309.93412331	374.767004812	5.52896782521	0.064290323549
464.462749246	1297.54188342	2138.00463266	376.0	-14.9592486589	0.295706306805	0.0504618270998	523.431832629	1007.22719929	1818.17520333	287.516171407	-2.38334214939	-0.0277132808069
464.462749246	1297.54188342	2138.00463266	376.0	1.14956127668	0.228426558025	0.0389806413011	511.107076144	1296.81475318	2162.58230601	354.660476685	2.20188798701	0.0256033486862
464.462749246	1297.54188342	2138.00463266	376.0	-0.0125410199142	0.29112788292	0.0496805260955	521.967754561	1178.61574817	2137.73650508	437.153002344	0.832023130998	0.00967468756974
464.462749246	1297.54188342	2138.00463266	376.0	0.621408381053	0.550004682352	0.0938574543263	561.86646647	1229.78600962	2151.29037264	359.637896547	1.52380171727	0.0177186246194
464.462749246	1297.54188342	2138.00463266	376.0	-8.60994776469	0.208612746662	0.0355994448228	509.59229068	1113.40753399	1953.92355058	330.923725912	-0.672748341012	-0.00782265512805
464.462749246	1297.54188342	2138.00463266	376.0	4.10632427756	-0.286130441482	-0.0488277203894	434.676982839	1473.68065198	2225.79803595	317.440401132	5.44125183005	0.0632703701168
464.462749246	1297.54188342	2138.00463266	376.0	4.47906362201	0.118256281998	0.0201802529006	494.659042151	1318.54129526	2233.7672204	420.566882986	2.76275577421	0.032125067142
464.462749246	1297.54188342	2138.00463266	376.0	-3.0310194896	-0.461816978568	-0.0788083581174	415.535819068	1304.43282073	2073.20129556	353.232655762	0.866397440535	0.0100743888434
464.462749246	1297.54188342	2138.00463266	376.0	17.5947907309	0.458784391121	0.0782908517271	539.485740719	1563.97826799	2514.1820736	410.718064884	10.7383634455	0.124864691226
464.462749246	1297.54188342	2138.00463266	376.0	-15.1652688945	-0.107184739827	-0.0182909112333	465.044484369	1032.24193863	1813.77048114	316.484058139	-2.52955532163	-0.0294134339725
464.462749246	1297.54188342	2138.00463266	376.0	2.67898924627	-0.201177191876	-0.0343305788184	449.152911142	1353.37798595	2195.28154686	392.750649768	2.70850346593	0.0314942263481
464.462749246	1297.54188342	2138.00463266	376.0	9.02745643555	0.556308622081	0.0949332119593	558.452120211	1387.46567393	2331.01206947	385.09427533	5.77654186625	0.0671690914681
464.462749246	1297.54188342	2138.00463266	376.0	4.03501257348	0.602089107014	0.102745581402	567.838413712	1307.11347817	2224.27338841	349.321496526	3.51856988326	0.0409136032938
464.462749246	1297.54188342	2138.00463266	376.0	-18.2176778141	-0.32699298617	-0.0558008508823	435.722458983	1003.6416549	1748.50983703	309.145723155	-3.51189828448	-0.0408360265637
464.462749246	1297.54188342	2138.00463266	376.0	13.6464906226	-0.0778440016911	-0.013283959333	462.250962954	1513.12292819	2429.76723437	454.39334323	7.78627744813	0.090538109862
464.462749246	1297.54188342	2138.00463266	376.0	17.290830586	0.366587104143	0.0625575263042	525.212743955	1574.62325636	2507.68339162	407.847391307	10.7517309826	0.125020127704
464.462749246	1297.54188342	2138.00463266	376.0	-3.72213636553	-0.119030593469	-0.020312387964	462.573592557	1132.12954511	2058.42518473	463.722047071	-0.251662958473	-0.00292631347062
464.462749246	1297.54188342	2138.00463266	376.0	-11.4449161477	0.578912774317	0.0987905758219	567.072009974	1035.22976738	1893.31179522	291.010017871	-1.3973613017	-0.016248387229
464.462749246	1297.54188342	2138.00463266	376.0	-21.4282329658	-0.692632928294	-0.118196745443	389.419239446	977.441940883	1679.86801916	313.006838828	-4.7568708195	-0.0553124513896
464.462749246	1297.54188342	2138.00463266	376.0	12.1288219208	-0.267510695009	-0.0456502892506	435.31295605	1577.61484081	2397.31940722	384.391610361	8.89206530257	0.103396108169
464.462749246	1297.54188342	2138.00463266	376.0	-10.7403396189	-0.623344267015	-0.106372741811	394.818743892	1198.01140842	1908.37567405	315.545521731	-0.867338801713	-0.0100853349036
464.462749246	1297.54188342	2138.00463266	376.0	7.28382758311	0.0316081694836	0.00539388557741	479.147901439	1434.8090264	2293.73320382	379.776275984	5.51623989704	0.0641423243842
464.462749246	1297.54188342	2138.00463266	376.0	9.15404220702	0.121409677927	0.0207183750728	489.519511909	1538.61791694	2333.71847912	305.581050281	8.43663870999	0.0981004501162
464.462749246	1297.54188342	2138.00463266	376.0	8.34490609945	0.590463168939	0.100761632925	564.656939497	1358.15638899	2316.41911166	393.605783176	5.09568424263	0.0592521423561
464.462749246	1297.54188342	2138.00463266	376.0	-3.68840645435	0.373252496147	0.0636949652129	534.055688401	1233.63561666	2059.1463318	291.455026737	0.765826745467	0.00890496215659
464.462749246	1297.54188342	2138.00463266	376.0	9.22725782068	0.258045704347	0.0440351031308	511.293295536	1455.46640289	2335.28383234	368.52413391	6.72707485574	0.0782218006482
464.462749246	1297.54188342	2138.00463266	376.0	3.27247910723	-0.117056271694	-0.0199754729853	459.574230996	1389.38680786	2207.97038758	359.009348725	3.72725038114	0.0433401207109
464.462749246	1297.54188342	2138.00463266	376.0	6.37528569986	0.43557155399	0.0743296167218	541.979838408	1310.2646171	2274.30853627	422.064080767	3.43693833003	0.0399643991864
464.462749246	1297.54188342	2138.00463266	376.0	-1.70295778681	0.0789640305178	0.013475090532	490.427814574	1194.38441592	2101.59531629	416.783085791	0.625997468405	0.00727904033029
464.462749246	1297.54188342	2138.00463266	376.0	-13.5043075003	-0.790562000156	-0.134908191153	376.617710839	1015.29589334	1849.2819127	457.368308524	-3.4192990143	-0.0397592908639
464.462749246	1297.54188342	2138.00463266	376.0	15.9667640526	0.519224267092	0.0886048237359	547.857407977	1616.52406596	2479.37478779	314.99331386	12.0538857418	0.140161462114
464.462749246	1297.54188342	2138.00463266	376.0	-7.07177711434	0.375721476885	0.0641162929838	534.712821067	1141.19115497	1986.80971035	310.905734313	-0.199107217525	-0.00231520020378
464.462749246	1297.54188342	2138.00463266	376.0	1.59102366222	0.559961391638	0.0955565514741	560.288164576	1326.67427434	2172.02079227	285.058353351	3.54176372218	0.0411832990951
464.462749246	1297.54188342	2138.00463266	376.0	-13.5984002946	-0.542465357757	-0.0925708801633	405.485891416	1140.7744942	1847.2702044	301.009818784	-1.6580068775	-0.0192791497384
464.462749246	1297.54188342	2138.00463266	376.0	-0.346611181499	-0.949514345582	-0.162033164775	352.851544681	1421.48512713	2130.59406955	356.257397736	2.56687709315	0.0298474080598
464.462749246	1297.54188342	2138.00463266	376.0	8.71907107427	0.482033808958	0.0822583291736	545.055114179	1454.47117971	2324.41877616	324.892482263	7.17728957227	0.0834568554915
464.462749246	1297.54188342	2138.00463266	376.0	-11.6183985195	0.0377539576104	0.00644265488232	484.532988041	1110.21183048	1889.60273407	294.857915555	-1.24261398682	-0.0144489998468
464.462749246	1297.54188342	2138.00463266	376.0	-17.8860486942	-0.0546707261391	-0.00932947545035	472.854653688	996.566904546	1755.60008298	286.178524745	-3.26570105178	-0.0379732680439
464.462749246	1297.54188342	2138.00463266	376.0	-8.87817757108	-0.0790593388673	-0.0134913547555	469.508239588	1021.92036492	1948.1887849	456.760180387	-1.91802794215	-0.0223026504901
464.462749246	1297.54188342	2138.00463266	376.0	-4.89389152794	-0.892027526538	-0.152223127396	360.51877366	1372.14348052	2033.37300508	300.710750895	1.11445084581	0.0129587307652
464.462749246	1297.54188342	2138.00463266	376.0	5.18583768834	-0.279546633543	-0.0477042036763	436.870510203	1423.45464694	2248.87808268	388.552925535	4.38267519843	0.0509613395167
464.462749246	1297.54188342	2138.00463266	376.0	8.8887663982	-0.798421703201	-0.136249437406	368.378094683	1563.44797228	2328.04687004	396.220803077	7.16417868812	0.0833044033502
464.462749246	1297.54188342	2138.00463266	376.0	-12.3252851743	-0.014577597803	-0.00248764467629	477.456394965	1076.70840346	1874.48946465	320.324666221	-1.62979549156	-0.018951110367
464.462749246	1297.54188342	2138.00463266	376.0	2.71214658075	-0.492865445537	-0.0841067313202	411.305477497	1329.27048139	2195.9904522	455.414493313	1.75190710411	0.0203710128384
464.462749246	1297.54188342	2138.00463266	376.0	-22.2887250262	-0.943109139775	-0.160940126241	358.119361491	998.394236725	1661.47065904	304.957060825	-4.87923083624	-0.0567352422818
464.462749246	1297.54188342	2138.00463266	376.0	-4.46940787808	-0.786611874879	-0.134234108341	373.817281038	1347.02773423	2042.44848518	321.603469906	0.894995876566	0.0104069287973
464.462749246	1297.54188342	2138.00463266	376.0	-4.30925379595	0.183731846522	0.031353557427	505.399365148	1249.83534666	2045.87258687	290.637875062	0.664573014121	0.00772759318745
464.462749246	1297.54188342	2138.00463266	376.0	9.75751523038	0.174017387908	0.0296957999844	496.553910846	1566.00016969	2346.62076032	284.066679789	9.27945283053	0.107900614308
464.462749246	1297.54188342	2138.00463266	376.0	9.65940001904	-0.775810664754	-0.132390898422	371.527212056	1540.1836151	2344.52305256	432.812225397	6.68052980104	0.0776805790819
464.462749246	1297.54188342	2138.00463266	376.0	12.0071820197	-0.351512900279	-0.0599851365663	423.947117647	1595.00037694	2394.7187405	375.77124591	9.14778644163	0.106369609786
464.462749246	1297.54188342	2138.00463266	376.0	0.485556586189	-0.852684688689	-0.145509332541	365.404887288	1376.84150915	2148.38585497	406.139458527	1.88216076148	0.0218855902498
464.462749246	1297.54188342	2138.00463266	376.0	2.47496464122	-0.0443007118142	-0.00755984843245	469.911222786	1376.31856205	2190.91949135	344.689706515	3.49177445457	0.0406020285415
464.462749246	1297.54188342	2138.00463266	376.0	12.08485937	0.0120970853616	0.00206434903781	475.102279765	1495.66426539	2396.37948584	425.612940693	7.41973206031	0.0862759541897
464.462749246	1297.54188342	2138.00463266	376.0	-10.0240457707	-0.887265001026	-0.151410409731	362.795637985	1123.95224891	1923.6900697	436.942182814	-1.68170219062	-0.0195546766351
464.462749246	1297.54188342	2138.00463266	376.0	-10.7022670277	0.449483564838	0.0767036800065	546.463963462	1061.84903527	1909.18966781	300.876669076	-1.18093661565	-0.0137318211122
464.462749246	1297.54188342	2138.00463266	376.0	-11.8639378043	0.123258069763	0.0210338003009	497.561636557	1052.84742428	1884.35309279	333.944031955	-1.66252505449	-0.0193316866802
464.462749246	1297.54188342	2138.00463266	376.0	-0.61944272672	-0.194547215993	-0.0331991836166	451.639992451	1252.73878718	2124.76091847	420.382138836	0.95635588592	0.0111204172781
464.462749246	1297.54188342	2138.00463266	376.0	-5.96220954845	0.5283175574	0.0901565797611	558.621157933	1145.00367507	2010.53231631	306.907483308	0.0468598150573	0.000544881570434
464.462749246	1297.54188342	2138.00463266	376.0	-3.71486619977	-0.173107518785	-0.0295405322158	455.04332356	1137.19003945	2058.58062121	466.347258202	-0.253787798338	-0.0029510209109
464.462749246	1297.54188342	2138.00463266	376.0	10.4195403123	-0.425609158744	-0.0726295492737	414.137250059	1604.08766817	2360.77488724	342.549969013	9.06591212334	0.10541758283
464.462749246	1297.54188342	2138.00463266	376.0	16.7669088027	0.5354632121	0.0913759747611	552.433188985	1510.72245476	2496.48191962	433.326275874	9.49500650116	0.110407052339
464.462749246	1297.54188342	2138.00463266	376.0	-10.4997866838	-0.666596747641	-0.113753711201	390.681526197	1080.38615472	1913.51870694	442.451026022	-2.03259679839	-0.0236348464929
464.462749246	1297.54188342	2138.00463266	376.0	5.21406142466	0.316957440773	0.0540883004732	524.708961472	1287.4921362	2249.48150747	437.280409796	2.59079817379	0.0301255601604
464.462749246	1297.54188342	2138.00463266	376.0	-0.256367184849	-0.719969125218	-0.122861625464	380.634031184	1415.94513616	2132.52349037	335.944323034	2.82569930776	0.0328569686948
464.462749246	1297.54188342	2138.00463266	376.0	2.33075480245	0.418505041932	0.0714172426505	541.023387317	1249.71392534	2187.83627832	397.098965659	1.80999880832	0.0210464977712
464.462749246	1297.54188342	2138.00463266	376.0	2.43060342114	-0.5348032079	-0.0912633460581	405.061838938	1368.17114261	2189.97104641	416.738064858	2.39769276451	0.0278801484245
464.462749246	1297.54188342	2138.00463266	376.0	0.863772841132	0.267436393279	0.0456376097746	518.346489999	1211.07778017	2156.47213602	427.047865853	1.12184420723	0.0130447000841
464.462749246	1297.54188342	2138.00463266	376.0	-2.05996880923	0.650210423873	0.110957410217	578.46340078	1165.52762941	2093.96240409	349.971373898	0.748963071742	0.00870887292723
464.462749246	1297.54188342	2138.00463266	376.0	4.11614945728	-0.88175055427	-0.150469377862	360.018298385	1470.37620369	2226.00809875	395.613596668	4.25397984473	0.0494648819154
464.462749246	1297.54188342	2138.00463266	376.0	13.55939773	-0.0844409630479	-0.0144097206566	461.294434436	1515.3594219	2427.90518429	451.251327952	7.82193012645	0.090952675889
464.462749246	1297.54188342	2138.00463266	376.0	8.95100124324	-0.926179072451	-0.158051036254	352.413297352	1610.68244295	2329.37745391	366.281713614	8.13838110352	0.094632338413
464.462749246	1297.54188342	2138.00463266	376.0	-7.6528998393	-0.571826062604	-0.0975812393521	402.284748667	1113.18518082	1974.38527957	458.915350074	-1.26315802544	-0.0146878840167
464.462749246	1297.54188342	2138.00463266	376.0	7.34128449938	0.0172990323132	0.00295205329577	475.542513427	1499.34756449	2294.96163536	320.071557437	7.05161081215	0.0819954745599
464.462749246	1297.54188342	2138.00463266	376.0	-7.91965696646	-0.40718302915	-0.069485158558	423.1338246	1168.81619805	1968.68199983	376.731977181	-0.583228391338	-0.00678172548067
464.462749246	1297.54188342	2138.00463266	376.0	-4.5452906449	-0.0969341974075	-0.0165416719125	465.072491497	1256.7766705	2040.82610811	318.976946109	0.53967643371	0.00627530736872
464.462749246	1297.54188342	2138.00463266	376.0	-11.6681698485	-0.556706000932	-0.0950010240498	404.203761023	1106.01815203	1888.53862075	378.316707706	-1.7293853414	-0.0201091318768
464.462749246	1297.54188342	2138.00463266	376.0	11.5448127414	0.045433971371	0.00775323743532	479.894935573	1490.47356632	2384.83326391	414.464762017	7.31904904339	0.0851052214348
464.462749246	1297.54188342	2138.00463266	376.0	-2.58625635381	0.514860878767	0.0878602182196	556.559069398	1195.35302446	2082.71035201	330.798258145	0.757575725541	0.00880902006442
464.462749246	1297.54188342	2138.00463266	376.0	-7.48507653975	-0.161735703617	-0.0275999494226	455.987682659	1224.08913655	1977.97334948	297.896530273	-0.0656453580786	-0.000763318117193
464.462749246	1297.54188342	2138.00463266	376.0	9.97672491957	0.0896904932384	0.0153055449212	486.252716825	1484.44365489	2351.30747363	380.611101915	7.1263829917	0.0828649185081
464.462749246	1297.54188342	2138.00463266	376.0	5.97861355968	0.047785603008	0.00815453976246	480.701865194	1459.7904644	2265.82766754	325.335337947	6.01154362469	0.0699016700545
464.462749246	1297.54188342	2138.00463266	376.0	-15.0819132497	-0.298830264919	-0.0509949257541	439.091047724	1029.82867527	1815.55262869	346.632905697	-2.7401727076	-0.0318624733442
464.462749246	1297.54188342	2138.00463266	376.0	-13.4309193439	-0.30193517531	-0.0515247739437	437.389126573	1111.59345228	1850.85095488	301.868376027	-1.7113239058	-0.0198991151838
464.462749246	1297.54188342	2138.00463266	376.0	3.14811077486	-0.367847754474	-0.0627726543471	426.112107454	1387.65429183	2205.31138687	391.544987585	3.18789390539	0.0370685337836
464.462749246	1297.54188342	2138.00463266	376.0	5.17812014044	-0.772035347363	-0.131746646308	373.738179286	1447.98053882	2248.71308115	426.994363039	4.01329367644	0.04666620554
464.462749246	1297.54188342	2138.00463266	376.0	11.8174473936	-0.0303400064927	-0.0051774755107	469.404685043	1485.1688628	2390.6622054	436.088657558	7.03261430826	0.0817745849797
464.462749246	1297.54188342	2138.00463266	376.0	-2.02057668956	-0.590159716812	-0.100709849285	398.591405163	1336.55538087	2094.80460943	359.6578234	1.2692334225	0.0147585281687
464.462749246	1297.54188342	2138.00463266	376.0	11.8741020832	-0.0581341727227	-0.00992050729056	463.825054285	1568.13283139	2391.87348529	359.91559961	9.07893983113	0.105569067804
464.462749246	1297.54188342	2138.00463266	376.0	12.903268948	-0.781654936227	-0.133388214373	370.012429456	1590.60572956	2413.87712054	453.258961521	8.24131225256	0.0958292122391
464.462749246	1297.54188342	2138.00463266	376.0	-8.76187875745	-0.717876199438	-0.122504470894	383.370726838	1151.77177056	1950.67525892	415.532761523	-1.08289073291	-0.0125917527082
464.462749246	1297.54188342	2138.00463266	376.0	-5.0607520034	-0.326020709949	-0.0556349334384	433.738821402	1220.42090115	2029.80552038	375.645797832	0.184102827396	0.00214073055112
464.462749246	1297.54188342	2138.00463266	376.0	3.42160557919	0.0522085447334	0.00890930797498	482.082633394	1424.08036847	2211.15871846	304.995716593	4.87752116039	0.0567153623301
464.462749246	1297.54188342	2138.00463266	376.0	-4.68015544431	0.517915449617	0.0883814760439	557.41818855	1079.59390957	2037.94269245	400.930594325	-0.215437979135	-0.00250509278064
464.462749246	1297.54188342	2138.00463266	376.0	-13.1320468084	-0.151316247579	-0.0258218852524	459.200167198	1028.80762091	1857.24086354	369.233075423	-2.35078930283	-0.0273347593353
464.462749246	1297.54188342	2138.00463266	376.0	-13.082012217	-0.0895952717418	-0.0152892955191	467.123087436	1061.24397774	1858.31060542	329.943540242	-1.93518698785	-0.0225021742773
464.462749246	1297.54188342	2138.00463266	376.0	-7.22952966717	-0.289651239271	-0.0494285391247	438.630144446	1202.90542196	1983.43695346	341.901387055	-0.181338966276	-0.00210859263111
464.462749246	1297.54188342	2138.00463266	376.0	-6.87416578591	-0.289793092863	-0.0494527462223	438.373847595	1266.98978672	1991.0346497	285.671015391	0.162523079232	0.00188980324689
464.462749246	1297.54188342	2138.00463266	376.0	11.8008905735	0.152488120507	0.0260218635678	495.972101086	1456.61005479	2390.30821982	437.726063945	6.7377584973	0.0783460290383
464.462749246	1297.54188342	2138.00463266	376.0	12.5536868609	-0.0524328815541	-0.0089475907089	466.000228894	1501.09306642	2406.40303932	439.30974401	7.44808843058	0.0866056794254
464.462749246	1297.54188342	2138.00463266	376.0	-5.02419816542	0.602324895448	0.102785818336	570.571330264	1138.41451982	2030.58704313	321.601193044	0.187066663044	0.00217519375632
464.462749246	1297.54188342	2138.00463266	376.0	2.55142711136	0.259602106561	0.0443007007783	512.690312651	1394.56258954	2192.5542625	285.301360311	4.5204880878	0.0525638149744
464.462749246	1297.54188342	2138.00463266	376.0	20.2890153466	0.555684870456	0.0948267697024	554.402585304	1577.56617435	2571.7847207	439.815961043	11.5700014983	0.134534901143
464.462749246	1297.54188342	2138.00463266	376.0	-10.0553188209	-0.973132356932	-0.166063542139	351.31067308	1272.75285085	1923.02145044	298.957926512	-0.470240065716	-0.00546790774088
464.462749246	1297.54188342	2138.00463266	376.0	-14.0909637751	-0.495797689901	-0.0846071143176	414.095066497	1000.13392764	1836.73917436	422.510180231	-3.28736391167	-0.0382251617636
464.462749246	1297.54188342	2138.00463266	376.0	-10.3868144793	-0.0314451199683	-0.00536606142804	474.523719003	1139.05063105	1915.93405791	302.359707858	-0.902806242802	-0.0104977470093
464.462749246	1297.54188342	2138.00463266	376.0	11.749078057	-0.0241273766393	-0.0041172997678	469.092444452	1539.91414632	2389.20046582	380.193875047	8.42988904957	0.0980219656927
464.462749246	1297.54188342	2138.00463266	376.0	-21.0456579824	-0.76074384175	-0.129819768217	380.676385411	988.144239749	1688.04749002	319.226864865	-4.63058589711	-0.0538440220594
464.462749246	1297.54188342	2138.00463266	376.0	-8.33457258909	-0.0409127856969	-0.00698170404383	474.188484227	1060.96419318	1959.8110846	424.658407193	-1.34231877563	-0.0156083578562
464.462749246	1297.54188342	2138.00463266	376.0	6.97453299358	0.479573322871	0.0818384510018	548.600377153	1315.46551108	2287.12047117	423.054582937	3.70844140959	0.0431214117394
464.462749246	1297.54188342	2138.00463266	376.0	-11.8803064814	-0.430960374804	-0.0735427260758	421.745258364	1033.27209887	1884.00312972	428.985772486	-2.50428794248	-0.0291196272381
464.462749246	1297.54188342	2138.00463266	376.0	-18.0309019739	-0.628644007101	-0.107277134318	395.300966075	1066.41178141	1752.50311315	290.790365665	-3.0679622243	-0.0356739793523
464.462749246	1297.54188342	2138.00463266	376.0	8.12733050747	-0.215215491577	-0.0367261931019	445.446543461	1427.47390293	2311.76733542	438.846889037	4.87641150105	0.0567024593146
464.462749246	1297.54188342	2138.00463266	376.0	5.5728219885	0.161122345865	0.0274952808643	499.825290063	1353.4136754	2257.15182495	403.912859482	3.72047258076	0.0432613090786
464.462749246	1297.54188342	2138.00463266	376.0	-7.12285306102	0.130907859102	0.0223392251027	497.937130734	1157.2912299	1985.71770424	330.489343606	-0.230867480661	-0.00268450558908
464.462749246	1297.54188342	2138.00463266	376.0	-3.95811937336	-0.865632976712	-0.147718938005	364.594737576	1242.80693588	2053.37985709	445.978183639	0.120801109253	0.00140466406109
464.462749246	1297.54188342	2138.00463266	376.0	7.41371987006	-0.504904073812	-0.0861611047461	406.242317301	1483.49240351	2296.51030694	406.775586127	5.5905787537	0.0650067296942
464.462749246	1297.54188342	2138.00463266	376.0	0.664662819932	-0.66349937705	-0.113225149667	386.920384526	1445.8854389	2152.21515454	319.409331123	3.69438040019	0.0429579116301
464.462749246	1297.54188342	2138.00463266	376.0	-9.46284291938	-0.379294124922	-0.0647259598843	428.422269708	1041.1623443	1935.68861266	466.103998656	-2.10923941545	-0.0245260397145
464.462749246	1297.54188342	2138.00463266	376.0	8.02434982453	0.53550399415	0.0913829341553	556.076273849	1355.82600462	2309.56560365	397.663325186	4.87398605468	0.0566742564498
464.462749246	1297.54188342	2138.00463266	376.0	3.66848233094	-0.648301419424	-0.11063164154	387.360349789	1518.26000951	2216.43695485	310.816595545	5.77006202399	0.0670937444649
464.462749246	1297.54188342	2138.00463266	376.0	-8.05491966267	0.0906035037025	0.0154613487547	491.922243222	1172.2055151	1965.79007712	301.662318791	-0.30916404083	-0.00359493070733
464.462749246	1297.54188342	2138.00463266	376.0	-8.28459172057	-0.281618943507	-0.048057840189	439.808015411	1178.66921778	1960.87967788	342.402444694	-0.474569001741	-0.00551824420629
464.462749246	1297.54188342	2138.00463266	376.0	9.55064570439	0.0640284236185	0.0109263521533	484.555683731	1406.37218094	2342.19788027	451.270015606	5.09796862277	0.0592787049159
464.462749246	1297.54188342	2138.00463266	376.0	2.99198491703	-0.898294956581	-0.153292654707	357.455821554	1497.99788276	2201.9734088	346.519704483	4.77216786231	0.0554903239804
464.462749246	1297.54188342	2138.00463266	376.0	-14.0767637127	-0.230753592799	-0.0393777462114	449.283917684	990.290485458	1837.04277236	397.468369214	-3.05827731795	-0.0355613641622
464.462749246	1297.54188342	2138.00463266	376.0	8.54767327705	-0.721420950066	-0.123109377144	378.421688425	1524.41841714	2320.75428331	417.914177748	6.28942099187	0.0731328022311
464.462749246	1297.54188342	2138.00463266	376.0	-5.05817970508	-0.473881003657	-0.0808670654705	413.954058236	1283.77824257	2029.86051624	332.128215431	0.474342396481	0.0055156092614
464.462749246	1297.54188342	2138.00463266	376.0	22.4868894788	0.631129119848	0.107701214991	565.71530265	1621.33507583	2618.77537146	431.724992981	13.0946622953	0.152263515062
464.462749246	1297.54188342	2138.00463266	376.0	7.83947425012	-0.442631918447	-0.0755344570729	411.754208799	1608.28518824	2305.61295531	285.573558263	8.82560268906	0.102623287082
464.462749246	1297.54188342	2138.00463266	376.0	7.73340720625	-0.451007209097	-0.0769636875592	412.042091588	1535.60821502	2303.345237	355.69493039	7.02256067912	0.0816576823154
464.462749246	1297.54188342	2138.00463266	376.0	-7.47195463971	0.536928910587	0.0916260939569	560.619435382	1044.22231041	1978.25389632	373.412150526	-0.811665981614	-0.00943797653039
464.462749246	1297.54188342	2138.00463266	376.0	16.3835592127	0.298896344122	0.0510062020686	516.452274597	1503.07095703	2488.28588763	468.762656003	8.65142024339	0.100597909807
464.462749246	1297.54188342	2138.00463266	376.0	0.00740173540389	0.248466715782	0.0424004634441	512.648220421	1335.95951046	2138.16288211	289.555151223	2.88888242308	0.0335916560823
464.462749246	1297.54188342	2138.00463266	376.0	10.6103956461	0.633485084816	0.108103256795	570.29450262	1403.8546538	2364.85538312	390.706226703	6.52142661245	0.0758305420052
464.462749246	1297.54188342	2138.00463266	376.0	1.62275590849	0.242369435984	0.0413599720109	511.033218906	1363.58101934	2172.69922916	298.08499092	3.68162262853	0.042809565448
464.462749246	1297.54188342	2138.00463266	376.0	-16.2820691327	-0.325877218991	-0.0556104469268	435.240161749	1036.61311524	1789.89324031	318.039963322	-2.85112600704	-0.0331526279888
[truncated: 1 more rows]
