# Supplementary material for: Optimization of nutritional strategies using a mechanistic computational model in prediabetes: Application to the J-DOIT1 study data
Source: PLoS One. 2023 Nov 30;18(11):e0287069. doi: 10.1371/journal.pone.0287069 (PMC10688723; doi:10.1371/journal.pone.0287069)
Supplement: S1 File — (ZIP) [file pone.0287069.s011.zip › improved_intervention_M1611008.csv]

baseline_carb	baseline_fat	baseline_kcal	baseline_protein	diet_change_percent	hba1c_change	hba1c_percent_change	random_carb_kcal	random_fat_kcal	random_total_kcal	random_protein_kcal	weight_change	weight_percent_change
666.249309449	1297.86321869	2340.11252814	376.0	5.75679647211	-0.316678931793	-0.0654295313623	508.012505811	1553.42761045	2474.82804361	413.387927342	1.10784082555	0.0148703466517
666.249309449	1297.86321869	2340.11252814	376.0	6.59233816536	0.613520150984	0.126760361774	773.894333307	1328.70460537	2494.38065945	391.781720774	0.137901344534	0.00185102475884
666.249309449	1297.86321869	2340.11252814	376.0	6.72803577439	0.272795420077	0.0563626900985	662.40342928	1481.17064292	2497.5561362	353.982064	1.75232626182	0.0235211578768
666.249309449	1297.86321869	2340.11252814	376.0	0.56519420398	-0.0212323939405	-0.00438685825218	611.437014861	1275.50465925	2353.33870852	466.397034405	-2.38912527524	-0.0320687956407
666.249309449	1297.86321869	2340.11252814	376.0	3.94972122535	0.121891638733	0.0251842228788	633.022987544	1403.56642235	2432.54044936	395.951039473	-0.459426997181	-0.00616680533128
666.249309449	1297.86321869	2340.11252814	376.0	-2.88798481296	0.326889897838	0.0675392350905	706.651292204	1213.77950184	2272.53043372	352.09963968	-2.80553964334	-0.0376582502462
666.249309449	1297.86321869	2340.11252814	376.0	2.82274533038	0.429584996873	0.0887572307588	736.601036033	1219.73542101	2406.16794526	449.831488214	-2.12432994813	-0.028514495948
666.249309449	1297.86321869	2340.11252814	376.0	4.47232967218	0.678476116781	0.140181015864	802.713739987	1256.46666943	2444.7700751	385.589665683	-1.0349810924	-0.0138923636563
666.249309449	1297.86321869	2340.11252814	376.0	20.2090915163	0.761255305094	0.157284153945	802.819194215	1610.1764915	2813.02801054	400.032324824	7.71469889665	0.103553005324
666.249309449	1297.86321869	2340.11252814	376.0	-15.2358289013	-0.340927455782	-0.0704395569798	529.103065919	1129.65487085	1983.57698726	324.819050492	-4.81186326743	-0.0645887686903
666.249309449	1297.86321869	2340.11252814	376.0	-9.32003829421	0.0438707286846	0.00906420014145	632.353123974	1165.17422454	2122.01314439	324.485795877	-3.75509110407	-0.0504039074372
666.249309449	1297.86321869	2340.11252814	376.0	8.44293991139	0.747941836476	0.154533437288	813.142350231	1351.18508325	2537.68682275	373.359389267	1.27937562743	0.0171728272138
666.249309449	1297.86321869	2340.11252814	376.0	7.35990062961	0.127025266379	0.0262448897478	629.249774934	1449.27950811	2512.34248484	433.813201787	0.683199916589	0.00917046867905
666.249309449	1297.86321869	2340.11252814	376.0	6.27139840674	-0.171115693591	-0.0353544821468	547.702027028	1520.01532362	2486.87030795	419.1529573	0.970292962029	0.0130240666044
666.249309449	1297.86321869	2340.11252814	376.0	-4.90099664658	0.268632622549	0.0555026079648	691.34817462	1191.34447145	2225.42369161	342.731045546	-3.09212187136	-0.0415049915619
666.249309449	1297.86321869	2340.11252814	376.0	9.76164182169	0.515967700286	0.106604896753	740.73704791	1375.4690555	2568.54593136	452.339827949	0.879151549598	0.0118006919409
666.249309449	1297.86321869	2340.11252814	376.0	3.18891438504	-0.227942981771	-0.0470956573907	540.615004713	1446.63318753	2414.73671318	427.488520937	-0.844496583615	-0.0113355246123
666.249309449	1297.86321869	2340.11252814	376.0	-17.8141491637	-0.450687314083	-0.0931172136535	508.371057234	1062.74293247	1923.24139178	352.127402078	-5.61451985944	-0.075362682677
666.249309449	1297.86321869	2340.11252814	376.0	1.8913557476	0.344477827748	0.0711731049066	695.459994109	1350.37395165	2384.37238094	338.538435188	-0.885217781563	-0.0118821178733
666.249309449	1297.86321869	2340.11252814	376.0	-5.43567770967	0.465178641771	0.0961112896221	749.346919285	1129.61674619	2212.91155307	333.94788759	-3.22426472127	-0.0432787210909
666.249309449	1297.86321869	2340.11252814	376.0	5.03970081122	-0.130645612931	-0.0269928952338	557.320330397	1526.31030008	2458.04719821	374.41656773	1.12764566389	0.015136183408
666.249309449	1297.86321869	2340.11252814	376.0	9.546353967	0.0155380706019	0.00321034516569	597.194974734	1496.35203548	2563.50795331	469.960943087	1.38876107738	0.018641088287
666.249309449	1297.86321869	2340.11252814	376.0	1.60281915715	0.106258443047	0.0219542237701	621.899854803	1451.50198257	2377.62030004	304.21846267	0.0944806352886	0.00126819644683
666.249309449	1297.86321869	2340.11252814	376.0	-13.7594880531	-0.364013064558	-0.075209310859	517.745018557	1196.33538712	2018.1250244	304.044618729	-4.41104478501	-0.0592086548324
666.249309449	1297.86321869	2340.11252814	376.0	-13.4292496341	0.15611008421	0.0322541496301	667.827150137	1073.38867956	2025.85297502	284.637145325	-4.55032615388	-0.0610782034078
666.249309449	1297.86321869	2340.11252814	376.0	-8.40383786806	0.268917650037	0.0555614979415	696.422654462	1105.90825761	2143.45326535	341.122353275	-3.68784578735	-0.0495012857362
666.249309449	1297.86321869	2340.11252814	376.0	8.23929054549	0.165665934154	0.0342284987921	627.422685295	1571.87035285	2532.92119843	333.628160286	3.3370721018	0.0447929141181
666.249309449	1297.86321869	2340.11252814	376.0	15.9006696882	0.796783974496	0.164624788119	818.214582564	1528.88157375	2712.20609158	365.109935267	5.7906737497	0.0777271644255
666.249309449	1297.86321869	2340.11252814	376.0	-5.31246833194	-0.151867957686	-0.0313776772079	577.902525361	1220.67053004	2215.79479115	417.221735749	-3.17398742708	-0.0426038580816
666.249309449	1297.86321869	2340.11252814	376.0	-3.55085022726	0.316697866182	0.0654334434261	705.493237728	1180.81257797	2257.01863712	370.712821421	-2.91790964197	-0.0391665723755
666.249309449	1297.86321869	2340.11252814	376.0	-12.982833341	0.00267037714687	0.000551730815469	632.982374324	1050.49651876	2036.29961862	352.820725538	-4.59977497172	-0.0617419459291
666.249309449	1297.86321869	2340.11252814	376.0	11.5724707459	0.107671525704	0.0222461829968	611.030482219	1606.66561579	2610.92136588	393.225267871	4.16218702218	0.0558682821769
666.249309449	1297.86321869	2340.11252814	376.0	12.1556698638	0.406758607688	0.0840410346462	696.242796166	1521.66910851	2624.56888151	406.656976828	3.56077820391	0.0477956805893
666.249309449	1297.86321869	2340.11252814	376.0	-8.6607023542	0.297262513584	0.0614178747075	704.254222133	1100.80264282	2137.44234733	332.385482375	-3.72968167843	-0.0500628413212
666.249309449	1297.86321869	2340.11252814	376.0	3.00345808917	0.161687967415	0.0334066048379	636.762875124	1446.24855622	2410.39682716	327.385395823	0.333195395826	0.00447242142049
666.249309449	1297.86321869	2340.11252814	376.0	-7.2562436086	0.102454342211	0.0211682525229	645.32280718	1208.11772425	2170.30826239	316.86773096	-3.41570207703	-0.0458483500272
666.249309449	1297.86321869	2340.11252814	376.0	8.07200770491	0.209263831864	0.0432363288976	649.244603629	1455.17372478	2529.00659172	424.58826331	1.13778751985	0.0152723157027
666.249309449	1297.86321869	2340.11252814	376.0	15.145815701	0.790302567437	0.163285654429	815.747297673	1530.18808748	2694.54165885	348.606273702	5.71711526532	0.076739802219
666.249309449	1297.86321869	2340.11252814	376.0	-0.533363785228	0.0731831959228	0.0151204950254	637.181667378	1251.56660992	2327.63121538	438.882938088	-2.51234343322	-0.0337227306473
666.249309449	1297.86321869	2340.11252814	376.0	7.13864984618	0.401671570585	0.0829899939226	712.069313397	1351.880462	2507.16496753	443.215192137	-0.180537687739	-0.00242332466763
666.249309449	1297.86321869	2340.11252814	376.0	-12.9684430092	-0.200852830854	-0.0414985187715	567.331973486	1141.74711319	2036.63636858	327.557281904	-4.3818507036	-0.0588167879678
666.249309449	1297.86321869	2340.11252814	376.0	-11.4213503506	0.323035526645	0.066742877406	715.90283379	1040.99343674	2072.84007771	315.94380718	-4.25366015545	-0.0570961094691
666.249309449	1297.86321869	2340.11252814	376.0	-2.71924456736	-0.343121108243	-0.0708927909592	507.811592828	1464.23098152	2276.47914535	304.436571	-1.48272512613	-0.0199023506863
666.249309449	1297.86321869	2340.11252814	376.0	8.69252305435	0.391944814262	0.0809803335252	689.883626402	1540.78842806	2543.52734915	312.855294687	3.56968076376	0.0479151780371
666.249309449	1297.86321869	2340.11252814	376.0	10.4070712531	-0.224906272262	-0.0464682380706	529.080881408	1584.90237642	2583.64970635	469.66644852	2.42376691689	0.0325337841193
666.249309449	1297.86321869	2340.11252814	376.0	-8.65687253771	0.431764265625	0.0892074928976	740.954527658	1096.38898057	2137.53196934	300.188461112	-3.743753944	-0.0502517307919
666.249309449	1297.86321869	2340.11252814	376.0	-18.5586930444	-0.250956420998	-0.0518505002061	562.122746569	1049.16193879	1905.81822715	294.533541788	-5.61105437194	-0.0753161660663
666.249309449	1297.86321869	2340.11252814	376.0	13.053100915	0.233890316282	0.0483244455129	644.106494717	1600.13970825	2645.56977797	401.323574997	4.61100694877	0.0618927107217
666.249309449	1297.86321869	2340.11252814	376.0	20.1032463816	0.708437219156	0.146371326272	785.521039119	1590.97129451	2810.55111528	434.05878165	7.01728085573	0.0941916893387
666.249309449	1297.86321869	2340.11252814	376.0	-9.10450634364	-0.255706089344	-0.0528318366412	552.209487386	1154.64013947	2127.05683457	420.207207709	-3.88742675685	-0.0521802249241
666.249309449	1297.86321869	2340.11252814	376.0	4.96010720578	-0.110497044496	-0.022829967871	557.104003481	1589.4026051	2456.18461827	309.678009693	2.43592673243	0.0326970031199
666.249309449	1297.86321869	2340.11252814	376.0	11.4409260145	0.40993123512	0.0846965361818	703.418230765	1448.48375423	2607.84307114	455.941086144	2.01325442497	0.0270235493285
666.249309449	1297.86321869	2340.11252814	376.0	-19.852443278	-0.281326064027	-0.0581252198404	555.702497326	1033.73824726	1875.54301585	286.102271262	-5.9221069796	-0.0794913688537
666.249309449	1297.86321869	2340.11252814	376.0	19.0412974295	0.825169751831	0.170489618147	828.240135979	1539.27253176	2785.70031481	418.187647072	6.41577781296	0.0861178229927
666.249309449	1297.86321869	2340.11252814	376.0	13.9836518396	0.811439839044	0.167652859307	831.722815657	1392.49114915	2667.34571673	443.131751922	2.85334239275	0.0382998978892
666.249309449	1297.86321869	2340.11252814	376.0	2.13248078058	0.641526382984	0.132546773344	790.810053461	1256.72029073	2390.01497805	342.484633859	-1.39858547424	-0.0187729593858
666.249309449	1297.86321869	2340.11252814	376.0	-9.36627946074	-0.108574149205	-0.0224326754556	589.801242904	1209.48838657	2120.93104906	321.641419583	-3.71032204864	-0.0498029805187
666.249309449	1297.86321869	2340.11252814	376.0	-10.8277708801	0.505825520169	0.104509404994	772.34812888	981.492275974	2086.73050526	332.890100406	-4.25348819384	-0.0570938012596
666.249309449	1297.86321869	2340.11252814	376.0	7.0437128348	0.725240871474	0.149843155263	820.221619877	1239.59463535	2504.94333464	445.127079405	-0.904076646016	-0.0121352569935
666.249309449	1297.86321869	2340.11252814	376.0	10.2334130083	0.332891541227	0.0687792440551	671.713164688	1574.22259427	2579.58590801	333.650149049	4.18873215822	0.0562245927278
666.249309449	1297.86321869	2340.11252814	376.0	2.47033053792	-0.211898252839	-0.043780630752	534.94249469	1533.64175591	2397.92104255	329.336791942	0.744002586741	0.00998661190257
666.249309449	1297.86321869	2340.11252814	376.0	3.0701938856	0.344214507444	0.0711186998851	704.144238131	1299.68546185	2411.9585199	408.128819913	-1.54347946535	-0.0207178451724
666.249309449	1297.86321869	2340.11252814	376.0	2.71556190623	-0.151168163629	-0.0312330916589	570.256811169	1375.38192975	2403.65973252	458.020991598	-1.76915055689	-0.0237469873409
666.249309449	1297.86321869	2340.11252814	376.0	6.84192568953	-0.209443664448	-0.0432734843901	537.4665828	1525.25010022	2500.22128837	437.504605351	0.987145509659	0.0132502752974
666.249309449	1297.86321869	2340.11252814	376.0	-8.02993786087	0.691640353127	0.142900899406	822.707293039	1025.87648926	2152.20294626	303.619163956	-3.71926196052	-0.0499229793359
666.249309449	1297.86321869	2340.11252814	376.0	-1.47710548167	0.452490802453	0.0934898352176	747.207289869	1126.8503432	2305.54659771	431.488964644	-2.7452196303	-0.0368485856417
666.249309449	1297.86321869	2340.11252814	376.0	4.17656206552	0.636612152006	0.131531436365	784.735653558	1292.98051244	2437.84878028	360.132614286	-0.624841439622	-0.00838713341774
666.249309449	1297.86321869	2340.11252814	376.0	-8.77036749227	0.293280798264	0.060595206253	705.266079739	1079.29445184	2134.87605969	350.315528115	-3.78800014502	-0.0508456395305
666.249309449	1297.86321869	2340.11252814	376.0	5.55339090298	0.419244957457	0.0866208589787	704.672319228	1445.73086647	2470.0681244	319.664938699	1.47030899407	0.0197356911956
666.249309449	1297.86321869	2340.11252814	376.0	-13.9634323675	0.406933691218	0.0840772089294	745.20595507	973.901002999	2013.35249795	294.245539883	-4.80334031826	-0.064474366688
666.249309449	1297.86321869	2340.11252814	376.0	-1.85853315661	0.0240472029892	0.00496843036967	625.800924	1218.96442719	2296.62076091	451.855409716	-2.74524969482	-0.0368489891922
666.249309449	1297.86321869	2340.11252814	376.0	-11.7550274132	0.0260675026684	0.00538584765876	651.328185624	986.248246226	2065.03165896	427.455227109	-4.80020403975	-0.0644322689899
666.249309449	1297.86321869	2340.11252814	376.0	-19.3970399978	-0.458724639707	-0.0947778181213	515.954577148	1010.62830413	1886.19996507	359.61708379	-6.23069333828	-0.0836334676279
666.249309449	1297.86321869	2340.11252814	376.0	5.92079662076	0.313152852303	0.0647010025419	684.497379163	1381.22206228	2478.66583163	412.946390186	-0.0638901200918	-0.000857585504588
666.249309449	1297.86321869	2340.11252814	376.0	7.74923523941	0.0179462276356	0.00370789827181	600.666518655	1467.08131865	2521.45335282	453.705515511	0.689456934692	0.00925445549923
666.249309449	1297.86321869	2340.11252814	376.0	-5.21834137519	0.162093694455	0.0334904327387	665.101054199	1159.33947688	2217.99746786	393.556936782	-3.19488450921	-0.0428843558283
666.249309449	1297.86321869	2340.11252814	376.0	6.41656982355	0.74436331889	0.153794074151	813.236010859	1333.62779362	2490.26748246	343.403677979	0.737695363622	0.00990195118956
666.249309449	1297.86321869	2340.11252814	376.0	9.70288055085	-0.0135332621387	-0.00279612854106	583.117198275	1574.98340785	2567.1708515	409.070245383	2.91596574172	0.0391404797547
666.249309449	1297.86321869	2340.11252814	376.0	2.79137764866	0.723461378596	0.149475491445	809.067309358	1300.63912932	2405.43390621	295.72746753	-0.342313407767	-0.00459481084251
666.249309449	1297.86321869	2340.11252814	376.0	6.85874512634	0.114258393815	0.0236071061602	614.89506302	1561.42808715	2500.61488212	324.291731949	2.80817310998	0.0376935987917
666.249309449	1297.86321869	2340.11252814	376.0	-5.39114255618	-0.138598110191	-0.0286359731799	573.985912876	1348.52598565	2213.95372578	291.441827245	-2.96184379458	-0.0397562925447
666.249309449	1297.86321869	2340.11252814	376.0	7.68418624278	-0.295225038727	-0.0609969088279	510.605434755	1592.73717406	2519.9311331	416.588524277	2.14270435794	0.0287611323214
666.249309449	1297.86321869	2340.11252814	376.0	14.0641975773	0.672251318087	0.138894900431	774.478464651	1553.84059849	2669.23057763	340.911514488	5.54666461871	0.0744518740766
666.249309449	1297.86321869	2340.11252814	376.0	-20.0328771785	-0.403695530545	-0.083408167468	520.373226063	1052.85537739	1871.32065954	298.092056088	-5.94767520186	-0.079834566468
666.249309449	1297.86321869	2340.11252814	376.0	7.84588719671	0.514814477503	0.106366627583	734.729595832	1421.6465468	2523.71511738	367.338974749	1.60401107185	0.0215303499577
666.249309449	1297.86321869	2340.11252814	376.0	5.22205515263	0.414743085338	0.0856907201112	725.064142396	1287.34806208	2462.314495	449.902290521	-1.33405847322	-0.0179068251439
666.249309449	1297.86321869	2340.11252814	376.0	-6.76059042945	0.147691965077	0.0305148688176	658.371963444	1192.96348379	2181.90710453	330.571657291	-3.35100116619	-0.0449798814254
666.249309449	1297.86321869	2340.11252814	376.0	-1.43572797708	0.298932698956	0.0617629543298	689.578139371	1305.00931039	2306.51487788	311.927428119	-2.08723917457	-0.0280166332157
666.249309449	1297.86321869	2340.11252814	376.0	5.87398607874	0.45335348323	0.0936680750476	718.477436432	1406.44473856	2477.57041227	352.648237276	0.889704054901	0.0119423363074
666.249309449	1297.86321869	2340.11252814	376.0	0.229001426613	-0.191516460615	-0.039569516656	549.178883897	1444.98785978	2345.47141922	351.304675544	-1.04363976261	-0.0140085874176
666.249309449	1297.86321869	2340.11252814	376.0	-10.3633071591	0.159361692947	0.0329259696171	668.852658469	1088.20552521	2097.59947898	340.541295306	-4.03093460021	-0.0541065047008
666.249309449	1297.86321869	2340.11252814	376.0	0.197669822921	-0.288286646697	-0.0595633567555	533.702809898	1363.29113143	2344.73822443	447.744283103	-2.31678472821	-0.0310977815867
666.249309449	1297.86321869	2340.11252814	376.0	-11.9806512536	-0.209462496327	-0.0432773752742	567.330226156	1123.03013186	2059.7518072	369.391449185	-4.31640706882	-0.057938349917
666.249309449	1297.86321869	2340.11252814	376.0	7.08103530948	0.275400933651	0.0569010193494	664.873794996	1464.70859105	2505.81672254	376.234336495	1.47382043362	0.0197828246124
666.249309449	1297.86321869	2340.11252814	376.0	-5.65980245474	0.111965804762	0.0231334307361	650.519360581	1177.19853772	2207.66678183	379.94888353	-3.22377968012	-0.0432722104714
666.249309449	1297.86321869	2340.11252814	376.0	6.25172555292	-0.199644335286	-0.0412488296045	534.488569493	1588.88985722	2486.40994103	363.03151432	2.26099036831	0.0303488640042
666.249309449	1297.86321869	2340.11252814	376.0	-2.25396560858	-0.256322762926	-0.0529592485384	540.006919352	1382.06551627	2287.36719656	365.294760932	-2.40068317524	-0.0322239352382
666.249309449	1297.86321869	2340.11252814	376.0	5.49080174355	-0.188863533919	-0.0390213913057	540.054058426	1551.51773155	2468.60346764	377.031677666	1.47039284116	0.0197368166599
666.249309449	1297.86321869	2340.11252814	376.0	6.8493778233	0.327383815155	0.0676412841229	678.220254038	1466.69859201	2500.39567669	355.476830636	1.67697488438	0.0225097299917
666.249309449	1297.86321869	2340.11252814	376.0	3.0190455086	0.0532494900221	0.0110019607484	610.484250511	1445.15805585	2410.76159032	355.11928396	-0.020078246642	-0.000269506666336
666.249309449	1297.86321869	2340.11252814	376.0	5.14166171796	0.225763065133	0.0466452613911	664.134847276	1368.12976219	2460.43319816	428.168588694	-0.641916572246	-0.00861632982881
666.249309449	1297.86321869	2340.11252814	376.0	-19.7772195553	-0.477831186975	-0.0987254518544	512.424792055	1004.89265915	1877.30333561	359.985884403	-6.35966197301	-0.0853645902418
666.249309449	1297.86321869	2340.11252814	376.0	-13.1338020336	-0.0576186236945	-0.011904674317	626.547248912	1004.01883467	2032.76678133	402.200697754	-4.93576282188	-0.0662518499581
666.249309449	1297.86321869	2340.11252814	376.0	8.20514719962	-0.127741381236	-0.0263928473627	553.203033842	1592.44632104	2532.12220571	386.472850834	2.76041109267	0.0370524978882
666.249309449	1297.86321869	2340.11252814	376.0	12.9125378356	0.366727109596	0.0757700639661	683.576880315	1544.54053008	2642.28044373	414.163033335	3.93916183325	0.0528746554798
666.249309449	1297.86321869	2340.11252814	376.0	16.9895639732	0.785743701296	0.162343739937	817.054673057	1481.9117744	2737.68744316	438.7209957	4.81897064805	0.0646841697725
666.249309449	1297.86321869	2340.11252814	376.0	-1.59602238765	0.456040644317	0.0942232736192	745.970542914	1163.44568122	2302.7638083	393.347584169	-2.6821998928	-0.0360026831249
666.249309449	1297.86321869	2340.11252814	376.0	9.62267030725	0.375986719567	0.0776832065222	691.08485813	1476.21123302	2565.29384154	397.997750393	2.29790922306	0.0308444191015
666.249309449	1297.86321869	2340.11252814	376.0	8.51332629355	0.344441183299	0.0711655337394	685.804227279	1442.0596999	2539.3339433	411.470016118	1.40736737836	0.0188908372935
666.249309449	1297.86321869	2340.11252814	376.0	-4.64221810122	-0.385555278484	-0.0796601815049	506.293893658	1375.83877613	2231.47940077	349.346730988	-2.87688350949	-0.0386158860334
666.249309449	1297.86321869	2340.11252814	376.0	9.65030072748	0.184295358291	0.0380775533659	634.186771864	1550.12228983	2565.94042447	381.631362776	3.09123715108	0.0414931161219
666.249309449	1297.86321869	2340.11252814	376.0	-5.00236083539	0.386722607276	0.0799013651397	727.157629639	1135.71074054	2223.05165553	360.183285355	-3.15716422617	-0.0423780433043
666.249309449	1297.86321869	2340.11252814	376.0	10.4701675855	0.0841024675845	0.0173765428894	607.745046127	1567.59089464	2585.12623153	409.790290761	3.1638719296	0.042468079592
666.249309449	1297.86321869	2340.11252814	376.0	-8.16814956405	0.374828460733	0.0774438968457	725.833664416	1094.33273766	2148.96863688	328.802234799	-3.65960779338	-0.0491222522602
666.249309449	1297.86321869	2340.11252814	376.0	-17.034068933	-0.310958166066	-0.0642475549723	539.457932641	1100.4663291	1941.49614699	301.571885247	-5.18492632158	-0.0695963264641
666.249309449	1297.86321869	2340.11252814	376.0	8.68120822036	0.3731219356	0.0770913090083	684.364944476	1545.00931466	2543.2625693	313.88831017	3.58300270119	0.0480939959892
666.249309449	1297.86321869	2340.11252814	376.0	6.08542187169	0.272221565025	0.0562441250052	679.817788687	1343.43883085	2482.51824775	459.26162822	-0.83084171329	-0.0111522377623
666.249309449	1297.86321869	2340.11252814	376.0	7.37968949932	0.764118515512	0.157875726345	815.156288531	1380.62932709	2512.80556665	317.019951029	1.80242072039	0.0241935667166
666.249309449	1297.86321869	2340.11252814	376.0	9.17962161955	0.206103349143	0.0425833365999	644.918763124	1490.81412856	2554.9260037	419.193112018	1.92093007743	0.0257842963414
666.249309449	1297.86321869	2340.11252814	376.0	-6.08387880943	-0.27016031186	-0.0558182462521	543.455602775	1228.81344789	2197.74291793	425.473867261	-3.29197708568	-0.0441876118884
666.249309449	1297.86321869	2340.11252814	376.0	-0.413510686211	0.525944169637	0.108666150751	764.679928178	1203.18935678	2330.43591277	362.566627806	-2.49865629801	-0.0335390107116
666.249309449	1297.86321869	2340.11252814	376.0	-6.23511591941	0.683924271044	0.141306667571	820.415511399	1035.73072505	2194.20379937	338.057562922	-3.42989982078	-0.0460389237689
666.249309449	1297.86321869	2340.11252814	376.0	12.575017832	0.134125372542	0.027711853831	619.996561853	1575.81730933	2634.38209585	438.568224659	3.68064302359	0.0494046043435
666.249309449	1297.86321869	2340.11252814	376.0	-13.8640757442	0.304149358151	0.0628407764775	715.26666821	998.863067084	2015.67755474	301.547819446	-4.75224317161	-0.0637884989478
666.249309449	1297.86321869	2340.11252814	376.0	-9.18841971946	0.617831979177	0.127651235367	799.699642393	1027.47032145	2125.09316715	297.923203302	-3.89990249548	-0.0523476845031
666.249309449	1297.86321869	2340.11252814	376.0	5.03021503069	0.384767859751	0.0794974916842	719.884589445	1270.38165882	2457.82522027	467.558972007	-1.65085509582	-0.022159128803
666.249309449	1297.86321869	2340.11252814	376.0	6.3592645117	0.758521876753	0.156719396023	822.755329888	1292.49245418	2488.92647368	373.678689612	0.0507395568747	0.000681067877513
666.249309449	1297.86321869	2340.11252814	376.0	-5.42359761389	-0.361514410755	-0.0746930600734	507.410640599	1419.96666949	2213.1942409	285.816930815	-2.55413445169	-0.0342836839153
666.249309449	1297.86321869	2340.11252814	376.0	-0.935923403236	0.411980299018	0.0851198964913	736.809777128	1114.51928663	2318.21086733	466.881803571	-2.75519961105	-0.0369825451147
666.249309449	1297.86321869	2340.11252814	376.0	2.26856152911	0.337284388186	0.0696868570633	691.47602976	1365.79729274	2393.19942069	335.926098189	-0.609686703094	-0.00818371413549
666.249309449	1297.86321869	2340.11252814	376.0	8.6084754111	0.0163890972152	0.00338617711058	592.32540524	1548.33434435	2541.56053972	400.900790129	2.37677068263	0.031902962183
666.249309449	1297.86321869	2340.11252814	376.0	-3.83992962382	-0.403659120267	-0.0834006446832	500.195127378	1399.74610682	2250.25385394	350.31261975	-2.6481889866	-0.0355461608939
666.249309449	1297.86321869	2340.11252814	376.0	9.23872945254	0.511193691621	0.105618531327	736.8986184	1395.57872828	2556.3091935	423.831846826	1.2051875669	0.0161770143209
666.249309449	1297.86321869	2340.11252814	376.0	12.8173923496	0.665231390366	0.137444502142	770.281817607	1586.38296949	2640.0539323	283.389145202	6.04631343365	0.0811585695793
666.249309449	1297.86321869	2340.11252814	376.0	-4.82116438524	0.388492243664	0.0802669924927	736.433977521	1038.06895554	2227.29185636	452.788923305	-3.42812315765	-0.0460150759416
666.249309449	1297.86321869	2340.11252814	376.0	-2.88842224547	0.0272129714473	0.00562251476184	623.818315344	1266.58403242	2272.52019731	382.117849546	-2.75744794415	-0.0370127240825
666.249309449	1297.86321869	2340.11252814	376.0	-13.2208105641	-0.337671128131	-0.0697667620106	525.267344676	1192.25442659	2030.73068381	313.208912539	-4.32974980005	-0.0581174469805
666.249309449	1297.86321869	2340.11252814	376.0	11.9883434908	0.497517713285	0.102792915968	717.167088599	1602.56924954	2620.65325609	300.916917948	5.58904781397	0.0750207760264
666.249309449	1297.86321869	2340.11252814	376.0	3.61340517658	0.307723265399	0.063579187066	698.861467793	1275.09937564	2424.67027537	450.709431939	-1.88293833583	-0.0252743400782
666.249309449	1297.86321869	2340.11252814	376.0	-6.31746811456	-0.2006437569	-0.0414553216735	560.058714224	1284.0571327	2192.27666533	348.160818409	-3.18869069571	-0.042801217392
666.249309449	1297.86321869	2340.11252814	376.0	-2.56129698152	0.372954176141	0.0770566479629	716.53472102	1251.13591982	2280.1752966	312.504655757	-2.68847279883	-0.0360868832058
666.249309449	1297.86321869	2340.11252814	376.0	0.25593087418	0.156622564281	0.0323600339424	657.953792393	1283.43376312	2346.10159859	404.714043084	-2.34909206186	-0.0315314370719
666.249309449	1297.86321869	2340.11252814	376.0	-4.9462058021	-0.225139109622	-0.0465163449632	556.295260644	1229.75238414	2224.3657465	438.318101716	-3.14810226762	-0.0422564062768
666.249309449	1297.86321869	2340.11252814	376.0	-4.17977568808	0.443272332913	0.0915851927507	752.981191551	1023.65869415	2242.30107362	465.661187913	-3.38289319798	-0.045407962389
666.249309449	1297.86321869	2340.11252814	376.0	0.954018797553	-0.277820698483	-0.057400970761	521.21602075	1500.59297681	2362.43764155	340.628643984	-0.240375863407	-0.00322652165647
666.249309449	1297.86321869	2340.11252814	376.0	3.46822035595	-0.040542243918	-0.00837649667727	585.961810834	1463.68185083	2421.2727872	371.629125534	0.0763861509314	0.00102531746217
666.249309449	1297.86321869	2340.11252814	376.0	-9.89746811534	-0.254238532427	-0.0525286224022	551.145349031	1168.72944848	2108.50063681	388.625839292	-3.91412719964	-0.0525386201294
666.249309449	1297.86321869	2340.11252814	376.0	4.64230901399	0.256258106774	0.0529458898293	664.015952863	1422.73167609	2448.74778297	362.000154022	0.380887820879	0.00511258819971
666.249309449	1297.86321869	2340.11252814	376.0	13.3699835605	0.711865465594	0.147079641652	796.339324089	1417.46784394	2652.98518845	439.178020427	2.83349247021	0.038033455976
666.249309449	1297.86321869	2340.11252814	376.0	-14.8592615681	-0.198871160002	-0.041089082645	572.982555224	1088.99513785	1992.3890866	330.411393524	-4.83531248084	-0.0649035232327
666.249309449	1297.86321869	2340.11252814	376.0	-10.4290708398	-0.255147404961	-0.0527164059837	546.596367057	1224.77079196	2096.06053485	324.693375833	-3.84439921516	-0.0516026740289
666.249309449	1297.86321869	2340.11252814	376.0	-1.19225896934	-0.157166152092	-0.0324723454735	557.577608696	1443.42968294	2312.21232663	311.205035	-1.13522765353	-0.0152379550809
666.249309449	1297.86321869	2340.11252814	376.0	6.08624830082	-0.0234291904309	-0.00484074182456	585.914449839	1507.83277822	2482.53758712	388.790359062	1.21340876426	0.0162873659632
666.249309449	1297.86321869	2340.11252814	376.0	-10.3682813798	-0.353827265978	-0.0731048070203	530.252036384	1105.78762847	2097.48307662	461.443411764	-4.39546285055	-0.0589995013497
666.249309449	1297.86321869	2340.11252814	376.0	4.93080731968	-0.356951271353	-0.0737502626762	501.399471265	1515.71201697	2455.49896797	438.387479737	0.166660298568	0.00223705098749
666.249309449	1297.86321869	2340.11252814	376.0	-5.71628834914	-0.00363447682829	-0.000750924964523	623.507052214	1140.9705833	2206.34494834	441.867312826	-3.40151404075	-0.0456579065873
666.249309449	1297.86321869	2340.11252814	376.0	19.2986035447	0.709300615602	0.146549713967	787.101267051	1560.77126101	2791.72156745	443.849039391	6.30194174065	0.0845898220222
666.249309449	1297.86321869	2340.11252814	376.0	8.85827781705	-0.286573167802	-0.0592093321905	512.769055175	1594.73000716	2547.40619712	439.907134783	2.30452300449	0.0309331946911
666.249309449	1297.86321869	2340.11252814	376.0	10.7793872541	0.705539421412	0.14577260773	801.051769297	1343.6587798	2592.36231973	447.651770635	1.1409408358	0.0153146420912
666.249309449	1297.86321869	2340.11252814	376.0	-8.96813588532	-0.336105710186	-0.0694433285508	529.806291368	1158.91172944	2130.24805675	441.530035938	-3.92658541229	-0.0527058444603
666.249309449	1297.86321869	2340.11252814	376.0	-11.3687502365	-0.431739479756	-0.0892023718504	508.97334731	1110.31761763	2074.07097957	454.780014627	-4.55890352201	-0.0611933358659
666.249309449	1297.86321869	2340.11252814	376.0	-10.8965431496	0.298247313807	0.0616213458278	709.740897283	1041.64463511	2085.12115676	333.735624369	-4.18022350352	-0.0561103825976
666.249309449	1297.86321869	2340.11252814	376.0	10.2752679804	0.318905388434	0.0658895430649	672.134006257	1518.05247532	2580.56536145	390.378879876	2.98487008717	0.0400653702975
666.249309449	1297.86321869	2340.11252814	376.0	-13.7426037134	-0.189964915613	-0.0392489495068	579.075189308	1068.56880162	2018.52013695	370.876146023	-4.77608142798	-0.0641084755434
666.249309449	1297.86321869	2340.11252814	376.0	-6.46355728919	0.402669524865	0.0831961828233	740.542864113	1030.69489498	2188.85801425	417.620255162	-3.60901600129	-0.0484431678025
666.249309449	1297.86321869	2340.11252814	376.0	-1.6792251629	-0.11863274071	-0.0245108968409	586.963496538	1246.83450126	2300.81676973	467.01877193	-2.72104307572	-0.0365240681305
666.249309449	1297.86321869	2340.11252814	376.0	-11.3075728734	-0.0122259268773	-0.00252601794985	628.605660662	1060.98646762	2075.5025987	385.910470418	-4.35602556595	-0.0584701418248
666.249309449	1297.86321869	2340.11252814	376.0	-3.80797594614	0.534564489222	0.110447208517	775.028077498	1059.30392509	2251.00160596	416.669603374	-3.13251096285	-0.0420471270181
666.249309449	1297.86321869	2340.11252814	376.0	-5.16308502787	0.558744213046	0.115443019224	779.749078461	1082.23025611	2219.29052857	357.311194	-3.23130941992	-0.0433732808043
666.249309449	1297.86321869	2340.11252814	376.0	-7.23348016068	0.194909462947	0.0402705501957	687.628469654	1023.56293789	2170.84095268	459.649545143	-3.9252424298	-0.0526878178496
666.249309449	1297.86321869	2340.11252814	376.0	-7.94138242929	0.329463526363	0.0680709765213	717.556729602	1056.97406501	2154.27524301	379.744448398	-3.72864317498	-0.0500489016776
666.249309449	1297.86321869	2340.11252814	376.0	-15.294388077	-0.318662313079	-0.065839320884	531.436684888	1166.21985562	1982.20663665	284.550096141	-4.72497621176	-0.0634224994867
666.249309449	1297.86321869	2340.11252814	376.0	0.996382792637	0.54131530828	0.111842005843	754.918438876	1300.57513425	2363.4290067	307.935433578	-1.18385957568	-0.0158907325595
666.249309449	1297.86321869	2340.11252814	376.0	-7.52252610223	0.359260462603	0.0742273683064	724.19207818	1070.61798238	2164.07695239	369.266891827	-3.62122859038	-0.0486070951729
666.249309449	1297.86321869	2340.11252814	376.0	-5.91758074814	0.539591184491	0.11148578192	771.087959667	1121.57588084	2201.63447969	308.970639191	-3.31998603013	-0.0445635708742
666.249309449	1297.86321869	2340.11252814	376.0	-11.8839018124	-0.174422209773	-0.0360376466474	583.029050718	1077.6754078	2062.015853	401.311394481	-4.4946318407	-0.0603306287342
666.249309449	1297.86321869	2340.11252814	376.0	-0.0159391006994	-0.207426148288	-0.0428566422083	555.524958279	1366.15725758	2339.73953525	418.057319396	-2.2387280774	-0.0300500413073
666.249309449	1297.86321869	2340.11252814	376.0	-5.31090333268	-0.133041491567	-0.0274879114807	577.875813805	1328.70836985	2215.8314139	309.247230241	-3.05983749016	-0.0410716441632
666.249309449	1297.86321869	2340.11252814	376.0	11.8247410106	0.130282690662	0.0269179112938	617.365303287	1597.78726772	2616.82477395	401.672202946	4.07617011857	0.0547136928667
666.249309449	1297.86321869	2340.11252814	376.0	-11.2402114648	0.476487986044	0.0984479310009	764.930974591	976.639339996	2077.07893146	335.508616877	-4.34247096769	-0.0582882009086
666.249309449	1297.86321869	2340.11252814	376.0	-1.99406968436	0.463808605427	0.0958282242618	750.600674156	1122.13392339	2293.44905364	420.714456089	-2.80507654391	-0.0376520341464
666.249309449	1297.86321869	2340.11252814	376.0	15.7090421096	0.658908549185	0.136138129997	769.277887046	1576.49640535	2707.7217906	361.9474982	6.11431975736	0.082071406139
666.249309449	1297.86321869	2340.11252814	376.0	-7.10867862507	0.578469089048	0.119518406828	783.907485421	1092.64780119	2173.76144905	297.206162444	-3.52737517606	-0.0473473177995
666.249309449	1297.86321869	2340.11252814	376.0	0.463714653132	0.50073514122	0.103457673806	759.567643381	1159.98096212	2350.96397284	431.415367339	-2.45055176209	-0.0328933122428
666.249309449	1297.86321869	2340.11252814	376.0	-2.38834644575	0.335158636244	0.0692476521166	706.496201856	1253.54706874	2284.22253375	324.179263153	-2.69029516324	-0.036111344473
666.249309449	1297.86321869	2340.11252814	376.0	-8.08407624054	0.228193956973	0.0471475117713	688.33519938	1081.85924756	2150.93604725	380.741600318	-3.72148679258	-0.0499528428535
666.249309449	1297.86321869	2340.11252814	376.0	6.49295285185	0.0875020189707	0.0180789295394	606.70190814	1579.92309688	2492.05493128	305.429926259	3.04769903653	0.0409087118998
666.249309449	1297.86321869	2340.11252814	376.0	2.18864972324	0.0750572239446	0.0155076908976	620.30953404	1408.74319457	2391.32939451	362.276665899	-0.680588414861	-0.00913541496457
666.249309449	1297.86321869	2340.11252814	376.0	-8.23727823934	0.29798333081	0.0615668038864	701.000927901	1144.14822973	2147.35094809	302.201790458	-3.63225089382	-0.0487550455547
666.249309449	1297.86321869	2340.11252814	376.0	-2.08933574696	0.556935509907	0.115069320229	778.640253767	1105.01210931	2291.21972057	407.567357494	-2.81559894787	-0.0377932744681
666.249309449	1297.86321869	2340.11252814	376.0	6.371195625	0.40779893609	0.084255978531	698.933110121	1475.27793588	2489.20567516	314.994629159	2.08404624364	0.0279737750824
666.249309449	1297.86321869	2340.11252814	376.0	-5.19599188095	0.308793126198	0.0638002326855	699.74623899	1233.75214277	2218.52047118	285.02208942	-3.18956223873	-0.0428129159561
666.249309449	1297.86321869	2340.11252814	376.0	1.18605215119	0.0884935892343	0.0182837994286	636.375100886	1323.02599578	2367.86748312	408.466386461	-2.02595819719	-0.027194069761
666.249309449	1297.86321869	2340.11252814	376.0	6.75579359908	0.712632502161	0.147238120281	802.843765689	1337.70618892	2498.20570053	357.655745917	0.714445415725	0.00958987135201
666.249309449	1297.86321869	2340.11252814	376.0	5.39084800375	0.494132853638	0.102093564801	725.507484435	1446.05403271	2466.26443765	294.70292051	1.72772641959	0.0231909586523
666.249309449	1297.86321869	2340.11252814	376.0	6.56527961081	0.130252362567	0.0269116451584	632.345995521	1429.27137755	2493.74745882	432.130085752	0.25374705664	0.00340600076027
666.249309449	1297.86321869	2340.11252814	376.0	5.69428552614	0.359077505659	0.0741895672848	688.747263911	1443.02521414	2473.36521713	341.592739081	1.2196694165	0.0163714015638
666.249309449	1297.86321869	2340.11252814	376.0	-12.4793975462	-0.418171040044	-0.0863989752157	516.061651483	1081.18437526	2048.08058273	450.834555985	-4.85602070257	-0.0651814859405
666.249309449	1297.86321869	2340.11252814	376.0	-3.94918990708	-0.156345036427	-0.0323026934767	568.185185686	1361.94786043	2247.69704037	317.563994251	-2.64864123152	-0.0355522312955
666.249309449	1297.86321869	2340.11252814	376.0	-12.001849752	-0.0551243266272	-0.0113893236833	631.3272237	987.911440492	2059.25573849	440.017074296	-4.93081763393	-0.0661854715964
666.249309449	1297.86321869	2340.11252814	376.0	0.425143059715	0.384421495508	0.079425928824	722.805186648	1230.23143394	2350.06135415	397.024733557	-2.3722342227	-0.0318420701034
666.249309449	1297.86321869	2340.11252814	376.0	-17.267742524	-0.410689161241	-0.0848531324877	511.520838939	1114.45106099	1936.02792201	310.056022079	-5.21580689643	-0.0700108308245
666.249309449	1297.86321869	2340.11252814	376.0	3.19353700636	0.658233233299	0.135998601921	789.980797766	1297.42263652	2414.84488772	327.441453435	-0.581466539697	-0.00780491999593
666.249309449	1297.86321869	2340.11252814	376.0	0.933897048263	0.715401123343	0.147810149451	827.970530039	1109.49721446	2361.96676997	424.499025472	-2.42199816863	-0.0325100425319
666.249309449	1297.86321869	2340.11252814	376.0	-0.471859597957	0.483959724902	0.0999916786988	743.334490466	1271.65733311	2329.07048258	314.078659	-1.95251750258	-0.0262082886252
666.249309449	1297.86321869	2340.11252814	376.0	-5.45694961637	0.481064426836	0.099393476619	766.063985936	997.051422792	2212.41376652	449.298357787	-3.58721036773	-0.0481504747346
666.249309449	1297.86321869	2340.11252814	376.0	-12.9872406697	-0.0633922555882	-0.0130975734686	615.696144026	1056.3858782	2036.19648217	364.114459944	-4.62486716971	-0.0620787539559
666.249309449	1297.86321869	2340.11252814	376.0	-6.96717205461	0.434841405263	0.0898432655502	745.429408533	1064.99757838	2177.07286204	366.645875121	-3.5343567619	-0.0474410303611
666.249309449	1297.86321869	2340.11252814	376.0	-11.0159733973	-0.22259003311	-0.0459896762624	556.835840359	1204.19651913	2082.32635458	321.293995082	-3.96266218083	-0.0531900963869
666.249309449	1297.86321869	2340.11252814	376.0	8.1533700214	0.510480872804	0.105471254712	743.965766575	1336.33961665	2530.91056148	450.60517825	0.0140264322375	0.000188274258222
666.249309449	1297.86321869	2340.11252814	376.0	-8.04454155363	0.25402602409	0.0524847157212	690.950748409	1125.13651111	2151.86120341	335.773943899	-3.60786199305	-0.0484276777591
666.249309449	1297.86321869	2340.11252814	376.0	7.494360879	0.397740805038	0.0821778522806	693.012905532	1516.09930272	2515.48900598	306.376797724	2.96783244141	0.0398366770659
666.249309449	1297.86321869	2340.11252814	376.0	-3.35800238674	-0.205203326251	-0.0423973814567	549.445997156	1405.11920846	2261.5314936	306.966287983	-2.13072034923	-0.0286002731441
666.249309449	1297.86321869	2340.11252814	376.0	4.46776411374	-0.147498209106	-0.0304748365921	551.124514165	1543.81051308	2444.6632359	349.72820865	1.35918276007	0.0182440638935
666.249309449	1297.86321869	2340.11252814	376.0	-0.0226876627489	-0.0162874908146	-0.0033651840526	591.140379485	1456.32376429	2339.5816113	292.117467532	-0.376501491658	-0.00505371129742
666.249309449	1297.86321869	2340.11252814	376.0	0.290883394485	0.469905579751	0.0970879297007	744.935796348	1242.3722862	2346.9195269	359.611444353	-2.23751705276	-0.0300337859431
666.249309449	1297.86321869	2340.11252814	376.0	-16.0121011786	-0.18172391077	-0.0375462625557	578.063748417	1081.43198365	1965.41134244	305.915610378	-5.03020737977	-0.0675195621445
666.249309449	1297.86321869	2340.11252814	376.0	2.30816966775	-0.28458203959	-0.058797942064	516.100295814	1541.05626603	2394.12629571	336.969733865	0.64397175753	0.00864391620846
666.249309449	1297.86321869	2340.11252814	376.0	13.3681225776	0.818205427174	0.169050708094	829.394843026	1455.86500901	2652.94163936	367.681787323	4.14678691755	0.0556615693631
666.249309449	1297.86321869	2340.11252814	376.0	-7.09191546795	0.336334000867	0.0694904960469	720.836502532	1047.05619719	2174.15372579	406.261026074	-3.66244922293	-0.0491603922541
666.249309449	1297.86321869	2340.11252814	376.0	4.51353778776	0.193251947133	0.0399280882507	645.976043339	1439.86397689	2445.73439138	359.894371149	0.476046806772	0.00638989002378
666.249309449	1297.86321869	2340.11252814	376.0	9.11846377893	0.74980504325	0.154918397366	805.315626011	1449.5263483	2553.49484141	298.652867097	3.26301254602	0.043798826121
666.249309449	1297.86321869	2340.11252814	376.0	-6.44802652689	-0.0956813475328	-0.0197688734572	591.448294753	1255.25743224	2189.22145157	342.515724572	-3.24048088053	-0.0434963876582
666.249309449	1297.86321869	2340.11252814	376.0	18.8887550563	0.601414600133	0.124259214904	750.870580819	1585.58000384	2782.13065163	445.680066964	6.29040933943	0.0844350246903
666.249309449	1297.86321869	2340.11252814	376.0	-2.80639488198	0.258802816399	0.0534716562809	682.532680835	1282.78202989	2274.43972992	309.125019191	-2.61329891267	-0.035077837754
666.249309449	1297.86321869	2340.11252814	376.0	2.3918761774	0.393352848263	0.0812712496411	716.100947544	1301.75890022	2396.08512223	378.225274461	-1.44477250998	-0.0193929195971
666.249309449	1297.86321869	2340.11252814	376.0	-1.50005640236	0.195448004688	0.0403818191503	668.104703195	1276.55515463	2305.00952034	360.349662517	-2.56319714826	-0.0344053308492
666.249309449	1297.86321869	2340.11252814	376.0	-6.52194649684	-0.225335892912	-0.0465570026678	550.994725664	1329.87331139	2187.49164109	306.623604042	-3.21867187868	-0.0432036493782
666.249309449	1297.86321869	2340.11252814	376.0	9.0537652692	0.47382830852	0.0978984108511	724.823362294	1408.94212538	2551.98082348	418.215335802	1.30106409366	0.0174639475659
666.249309449	1297.86321869	2340.11252814	376.0	-9.11319732286	-0.151638561064	-0.0313302812116	576.74801421	1220.83722769	2126.85345588	329.268213973	-3.65605682114	-0.0490745882032
666.249309449	1297.86321869	2340.11252814	376.0	1.7107577921	0.284603621312	0.0588024010976	692.523137844	1273.80273242	2380.14618556	413.820315296	-2.11414883444	-0.0283778367038
666.249309449	1297.86321869	2340.11252814	376.0	8.56191647721	0.770354387209	0.159164129589	812.980758067	1436.62091301	2540.47100828	290.869337197	3.03688034041	0.0407634945022
666.249309449	1297.86321869	2340.11252814	376.0	2.55060734332	-0.280486773872	-0.0579518127834	521.488360111	1496.41484742	2399.79961013	381.8964026	-0.165655653659	-0.00222356582092
666.249309449	1297.86321869	2340.11252814	376.0	10.0844407961	0.460465995888	0.0951376024563	708.443313971	1558.5202517	2576.09979061	309.136224937	4.33928258151	0.0582454037786
666.249309449	1297.86321869	2340.11252814	376.0	10.4415530868	0.165650097861	0.0342252268307	628.48512399	1564.37233905	2584.45662006	391.599157016	3.38701776619	0.0454633257206
666.249309449	1297.86321869	2340.11252814	376.0	-0.2103842457	0.0659639744368	0.0136289203382	631.937444659	1311.37747195	2335.18930005	391.874383443	-2.32399109457	-0.0311945113365
666.249309449	1297.86321869	2340.11252814	376.0	-20.0314065861	-0.480881657157	-0.0993557142887	499.951031429	1059.50533905	1871.35507306	311.898702577	-5.97860717061	-0.0802497606793
666.249309449	1297.86321869	2340.11252814	376.0	-15.2895039862	-0.202695372689	-0.0418792092332	588.774155687	996.420118143	1982.32092987	397.126656042	-5.44238103447	-0.0730520944224
666.249309449	1297.86321869	2340.11252814	376.0	-4.23792314094	-0.157595608495	-0.0325610761353	570.418644073	1340.31254089	2240.94035779	330.209172823	-2.86612853183	-0.0384715239172
666.249309449	1297.86321869	2340.11252814	376.0	-7.75233898703	0.395679931905	0.0817520520464	729.120500312	1126.12806896	2158.69907228	303.450503008	-3.57871931796	-0.0480365009122
666.249309449	1297.86321869	2340.11252814	376.0	-13.298371783	-0.166603501412	-0.0344222110356	578.817280413	1123.29242884	2028.91566401	326.805954751	-4.47160110308	-0.0600214913165
666.249309449	1297.86321869	2340.11252814	376.0	5.84294235692	0.184485789582	0.038116898674	652.496822251	1378.98132056	2476.84395425	445.365811443	-0.529153537647	-0.00710273204895
666.249309449	1297.86321869	2340.11252814	376.0	4.88770661453	-0.108842685385	-0.0224881581374	572.622523425	1442.14493594	2454.49036297	439.722903601	-0.402693968808	-0.00540528817191
666.249309449	1297.86321869	2340.11252814	376.0	-18.1075296721	-0.353445460706	-0.0730259216334	536.032995143	1045.68808368	1916.37595775	334.65487893	-5.65326859227	-0.0758827998962
666.249309449	1297.86321869	2340.11252814	376.0	-5.36702781991	-0.124472165011	-0.0257173894651	583.858187014	1256.79135584	2214.51803774	373.868494883	-3.0924509344	-0.0415094085154
666.249309449	1297.86321869	2340.11252814	376.0	11.4542442154	0.529516157276	0.109404164726	728.923811395	1561.20751342	2608.15473203	318.02340722	4.81724665275	0.064661028896
666.249309449	1297.86321869	2340.11252814	376.0	-3.3668033244	0.0652832967619	0.0134882844549	638.744644209	1180.43553575	2261.32554175	442.145361788	-2.98497916736	-0.0400668344612
666.249309449	1297.86321869	2340.11252814	376.0	-11.3618064899	-0.00302913373754	-0.000625854078004	628.750501746	1076.27430975	2074.23347105	369.208659555	-4.28665212814	-0.0575389547401
666.249309449	1297.86321869	2340.11252814	376.0	2.75887462083	-0.167001139718	-0.0345043677104	551.749762953	1483.04925914	2404.67329878	369.874276685	-0.0357865223706	-0.000480356004974
666.249309449	1297.86321869	2340.11252814	376.0	19.96173416	0.81197351067	0.167763122039	823.689636848	1537.58220351	2807.23957006	445.967729702	6.37446027304	0.0855632251415
666.249309449	1297.86321869	2340.11252814	376.0	1.88119078862	-0.27134696528	-0.0560634225785	536.636419728	1387.473427	2384.13450947	460.024662733	-1.96326722622	-0.0263525802178
666.249309449	1297.86321869	2340.11252814	376.0	-9.92968867318	0.0572058360125	0.0118193876059	652.501959575	1022.98756855	2107.7466395	432.257111374	-4.34383576542	-0.0583065203412
666.249309449	1297.86321869	2340.11252814	376.0	-10.9159128794	0.356550501497	0.073667458987	723.217741698	1056.06802005	2084.66788329	305.382121539	-4.14271123679	-0.0556068622387
666.249309449	1297.86321869	2340.11252814	376.0	-12.3225066361	0.0238450597218	0.00492666523178	628.33197107	1134.79662658	2051.75200657	288.62340892	-4.27861801898	-0.0574311143487
666.249309449	1297.86321869	2340.11252814	376.0	-2.94457493174	-0.387235306473	-0.0800072947258	506.988410323	1349.71073882	2271.20616126	414.507012118	-2.69407731745	-0.0361621116436
666.249309449	1297.86321869	2340.11252814	376.0	12.1196918934	0.452997350854	0.0935944939781	705.115069723	1585.47984619	2623.72695651	333.132040603	5.0754280713	0.0681265512927
666.249309449	1297.86321869	2340.11252814	376.0	-7.14305354312	0.172678535543	0.0356773833766	662.906932392	1222.62165492	2172.95703729	287.428449978	-3.43852593389	-0.046154710522
666.249309449	1297.86321869	2340.11252814	376.0	-0.244293394558	0.0271938785415	0.0056185699466	606.555534322	1417.09606593	2334.39578781	310.744187562	-0.949588568891	-0.0127461552871
666.249309449	1297.86321869	2340.11252814	376.0	11.5561763025	-0.153690111415	-0.031754155251	544.985246618	1621.10255257	2610.54005757	444.452258388	3.53851590437	0.0474968577768
666.249309449	1297.86321869	2340.11252814	376.0	1.55417918221	0.358184009476	0.0740049606354	715.913597949	1225.33067892	2376.4820699	435.237793025	-2.2623578951	-0.0303672200684
666.249309449	1297.86321869	2340.11252814	376.0	13.8592747235	0.716344040773	0.148004967102	789.345923927	1547.02644055	2664.43515226	328.06278778	5.58784585795	0.0750046423885
666.249309449	1297.86321869	2340.11252814	376.0	-1.12982838429	0.429872020486	0.0888165331583	726.711702422	1283.33513112	2313.67327258	303.626439034	-2.02049238964	-0.0271207032166
666.249309449	1297.86321869	2340.11252814	376.0	-2.08864670537	0.236271787665	0.0488164850548	676.997011303	1285.1912986	2291.23584492	329.04753502	-2.52717569679	-0.0339218214334
666.249309449	1297.86321869	2340.11252814	376.0	4.00643399992	-0.347861772494	-0.0718722670442	507.030195279	1479.77790762	2433.86759211	447.059489203	-0.553700068789	-0.00743221568844
666.249309449	1297.86321869	2340.11252814	376.0	-4.77325359892	-0.219132482163	-0.045275306232	552.672903453	1344.96558564	2228.41302267	330.774533583	-2.94582614121	-0.0395412904861
666.249309449	1297.86321869	2340.11252814	376.0	-11.9557463882	-0.427954115885	-0.0884202718771	508.286902142	1123.31787919	2060.33460908	428.729827746	-4.52209425297	-0.0606992517177
666.249309449	1297.86321869	2340.11252814	376.0	-8.50640997636	0.206281801631	0.0426202069485	689.306465529	1028.41610446	2141.05296259	423.330392602	-4.00849700051	-0.0538053288659
666.249309449	1297.86321869	2340.11252814	376.0	-16.4280478157	-0.486550945365	-0.100527054828	511.345239945	1008.78510068	1955.67772308	435.547382453	-5.97926598153	-0.0802586037789
666.249309449	1297.86321869	2340.11252814	376.0	13.5598642271	0.785967047783	0.162389885906	814.037685234	1527.86390853	2657.42860972	315.527015954	5.48972674553	0.0736876073225
666.249309449	1297.86321869	2340.11252814	376.0	9.73968274579	0.416063890111	0.0859636136593	694.279347981	1580.27737428	2568.03206428	293.475342018	4.5673390406	0.0613065643034
666.249309449	1297.86321869	2340.11252814	376.0	16.4476899649	0.439365193172	0.0907779324736	701.238917305	1596.97687929	2725.0069816	426.791185009	5.63413539015	0.0756259783913
666.249309449	1297.86321869	2340.11252814	376.0	-9.55671256411	0.185980418208	0.0384257062413	684.769885419	1021.85061303	2116.47470015	409.854201704	-4.17137218304	-0.0559915729268
666.249309449	1297.86321869	2340.11252814	376.0	1.56928298184	0.554800130228	0.11462812608	766.786192915	1252.95739909	2376.8355158	357.091923799	-1.76829705841	-0.0237355309854
666.249309449	1297.86321869	2340.11252814	376.0	-10.7295100514	-0.194350070726	-0.0401549732905	572.497841522	1119.61186581	2089.02991922	396.920211886	-4.17176005911	-0.0559967793169
666.249309449	1297.86321869	2340.11252814	376.0	-19.6312480564	-0.47830050832	-0.0988224190743	507.183518662	1027.01036786	1880.71923294	346.525346424	-6.15417198538	-0.0826063353742
666.249309449	1297.86321869	2340.11252814	376.0	14.3380182935	0.729922170857	0.150810365879	792.692021254	1573.9986285	2675.63829052	308.947640761	6.25593136243	0.0839722330527
666.249309449	1297.86321869	2340.11252814	376.0	12.7834429658	0.420679412193	0.0869172339242	698.87585201	1540.69005176	2639.25947851	399.693574744	4.06696478621	0.0545901313586
666.249309449	1297.86321869	2340.11252814	376.0	4.98019046254	-0.153676135706	-0.0317512677079	554.274733985	1497.21939585	2456.65458908	405.160459248	0.477925321567	0.00641510498747
666.249309449	1297.86321869	2340.11252814	376.0	-6.42727745907	0.246052302397	0.0508372525613	686.576246664	1163.0264593	2189.7070031	340.104297141	-3.33036997908	-0.0447029527394
666.249309449	1297.86321869	2340.11252814	376.0	-12.7063689106	0.155560160232	0.0321405289736	683.975338534	976.205834967	2042.76919739	382.588023893	-4.80274038886	-0.0644663139445
666.249309449	1297.86321869	2340.11252814	376.0	12.5462935127	0.487402750646	0.100703047654	724.763185701	1454.22231417	2633.70991445	454.724414583	2.52666619865	0.0339149825322
666.249309449	1297.86321869	2340.11252814	376.0	-14.3958047149	-0.326759508286	-0.0675122951004	530.932401504	1153.15227496	2003.23449848	319.149822013	-4.60299906228	-0.0617852223124
666.249309449	1297.86321869	2340.11252814	376.0	2.10145898461	-0.204101030449	-0.0421696343904	537.460724373	1526.55747452	2389.28903312	325.270834227	0.593040193248	0.00796027105031
666.249309449	1297.86321869	2340.11252814	376.0	6.39086206848	0.50552365834	0.104447036847	727.754587788	1461.10480459	2489.66589206	300.806499686	2.17469614614	0.0291905522972
666.249309449	1297.86321869	2340.11252814	376.0	-4.31125229376	-0.295991503788	-0.0611552693777	530.031319756	1372.05765146	2239.2243731	337.135401877	-2.80578205019	-0.0376615040294
666.249309449	1297.86321869	2340.11252814	376.0	7.20853590451	0.305907937447	0.0632041193072	672.106411656	1472.18193118	2508.80037994	364.512037103	1.74111750028	0.0233707047017
666.249309449	1297.86321869	2340.11252814	376.0	-5.8778222599	0.467384430935	0.0965670311848	747.673106829	1162.76849522	2202.56487306	292.123271009	-3.31124965801	-0.0444463041344
666.249309449	1297.86321869	2340.11252814	376.0	-17.2799719455	-0.535535019679	-0.110647731339	502.273366092	996.504401465	1935.74173979	436.96397223	-6.28577039927	-0.0843727570372
666.249309449	1297.86321869	2340.11252814	376.0	7.66918664009	0.397779304936	0.0821858068049	703.00694406	1414.16105913	2519.58012551	402.41212232	0.995955689887	0.0133685327502
666.249309449	1297.86321869	2340.11252814	376.0	9.27265299552	0.403615921103	0.0833917192362	694.85691407	1520.00738319	2557.10304258	342.238745317	3.25750917314	0.0437249553441
666.249309449	1297.86321869	2340.11252814	376.0	10.6167642946	0.0671975847752	0.0138837985073	600.503044629	1610.51066111	2588.55675948	377.543053746	4.01874961734	0.0539429478837
666.249309449	1297.86321869	2340.11252814	376.0	8.70442690113	0.0926885287765	0.0191505224745	606.959236404	1602.70806282	2543.80591256	334.138613336	3.76410033274	0.050524836681
666.249309449	1297.86321869	2340.11252814	376.0	5.35511683159	0.404906440386	0.0836583554518	702.76997422	1426.42166541	2465.42828802	336.236648387	1.03436034067	0.0138840314184
666.249309449	1297.86321869	2340.11252814	376.0	9.67871330958	0.392697058641	0.0811357559176	688.953219487	1560.87799667	2566.60531086	316.774094707	4.08366022057	0.0548142311486
666.249309449	1297.86321869	2340.11252814	376.0	8.26920760448	-0.0181948928986	-0.00375927539227	588.576651355	1498.88486214	2533.62129127	446.159777777	1.2315755205	0.0165312150402
666.249309449	1297.86321869	2340.11252814	376.0	-14.5760861016	-0.332649784528	-0.0687292943241	552.978920471	1002.13226437	1999.01571117	443.904526329	-5.56163031154	-0.0746527558596
666.249309449	1297.86321869	2340.11252814	376.0	8.92530570843	0.501749830118	0.103667320272	735.10916543	1387.35068988	2548.9747252	426.514869887	0.984849167691	0.0132194519153
666.249309449	1297.86321869	2340.11252814	376.0	-5.64202707778	0.360883111679	0.0745626263799	726.847281147	1055.99343087	2208.08274565	425.242033634	-3.45581689357	-0.0463868039405
666.249309449	1297.86321869	2340.11252814	376.0	4.16647823272	-0.224138081008	-0.0463095208694	535.720933868	1499.49710939	2437.61280725	402.394763992	0.216385460389	0.00290450282401
666.249309449	1297.86321869	2340.11252814	376.0	-12.2068478413	-0.279799216667	-0.0578097555096	553.197754479	1079.60529996	2054.45855252	421.655498081	-4.64561811774	-0.0623572901711
666.249309449	1297.86321869	2340.11252814	376.0	2.37755144774	-0.18205034766	-0.0376137081941	552.930955722	1440.82038707	2395.74990743	401.998564645	-0.874605584453	-0.0117396722745
666.249309449	1297.86321869	2340.11252814	376.0	11.9809903382	0.350513839569	0.072420214787	682.355298716	1501.69885366	2620.48118404	436.427031669	2.90610295938	0.0390080934145
666.249309449	1297.86321869	2340.11252814	376.0	-15.6332939221	-0.105643228493	-0.0218271133249	618.253710043	982.87968025	1974.27585851	373.142468218	-5.42570351796	-0.0728282351404
666.249309449	1297.86321869	2340.11252814	376.0	16.2805041379	0.297190254284	0.0614029451	661.264921679	1602.23750759	2721.09464512	457.592215853	5.14535755281	0.0690652020511
666.249309449	1297.86321869	2340.11252814	376.0	12.9221670719	0.702351103444	0.145113864348	786.23264618	1515.73527245	2642.5057787	340.537860068	4.78407516597	0.0642157740398
666.249309449	1297.86321869	2340.11252814	376.0	-8.60205596489	-0.305681662881	-0.0631573683639	529.064913732	1306.85340486	2138.81473883	302.896420241	-3.51233666482	-0.0471454585882
666.249309449	1297.86321869	2340.11252814	376.0	17.766783178	0.762433379634	0.157527557776	804.24186775	1577.80444482	2755.87524714	373.82893457	6.82124976798	0.0915603995702
666.249309449	1297.86321869	2340.11252814	376.0	7.07031907256	0.0586720607611	0.0121223266035	601.256758953	1560.70906648	2505.56595054	343.600125108	2.63108479894	0.0353165744824
666.249309449	1297.86321869	2340.11252814	376.0	-4.43469718001	0.0196331477364	0.00405643548273	621.13320692	1271.6685803	2236.33562385	343.533836624	-2.96030363498	-0.0397356192615
666.249309449	1297.86321869	2340.11252814	376.0	16.3204794814	0.762080711589	0.157454692477	804.857821617	1556.59793697	2722.03011314	360.574354551	6.2412643983	0.0837753610511
666.249309449	1297.86321869	2340.11252814	376.0	2.38377905695	-0.235574258294	-0.0486723674161	529.733863648	1525.3772059	2395.8956405	340.784570955	0.50321048247	0.0067545031204
666.249309449	1297.86321869	2340.11252814	376.0	1.0517947346	0.079107359555	0.0163444957758	619.087322485	1420.74276885	2364.7257085	324.895617162	-0.587510887836	-0.00788605218572
666.249309449	1297.86321869	2340.11252814	376.0	6.27212847804	0.64700646976	0.133679022678	792.386619558	1267.63790513	2486.88739244	426.862867751	-0.805881543173	-0.0108172019218
666.249309449	1297.86321869	2340.11252814	376.0	7.17002702486	0.332259026369	0.0686485591672	672.350845588	1550.34799818	2507.89922882	285.20038505	3.36449240007	0.0451609718131
666.249309449	1297.86321869	2340.11252814	376.0	3.90941464129	0.0159670965842	0.00329898689755	614.965123672	1354.07939497	2431.59722994	462.552711302	-1.55425065739	-0.0208624249315
666.249309449	1297.86321869	2340.11252814	376.0	-4.68365577261	0.704033959208	0.14546156182	825.670517951	1058.21070612	2230.50971263	346.628488565	-3.18214072483	-0.0427132983199
666.249309449	1297.86321869	2340.11252814	376.0	17.6420142572	0.813406926776	0.168059282392	821.395042132	1597.99793994	2752.95551399	333.562531923	7.49557322346	0.10061172112
666.249309449	1297.86321869	2340.11252814	376.0	14.6689235627	0.466220354875	0.0963265196023	711.859114336	1545.66782057	2683.38184618	425.854911274	4.51071698754	0.0605465367455
666.249309449	1297.86321869	2340.11252814	376.0	8.12992022842	0.52812699188	0.109117147083	734.773605891	1462.62575747	2530.36180994	332.962446574	2.48478013989	0.0333527535555
666.249309449	1297.86321869	2340.11252814	376.0	-5.76370249598	-0.0138651731647	-0.00286470519932	616.291445307	1198.58764906	2205.23540395	390.356309586	-3.22692543325	-0.0433144353456
666.249309449	1297.86321869	2340.11252814	376.0	2.14128566139	0.610261803699	0.126087149525	773.370849628	1311.50017635	2390.22102217	305.349996186	-0.642956129353	-0.00863028361548
666.249309449	1297.86321869	2340.11252814	376.0	9.07042232059	0.629839798111	0.130132189692	764.753765435	1474.8198601	2552.37061722	312.796991687	3.23951015393	0.0434833577709
666.249309449	1297.86321869	2340.11252814	376.0	-9.26408354049	-0.116857243529	-0.0241440585803	588.571157469	1195.92776418	2123.32254859	338.823626946	-3.71046401519	-0.0498048861099
666.249309449	1297.86321869	2340.11252814	376.0	-0.529850015785	0.278061365763	0.0574506954056	694.15074185	1209.50926034	2327.71344154	424.053439349	-2.53044730115	-0.0339657355859
666.249309449	1297.86321869	2340.11252814	376.0	-11.8900424692	0.431928948368	0.089241518258	750.898619798	989.394020567	2061.87215472	321.579514354	-4.41999931157	-0.0593288498197
666.249309449	1297.86321869	2340.11252814	376.0	-1.47834727238	0.543347783776	0.112261938797	773.440406802	1126.92470977	2305.51753841	405.152421836	-2.70803389422	-0.0363494482445
666.249309449	1297.86321869	2340.11252814	376.0	-5.74231397539	0.439059488681	0.0907147703887	755.359512772	992.227001915	2205.7359194	458.149404712	-3.6831939693	-0.0494388452255
666.249309449	1297.86321869	2340.11252814	376.0	-0.356850806294	-0.312196435107	-0.0645033956832	511.348849629	1510.06437814	2331.76181772	310.34858995	-0.316712476562	-0.00425117418205
666.249309449	1297.86321869	2340.11252814	376.0	13.545070808	0.580231120475	0.119882462908	753.624462172	1437.53882919	2657.08242707	465.9191357	2.65518602739	0.0356400809046
666.249309449	1297.86321869	2340.11252814	376.0	0.44868021669	0.0728936387385	0.0150606691608	622.16087815	1387.4390605	2350.6121501	341.012211457	-1.22578616923	-0.0164535056273
666.249309449	1297.86321869	2340.11252814	376.0	-9.35291425069	0.143022972365	0.0295502009018	672.481856221	1032.51408551	2121.24381002	416.247868288	-4.13792864229	-0.0555426663395
666.249309449	1297.86321869	2340.11252814	376.0	-10.3893545808	0.0936166883761	0.0193422909868	649.157803441	1115.15736139	2096.98994	332.674775171	-3.99027616513	-0.0535607538944
666.249309449	1297.86321869	2340.11252814	376.0	-7.93200933778	0.0186886619814	0.00386129379781	628.636497579	1140.04847788	2154.4945839	385.809608442	-3.62773751429	-0.0486944632791
666.249309449	1297.86321869	2340.11252814	376.0	10.2465482558	0.572290406599	0.118241819545	753.859679494	1404.27636142	2579.89328758	421.757246663	1.70522110131	0.0228888738431
666.249309449	1297.86321869	2340.11252814	376.0	-5.44050124032	0.394152854047	0.0814365400924	738.500117989	1031.65274823	2212.79867702	442.645810803	-3.51006835418	-0.0471150114655
666.249309449	1297.86321869	2340.11252814	376.0	-0.785342892329	0.390092279444	0.0805975783975	724.649351376	1218.39856086	2321.73462073	378.686708491	-2.52962782511	-0.0339547359075
666.249309449	1297.86321869	2340.11252814	376.0	4.3206201284	-0.155430561793	-0.0321137524365	562.381614942	1426.13890989	2441.21990106	452.699376233	-0.877984996182	-0.0117850335058
666.249309449	1297.86321869	2340.11252814	376.0	3.28135716344	-0.322235958317	-0.0665776773382	502.6563568	1599.16883743	2416.89997822	315.074783989	1.77271575084	0.0237948422931
666.249309449	1297.86321869	2340.11252814	376.0	-15.4807466223	-0.360924951081	-0.0745712708845	527.486315578	1097.83828908	1977.84563698	352.521032326	-5.0031481212	-0.0671563506202
666.249309449	1297.86321869	2340.11252814	376.0	-6.2489662113	0.225669219518	0.0466258718012	689.766436889	1069.1175259	2193.87968695	434.995724161	-3.57255945796	-0.0479538182277
666.249309449	1297.86321869	2340.11252814	376.0	12.2952417806	0.775147768551	0.160154497635	822.001990791	1360.74679264	2627.83502142	445.086237983	1.90871562418	0.0256203439487
666.249309449	1297.86321869	2340.11252814	376.0	-2.19094024496	0.688278677944	0.142206338418	826.66820484	993.967649104	2288.84206099	468.206207043	-3.09229145582	-0.0415072678634
666.249309449	1297.86321869	2340.11252814	376.0	4.62601246301	-0.248106321705	-0.0512616367159	526.706582855	1530.7626995	2448.36642534	390.897142986	0.783513764923	0.0105169632876
666.249309449	1297.86321869	2340.11252814	376.0	-0.625037364792	-0.146873891236	-0.0303458452968	564.994376011	1411.56132172	2325.48595046	348.930252734	-1.55163324766	-0.0208272919149
666.249309449	1297.86321869	2340.11252814	376.0	-6.46740939761	0.346619720176	0.0716156446644	713.380816599	1167.42267886	2188.76787058	307.964375129	-3.35632293873	-0.0450513146139
666.249309449	1297.86321869	2340.11252814	376.0	3.80251327737	0.375541800583	0.0775912811122	719.680147687	1251.26647082	2429.09561773	458.148999223	-1.95857524118	-0.0262896005527
666.249309449	1297.86321869	2340.11252814	376.0	-1.9929254004	-0.21075840093	-0.0435451241591	543.291357599	1444.7351328	2293.47583117	305.449340777	-1.36288854168	-0.0182938059286
666.249309449	1297.86321869	2340.11252814	376.0	-1.42041029861	0.174682708436	0.0360914686851	665.167068962	1226.97542363	2306.87332879	414.730836198	-2.6222519575	-0.0351980128523
666.249309449	1297.86321869	2340.11252814	376.0	-3.94848364916	0.275218357362	0.0568632969757	697.302552898	1134.83112942	2247.7135676	415.579885278	-3.06845781088	-0.0411873531662
666.249309449	1297.86321869	2340.11252814	376.0	10.6656426219	0.141507795722	0.0292371478764	627.544664116	1504.53166076	2589.70056734	457.62424247	2.07809413407	0.0278938809942
666.249309449	1297.86321869	2340.11252814	376.0	8.22073132124	0.0126609758568	0.00261590410264	591.866843841	1542.2301603	2532.4868917	398.389887554	2.20676040484	0.0296209450314
666.249309449	1297.86321869	2340.11252814	376.0	0.393444203075	-0.0522252578528	-0.0107903425316	589.973762257	1404.34940232	2349.31956523	354.996400649	-1.29712986015	-0.0174111390624
666.249309449	1297.86321869	2340.11252814	376.0	5.83974767838	-0.204997963436	-0.0423549511232	531.698180772	1607.58357048	2476.76919518	337.487443927	2.58430570847	0.0346886672278
666.249309449	1297.86321869	2340.11252814	376.0	6.0562920942	0.244207818378	0.0504561608219	657.096235772	1459.46704985	2481.83657818	365.27329256	1.16727528961	0.0156681246927
666.249309449	1297.86321869	2340.11252814	376.0	-15.9880463014	0.00102339997618	0.000211446276069	636.555633157	1014.83791854	1965.97425364	314.580701935	-5.18317306719	-0.0695727928481
666.249309449	1297.86321869	2340.11252814	376.0	-12.3504677376	0.266039419602	0.0549668222319	702.467202204	1027.58640165	2051.09768533	321.044081473	-4.4465874066	-0.0596857370013
666.249309449	1297.86321869	2340.11252814	376.0	8.85758500849	-0.140105859618	-0.0289474916567	551.597942704	1572.76404845	2547.38998462	423.027993466	2.35962148341	0.0316727715895
666.249309449	1297.86321869	2340.11252814	376.0	-0.570837292557	-0.19088482047	-0.0394390124937	544.595027859	1480.64473347	2326.75429314	301.514531815	-0.520753938016	-0.00698998574518
666.249309449	1297.86321869	2340.11252814	376.0	4.0423578259	0.308655031552	0.0637717007339	682.467297852	1382.81513406	2434.70825006	369.425818143	-0.222581942974	-0.0029876770869
666.249309449	1297.86321869	2340.11252814	376.0	14.219829679	0.272204486621	0.0562405964094	653.18030205	1621.04889656	2672.87254394	398.643345333	5.30079666084	0.0711516330314
666.249309449	1297.86321869	2340.11252814	376.0	15.444961013	0.679732398137	0.140440578127	775.153911674	1595.42804781	2701.54199578	330.960036293	6.58471109774	0.0883853838623
666.249309449	1297.86321869	2340.11252814	376.0	-10.2161733635	-0.111927852563	-0.0231255893724	596.531704055	1118.62778534	2101.04257537	385.883085968	-4.05001253258	-0.05436258433
666.249309449	1297.86321869	2340.11252814	376.0	18.5479347865	0.802085918786	0.165720231154	819.412805262	1551.10146098	2774.15507379	403.640807556	6.51261429041	0.087417641482
666.249309449	1297.86321869	2340.11252814	376.0	-20.2982674199	-0.426273017943	-0.0880729375915	517.612536904	1036.24654763	1865.11022925	311.251144716	-6.11238404983	-0.0820454234877
666.249309449	1297.86321869	2340.11252814	376.0	20.0728234808	0.791529224952	0.163539096065	814.461822543	1583.74537596	2809.83918517	411.631986669	7.28407456217	0.097772812915
666.249309449	1297.86321869	2340.11252814	376.0	-2.62734499887	0.465910817555	0.0962625656106	751.085562061	1121.25818419	2278.62969867	406.285952412	-2.87462248836	-0.0385855367564
666.249309449	1297.86321869	2340.11252814	376.0	-8.30752110295	0.226790638013	0.0468575698374	680.686244831	1161.97742279	2145.70718603	303.043518415	-3.62369166552	-0.0486401565842
666.249309449	1297.86321869	2340.11252814	376.0	-13.8685126971	-0.174729733718	-0.0361011846525	593.021337713	1015.1810355	2015.57372505	407.371351842	-5.10609035041	-0.0685381255088
666.249309449	1297.86321869	2340.11252814	376.0	14.8652591356	0.763155511798	0.157676758636	804.054140348	1576.77911435	2687.97631952	307.14306482	6.52434070749	0.0875750430536
666.249309449	1297.86321869	2340.11252814	376.0	-1.5963164017	0.119105750714	0.0246086261806	635.468794549	1365.76265627	2302.75692804	301.525477216	-1.69115333204	-0.0227000447253
666.249309449	1297.86321869	2340.11252814	376.0	7.60654880854	-0.276935313438	-0.0572180399666	515.011064989	1593.96615759	2518.11432977	409.137107188	2.223513397	0.0298458174094
666.249309449	1297.86321869	2340.11252814	376.0	-11.1790175073	0.47008862983	0.0971257499648	761.185854575	991.334367389	2078.51093893	325.990716968	-4.29244254601	-0.05761667847
666.249309449	1297.86321869	2340.11252814	376.0	-16.4739308919	-0.157683070808	-0.0325791468612	588.742396949	1053.67993933	1954.60400746	312.181671182	-5.19610380306	-0.0697463597726
666.249309449	1297.86321869	2340.11252814	376.0	7.60220057302	0.0626154517669	0.0129370768113	602.629986152	1557.44009304	2518.01257617	357.942496976	2.63006293756	0.0353028582223
666.249309449	1297.86321869	2340.11252814	376.0	-21.1843004693	-0.434123301372	-0.0896948969777	527.145888837	985.474997956	1844.37605886	331.755172068	-6.63736328944	-0.0890921246905
666.249309449	1297.86321869	2340.11252814	376.0	12.5964091598	0.244719357411	0.0505618507047	645.956749865	1615.13169986	2634.88267699	373.794227268	4.93308755055	0.0662159402758
666.249309449	1297.86321869	2340.11252814	376.0	-13.8440157767	-0.141933071985	-0.029325014873	603.287990808	1010.41925257	2016.14698055	402.439737172	-5.08582678247	-0.0682661313083
666.249309449	1297.86321869	2340.11252814	376.0	5.17040203623	0.550536993672	0.113747312742	761.334750695	1288.53033098	2461.10575395	411.240672268	-0.899924174686	-0.0120795191233
666.249309449	1297.86321869	2340.11252814	376.0	13.8247779111	0.488154625903	0.100858393782	723.420660377	1474.08771714	2663.62788803	466.119510511	3.03087271999	0.0406828553019
666.249309449	1297.86321869	2340.11252814	376.0	2.35700183842	0.22712647027	0.0469269566674	663.637489593	1366.89211027	2395.26902345	364.739423589	-0.916128788048	-0.0122970307121
666.249309449	1297.86321869	2340.11252814	376.0	0.514678493908	0.327988371345	0.0677661924267	703.437618682	1272.06831473	2352.15658406	376.650650647	-2.18049114735	-0.0292683375483
666.249309449	1297.86321869	2340.11252814	376.0	-6.13560057037	-0.309461048439	-0.0639382331486	529.27827209	1294.49264838	2196.53257052	372.761650047	-3.15062645916	-0.0422902880424
666.249309449	1297.86321869	2340.11252814	376.0	7.558600547	-0.299557355902	-0.0618920156823	513.347747959	1543.46580161	2516.9922865	460.178736924	1.1017616312	0.0147887467276
666.249309449	1297.86321869	2340.11252814	376.0	-6.21655444577	0.0903007735819	0.0186571846244	641.976156474	1217.49319566	2194.63815874	335.168806607	-3.24986917051	-0.0436224049733
666.249309449	1297.86321869	2340.11252814	376.0	-0.0467141402267	0.527107953525	0.108906601968	766.794604521	1167.73597767	2339.01936469	404.488782509	-2.48404916438	-0.0333429418037
666.249309449	1297.86321869	2340.11252814	376.0	4.33922802635	0.490447523105	0.101332132873	736.53063577	1341.13018931	2441.65534681	363.994521731	-0.307980606289	-0.00413396786965
666.249309449	1297.86321869	2340.11252814	376.0	-11.4656090664	-0.0749710693975	-0.0154898903714	618.112636767	1029.51188085	2071.80437395	424.179856333	-4.61821147419	-0.0619894157609
666.249309449	1297.86321869	2340.11252814	376.0	12.2297858433	0.0424319914404	0.00876694038025	597.548131196	1569.91009219	2626.30327883	458.845055438	3.19623408864	0.0429024709885
666.249309449	1297.86321869	2340.11252814	376.0	13.1083837843	0.597462600472	0.123442686048	758.621273702	1439.04766965	2646.86345932	449.194515962	2.73167784477	0.0366668167083
666.249309449	1297.86321869	2340.11252814	376.0	-18.6356039859	-0.46406394763	-0.0958809809153	507.313459463	1047.07588577	1904.01842457	349.629079337	-5.84986503976	-0.078521678386
666.249309449	1297.86321869	2340.11252814	376.0	4.0528522336	-0.257372197808	-0.0531760739273	534.873651831	1434.26159818	2434.95383101	465.818580999	-1.0737858187	-0.0144132324658
666.249309449	1297.86321869	2340.11252814	376.0	7.15770164713	0.662683277798	0.136918032603	798.986284403	1256.30393176	2507.61080111	452.320584949	-0.857332809659	-0.0115078229484
666.249309449	1297.86321869	2340.11252814	376.0	-0.615874667118	0.493469316277	0.101956470305	748.332945743	1256.76637998	2325.7003679	320.601042176	-2.1380447203	-0.0286985868497
666.249309449	1297.86321869	2340.11252814	376.0	17.2934297864	0.699149106586	0.144452294749	783.900772171	1552.49189073	2744.79824512	408.405582219	5.92396418251	0.0795162977518
666.249309449	1297.86321869	2340.11252814	376.0	-13.0707496308	-0.388994834478	-0.0803708335698	518.020659905	1123.72631797	2034.24227851	392.495300636	-4.59528570438	-0.0616816873071
666.249309449	1297.86321869	2340.11252814	376.0	6.57492487547	0.418351943127	0.0864363518857	703.1853392	1461.84704777	2493.97316887	328.9407819	1.88630569758	0.0253195395648
666.249309449	1297.86321869	2340.11252814	376.0	-11.797915931	-0.401920484145	-0.0830414223441	505.906739162	1237.30064812	2064.02801938	320.820632104	-4.03326054268	-0.054137725405
666.249309449	1297.86321869	2340.11252814	376.0	15.2643640402	0.695125731852	0.143621018978	782.66783197	1544.85370933	2697.31582339	369.794282085	5.57475226136	0.0748288894142
666.249309449	1297.86321869	2340.11252814	376.0	-1.97670661874	0.56969873528	0.117706350264	779.16113613	1163.26412267	2293.85536891	351.430110111	-2.7291703659	-0.0366331592738
666.249309449	1297.86321869	2340.11252814	376.0	4.50195807674	0.308558637439	0.0637517845948	675.427369686	1439.15527599	2445.46341311	330.880767433	0.845513496367	0.0113491744479
666.249309449	1297.86321869	2340.11252814	376.0	-11.6259481171	0.00171755903519	0.000354867569254	646.26855044	983.105288991	2068.05225974	438.678420307	-4.84474834532	-0.0650301791318
666.249309449	1297.86321869	2340.11252814	376.0	-0.783221369888	0.688699476215	0.14229328021	819.983641217	1091.66084837	2321.78426674	410.139777156	-2.6498545834	-0.035568517898
666.249309449	1297.86321869	2340.11252814	376.0	-8.41076774617	-0.300069604214	-0.0619978521102	533.346232453	1251.24636763	2143.2910984	358.69849832	-3.51674472014	-0.0472046271159
666.249309449	1297.86321869	2340.11252814	376.0	6.95884185068	0.0510696740008	0.0105515855374	604.678331568	1502.29123014	2502.9572581	395.987696398	1.42621759342	0.0191438603144
666.249309449	1297.86321869	2340.11252814	376.0	5.37012905377	0.681832236656	0.140874429061	814.756834239	1181.46328933	2465.77959091	469.559467334	-1.85638246454	-0.0249178854301
666.249309449	1297.86321869	2340.11252814	376.0	-1.51210503238	0.27692938692	0.0572168154794	677.23283091	1345.21304138	2304.72756884	282.281696547	-1.58791175585	-0.0213142517564
666.249309449	1297.86321869	2340.11252814	376.0	-2.47342410222	-0.0497754260814	-0.0102841789424	603.717501566	1268.95857538	2282.23162085	409.55554391	-2.71709033285	-0.0364710111793
666.249309449	1297.86321869	2340.11252814	376.0	7.03845134517	-0.0909697019898	-0.0187953929731	569.59307338	1510.47633153	2504.82020986	424.750804952	1.12341190884	0.015079354481
666.249309449	1297.86321869	2340.11252814	376.0	-3.48396457145	-0.0461861997573	-0.00954260325563	600.028161495	1334.69224705	2258.58383673	323.863428183	-2.67946749337	-0.0359660066224
666.249309449	1297.86321869	2340.11252814	376.0	-4.56157562064	0.615161009014	0.127099382028	796.093642264	1091.39718264	2233.36652556	345.875700662	-3.13408686051	-0.0420682800068
666.249309449	1297.86321869	2340.11252814	376.0	-13.8456376395	0.145493063055	0.0300605502179	667.808161122	1050.87847126	2016.10902714	297.422394759	-4.66122930095	-0.0625668362544
666.249309449	1297.86321869	2340.11252814	376.0	-11.9473900656	-0.392340848327	-0.0810621587453	523.794322763	1075.48833384	2060.53015643	461.247499827	-4.81269312044	-0.0645999076569
666.249309449	1297.86321869	2340.11252814	376.0	1.42918799002	0.0979750127606	0.0202427712315	641.564998704	1301.48943325	2373.55713535	430.502703392	-2.18620149925	-0.0293449865671
666.249309449	1297.86321869	2340.11252814	376.0	-3.41731603311	0.598471890375	0.12365121702	786.921089579	1171.76539777	2260.14348753	301.457000178	-2.97235043142	-0.0398973212272
666.249309449	1297.86321869	2340.11252814	376.0	-2.11898845823	-0.401876682006	-0.0830323723153	502.564059218	1372.72258776	2290.52581376	415.239166787	-2.56573983507	-0.0344394608735
666.249309449	1297.86321869	2340.11252814	376.0	7.09755395995	0.119493606995	0.0246887617758	613.740940098	1595.33192631	2506.20327755	297.130411141	3.52739037078	0.0473475217555
666.249309449	1297.86321869	2340.11252814	376.0	1.62149380909	0.0363880470696	0.0075181915433	603.531798539	1463.97748395	2378.05730791	310.548025422	0.113943654841	0.00152944503142
666.249309449	1297.86321869	2340.11252814	376.0	-19.4352618458	-0.306051638053	-0.0632338095151	552.329536426	1020.57186159	1885.30553081	312.404132795	-5.95056308789	-0.0798733300387
666.249309449	1297.86321869	2340.11252814	376.0	10.2519721063	0.425460880044	0.087905140505	702.053261681	1509.23166687	2580.02021178	368.735283234	3.21680168773	0.0431785461441
666.249309449	1297.86321869	2340.11252814	376.0	20.6029905017	0.834144982765	0.172344004704	829.094277766	1603.28024344	2822.24569005	389.871168843	7.97730844471	0.107077965701
666.249309449	1297.86321869	2340.11252814	376.0	-8.61149895157	-0.0218695828701	-0.00451850885746	620.849986095	1111.95403484	2138.59376232	405.789741383	-3.83173143927	-0.0514326367688
666.249309449	1297.86321869	2340.11252814	376.0	-7.99862451225	-0.169415378525	-0.0350031773811	570.060929066	1253.23234056	2152.93571385	329.642444228	-3.45963876922	-0.0464381042848
666.249309449	1297.86321869	2340.11252814	376.0	-6.81420185053	0.0342433899947	0.00707508057741	638.931253454	1083.79220666	2180.65253695	457.929076834	-3.73536436923	-0.05013911905
666.249309449	1297.86321869	2340.11252814	376.0	-18.8688662754	-0.222073125373	-0.0458828771432	577.588567238	1009.29735913	1898.55982451	311.673898149	-5.8423730829	-0.0784211152067
666.249309449	1297.86321869	2340.11252814	376.0	12.5181519152	0.561537501425	0.116020144922	741.237805577	1522.70398159	2633.0513694	369.109582239	4.26170163985	0.057204048857
666.249309449	1297.86321869	2340.11252814	376.0	-1.02251404928	-0.0861431589168	-0.0177981733299	593.449355697	1292.83488475	2316.18454877	429.900308322	-2.52636828868	-0.0339109837407
666.249309449	1297.86321869	2340.11252814	376.0	15.4943363668	0.672153815538	0.138874755276	780.186183323	1464.7601467	2702.69743461	457.751104595	3.78267131475	0.0507741116074
666.249309449	1297.86321869	2340.11252814	376.0	-8.69187350582	-0.326234059512	-0.0674037313042	534.148602463	1141.59903776	2136.7129073	460.965267082	-3.98612864471	-0.0535050824793
666.249309449	1297.86321869	2340.11252814	376.0	-10.4682046126	0.0863563987164	0.0178422311398	644.074085981	1148.81054156	2095.14476053	302.260132993	-3.9586292144	-0.0531359626094
666.249309449	1297.86321869	2340.11252814	376.0	-11.5748956387	0.371504638538	0.0767571567228	728.68251817	1039.12656851	2069.24694518	301.437858502	-4.27567274668	-0.0573915804923
666.249309449	1297.86321869	2340.11252814	376.0	0.881540141987	0.549903101115	0.113616343206	755.157046931	1313.93856307	2360.74155945	291.645949442	-0.963792416242	-0.0129368109563
666.249309449	1297.86321869	2340.11252814	376.0	-15.0070474561	-0.0772221126268	-0.0159549819477	610.515207129	1059.47114288	1988.93073052	318.94438051	-4.90028594804	-0.0657756503092
666.249309449	1297.86321869	2340.11252814	376.0	12.3100365308	0.241097040165	0.0498134380506	645.539317792	1605.51444121	2628.18123522	377.127476213	4.69061888295	0.062961327288
666.249309449	1297.86321869	2340.11252814	376.0	2.6568725185	-0.317554227833	-0.0656103776514	519.631884132	1432.48684028	2402.2863348	450.167610394	-1.3836556436	-0.0185725589745
666.249309449	1297.86321869	2340.11252814	376.0	1.42227422963	-0.267618022573	-0.0552929798705	535.841128739	1401.33499963	2373.39534558	436.219217202	-1.81932815078	-0.024420512091
666.249309449	1297.86321869	2340.11252814	376.0	-13.2220140415	-0.298224351988	-0.0616166016504	556.127314646	1031.22609657	2030.70252108	443.349109868	-5.12470239574	-0.0687879516206
666.249309449	1297.86321869	2340.11252814	376.0	-6.70211850017	-0.201634598737	-0.0416600410614	561.219473627	1253.42033698	2183.27541347	368.635602861	-3.27659808314	-0.0439811823241
666.249309449	1297.86321869	2340.11252814	376.0	-2.64055673863	-0.132354263545	-0.0273459222201	565.384907589	1427.55881423	2278.32052909	285.376807268	-1.51456862958	-0.0203297802628
666.249309449	1297.86321869	2340.11252814	376.0	-16.20033477	-0.26194497869	-0.0541208633656	577.599485498	976.518881	1961.00646459	406.88809809	-5.80768815274	-0.0779555456744
666.249309449	1297.86321869	2340.11252814	376.0	-2.43916343301	0.706866957253	0.146046891995	823.515461656	1124.80149307	2283.03335907	334.716404344	-2.83008919186	-0.0379877743874
666.249309449	1297.86321869	2340.11252814	376.0	1.88134135214	0.462131303954	0.0954816743707	737.204169132	1281.52128465	2384.13803282	365.412579038	-1.59659218993	-0.0214307676501
666.249309449	1297.86321869	2340.11252814	376.0	-11.0475464261	-0.287189693667	-0.0593367135676	540.014460144	1189.14254755	2081.58751017	352.430502478	-4.00753024696	-0.0537923523082
666.249309449	1297.86321869	2340.11252814	376.0	13.3002861836	0.676877523185	0.139850727931	776.959246636	1533.2615081	2651.3541914	341.13343667	5.06633597214	0.0680045096932
666.249309449	1297.86321869	2340.11252814	376.0	2.78919097508	0.613644362462	0.126786025302	793.055112832	1178.69525065	2405.38273558	433.632372106	-2.142280884	-0.0287554481074
666.249309449	1297.86321869	2340.11252814	376.0	4.43727596876	0.615483333983	0.127165978096	780.305325198	1282.56573952	2443.949779	381.078714275	-0.843086198017	-0.011316593262
666.249309449	1297.86321869	2340.11252814	376.0	8.65550816346	0.784258707256	0.162036922987	823.794808878	1364.42172703	2542.66115905	354.444623139	1.71567454192	0.0230291884822
666.249309449	1297.86321869	2340.11252814	376.0	5.86468268738	0.45594131836	0.0942027517273	736.043934551	1287.66679087	2477.35270245	453.641977022	-1.15604486431	-0.015517380729
666.249309449	1297.86321869	2340.11252814	376.0	-10.012779487	0.0314614426431	0.00650029806676	636.87877598	1085.49454767	2105.80222095	383.428897299	-4.06112867558	-0.0545117943031
666.249309449	1297.86321869	2340.11252814	376.0	-1.53561294461	0.195916135262	0.0404785403433	664.225782596	1304.7791972	2304.17745724	335.172477451	-2.3231030926	-0.031182591847
666.249309449	1297.86321869	2340.11252814	376.0	9.01920457171	-0.0642449935472	-0.0132737589974	575.906580047	1516.60852232	2551.17206426	458.656961894	1.48790858542	0.0199719273211
666.249309449	1297.86321869	2340.11252814	376.0	-4.78424212999	-0.0508995142586	-0.0105164285658	610.252808797	1156.02393355	2228.15587868	461.879136335	-3.28850949645	-0.0441410670665
666.249309449	1297.86321869	2340.11252814	376.0	6.48294385304	0.502216308877	0.103763700181	727.189517406	1457.23202555	2491.82070944	307.399166482	2.09938475959	0.0281796612025
666.249309449	1297.86321869	2340.11252814	376.0	8.52181967153	0.170589149216	0.0352456919868	632.900009297	1521.09648989	2539.5326979	385.536198719	2.35039470097	0.0315489221607
666.249309449	1297.86321869	2340.11252814	376.0	10.0624710874	0.498840551508	0.10306622965	725.255332035	1480.56339964	2575.5856747	369.766943024	2.91208375648	0.0390883725701
666.249309449	1297.86321869	2340.11252814	376.0	-10.9517341138	0.266941339979	0.0551531694171	707.495464273	1001.77497482	2083.8296261	374.559187001	-4.35243160324	-0.0584219007146
666.249309449	1297.86321869	2340.11252814	376.0	-11.4687381456	0.0733597018574	0.0151569631937	643.086641503	1118.23940476	2071.73114998	310.405103713	-4.15391621312	-0.0557572646056
666.249309449	1297.86321869	2340.11252814	376.0	4.03425562231	0.0577305417804	0.0119277978885	617.581518759	1403.42450422	2434.51864938	413.512626398	-0.649236039509	-0.00871457771153
666.249309449	1297.86321869	2340.11252814	376.0	8.35227287584	0.180491280474	0.0372915868748	629.098780927	1602.30413526	2535.56511209	304.162195913	4.01445438405	0.0538852937456
666.249309449	1297.86321869	2340.11252814	376.0	18.2604580942	0.784397716767	0.16206564396	810.841959826	1606.24039765	2767.4277957	350.345438222	7.58296242825	0.101784730581
666.249309449	1297.86321869	2340.11252814	376.0	1.24164919314	-0.233034770494	-0.0481476798541	538.707855922	1446.94069459	2369.16851647	383.519965959	-1.02949881137	-0.0138187759916
666.249309449	1297.86321869	2340.11252814	376.0	0.663777208203	0.138827431846	0.0286833536872	653.428981164	1281.25089422	2355.64566175	420.965786371	-2.31398022696	-0.0310601372746
666.249309449	1297.86321869	2340.11252814	376.0	5.02400907636	0.332345974025	0.0686665235589	681.412083563	1443.08350982	2457.67999395	333.184400568	1.0565424729	0.0141817781597
666.249309449	1297.86321869	2340.11252814	376.0	6.07755576675	0.15723080054	0.032485702591	639.169609399	1426.84877197	2482.33417205	416.315790676	0.258086185321	0.00346424409827
666.249309449	1297.86321869	2340.11252814	376.0	-0.0419292614774	0.323351790494	0.0668082211764	686.315299188	1367.86797751	2339.13133624	284.948059546	-0.904929316343	-0.0121467022328
666.249309449	1297.86321869	2340.11252814	376.0	-7.10322684921	0.610397015864	0.126115085922	794.703889086	1074.71047967	2173.88902674	304.474657989	-3.53351287685	-0.047429703045
666.249309449	1297.86321869	2340.11252814	376.0	-6.38519591016	-0.380518214528	-0.0786194658116	512.805151052	1239.60020684	2190.6917587	438.286400813	-3.34979627212	-0.0449637083506
666.249309449	1297.86321869	2340.11252814	376.0	-1.75614386632	-0.121740457409	-0.0251529870679	582.934696282	1313.13078994	2299.01678551	402.951299297	-2.57847123349	-0.0346103521273
666.249309449	1297.86321869	2340.11252814	376.0	3.07110589829	0.582966208468	0.120447563733	763.415282762	1329.94294462	2411.97986202	318.621634644	-0.315934006581	-0.00424072492055
666.249309449	1297.86321869	2340.11252814	376.0	-10.6196831986	0.282634536933	0.0583955654821	711.506187608	1002.4354636	2091.59999116	377.65833996	-4.2961738465	-0.0576667630402
666.249309449	1297.86321869	2340.11252814	376.0	9.05575085804	0.286852111775	0.0592669652427	661.984845046	1534.3385074	2552.02728849	355.70393604	3.08790983957	0.0414484542224
666.249309449	1297.86321869	2340.11252814	376.0	15.6730218499	0.601306035216	0.124236784136	755.823633839	1494.57514825	2706.87887599	456.480093907	4.09457400466	0.0549607248947
666.249309449	1297.86321869	2340.11252814	376.0	-13.5750211319	0.178260092149	0.0368305975515	684.426445994	998.798058898	2022.44175794	339.217253046	-4.77641923661	-0.0641130098874
666.249309449	1297.86321869	2340.11252814	376.0	16.1075920936	0.76562330413	0.158186633085	810.377187085	1476.1411113	2717.04830871	430.530010319	4.52843771273	0.0607843988286
666.249309449	1297.86321869	2340.11252814	376.0	-9.73572715056	0.210956461091	0.04358604568	696.70644286	987.720520107	2112.28555739	427.85859442	-4.35116529646	-0.0584049033082
666.249309449	1297.86321869	2340.11252814	376.0	-7.55992749155	0.242350001099	0.0500723142766	689.892956543	1105.11493651	2163.20171779	368.193824743	-3.58321942593	-0.048096905046
666.249309449	1297.86321869	2340.11252814	376.0	10.3436853912	0.374214529429	0.0773170515349	695.814537621	1427.01422409	2582.16640585	459.337644146	1.36632642788	0.018339952052
666.249309449	1297.86321869	2340.11252814	376.0	-7.6038099095	-0.321061995255	-0.0663351229865	534.215311923	1158.56721397	2162.17481983	469.392293939	-3.78801690424	-0.0508458644864
666.249309449	1297.86321869	2340.11252814	376.0	11.4209212454	0.587197015964	0.121321697513	750.580407997	1497.07474304	2607.37493704	359.719786	3.74388857711	0.0502535379478
666.249309449	1297.86321869	2340.11252814	376.0	7.38212603717	0.695320240323	0.143661206678	805.848536367	1275.67726732	2512.86258438	431.33678069	-0.402091043726	-0.0053971952178
666.249309449	1297.86321869	2340.11252814	376.0	-15.5782005189	-0.525810685724	-0.108638571431	501.502599082	1011.13455278	1975.56510614	462.927954273	-5.95950523294	-0.0799933588314
666.249309449	1297.86321869	2340.11252814	376.0	9.82220564051	0.317183470369	0.0655337748696	664.681680401	1616.58863365	2569.96319288	288.692878824	4.94500078511	0.0663758494645
666.249309449	1297.86321869	2340.11252814	376.0	-8.20516215235	0.351493603943	0.0726226454428	717.358309235	1119.52266419	2148.10250066	311.221527235	-3.64349471258	-0.0489059692963
666.249309449	1297.86321869	2340.11252814	376.0	7.87740663651	0.565377382	0.116813508678	746.843607354	1449.39760832	2524.45270774	328.211492063	2.34812835478	0.0315185014064
666.249309449	1297.86321869	2340.11252814	376.0	0.713616937918	0.626859073427	0.129516337485	799.281742576	1123.88125446	2356.81196751	433.648970474	-2.45067034674	-0.032894903983
666.249309449	1297.86321869	2340.11252814	376.0	-2.52102571435	0.393755014352	0.0813543418083	721.726067304	1252.53437999	2281.11768956	306.857242271	-2.64131236451	-0.0354538572417
666.249309449	1297.86321869	2340.11252814	376.0	-12.384771001	-0.131771738619	-0.0272255658305	597.377468242	1062.05854339	2050.29495037	390.858938732	-4.58874866555	-0.0615939418194
666.249309449	1297.86321869	2340.11252814	376.0	-0.891225280343	0.685990853131	0.141733647341	815.315489324	1168.11234645	2319.2568537	335.829017932	-2.60418432528	-0.034955494299
666.249309449	1297.86321869	2340.11252814	376.0	-1.39385101198	-0.341960512702	-0.0706529984922	519.435316072	1345.37918235	2307.49484599	442.680347561	-2.5309382333	-0.0339723252792
666.249309449	1297.86321869	2340.11252814	376.0	2.97368424842	0.742043935414	0.153314862689	823.905466599	1238.77002876	2409.70008579	347.024590424	-1.24332255545	-0.0166888933617
666.249309449	1297.86321869	2340.11252814	376.0	-11.3863559839	-0.107717129937	-0.0222556053588	590.209635591	1193.65295786	2073.65898527	289.796391813	-4.05702819031	-0.0544567542323
666.249309449	1297.86321869	2340.11252814	376.0	-10.473048096	0.391025833245	0.0807904614142	741.569597918	986.840851111	2095.03141757	366.620968541	-4.25828777446	-0.0571582251606
666.249309449	1297.86321869	2340.11252814	376.0	-16.6859135903	0.166008083898	0.0342991908879	682.720851433	978.225920752	1949.64337378	288.696601596	-5.34681074917	-0.0717692718009
666.249309449	1297.86321869	2340.11252814	376.0	15.5212334193	0.742368593889	0.153381940886	805.526610527	1431.64090596	2703.32685591	466.159339422	3.42917876991	0.0460292452336
666.249309449	1297.86321869	2340.11252814	376.0	7.84655462289	0.761473566277	0.157329249231	823.427572641	1298.42536499	2523.7307359	401.877798271	0.304520372005	0.00408752177188
666.249309449	1297.86321869	2340.11252814	376.0	-2.09997056145	0.605567428252	0.125117237242	791.86753476	1127.12075391	2290.97085395	371.982565278	-2.76995848214	-0.037180650767
666.249309449	1297.86321869	2340.11252814	376.0	-1.45590404455	-0.373760455823	-0.0772232346741	508.613026358	1397.0176137	2306.0427352	400.412095138	-2.35924391637	-0.0316677035754
666.249309449	1297.86321869	2340.11252814	376.0	8.535442647	0.255863382602	0.0528643352484	649.646441751	1588.96828864	2539.85149086	301.236760466	4.02589887095	0.0540389110194
666.249309449	1297.86321869	2340.11252814	376.0	-5.42978354765	-0.29780816504	-0.0615306126116	535.419662554	1237.83432588	2213.04948309	439.795494662	-3.2114650561	-0.0431069135047
666.249309449	1297.86321869	2340.11252814	376.0	-13.2095477824	-0.162897700192	-0.0336565496265	580.063788736	1122.04383134	2030.99424558	328.886625499	-4.46077447086	-0.0598761673941
666.249309449	1297.86321869	2340.11252814	376.0	-7.31355088181	0.0804224234197	0.0166162031859	644.135055447	1146.91541762	2168.96720771	377.916734637	-3.50669523361	-0.0470697346793
666.249309449	1297.86321869	2340.11252814	376.0	-2.66975642398	0.532544340959	0.110029822512	766.885005269	1182.50441947	2277.63722359	328.247798859	-2.82380376096	-0.0379034061873
666.249309449	1297.86321869	2340.11252814	376.0	-7.23188365571	-0.17444199433	-0.0360417343658	570.46964309	1226.03527443	2170.87831269	374.373395177	-3.39036843026	-0.0455083010774
666.249309449	1297.86321869	2340.11252814	376.0	-15.8440765692	-0.33253131149	-0.0687048164236	528.815512848	1151.15889939	1969.34330738	289.368895144	-4.84724927651	-0.065063748678
666.249309449	1297.86321869	2340.11252814	376.0	17.6596223963	0.699488347794	0.144522385908	783.995300835	1553.76604384	2753.36756426	415.606219591	5.98103249452	0.0802823153627
666.249309449	1297.86321869	2340.11252814	376.0	-8.30411288693	0.125908636847	0.0260141811666	670.172044539	1022.69898933	2145.78694212	452.915908257	-4.10911243994	-0.055155871677
666.249309449	1297.86321869	2340.11252814	376.0	4.97379597156	0.763036924716	0.157652257173	829.682859268	1249.29368785	2456.5049508	377.52840368	-0.795620167328	-0.0106794653333
666.249309449	1297.86321869	2340.11252814	376.0	-3.63111166622	0.289516976259	0.0598175570783	704.99174321	1090.38490844	2255.14042913	459.763777482	-3.1813060464	-0.0427020945826
666.249309449	1297.86321869	2340.11252814	376.0	3.83429953196	0.0351126686892	0.00725468361347	613.749958616	1392.18618302	2429.83945186	423.903310223	-0.922818479217	-0.0123868252244
666.249309449	1297.86321869	2340.11252814	376.0	4.15816597934	0.686989603569	0.141940000737	799.886310911	1291.43374425	2437.41829117	346.098236001	-0.469622214735	-0.00630365388906
666.249309449	1297.86321869	2340.11252814	376.0	-9.50445641221	-0.179322875256	-0.037050180838	581.663542024	1083.7014709	2117.69755291	452.33253998	-4.22666483298	-0.0567337561474
666.249309449	1297.86321869	2340.11252814	376.0	2.56950694616	0.70454871428	0.145567916173	816.810878578	1211.37858375	2400.2418821	372.052419776	-1.78630779751	-0.0239772858727
666.249309449	1297.86321869	2340.11252814	376.0	11.4363747348	0.440751395943	0.0910643380048	705.878634801	1518.94843725	2607.73656608	382.909494031	3.58266001663	0.0480893961964
666.249309449	1297.86321869	2340.11252814	376.0	-11.0491051869	-0.235275908106	-0.0486107248154	550.425458861	1248.20785007	2081.55103342	282.917724488	-3.95105296183	-0.053034267944
666.249309449	1297.86321869	2340.11252814	376.0	7.21053260066	0.41133413966	0.0849863924917	716.264291329	1340.83774981	2508.84710488	451.745063741	-0.333969407643	-0.00448281084084
666.249309449	1297.86321869	2340.11252814	376.0	19.476386995	0.754084893102	0.155802663864	799.940101823	1618.25914778	2795.88190024	377.682650637	7.79494601541	0.104630147858
666.249309449	1297.86321869	2340.11252814	376.0	10.4089641512	0.147176623303	0.0304083932444	629.182296026	1501.83573729	2583.6940023	452.675968976	2.0250306699	0.0271816197302
666.249309449	1297.86321869	2340.11252814	376.0	-8.34681129417	-0.361527588097	-0.0746957826646	514.282516352	1304.21188316	2144.78775135	326.293351834	-3.44845542173	-0.046287992238
666.249309449	1297.86321869	2340.11252814	376.0	13.0684825009	0.639197750584	0.132065650947	765.441759396	1522.47928548	2645.92972438	358.008679509	4.64975591279	0.0624128310441
666.249309449	1297.86321869	2340.11252814	376.0	-11.0034663433	-0.0737888330266	-0.0152456266584	615.24970836	1049.01881989	2082.61903371	418.350505461	-4.44936975328	-0.0597230839367
666.249309449	1297.86321869	2340.11252814	376.0	4.08574693049	-0.13300214566	-0.0274797821612	566.559170415	1438.51535123	2435.72360393	430.64908229	-0.611476648452	-0.00820774024768
666.249309449	1297.86321869	2340.11252814	376.0	-0.0863046280237	0.293142711159	0.0605666758593	681.284600531	1350.92787953	2338.09290273	305.880422673	-1.26332294335	-0.0169573549443
666.249309449	1297.86321869	2340.11252814	376.0	-3.0930007515	0.00673501632942	0.00139153229947	618.299461876	1268.82458478	2267.73283006	380.608783401	-2.781472298	-0.0373351986309
666.249309449	1297.86321869	2340.11252814	376.0	9.67386575827	-0.035749864298	-0.00738633559877	578.371826313	1567.11996558	2566.49187271	421.000080811	2.6733895029	0.0358844228577
666.249309449	1297.86321869	2340.11252814	376.0	-3.63465965624	-0.102088163247	-0.0210925957122	588.330799688	1301.67079678	2255.05740217	365.055805702	-2.82099173122	-0.0378656608217
666.249309449	1297.86321869	2340.11252814	376.0	5.46395004543	0.0763931964028	0.015783718265	615.767052249	1454.26430205	2467.97510769	397.94375339	0.452354453405	0.00607187185779
666.249309449	1297.86321869	2340.11252814	376.0	9.52899698256	0.206624402161	0.0426909921819	642.50241771	1518.85908898	2563.10178034	401.740273651	2.52006388296	0.0338263608451
666.249309449	1297.86321869	2340.11252814	376.0	-8.33686733357	-0.0668117502602	-0.0138040806323	601.431687138	1203.4605529	2145.02045122	340.128211173	-3.56336368373	-0.0478303850165
666.249309449	1297.86321869	2340.11252814	376.0	-4.8016666202	0.0684444359137	0.0141414123789	632.307778516	1295.73918752	2227.748126	299.701159964	-3.0295744701	-0.0406654291288
666.249309449	1297.86321869	2340.11252814	376.0	-8.99491516503	-0.194623631291	-0.0402114940683	563.011650885	1243.59150423	2129.62139147	323.018236351	-3.61367783627	-0.0485057427687
666.249309449	1297.86321869	2340.11252814	376.0	-9.59020179091	-0.0395478956378	-0.00817105281774	619.633157923	1081.65761012	2115.69101456	414.400246518	-4.08945744376	-0.054892046225
666.249309449	1297.86321869	2340.11252814	376.0	-9.69748886017	-0.383897510806	-0.0793176675219	516.916126474	1158.37722207	2113.18037641	437.887027871	-4.04663997464	-0.0543173150958
666.249309449	1297.86321869	2340.11252814	376.0	6.77337995375	0.324323448928	0.0670089770513	689.80182362	1365.88326179	2498.61724102	442.93215561	-0.22801727465	-0.00306063455906
666.249309449	1297.86321869	2340.11252814	376.0	5.69366527999	-0.169559855705	-0.0350330280383	544.402158387	1559.22415215	2473.35070267	369.724392136	1.70921848356	0.0229425299806
666.249309449	1297.86321869	2340.11252814	376.0	17.8321417685	0.714280992034	0.147578717362	789.678072504	1539.30115619	2757.4047117	428.425483006	5.75398110347	0.0772346456842
666.249309449	1297.86321869	2340.11252814	376.0	11.8634990749	0.435926976303	0.0900675570874	701.798303702	1558.8978736	2617.73175627	357.035578971	4.43047936275	0.0594695216477
666.249309449	1297.86321869	2340.11252814	376.0	-7.89198987927	-0.222074401119	-0.045883140727	557.890508705	1206.97260986	2155.43108426	390.567965689	-3.53476921591	-0.0474465666565
666.249309449	1297.86321869	2340.11252814	376.0	-5.17620669653	0.0272828776135	0.00563695818461	630.988828096	1147.96751298	2218.98346675	440.027125683	-3.29899147861	-0.0442817648136
666.249309449	1297.86321869	2340.11252814	376.0	21.7495125499	0.826559017105	0.170776656427	826.035225327	1615.04254848	2849.07559613	407.997822323	8.28284446803	0.111179120376
666.249309449	1297.86321869	2340.11252814	376.0	-8.0862156085	0.117521216687	0.0242812431172	651.265766257	1174.01166444	2150.88598364	325.608552939	-3.56138114032	-0.0478037736956
666.249309449	1297.86321869	2340.11252814	376.0	-3.26087501908	-0.202200403637	-0.0417769429003	557.439892243	1351.26341077	2263.80438329	355.101080282	-2.70948178764	-0.0363688830555
666.249309449	1297.86321869	2340.11252814	376.0	7.87887667556	0.581624548391	0.120170361238	755.706329525	1407.07994852	2524.4871083	361.700830255	1.59286721048	0.0213807679259
666.249309449	1297.86321869	2340.11252814	376.0	11.2770961323	0.33704102599	0.0696365756177	680.638740592	1479.10254801	2604.00926755	444.267978944	2.33575191723	0.031352374728
666.249309449	1297.86321869	2340.11252814	376.0	-12.5766962329	-0.247910595503	-0.051221197418	548.8632296	1206.99541205	2045.80368397	289.945042321	-4.21716545248	-0.0566062476843
666.249309449	1297.86321869	2340.11252814	376.0	9.31141333892	0.753127133662	0.155604779682	815.784625246	1344.4388356	2558.01007823	397.786617392	1.25095036338	0.0167912800454
666.249309449	1297.86321869	2340.11252814	376.0	-8.37897724868	0.687970665584	0.142142699501	824.836872504	988.558218825	2144.03503182	330.639940487	-3.81573536172	-0.0512179243184
666.249309449	1297.86321869	2340.11252814	376.0	-14.6700003488	-0.0908374628435	-0.0187680708354	601.711593327	1100.23982432	1996.8180121	294.866594453	-4.73101605152	-0.0635035711613
666.249309449	1297.86321869	2340.11252814	376.0	-11.0618217503	-0.219755488815	-0.0454040266147	572.304357449	1065.88678802	2081.25345152	443.062306055	-4.54222290886	-0.0609694350183
666.249309449	1297.86321869	2340.11252814	376.0	14.2625091394	0.803151106383	0.165940311236	822.184658697	1490.79059245	2673.87129134	360.896040193	4.87653219819	0.0654568080294
666.249309449	1297.86321869	2340.11252814	376.0	-13.7182509995	-0.132470667719	-0.0273699726693	591.685471062	1095.54550729	2019.09001786	331.859039509	-4.60735901803	-0.0618437452084
666.249309449	1297.86321869	2340.11252814	376.0	14.5040261868	0.819464548206	0.169310857067	827.505584563	1499.41628395	2679.52306202	352.601193511	5.16019964135	0.0692644247162
666.249309449	1297.86321869	2340.11252814	376.0	1.10168656399	0.0237249432524	0.00490184777942	623.325833224	1275.2438289	2365.89323345	467.323571323	-2.32171868374	-0.0311640091777
666.249309449	1297.86321869	2340.11252814	376.0	6.59534757783	0.149887695637	0.0309685321564	623.958902242	1558.83612001	2494.45108309	311.656060838	2.84584303376	0.0381992353524
666.249309449	1297.86321869	2340.11252814	376.0	-0.496687689379	-0.0905191409772	-0.0187023018548	592.831230387	1283.4081107	2328.4894773	452.250136209	-2.49680639129	-0.0335141797488
666.249309449	1297.86321869	2340.11252814	376.0	2.8202084003	-0.28995796162	-0.0599086697563	509.833048607	1606.76325543	2406.10857824	289.512274204	1.96238142564	0.026340690277
666.249309449	1297.86321869	2340.11252814	376.0	-11.7177793442	-0.0833436979847	-0.0172197723109	608.6881346	1074.61186169	2065.90330569	382.603309401	-4.39954238918	-0.0590542602574
666.249309449	1297.86321869	2340.11252814	376.0	-7.89791303426	0.563404603732	0.116405909862	781.436129776	1062.38711404	2155.29247577	311.469231949	-3.65630362841	-0.0490779010525
666.249309449	1297.86321869	2340.11252814	376.0	-18.7882178739	-0.431739282551	-0.0892023311055	509.570812529	1081.5317686	1900.44708786	309.344506734	-5.61875580608	-0.0754195410212
666.249309449	1297.86321869	2340.11252814	376.0	5.00470289656	0.205231494795	0.042403201404	660.972685913	1355.4810232	2457.22820762	440.774498513	-0.925315573137	-0.0124203432636
666.249309449	1297.86321869	2340.11252814	376.0	13.5938644916	0.34883476435	0.0720732984194	677.165591404	1567.65873659	2658.22425417	413.399926173	4.41077709933	0.059205061736
666.249309449	1297.86321869	2340.11252814	376.0	-7.63047713092	0.528540100622	0.109202500129	779.159139859	989.679348536	2161.55077685	392.71228845	-3.79998111356	-0.0510064579002
666.249309449	1297.86321869	2340.11252814	376.0	-6.6092384244	-0.037599810057	-0.0077685557969	607.148745671	1241.68030005	2185.44891176	336.619866042	-3.27878593934	-0.0440105495214
666.249309449	1297.86321869	2340.11252814	376.0	-3.74476551433	0.0676337952069	0.0139739246295	631.358294033	1306.71567789	2252.48080119	314.406829272	-2.80441842932	-0.0376432003936
666.249309449	1297.86321869	2340.11252814	376.0	-11.8353652417	-0.100453687116	-0.0207548940322	609.085739854	1043.90957313	2063.15166337	410.156350389	-4.59737307718	-0.061709705734
666.249309449	1297.86321869	2340.11252814	376.0	-3.3032156417	0.617281447003	0.12753748905	795.917091941	1111.7863234	2262.81356508	355.110149734	-2.94253537289	-0.0394971190992
666.249309449	1297.86321869	2340.11252814	376.0	5.50001826713	0.225238853813	0.0465369532672	644.771355361	1534.68943449	2468.81914466	289.358354807	2.49365724293	0.0334719093011
666.249309449	1297.86321869	2340.11252814	376.0	-12.4163505239	0.311851717066	0.0644321729475	716.208030992	1012.59405167	2049.555954	320.753871337	-4.48171580108	-0.0601572590749
666.249309449	1297.86321869	2340.11252814	376.0	-3.74797632668	-0.0758660654783	-0.015674806917	598.420302888	1235.90817494	2252.40566457	418.077186742	-2.93375508582	-0.0393792628969
666.249309449	1297.86321869	2340.11252814	376.0	-0.777031102336	0.600663339145	0.124103995691	790.34705905	1134.61826523	2321.92912597	396.963801688	-2.60046162602	-0.0349055251814
666.249309449	1297.86321869	2340.11252814	376.0	1.85377924508	0.627694086481	0.129688860843	797.805666026	1165.17601709	2383.4930485	420.511365389	-2.25735435093	-0.0303000584017
666.249309449	1297.86321869	2340.11252814	376.0	0.725480259251	0.675993037024	0.139667982856	816.689068423	1085.30324569	2357.08958258	455.097268464	-2.51899464635	-0.0338120086759
666.249309449	1297.86321869	2340.11252814	376.0	11.3621605795	0.717272254761	0.148196746851	798.868424513	1403.94358187	2605.99987133	403.187864944	2.42757926882	0.0325849566285
666.249309449	1297.86321869	2340.11252814	376.0	5.81025552333	0.213627025146	0.0441378151127	642.165611324	1531.52403311	2476.07904556	302.389401132	2.43202009144	0.0326445649857
666.249309449	1297.86321869	2340.11252814	376.0	5.16836269692	0.421955593234	0.0871809076929	713.597983525	1375.12920216	2461.05803111	372.330845425	0.133322634675	0.00178956556611
666.249309449	1297.86321869	2340.11252814	376.0	7.39684946289	0.56019753432	0.115743292215	755.883263086	1350.25183948	2513.20712911	407.072026543	0.392534612104	0.00526892096784
666.249309449	1297.86321869	2340.11252814	376.0	-12.4682042368	0.0460322673866	0.00951079904682	641.279554919	1069.94665802	2048.34251876	337.116305824	-4.42823442737	-0.0594393882868
666.249309449	1297.86321869	2340.11252814	376.0	9.37863827659	0.124755713714	0.0257759739078	620.897347171	1528.56904135	2559.58321742	410.116828902	2.41202667817	0.0323761970224
666.249309449	1297.86321869	2340.11252814	376.0	-4.45219216155	0.605301230421	0.12506223769	789.1354854	1160.18590384	2235.92622159	286.604832353	-3.14614098256	-0.0422300803029
666.249309449	1297.86321869	2340.11252814	376.0	-10.0502574728	0.573183194562	0.118426279868	787.284870226	1016.84076553	2104.92519391	300.799558152	-4.04839685275	-0.0543408973524
666.249309449	1297.86321869	2340.11252814	376.0	2.95004762945	0.106246918538	0.0219518426731	623.329262324	1444.75291892	2409.14696231	341.06478106	0.128067314211	0.00171902435182
666.249309449	1297.86321869	2340.11252814	376.0	-4.74645553107	0.122328814333	0.0252745484159	655.405977378	1152.05830904	2229.04012762	421.575841195	-3.18169704759	-0.0427073429206
666.249309449	1297.86321869	2340.11252814	376.0	1.84939302067	-0.324080013968	-0.066958680572	517.787078141	1432.75482051	2383.39040591	432.84850726	-1.46428316926	-0.019654807641
666.249309449	1297.86321869	2340.11252814	376.0	18.1463793119	0.411982108043	0.0851202702567	692.498045867	1616.88389994	2764.75822383	455.376278019	6.07337878908	0.0815218629407
666.249309449	1297.86321869	2340.11252814	376.0	-15.731597102	-0.27914897154	-0.057675407343	552.201223591	1076.09831527	1971.97545348	343.675914618	-5.07792257981	-0.0681600346283
666.249309449	1297.86321869	2340.11252814	376.0	7.29599184992	-0.0646534512723	-0.0133581510893	569.883867173	1580.12561995	2510.84694748	360.837460349	2.64141388215	0.0354552198947
666.249309449	1297.86321869	2340.11252814	376.0	-10.4084692903	-0.114068191522	-0.0235678081656	591.712277544	1160.61715489	2096.54263429	344.213201863	-3.94092214989	-0.0528982838911
666.249309449	1297.86321869	2340.11252814	376.0	3.05868796421	-0.0301396790887	-0.00622720642329	581.888745868	1522.59584517	2411.68926839	307.204677354	1.1690978281	0.0156925882967
666.249309449	1297.86321869	2340.11252814	376.0	22.8888165888	0.813575223807	0.168094054506	821.478269747	1613.62936032	2875.73659268	440.62896261	8.26402428802	0.11092650051
666.249309449	1297.86321869	2340.11252814	376.0	6.80791190144	-0.165874860052	-0.0342716652999	542.092320619	1605.00468238	2499.42532745	352.328324455	2.75894964221	0.0370328811034
666.249309449	1297.86321869	2340.11252814	376.0	12.9239232715	0.57839956854	0.119504043087	745.507352596	1537.62970435	2642.54687575	359.409818805	4.68240685675	0.0628510987483
666.249309449	1297.86321869	2340.11252814	376.0	-6.31824454444	0.443130367899	0.0915558611361	744.352200954	1107.65488254	2192.258496	340.251412505	-3.36959365597	-0.0452294450466
666.249309449	1297.86321869	2340.11252814	376.0	4.63611112556	0.64615909003	0.133503944221	784.030175325	1319.31779647	2448.60274541	345.254773616	-0.0945728372854	-0.00126943405752
666.249309449	1297.86321869	2340.11252814	376.0	3.49965720452	0.643066080446	0.132864892654	786.996452779	1288.37439384	2422.00844483	346.63759821	-0.749243168159	-0.0100569552773
666.249309449	1297.86321869	2340.11252814	376.0	-0.931868145801	0.479699969706	0.0991115639889	748.925800875	1228.86407933	2318.30576492	340.515884714	-2.49166063356	-0.0334451091753
666.249309449	1297.86321869	2340.11252814	376.0	-12.2678125652	-0.409440329329	-0.0845951093654	505.099431091	1216.04303909	2053.03190938	331.889439196	-4.14273940039	-0.0556072402736
666.249309449	1297.86321869	2340.11252814	376.0	-5.23295924982	0.678255294153	0.140135391354	816.710807673	1068.10018651	2217.65539315	332.844398966	-3.25263275602	-0.0436595000809
666.249309449	1297.86321869	2340.11252814	376.0	12.106566461	0.247952020443	0.0512297562899	648.035426223	1594.11470041	2623.41980663	381.269679989	4.45774226221	0.0598354666069
666.249309449	1297.86321869	2340.11252814	376.0	-4.64414588828	0.236341960272	0.0488309835272	691.212759077	1085.66113061	2231.43428839	454.560398701	-3.3386502423	-0.0448140972121
666.249309449	1297.86321869	2340.11252814	376.0	-5.2351504667	0.123132426774	0.0254405840442	658.421857396	1118.26934757	2217.6041162	440.912911235	-3.35069250366	-0.0449757383042
666.249309449	1297.86321869	2340.11252814	376.0	0.986065042873	0.594331901926	0.122795847505	775.458107481	1264.69293398	2363.18755975	323.036518286	-1.56184599984	-0.0209643758368
666.249309449	1297.86321869	2340.11252814	376.0	-9.95746175363	0.0110284448108	0.00227860429975	646.22095088	996.704512677	2107.09671816	464.171254604	-4.58089541599	-0.0614885290736
666.249309449	1297.86321869	2340.11252814	376.0	9.11996397142	0.174488514616	0.0360513459951	629.604541466	1575.7806851	2553.5299476	348.144721031	3.53547069275	0.047455982453
666.249309449	1297.86321869	2340.11252814	376.0	5.19688851351	0.153771899573	0.0317710536308	638.252621579	1425.34450373	2461.72556732	398.128442015	0.143205951656	0.001922227539
666.249309449	1297.86321869	2340.11252814	376.0	10.7482040856	-0.102862034194	-0.0212524864037	560.56925723	1586.17079182	2591.6325985	444.892549445	2.920862168	0.0392062035973
666.249309449	1297.86321869	2340.11252814	376.0	-9.44928259527	-0.0843212918611	-0.0174217545167	609.020272904	1077.12690469	2118.98868231	432.841504716	-4.14362179099	-0.0556190844429
666.249309449	1297.86321869	2340.11252814	376.0	-8.41651923544	-0.250049536938	-0.0516631274666	546.284875155	1267.42795163	2143.15650708	329.443680293	-3.49968491924	-0.0469756364998
666.249309449	1297.86321869	2340.11252814	376.0	-16.2874785354	-0.348332529127	-0.0719695308113	547.200557234	1005.32538449	1958.96720242	406.441260698	-5.73188828928	-0.0769380978427
666.249309449	1297.86321869	2340.11252814	376.0	-8.27314405533	-0.330165353655	-0.0682159821602	522.207751786	1315.34774664	2146.51164763	308.956149206	-3.44927835225	-0.0462990382852
666.249309449	1297.86321869	2340.11252814	376.0	2.15521819091	0.260454775286	0.0538129701005	662.64977537	1433.69478377	2390.54705904	294.202499896	0.313736048352	0.00421122212553
666.249309449	1297.86321869	2340.11252814	376.0	14.9142791517	0.499540009322	0.103210745728	723.707023177	1514.82787112	2689.12344305	450.588548753	4.01518711029	0.0538951289972
666.249309449	1297.86321869	2340.11252814	376.0	-7.88956952892	0.134657960891	0.0278218927461	653.776494608	1203.16237491	2155.48772318	298.548853666	-3.53232468192	-0.0474137541197
666.249309449	1297.86321869	2340.11252814	376.0	-14.9874092159	0.130973937827	0.027060730956	667.856886156	1021.11798202	1989.39028744	300.415419257	-4.93345999047	-0.0662209394694
666.249309449	1297.86321869	2340.11252814	376.0	3.74581931249	0.430183170773	0.0888808204077	723.585775405	1318.21169662	2427.76891516	385.971443131	-0.947951797313	-0.0127241851988
666.249309449	1297.86321869	2340.11252814	376.0	13.0702928927	-0.0372056127289	-0.00768711006796	575.406099399	1609.38461724	2645.97208959	461.181372952	3.81758224353	0.0512427146783
666.249309449	1297.86321869	2340.11252814	376.0	-3.16783018963	0.555111212012	0.114692399176	779.453234634	1081.05776714	2265.98173701	405.470735232	-2.99149236397	-0.0401542599191
666.249309449	1297.86321869	2340.11252814	376.0	-3.69261257122	0.676228724243	0.139716678563	814.073744064	1110.48452909	2253.70123875	329.142965595	-3.0085078851	-0.0403826561758
666.249309449	1297.86321869	2340.11252814	376.0	-10.6059204941	0.258661736486	0.0534425075384	699.104625826	1046.63336648	2091.92205394	346.184061633	-4.14155435259	-0.0555913335919
666.249309449	1297.86321869	2340.11252814	376.0	-1.33015987103	-0.198431976203	-0.0409983421908	560.568397028	1313.64188779	2308.98529036	434.775005544	-2.548845763	-0.0342126948054
666.249309449	1297.86321869	2340.11252814	376.0	-1.11408218502	0.154219001464	0.0318634300545	653.393442408	1310.21554319	2314.04175136	350.432765759	-2.29060214492	-0.0307463375157
666.249309449	1297.86321869	2340.11252814	376.0	-5.45371310217	0.692989495716	0.143179647875	818.718037255	1108.28449566	2212.48950459	285.486971671	-3.3147628942	-0.0444934616671
666.249309449	1297.86321869	2340.11252814	376.0	-9.02333771703	0.135276182713	0.0279496245274	659.96629125	1120.66414762	2128.95627177	348.325832897	-3.77439012137	-0.0506629546492
666.249309449	1297.86321869	2340.11252814	376.0	-15.6692446102	-0.21829579733	-0.045102437465	563.645175588	1116.02891689	1973.43457196	293.760479482	-4.88325476818	-0.0655470438682
666.249309449	1297.86321869	2340.11252814	376.0	-9.22171071926	0.0403615275579	0.00833915858635	638.94773639	1089.74132586	2124.31412029	395.625058039	-3.94579482516	-0.0529636889283
666.249309449	1297.86321869	2340.11252814	376.0	-7.82984634413	0.383833206037	0.0793043814125	736.234817924	1020.75954226	2156.88531291	399.890952727	-3.81219740647	-0.0511704349861
666.249309449	1297.86321869	2340.11252814	376.0	-2.83648096603	0.637810527886	0.131779034687	801.486123218	1127.45926567	2273.7356817	344.790292815	-2.8710995204	-0.038538248596
666.249309449	1297.86321869	2340.11252814	376.0	-0.836673641032	0.700487790597	0.144728882355	823.352743679	1098.08131299	2320.53342345	399.09936678	-2.64049461507	-0.0354428807392
666.249309449	1297.86321869	2340.11252814	376.0	-19.0065644344	-0.103106046574	-0.0213029021848	612.372316186	996.894902858	1895.33753264	286.070313601	-5.82285264696	-0.0781590959324
666.249309449	1297.86321869	2340.11252814	376.0	-14.7648990319	-0.250574503025	-0.0517715915341	572.820233253	1010.01705508	1994.59727613	411.759987799	-5.36288457798	-0.0719850278923
666.249309449	1297.86321869	2340.11252814	376.0	-13.1280351316	0.0256680022165	0.00530330624308	640.773722314	1036.70514613	2032.90173333	355.422864884	-4.66314615015	-0.0625925657738
666.249309449	1297.86321869	2340.11252814	376.0	-3.21390202717	0.0287590660193	0.00594195578911	614.085093058	1359.1021094	2264.90360416	291.716401707	-2.21781009508	-0.0297692630212
666.249309449	1297.86321869	2340.11252814	376.0	-1.03421638038	0.172396161804	0.0356190416951	650.738757313	1352.84572661	2315.91070106	312.326217137	-1.67501118201	-0.0224833715706
666.249309449	1297.86321869	2340.11252814	376.0	-6.57392484611	0.445323654804	0.0920090195876	741.801715608	1151.02513868	2186.27528923	293.448434942	-3.4098742602	-0.0457701242979
666.249309449	1297.86321869	2340.11252814	376.0	4.03554570153	0.244690992321	0.0505559901489	678.168859205	1307.39622222	2434.54883868	448.983757258	-1.60913023248	-0.0215990635232
666.249309449	1297.86321869	2340.11252814	376.0	12.3639182174	0.489296611167	0.10109434115	719.071552896	1532.36347955	2629.44212732	378.007094872	4.14188006647	0.0555957055902
666.249309449	1297.86321869	2340.11252814	376.0	3.43387435579	0.382725975525	0.079075614778	697.271527941	1415.5068414	2420.46905214	307.690682801	0.540458959348	0.00725448267581
666.249309449	1297.86321869	2340.11252814	376.0	10.3869602947	0.518246299596	0.107075681735	726.518549916	1541.69270239	2583.17908729	314.967834984	4.26108473632	0.0571957682728
666.249309449	1297.86321869	2340.11252814	376.0	-15.9925505944	-0.395724693351	-0.0817613002791	510.665138229	1167.79587119	1965.86884811	287.407838693	-4.84250623399	-0.0650000836778
666.249309449	1297.86321869	2340.11252814	376.0	13.6594821876	0.576431467749	0.119097410692	741.140456109	1609.15876295	2659.75978209	309.460563033	6.23075866648	0.0836343445166
666.249309449	1297.86321869	2340.11252814	376.0	13.7342194369	0.574715833478	0.118742940801	740.000306042	1622.31991203	2661.50871783	299.188499763	6.50150281763	0.0872684941964
666.249309449	1297.86321869	2340.11252814	376.0	15.3421705417	0.540733961764	0.111721892926	734.69562852	1533.94984911	2699.13658308	430.491105445	4.63619016634	0.0622307404878
666.249309449	1297.86321869	2340.11252814	376.0	-1.20390993356	0.21648726766	0.0447287743099	669.129043457	1306.69226976	2311.93968096	336.118367743	-2.21772555191	-0.0297681282136
666.249309449	1297.86321869	2340.11252814	376.0	4.55476127456	0.532513396452	0.110023429019	765.762707834	1227.01868676	2446.69906736	453.917672761	-1.83206499696	-0.0245914764693
666.249309449	1297.86321869	2340.11252814	376.0	5.33369529011	0.115290605041	0.0238203729423	614.150187774	1567.92075707	2464.92699984	282.856054994	2.7604044173	0.0370524082859
666.249309449	1297.86321869	2340.11252814	376.0	7.23416399053	0.790588207733	0.163344671019	822.041539508	1402.3420926	2509.40010599	285.016473883	2.30883963466	0.0309911360357
666.249309449	1297.86321869	2340.11252814	376.0	-12.065437203	-0.350997728679	-0.0725201918758	518.639487689	1246.52219826	2057.76772058	292.606034634	-4.08150703843	-0.0547853293749
666.249309449	1297.86321869	2340.11252814	376.0	-9.09699332653	0.113433622569	0.0234366988779	659.903285489	1070.21686006	2127.23264762	397.112502077	-3.95862094253	-0.0531358515776
666.249309449	1297.86321869	2340.11252814	376.0	5.21126796611	0.460542389186	0.0951533861954	731.600529579	1322.03803209	2462.06206269	408.423501027	-0.651687649751	-0.00874748523156
666.249309449	1297.86321869	2340.11252814	376.0	19.9145882503	0.745428826725	0.154014220398	800.105007765	1545.46044658	2806.13630272	460.570848369	6.1931167381	0.0831290837328
666.249309449	1297.86321869	2340.11252814	376.0	11.4551268985	0.23337974202	0.0482189549627	645.192969385	1577.65422078	2608.17538781	385.328197645	4.00039726274	0.0536966075536
666.249309449	1297.86321869	2340.11252814	376.0	-1.3143187808	-0.137786127866	-0.0284682082367	562.423292389	1444.24095252	2309.35598969	302.69174478	-1.08259868985	-0.0145315260382
666.249309449	1297.86321869	2340.11252814	376.0	-13.2598971466	0.193600468978	0.0400000968963	677.914883994	1069.52384048	2029.8160138	282.377289324	-4.52722437104	-0.060768112363
666.249309449	1297.86321869	2340.11252814	376.0	-4.15739116372	-0.00707282991283	-0.00146132849439	607.989250208	1340.86314105	2242.82489668	293.97250542	-2.65008780296	-0.0355716483619
666.249309449	1297.86321869	2340.11252814	376.0	-10.1037121341	-0.201830641698	-0.0417005458054	569.047714546	1134.10008549	2103.67429469	400.526494655	-4.04224237241	-0.054258286878
666.249309449	1297.86321869	2340.11252814	376.0	-10.9084731257	0.00793580242777	0.00163962860078	637.817611383	1035.27773776	2084.8419819	411.74663276	-4.4277490512	-0.0594328731705
666.249309449	1297.86321869	2340.11252814	376.0	11.7215103618	0.245225442949	0.0506664138325	646.490648936	1605.96174996	2614.40906061	361.956661712	4.66340310547	0.0625960148386
666.249309449	1297.86321869	2340.11252814	376.0	3.77663910593	-0.297697689822	-0.0615077871533	509.841965022	1583.75792418	2428.490133	334.890243803	1.59490568992	0.0214081300661
666.249309449	1297.86321869	2340.11252814	376.0	8.76435375586	0.749069648614	0.154766456325	807.386854282	1418.00217609	2545.20826839	319.819238025	2.60629413495	0.0349838138919
666.249309449	1297.86321869	2340.11252814	376.0	9.4276627673	0.0628379538246	0.0129830483109	602.24856719	1568.05670707	2560.73044567	390.425171415	3.01276846193	0.0404398451266
666.249309449	1297.86321869	2340.11252814	376.0	8.02778849963	0.319980162525	0.0661116038274	667.773723274	1571.80718718	2527.97181256	288.390902098	3.84775696243	0.0516477444622
666.249309449	1297.86321869	2340.11252814	376.0	10.6979697974	0.422118701402	0.0872146077276	698.64827916	1543.68765717	2590.45705963	348.121123301	3.95102024673	0.0530338288152
666.249309449	1297.86321869	2340.11252814	376.0	-19.4587297726	-0.374108059276	-0.0772950535694	543.026972484	987.536157321	1884.75635492	354.193225111	-6.2928053734	-0.0844671862201
666.249309449	1297.86321869	2340.11252814	376.0	13.9271356093	0.354439448917	0.0732312910986	680.460475166	1543.08186378	2666.02317335	442.480834398	3.93500775623	0.0528188960568
666.249309449	1297.86321869	2340.11252814	376.0	15.8939257016	0.712409169224	0.147191977112	791.887003653	1485.87218176	2712.0482747	434.289089286	4.45434741288	0.0597898981594
666.249309449	1297.86321869	2340.11252814	376.0	13.6987668173	0.695483443123	0.143694926265	790.705452378	1422.34870432	2660.67908664	447.624929942	2.88040583726	0.0386631656008
666.249309449	1297.86321869	2340.11252814	376.0	-2.21743392655	0.526710343124	0.108824451059	767.70124237	1137.84939175	2288.22207902	382.671444899	-2.78055110242	-0.0373228335895
666.249309449	1297.86321869	2340.11252814	376.0	-6.71255204062	0.459461586594	0.0949300798747	760.721950498	990.315404609	2183.03125688	431.993901774	-3.76269672697	-0.0505059963351
666.249309449	1297.86321869	2340.11252814	376.0	17.6245284968	0.775863758085	0.160302429356	811.26567015	1526.65385866	2752.54632752	414.626798713	5.77713634757	0.0775454543297
666.249309449	1297.86321869	2340.11252814	376.0	-4.39453758974	-0.0191350581277	-0.00395352440654	603.419510825	1350.52011542	2237.27540345	283.335777208	-2.59647187231	-0.0348519714404
666.249309449	1297.86321869	2340.11252814	376.0	11.404084212	0.646997371617	0.133677142896	775.106941573	1420.94294617	2606.98093151	410.931043761	2.45389454499	0.032938181812
666.249309449	1297.86321869	2340.11252814	376.0	-13.5635124436	-0.199081336261	-0.0411325074919	566.471405086	1152.46931154	2022.71107419	303.77035757	-4.45142914703	-0.0597507268057
666.249309449	1297.86321869	2340.11252814	376.0	8.05518645083	0.731231568457	0.151080902574	816.781496572	1277.36467088	2528.61295544	434.466787987	-0.176708282175	-0.00237192325067
666.249309449	1297.86321869	2340.11252814	376.0	-3.95087198599	-0.271563306567	-0.0561081211914	537.864408587	1355.03711604	2247.65767783	354.756153202	-2.81047419611	-0.0377244858538
666.249309449	1297.86321869	2340.11252814	376.0	-6.87507188926	-0.176605476811	-0.0364887348784	566.728872115	1284.99143881	2179.22810954	327.507798616	-3.2761427924	-0.0439750710389
666.249309449	1297.86321869	2340.11252814	376.0	-6.46377527757	0.254456036748	0.0525735613116	694.982066944	1089.70821648	2188.85291308	404.162629659	-3.49315283522	-0.0468879575197
666.249309449	1297.86321869	2340.11252814	376.0	-14.5231369064	0.26487868677	0.0547270013988	707.740837693	982.798317263	2000.25478192	309.715626961	-4.92526457946	-0.0661109339524
666.249309449	1297.86321869	2340.11252814	376.0	10.8847605588	0.452477492489	0.0934870852249	705.684097823	1568.8952757	2594.82817364	320.248800113	4.60523172902	0.0618151909935
666.249309449	1297.86321869	2340.11252814	376.0	0.168097153781	0.561407971374	0.115993382515	780.928591847	1098.225764	2344.0461907	464.891834854	-2.60628459001	-0.0349836857719
666.249309449	1297.86321869	2340.11252814	376.0	9.57617105902	0.324252019838	0.0669942189747	676.296264755	1485.32751031	2564.20570681	402.581931746	2.27987462182	0.0306023439171
666.249309449	1297.86321869	2340.11252814	376.0	-1.45303479626	0.233468659687	0.0482373263815	665.755150772	1350.18090225	2306.10987884	290.173825811	-1.61636826128	-0.0216962182722
666.249309449	1297.86321869	2340.11252814	376.0	-1.88607298692	-0.327507017584	-0.0676667391702	521.82439916	1380.52094648	2295.97629789	393.630952245	-2.48327938597	-0.0333326092077
666.249309449	1297.86321869	2340.11252814	376.0	3.2447601368	-0.32110546381	-0.0663441040929	514.669093757	1468.44413189	2416.04356661	432.930340963	-0.73857891376	-0.00991381092295
666.249309449	1297.86321869	2340.11252814	376.0	-9.03672679645	-0.0485530218268	-0.0100316160799	618.692412426	1073.24833867	2128.64295225	436.702201149	-4.08670775469	-0.0548551376469
666.249309449	1297.86321869	2340.11252814	376.0	3.95372491463	0.618607057152	0.127811375445	787.96069152	1239.01122926	2432.6341402	405.662219422	-1.53100277139	-0.0205503727703
666.249309449	1297.86321869	2340.11252814	376.0	2.35668601245	-0.369372610269	-0.0763166550142	503.161588071	1464.04594659	2395.26163277	428.054098107	-1.02948318256	-0.0138185662088
666.249309449	1297.86321869	2340.11252814	376.0	3.30304084123	0.367733317949	0.075977958254	708.293260427	1311.41374059	2417.40740068	397.70039966	-1.28524636165	-0.0172516290154
666.249309449	1297.86321869	2340.11252814	376.0	3.05222121507	0.4997673644	0.103257719917	758.612234448	1183.59854179	2411.53793918	469.327162946	-2.15206572764	-0.0288867882905
666.249309449	1297.86321869	2340.11252814	376.0	3.70992370732	-0.118441710891	-0.0244714278701	556.203502504	1569.80195536	2426.9289176	300.923459739	1.88010633372	0.0252363266271
666.249309449	1297.86321869	2340.11252814	376.0	5.10267120939	0.654411930764	0.135209076604	801.333268221	1222.11524164	2459.52077638	436.072266518	-1.54575720223	-0.0207484188219
666.249309449	1297.86321869	2340.11252814	376.0	-8.4876850649	0.031584404178	0.00652570334257	631.575102179	1141.77077392	2141.49114659	368.145270494	-3.68539933661	-0.0494684474712
666.249309449	1297.86321869	2340.11252814	376.0	5.69499955899	0.405644167963	0.0838107785048	706.068050673	1401.14647765	2473.3819263	366.167397976	0.600757081719	0.00806385344589
666.249309449	1297.86321869	2340.11252814	376.0	5.39612071741	0.00153975011885	0.000318130189844	594.965255614	1477.48838244	2466.38782508	393.934187027	0.644854423003	0.00865576406715
666.249309449	1297.86321869	2340.11252814	376.0	-7.66326068514	0.174846693034	0.0361253498004	671.592609116	1112.15112541	2160.78360479	377.039870258	-3.60485488545	-0.0483873138987
666.249309449	1297.86321869	2340.11252814	376.0	-12.5735773029	0.487596892822	0.100743159674	766.515739449	979.444912907	2045.87667044	299.916018085	-4.53623117699	-0.0608890090872
666.249309449	1297.86321869	2340.11252814	376.0	12.4902025493	0.596815202178	0.12330892607	757.947916685	1443.331457	2632.39732279	431.1179491	2.77091001412	0.0371934230083
666.249309449	1297.86321869	2340.11252814	376.0	1.98607940779	-0.236955447477	-0.048957737082	532.240671098	1495.9115521	2386.58902118	358.436797982	-0.0953956510158	-0.00128047853713
666.249309449	1297.86321869	2340.11252814	376.0	-2.35070330807	-0.0628188993302	-0.0129791114319	601.50401522	1246.68844443	2285.10342553	436.910965877	-2.75746297201	-0.0370129257988
666.249309449	1297.86321869	2340.11252814	376.0	-8.02797965688	-0.404076382645	-0.0834868559183	504.636648217	1271.34780768	2152.24877044	376.264314535	-3.44542211734	-0.0462472767428
666.249309449	1297.86321869	2340.11252814	376.0	12.8189111182	0.166385944246	0.0343772612079	626.9530308	1594.1859081	2640.08947319	418.950534292	4.21092553304	0.0565224903764
666.249309449	1297.86321869	2340.11252814	376.0	-3.21443733059	0.150525241577	0.0311002565242	660.903266416	1183.62702863	2264.89107746	420.360782415	-2.91739899893	-0.0391597181064
666.249309449	1297.86321869	2340.11252814	376.0	-17.1380950456	-0.273738585741	-0.0565575590374	559.417960128	1036.82086211	1939.0618189	342.822996656	-5.48593013022	-0.0736366460432
666.249309449	1297.86321869	2340.11252814	376.0	-11.4655484402	-0.0297701149508	-0.00615085019644	613.246469893	1155.79235995	2071.80579267	302.766962827	-4.10531192678	-0.0551048580776
666.249309449	1297.86321869	2340.11252814	376.0	9.94738873515	0.504074908384	0.104147708344	723.946112522	1516.69463373	2572.89261816	332.251871909	3.65331829191	0.0490378294216
666.249309449	1297.86321869	2340.11252814	376.0	8.8162898668	0.642791266943	0.132808113005	777.166500857	1380.22577559	2546.42363183	389.031355389	1.41424577058	0.0189831647058
666.249309449	1297.86321869	2340.11252814	376.0	-18.9710808771	-0.238145793651	-0.0492036763741	579.590672139	983.619478215	1896.16788781	332.95773746	-6.04442255484	-0.0811331886555
666.249309449	1297.86321869	2340.11252814	376.0	3.83803078936	0.708360859798	0.146355549545	799.333433508	1345.66286524	2429.92676748	284.930468726	0.507703873824	0.00681481709831
666.249309449	1297.86321869	2340.11252814	376.0	-7.97536315782	0.202349993383	0.0418078498725	676.01586123	1141.53578009	2153.48005572	335.9284144	-3.57921767013	-0.0480431902031
666.249309449	1297.86321869	2340.11252814	376.0	-12.3556141127	-0.0841443080427	-0.0173851876121	614.154031821	1036.64006798	2050.97725436	400.183154557	-4.67818388105	-0.0627944145107
666.249309449	1297.86321869	2340.11252814	376.0	-7.4456761485	0.0204548833678	0.00422621557187	632.255236639	1109.80745531	2165.87532779	423.812635842	-3.68521067674	-0.049465915124
666.249309449	1297.86321869	2340.11252814	376.0	3.94457404645	-0.187030259941	-0.0386426156903	548.166150527	1472.39832953	2432.41999959	411.85551953	-0.18956245325	-0.00254446245973
666.249309449	1297.86321869	2340.11252814	376.0	-2.43256502749	0.422678981956	0.0873303681727	733.21893103	1221.29214543	2283.18776918	328.67669272	-2.76520545061	-0.0371168516861
666.249309449	1297.86321869	2340.11252814	376.0	10.0071018232	0.156029485074	0.0322374969161	623.396622923	1600.10488886	2574.28997161	350.788459825	4.05768934047	0.0544656287311
666.249309449	1297.86321869	2340.11252814	376.0	5.59090072726	0.635960874873	0.131396874974	773.07647814	1388.85914219	2470.9458965	309.010276162	1.22361427313	0.0164243526595
666.249309449	1297.86321869	2340.11252814	376.0	3.72135254095	0.633305522811	0.130848248515	775.720646706	1350.97839505	2427.19636517	300.497323415	0.305997028039	0.00410734265824
666.249309449	1297.86321869	2340.11252814	376.0	-11.2382306631	-0.418688499324	-0.08650588829	505.819582574	1177.18564012	2077.12528445	394.120061756	-4.14436530136	-0.0556290644478
666.249309449	1297.86321869	2340.11252814	376.0	9.16340547634	-0.265244867213	-0.054802658515	516.736224148	1614.85933929	2554.5465277	422.950964257	2.82742174799	0.0379519697717
666.249309449	1297.86321869	2340.11252814	376.0	9.6432570622	0.605325777032	0.125067309304	755.161477031	1504.71469161	2565.77559478	305.89942614	3.79304867852	0.0509134050808
666.249309449	1297.86321869	2340.11252814	376.0	-16.7022892817	-0.0398571654457	-0.00823495153837	624.434346922	1023.37131643	1949.26016418	301.454500821	-5.28545680321	-0.0709457289021
666.249309449	1297.86321869	2340.11252814	376.0	-1.89918230166	0.666968548592	0.137803419131	814.28908495	1068.90981674	2295.66952517	412.470623475	-2.82992506571	-0.0379855713518
666.249309449	1297.86321869	2340.11252814	376.0	7.01236974239	-0.304143209549	-0.0628395061052	511.538999995	1550.53619488	2504.209871	442.134676133	1.18944158839	0.0159656589046
666.249309449	1297.86321869	2340.11252814	376.0	-3.84697477782	0.281215635103	0.0581024039468	697.261265232	1157.8957113	2250.08898941	394.932012879	-2.99832600372	-0.0402459866271
666.249309449	1297.86321869	2340.11252814	376.0	12.6425660727	0.376571157131	0.0778039580849	689.496342299	1502.54206255	2635.96280069	443.924395838	3.07671748737	0.041298221307
666.249309449	1297.86321869	2340.11252814	376.0	-8.05987525772	-0.411102561195	-0.0849385457013	508.245545443	1180.99857609	2151.50237748	462.258255947	-3.79855705119	-0.0509873429689
666.249309449	1297.86321869	2340.11252814	376.0	-1.18812927541	0.154692589433	0.0319612788085	654.932562339	1300.7076839	2312.30896612	356.668719876	-2.39710126743	-0.0321758559387
666.249309449	1297.86321869	2340.11252814	376.0	0.526556699073	-0.0407352635576	-0.00841637676809	593.039526445	1402.28336562	2352.43454743	357.111655363	-1.28539214762	-0.0172535858741
666.249309449	1297.86321869	2340.11252814	376.0	-5.24361657535	0.241213369363	0.0498374730088	687.051903354	1145.1147711	2217.40599974	385.239325278	-3.20315556417	-0.0429953767003
666.249309449	1297.86321869	2340.11252814	376.0	-16.2593927684	-0.25073136539	-0.0518040011137	573.199939915	1004.30735506	1959.62444097	382.117145999	-5.57001567076	-0.0747653110169
666.249309449	1297.86321869	2340.11252814	376.0	6.04536349532	0.677376707525	0.139953865191	805.601351795	1239.58191574	2481.58083667	436.397569135	-1.15279788024	-0.0154737970502
666.249309449	1297.86321869	2340.11252814	376.0	-13.8552455059	-0.343759406515	-0.0710246707676	540.947215527	1045.5965185	2015.88419225	429.340458229	-5.14692559209	-0.0690862495582
666.249309449	1297.86321869	2340.11252814	376.0	2.45273542295	0.244122707976	0.0504385760282	657.88375826	1440.0414056	2397.50929706	299.584133197	0.413502817238	0.00555037338574
666.249309449	1297.86321869	2340.11252814	376.0	-13.4649742624	-0.061583771417	-0.0127239197143	609.438196202	1103.71422534	2025.01697852	311.864556972	-4.51913025095	-0.0606594664558
666.249309449	1297.86321869	2340.11252814	376.0	6.45611840154	0.447219667905	0.0924007578317	716.120597244	1414.01574033	2491.19296369	361.056626114	1.06675285472	0.0143188302647
666.249309449	1297.86321869	2340.11252814	376.0	-5.87202724761	-0.0771792626267	-0.0159461286419	605.443064849	1132.21872911	2202.70048287	465.038688904	-3.51663677086	-0.0472031781324
666.249309449	1297.86321869	2340.11252814	376.0	-1.69621326189	0.357186467814	0.0737988569864	715.563949956	1210.66082695	2300.4192291	374.194452196	-2.65054119334	-0.0355777341389
666.249309449	1297.86321869	2340.11252814	376.0	16.409772454	0.787587499232	0.162724689924	813.353756616	1565.52053307	2724.11966918	345.245379492	6.56442486324	0.0881130854127
666.249309449	1297.86321869	2340.11252814	376.0	4.95731461557	0.618395295314	0.127767622999	791.848984335	1215.43481065	2456.11926852	448.835473535	-1.73021157264	-0.0232243164113
666.249309449	1297.86321869	2340.11252814	376.0	5.99657097236	0.00883813601188	0.00182606115948	585.197506759	1608.45863429	2480.43903673	286.782895673	3.30469144253	0.0443582743963
666.249309449	1297.86321869	2340.11252814	376.0	6.37770207865	0.199542056382	0.0412276975995	646.979204418	1449.70861157	2489.35793349	392.670117506	0.856422130603	0.0114955990685
666.249309449	1297.86321869	2340.11252814	376.0	-3.41321951879	0.356842414328	0.0737277715553	720.330437626	1123.88405983	2260.23935057	416.024853117	-3.00131931309	-0.0402861652763
666.249309449	1297.86321869	2340.11252814	376.0	2.11359335225	0.0461452754646	0.00953414782327	604.091073188	1481.29184242	2389.57299097	304.190075368	0.515444636732	0.00691871995613
666.249309449	1297.86321869	2340.11252814	376.0	7.80118474596	0.775028163938	0.160129785938	815.965985901	1414.99129334	2522.66902973	291.711750487	2.5510104912	0.0342417515597
666.249309449	1297.86321869	2340.11252814	376.0	11.6841951558	0.278068672128	0.0574522049851	657.140585688	1576.07026462	2613.5358428	380.324992484	4.15537171997	0.0557768016103
666.249309449	1297.86321869	2340.11252814	376.0	7.49359438904	-0.0575591318411	-0.0118923826118	573.763098848	1554.30986181	2515.47106925	387.39810859	2.15589543923	0.0289381938151
666.249309449	1297.86321869	2340.11252814	376.0	2.03831244146	0.493575632298	0.101978436425	748.532024623	1264.26605684	2387.81133295	375.013251482	-1.7309981983	-0.023234875145
666.249309449	1297.86321869	2340.11252814	376.0	7.06790859718	-0.148302619899	-0.0306410371693	545.646278057	1620.30071258	2505.5095427	339.562552071	3.1590247899	0.0424030173141
666.249309449	1297.86321869	2340.11252814	376.0	-4.98422882049	-0.075256916469	-0.0155489496837	600.020264297	1207.843748	2223.47596508	415.61195279	-3.13952827054	-0.0421413190676
666.249309449	1297.86321869	2340.11252814	376.0	-0.0130927067487	0.0365566505255	0.00755302696807	622.021535086	1331.71350952	2339.80614407	386.071099462	-2.1522958541	-0.0288898772363
666.249309449	1297.86321869	2340.11252814	376.0	-6.34598091449	-0.0218141196066	-0.00450704950549	613.800541637	1202.31857579	2191.60943373	375.490316304	-3.29170316933	-0.0441839351588
666.249309449	1297.86321869	2340.11252814	376.0	2.88243237301	0.706173808042	0.145903679347	824.231202984	1134.10634365	2407.56468922	449.227142583	-2.18242230818	-0.0292942591702
666.249309449	1297.86321869	2340.11252814	376.0	-6.29764865731	0.0224009414449	0.00462829368696	621.765577131	1260.51360714	2192.74046293	310.461278661	-3.24873614571	-0.0436071965867
666.249309449	1297.86321869	2340.11252814	376.0	7.17499513221	0.369136503086	0.0762678725383	690.556919591	1456.02503828	2508.01548813	361.433530257	1.65297995314	0.0221876503777
666.249309449	1297.86321869	2340.11252814	376.0	17.3517278158	0.749232259718	0.154800053661	798.620682728	1601.73135175	2746.16248461	345.810450127	7.22956969737	0.0970412039915
666.249309449	1297.86321869	2340.11252814	376.0	-5.27135016081	0.469952543538	0.0970976329625	765.028495806	982.786389908	2216.75700263	468.942116913	-3.65570704746	-0.0490698932545
666.249309449	1297.86321869	2340.11252814	376.0	5.13291207774	-0.015230575687	-0.00314681315847	588.44924933	1499.72839314	2460.22844673	372.050804267	0.995033627551	0.0133561560745
666.249309449	1297.86321869	2340.11252814	376.0	3.02889902849	0.381606278218	0.0788442723591	707.300223422	1339.13640897	2410.99217377	364.555541381	-0.832530322871	-0.0111749036627
666.249309449	1297.86321869	2340.11252814	376.0	2.65542305912	0.630838995972	0.130338635531	784.141218432	1281.04915574	2402.25241582	337.062041658	-1.002224447	-0.0134526771409
666.249309449	1297.86321869	2340.11252814	376.0	-9.46678177944	0.126451985299	0.0261264432437	663.899834088	1063.49948906	2118.57918171	391.179858564	-4.01905093292	-0.0539469923882
666.249309449	1297.86321869	2340.11252814	376.0	14.8747191664	0.826266281738	0.170716173913	832.038881407	1463.48673564	2688.19769488	392.67207783	4.4752689881	0.0600707246725
666.249309449	1297.86321869	2340.11252814	376.0	-11.895370424	0.0226967642728	0.00468941410595	646.20531248	1006.43965979	2061.74747458	409.102502314	-4.68675619821	-0.0629094791707
666.249309449	1297.86321869	2340.11252814	376.0	14.2180972089	0.674828705685	0.13942741853	776.451868951	1533.58181792	2672.83200219	362.798315318	5.14913174346	0.0691158623283
666.249309449	1297.86321869	2340.11252814	376.0	-4.32788272959	-0.120608849836	-0.0249191838503	585.564693298	1251.60184962	2238.83520218	401.668659269	-2.97643885243	-0.0399521993615
666.249309449	1297.86321869	2340.11252814	376.0	-3.660349457	0.464891923037	0.0960520502142	750.816147085	1116.45602795	2254.45623193	387.184056895	-3.00382007915	-0.0403197326061
666.249309449	1297.86321869	2340.11252814	376.0	17.0249790246	0.574897941074	0.118780566338	742.726900736	1579.00984134	2738.51619521	416.779453132	5.88776814742	0.0790304449319
666.249309449	1297.86321869	2340.11252814	376.0	-11.7120983555	0.207928000754	0.0429603307343	688.569074097	1025.48137852	2066.03624722	351.985794604	-4.3928997609	-0.0589650974618
666.249309449	1297.86321869	2340.11252814	376.0	17.6384566344	0.423962101058	0.0875954754252	696.259955667	1609.57771527	2752.87226162	447.034590675	5.92900463876	0.0795839548827
666.249309449	1297.86321869	2340.11252814	376.0	-9.06134298617	-0.00302855745119	-0.000625735010576	624.88114798	1117.50286357	2128.06690571	385.682894153	-3.84858868625	-0.0516589085402
666.249309449	1297.86321869	2340.11252814	376.0	0.624385453895	-0.0739090108458	-0.0152704567863	577.220434755	1461.51045375	2354.72385037	315.992961871	-0.36485228976	-0.00489734617128
666.249309449	1297.86321869	2340.11252814	376.0	-0.973427860647	0.00791232220893	0.00163477731589	617.863067233	1295.86218379	2317.33322082	403.607969799	-2.49622294976	-0.0335063483189
666.249309449	1297.86321869	2340.11252814	376.0	5.6569731234	0.735862475277	0.152037701503	825.855891296	1221.35587082	2472.49206492	425.2803028	-1.25675017214	-0.0168691298274
666.249309449	1297.86321869	2340.11252814	376.0	-10.6402156635	-0.395966224576	-0.0818112034249	509.378004229	1212.30357026	2091.11950838	369.437933891	-3.92661579349	-0.0527062522617
666.249309449	1297.86321869	2340.11252814	376.0	-8.28486703831	0.342337954946	0.0707309824269	721.391567078	1051.66989794	2146.23731664	373.175851622	-3.78056957506	-0.0507459003363
666.249309449	1297.86321869	2340.11252814	376.0	3.91087089086	0.711061688632	0.146913572031	822.036704821	1193.25563656	2431.63130782	416.338966438	-1.8436637277	-0.0247471641302
666.249309449	1297.86321869	2340.11252814	376.0	-8.67476758492	0.128220053606	0.0264917466128	661.07264001	1093.71730949	2137.1132051	382.323255604	-3.80911282595	-0.0511290312209
666.249309449	1297.86321869	2340.11252814	376.0	16.9947657814	0.585853745472	0.121044162288	744.723109665	1607.40969977	2737.80917132	385.676361889	6.54979705521	0.0879167389961
666.249309449	1297.86321869	2340.11252814	376.0	-10.5567747453	0.437876886584	0.0904704311125	752.621823971	994.341675783	2093.07211976	346.108620005	-4.20995982699	-0.056509527879
666.249309449	1297.86321869	2340.11252814	376.0	2.13508439371	-0.36022029046	-0.074425679847	508.629188304	1435.17760135	2390.07590553	446.269115872	-1.49781235974	-0.0201048638892
666.249309449	1297.86321869	2340.11252814	376.0	1.88539369814	-0.0646139687167	-0.0133499935365	597.761208519	1330.90225274	2384.23286228	455.56940102	-2.1346445547	-0.028652947043
666.249309449	1297.86321869	2340.11252814	376.0	-5.31244747669	-0.351157945655	-0.0725532945568	515.324030695	1371.58308727	2215.79527919	328.888161229	-2.98224089901	-0.0400300791813
666.249309449	1297.86321869	2340.11252814	376.0	5.32046495527	0.681801056198	0.140867986818	799.760015188	1284.84000853	2464.61739512	380.0173714	-0.481876252024	-0.00646813761106
666.249309449	1297.86321869	2340.11252814	376.0	-2.21956515166	0.591873031653	0.122287816457	789.889179804	1091.09502002	2288.17220596	407.188006135	-2.84671765502	-0.0382109752352
666.249309449	1297.86321869	2340.11252814	376.0	3.62345492364	-0.242400843992	-0.0500828190066	522.133620438	1601.65671659	2424.90545076	301.115113736	2.10251046918	0.028221617036
666.249309449	1297.86321869	2340.11252814	376.0	3.92545945769	0.0636047717474	0.013141481766	608.803634357	1483.38817703	2431.9726967	339.780885307	0.813040748991	0.0109132986442
666.249309449	1297.86321869	2340.11252814	376.0	12.3948822559	0.726299056251	0.150061788482	806.237670584	1359.38548679	2630.16672066	464.543563288	1.65915625424	0.0222705537482
666.249309449	1297.86321869	2340.11252814	376.0	7.96786864382	0.346484416237	0.0715876893051	693.530924182	1382.25624326	2526.5696205	450.782453062	0.235511816763	0.00316123243978
666.249309449	1297.86321869	2340.11252814	376.0	-12.6649173333	-0.319877336149	-0.0660903587085	542.117670717	1079.90342789	2043.73921095	421.718112344	-4.74290875272	-0.0636632047345
666.249309449	1297.86321869	2340.11252814	376.0	-1.33810123497	0.49715367655	0.102717701767	745.632682057	1275.1278189	2308.7994535	288.038952543	-1.99272800435	-0.026748026904
666.249309449	1297.86321869	2340.11252814	376.0	0.34582041426	-0.347187792346	-0.0717330149475	516.193732211	1392.55771283	2348.20511498	439.453669944	-2.18409034556	-0.0293166489337
666.249309449	1297.86321869	2340.11252814	376.0	-14.0655274228	-0.197530084603	-0.040812000951	592.012429164	992.066854784	2010.96335877	426.884074824	-5.34048438206	-0.0716843541216
666.249309449	1297.86321869	2340.11252814	376.0	3.39043287603	-0.0488037919547	-0.0100834280898	594.574388119	1385.92561633	2419.45247263	438.952468182	-1.29552074154	-0.017389540155
666.249309449	1297.86321869	2340.11252814	376.0	-7.45940961688	0.450168935781	0.0930101106985	756.708358476	999.619424868	2165.55394917	409.226165828	-3.80556883969	-0.0510814609354
666.249309449	1297.86321869	2340.11252814	376.0	-9.5436580255	-0.303404806412	-0.0626869434735	529.839817816	1295.85590126	2116.78019104	291.084471966	-3.67222416628	-0.0492915995474
666.249309449	1297.86321869	2340.11252814	376.0	-4.844341883	0.164200602411	0.0339257442998	661.688222475	1221.4174595	2226.74947683	343.643794856	-3.05756842973	-0.0410411869762
666.249309449	1297.86321869	2340.11252814	376.0	12.0101204694	0.789860785257	0.163194377119	815.447788165	1519.80662798	2621.16286189	285.908445748	5.16944356846	0.0693885042746
666.249309449	1297.86321869	2340.11252814	376.0	4.90311616058	0.679657288888	0.140425059688	794.6479258	1315.9407911	2454.85096369	344.26224679	0.00209030617037	2.80578009446e-05
666.249309449	1297.86321869	2340.11252814	376.0	-0.79242393016	-0.282684840223	-0.0584059587237	535.921514202	1339.39431829	2321.56891648	446.253083986	-2.46642479505	-0.0331063730879
666.249309449	1297.86321869	2340.11252814	376.0	-4.29225573661	0.663683535786	0.137124697476	819.444130264	986.360008009	2239.66891391	433.864775637	-3.34367782007	-0.0448815814774
666.249309449	1297.86321869	2340.11252814	376.0	-0.0535485055411	-0.014982406033	-0.00309553843658	599.649909779	1396.84900948	2338.85943286	342.3605136	-1.36742770114	-0.0183547342435
666.249309449	1297.86321869	2340.11252814	376.0	-2.59031392445	-0.239807626155	-0.0495470301972	539.286154379	1417.67922757	2279.49626748	322.530885527	-1.93337820905	-0.0259513853564
666.249309449	1297.86321869	2340.11252814	376.0	-4.05978246197	0.590930200759	0.122093016686	785.400169259	1151.49957284	2245.10905013	308.209308032	-3.05322487214	-0.0409828841898
666.249309449	1297.86321869	2340.11252814	376.0	1.20265333923	0.240286607394	0.0496459932631	668.590355025	1352.65033407	2368.2559696	347.015280508	-1.22976720916	-0.0165069424048
666.249309449	1297.86321869	2340.11252814	376.0	-14.7616845706	-0.155469920086	-0.0321218843153	587.853017284	1071.03453874	1994.67249814	335.784942113	-4.86708274858	-0.0653299697796
666.249309449	1297.86321869	2340.11252814	376.0	15.833447656	0.807554236521	0.166850048868	824.73562378	1477.87891194	2710.63302038	408.018484662	4.75910958161	0.063880665525
666.249309449	1297.86321869	2340.11252814	376.0	-4.72141621782	0.0202524170265	0.00418438368316	625.403930776	1198.99184305	2229.62607572	405.230301894	-3.09460885065	-0.0415383738342
666.249309449	1297.86321869	2340.11252814	376.0	-12.0594646415	0.355624666212	0.0734761707049	726.123559926	1023.85412936	2057.90748524	307.929795956	-4.38452100013	-0.0588526308743
666.249309449	1297.86321869	2340.11252814	376.0	-16.4481037003	-0.131757729121	-0.027222671306	594.379528941	1064.31155605	1955.20839281	296.517307823	-5.13848006733	-0.0689728868098
666.249309449	1297.86321869	2340.11252814	376.0	0.496876763666	0.283807946401	0.0586380054547	678.851127495	1353.71937898	2351.74000354	319.169497065	-1.17238030937	-0.0157366484479
666.249309449	1297.86321869	2340.11252814	376.0	-2.38149741881	-0.0345668148817	-0.00714190390118	610.716287389	1214.31636017	2284.38280869	459.350161125	-2.84055312422	-0.0381282298553
666.249309449	1297.86321869	2340.11252814	376.0	1.45278207766	0.141798936462	0.0292973009219	640.132584664	1381.36826837	2374.10926355	352.60841052	-1.02185155935	-0.0137161283135
666.249309449	1297.86321869	2340.11252814	376.0	-9.7211147355	-0.126575939652	-0.0261520536471	583.973964317	1218.20982163	2112.62750434	310.443718397	-3.75876484077	-0.0504532193392
666.249309449	1297.86321869	2340.11252814	376.0	-6.77419808721	-0.0963844874729	-0.0199141503043	602.030767965	1115.59128924	2181.58867002	463.96661282	-3.69890945695	-0.0496497913684
666.249309449	1297.86321869	2340.11252814	376.0	-3.35428095432	0.447082598858	0.0923724377806	741.199384188	1194.1094433	2261.6185793	326.309751815	-2.90340124767	-0.0389718288278
666.249309449	1297.86321869	2340.11252814	376.0	7.65499115662	0.600423957348	0.124054536642	777.186710436	1281.64907071	2519.24793523	460.412154081	-0.633158308934	-0.00849876924744
666.249309449	1297.86321869	2340.11252814	376.0	-14.171278543	-0.352937056874	-0.0729208795194	528.732449922	1109.52014462	2008.48866356	370.236069018	-4.76792129128	-0.0639989435072
666.249309449	1297.86321869	2340.11252814	376.0	-0.836858326076	0.511737482535	0.105730884821	761.953297257	1170.01908783	2320.52910161	388.556716528	-2.57536019611	-0.0345685932364
666.249309449	1297.86321869	2340.11252814	376.0	12.1704130612	0.131534756222	0.0271766025253	621.748712543	1544.07679646	2624.91388891	459.088379907	2.96979033609	0.0398629575314
666.249309449	1297.86321869	2340.11252814	376.0	12.827918352	0.727360037713	0.150280999527	795.300580501	1502.36944277	2640.3002526	342.630229327	4.61570442226	0.0619557640572
666.249309449	1297.86321869	2340.11252814	376.0	14.4267831617	0.479827501354	0.0991379135029	718.09505777	1512.14701237	2677.71548832	447.473418176	3.83797823882	0.0515164864271
666.249309449	1297.86321869	2340.11252814	376.0	-11.2056730106	0.231224609631	0.0477736796757	692.280648971	1042.71861792	2077.88717016	342.887903266	-4.24972417967	-0.0570432775794
666.249309449	1297.86321869	2340.11252814	376.0	-3.66971503615	0.41132212376	0.0849839098678	730.996504094	1192.90329132	2254.23706683	330.337271425	-2.93932544015	-0.0394540327537
666.249309449	1297.86321869	2340.11252814	376.0	-18.3117065912	-0.338706351373	-0.0699806511102	544.15589355	1023.44872894	1911.59798809	343.993365598	-5.81213314886	-0.0780152100519
666.249309449	1297.86321869	2340.11252814	376.0	-6.24722779416	-0.270750981153	-0.0559402853623	541.886019339	1253.15633146	2193.92036787	398.87801707	-3.2384216337	-0.043468746761
666.249309449	1297.86321869	2340.11252814	376.0	21.9912707165	0.758780303657	0.156772790012	802.785146541	1593.06767316	2854.73300928	458.880189576	7.45361952779	0.100048584266
666.249309449	1297.86321869	2340.11252814	376.0	-0.70583415052	-0.133756098166	-0.0276355574724	575.426579788	1364.41938989	2323.59521476	383.749245085	-2.18463892069	-0.0293240123583
666.249309449	1297.86321869	2340.11252814	376.0	-3.91871394001	0.322485299053	0.0666291940193	709.110348456	1147.60100217	2248.41021229	391.69886167	-3.01514448501	-0.0404717380538
666.249309449	1297.86321869	2340.11252814	376.0	4.03229192837	0.499447136276	0.103191557082	744.994128664	1300.61006969	2434.47269673	388.868498375	-0.98042639883	-0.0131600858903
666.249309449	1297.86321869	2340.11252814	376.0	-3.50233807154	0.133452519671	0.0275728346428	657.647336271	1164.99843446	2258.15387615	435.508105419	-3.00825951035	-0.0403793222865
666.249309449	1297.86321869	2340.11252814	376.0	0.314153953548	-0.15323079204	-0.0316592545538	567.35967857	1386.73039514	2347.46408417	393.374010459	-1.83862236237	-0.024679494797
666.249309449	1297.86321869	2340.11252814	376.0	6.45304227236	0.603215992508	0.124631403411	759.16531846	1433.01467495	2491.1209788	298.940985399	2.0226578993	0.0271497704604
666.249309449	1297.86321869	2340.11252814	376.0	21.4209947151	0.816527133554	0.168703953214	824.445272838	1560.46207847	2841.38790912	456.480557812	7.00241446638	0.0939921404883
666.249309449	1297.86321869	2340.11252814	376.0	0.0144580115193	0.178816527512	0.0369455635355	645.195331961	1402.95248907	2340.45086188	292.30304085	-0.733271384754	-0.00984256892288
666.249309449	1297.86321869	2340.11252814	376.0	-3.14103058318	0.650609771087	0.134423506423	809.697133811	1057.44416556	2266.60887795	399.467578586	-3.0023236895	-0.040299646839
666.249309449	1297.86321869	2340.11252814	376.0	10.4260560034	0.721039905538	0.148975187095	806.046447918	1342.0093118	2584.09397087	436.038211146	1.15125691542	0.0154531129587
666.249309449	1297.86321869	2340.11252814	376.0	11.9343993237	0.2842776741	0.0587350566322	659.970480875	1559.93835753	2619.39090187	399.48206347	3.86109166024	0.0518267336945
666.249309449	1297.86321869	2340.11252814	376.0	-9.97377580497	-0.345550833721	-0.0713948003556	525.48611654	1177.0094313	2106.714951	404.219403159	-3.95120684693	-0.0530363335159
666.249309449	1297.86321869	2340.11252814	376.0	-14.6756504719	-0.402303984608	-0.0831206579768	515.320967438	1111.63551272	1996.68579286	369.729312705	-4.86409376171	-0.0652898491505
666.249309449	1297.86321869	2340.11252814	376.0	-9.30070292083	0.305263344152	0.0630709388745	706.260014576	1098.44780975	2122.46561389	317.757789563	-3.83029558968	-0.0514133636199
666.249309449	1297.86321869	2340.11252814	376.0	-6.76035545239	0.01674003109	0.0034586841095	621.339154377	1238.63168546	2181.91260325	321.941763417	-3.31386442647	-0.0444814016975
666.249309449	1297.86321869	2340.11252814	376.0	-7.82943103071	0.293359003335	0.0606113643253	706.996041948	1067.23720267	2156.89503171	382.661787092	-3.70216402661	-0.0496934768673
666.249309449	1297.86321869	2340.11252814	376.0	-5.23193490619	0.51995274371	0.107428252833	769.263285697	1072.60339816	2217.67936394	375.812680077	-3.26746934641	-0.0438586489451
666.249309449	1297.86321869	2340.11252814	376.0	-8.61244312369	0.0445040679422	0.00919505535996	635.864163686	1130.76117199	2138.57166763	371.946331947	-3.72640457581	-0.0500188533666
666.249309449	1297.86321869	2340.11252814	376.0	-2.26118143912	0.407039339631	0.0840990371138	736.580075117	1095.85260332	2287.198338	454.765659565	-2.94385448511	-0.0395148253035
666.249309449	1297.86321869	2340.11252814	376.0	6.24029303826	0.211346610173	0.0436666549944	644.77855525	1498.00764939	2486.14240732	343.356202679	1.81856549331	0.0244102750779
666.249309449	1297.86321869	2340.11252814	376.0	-6.34946744983	-0.0995679054992	-0.0205718813015	590.711348475	1250.96450804	2191.52784488	349.851988363	-3.22945762147	-0.0433484244493
666.249309449	1297.86321869	2340.11252814	376.0	2.68336872295	-0.133865862677	-0.0276582360902	569.635126276	1411.83998495	2402.9063758	421.431264575	-1.18397883527	-0.0158923333593
666.249309449	1297.86321869	2340.11252814	376.0	-9.48280702188	-0.23835145311	-0.0492461679978	552.456133884	1212.08642152	2118.204173	353.661617602	-3.72738794984	-0.050032053018
666.249309449	1297.86321869	2340.11252814	376.0	-14.877638463	0.0544328628714	0.011246459271	642.590826098	1063.42545774	1991.95904658	285.942762743	-4.82643012976	-0.0647842970438
666.249309449	1297.86321869	2340.11252814	376.0	-15.4750354567	-0.117763497783	-0.0243313011948	599.495765771	1061.95476291	1977.97928469	316.528755999	-4.98415508183	-0.0669014104944
666.249309449	1297.86321869	2340.11252814	376.0	-0.327625437775	0.611787367218	0.126402348599	787.584285838	1216.68279742	2332.44572423	328.178640971	-2.29407706828	-0.0307929807822
666.249309449	1297.86321869	2340.11252814	376.0	7.86730881062	0.705949566249	0.145857348398	790.52617929	1448.71196779	2524.21640725	284.978260166	2.90802287308	0.0390338640682
666.249309449	1297.86321869	2340.11252814	376.0	-7.72682009348	0.124551965388	0.0257338771462	654.109897863	1162.78963684	2159.29624311	342.396708408	-3.51982019445	-0.0472459086504
666.249309449	1297.86321869	2340.11252814	376.0	5.08996735592	0.274056103108	0.0566231617991	668.218348806	1426.73435724	2459.22349192	364.270785866	0.558497615469	0.00749661228817
666.249309449	1297.86321869	2340.11252814	376.0	-7.71258454286	0.327771787041	0.0677214436036	715.451456686	1073.3932335	2159.62937101	370.784680822	-3.6514919466	-0.0490133147194
666.249309449	1297.86321869	2340.11252814	376.0	6.60331653125	-0.214197412393	-0.0442556637177	532.236735264	1571.07301459	2494.63756556	391.327815707	1.87879990757	0.0252187907056
666.249309449	1297.86321869	2340.11252814	376.0	-2.1233805645	0.394930233922	0.0815971557689	719.997666797	1266.35356527	2290.42303353	304.071801467	-2.44331019641	-0.0327961100189
666.249309449	1297.86321869	2340.11252814	376.0	-6.87682978018	0.376085502272	0.0777036161719	737.70611318	997.754040981	2179.18697292	443.726818758	-3.829112162	-0.0513974786846
666.249309449	1297.86321869	2340.11252814	376.0	10.7078162056	0.0705738478065	0.0145813735137	605.14657632	1558.56340078	2590.68747666	426.977499564	2.94542919929	0.0395359624065
666.249309449	1297.86321869	2340.11252814	376.0	12.7329186707	0.5825181329	0.120354986136	749.91291505	1490.28752308	2638.07715315	397.876715022	3.69737846063	0.0496292410822
666.249309449	1297.86321869	2340.11252814	376.0	9.13248933779	-0.0416863356884	-0.00861287927447	574.792692231	1594.0608557	2553.82305527	384.969507338	3.1715099465	0.0425706033088
666.249309449	1297.86321869	2340.11252814	376.0	4.82630418018	0.0723560511811	0.0149495973515	622.110305877	1398.06892767	2453.05347691	432.874243363	-0.629887730308	-0.0084548688632
666.249309449	1297.86321869	2340.11252814	376.0	5.36928661884	0.64674547416	0.133625097967	786.255132309	1306.53886996	2465.75987698	372.965874712	-0.239255574628	-0.00321148422319
666.249309449	1297.86321869	2340.11252814	376.0	5.67543334109	0.445455483294	0.092036256879	726.3547307	1331.00350044	2472.92405478	415.56582364	-0.511266498944	-0.00686263756972
666.249309449	1297.86321869	2340.11252814	376.0	-12.521720423	0.104899878392	0.0216735285935	666.061763654	1005.31330951	2047.09017979	375.71510662	-4.67263194039	-0.0627198918174
666.249309449	1297.86321869	2340.11252814	376.0	0.782117058909	-0.114849352866	-0.0237292051376	570.100297251	1439.16997762	2358.41494742	349.144672551	-0.853365442714	-0.0114545697009
666.249309449	1297.86321869	2340.11252814	376.0	-10.4258284974	-0.451618574892	-0.0933096229115	501.414628412	1134.19203072	2096.13640931	460.529750182	-4.33571472755	-0.0581975131215
666.249309449	1297.86321869	2340.11252814	376.0	-10.7438300407	-0.408845370057	-0.0844721838961	515.878150395	1103.80281387	2088.69481536	469.01385109	-4.51859007106	-0.0606522157189
666.249309449	1297.86321869	2340.11252814	376.0	13.2035013769	0.412721184431	0.0852729719898	692.805566369	1602.54039792	2649.08931802	353.743353724	5.3745191022	0.0721411960027
666.249309449	1297.86321869	2340.11252814	376.0	0.00656207332736	-0.346773988729	-0.0716475183325	517.416445027	1374.01720139	2340.26608804	448.832441621	-2.32953289732	-0.0312688979506
666.249309449	1297.86321869	2340.11252814	376.0	-6.53768414529	0.0435548643654	0.00899893891846	635.82873824	1136.35271568	2187.12336241	414.941908486	-3.46962340031	-0.0465721261786
666.249309449	1297.86321869	2340.11252814	376.0	-9.65861800134	0.393667584083	0.0813362777031	740.165507666	1004.14741502	2114.08999825	369.777075563	-4.08573421337	-0.0548420699781
666.249309449	1297.86321869	2340.11252814	376.0	-5.23738585125	-0.11010594893	-0.022749163002	592.614832903	1183.74643215	2217.55180569	441.190540634	-3.26382451454	-0.0438097250273
666.249309449	1297.86321869	2340.11252814	376.0	-1.78023351294	0.678675184001	0.140222145455	819.5120102	1046.25724166	2298.45306068	432.683808819	-2.87203263665	-0.0385507736464
666.249309449	1297.86321869	2340.11252814	376.0	-7.03854171018	-0.208698848123	-0.0431195967196	565.938026063	1155.42127579	2175.40273178	454.04342993	-3.6388254616	-0.0488432947866
666.249309449	1297.86321869	2340.11252814	376.0	-14.3855449959	-0.389994712046	-0.0805774198443	510.095357821	1204.18248333	2003.47458745	289.196746296	-4.50657857601	-0.0604909875974
666.249309449	1297.86321869	2340.11252814	376.0	-8.4305518982	0.236483864781	0.0488603026407	705.517052141	977.056442255	2142.82812698	460.254632585	-4.26160855982	-0.0572027994607
666.249309449	1297.86321869	2340.11252814	376.0	1.92123600485	0.517005293208	0.106819275456	745.784878803	1319.85721618	2385.07161259	319.429517607	-0.840577908937	-0.0112829249522
666.249309449	1297.86321869	2340.11252814	376.0	10.5927593919	0.389481933233	0.0804714738086	695.457203875	1471.06841599	2587.99501775	421.469397879	2.32536757721	0.0312129876135
666.249309449	1297.86321869	2340.11252814	376.0	10.9328490883	-0.0874882354099	-0.0180760816963	566.156352164	1564.75504029	2595.95349934	465.042106887	2.53741220286	0.0340592241995
666.249309449	1297.86321869	2340.11252814	376.0	5.44748324463	-0.326535302122	-0.0674659715129	502.191575605	1598.22223597	2467.58976602	367.175954441	1.9619083508	0.0263343402792
666.249309449	1297.86321869	2340.11252814	376.0	15.1292185338	0.475234749445	0.0981889978192	711.459196719	1597.60893001	2694.15326646	385.085139731	5.6976444631	0.0764784491692
666.249309449	1297.86321869	2340.11252814	376.0	3.41945479491	0.03614108425	0.00746716616736	617.006887719	1371.48944815	2420.13161819	431.635282323	-1.28686483065	-0.0172733534315
666.249309449	1297.86321869	2340.11252814	376.0	7.76377531391	0.221815890742	0.0458297294921	653.579587324	1444.47730483	2521.79360692	423.736714768	0.949987349551	0.0127515080477
666.249309449	1297.86321869	2340.11252814	376.0	1.63383951488	0.714059704741	0.147532996847	827.700522552	1109.1462818	2378.34621132	441.499406966	-2.35251444582	-0.0315773751116
666.249309449	1297.86321869	2340.11252814	376.0	-12.3037151219	0.214504141798	0.0443190375616	681.764781882	1088.40462719	2052.19174915	282.022340078	-4.34105897053	-0.0582692479265
666.249309449	1297.86321869	2340.11252814	376.0	5.48553698439	0.795100212264	0.16427690336	828.271248677	1343.99327184	2468.48026635	296.215745829	1.03356142786	0.0138733077565
666.249309449	1297.86321869	2340.11252814	376.0	-3.1676001073	-0.120212257792	-0.0248372433455	579.553444416	1353.42832455	2265.98712119	333.005352229	-2.56824407067	-0.0344730747741
666.249309449	1297.86321869	2340.11252814	376.0	2.74149995675	-0.275340629774	-0.0568885598707	519.196877442	1533.36311284	2404.26671209	351.706721804	0.56932849385	0.00764199320605
666.249309449	1297.86321869	2340.11252814	376.0	-3.06160116707	0.435178597793	0.0899129334283	738.770136023	1178.03102604	2268.46761567	351.66645361	-2.85656071018	-0.038343096781
666.249309449	1297.86321869	2340.11252814	376.0	-6.84769206176	0.212757116079	0.0439580818346	690.261498862	1037.34471768	2179.86882832	452.262611779	-3.79494138896	-0.0509388105901
666.249309449	1297.86321869	2340.11252814	376.0	-9.29072142531	0.117891062927	0.0243576576295	649.986658778	1184.62853473	2122.69919211	288.083998605	-3.76396555946	-0.0505230276437
666.249309449	1297.86321869	2340.11252814	376.0	-7.97218644059	0.191974847973	0.0396642247879	676.912160133	1101.91191912	2153.55439448	374.730315225	-3.66446040676	-0.0491873880102
666.249309449	1297.86321869	2340.11252814	376.0	3.64271444001	0.55572966751	0.114820179238	764.169698105	1276.13480484	2425.35614512	385.051642175	-1.2183337921	-0.0163534737195
666.249309449	1297.86321869	2340.11252814	376.0	-6.62063238076	0.238303807838	0.0492363239334	685.952223072	1142.86795558	2185.18228036	356.362101704	-3.38318502565	-0.0454118795389
666.249309449	1297.86321869	2340.11252814	376.0	-1.43595894083	-0.00916865298784	-0.00189434979088	607.258000125	1352.39652713	2306.50947307	346.85494581	-2.15498376177	-0.0289259565338
666.249309449	1297.86321869	2340.11252814	376.0	-13.006686274	-0.42527651776	-0.087867049124	511.591460124	1098.97481777	2035.74143315	425.175155254	-4.78566048127	-0.0642370534399
666.249309449	1297.86321869	2340.11252814	376.0	13.1983350033	0.640794028311	0.132395460395	766.235695121	1518.23659088	2648.96841906	364.496133064	4.58046770521	0.0614827879894
666.249309449	1297.86321869	2340.11252814	376.0	6.62147859488	0.454947960492	0.0939975124984	727.827881838	1340.20568785	2495.06257829	427.029008598	-0.240498863974	-0.00322817267079
666.249309449	1297.86321869	2340.11252814	376.0	-0.0502047301862	-0.132964054359	-0.0274719120577	567.686852953	1419.94377541	2338.93768096	351.307052598	-1.31624476698	-0.017667714993
666.249309449	1297.86321869	2340.11252814	376.0	4.2133694391	-0.252547017118	-0.0521791357681	535.687513031	1437.8193593	2438.71011424	465.203241912	-0.987585320807	-0.0132561788028
666.249309449	1297.86321869	2340.11252814	376.0	9.98271787363	0.618112435162	0.127709180819	757.446539269	1532.15413882	2573.71935975	284.118681661	4.42735185464	0.0594275416731
666.249309449	1297.86321869	2340.11252814	376.0	-0.0840726955105	0.023651406709	0.00488665427872	611.454082063	1379.30014317	2338.14513246	347.39090723	-1.54273129444	-0.02070780261
666.249309449	1297.86321869	2340.11252814	376.0	-7.02378434276	-0.279109334686	-0.0576672179104	538.132781798	1277.8392286	2175.74807079	359.776060393	-3.28833450658	-0.0441387182092
666.249309449	1297.86321869	2340.11252814	376.0	-10.3748953655	0.344090858088	0.0710931524975	717.137541082	1085.95251591	2097.32830191	294.238244918	-4.02322033846	-0.0540029575632
666.249309449	1297.86321869	2340.11252814	376.0	8.43615638082	-0.0680267784395	-0.0140551195123	573.043751769	1535.9695149	2537.5280805	428.514813833	1.82425287531	0.024486615776
666.249309449	1297.86321869	2340.11252814	376.0	-13.5862143312	-0.393713338328	-0.0813457310595	510.656493911	1188.12230022	2022.17982448	323.401030346	-4.40235989819	-0.0590920791703
666.249309449	1297.86321869	2340.11252814	376.0	-3.14043748461	0.0867021896998	0.0179136755578	641.868670759	1219.76787339	2266.62275713	404.986212981	-2.84975813036	-0.0382517869848
666.249309449	1297.86321869	2340.11252814	376.0	3.02081413093	-0.227306609307	-0.0469641754767	539.341846584	1457.8782594	2410.80297807	413.582872091	-0.659885278199	-0.00885752051273
666.249309449	1297.86321869	2340.11252814	376.0	6.50835736027	0.324902482201	0.0671286120251	672.482618723	1520.63620366	2492.41541411	299.296591724	2.68157830618	0.0359943396802
666.249309449	1297.86321869	2340.11252814	376.0	6.983128258	-0.0158855095996	-0.00328213008256	583.983942603	1550.3032952	2503.52558736	369.238349564	2.1662800064	0.0290775839785
666.249309449	1297.86321869	2340.11252814	376.0	17.8488286923	0.836808024161	0.172894219868	830.367015127	1585.6168279	2757.7952045	341.811361467	7.37294410564	0.0989656926931
666.249309449	1297.86321869	2340.11252814	376.0	7.45141186938	-0.287634857171	-0.059428689498	510.671308192	1619.02977669	2514.48395082	384.782865938	2.69968805051	0.0362374234968
666.249309449	1297.86321869	2340.11252814	376.0	-3.94431755545	0.0457201877184	0.00944631977652	627.301659702	1288.45580597	2247.81105888	332.05359321	-2.89579438515	-0.0388697232906
666.249309449	1297.86321869	2340.11252814	376.0	-4.56148000687	0.00243417518005	0.000502928756209	615.844210617	1287.31732198	2233.36876303	330.207230435	-2.97610125385	-0.0399476678369
666.249309449	1297.86321869	2340.11252814	376.0	5.31058282248	0.745298537192	0.153987301073	827.865424865	1226.18268137	2464.38614209	410.338035853	-1.185478126	-0.0159124580672
666.249309449	1297.86321869	2340.11252814	376.0	-2.68429050359	0.357339435579	0.0738304618965	713.089661373	1245.98682273	2277.29710978	318.220625672	-2.75720355373	-0.0370094436742
666.249309449	1297.86321869	2340.11252814	376.0	-1.83100901038	0.224012688328	0.0462836132909	676.613132015	1260.7654533	2297.2648569	359.886271583	-2.63143226533	-0.0353212384608
666.249309449	1297.86321869	2340.11252814	376.0	-15.9118664362	0.0477104246613	0.00985752575646	646.963576395	1020.01050429	1967.75694821	300.782867518	-5.12417064348	-0.0687808140064
666.249309449	1297.86321869	2340.11252814	376.0	17.0037073316	0.810286962781	0.167414661732	823.563206833	1520.50274643	2738.01841366	393.952460399	5.77448605366	0.0775098799149
666.249309449	1297.86321869	2340.11252814	376.0	4.38304868976	-0.109320833558	-0.0225869490823	570.019626717	1460.31843834	2442.68079965	412.342734591	-0.116543209758	-0.00156433838602
666.249309449	1297.86321869	2340.11252814	376.0	0.0116928420252	-0.400891717217	-0.0828288671936	503.132393202	1371.66838273	2340.3861538	465.585377875	-2.35536275839	-0.0316156074952
666.249309449	1297.86321869	2340.11252814	376.0	-8.03536602226	-0.221779727016	-0.0458222576479	554.212253639	1269.87911236	2152.07592117	327.984555171	-3.44606514113	-0.0462559079346
666.249309449	1297.86321869	2340.11252814	376.0	-1.03632049849	0.279206821698	0.0576873598549	694.888925161	1199.49765455	2315.86146233	421.474882611	-2.60309629923	-0.0349408899225
666.249309449	1297.86321869	2340.11252814	376.0	3.55224552473	0.704996732869	0.145660481998	824.121193173	1130.54099715	2423.2390707	468.576880375	-2.12884278107	-0.0285750708869
666.249309449	1297.86321869	2340.11252814	376.0	-8.50002003588	0.314406246787	0.0649599683445	720.737663596	1001.25616054	2141.20249439	419.208670254	-4.03661108884	-0.0541826991791
666.249309449	1297.86321869	2340.11252814	376.0	8.33300919283	0.737973552578	0.1524738745	815.594656883	1302.5607891	2535.11432024	416.95887425	0.320931629442	0.0043078071066
666.249309449	1297.86321869	2340.11252814	376.0	-5.06035108956	-0.379134575629	-0.078333590006	502.895955277	1423.62926602	2221.69461833	295.169397034	-2.48700409779	-0.0333826053395
666.249309449	1297.86321869	2340.11252814	376.0	-4.86500464969	0.322640909016	0.0666613448381	709.795475374	1134.47307102	2226.26594484	381.997398451	-3.15482293363	-0.0423466165588
666.249309449	1297.86321869	2340.11252814	376.0	-4.13833721581	0.150496173522	0.0310942507277	661.431492411	1172.23993636	2243.2707805	409.599351728	-3.04570727405	-0.0408819768329
666.249309449	1297.86321869	2340.11252814	376.0	16.4747251133	0.531598080959	0.109834314248	727.762986418	1611.33461327	2725.6396345	386.542034808	6.34843228322	0.0852138561506
666.249309449	1297.86321869	2340.11252814	376.0	15.1827231935	0.33060545272	0.0683069117189	671.429412038	1582.53313114	2695.40533571	441.442792531	4.77526245497	0.064097482617
666.249309449	1297.86321869	2340.11252814	376.0	-13.5793911447	-0.291781202511	-0.0602853724196	557.697162226	1031.28007356	2022.33949472	433.362258938	-5.14715051354	-0.0690892686381
666.249309449	1297.86321869	2340.11252814	376.0	12.2742145701	0.756263554297	0.156252800475	808.457267625	1447.45521898	2627.34296103	371.430474429	3.5729849272	0.0479595292241
666.249309449	1297.86321869	2340.11252814	376.0	4.73888669902	0.170959552014	0.0353222214905	635.590023981	1482.93982606	2451.00780948	332.477959443	1.2358924553	0.0165891604738
666.249309449	1297.86321869	2340.11252814	376.0	-18.1741538317	-0.292773903571	-0.0604904759444	561.289222134	1001.56653616	1914.81687744	351.961119145	-5.88808313471	-0.0790346729492
666.249309449	1297.86321869	2340.11252814	376.0	8.6426726758	0.773030137188	0.159716970493	815.249170578	1419.16896751	2542.3607942	307.94265611	2.72177467429	0.0365338882455
666.249309449	1297.86321869	2340.11252814	376.0	-2.86112222126	-0.370095210498	-0.0764659525822	512.821923622	1312.73742215	2273.1590486	447.59970282	-2.76511717084	-0.0371156667226
666.249309449	1297.86321869	2340.11252814	376.0	11.9682804335	0.323686593538	0.0668773953591	673.296590807	1523.54422717	2620.18375797	423.342939997	3.2539768579	0.0436775417168
666.249309449	1297.86321869	2340.11252814	376.0	-8.64825825838	-0.33234516668	-0.0686663567521	530.159961932	1167.49619175	2137.73355317	440.077399487	-3.84835525331	-0.0516557752122
666.249309449	1297.86321869	2340.11252814	376.0	17.6688955586	0.781572934265	0.161482011212	810.468016328	1588.33113787	2753.58456669	354.785412501	7.13369956019	0.0957543565126
666.249309449	1297.86321869	2340.11252814	376.0	-1.40238594878	0.12028092164	0.0248514300908	650.971464454	1222.48067348	2307.29511886	433.842980923	-2.6477928674	-0.0355408438577
666.249309449	1297.86321869	2340.11252814	376.0	4.00147486842	0.58744719848	0.121373388116	760.470658531	1366.25255567	2433.75154285	307.028328649	0.441973832631	0.00593253466618
666.249309449	1297.86321869	2340.11252814	376.0	-17.3496218728	-0.481677988161	-0.0995202454878	501.895728159	1056.88130956	1934.11185311	375.334815397	-5.64129118248	-0.075722029295
666.249309449	1297.86321869	2340.11252814	376.0	1.6742902494	0.114170773386	0.0235890027658	628.20843777	1418.05404933	2379.29280403	333.030316926	-0.460560574581	-0.00618202113532
666.249309449	1297.86321869	2340.11252814	376.0	-6.51759653158	0.473750573481	0.0978823498928	763.855952787	996.089671508	2187.59343517	427.647810878	-3.70180776902	-0.0496886948862
666.249309449	1297.86321869	2340.11252814	376.0	4.99774550293	0.424150520688	0.0876344051009	723.805947954	1309.7903132	2457.06539678	423.469135631	-0.986742556037	-0.013244866524
666.249309449	1297.86321869	2340.11252814	376.0	10.6983313443	0.31472967164	0.0650267916613	672.465349047	1502.14309701	2590.46552023	415.857074173	2.67705356763	0.0359336049346
666.249309449	1297.86321869	2340.11252814	376.0	6.09106540467	0.416361177688	0.0860250367123	725.58453623	1288.20178208	2482.65031277	468.863994469	-1.2475391073	-0.0167454913731
666.249309449	1297.86321869	2340.11252814	376.0	-5.42806953571	0.142768624156	0.0294976496191	666.762146473	1085.87378608	2213.0895929	460.453660345	-3.49325145161	-0.0468892812297
666.249309449	1297.86321869	2340.11252814	376.0	6.98889491849	0.235893690467	0.0487383657989	646.495174671	1553.77261534	2503.66053371	303.392743697	3.07945472753	0.0413349627856
666.249309449	1297.86321869	2340.11252814	376.0	-8.46060566067	0.141306129726	0.0291954813484	662.35969161	1114.5725547	2142.12483512	365.192588809	-3.71228732104	-0.049829360014
666.249309449	1297.86321869	2340.11252814	376.0	5.80473284407	0.333826979684	0.0689725164636	678.147823084	1481.19472897	2475.94980865	316.6072566	1.87062381343	0.0251090444756
666.249309449	1297.86321869	2340.11252814	376.0	-6.55769705284	0.410267065003	0.0847659225213	731.153497889	1163.81922103	2186.65503785	291.682318936	-3.4007058196	-0.0456470579811
666.249309449	1297.86321869	2340.11252814	376.0	4.68396422528	0.667973967302	0.138011150269	804.249041167	1227.87780157	2449.72256179	417.595719055	-1.4677330242	-0.0197011144188
666.249309449	1297.86321869	2340.11252814	376.0	-3.05311694006	0.610664550488	0.126170361671	796.419844222	1074.39052129	2268.66615613	397.85579062	-2.97017587823	-0.0398681325937
666.249309449	1297.86321869	2340.11252814	376.0	2.8992547773	-0.211211725568	-0.0436387862743	541.084908113	1477.47908068	2407.95835241	389.394363621	-0.266595817498	-0.00357846734897
666.249309449	1297.86321869	2340.11252814	376.0	10.6503102551	0.479583509817	0.0990875020283	721.971057421	1456.46037136	2589.34177271	410.910343925	2.39559387903	0.0321556225373
666.249309449	1297.86321869	2340.11252814	376.0	11.5860127589	0.301071727543	0.062204902385	665.388649735	1546.35529221	2611.23826423	399.49432228	3.61236216468	0.0484880827473
666.249309449	1297.86321869	2340.11252814	376.0	10.8412769289	0.0520566392388	0.010755503975	599.939905163	1566.92702397	2593.81060777	426.943678633	3.06535372982	0.0411456876485
666.249309449	1297.86321869	2340.11252814	376.0	-2.60920786093	0.265735357685	0.0549039995217	690.015492647	1214.13769732	2279.0541281	374.900938141	-2.7652379264	-0.0371172876027
666.249309449	1297.86321869	2340.11252814	376.0	5.04560566299	0.646416068498	0.133557038946	780.594742636	1348.20911054	2458.18537838	329.381525212	0.461443369573	0.00619387073253
666.249309449	1297.86321869	2340.11252814	376.0	8.20294745437	0.753778149033	0.15573928699	830.44829391	1231.91339612	2532.0707292	469.709039165	-0.828128742179	-0.0111158220427
666.249309449	1297.86321869	2340.11252814	376.0	-10.5508479715	0.147686815965	0.0305138049514	664.005684894	1104.47756707	2093.21081294	324.727560977	-4.02579806481	-0.0540375579169
666.249309449	1297.86321869	2340.11252814	376.0	-4.37499690419	-0.230808389239	-0.047687683727	548.801265978	1356.06938579	2237.73267748	332.86202571	-2.85612160158	-0.0383372027058
666.249309449	1297.86321869	2340.11252814	376.0	-16.4052417142	-0.00341131781152	-0.000704817729652	640.168706763	990.397069102	1956.21141152	325.645635651	-5.36577480732	-0.0720238229171
666.249309449	1297.86321869	2340.11252814	376.0	-5.31340798626	0.414351779179	0.0856098717311	746.152027889	1013.2628006	2215.77280218	456.357973699	-3.56457201465	-0.0478466042235
666.249309449	1297.86321869	2340.11252814	376.0	-0.681587952922	-0.229597755265	-0.0474375527406	535.824031521	1471.53565347	2324.16260307	316.80291807	-0.803273665065	-0.0107821968465
666.249309449	1297.86321869	2340.11252814	376.0	0.0231785988701	-0.342695884953	-0.0708049349076	508.497488277	1468.47742106	2340.65493344	363.680024097	-1.09505964637	-0.0146987871996
666.249309449	1297.86321869	2340.11252814	376.0	-14.8519318783	-0.210151301073	-0.0434196903044	576.891949117	1044.04208547	1992.56060959	371.626574998	-5.07454788479	-0.0681147367086
666.249309449	1297.86321869	2340.11252814	376.0	2.55532274789	0.526735537914	0.108829656594	744.898828616	1347.00060566	2399.9099559	308.010521621	-0.281396716162	-0.00377713712969
666.249309449	1297.86321869	2340.11252814	376.0	-6.02548244531	0.656953770628	0.13573425013	811.804751339	1041.40079143	2199.10945856	345.903915788	-3.3951877239	-0.0455729895825
666.249309449	1297.86321869	2340.11252814	376.0	-6.87340110597	-0.289498415753	-0.0598137222631	537.054428111	1243.92737998	2179.26720775	398.285399657	-3.34075188706	-0.0448423072088
666.249309449	1297.86321869	2340.11252814	376.0	-3.48337679843	0.104498518976	0.0215906030943	650.078102999	1164.96825882	2258.59759128	443.551229461	-3.02349283036	-0.0405837963807
666.249309449	1297.86321869	2340.11252814	376.0	-1.50318559963	0.151513119996	0.0313043636355	650.325203522	1323.62644187	2304.9362936	330.984648215	-2.18488556912	-0.0293273230754
666.249309449	1297.86321869	2340.11252814	376.0	2.86185851473	-0.0720308110918	-0.0148823989859	591.091991737	1371.07463278	2407.08323778	444.916613267	-1.619576168	-0.0217392774228
666.249309449	1297.86321869	2340.11252814	376.0	5.69452201202	-0.0597869583023	-0.0123526773352	587.973991542	1417.77585269	2473.37075116	467.620906931	-0.619146312279	-0.00831068875542
666.249309449	1297.86321869	2340.11252814	376.0	-13.1655220194	-0.212865207547	-0.0439804147824	563.644173111	1143.82752331	2032.02449797	324.552801553	-4.4092840183	-0.0591850203798
666.249309449	1297.86321869	2340.11252814	376.0	11.1201931949	0.258687768021	0.0534478859548	648.967975258	1621.86363991	2600.33756225	329.505947083	4.98694683195	0.0669388836504
666.249309449	1297.86321869	2340.11252814	376.0	-12.9618289629	-0.318542585927	-0.0658145838692	534.123542665	1149.55022599	2036.7911447	353.117376049	-4.40627376522	-0.0591446142983
666.249309449	1297.86321869	2340.11252814	376.0	13.5113860992	0.778862314863	0.160921965881	819.673819297	1403.23091664	2656.29416698	433.389431041	2.8761048827	0.0386054346671
666.249309449	1297.86321869	2340.11252814	376.0	5.1529191199	0.706139144234	0.145896517404	797.393326408	1362.45344139	2460.69663403	300.849866233	0.964752539102	0.0129496985114
666.249309449	1297.86321869	2340.11252814	376.0	-0.253548336262	-0.0331718900831	-0.00685369629817	602.901751598	1346.83823008	2334.17921176	384.439230084	-2.14059450577	-0.028732812158
666.249309449	1297.86321869	2340.11252814	376.0	4.48604148349	0.619806675163	0.128059230406	767.923587432	1386.876464	2445.09094692	290.290895485	0.990616310431	0.0132968632273
666.249309449	1297.86321869	2340.11252814	376.0	-6.80132394756	-0.0831168861702	-0.0171729103657	604.785884538	1121.50796318	2180.95389437	454.660046651	-3.65847051893	-0.0491069868313
666.249309449	1297.86321869	2340.11252814	376.0	6.06580720678	0.293563311831	0.0606535768245	674.964189464	1415.36991981	2482.05924252	391.725133244	0.505016363381	0.00677874313263
666.249309449	1297.86321869	2340.11252814	376.0	0.259308102386	-0.246051680861	-0.0508371241448	537.558143961	1427.68555514	2346.18062953	380.936930431	-1.47926067654	-0.0198558480073
666.249309449	1297.86321869	2340.11252814	376.0	6.82783756266	-0.115300967071	-0.0238225138576	566.942341561	1477.88758676	2499.89161035	455.061682024	0.388538831772	0.00521528633251
666.249309449	1297.86321869	2340.11252814	376.0	-5.29776513196	0.554339749837	0.114533006165	773.910162459	1151.25481422	2216.13886258	290.973885903	-3.2479521832	-0.0435966736
666.249309449	1297.86321869	2340.11252814	376.0	-16.8718356152	-0.486563889864	-0.100529729311	501.297974559	1054.78917188	1945.29258918	389.205442748	-5.61041584792	-0.0753075952741
666.249309449	1297.86321869	2340.11252814	376.0	13.9599900984	0.808988379829	0.167146359469	831.980124039	1379.32888585	2666.79200536	455.482995476	2.56994266674	0.0344958747214
666.249309449	1297.86321869	2340.11252814	376.0	-1.41355722118	-0.0698428476106	-0.0144303404154	591.376629234	1362.1875443	2307.03369852	353.469524982	-2.15553384606	-0.0289333402156
666.249309449	1297.86321869	2340.11252814	376.0	3.93367439342	0.0868780678857	0.017950014026	611.012239181	1517.19982789	2432.16493544	303.952868373	1.52749932907	0.0205033466989
666.249309449	1297.86321869	2340.11252814	376.0	11.3301553649	0.105476542685	0.0217926741084	615.128398983	1543.71994874	2605.2509133	446.402565572	2.80669884787	0.0376738100386
666.249309449	1297.86321869	2340.11252814	376.0	-1.30850365889	0.0446713704922	0.00922962200251	628.494677991	1272.57609702	2309.49207009	408.421295076	-2.56208756894	-0.0343904371669
666.249309449	1297.86321869	2340.11252814	376.0	5.77364709011	-0.326128793114	-0.0673819820483	502.584980597	1594.88437712	2475.22236703	377.75300931	1.92441491792	0.0258310727238
666.249309449	1297.86321869	2340.11252814	376.0	-7.71577476679	0.0587049097999	0.012129113595	632.661758071	1224.91380604	2159.55471618	301.979152067	-3.48245627126	-0.0467443794799
666.249309449	1297.86321869	2340.11252814	376.0	13.9380260037	0.764235428092	0.157899881837	805.362402785	1552.40217419	2666.27802083	308.513443854	5.92925321914	0.0795872915321
666.249309449	1297.86321869	2340.11252814	376.0	3.54018178924	0.258835247529	0.0534783569274	667.362466129	1399.01061093	2422.95676571	356.583688654	-0.148862522609	-0.00199815466589
666.249309449	1297.86321869	2340.11252814	376.0	9.2718340811	0.799580847417	0.165202654425	825.997943412	1399.84191572	2557.08387906	331.244019932	2.53512489889	0.0340285221327
666.249309449	1297.86321869	2340.11252814	376.0	4.47660211518	0.338645728701	0.0699681257647	692.685461717	1366.37762993	2444.87005508	385.806963429	-0.369334948666	-0.00495751608948
666.249309449	1297.86321869	2340.11252814	376.0	-2.65473530248	0.39369677531	0.0813423089484	719.488953267	1265.26296575	2277.98873474	293.236815722	-2.53508599243	-0.0340279998984
666.249309449	1297.86321869	2340.11252814	376.0	-3.20533066212	-0.0560417892407	-0.0115788820745	599.914147069	1312.13575441	2265.10418375	353.054282271	-2.76324859572	-0.0370905851774
666.249309449	1297.86321869	2340.11252814	376.0	-0.995403562658	-0.267567335609	-0.0552825073573	538.21665644	1375.58333713	2316.81896467	403.018971092	-2.34776379647	-0.0315136080063
666.249309449	1297.86321869	2340.11252814	376.0	-13.7327649684	-0.276301522208	-0.0570870913653	552.375035012	1087.62383518	2018.75037466	378.751504466	-4.75986473222	-0.0638908017748
666.249309449	1297.86321869	2340.11252814	376.0	5.37252983575	0.781554071957	0.161478114041	831.674552274	1277.69091791	2465.83577191	356.470301721	-0.210655206133	-0.0028275866595
666.249309449	1297.86321869	2340.11252814	376.0	-3.74190036087	0.178531072476	0.0368865852223	669.982663084	1157.57563593	2252.54784901	424.989549999	-3.03061495577	-0.0406793953794
666.249309449	1297.86321869	2340.11252814	376.0	7.1215018028	0.316626653512	0.0654187300645	669.72698369	1529.73403149	2506.76368402	307.302668843	2.90157784109	0.0389473535716
666.249309449	1297.86321869	2340.11252814	376.0	-13.0112402863	-0.246749992909	-0.0509814034937	552.627827466	1161.29853503	2035.63486414	321.708501646	-4.35036820566	-0.0583942041028
666.249309449	1297.86321869	2340.11252814	376.0	-4.01912311719	0.280160891861	0.0578844817894	692.54777256	1231.40568734	2246.06052456	322.107064651	-2.96439708173	-0.0397905648555
666.249309449	1297.86321869	2340.11252814	376.0	0.527930153858	-0.330698504008	-0.0683261371918	510.626682228	1477.03522208	2352.46668781	364.804783507	-0.861572924385	-0.0115647372401
666.249309449	1297.86321869	2340.11252814	376.0	-1.61089754227	0.444229383129	0.0917829303985	729.428073177	1287.15155911	2302.41571294	285.836080657	-2.00270933298	-0.0268820044695
666.249309449	1297.86321869	2340.11252814	376.0	7.20042086552	0.0639649057446	0.0132158896167	599.376152386	1603.6459037	2508.6104789	305.588422809	3.52583867162	0.0473266935788
666.249309449	1297.86321869	2340.11252814	376.0	-5.65210352589	0.254223137972	0.0525254417297	699.088949714	1054.10274187	2207.84694543	454.655253847	-3.55851701481	-0.0477653290579
666.249309449	1297.86321869	2340.11252814	376.0	1.6637710206	0.0609480474265	0.0125925717823	631.395476638	1309.80232321	2379.04664224	437.848842389	-2.15118444607	-0.0288749590077
666.249309449	1297.86321869	2340.11252814	376.0	-9.56619072503	-0.416135743105	-0.0859784593193	501.250188807	1268.35933612	2116.25290052	346.643375594	-3.65631983554	-0.0490781185979
666.249309449	1297.86321869	2340.11252814	376.0	-13.4483087629	-0.0509362450824	-0.010524017579	621.073216914	1040.54195642	2025.40696996	363.791796619	-4.75032993097	-0.0637628178654
666.249309449	1297.86321869	2340.11252814	376.0	8.49566498234	0.761610413661	0.157357523484	810.918721893	1424.89645343	2538.92064874	303.105473416	2.76496691317	0.0371136498412
666.249309449	1297.86321869	2340.11252814	376.0	3.46525337371	0.223727201307	0.0462246283691	675.845895675	1285.98469222	2421.20335647	459.372768574	-1.94267149763	-0.0260761274849
666.249309449	1297.86321869	2340.11252814	376.0	-3.41808548872	0.449886492128	0.0929517545719	741.311462433	1207.24406211	2260.1254814	311.569956859	-2.92560483754	-0.0392698635912
666.249309449	1297.86321869	2340.11252814	376.0	-6.47052649806	0.108804714162	0.0224803128434	651.247973368	1153.35118597	2188.69492692	384.095767585	-3.37724335509	-0.0453321255716
666.249309449	1297.86321869	2340.11252814	376.0	-11.4652173099	-0.227519202523	-0.0470080996948	564.336536892	1106.8319272	2071.8135415	400.645077406	-4.34772232745	-0.058358688959
666.249309449	1297.86321869	2340.11252814	376.0	4.60419663982	0.0659971014463	0.0136357647616	623.268061391	1379.60954367	2447.85591053	444.978305474	-0.9756022056	-0.0130953316188
666.249309449	1297.86321869	2340.11252814	376.0	16.0801655555	0.603685796537	0.124728470359	751.862484168	1573.421455	2716.40649685	391.122557682	5.82517733901	0.0781902998525
666.249309449	1297.86321869	2340.11252814	376.0	17.1605122611	0.542024527453	0.11198853873	734.770134795	1542.46474279	2741.68782546	464.452947868	4.95446368031	0.066502868192
666.249309449	1297.86321869	2340.11252814	376.0	10.2107762109	-0.0159358530416	-0.00329253162017	585.342435761	1541.94883361	2579.05618147	451.764912103	2.25852217341	0.0303157338713
666.249309449	1297.86321869	2340.11252814	376.0	-5.14262874497	0.00601825338475	0.00124344078197	621.134838676	1205.84619467	2219.76922861	392.788195263	-3.13148039211	-0.0420332938538
666.249309449	1297.86321869	2340.11252814	376.0	-4.28648767089	-0.352077689284	-0.0727433242321	516.330261789	1342.33544298	2239.80389314	381.138188367	-2.8573713526	-0.0383539778872
666.249309449	1297.86321869	2340.11252814	376.0	15.5997836204	0.710316776952	0.14675966466	787.185703136	1556.19724161	2705.16501901	361.782074259	5.91676381833	0.0794196485682
666.249309449	1297.86321869	2340.11252814	376.0	-4.40329095344	0.55822262083	0.115335252238	776.836013301	1127.61819836	2237.07056489	332.616353235	-3.08583158327	-0.0414205581647
666.249309449	1297.86321869	2340.11252814	376.0	-2.41075957717	-0.065583136305	-0.0135502347738	592.760490134	1356.45830877	2283.69804125	334.479242352	-2.33803475187	-0.0313830168036
666.249309449	1297.86321869	2340.11252814	376.0	-5.66852934298	0.139343170617	0.0287899112844	665.516233432	1088.59458297	2207.46256283	453.351746425	-3.50569463361	-0.0470563038069
666.249309449	1297.86321869	2340.11252814	376.0	9.45106383365	0.526108975482	0.108700201546	740.85254751	1398.69183368	2561.27805696	421.733675764	1.34218861288	0.0180159545354
666.249309449	1297.86321869	2340.11252814	376.0	-15.725927379	-0.00887061132705	-0.00183277093534	634.475976781	1014.36011534	1972.10813138	323.27203926	-5.15293445574	-0.0691669054462
666.249309449	1297.86321869	2340.11252814	376.0	-5.39787260735	-0.0727462646879	-0.0150302199768	598.914508598	1233.94251451	2213.79623501	380.9392119	-3.12567120243	-0.0419553181535
666.249309449	1297.86321869	2340.11252814	376.0	12.1030346135	0.452136138832	0.09341655761	715.048166523	1450.48196254	2623.33715742	457.807028353	2.27216455616	0.0304988531028
666.249309449	1297.86321869	2340.11252814	376.0	-17.0126576997	-0.190474648947	-0.0393542663114	591.873363831	992.296301449	1941.99719394	357.827528662	-5.65500968565	-0.0759061702772
666.249309449	1297.86321869	2340.11252814	376.0	-12.9522119516	-0.100213558815	-0.0207052807469	599.042544798	1111.6647441	2037.01619359	326.308904694	-4.43009437998	-0.0594643540937
666.249309449	1297.86321869	2340.11252814	376.0	3.45797802697	0.40967736067	0.084644082783	707.487991011	1391.25176543	2421.03310517	322.293348727	0.200054313235	0.00268529279511
666.249309449	1297.86321869	2340.11252814	376.0	19.5160140696	0.736991227193	0.152270914709	795.063071322	1592.77481551	2796.80921838	408.971331551	7.15772715767	0.0960768745996
666.249309449	1297.86321869	2340.11252814	376.0	-13.0654771772	-0.159151111393	-0.0328824610316	577.505315642	1158.84628993	2034.36565986	298.014054282	-4.3597920117	-0.0585206981437
666.249309449	1297.86321869	2340.11252814	376.0	-7.7488086589	-0.208847772762	-0.0431503662731	561.456784277	1210.38529585	2158.78168593	386.939605804	-3.50259043794	-0.0470146367509
666.249309449	1297.86321869	2340.11252814	376.0	-9.0858280834	0.103688048385	0.0214231504927	647.967473973	1164.2275972	2127.49392688	315.298855708	-3.72381851281	-0.0499841411116
666.249309449	1297.86321869	2340.11252814	376.0	3.86324483114	0.785791874935	0.162353693168	827.842150156	1313.30489744	2430.51680443	289.369756832	0.247514428496	0.00332234132209
666.249309449	1297.86321869	2340.11252814	376.0	9.65846177538	0.0428907376585	0.00886172265671	598.597124709	1553.08168352	2566.13140217	414.452593942	2.65159582699	0.0355918902951
666.249309449	1297.86321869	2340.11252814	376.0	0.536594444436	0.233531267609	0.0482502619028	675.129182086	1301.10504555	2352.66944196	376.435214328	-2.04692051047	-0.0274754430935
666.249309449	1297.86321869	2340.11252814	376.0	3.08111615759	0.654338403791	0.135193885081	785.509907269	1320.90930887	2412.21411335	305.794897215	-0.215383508533	-0.00289105380582
666.249309449	1297.86321869	2340.11252814	376.0	6.74671581262	0.474684342452	0.0980752773661	736.776298623	1316.20322975	2497.99327011	445.013741735	-0.571817594769	-0.00767540395663
666.249309449	1297.86321869	2340.11252814	376.0	15.1000673504	0.297018968763	0.0613675555295	661.452783566	1596.12693934	2693.47109597	435.891373066	4.92791670057	0.0661465328935
666.249309449	1297.86321869	2340.11252814	376.0	0.85519311861	0.710695029043	0.146837815918	828.446276804	1072.39788189	2360.12500945	459.28085076	-2.52132211335	-0.0338432498437
666.249309449	1297.86321869	2340.11252814	376.0	5.77315233457	0.615951721651	0.127262752407	783.549282701	1265.78570282	2475.21078919	425.875803673	-0.985081389343	-0.0132225689845
666.249309449	1297.86321869	2340.11252814	376.0	6.06142363382	0.724346060119	0.149658276884	818.195043437	1249.07813405	2481.95666198	414.68348449	-0.841484910486	-0.0112950994696
666.249309449	1297.86321869	2340.11252814	376.0	-6.76994763089	0.017821361706	0.00368209952604	620.573884949	1257.02573342	2181.68813548	304.088517111	-3.32427818403	-0.0446211836783
666.249309449	1297.86321869	2340.11252814	376.0	0.314231664139	0.411493629546	0.0850193449475	725.858191652	1265.59743585	2347.46590268	356.010275185	-2.10381103379	-0.0282390742791
666.249309449	1297.86321869	2340.11252814	376.0	-9.9302068481	-0.294789010381	-0.0609068203267	538.126831762	1191.62331956	2107.73451362	377.984362296	-3.85969512398	-0.0518079882413
666.249309449	1297.86321869	2340.11252814	376.0	-4.97250906444	0.584146723193	0.120691471734	783.889338043	1134.88770878	2223.75022056	304.97317374	-3.18931806696	-0.0428096384826
666.249309449	1297.86321869	2340.11252814	376.0	-6.4822323493	0.170252957722	0.0351762309342	669.602661916	1125.46515195	2188.42099683	393.353182962	-3.42809411269	-0.0460146860764
666.249309449	1297.86321869	2340.11252814	376.0	2.90261765164	0.23812061955	0.0491984751136	677.006678899	1302.17824289	2408.03704745	428.852125662	-1.78988304964	-0.0240252758342
666.249309449	1297.86321869	2340.11252814	376.0	12.5536775555	0.178736445889	0.0369290177456	629.168750962	1608.17930478	2633.88270936	396.53465362	4.53469428029	0.0608683796012
666.249309449	1297.86321869	2340.11252814	376.0	-2.08224604485	0.372104098811	0.0768810121509	723.804720638	1138.79409463	2291.38562758	428.786812316	-2.81505621332	-0.0377859894405
666.249309449	1297.86321869	2340.11252814	376.0	9.17333933622	0.712022346445	0.147112055051	805.401605193	1320.8302271	2554.7789912	428.547158902	0.613957091221	0.00824103478149
666.249309449	1297.86321869	2340.11252814	376.0	-20.5941085838	-0.326139084614	-0.0673841083913	549.239005329	1006.3792319	1858.18721311	302.568975879	-6.24158741749	-0.083779696879
666.249309449	1297.86321869	2340.11252814	376.0	-9.29765662568	0.0126408060666	0.00261173679062	626.558988142	1139.95142384	2122.53690062	356.026488641	-3.8022708819	-0.0510371930457
666.249309449	1297.86321869	2340.11252814	376.0	-0.0722416555997	-0.102503195868	-0.0211783462537	567.704256765	1479.36595438	2338.42199211	291.351780966	-0.220249116638	-0.00295636398172
666.249309449	1297.86321869	2340.11252814	376.0	-5.08024405802	0.256180819775	0.0529299214411	694.619540668	1102.85211172	2221.22910048	423.757448098	-3.29892314452	-0.0442808475774
666.249309449	1297.86321869	2340.11252814	376.0	0.71523287299	0.0944137081397	0.0195069644917	623.488109757	1414.37172835	2356.84978221	318.989944107	-0.691765337383	-0.00928544077024
666.249309449	1297.86321869	2340.11252814	376.0	-6.49739955003	-0.137344204255	-0.0283769017055	576.989952967	1312.29067592	2188.06606727	298.785438379	-3.25107495724	-0.0436385900301
666.249309449	1297.86321869	2340.11252814	376.0	10.9198615576	0.661647445042	0.136704017571	772.427192487	1517.32428221	2595.64957651	305.898101808	4.42549803512	0.0594026581895
666.249309449	1297.86321869	2340.11252814	376.0	-6.30981458096	0.269885388753	0.0557614439573	694.587605365	1141.27132771	2192.45576663	356.596833557	-3.33908866403	-0.0448199820675
666.249309449	1297.86321869	2340.11252814	376.0	-10.4945981106	0.321711147383	0.066469245327	714.660948666	1053.19247975	2094.52712298	326.673694558	-4.08581562065	-0.0548431626932
666.249309449	1297.86321869	2340.11252814	376.0	18.5613627428	0.771467406744	0.159394092302	810.300167134	1517.90752654	2774.46930308	446.261609407	5.63334880795	0.0756154202409
666.249309449	1297.86321869	2340.11252814	376.0	-3.84249539584	-0.243113686005	-0.0502301004142	546.287096539	1341.97578648	2250.19381199	361.930928968	-2.806874601	-0.0376761691409
666.249309449	1297.86321869	2340.11252814	376.0	6.00081394021	0.246937410779	0.051020126194	650.59370231	1534.38049816	2480.53832695	295.564126481	2.62101878775	0.0351814602382
666.249309449	1297.86321869	2340.11252814	376.0	-4.67229272242	-0.191453054855	-0.0395564162924	564.076638439	1264.73891128	2230.77562079	401.960071076	-3.00780035311	-0.0403731591021
666.249309449	1297.86321869	2340.11252814	376.0	4.89018058981	-0.0590438963201	-0.0121991521322	577.726143666	1501.76058784	2454.54825677	375.061525263	0.872614611953	0.0117129478115
666.249309449	1297.86321869	2340.11252814	376.0	11.0450915799	0.494518532634	0.102173250544	716.612063171	1592.22194232	2598.58009995	289.746094453	5.2586286848	0.0705856199303
666.249309449	1297.86321869	2340.11252814	376.0	-10.714501169	0.18774928566	0.0387911747231	675.115440857	1095.73945706	2089.38114396	318.526246043	-4.06122005248	-0.0545130208386
666.249309449	1297.86321869	2340.11252814	376.0	-4.18361568051	-0.354108016985	-0.0731628134266	516.132536635	1332.9872832	2242.21121347	393.091393643	-2.85772644687	-0.0383587442532
666.249309449	1297.86321869	2340.11252814	376.0	-8.0411306049	0.521730133266	0.10779548208	776.979431385	990.669398745	2151.94102345	384.292193323	-3.84896455158	-0.0516639537125
666.249309449	1297.86321869	2340.11252814	376.0	-8.18113092171	-0.21021065107	-0.0434319527004	568.309583356	1123.96778598	2148.6648585	456.387489164	-3.90811852571	-0.0524579667881
666.249309449	1297.86321869	2340.11252814	376.0	-5.43632196247	0.0355566926959	0.00734642411072	631.075606941	1172.42742007	2212.89647683	409.393449816	-3.23842960192	-0.043468853717
666.249309449	1297.86321869	2340.11252814	376.0	13.6145650733	0.317276106906	0.0655529146499	670.414113637	1541.77269805	2658.70867107	446.52185939	3.73514061903	0.0501361156917
666.249309449	1297.86321869	2340.11252814	376.0	6.23494376465	0.660592548925	0.136486063828	784.54892187	1355.09306615	2486.0172283	346.375240282	0.769123296969	0.0103238026439
666.249309449	1297.86321869	2340.11252814	376.0	-9.06190956986	0.658158051146	0.135983068419	814.950747099	994.272181092	2128.05364701	318.830718818	-3.91464296607	-0.0525455431687
666.249309449	1297.86321869	2340.11252814	376.0	-5.65026170299	-0.117012152008	-0.0241760644645	582.430662732	1326.70554538	2207.89004616	298.753838048	-3.11923447601	-0.0418689191411
666.249309449	1297.86321869	2340.11252814	376.0	6.42423395761	0.414594732572	0.0856600687133	701.584515393	1467.18778687	2490.44683182	321.674529554	1.95902081507	0.0262955814103
666.249309449	1297.86321869	2340.11252814	376.0	-15.1571679978	-0.165985511542	-0.034294527178	583.112707296	1081.30724343	1985.41774091	320.997790188	-4.88978822083	-0.0656347412192
666.249309449	1297.86321869	2340.11252814	376.0	12.9442202513	0.412421457934	0.0852110450277	692.654281042	1602.84863637	2643.02184791	347.518930497	5.35552554831	0.0718862489706
666.249309449	1297.86321869	2340.11252814	376.0	11.1719150042	0.358406449824	0.0740509193852	683.408050753	1512.96314687	2601.54791079	405.176713168	3.10754384205	0.0417119978799
666.249309449	1297.86321869	2340.11252814	376.0	2.13817674005	0.172968951899	0.035737386756	662.971565382	1277.91329958	2390.14826991	449.263404951	-2.16000878204	-0.0289934064703
666.249309449	1297.86321869	2340.11252814	376.0	5.43472157038	0.278574058964	0.0575566237529	679.940119364	1351.69504996	2467.29112848	435.655959156	-0.727650126781	-0.00976711579572
666.249309449	1297.86321869	2340.11252814	376.0	-8.65460859223	0.180059083547	0.0372022899891	686.509816554	1004.61108209	2137.58494821	446.464049571	-4.18365165084	-0.0561563979979
666.249309449	1297.86321869	2340.11252814	376.0	11.7461046742	0.781397439525	0.161445751968	828.542366954	1317.23955675	2614.98459519	469.202671488	1.04920027604	0.0140832251818
666.249309449	1297.86321869	2340.11252814	376.0	0.184302452069	0.128308967526	0.0265101172575	646.19305284	1319.70622645	2344.42541291	378.526133621	-2.08597827116	-0.0279997083377
666.249309449	1297.86321869	2340.11252814	376.0	2.32930382496	-0.142374334627	-0.0294161848403	569.605246512	1395.7156778	2394.62085877	429.299934454	-1.49191278648	-0.0200256749863
666.249309449	1297.86321869	2340.11252814	376.0	8.09001876561	0.126164006065	0.0260669434019	623.136769963	1505.22837676	2529.42807081	401.062924086	1.83750474129	0.0246644931717
666.249309449	1297.86321869	2340.11252814	376.0	-2.73801265958	0.0814197977314	0.0168222722586	643.161501922	1179.51647109	2276.03995087	453.361977864	-2.91839183529	-0.039173044769
666.249309449	1297.86321869	2340.11252814	376.0	-7.88571945455	-0.22521381582	-0.0465317801281	560.751605804	1158.61378456	2155.57781925	436.212428887	-3.71968042819	-0.0499285963516
666.249309449	1297.86321869	2340.11252814	376.0	19.6504255898	0.833386569535	0.172187307755	832.370696539	1515.5007077	2799.9545992	452.083194964	5.98594263443	0.0803482232809
666.249309449	1297.86321869	2340.11252814	376.0	7.59702219864	0.384696640111	0.0794827768824	688.929498539	1522.56428989	2517.89139638	306.397607954	3.05887321764	0.0410587009079
666.249309449	1297.86321869	2340.11252814	376.0	-1.74365020168	0.556161465013	0.114909393598	778.589464465	1103.70345557	2299.30915133	417.016231289	-2.78139413559	-0.037334149471
666.249309449	1297.86321869	2340.11252814	376.0	4.42612845805	0.0864752058343	0.0178667780649	608.861400013	1541.62165954	2443.6889147	293.205855153	2.0515604271	0.0275377238536
666.249309449	1297.86321869	2340.11252814	376.0	8.43589450979	0.190576107521	0.0393752288268	630.892163802	1615.01914711	2537.52195243	291.61064151	4.3127070086	0.0578886846792
666.249309449	1297.86321869	2340.11252814	376.0	6.96435433472	0.590685560325	0.122042471142	752.744902143	1465.58319006	2503.08625643	284.758164234	2.6538351408	0.0356219481987
666.249309449	1297.86321869	2340.11252814	376.0	1.92291358751	0.40367153619	0.0834032099567	723.978621074	1269.21712692	2385.11086991	391.915121919	-1.90370087318	-0.0255530318548
666.249309449	1297.86321869	2340.11252814	376.0	-9.00361768008	0.501435170629	0.103602307981	771.938819632	983.427676059	2129.41774283	374.051247134	-4.00711151377	-0.0537867317285
666.249309449	1297.86321869	2340.11252814	376.0	-3.89666362452	0.512089173622	0.105803548269	769.179207346	1052.60975799	2248.92621449	427.137249145	-3.17841786797	-0.0426633270869
666.249309449	1297.86321869	2340.11252814	376.0	-13.9245269868	-0.190910593084	-0.0394443374141	593.676917785	992.986173181	2014.26292764	427.599836674	-5.30707190773	-0.0712358645333
666.249309449	1297.86321869	2340.11252814	376.0	4.27743718526	0.744675505961	0.153858575612	822.493569147	1257.32420935	2440.2093716	360.391593104	-0.804877253037	-0.0108037215173
666.249309449	1297.86321869	2340.11252814	376.0	-7.9447689059	-0.215440347839	-0.0445124685618	563.613371148	1157.42098869	2154.19599564	433.161635801	-3.72233958525	-0.0499642897348
666.249309449	1297.86321869	2340.11252814	376.0	-18.5449600357	-0.184942547629	-0.0382112701712	593.353833888	986.883457926	1906.13959501	325.902303195	-5.88956900805	-0.0790546175577
666.249309449	1297.86321869	2340.11252814	376.0	-3.53775812661	0.40465655892	0.0836067270496	733.100026503	1128.80886886	2257.32500701	395.416111649	-2.98343988031	-0.0400461728901
666.249309449	1297.86321869	2340.11252814	376.0	-13.4533296657	-0.328500267637	-0.0678719561233	534.928031695	1114.70748296	2025.28947518	375.653960527	-4.63138651478	-0.0621662619434
666.249309449	1297.86321869	2340.11252814	376.0	-3.57701859066	0.46067349977	0.0951804751591	750.473263165	1104.9904953	2256.40626797	400.942509507	-3.02039852549	-0.0405422620871
666.249309449	1297.86321869	2340.11252814	376.0	-7.95359232446	0.542702557775	0.112128627639	774.463704427	1073.95821773	2153.98951772	305.567595559	-3.65705325125	-0.049087963104
666.249309449	1297.86321869	2340.11252814	376.0	-0.908236929101	0.500854109434	0.103482254015	745.084166838	1285.91468728	2318.85876198	287.859907863	-1.7734440057	-0.0238046175261
666.249309449	1297.86321869	2340.11252814	376.0	-5.42902463177	0.503775725208	0.104085893638	762.697647626	1096.45114377	2213.06724258	353.918451187	-3.25441164365	-0.0436833777671
666.249309449	1297.86321869	2340.11252814	376.0	-9.80195944906	0.213635908683	0.0441396505543	689.006861876	1039.54920116	2110.73564707	382.179584038	-4.09250803238	-0.0549329937233
666.249309449	1297.86321869	2340.11252814	376.0	-1.8011960158	0.23241151248	0.0480189075372	667.699112763	1335.58703306	2297.96251452	294.6763687	-1.87851575235	-0.0252149765416
666.249309449	1297.86321869	2340.11252814	376.0	-2.81572448274	0.592254991011	0.12236673368	792.150489498	1058.88772567	2274.22140676	423.183191594	-2.99446248218	-0.0401941272775
666.249309449	1297.86321869	2340.11252814	376.0	4.39902640174	0.183664102227	0.0379471285593	636.075246593	1508.73742449	2443.05469609	298.242025002	1.72863612914	0.0232031695186
666.249309449	1297.86321869	2340.11252814	376.0	-13.172633336	0.0416678283541	0.00860905544507	639.00721246	1075.52154953	2031.85808516	317.329323175	-4.51751236523	-0.0606377498689
666.249309449	1297.86321869	2340.11252814	376.0	2.64876220184	0.533187040968	0.11016261177	765.14803921	1228.7759916	2402.09654427	408.172513457	-1.99239295239	-0.0267435295623
666.249309449	1297.86321869	2340.11252814	376.0	-13.5958885345	-0.361293255253	-0.0746473667878	528.940853046	1092.55576384	2021.95343723	400.456820348	-4.80984189334	-0.0645616361522
666.249309449	1297.86321869	2340.11252814	376.0	-8.28124279384	-0.0371953155193	-0.00768498254532	616.686305776	1115.46449663	2146.32212804	414.171325628	-3.79301298434	-0.0509129259642
666.249309449	1297.86321869	2340.11252814	376.0	5.2206337272	0.0646034861882	0.0133478277248	603.838855537	1540.82897455	2462.28123204	317.613401958	2.06067540491	0.0276600725492
666.249309449	1297.86321869	2340.11252814	376.0	-9.43230628263	0.520999992508	0.107644626551	774.047250754	1007.34858212	2119.38594713	337.990114254	-3.97689232132	-0.0533811049842
666.249309449	1297.86321869	2340.11252814	376.0	6.95241876693	0.279907701169	0.0578321696629	660.861233403	1518.64605752	2502.80695072	323.299659792	2.53586951226	0.034038516943
666.249309449	1297.86321869	2340.11252814	376.0	14.3391241341	0.607557072249	0.125528320713	751.091573194	1607.75671513	2675.66416843	316.815880109	6.4070865668	0.0860011619705
666.249309449	1297.86321869	2340.11252814	376.0	-1.25375535376	-0.196555977939	-0.0406107392437	560.365175527	1333.44446581	2310.77324204	416.963600697	-2.50270696031	-0.0335933820176
666.249309449	1297.86321869	2340.11252814	376.0	-8.11412731197	0.4522783272	0.0934459353719	752.884035004	1033.72756187	2150.23281837	363.621221489	-3.75685018861	-0.0504275193102
666.249309449	1297.86321869	2340.11252814	376.0	-2.45372606103	-0.218730872805	-0.045192329092	553.538310778	1340.33027863	2282.69257718	388.823987777	-2.63245354421	-0.0353349469021
666.249309449	1297.86321869	2340.11252814	376.0	-2.94922519952	0.25673893268	0.0530452340247	687.29252717	1217.55407883	2271.09733977	366.250733766	-2.80618562928	-0.0376669211984
666.249309449	1297.86321869	2340.11252814	376.0	-0.215748275837	0.450683941463	0.0931165168311	745.92386766	1143.64712314	2335.06377571	445.492784911	-2.57786125396	-0.0346021644827
666.249309449	1297.86321869	2340.11252814	376.0	18.2299636634	0.81058976182	0.167477223517	821.836360138	1563.99959347	2766.71419171	380.878238098	6.80970070573	0.0914053786004
666.249309449	1297.86321869	2340.11252814	376.0	-7.88288127974	0.49252742098	0.101761863839	764.150808804	1032.68530946	2155.64423574	358.808117471	-3.71149624909	-0.0498187415985
666.249309449	1297.86321869	2340.11252814	376.0	-18.0508619335	-0.368203111131	-0.0760750229609	535.802809533	1027.79760324	1917.7020466	354.101633822	-5.78732531131	-0.0776822189438
666.249309449	1297.86321869	2340.11252814	376.0	14.5483338233	0.646253949686	0.133523543324	765.526839015	1565.90670507	2680.55991058	349.126366491	5.72665149481	0.0768678052994
666.249309449	1297.86321869	2340.11252814	376.0	-12.5798904392	-0.0749864312279	-0.0154930643033	609.302231041	1082.25113655	2045.72893595	354.175568355	-4.46665487533	-0.0599550989977
666.249309449	1297.86321869	2340.11252814	376.0	4.89958639458	0.223864264526	0.0462529472162	652.941641245	1447.07999755	2454.76836319	354.74672439	0.750178589459	0.0100695112679
666.249309449	1297.86321869	2340.11252814	376.0	-5.58556488952	-0.0429870967107	-0.0088816315518	603.767478012	1285.80515749	2209.4040244	319.831388895	-3.12061808767	-0.0418874911096
666.249309449	1297.86321869	2340.11252814	376.0	6.00517519667	0.248615015436	0.0513667387264	666.750674825	1391.03841797	2480.64038526	422.851292463	-0.0972505320481	-0.0013053762691
666.249309449	1297.86321869	2340.11252814	376.0	15.5294212709	0.723839629198	0.149553642396	790.081448081	1591.32288824	2703.51846085	322.114124529	6.71147001025	0.0900868457752
666.249309449	1297.86321869	2340.11252814	376.0	-5.25527903111	0.327926213652	0.0677533499282	711.381182693	1130.61393304	2217.13308515	375.137969414	-3.20908913613	-0.0430750219615
666.249309449	1297.86321869	2340.11252814	376.0	13.0469034245	0.819398395642	0.169297189182	826.861375475	1505.35812063	2645.42474972	313.205253614	5.13658502367	0.0689474499821
666.249309449	1297.86321869	2340.11252814	376.0	-16.3561395224	-0.419866985972	-0.0867493772669	509.453735074	1116.2591622	1957.36045806	331.647560785	-5.07674062146	-0.0681441694156
666.249309449	1297.86321869	2340.11252814	376.0	8.15278395426	0.238625689751	0.049302828461	661.59990203	1414.62273393	2530.89684685	454.674210892	0.471007928668	0.00632225407608
666.249309449	1297.86321869	2340.11252814	376.0	-12.5906074078	-0.364012428314	-0.0752091794037	524.822248789	1123.26181653	2045.47814682	397.3940815	-4.51951938805	-0.0606646897724
666.249309449	1297.86321869	2340.11252814	376.0	-7.89894684732	-0.140728054405	-0.0290760442986	591.92704508	1094.04266078	2155.26828338	469.298577512	-3.96948851136	-0.0532817249847
666.249309449	1297.86321869	2340.11252814	376.0	-8.76439620923	-0.105183325679	-0.0217320920824	606.653387858	1058.66285915	2135.01579443	469.699547426	-4.21647373112	-0.0565969628338
666.249309449	1297.86321869	2340.11252814	376.0	2.97149527818	0.37036461466	0.0765216145992	710.106037441	1303.74706179	2409.64886142	395.795762193	-1.42303491893	-0.0191011398514
666.249309449	1297.86321869	2340.11252814	376.0	7.45148201024	0.264099232059	0.0545659570369	673.11965922	1376.36872022	2514.4855922	464.997212758	-0.192845894479	-0.00258853549636
666.249309449	1297.86321869	2340.11252814	376.0	-12.7229944903	0.401269424301	0.0829069058473	740.391914977	1002.62235604	2042.38014012	299.365869104	-4.52922495707	-0.0607949658667
666.249309449	1297.86321869	2340.11252814	376.0	3.14955267391	0.0253238690753	0.00523220435441	601.263630337	1466.0481644	2413.81560485	346.503810113	0.289396245742	0.00388451336566
666.249309449	1297.86321869	2340.11252814	376.0	-11.7133045633	-0.289938227474	-0.0599045924533	550.556294348	1079.95544089	2066.0080206	435.496285361	-4.60814097773	-0.0618542413118
666.249309449	1297.86321869	2340.11252814	376.0	-3.27220028794	-0.101262435773	-0.0209219908622	593.661481361	1208.05909862	2263.53935926	461.818779273	-2.98443730664	-0.0400595611629
666.249309449	1297.86321869	2340.11252814	376.0	-0.337192854766	0.437579137732	0.0904089127545	737.24676692	1232.78949465	2332.2218359	362.185574331	-2.43906638291	-0.0327391460793
666.249309449	1297.86321869	2340.11252814	376.0	-15.1740238417	-0.0379649516429	-0.00784399827332	619.308820991	1064.70390608	1985.0232952	301.010568132	-4.89279212123	-0.0656750620299
666.249309449	1297.86321869	2340.11252814	376.0	1.55068368122	0.637129093515	0.131638242462	799.926330611	1182.59090019	2376.40027124	393.883040436	-2.26782557302	-0.0304406117184
666.249309449	1297.86321869	2340.11252814	376.0	16.7253454858	0.713510300205	0.147419483513	787.081249114	1584.86753057	2731.50443323	359.555653548	6.64103794393	0.0891414489118
666.249309449	1297.86321869	2340.11252814	376.0	-2.10837031718	-0.124795364903	-0.0257841663022	572.138135715	1397.51345745	2290.77429021	321.122697043	-1.87946169559	-0.0252276737663
666.249309449	1297.86321869	2340.11252814	376.0	-2.08173404735	0.238660958433	0.0493101153786	687.027318699	1147.9252642	2291.3976089	456.445026001	-2.86357688672	-0.0384372736472
666.249309449	1297.86321869	2340.11252814	376.0	14.8589815235	0.31136879233	0.0643323951095	664.092607077	1616.64918699	2687.82941633	407.087622264	5.41093285818	0.0726299712508
666.249309449	1297.86321869	2340.11252814	376.0	11.6695768106	0.753091229309	0.155597361428	803.907475719	1498.67948643	2613.19375707	310.606794923	4.54026485756	0.0609431524505
666.249309449	1297.86321869	2340.11252814	376.0	-0.812291168094	0.601729073144	0.124324188666	791.454065608	1120.12046562	2321.10400075	409.529469521	-2.62833839763	-0.0352797100353
666.249309449	1297.86321869	2340.11252814	376.0	3.68087230802	0.652528005873	0.134819835924	785.015562659	1322.84776519	2426.24908217	318.385754322	-0.11651276732	-0.00156392976268
666.249309449	1297.86321869	2340.11252814	376.0	4.77964285116	0.488412567967	0.100911687596	742.120870451	1301.70563871	2451.9615493	408.13504014	-0.929405756214	-0.0124752450499
666.249309449	1297.86321869	2340.11252814	376.0	6.93537624545	0.017782588553	0.003674088544	600.902704856	1463.24926013	2502.40813654	438.256171549	0.553014781254	0.00742301719804
666.249309449	1297.86321869	2340.11252814	376.0	-0.16720546459	0.522993893974	0.108056589664	764.090999502	1198.43028871	2336.19973212	373.678443909	-2.46830418813	-0.0331315998407
666.249309449	1297.86321869	2340.11252814	376.0	-14.4295538837	-0.364944074744	-0.0754016683356	536.47498754	1038.58779581	2002.44472996	427.38194661	-5.29411944843	-0.0710620060192
666.249309449	1297.86321869	2340.11252814	376.0	12.3144823227	0.619041993496	0.127901238326	764.819142362	1441.96540167	2628.28527175	421.500727716	2.82835867931	0.037964546031
666.249309449	1297.86321869	2340.11252814	376.0	-4.92223703829	0.436616574878	0.0902100361318	738.252490604	1181.7772757	2224.92664254	304.89687624	-3.14631998733	-0.0422324830515
666.249309449	1297.86321869	2340.11252814	376.0	4.70567106697	0.762789915289	0.157601222167	817.064326581	1346.12312997	2450.23052631	287.043069767	0.841022531594	0.0112888930415
666.249309449	1297.86321869	2340.11252814	376.0	-4.36486139217	0.476789315143	0.0985101890791	761.884359236	1025.41065795	2237.96985987	450.674842684	-3.35915307366	-0.0450893030021
666.249309449	1297.86321869	2340.11252814	376.0	-1.02304461	0.650210219969	0.134340954539	810.696149376	1049.64526101	2316.17213306	455.830722669	-2.80858533004	-0.0376991319468
666.249309449	1297.86321869	2340.11252814	376.0	-8.03723906927	-0.35540451707	-0.073430685345	518.451112023	1252.20265159	2152.03208977	381.378326148	-3.47876692333	-0.0466948580312
666.249309449	1297.86321869	2340.11252814	376.0	-3.88729652862	-0.0435554924378	-0.00899906868549	601.97485024	1322.96509437	2249.14541507	324.205470462	-2.82459644384	-0.037914046226
666.249309449	1297.86321869	2340.11252814	376.0	-9.2767198181	0.280222527191	0.0578972163617	708.601533902	1022.15842041	2123.02684548	392.26689117	-4.05316817848	-0.0544049419931
666.249309449	1297.86321869	2340.11252814	376.0	13.8559690587	0.635180816429	0.131235705874	760.982811528	1582.84375247	2664.35779598	320.531231985	5.96156782264	0.0800210445992
666.249309449	1297.86321869	2340.11252814	376.0	-5.97535619155	-0.293912108124	-0.0607256421744	538.96087081	1196.91122781	2200.2824693	464.41037068	-3.42504421731	-0.0459737478834
666.249309449	1297.86321869	2340.11252814	376.0	-1.47241435283	-0.0454808096751	-0.00939686150311	603.739153777	1297.34450223	2305.65637541	404.572719404	-2.55831330765	-0.0343397759416
666.249309449	1297.86321869	2340.11252814	376.0	5.73018530154	0.299482854487	0.061876622828	688.481747846	1331.4761244	2474.20531227	454.24744002	-0.967369540126	-0.012984826042
666.249309449	1297.86321869	2340.11252814	376.0	-4.8374681953	0.233928367339	0.0483323073015	689.549527418	1095.44575067	2226.91032886	441.915050775	-3.31837723463	-0.0445419763037
666.249309449	1297.86321869	2340.11252814	376.0	10.7819480722	-0.10411961484	-0.0215123171156	558.836045232	1605.70704069	2592.42224576	427.879159832	3.33392928823	0.0447507287011
666.249309449	1297.86321869	2340.11252814	376.0	-13.9263362836	-0.21490193527	-0.0444012262954	563.182679027	1138.68842639	2014.22058806	312.349482641	-4.54054380035	-0.060946896649
666.249309449	1297.86321869	2340.11252814	376.0	12.840292246	0.551425237972	0.113930834292	741.286651198	1480.62472427	2640.58981564	418.678440172	3.36839948498	0.0452134159058
666.249309449	1297.86321869	2340.11252814	376.0	-17.1856192053	0.102465018654	0.0211704583996	667.365331844	977.226387879	1937.94970008	293.357980358	-5.46968505397	-0.0734185913285
666.249309449	1297.86321869	2340.11252814	376.0	-12.3560973517	-0.351142309045	-0.0725500638522	519.793717715	1224.79951475	2050.96594603	306.372713559	-4.14279275823	-0.0556079564863
666.249309449	1297.86321869	2340.11252814	376.0	12.705051963	0.700906619427	0.144815417237	783.874846015	1548.63854847	2637.42504084	304.911646348	5.42805884117	0.072859850217
666.249309449	1297.86321869	2340.11252814	376.0	2.23270805702	0.33927800674	0.0700987617231	702.651761402	1299.11897961	2392.3604091	390.589668093	-1.64515821377	-0.0220826605876
666.249309449	1297.86321869	2340.11252814	376.0	10.7012539953	0.201095115974	0.0415485776806	642.015947906	1511.06801369	2590.53391356	437.449951962	2.4325816783	0.0326521030645
666.249309449	1297.86321869	2340.11252814	376.0	-20.5462009585	-0.450964292775	-0.0931744406561	515.740087381	1015.66719513	1859.30830546	327.901022947	-6.32797482011	-0.0849392593303
666.249309449	1297.86321869	2340.11252814	376.0	4.49557546674	0.0070782419251	0.00146244667874	610.743368056	1368.87137038	2445.31405285	465.699314421	-1.31671937301	-0.0176740855437
666.249309449	1297.86321869	2340.11252814	376.0	7.54861913389	-0.19558959567	-0.0404110734855	538.695190281	1552.37139316	2516.7587102	425.692126761	1.6384115945	0.0219921019395
666.249309449	1297.86321869	2340.11252814	376.0	-15.7230316658	-0.42205460307	-0.0872013642707	517.330343998	1059.21916169	1972.17589433	395.626388639	-5.35425142274	-0.071869146614
666.249309449	1297.86321869	2340.11252814	376.0	-3.01716236013	0.331264292297	0.0684430355985	707.069600579	1228.35906019	2269.50753376	334.07887299	-2.82563717483	-0.0379280157696
666.249309449	1297.86321869	2340.11252814	376.0	-19.758162154	-0.253797334173	-0.0524374657382	563.534874241	1031.44295962	1877.74930025	282.771466387	-5.89767226183	-0.0791633860648
666.249309449	1297.86321869	2340.11252814	376.0	-9.00393348289	0.451587616108	0.0933032264686	747.975292851	1076.45259752	2129.41035268	304.982462318	-3.81315373735	-0.0511832716422
666.249309449	1297.86321869	2340.11252814	376.0	1.09942059561	-0.168103705358	-0.0347321705286	551.378860084	1478.63290978	2365.84020724	335.828437378	-0.291178439284	-0.00390843542663
666.249309449	1297.86321869	2340.11252814	376.0	7.29299363972	0.323759145484	0.0668923854306	690.118248585	1363.6335121	2510.77678598	457.025025294	-0.22899157312	-0.00307371239087
666.249309449	1297.86321869	2340.11252814	376.0	-7.67789867735	0.522730400405	0.108002148844	771.170667766	1048.06623615	2160.4410593	341.204155376	-3.6402924566	-0.0488629859946
666.249309449	1297.86321869	2340.11252814	376.0	9.3579959939	-0.0887564834236	-0.0183381164098	567.200905736	1545.95281487	2559.10016478	445.946444176	2.0273556026	0.0272128268805
666.249309449	1297.86321869	2340.11252814	376.0	-5.6431934477	-0.0949859424665	-0.0196251947245	591.955306397	1253.99976487	2208.05545129	362.100380021	-3.13004469313	-0.0420140227266
666.249309449	1297.86321869	2340.11252814	376.0	-8.63696347041	0.595260003073	0.122987603941	790.100054449	1065.25243659	2137.99786392	282.645372883	-3.79666667616	-0.0509619688075
666.249309449	1297.86321869	2340.11252814	376.0	-14.4597261036	-0.427431762431	-0.0883123476096	503.811891607	1160.98564802	2001.73866606	336.94112643	-4.6248946907	-0.0620791233651
666.249309449	1297.86321869	2340.11252814	376.0	-7.71393359199	0.410454930373	0.0848047376804	742.269725852	1029.51587264	2159.59780174	387.812203252	-3.74573618851	-0.0502783381008
666.249309449	1297.86321869	2340.11252814	376.0	2.3010822213	-0.0776132069799	-0.0160357865661	568.682852068	1538.52557643	2393.96044149	286.752012989	1.23469927556	0.0165731446384
666.249309449	1297.86321869	2340.11252814	376.0	-1.64734585704	-0.149441479858	-0.0308763388136	576.153998269	1280.96341918	2301.56278136	444.445363916	-2.63767001701	-0.0354049666712
666.249309449	1297.86321869	2340.11252814	376.0	1.67648301383	-0.198520494734	-0.0410166311434	548.200167939	1442.77423031	2379.34411718	388.369718934	-0.956269076924	-0.0128358265359
666.249309449	1297.86321869	2340.11252814	376.0	12.1069124645	0.509055300387	0.105176714956	719.712114044	1620.38171936	2623.4279035	283.334070092	6.00750027226	0.0806375875471
666.249309449	1297.86321869	2340.11252814	376.0	-5.86859172468	0.637593414464	0.131734176542	809.856318099	999.28390826	2202.78087797	393.640651609	-3.48438536446	-0.0467702733484
666.249309449	1297.86321869	2340.11252814	376.0	17.0541682969	0.284979646639	0.0588800922807	657.178667401	1617.1365404	2739.19925703	464.884049223	5.47532556896	0.0734943029391
666.249309449	1297.86321869	2340.11252814	376.0	-2.81338606642	-0.118155103351	-0.0244122114361	578.260466174	1366.89944827	2274.27612834	329.116213888	-2.36639012477	-0.0317636258358
666.249309449	1297.86321869	2340.11252814	376.0	9.70615000235	0.807185664138	0.166773897549	828.487019595	1402.79522524	2567.24736035	335.96511551	2.67317583045	0.0358815547711
666.249309449	1297.86321869	2340.11252814	376.0	3.40180858987	0.215334370914	0.0444905725028	657.803717474	1389.2778686	2419.71867714	372.637091066	-0.470105270123	-0.006310137854
666.249309449	1297.86321869	2340.11252814	376.0	-3.59179520953	0.647917048392	0.133867158759	813.800515052	997.807566516	2256.06047846	444.452396892	-3.24382223885	-0.0435412381054
666.249309449	1297.86321869	2340.11252814	376.0	11.0664988384	0.305254217203	0.063069053141	666.468852439	1545.54939331	2599.08105389	387.062808136	3.56822461201	0.047895632376
666.249309449	1297.86321869	2340.11252814	376.0	17.0084423603	0.73789666634	0.152457988913	800.711863866	1482.6071049	2738.12921866	454.810249887	4.59089665284	0.0616227738636
666.249309449	1297.86321869	2340.11252814	376.0	-0.357653315185	0.201632946975	0.0416596997883	665.797767768	1307.55537747	2331.74303811	358.389892865	-2.13740363153	-0.0286899816312
666.249309449	1297.86321869	2340.11252814	376.0	-8.60234588922	-0.243059019189	-0.0502188056175	550.635189687	1224.26856058	2138.80795428	363.90420401	-3.58532367475	-0.0481251499966
666.249309449	1297.86321869	2340.11252814	376.0	9.92829901339	0.619277229364	0.127949840778	761.791102395	1473.87217201	2572.44589719	336.782622776	3.26704616244	0.0438529686233
666.249309449	1297.86321869	2340.11252814	376.0	-2.37475601183	0.708410554827	0.146365817113	823.426990655	1137.30624087	2284.5405652	323.807333668	-2.82626722067	-0.0379364727606
666.249309449	1297.86321869	2340.11252814	376.0	0.798587424869	0.365040134094	0.0754215153088	719.21142644	1193.86559367	2358.80037252	445.723352412	-2.39801754059	-0.0321881549073
666.249309449	1297.86321869	2340.11252814	376.0	6.59979360483	0.589967812007	0.121894176035	771.695811046	1296.25583096	2494.55512512	426.60348311	-0.513342050255	-0.00689049731886
666.249309449	1297.86321869	2340.11252814	376.0	-3.93571463372	-0.330716709844	-0.0683298987281	513.90461256	1433.95684083	2248.01237693	300.150923541	-2.0835032521	-0.0279664866053
666.249309449	1297.86321869	2340.11252814	376.0	6.39081456568	0.225547365592	0.0466006953702	648.226426335	1500.40491219	2489.66478044	341.033441922	1.92958685428	0.0259004946884
666.249309449	1297.86321869	2340.11252814	376.0	-2.81639410942	-0.360382844138	-0.0744592653178	515.054776623	1322.70147814	2274.20573675	436.449481978	-2.73113481393	-0.0366595277037
666.249309449	1297.86321869	2340.11252814	376.0	-5.00259637835	-0.0435379006428	-0.0089954340171	604.498814937	1272.13602315	2223.04614356	346.411305478	-3.03095253	-0.0406839265772
666.249309449	1297.86321869	2340.11252814	376.0	9.89015550037	0.576594053893	0.11913100287	752.6987487	1428.08591883	2571.55329606	390.768628525	2.16578673171	0.0290709628417
666.249309449	1297.86321869	2340.11252814	376.0	-9.1279857026	-0.393751018781	-0.081353516277	511.871326768	1190.40768729	2126.50739115	424.228377092	-3.83854942346	-0.0515241533351
666.249309449	1297.86321869	2340.11252814	376.0	11.1119496002	0.463483020653	0.0957609546803	708.658744163	1573.12503989	2600.14465286	318.360868801	4.75891329761	0.0638780308404
666.249309449	1297.86321869	2340.11252814	376.0	8.41419211964	0.523661230008	0.10819446901	736.401109514	1431.97271181	2537.01409208	368.640270753	1.89328113849	0.0254131696442
666.249309449	1297.86321869	2340.11252814	376.0	-12.4403151422	-0.200493364793	-0.0414242489243	577.088122707	1066.38477088	2048.99515496	405.522261372	-4.65169967462	-0.0624389218069
666.249309449	1297.86321869	2340.11252814	376.0	-1.53799569662	-0.154575219581	-0.0319370288391	574.013309722	1295.67266016	2304.12169816	434.435728281	-2.59431431888	-0.0348230109917
666.249309449	1297.86321869	2340.11252814	376.0	7.04214882564	-0.0524486716952	-0.0108365024164	574.159994692	1562.99670295	2504.90673506	367.750037418	2.30900363167	0.0309933373378
666.249309449	1297.86321869	2340.11252814	376.0	-8.58705708168	0.381156924314	0.0787514306434	734.251057078	1028.28950899	2139.16572958	376.625163511	-3.87337052559	-0.051991550679
666.249309449	1297.86321869	2340.11252814	376.0	-9.52430527611	0.376813672633	0.0778540645937	728.362160661	1066.07807259	2117.23306716	322.792833904	-3.90513186722	-0.0524178774124
666.249309449	1297.86321869	2340.11252814	376.0	0.120996361564	0.424401032965	0.0876861638358	734.625952233	1218.06972021	2342.94397916	390.248306714	-2.41784631512	-0.0324543129546
666.249309449	1297.86321869	2340.11252814	376.0	9.3094052313	0.401382294273	0.0829302260895	705.883040661	1401.56852487	2557.96308626	450.511520723	0.899777167996	0.0120775458791
666.249309449	1297.86321869	2340.11252814	376.0	-3.027448627	0.552080736246	0.114066267819	777.334780111	1099.08094072	2269.26682354	392.851102711	-2.9362164159	-0.0394123008846
666.249309449	1297.86321869	2340.11252814	376.0	-2.31935761869	0.277295493947	0.0572924574271	692.043753099	1237.45931052	2285.83694994	356.33388632	-2.71278831897	-0.0364132660264
666.249309449	1297.86321869	2340.11252814	376.0	8.0148056081	0.0636637026997	0.0131536575826	607.180236455	1510.54445985	2527.66799828	409.943301974	1.72216570553	0.023116318195
666.249309449	1297.86321869	2340.11252814	376.0	-3.08909345515	0.0323137430562	0.00667639319343	622.276741388	1312.52487358	2267.82426519	333.022650226	-2.70823429142	-0.0363521381399
666.249309449	1297.86321869	2340.11252814	376.0	3.29101256958	0.133374471354	0.0275567089573	636.515092004	1397.05576515	2417.12592559	383.555068435	-0.598307356625	-0.00803097122986
666.249309449	1297.86321869	2340.11252814	376.0	-10.8447007306	0.11140158547	0.0230168565021	651.999314388	1130.05076082	2086.33432771	304.2842525	-4.03888640632	-0.0542132403533
666.249309449	1297.86321869	2340.11252814	376.0	13.198077731	0.111793773181	0.0230978870209	613.280466594	1592.33198864	2648.9623986	443.34994337	3.99699559591	0.0536509475961
666.249309449	1297.86321869	2340.11252814	376.0	16.1557682499	0.62675279956	0.129494380074	761.993379078	1522.69541839	2718.17568498	433.486887508	4.84907833639	0.0650882998174
666.249309449	1297.86321869	2340.11252814	376.0	-11.5011686302	0.0253256298404	0.00523256814884	629.047516839	1136.33366182	2070.97224015	305.591061485	-4.13541135235	-0.0555088772128
666.249309449	1297.86321869	2340.11252814	376.0	-6.75074846404	-0.0760287554569	-0.0157084205489	603.354501002	1155.46519986	2182.13741759	423.317716727	-3.49917911894	-0.0469688472342
666.249309449	1297.86321869	2340.11252814	376.0	4.04312337318	-0.199637945615	-0.0412475094246	545.836491555	1464.90982863	2434.72616473	423.97984454	-0.359261675194	-0.00482230436502
666.249309449	1297.86321869	2340.11252814	376.0	14.2897657663	0.351402786625	0.072603881534	678.992770055	1552.70626173	2674.50912708	442.810095295	4.15410356093	0.0557597793414
666.249309449	1297.86321869	2340.11252814	376.0	16.0674418573	0.546868379027	0.11298933451	736.002699779	1544.15660758	2716.108748	435.949440643	4.93617797469	0.066257422479
666.249309449	1297.86321869	2340.11252814	376.0	-2.78539202412	0.677468852496	0.139972903408	815.307517369	1101.33353684	2274.93122043	358.290166223	-2.88162190188	-0.0386794886159
666.249309449	1297.86321869	2340.11252814	376.0	-3.61574147946	0.155985161146	0.0322283390797	656.574931141	1281.25978892	2255.5001088	317.665388738	-2.86113599862	-0.0384045100486
666.249309449	1297.86321869	2340.11252814	376.0	-7.12070499615	0.445113898706	0.0919656815507	745.914044612	1090.60551809	2173.48001844	336.960455729	-3.50561637343	-0.0470552533346
666.249309449	1297.86321869	2340.11252814	376.0	2.89475080397	-0.0308358408926	-0.00637104150674	582.767388398	1511.43782607	2407.85295437	313.647739893	0.937435340199	0.0125830247007
666.249309449	1297.86321869	2340.11252814	376.0	-10.3766947383	0.230602599563	0.047645165199	694.004984067	1032.4413913	2097.28619456	370.839819203	-4.17869963825	-0.0560899280302
666.249309449	1297.86321869	2340.11252814	376.0	0.196585308754	0.358970581762	0.0741674755708	696.279906343	1363.20283709	2344.71284558	285.23010215	-0.844793553073	-0.0113395107795
666.249309449	1297.86321869	2340.11252814	376.0	-16.9686361682	-0.210132512025	-0.0434158082697	579.218834224	1024.45060477	1943.02734732	339.357908326	-5.46526944227	-0.0733593213728
666.249309449	1297.86321869	2340.11252814	376.0	3.43507171476	0.399177335127	0.082474656018	727.334638188	1235.13648055	2420.49707169	458.025952954	-2.04419961953	-0.0274389210675
666.249309449	1297.86321869	2340.11252814	376.0	-7.01360736077	0.279751303774	0.0577998561517	693.768993207	1186.14027537	2175.98622362	296.07695504	-3.43359075673	-0.0460884665333
666.249309449	1297.86321869	2340.11252814	376.0	-3.12746996229	0.4693426843	0.0969716289875	751.269370085	1131.03245768	2266.92621174	384.624383972	-2.91241607209	-0.0390928331824
666.249309449	1297.86321869	2340.11252814	376.0	-6.51521590938	-0.24997989139	-0.0516487378905	553.054361125	1170.80610928	2187.64914441	463.788674005	-3.55632473948	-0.0477359025434
666.249309449	1297.86321869	2340.11252814	376.0	13.1565639765	0.630002430544	0.130165791435	768.468427292	1440.5247437	2647.99093003	438.99775904	2.91203363356	0.0390876997794
666.249309449	1297.86321869	2340.11252814	376.0	-10.4743209598	-0.240026793836	-0.049592312776	565.861599618	1072.23420386	2095.00163112	456.90582765	-4.47429957029	-0.0600577123529
666.249309449	1297.86321869	2340.11252814	376.0	-16.9303411736	-0.000522717090178	-0.000107999398797	640.754432343	988.663071391	1943.92349328	314.505989548	-5.45014879948	-0.0731563597246
666.249309449	1297.86321869	2340.11252814	376.0	-2.45348921671	0.178196154475	0.0368173872883	663.099775922	1278.31738985	2282.69811961	341.280953837	-2.69321871375	-0.0361505867618
666.249309449	1297.86321869	2340.11252814	376.0	13.1957281386	0.675089915118	0.139481387421	773.530652952	1587.6706363	2648.90741549	287.706126239	6.15991491066	0.0826834216196
666.249309449	1297.86321869	2340.11252814	376.0	-2.53102204065	0.0828900513611	0.0171260436696	639.554488821	1246.32896681	2280.88376428	395.000308648	-2.73476916496	-0.0367083109391
666.249309449	1297.86321869	2340.11252814	376.0	-2.12932800916	0.424405584312	0.0876871041966	734.691747681	1203.37030475	2290.28385664	352.221804208	-2.71756344814	-0.03647736172
666.249309449	1297.86321869	2340.11252814	376.0	-12.3477374573	-0.23424377416	-0.048397474	570.973136499	1046.77641919	2051.16157696	433.41202127	-4.81899610576	-0.0646845114866
666.249309449	1297.86321869	2340.11252814	376.0	-8.30834490363	0.492019123265	0.10165684365	763.559155995	1035.02507817	2145.68790817	347.103674008	-3.76324746468	-0.0505133887876
666.249309449	1297.86321869	2340.11252814	376.0	11.2880685171	0.16279535743	0.0336354044276	627.554200942	1569.18089362	2604.2660337	407.53093914	3.54688111055	0.0476091424235
666.249309449	1297.86321869	2340.11252814	376.0	12.1483465653	-0.154894493313	-0.0320029944862	545.106089342	1615.56552337	2624.39750808	463.725895371	3.4568114247	0.0464001533517
666.249309449	1297.86321869	2340.11252814	376.0	16.5308792512	0.739468021747	0.152782649121	799.005106778	1519.99116315	2726.95370451	407.957434586	5.36542234239	0.0720190918441
666.249309449	1297.86321869	2340.11252814	376.0	6.52836037021	-0.0854475878984	-0.0176544603096	566.334520504	1558.61363004	2492.88350705	367.935356504	2.06337430651	0.0276962994163
666.249309449	1297.86321869	2340.11252814	376.0	0.545365022015	0.127937248062	0.0264333157153	639.520048264	1361.23568102	2352.87468335	352.118954064	-1.47606767755	-0.0198129889603
666.249309449	1297.86321869	2340.11252814	376.0	3.07057722621	0.439386549696	0.0907823449785	739.469392229	1219.42643927	2411.9674905	453.071658997	-2.09758059926	-0.0281554442854
666.249309449	1297.86321869	2340.11252814	376.0	13.648148404	0.508087445064	0.104976744848	721.172715674	1593.03877885	2659.4945588	345.283064282	5.60802422995	0.0752754930194
666.249309449	1297.86321869	2340.11252814	376.0	-2.23960695429	-0.203709517608	-0.0420887433075	546.871406192	1430.40266246	2287.70320522	310.429136573	-1.60393784277	-0.021529367017
666.249309449	1297.86321869	2340.11252814	376.0	-16.1303144725	0.100345975857	0.0207326396398	660.208705781	1016.218	1962.64501834	286.218312567	-5.15282868027	-0.0691654856412
666.249309449	1297.86321869	2340.11252814	376.0	10.8080210146	0.734858255544	0.151830218088	797.091751081	1506.07059885	2593.03238195	289.870032024	4.50674677291	0.0604932452739
666.249309449	1297.86321869	2340.11252814	376.0	0.828198914568	0.636601044668	0.13152914146	788.947789519	1254.91311791	2359.4933147	315.632407276	-1.59695712255	-0.0214356660745
666.249309449	1297.86321869	2340.11252814	376.0	-6.90497443053	0.471080428994	0.0973306671475	762.470346561	1000.14990282	2178.52835643	415.908107051	-3.72584906474	-0.0500113968421
666.249309449	1297.86321869	2340.11252814	376.0	-6.02644086351	-0.210008721914	-0.0433902318003	558.944902685	1254.74029268	2199.08703049	385.40183513	-3.19146805711	-0.0428384974108
666.249309449	1297.86321869	2340.11252814	376.0	0.144243813711	0.134689316683	0.0278283712156	653.261872768	1258.70430094	2343.4879957	431.521821995	-2.40959958389	-0.0323436185757
666.249309449	1297.86321869	2340.11252814	376.0	7.72985583669	0.644642871638	0.133190675958	773.305933369	1421.90950629	2520.99985298	325.784413321	2.12252386593	0.028490253234
666.249309449	1297.86321869	2340.11252814	376.0	-1.7000378583	0.099595016921	0.0205774828349	635.939792393	1334.39213161	2300.32972924	329.997805232	-2.18487645172	-0.0293272006942
666.249309449	1297.86321869	2340.11252814	376.0	9.5243777685	0.512073351206	0.105800279175	727.125444613	1503.86775626	2562.99368553	332.000484656	3.38381356234	0.045420316273
666.249309449	1297.86321869	2340.11252814	376.0	-4.06482719255	-0.0305370544636	-0.00630930877346	606.597146225	1305.14895109	2244.99099776	333.244900446	-2.89501261161	-0.0388592296861
666.249309449	1297.86321869	2340.11252814	376.0	4.06735770653	-0.0582352636719	-0.012032079271	573.455301951	1545.04366915	2435.2932754	316.794304294	1.63043385097	0.0218850181339
666.249309449	1297.86321869	2340.11252814	376.0	7.65897624528	-0.046414228883	-0.00958971671136	582.755120281	1489.03261939	2519.34119079	447.553451117	0.896937744223	0.0120394328084
666.249309449	1297.86321869	2340.11252814	376.0	13.1268431059	0.503276040208	0.103982652936	727.246660724	1479.43618557	2647.29542821	440.612581918	3.15715897768	0.0423779728548
666.249309449	1297.86321869	2340.11252814	376.0	7.54393879839	-0.00449741769087	-0.000929218531171	590.334463471	1512.56339913	2516.64918508	413.751322477	1.4934303974	0.0200460456027
666.249309449	1297.86321869	2340.11252814	376.0	7.32012021037	0.379526201492	0.0784145044406	689.637417293	1495.92847413	2511.41157826	325.845686833	2.48639519329	0.0333744321247
666.249309449	1297.86321869	2340.11252814	376.0	19.4111504368	0.777801116505	0.160702710022	809.019676506	1597.11810425	2794.35529137	388.217510611	7.45224531778	0.100030138494
666.249309449	1297.86321869	2340.11252814	376.0	-1.2414793843	-0.0794463026957	-0.0164145253503	587.037577091	1376.34128513	2311.06051354	347.681651321	-1.96775391554	-0.0264128042354
666.249309449	1297.86321869	2340.11252814	376.0	1.51858315167	0.613924587813	0.126843923102	792.758399456	1181.46753265	2375.64908273	401.42315062	-2.27542339239	-0.030542595871
666.249309449	1297.86321869	2340.11252814	376.0	4.84949456222	-0.12379344079	-0.0255771571881	555.28884364	1568.40286974	2453.59615795	329.904444564	1.96387675568	0.0263607618211
666.249309449	1297.86321869	2340.11252814	376.0	-17.9359653215	-0.307275636154	-0.0634867016847	556.926727686	1004.66515579	1920.39075661	358.798873134	-5.8566099335	-0.0786122138725
666.249309449	1297.86321869	2340.11252814	376.0	5.07740265346	0.614641989619	0.126992146615	765.808911361	1394.67613359	2458.92946374	298.444418792	1.18676131837	0.0159296821257
666.249309449	1297.86321869	2340.11252814	376.0	7.43195550099	0.362329989449	0.074861568068	697.934491352	1379.3479376	2514.02864991	436.74622096	0.196736515242	0.00264075859385
666.249309449	1297.86321869	2340.11252814	376.0	-1.22781532875	0.0691089002425	0.0142786983972	632.345630502	1311.2632755	2311.38026781	367.771361808	-2.43604377662	-0.0326985741828
666.249309449	1297.86321869	2340.11252814	376.0	-2.68838004429	0.122639593165	0.0253387589184	651.205655733	1223.99210324	2277.20140992	402.003650946	-2.78147928347	-0.0373352923955
666.249309449	1297.86321869	2340.11252814	376.0	-1.70080447486	0.0486420962916	0.0100500198949	632.22269863	1219.68815409	2300.31178955	448.400936824	-2.71582753133	-0.0364540608233
666.249309449	1297.86321869	2340.11252814	376.0	-1.52726657041	0.333752148125	0.0689570553977	703.266512466	1275.65064182	2304.37277179	325.455617508	-2.37843247504	-0.0319252681214
666.249309449	1297.86321869	2340.11252814	376.0	10.8577150563	0.599611341359	0.123886640777	753.537691023	1507.40894815	2594.19527845	333.248639269	3.95335438527	0.0530651595338
666.249309449	1297.86321869	2340.11252814	376.0	-14.6324356908	-0.200109291076	-0.0413448948504	566.051421407	1147.24710586	1997.69706737	284.398540098	-4.64486221376	-0.0623471438089
666.249309449	1297.86321869	2340.11252814	376.0	-14.6252674803	0.344736298595	0.0712265079742	729.030971908	973.429034482	1997.86481156	295.404805171	-4.93674068233	-0.0662649756017
666.249309449	1297.86321869	2340.11252814	376.0	9.36521818063	0.0570895024111	0.0117953517378	597.161470583	1619.44371412	2559.26917208	342.663987377	4.05497485572	0.0544291926942
666.249309449	1297.86321869	2340.11252814	376.0	-6.23963071995	-0.289106773464	-0.0597328044346	533.682212091	1321.89951877	2194.09814796	338.516417089	-3.1434202394	-0.0421935602605
666.249309449	1297.86321869	2340.11252814	376.0	-0.965138606621	0.248315871316	0.0513049320902	682.192315652	1273.98383767	2317.5271987	361.351045371	-2.46076620231	-0.0330304188229
666.249309449	1297.86321869	2340.11252814	376.0	17.3042030767	0.822125809102	0.16986070436	828.423471184	1508.39422022	2745.05035223	408.232660829	5.60066029447	0.075176648248
666.249309449	1297.86321869	2340.11252814	376.0	9.55304507014	0.461608986065	0.0953737574515	711.961003104	1511.27911641	2563.66453265	340.424413139	3.33498910104	0.0447649543763
666.249309449	1297.86321869	2340.11252814	376.0	1.9914964181	0.411497369354	0.0850201176352	713.084441311	1349.14470921	2386.71578532	324.486634799	-0.687408072871	-0.00922695399827
666.249309449	1297.86321869	2340.11252814	376.0	-12.3213829248	-0.185092387178	-0.0382422287558	570.356395714	1160.37746079	2051.77830268	321.044446174	-4.23649336294	-0.056865682724
666.249309449	1297.86321869	2340.11252814	376.0	-8.04400105462	-0.0136651254774	-0.00282337303252	623.265590076	1110.73302528	2151.8738517	417.875236339	-3.77005586321	-0.0506047766873
666.249309449	1297.86321869	2340.11252814	376.0	7.40351114337	0.734985633355	0.151856535817	801.97221682	1421.75437458	2513.36301993	289.636428529	2.45934954464	0.0330114032837
666.249309449	1297.86321869	2340.11252814	376.0	-6.81382073901	0.160090074747	0.0330764617246	666.054406421	1134.37225345	2180.66145538	380.234795511	-3.44734433969	-0.0462730783852
666.249309449	1297.86321869	2340.11252814	376.0	-2.97603672071	0.414419115691	0.0856237842336	732.832482234	1179.73108145	2270.46992	357.906356312	-2.84206338246	-0.038148501778
666.249309449	1297.86321869	2340.11252814	376.0	2.42201596931	0.705115795392	0.145685081693	820.401905878	1188.20837393	2396.79042727	388.180147462	-2.05752098473	-0.0276177313386
666.249309449	1297.86321869	2340.11252814	376.0	-7.49702430602	0.296482589644	0.0612567333975	704.862504518	1097.82839138	2164.67372312	361.982827219	-3.57373955593	-0.0479696584689
666.249309449	1297.86321869	2340.11252814	376.0	0.172774204584	0.507231072065	0.104799808278	760.049783442	1187.21600256	2344.15563895	396.889852944	-2.43696369674	-0.032710922104
666.249309449	1297.86321869	2340.11252814	376.0	5.5317438198	0.718973707478	0.148548286669	799.099298089	1387.34859348	2469.56155829	283.113666724	1.5163860278	0.0203541748698
666.249309449	1297.86321869	2340.11252814	376.0	-13.7997729633	0.442773183819	0.0914820627724	753.340913689	981.835280672	2017.18231217	282.006117812	-4.75119002582	-0.0637743627627
666.249309449	1297.86321869	2340.11252814	376.0	0.168305284776	0.557818854634	0.11525182947	764.976957716	1263.85481628	2344.0510612	315.219287206	-1.78048838822	-0.0238991729963
666.249309449	1297.86321869	2340.11252814	376.0	0.432214648656	0.0551512051899	0.0113948771053	618.990347686	1380.53126164	2350.22683728	350.705227955	-1.38424962851	-0.0185805319263
666.249309449	1297.86321869	2340.11252814	376.0	-9.50117784495	-0.193907768092	-0.0400635884487	562.230799259	1257.22548381	2117.77427507	298.317992002	-3.69708514717	-0.0496253039888
666.249309449	1297.86321869	2340.11252814	376.0	-15.0642187257	-0.376815741746	-0.0778544920962	529.244773518	1059.63394477	1987.59285848	398.714140187	-5.21482185244	-0.0699976087576
666.249309449	1297.86321869	2340.11252814	376.0	8.06470103749	0.0567693497221	0.011729204488	599.419597602	1581.54788806	2528.83560748	347.86812182	3.14591790207	0.0422270859338
666.249309449	1297.86321869	2340.11252814	376.0	-17.7498096452	-0.475978196318	-0.098342602545	502.492810181	1060.34186425	1924.74700891	361.91233448	-5.65550253268	-0.0759127856736
666.249309449	1297.86321869	2340.11252814	376.0	6.48950788881	0.437435484848	0.0903792324066	714.515716849	1404.77573296	2491.97431526	372.682865457	0.859558190467	0.0115376938318
666.249309449	1297.86321869	2340.11252814	376.0	-20.7418449054	-0.335058529723	-0.0692269689511	554.508167108	977.439042551	1854.73001694	322.782807287	-6.48334870175	-0.0870248147886
666.249309449	1297.86321869	2340.11252814	376.0	-3.46763320127	0.0618636546523	0.012781746829	633.602934766	1249.63698931	2258.96600917	375.726085096	-2.8465438885	-0.0382086427987
666.249309449	1297.86321869	2340.11252814	376.0	9.12405481288	0.422140044754	0.0872190175112	705.195189863	1459.6572515	2553.62567789	388.773236528	2.10276946012	0.0282250934245
666.249309449	1297.86321869	2340.11252814	376.0	-6.96692907248	-0.297608060394	-0.0614892686764	539.084177229	1178.84699582	2177.07854809	459.147375043	-3.60282398472	-0.0483600534862
666.249309449	1297.86321869	2340.11252814	376.0	-7.35893584628	-0.0495442223489	-0.0102364095762	613.985135756	1114.0386825	2167.90514847	439.881330215	-3.71644172334	-0.0498851238033
666.249309449	1297.86321869	2340.11252814	376.0	-6.32587324974	-0.171204436055	-0.0353728173668	570.221280394	1250.86665487	2192.07997571	370.992040447	-3.22874428378	-0.0433388494467
666.249309449	1297.86321869	2340.11252814	376.0	-4.10745075518	0.538761624635	0.111314385255	772.06688307	1114.22930435	2243.99355843	357.697371016	-3.05067491211	-0.0409486565384
666.249309449	1297.86321869	2340.11252814	376.0	-5.88139562997	0.286775632625	0.0592511637656	701.322319805	1115.6754364	2202.48125218	385.483495968	-3.33251254384	-0.0447317119979
666.249309449	1297.86321869	2340.11252814	376.0	1.85793382908	0.442149636714	0.091353230726	736.929389929	1250.87870132	2383.59027044	395.782179196	-2.03260599002	-0.0272833018794
666.249309449	1297.86321869	2340.11252814	376.0	-6.4970101855	-0.00155543212009	-0.000321370272746	617.91609309	1218.59958011	2188.07517884	351.559505634	-3.2835868488	-0.044074991259
666.249309449	1297.86321869	2340.11252814	376.0	-12.4893283447	-0.226318720515	-0.0467600662221	565.412524403	1097.54324457	2047.84819087	384.892421895	-4.51052306492	-0.0605439337573
666.249309449	1297.86321869	2340.11252814	376.0	-4.24584492147	0.389825575839	0.080542474347	731.550547327	1093.15735169	2240.75497921	416.047080196	-3.16099875601	-0.0424295135035
666.249309449	1297.86321869	2340.11252814	376.0	-4.7795080228	0.571355038783	0.118048561732	783.781817151	1079.66477384	2228.26666212	364.820071122	-3.18235968428	-0.0427162373729
666.249309449	1297.86321869	2340.11252814	376.0	11.0871700391	0.587309478392	0.121344933552	749.377056939	1513.78619074	2599.56478324	336.40153557	4.05380584974	0.0544135013388
666.249309449	1297.86321869	2340.11252814	376.0	-0.882875675993	-0.294676463216	-0.0608835667801	518.198894289	1483.5830619	2319.45224384	317.670287654	-0.800848044059	-0.0107496381753
666.249309449	1297.86321869	2340.11252814	376.0	-14.358275547	0.0855060270893	0.0176665345226	654.180166659	1039.75543492	2004.11272324	310.177121665	-4.79176166599	-0.0643189485367
666.249309449	1297.86321869	2340.11252814	376.0	0.199099590176	-0.020614789895	-0.00425925411053	610.954832534	1288.41884629	2344.7716826	445.39800377	-2.39289106596	-0.0321193431672
666.249309449	1297.86321869	2340.11252814	376.0	4.04175881273	0.101665811437	0.0210053329416	620.482504467	1462.48693497	2434.69423248	351.724793041	0.553547923363	0.00743017346796
666.249309449	1297.86321869	2340.11252814	376.0	15.351661273	0.459549984064	0.0949483438148	705.987616193	1614.92925445	2699.35867687	378.441806222	6.02109839398	0.0808201126709
666.249309449	1297.86321869	2340.11252814	376.0	-14.0389729506	-0.191235052029	-0.0395113743862	585.375551847	1029.44050989	2011.5847633	396.768701564	-5.05013348534	-0.0677870266488
666.249309449	1297.86321869	2340.11252814	376.0	-8.18323453688	-0.0592844250306	-0.0122488481468	605.700349363	1173.17931373	2148.61563154	369.735968441	-3.59813504103	-0.0482971146448
666.249309449	1297.86321869	2340.11252814	376.0	-2.27868198811	0.65752633096	0.135852547719	811.318111521	1068.17786992	2286.78880546	407.29282402	-2.87745745552	-0.038623590007
666.249309449	1297.86321869	2340.11252814	376.0	-11.8470889126	-0.142752485644	-0.0294943152157	598.998704487	1035.54190446	2062.87731628	428.336707328	-4.70920110026	-0.0632107530236
666.249309449	1297.86321869	2340.11252814	376.0	-2.27643274462	0.636869081046	0.131584520877	802.812692165	1102.14322754	2286.84144029	381.885520589	-2.81907574482	-0.0378399428835
666.249309449	1297.86321869	2340.11252814	376.0	-12.9307523034	-0.273574193678	-0.0565235937351	550.098984108	1114.17047063	2037.51837351	373.248918766	-4.52296326507	-0.0607109163096
666.249309449	1297.86321869	2340.11252814	376.0	-12.9015602532	-0.242974694703	-0.050201383203	563.135142281	1078.98494957	2038.20150033	396.081408485	-4.67760169319	-0.0627865999086
666.249309449	1297.86321869	2340.11252814	376.0	15.3187949378	0.477139860782	0.0985826158641	714.020749581	1563.15339014	2698.58956764	421.415427918	4.98135582195	0.0668638365363
666.249309449	1297.86321869	2340.11252814	376.0	-9.92538936316	0.120877278479	0.0249746443139	656.033740391	1118.55036113	2107.84724819	333.26314667	-3.91027472708	-0.0524869090884
666.249309449	1297.86321869	2340.11252814	376.0	-1.25296195797	0.674846706982	0.139431137806	817.999077627	1052.64979103	2310.79180839	440.142939734	-2.80316056865	-0.0376263163578
666.249309449	1297.86321869	2340.11252814	376.0	5.72079191331	0.587445068311	0.121372947998	765.57684175	1331.96181864	2473.98549642	376.446836021	0.0159294501093	0.000213818122272
666.249309449	1297.86321869	2340.11252814	376.0	0.544838696855	0.00384777160122	0.000794994132484	617.256292399	1292.24418402	2352.86236675	443.361890323	-2.34295896052	-0.031449113564
666.249309449	1297.86321869	2340.11252814	376.0	-5.69186135029	0.369200857407	0.0762811688858	730.216376783	1045.29095381	2206.9165676	431.409237009	-3.49757211333	-0.046947276689
666.249309449	1297.86321869	2340.11252814	376.0	-8.45845171841	0.377473673318	0.0779904283716	741.210719364	973.698702384	2142.17523979	427.265818046	-4.1097647993	-0.0551646281786
666.249309449	1297.86321869	2340.11252814	376.0	-12.8475822592	-0.245860361786	-0.0507975954103	555.347254759	1136.33904361	2039.46464613	347.778347768	-4.40023119466	-0.0590635059686
666.249309449	1297.86321869	2340.11252814	376.0	2.91225375964	-0.187379938923	-0.0387148634139	540.046899103	1547.54284004	2408.26254322	320.672804076	1.13692414473	0.0152607267749
666.249309449	1297.86321869	2340.11252814	376.0	-13.1572750638	-0.150254944769	-0.0310444100762	595.385622738	1040.08646902	2032.21748601	396.745394252	-4.8270982541	-0.0647932651557
666.249309449	1297.86321869	2340.11252814	376.0	11.3460401556	0.00102908032314	0.000212619901476	589.105976802	1547.84868664	2605.62263527	468.667971832	2.5216854713	0.0338481271316
666.249309449	1297.86321869	2340.11252814	376.0	-10.1433198825	-0.0927902930097	-0.0191715481425	600.347957184	1129.71916945	2102.7474288	372.680302173	-3.98740054446	-0.0535221549592
666.249309449	1297.86321869	2340.11252814	376.0	-7.84710695752	-0.000239086203232	-4.93979758743e-05	627.695881714	1102.17302102	2156.48139513	426.612492399	-3.77692003593	-0.050696913234
666.249309449	1297.86321869	2340.11252814	376.0	-1.8953954956	0.453288068727	0.0936545596544	746.628282216	1137.72987404	2295.75814069	411.399984432	-2.76303033118	-0.037087655452
666.249309449	1297.86321869	2340.11252814	376.0	-6.83276329353	0.464372480712	0.0959447274199	751.832371341	1085.55156796	2180.21817829	342.834238996	-3.46926150744	-0.0465672685563
666.249309449	1297.86321869	2340.11252814	376.0	-10.4706353448	0.557763406872	0.115240373321	786.849295987	980.931507851	2095.08787866	327.307074825	-4.18099012559	-0.0561206728267
666.249309449	1297.86321869	2340.11252814	376.0	9.7276011648	0.230825003831	0.0476911164939	647.388893909	1535.21207907	2567.74934169	385.148368707	2.96050421333	0.0397383115883
666.249309449	1297.86321869	2340.11252814	376.0	-8.93475424743	0.31927571012	0.0659660558098	724.117085866	986.686167342	2131.02922464	420.225971432	-4.1522354755	-0.0557347043692
666.249309449	1297.86321869	2340.11252814	376.0	14.1738644719	0.260274098774	0.0537756402426	651.252481729	1600.01046489	2671.79690637	420.533959755	4.7976645554	0.0643981819517
666.249309449	1297.86321869	2340.11252814	376.0	-6.78542974258	0.297432551901	0.0614530065911	718.191000885	994.163472176	2181.32583665	468.971363587	-3.93247688408	-0.0527849246185
666.249309449	1297.86321869	2340.11252814	376.0	3.31366520518	-0.279507654478	-0.057749515388	513.792797806	1588.88111809	2417.65602275	314.982106859	1.70178880785	0.02284280279
666.249309449	1297.86321869	2340.11252814	376.0	14.5999409647	0.625656688901	0.12926791093	759.195331001	1561.43071573	2681.76757576	361.141529031	5.54364280015	0.0744113127537
666.249309449	1297.86321869	2340.11252814	376.0	3.33387720532	0.437755572596	0.0904453662388	721.583911931	1343.12354403	2418.1290063	353.421550337	-0.554703648476	-0.00744568655673
666.249309449	1297.86321869	2340.11252814	376.0	-11.3725430071	-0.343769000156	-0.0710266529248	533.897629513	1096.07920316	2073.98222447	444.005391792	-4.53966530019	-0.0609351047006
666.249309449	1297.86321869	2340.11252814	376.0	-2.26796056279	-0.33376811081	-0.0689603534732	520.77458171	1368.03312486	2287.03969888	398.231992311	-2.58083397284	-0.0346420667495
666.249309449	1297.86321869	2340.11252814	376.0	-3.09039781779	0.103246615997	0.021331945454	646.333384612	1218.00421244	2267.79374164	403.456144591	-2.84303351349	-0.038161523671
666.249309449	1297.86321869	2340.11252814	376.0	-7.40125691834	0.201215417921	0.0415734334548	678.935790931	1108.07782231	2166.91478776	379.901174516	-3.57255580719	-0.047953769224
666.249309449	1297.86321869	2340.11252814	376.0	-0.172794092566	-0.379813082105	-0.0784737772944	506.135200137	1409.66946486	2336.06895193	420.264286933	-2.10396809026	-0.0282411824195
666.249309449	1297.86321869	2340.11252814	376.0	-7.21865781593	0.469265350624	0.0969556509554	758.173580132	1031.41859426	2171.18781223	381.595637836	-3.64361651581	-0.048907604239
666.249309449	1297.86321869	2340.11252814	376.0	12.3088240397	0.590656789314	0.122036526718	747.730544036	1561.87856795	2628.15286156	318.543749579	5.17593476547	0.0694756344359
666.249309449	1297.86321869	2340.11252814	376.0	-7.6055176696	0.269406807067	0.0556625634437	709.975697295	999.63720759	2162.13485633	452.521951441	-4.00814600925	-0.0538006175739
666.249309449	1297.86321869	2340.11252814	376.0	13.1669720563	0.640480619991	0.13233070661	772.486417188	1431.47799045	2648.23449081	444.270083173	2.77429364577	0.0372388408828
666.249309449	1297.86321869	2340.11252814	376.0	-10.6443262669	0.107903580345	0.0222941281704	656.510746415	1080.52820381	2091.02331564	353.984365406	-4.11255801044	-0.0552021209455
666.249309449	1297.86321869	2340.11252814	376.0	-18.6747245892	-0.431292532823	-0.0891100274428	524.1272745	1007.17174171	1903.10295843	371.803942221	-6.12748646672	-0.0822481404929
666.249309449	1297.86321869	2340.11252814	376.0	6.9852495594	0.0969103299496	0.0200227954441	619.019439388	1472.88564058	2503.5752282	411.670148236	1.00606230775	0.0135041920504
666.249309449	1297.86321869	2340.11252814	376.0	3.49213138431	-0.0532924885565	-0.0110108447431	588.807343508	1418.72795726	2421.83233217	414.297031394	-0.761976203806	-0.0102278685075
666.249309449	1297.86321869	2340.11252814	376.0	11.1825782713	0.345121321441	0.071306058149	677.899021835	1537.01610999	2601.79744324	386.882311415	3.55487164806	0.0477163979605
666.249309449	1297.86321869	2340.11252814	376.0	-6.44948800112	-0.019243702341	-0.00397597155805	618.52588876	1149.56378509	2189.18725143	421.097577574	-3.45258290884	-0.0463433947495
666.249309449	1297.86321869	2340.11252814	376.0	-16.2881389477	-0.308774776944	-0.0637964415173	536.538391668	1134.61926888	1958.95174803	287.79408748	-4.95860302432	-0.0665584298566
666.249309449	1297.86321869	2340.11252814	376.0	3.366190949	0.00279190553295	0.000576839986146	591.886058196	1502.55647483	2418.88518426	324.442651239	0.925428765305	0.0124218626215
666.249309449	1297.86321869	2340.11252814	376.0	13.7301411089	0.747918716967	0.15452866053	802.489358304	1500.77377444	2661.41328036	358.150147617	4.76524014104	0.0639629549133
666.249309449	1297.86321869	2340.11252814	376.0	2.68904386155	0.315782596376	0.0652443380941	699.178917774	1284.97527175	2403.03918043	418.884990914	-1.84120974276	-0.024714224735
666.249309449	1297.86321869	2340.11252814	376.0	-6.10952371414	-0.120235312234	-0.0248420066599	586.595221401	1227.24633234	2197.1427983	383.301244553	-3.23594857136	-0.0434355512934
666.249309449	1297.86321869	2340.11252814	376.0	1.71602921718	-0.339769657098	-0.0702003423756	518.085347839	1395.34455667	2380.26954284	466.839638333	-2.02296515072	-0.0271538946405
666.249309449	1297.86321869	2340.11252814	376.0	6.8869113813	0.751880820531	0.155347276969	827.968735301	1242.08335034	2501.27400418	431.22191854	-0.779902109295	-0.0104684846885
666.249309449	1297.86321869	2340.11252814	376.0	10.893025257	0.112132302054	0.0231678310029	611.782463999	1610.42008558	2595.02157688	372.819027296	4.19939161379	0.0563676726684
666.249309449	1297.86321869	2340.11252814	376.0	-1.80575026657	-0.0268896103684	-0.00555570462158	611.876990865	1230.1242555	2297.85593993	455.85469356	-2.73394692945	-0.0366972742208
666.249309449	1297.86321869	2340.11252814	376.0	-6.5066517566	-0.144499778274	-0.0298553260897	582.511083478	1181.19558889	2187.84955522	424.142882856	-3.42423805423	-0.0459629269025
666.249309449	1297.86321869	2340.11252814	376.0	-12.8728228303	-0.194986714712	-0.0402865113042	566.795178486	1165.68057001	2038.87398837	306.398239871	-4.31564224308	-0.0579280837997
666.249309449	1297.86321869	2340.11252814	376.0	1.58858627624	0.131599926411	0.0271900674404	649.196721798	1308.50195665	2377.28723461	419.588556161	-2.0607873085	-0.0276615746107
666.249309449	1297.86321869	2340.11252814	376.0	-8.41767558708	-0.273251151893	-0.0564568495647	538.509649509	1295.16695723	2143.12944715	309.452840412	-3.48999600689	-0.0468455839851
666.249309449	1297.86321869	2340.11252814	376.0	16.26101648	0.812976032619	0.167970254673	821.157323429	1594.10608394	2720.63861199	305.375204626	7.26983565851	0.0975816866914
666.249309449	1297.86321869	2340.11252814	376.0	-15.3295818697	0.138011490644	0.0285147707942	677.20635417	979.00149713	1981.3830623	325.175210998	-5.14672465023	-0.0690835523521
666.249309449	1297.86321869	2340.11252814	376.0	-2.09690892397	0.62063789223	0.128230969469	794.676990983	1162.2192607	2291.04249971	334.14624803	-2.76006355007	-0.0370478328868
666.249309449	1297.86321869	2340.11252814	376.0	0.76230092577	-0.193110813589	-0.0398989284275	542.401467085	1500.42818209	2357.95122761	315.121578434	-0.011675993839	-0.000156724749517
666.249309449	1297.86321869	2340.11252814	376.0	-13.0029575979	-0.305069063327	-0.0630307982081	533.86889708	1195.54072844	2035.82868836	306.41906284	-4.28932835928	-0.0575748773057
666.249309449	1297.86321869	2340.11252814	376.0	-1.07796929347	0.515317233331	0.106470502754	768.683328816	1078.01882317	2314.88683366	468.184681669	-2.81874177132	-0.0378354600177
666.249309449	1297.86321869	2340.11252814	376.0	1.50702850444	-0.316390180747	-0.0653698720551	505.373384416	1574.05910274	2375.37869098	295.946203819	1.09119221945	0.0146468754288
666.249309449	1297.86321869	2340.11252814	376.0	11.2823971076	0.546400697793	0.112892706156	734.614833391	1550.44187678	2604.13331633	319.07660616	4.64894618137	0.062401962166
666.249309449	1297.86321869	2340.11252814	376.0	13.9578735595	0.742084220636	0.153323186082	802.482196946	1470.00403114	2666.74247597	394.256247884	4.11477690031	0.0552319047022
666.249309449	1297.86321869	2340.11252814	376.0	10.9148239359	0.555127351196	0.114695733718	737.297845463	1548.26472621	2595.53169049	309.96911882	4.6007528978	0.0617550724537
666.249309449	1297.86321869	2340.11252814	376.0	-11.2575285865	-0.0318743026037	-0.00658559971151	611.183343155	1174.92273555	2076.67369133	290.567612626	-4.05938484062	-0.0544883871225
666.249309449	1297.86321869	2340.11252814	376.0	1.62034464736	0.684294154753	0.141383089825	815.465793965	1168.58007069	2378.03041623	393.984551583	-2.27021021564	-0.0304726203442
666.249309449	1297.86321869	2340.11252814	376.0	-22.3705561038	-0.440531434519	-0.0910188914296	520.015003564	1001.38170584	1816.61634214	295.219632741	-6.6952542894	-0.0898691850926
666.249309449	1297.86321869	2340.11252814	376.0	2.6633631043	0.0845995626169	0.0174792484746	622.139749848	1413.37348945	2402.43822182	366.92498252	-0.524602222718	-0.0070416405734
666.249309449	1297.86321869	2340.11252814	376.0	-7.01737905623	0.242618567264	0.0501278031537	697.491828228	1039.73630065	2175.8979617	438.66983282	-3.76829997556	-0.0505812077256
666.249309449	1297.86321869	2340.11252814	376.0	3.27752818336	0.092078828304	0.0190245513025	625.850614551	1401.61625154	2416.81037577	389.343509683	-0.645627009983	-0.00866613436219
666.249309449	1297.86321869	2340.11252814	376.0	4.7983673945	-0.119786969986	-0.0247493739641	564.697112196	1482.97097752	2452.39972469	404.731634974	0.306491017684	0.00411397339173
666.249309449	1297.86321869	2340.11252814	376.0	-3.63599434919	-0.31005940169	-0.0640618598534	520.402485411	1423.96151282	2255.02616885	310.662170622	-2.14143405478	-0.0287440812722
666.249309449	1297.86321869	2340.11252814	376.0	-6.14719567255	0.393664354136	0.0813356103586	738.585609545	1027.90668313	2196.26123208	429.768939407	-3.59622936987	-0.048271535166
666.249309449	1297.86321869	2340.11252814	376.0	1.50662151688	-0.308792546012	-0.0638001128124	514.682538055	1491.8818078	2375.36916701	368.804821156	-0.434603009267	-0.00583359743982
666.249309449	1297.86321869	2340.11252814	376.0	-7.31243771589	0.00311416124076	0.000643421743958	616.879234892	1250.827461	2168.99325704	301.286561145	-3.40592580322	-0.0457171248754
666.249309449	1297.86321869	2340.11252814	376.0	-9.51584240545	-0.291581998591	-0.0602442145849	536.795321947	1226.07099907	2117.43110785	354.564786839	-3.71272886948	-0.0498352868386
666.249309449	1297.86321869	2340.11252814	376.0	2.16514895223	-0.172727314769	-0.0356874617291	557.739337612	1422.59978319	2390.77945003	410.440329225	-1.17143166266	-0.015723914935
666.249309449	1297.86321869	2340.11252814	376.0	-3.33123637613	0.515477019203	0.106503516364	765.181042701	1119.94675102	2262.15784836	377.030054646	-2.94553141077	-0.0395373343727
666.249309449	1297.86321869	2340.11252814	376.0	5.64554205115	0.306931483411	0.063415595746	678.188796092	1416.07928706	2472.22456496	377.956481811	0.526075887102	0.00706142130338
666.249309449	1297.86321869	2340.11252814	376.0	-5.11739819648	-0.155201594916	-0.0320664452307	578.814477407	1193.23692096	2220.35965183	448.308253461	-3.24943398594	-0.0436165635697
666.249309449	1297.86321869	2340.11252814	376.0	11.981907863	0.686084950647	0.141753088977	790.350036415	1389.757272	2620.50265516	440.395346742	2.04821541511	0.0274928243639
666.249309449	1297.86321869	2340.11252814	376.0	1.57258814873	0.02913548329	0.00601972795249	600.427226014	1475.4291006	2376.91286043	301.056533819	0.292614380402	0.00392770980406
666.249309449	1297.86321869	2340.11252814	376.0	17.0530957024	0.679552255409	0.140403358556	775.743921114	1586.74672998	2739.17415711	376.68350602	6.54695902333	0.0878786446084
666.249309449	1297.86321869	2340.11252814	376.0	7.54847617989	0.770585794147	0.159211940939	819.574701457	1357.62898097	2516.75536491	339.551682486	1.41401945	0.0189801268457
666.249309449	1297.86321869	2340.11252814	376.0	3.59922294328	0.65201872952	0.134714613537	795.226235624	1252.51769221	2424.33839515	376.594467325	-1.26989665131	-0.017045592635
666.249309449	1297.86321869	2340.11252814	376.0	-18.8938608341	-0.242624130788	-0.0501289526421	567.986286068	1028.30646999	1897.97492371	301.682167657	-5.76048933235	-0.0773220044611
666.249309449	1297.86321869	2340.11252814	376.0	1.35625272621	-0.279062078895	-0.0576574543172	530.820803377	1417.78558245	2371.8503681	423.243982272	-1.61795745529	-0.0217175497354
666.249309449	1297.86321869	2340.11252814	376.0	-6.90363996568	-0.392267522769	-0.0810470088366	503.511676368	1381.4525418	2178.55958441	293.595366239	-3.20930062003	-0.0430778606716
666.249309449	1297.86321869	2340.11252814	376.0	-8.92008204832	-0.110821904615	-0.0228970877304	591.757062063	1177.76789416	2131.37257061	361.847614382	-3.69789209211	-0.0496361354645
666.249309449	1297.86321869	2340.11252814	376.0	18.5624309347	0.711704528016	0.147046390086	786.108792389	1599.07159443	2774.49429997	389.313913157	7.09354592091	0.0952153814888
666.249309449	1297.86321869	2340.11252814	376.0	-11.278773718	-0.212646276238	-0.0439351810408	573.653179653	1069.56558844	2076.17653135	432.957763251	-4.52882814081	-0.060789639474
666.249309449	1297.86321869	2340.11252814	376.0	-6.29479844341	0.646551622061	0.13358504588	804.368588042	1099.33887336	2192.80716115	289.099699741	-3.42466203017	-0.0459686178546
666.249309449	1297.86321869	2340.11252814	376.0	5.83071905702	0.472938682908	0.0977146039066	719.382637295	1449.03515876	2476.55791528	308.14011922	1.75915876774	0.0236128693657
666.249309449	1297.86321869	2340.11252814	376.0	2.07794324179	0.439957387583	0.0909002866907	733.9532673	1266.58541251	2388.73873827	388.200058459	-1.83370855966	-0.0246135377135
666.249309449	1297.86321869	2340.11252814	376.0	10.9999892067	0.679677372058	0.140429209103	789.625109239	1374.93678422	2597.52465366	432.962760204	1.65079802032	0.0221583626889
666.249309449	1297.86321869	2340.11252814	376.0	4.15031788839	0.52857790262	0.109210310459	742.121529872	1378.520142	2437.23463701	316.592965138	0.465671002898	0.00625061748856
666.249309449	1297.86321869	2340.11252814	376.0	17.4347914556	0.816884979942	0.168777888418	824.143772617	1560.1231321	2748.10626725	363.839362534	6.69135794884	0.0898168852193
666.249309449	1297.86321869	2340.11252814	376.0	-8.77659565239	0.237496984774	0.0490696249533	685.620844113	1132.41754761	2134.73031374	316.691922017	-3.71192891146	-0.0498245491471
666.249309449	1297.86321869	2340.11252814	376.0	-2.2596766302	0.00398417028701	0.000823175679135	619.112929988	1243.03405607	2287.23355222	425.086566162	-2.73134711357	-0.0366623773634
666.249309449	1297.86321869	2340.11252814	376.0	6.25027884909	0.137255383593	0.0283585503292	635.577326533	1417.19054856	2486.37608653	433.608211438	0.029224314073	0.000392272672121
666.249309449	1297.86321869	2340.11252814	376.0	2.31187044503	-0.2438996806	-0.0503924959917	530.380668261	1497.96643542	2394.21289806	365.865794382	-0.0464210447916	-0.000623101272371
666.249309449	1297.86321869	2340.11252814	376.0	15.0516649128	0.441661634747	0.0912524038733	704.842778427	1545.69865222	2692.33842446	441.796993813	4.43477745464	0.0595272141562
666.249309449	1297.86321869	2340.11252814	376.0	6.56940158269	-0.00635509548223	-0.00131303625666	589.387593211	1515.31495402	2493.8439176	389.141370367	1.4595582337	0.0195913856872
666.249309449	1297.86321869	2340.11252814	376.0	-14.4472419716	-0.400949339771	-0.0828407726799	517.762568987	1095.90818602	2002.03080879	388.36005379	-4.92943300663	-0.0661668859951
666.249309449	1297.86321869	2340.11252814	376.0	4.98090868838	0.465297660122	0.0961358801905	726.029103847	1369.32647992	2456.67139637	361.315812609	0.163753724331	0.0021980365682
666.249309449	1297.86321869	2340.11252814	376.0	-14.4055422698	0.0634951009268	0.0131188225055	652.929085262	1014.9951796	2003.00662874	335.082363874	-4.90586274724	-0.0658505066744
666.249309449	1297.86321869	2340.11252814	376.0	-6.14206439585	-0.0341252071373	-0.00705066263167	609.885358618	1214.32487804	2196.38130973	372.171073067	-3.24611541195	-0.0435720189523
666.249309449	1297.86321869	2340.11252814	376.0	-18.132169702	-0.418857512178	-0.0865408083012	520.726291519	1038.0502661	1915.79935332	357.022795703	-5.79195967811	-0.0777444252095
666.249309449	1297.86321869	2340.11252814	376.0	10.4918589597	0.788363585811	0.162885038391	821.443901979	1413.25411434	2585.63383409	350.935817771	2.86966381343	0.0385189773615
666.249309449	1297.86321869	2340.11252814	376.0	10.7260934139	0.183123768236	0.0378354893049	639.843683307	1486.13143341	2591.1151839	465.14006718	1.85915888289	0.0249551527905
666.249309449	1297.86321869	2340.11252814	376.0	-11.3850758465	0.0562655405778	0.0116251116896	640.268455597	1104.40354224	2073.68894192	329.016944081	-4.16958275969	-0.0559675538214
666.249309449	1297.86321869	2340.11252814	376.0	0.370534312756	0.429728601682	0.088786901174	718.720142666	1337.45410888	2348.78344802	292.609196475	-1.02495627742	-0.0137578023815
666.249309449	1297.86321869	2340.11252814	376.0	-1.93477405583	-0.00984752834608	-0.00203461329464	611.760810304	1317.3706979	2294.83663807	365.705129867	-2.56839312242	-0.0344750754687
666.249309449	1297.86321869	2340.11252814	376.0	10.4464148867	-0.0446475863373	-0.00922470792093	572.515305136	1620.25655244	2584.57039165	391.798534078	3.82499878096	0.0513422655163
666.249309449	1297.86321869	2340.11252814	376.0	-7.92706816149	0.284502702417	0.0587815500862	697.976060508	1138.71403361	2154.61021298	317.920118861	-3.57868935195	-0.0480360986839
666.249309449	1297.86321869	2340.11252814	376.0	11.8901063595	0.360044215156	0.0743893006521	677.119368145	1613.64014557	2618.35439667	327.594882958	5.27229973521	0.0707691239625
666.249309449	1297.86321869	2340.11252814	376.0	-5.26529327627	0.260874004318	0.0538995876691	689.934206728	1178.53749809	2216.89874054	348.427035719	-3.15178511598	-0.042305840483
666.249309449	1297.86321869	2340.11252814	376.0	0.536329354793	0.0724090382256	0.0149605450879	637.436574442	1246.31526461	2352.66323857	468.911399519	-2.42465752137	-0.0325457385418
666.249309449	1297.86321869	2340.11252814	376.0	14.7488263552	0.48222701525	0.0996336808368	715.563213451	1560.93026315	2685.25166143	408.758184828	4.91182020935	0.0659304726088
666.249309449	1297.86321869	2340.11252814	376.0	11.0641727614	0.260435266467	0.0538089393526	661.189025545	1471.38817906	2599.02662107	466.449416465	1.87094693589	0.0251133816898
666.249309449	1297.86321869	2340.11252814	376.0	-3.11988968256	0.514001043587	0.106198562725	759.189200316	1212.76954226	2267.10359882	295.144856245	-2.87619349965	-0.0386066241563
666.249309449	1297.86321869	2340.11252814	376.0	6.45856253337	-0.212688465765	-0.0439438978853	532.565901252	1571.34700159	2491.25015912	387.337256283	1.8768988418	0.0251932730442
666.249309449	1297.86321869	2340.11252814	376.0	3.07005166803	-0.269268513745	-0.0556339904432	532.63350701	1426.37411691	2411.95519185	452.947567931	-1.3137526664	-0.0176342639785
666.249309449	1297.86321869	2340.11252814	376.0	5.17972016508	0.769190682184	0.158923694666	817.827035489	1361.02663225	2461.32380865	282.470140906	1.19527283057	0.0160439306116
666.249309449	1297.86321869	2340.11252814	376.0	5.530770507	0.130449564331	0.0269523893246	619.250780543	1552.38811023	2469.53878168	297.899890911	2.53224544288	0.0339898717166
666.249309449	1297.86321869	2340.11252814	376.0	-2.86011549589	0.484850754722	0.100175775769	759.924859276	1073.91934518	2273.1826071	439.338402647	-3.02148436111	-0.0405568370619
666.249309449	1297.86321869	2340.11252814	376.0	21.8250262404	0.692403271892	0.14305852725	779.492978866	1610.33610801	2850.84270147	461.01361459	7.48353770223	0.1004501705
666.249309449	1297.86321869	2340.11252814	376.0	-10.1535881337	0.527857826207	0.10906153434	775.721980634	1005.64498012	2102.50714017	321.140179411	-4.08540026591	-0.0548375874619
666.249309449	1297.86321869	2340.11252814	376.0	12.7768888241	0.695794511539	0.143759196599	782.821440961	1537.17266137	2639.10610422	319.112001889	5.17957721365	0.0695245263577
666.249309449	1297.86321869	2340.11252814	376.0	9.5688172996	-0.0573291403134	-0.0118448637011	573.069011155	1568.33511424	2564.03362057	422.629495172	2.61685798773	0.0351256105736
666.249309449	1297.86321869	2340.11252814	376.0	-1.6410473594	0.0198332525504	0.00409777945257	619.380134968	1316.24413382	2301.71017329	366.085904504	-2.50935678982	-0.0336826414741
666.249309449	1297.86321869	2340.11252814	376.0	1.42064864271	0.570896818588	0.117953888138	760.612064701	1319.07688362	2373.35730501	293.668356689	-0.7430486016	-0.00997380673288
666.249309449	1297.86321869	2340.11252814	376.0	15.4668716583	0.446484604087	0.0922488851419	706.775264737	1538.30537663	2702.05472953	456.974088163	4.326195075	0.0580697325503
666.249309449	1297.86321869	2340.11252814	376.0	3.3151342206	-0.199727750673	-0.0412660641887	553.17209406	1406.83501406	2417.69039936	457.683291247	-1.4031205735	-0.0188338332013
666.249309449	1297.86321869	2340.11252814	376.0	15.8120013462	0.782817388037	0.16173912976	814.354299251	1508.90993131	2710.13115259	386.86692203	5.2893325771	0.0709977527127
666.249309449	1297.86321869	2340.11252814	376.0	12.189820278	0.462860377727	0.0956323094477	707.595877479	1592.33439478	2625.36803963	325.437767364	5.26356732889	0.0706519104549
666.249309449	1297.86321869	2340.11252814	376.0	-4.03160030605	0.703734772821	0.145399746451	825.552487488	1062.20244954	2245.7685443	358.013607266	-3.08805975926	-0.0414504665672
666.249309449	1297.86321869	2340.11252814	376.0	-7.88217720462	-0.0131916564749	-0.00272554885846	616.20219544	1192.11665455	2155.66071189	347.3418619	-3.51112657158	-0.0471292157259
666.249309449	1297.86321869	2340.11252814	376.0	-3.19601117684	0.040790450607	0.00842777905104	624.164867949	1313.57032355	2265.32227019	327.587078697	-2.70535846913	-0.0363135364984
666.249309449	1297.86321869	2340.11252814	376.0	7.30061853477	0.288980300548	0.0597066736669	661.833583325	1537.10381266	2510.95521711	312.017821123	2.96980001953	0.0398630875105
666.249309449	1297.86321869	2340.11252814	376.0	18.7690674254	0.692566783008	0.143092310539	783.025901344	1530.80488218	2779.32982638	465.499042861	5.52661986079	0.0741828169234
666.249309449	1297.86321869	2340.11252814	376.0	-0.0222057181177	-0.124842519417	-0.0257939089704	579.534932478	1354.0479585	2339.59288935	406.009998371	-2.2095822145	-0.0296588216712
666.249309449	1297.86321869	2340.11252814	376.0	-7.81314525283	-0.374112024095	-0.0772958727469	514.081225481	1241.93947304	2157.27613724	401.255438716	-3.48821180045	-0.0468216349053
666.249309449	1297.86321869	2340.11252814	376.0	-1.60738209713	0.231844337649	0.0479017226547	680.604342194	1224.02568397	2302.49797831	397.867952149	-2.63553289097	-0.0353762804156
666.249309449	1297.86321869	2340.11252814	376.0	-1.69205852925	0.695202163696	0.143636810681	823.986393332	1056.28632195	2300.51645452	420.243739239	-2.8250257336	-0.0379198085046
666.249309449	1297.86321869	2340.11252814	376.0	-13.686963676	0.246320913599	0.0508927507437	699.485896028	1008.14914391	2019.82217644	312.187136503	-4.71828652896	-0.0633327050868
666.249309449	1297.86321869	2340.11252814	376.0	3.17034794797	0.343031364263	0.0708742488146	694.606402847	1357.47534509	2414.30223766	362.220489719	-0.634982632005	-0.00852325680544
666.249309449	1297.86321869	2340.11252814	376.0	10.0325215794	0.526517129701	0.10878453093	737.709613859	1431.30323911	2574.88482251	405.871969541	2.03299573626	0.0272885333726
666.249309449	1297.86321869	2340.11252814	376.0	1.28746003688	-0.000960586781287	-0.000198468343241	608.055610542	1367.43215168	2370.24054176	394.752779539	-1.63882035253	-0.0219975886245
666.249309449	1297.86321869	2340.11252814	376.0	16.2108428611	0.493583116995	0.10197998285	719.378803507	1556.27209723	2719.46449285	443.813592116	4.97023818971	0.0667146065733
666.249309449	1297.86321869	2340.11252814	376.0	-3.57341589277	0.0560882470382	0.011588480793	629.839470959	1294.39747332	2256.49057515	332.253630874	-2.8427004997	-0.0381570536873
666.249309449	1297.86321869	2340.11252814	376.0	5.77336163309	0.654473720285	0.135221843034	789.293256026	1302.28226283	2475.21568701	383.640168157	-0.244960928738	-0.00328806615755
666.249309449	1297.86321869	2340.11252814	376.0	9.62955774882	-0.105533291082	-0.0218043989839	557.618388256	1615.4058863	2565.45501543	392.430740877	3.44257833872	0.0462091052177
666.249309449	1297.86321869	2340.11252814	376.0	1.44502687858	-0.204679539069	-0.0422891609646	557.902192358	1348.1800754	2373.92778316	467.845515405	-2.20459597252	-0.0295918922486
666.249309449	1297.86321869	2340.11252814	376.0	-9.36778564937	0.511412163015	0.105663670044	773.022854733	994.387907084	2120.89580255	353.485040736	-4.00879690892	-0.0538093544822
666.249309449	1297.86321869	2340.11252814	376.0	2.23804415647	-0.16230850309	-0.033534814688	552.087448056	1489.24836429	2392.48527983	351.149467489	0.0417808950551	0.00056081738329
666.249309449	1297.86321869	2340.11252814	376.0	-1.89649707013	0.420955097789	0.0869741937581	736.928854975	1146.76906992	2295.73236261	412.034437714	-2.75567184399	-0.0369888838119
666.249309449	1297.86321869	2340.11252814	376.0	-0.464340798681	0.101502044528	0.0209714968032	630.443559787	1375.06509289	2329.24643094	323.737778262	-1.45080062997	-0.0194738339593
666.249309449	1297.86321869	2340.11252814	376.0	-9.97894248488	-0.438925925923	-0.0906871747774	501.507316824	1169.73630046	2106.59404488	435.350427597	-4.06574163694	-0.0545737132475
666.249309449	1297.86321869	2340.11252814	376.0	10.556545473	0.473852819842	0.097903475174	718.498023326	1476.86618195	2587.1475713	391.78336602	2.77837711082	0.0372936524942
666.249309449	1297.86321869	2340.11252814	376.0	2.59056851911	0.465524076054	0.0961826603418	727.902060895	1348.4584666	2400.73474661	324.374219114	-0.455791613059	-0.00611800822898
666.249309449	1297.86321869	2340.11252814	376.0	20.2437604787	0.837113215219	0.172957275872	829.642815428	1617.51640654	2813.83930327	366.680081301	8.27136987383	0.111025098978
666.249309449	1297.86321869	2340.11252814	376.0	12.8731823243	0.628266349959	0.129807097099	767.582800368	1444.11702777	2641.35948048	429.65965235	2.95690426435	0.0396899901255
666.249309449	1297.86321869	2340.11252814	376.0	3.75663178608	-0.300365399438	-0.062058966826	508.348461008	1595.36699758	2428.02193921	324.306480621	1.8158936888	0.0243744119301
666.249309449	1297.86321869	2340.11252814	376.0	6.11728110546	0.470140319753	0.0971364297009	719.166295605	1444.319433	2483.26378967	319.778061072	1.69203640888	0.0227118981058
666.249309449	1297.86321869	2340.11252814	376.0	6.20712455735	0.161941665517	0.033459021801	632.44547978	1496.3324444	2485.36622755	356.588303366	1.61415440639	0.0216665020991
666.249309449	1297.86321869	2340.11252814	376.0	20.3015420311	0.825251321248	0.170506471332	827.384008051	1562.86739373	2815.19145662	424.940054838	7.02399698356	0.0942818387055
666.249309449	1297.86321869	2340.11252814	376.0	-6.27039403784	-0.198391653195	-0.0409900109908	563.587526957	1230.28948708	2193.3782517	399.501237664	-3.27318618712	-0.0439353850621
666.249309449	1297.86321869	2340.11252814	376.0	-16.3939638572	-0.239243823961	-0.0494305421408	559.330835687	1100.02543434	1956.47532606	297.119056029	-5.05418738555	-0.0678414414168
666.249309449	1297.86321869	2340.11252814	376.0	-8.42217200338	0.2272314885	0.0469486546488	686.159078805	1099.05758312	2143.02422595	357.807564029	-3.7155263038	-0.0498728362927
666.249309449	1297.86321869	2340.11252814	376.0	-9.71270596871	0.000337974926882	6.98295303476e-05	636.900131815	1032.51274041	2112.82427895	443.411406719	-4.33398023011	-0.0581742312766
666.249309449	1297.86321869	2340.11252814	376.0	-13.1562763215	-0.171421274596	-0.0354176187182	577.231173071	1125.93005051	2032.24085771	329.079634126	-4.44451968531	-0.0596579823532
666.249309449	1297.86321869	2340.11252814	376.0	7.81967124882	0.363769453844	0.0751589780669	684.945740707	1502.28007328	2523.1016347	335.875820708	2.60598568861	0.0349796736726
666.249309449	1297.86321869	2340.11252814	376.0	0.500159907646	-0.304836268412	-0.062982700085	512.934737967	1515.364139	2351.8168328	323.51795584	-0.0986105921581	-0.00132363210951
666.249309449	1297.86321869	2340.11252814	376.0	-0.11726438297	0.0555398240926	0.0114751702671	630.238286066	1302.05513469	2337.36840963	405.074988873	-2.37970556526	-0.0319423565806
666.249309449	1297.86321869	2340.11252814	376.0	12.2195400551	0.133788440641	0.0276422398019	617.933927932	1603.53311772	2626.06351585	404.596470204	4.24306982691	0.0569539574082
666.249309449	1297.86321869	2340.11252814	376.0	-9.91998018656	0.347321840336	0.0717607108133	716.924038283	1100.35547042	2107.97382901	290.694320305	-3.94026919958	-0.0528895194574
666.249309449	1297.86321869	2340.11252814	376.0	6.3872713236	0.582773768648	0.12040780344	751.658899854	1447.74004438	2489.58186459	290.182920362	2.21337756336	0.0297097659511
666.249309449	1297.86321869	2340.11252814	376.0	8.66616456516	0.576186283917	0.119046752875	760.182796541	1355.42457233	2542.91053084	427.303161966	0.656042667333	0.00880594184339
666.249309449	1297.86321869	2340.11252814	376.0	-7.82810861383	0.287311790281	0.0593619401407	702.81448305	1092.38548531	2156.92597775	361.726009391	-3.63291320466	-0.0487639356331
666.249309449	1297.86321869	2340.11252814	376.0	10.1036480296	0.046149542757	0.00953502949526	595.998873977	1598.84168761	2576.54926148	381.708699892	3.65539444133	0.0490656971991
666.249309449	1297.86321869	2340.11252814	376.0	-8.19980374148	0.00895704735901	0.00185062961963	619.199774117	1230.63766286	2148.22789351	298.390456531	-3.5486842587	-0.0476333457544
666.249309449	1297.86321869	2340.11252814	376.0	-16.8188264198	-0.0293717744749	-0.00606854844523	624.680508419	1035.59304175	1946.53306401	286.259513841	-5.2569428181	-0.070562990847
666.249309449	1297.86321869	2340.11252814	376.0	4.09335433966	0.0972420054148	0.0200913234328	630.797093376	1378.59252458	2435.90162587	426.51200791	-0.943987227522	-0.0126709694969
666.249309449	1297.86321869	2340.11252814	376.0	13.5199113999	0.454077037192	0.0938175696677	706.249354312	1576.20133633	2656.49366861	374.042977966	5.016160153	0.0673310087651
666.249309449	1297.86321869	2340.11252814	376.0	8.06777748052	0.302129235575	0.0624233957799	667.920709464	1508.70066228	2528.90759971	352.286227963	2.53234405659	0.0339911953905
666.249309449	1297.86321869	2340.11252814	376.0	-4.63366411381	-0.27027139982	-0.05584119831	539.193420938	1324.18899501	2231.6795737	368.297157759	-2.92172146463	-0.0392177377803
666.249309449	1297.86321869	2340.11252814	376.0	-12.8480461096	-0.147897392951	-0.0305573125932	592.369906844	1062.91870871	2039.45379151	384.165175958	-4.65522166556	-0.0624861968531
666.249309449	1297.86321869	2340.11252814	376.0	4.34081622319	0.0408354539147	0.00843707725511	597.137898356	1547.68268776	2441.69251241	296.871926287	2.01631104498	0.027064577785
666.249309449	1297.86321869	2340.11252814	376.0	7.0701979225	0.451373392548	0.0932589654024	712.08146607	1466.69314876	2505.56311549	326.788500658	2.15587454558	0.0289379133635
666.249309449	1297.86321869	2340.11252814	376.0	7.01681609639	0.287825652743	0.0594681100708	667.7062565	1468.34146383	2504.31392069	368.266200357	1.5830067456	0.0212484126927
666.249309449	1297.86321869	2340.11252814	376.0	-5.26565874993	0.369449345206	0.0763325093401	728.000993866	1068.22909041	2216.89018805	420.660103772	-3.36446864393	-0.0451606529387
666.249309449	1297.86321869	2340.11252814	376.0	0.00077576776528	0.526326911889	0.108745229729	749.318654342	1305.92836684	2340.13068198	284.883660804	-1.28047085093	-0.0171875282004
666.249309449	1297.86321869	2340.11252814	376.0	0.144401515129	-0.0237559333161	-0.00490825068514	603.833780099	1356.71923727	2343.49168609	382.938668722	-1.95586288343	-0.0262531930662
666.249309449	1297.86321869	2340.11252814	376.0	9.5301420411	0.730240494262	0.150876135178	805.186598619	1376.25988022	2563.128576	381.682097162	1.78199641204	0.0239194149268
666.249309449	1297.86321869	2340.11252814	376.0	4.15326496403	0.506598680014	0.104669148763	756.325988693	1242.50984249	2437.30360189	438.467770714	-1.76324631446	-0.0236677357645
666.249309449	1297.86321869	2340.11252814	376.0	8.21727619158	0.568957421736	0.117553186309	749.635045512	1431.67281854	2532.40603777	351.098173722	2.05146886777	0.0275364948694
666.249309449	1297.86321869	2340.11252814	376.0	14.198392322	0.342289686492	0.0707210096057	675.825955851	1562.24433996	2672.37088566	434.300589858	4.31450233619	0.0579127830361
666.249309449	1297.86321869	2340.11252814	376.0	8.26686454556	-0.27972291807	-0.0577939913369	513.445777273	1608.35341695	2533.56646106	411.767266832	2.5694821944	0.0344896938845
666.249309449	1297.86321869	2340.11252814	376.0	0.833264530623	0.313835387953	0.0648420223043	703.191764611	1230.875508	2359.61185582	425.544583206	-2.33910789215	-0.0313974213711
666.249309449	1297.86321869	2340.11252814	376.0	3.49647623861	0.613403094177	0.126736176483	778.385120031	1288.52319908	2421.93400665	355.025687536	-0.849704492952	-0.0114054294356
666.249309449	1297.86321869	2340.11252814	376.0	-13.8510628883	0.226390832233	0.0467749653374	690.229051516	1035.46817543	2015.98207021	290.284843262	-4.68226474046	-0.0628491911471
666.249309449	1297.86321869	2340.11252814	376.0	2.85698577452	0.6461321916	0.133498386694	797.804979422	1224.08302845	2406.96921018	385.08120231	-1.75662959282	-0.023578920709
666.249309449	1297.86321869	2340.11252814	376.0	9.01160036126	0.272960622552	0.0563968228413	652.602200859	1615.81134255	2550.99411718	282.580573772	4.67663787451	0.0627736627451
666.249309449	1297.86321869	2340.11252814	376.0	-0.12895849652	0.0286264445442	0.0059145546579	623.881748185	1286.66783639	2337.09475421	426.545169634	-2.4148583651	-0.0324142062429
666.249309449	1297.86321869	2340.11252814	376.0	-14.9701056313	0.234190134254	0.0483863913749	701.165238728	976.064317908	1989.79521079	312.565654152	-5.03766099191	-0.0676196106296
666.249309449	1297.86321869	2340.11252814	376.0	-14.3424590553	-0.380321380972	-0.0785787977214	518.790388694	1132.97310562	2004.48284695	352.71935263	-4.69624165229	-0.0630368007019
666.249309449	1297.86321869	2340.11252814	376.0	11.9918264714	-0.00701368500523	-0.00144910847216	584.392736706	1583.74650925	2620.73476175	452.595515799	3.2975766309	0.0442627735692
666.249309449	1297.86321869	2340.11252814	376.0	-8.35827344763	-0.313863262016	-0.0648477814083	526.727003513	1311.62114278	2144.51952406	306.171377767	-3.46938632488	-0.0465689439581
666.249309449	1297.86321869	2340.11252814	376.0	-5.27869206732	0.629866944734	0.130137798499	799.696432944	1100.07030133	2216.58519375	316.818459481	-3.2419201288	-0.0435157064269
666.249309449	1297.86321869	2340.11252814	376.0	-1.70187227998	0.263193211489	0.0543787627044	688.361316267	1237.97184944	2300.28680171	373.953635997	-2.6296240195	-0.0352969667047
666.249309449	1297.86321869	2340.11252814	376.0	5.7148811485	0.483595345731	0.0999163937461	720.381615152	1470.24186107	2473.84717787	283.223701642	2.18337245831	0.0293070128632
666.249309449	1297.86321869	2340.11252814	376.0	7.64854136973	0.349064127817	0.0721206875654	678.430690239	1532.34677861	2519.09700296	308.319534112	3.12853626536	0.0419937753739
666.249309449	1297.86321869	2340.11252814	376.0	-2.55069678418	0.217868501254	0.0450141531517	678.87651561	1184.58729788	2280.42335314	416.959539648	-2.81750331267	-0.0378188364117
666.249309449	1297.86321869	2340.11252814	376.0	6.64424619715	0.524550494947	0.108378201435	742.578771943	1373.39867397	2495.5953658	379.617919892	0.615186017113	0.00825753043104
666.249309449	1297.86321869	2340.11252814	376.0	6.294469872	0.511387229066	0.105658518402	732.01915299	1433.57401203	2487.4102062	321.817041181	1.66200854836	0.0223088395752
666.249309449	1297.86321869	2340.11252814	376.0	6.72961568783	-0.197994252716	-0.0409079034537	535.69647663	1579.82453282	2497.59310795	382.0720985	2.12442524948	0.0285157751609
666.249309449	1297.86321869	2340.11252814	376.0	7.6063632757	0.68142657632	0.140790614942	795.51040861	1321.00541905	2518.10998809	401.594160437	0.358688562964	0.00481461158341
666.249309449	1297.86321869	2340.11252814	376.0	-14.0806263827	-0.225763721921	-0.046645397091	570.688324383	1057.38366441	2010.61002612	382.538037328	-4.92067021013	-0.0660492645655
666.249309449	1297.86321869	2340.11252814	376.0	6.55594776048	-0.107413650072	-0.0221929029074	564.775422649	1516.00853074	2493.52908302	412.745129635	1.13761600251	0.0152700134565
666.249309449	1297.86321869	2340.11252814	376.0	-13.2404709424	-0.0240276302548	-0.00496438641628	640.222498298	979.062359087	2030.27060883	410.98575145	-5.07197808608	-0.0680802427662
666.249309449	1297.86321869	2340.11252814	376.0	-15.0480410398	-0.14879942336	-0.0307436825124	608.448580639	978.365117091	1987.97143453	401.157736801	-5.46085433114	-0.0733000581362
666.249309449	1297.86321869	2340.11252814	376.0	5.07083264219	0.309316146514	0.0639082947342	687.059139618	1355.18974885	2458.77571808	416.52682962	-0.602468219078	-0.00808682173259
666.249309449	1297.86321869	2340.11252814	376.0	-2.49877599087	0.0681825082455	0.0140872950921	624.611227245	1354.61267967	2281.63835813	302.414451217	-2.09185410642	-0.0280785786097
666.249309449	1297.86321869	2340.11252814	376.0	-6.40193849441	0.0142625515014	0.00294680816145	630.597820538	1113.45646551	2190.29996339	446.245677343	-3.57139191123	-0.0479381464595
666.249309449	1297.86321869	2340.11252814	376.0	14.7164947356	0.772522446502	0.159612075724	809.226299662	1535.23355658	2684.49506515	340.035208914	5.6944290436	0.0764352891759
666.249309449	1297.86321869	2340.11252814	376.0	4.48846536235	-0.274659397804	-0.0567478094636	514.84528012	1595.1570452	2445.14766841	335.145343088	1.96929951838	0.0264335505822
666.249309449	1297.86321869	2340.11252814	376.0	17.1578912445	0.577141553822	0.119244122691	745.731806894	1538.06985696	2741.62649072	457.824826868	5.02022224108	0.0673855334373
666.249309449	1297.86321869	2340.11252814	376.0	-3.08767115387	-0.0339708995268	-0.00701878089397	608.596732148	1251.17716013	2267.85754864	408.083656368	-2.81478965075	-0.0377824114194
666.249309449	1297.86321869	2340.11252814	376.0	-0.874148259018	-0.206023491483	-0.0425668370833	553.830496447	1380.77570195	2319.65647522	385.050276819	-2.16323621228	-0.0290367276816
666.249309449	1297.86321869	2340.11252814	376.0	17.7557980229	0.527327855931	0.108952036349	729.093466054	1564.62724641	2755.61818215	461.897469683	5.41022096562	0.0726204156459
666.249309449	1297.86321869	2340.11252814	376.0	-11.7450386549	-0.153832411685	-0.0317835561333	588.38158604	1081.95201538	2065.26540714	394.931805722	-4.43349833872	-0.0595100448151
666.249309449	1297.86321869	2340.11252814	376.0	-14.3170089228	-0.25665338265	-0.0530275583988	568.057062836	1025.3426835	2005.07840869	411.678662353	-5.20884271686	-0.0699173519042
666.249309449	1297.86321869	2340.11252814	376.0	-0.110841725303	-0.277311781718	-0.0572958226691	531.300893594	1414.02590375	2337.51870704	392.191909702	-1.80627310866	-0.0242452766263
666.249309449	1297.86321869	2340.11252814	376.0	-7.93751037396	0.416794085162	0.0861144804054	748.252008102	995.398027866	2154.36585346	410.715817491	-3.90595184798	-0.0524288838656
666.249309449	1297.86321869	2340.11252814	376.0	2.30686945263	-0.318281033449	-0.065760544101	518.378540075	1440.72456915	2394.09586921	434.992759987	-1.28209280314	-0.017209299371
666.249309449	1297.86321869	2340.11252814	376.0	0.696251186329	0.715275298459	0.147784152574	817.055080349	1223.26679056	2356.40558938	316.083718475	-1.82125809944	-0.0244464174422
666.249309449	1297.86321869	2340.11252814	376.0	8.5311591976	0.684853855682	0.141498730513	800.613209717	1292.46028439	2539.75125332	446.67775921	-0.0620880193886	-0.000833396233405
666.249309449	1297.86321869	2340.11252814	376.0	-8.365027336	0.0208478066372	0.00430739806553	628.513337334	1145.7174931	2144.36147547	370.13064504	-3.66339077891	-0.0491730305895
666.249309449	1297.86321869	2340.11252814	376.0	20.1709678894	0.823108064852	0.170063649763	824.633378203	1614.54826602	2812.13587477	372.954230547	8.12751415583	0.109094149743
666.249309449	1297.86321869	2340.11252814	376.0	4.47817294389	0.301274983548	0.0622468974272	679.76871584	1389.83258403	2444.90681423	375.30551436	-0.0805842360081	-0.00108166759742
666.249309449	1297.86321869	2340.11252814	376.0	-0.829542909326	-0.177237246843	-0.0366192658766	557.652228063	1406.96362263	2320.7002906	356.084439906	-1.72698239534	-0.0231809717495
666.249309449	1297.86321869	2340.11252814	376.0	-12.164516755	0.253184782675	0.0523109055113	700.727200247	1018.20169548	2055.44914757	336.520251848	-4.45464324804	-0.0597938691012
666.249309449	1297.86321869	2340.11252814	376.0	13.309118954	0.714866833324	0.147699758951	788.895196169	1543.98567435	2651.56088817	318.680017647	5.46162692412	0.0733104285116
666.249309449	1297.86321869	2340.11252814	376.0	-6.45226992941	-0.00859590823226	-0.00177601409757	611.967494474	1293.49254156	2189.12215118	283.662115146	-3.30236588206	-0.0443270588196
666.249309449	1297.86321869	2340.11252814	376.0	-13.5644255647	-0.0371474466905	-0.00767509229143	623.428918849	1046.42593725	2022.68970613	352.834850035	-4.7248938445	-0.0634213938859
666.249309449	1297.86321869	2340.11252814	376.0	14.4791640998	0.171103600921	0.0353519836613	627.371981157	1609.86319703	2678.94126121	441.706083025	4.69006285229	0.0629538637892
666.249309449	1297.86321869	2340.11252814	376.0	-8.63767816574	0.668081415264	0.138033350261	819.335748701	982.850212932	2137.98113925	335.795177612	-3.87038987749	-0.0519515419798
666.249309449	1297.86321869	2340.11252814	376.0	-8.7668333543	0.126886985938	0.0262163194086	670.054430598	1023.88149062	2134.9587625	441.022841281	-4.14428791337	-0.0556280256828
666.249309449	1297.86321869	2340.11252814	376.0	13.925267952	0.437292219484	0.0903496321248	704.208582853	1534.44996055	2665.97946806	427.320924665	4.09337194531	0.0549445898699
666.249309449	1297.86321869	2340.11252814	376.0	-2.43003347548	0.17404051423	0.0359587839317	668.852229557	1161.16367202	2283.24701034	453.231108768	-2.89304570254	-0.038832828222
666.249309449	1297.86321869	2340.11252814	376.0	15.8414782889	0.6326926801	0.13072162812	763.277603446	1531.91906576	2710.82094622	415.624277022	5.05116803404	0.0678009132086
666.249309449	1297.86321869	2340.11252814	376.0	-6.65781769889	0.55791886858	0.115272493508	776.978157386	1108.45980401	2184.31210207	298.87414067	-3.44782828705	-0.0462795743228
666.249309449	1297.86321869	2340.11252814	376.0	3.61101655726	-0.162219868951	-0.0335165018494	546.841896505	1546.24828825	2424.61437899	331.524194236	1.26930623828	0.0170376676279
666.249309449	1297.86321869	2340.11252814	376.0	-5.91755613839	0.169814056553	0.0350855488745	666.85396797	1159.88081443	2201.63505559	374.900273184	-3.27544218471	-0.0439656669089
666.249309449	1297.86321869	2340.11252814	376.0	-10.5248090743	0.125676417934	0.0259662020525	661.300874053	1078.67003117	2093.82015243	353.849247205	-4.09391097307	-0.0549518251418
666.249309449	1297.86321869	2340.11252814	376.0	5.142622751	0.196162007765	0.0405293404474	652.493932599	1397.46870771	2460.45568741	410.493047107	-0.22713551526	-0.00304879886255
666.249309449	1297.86321869	2340.11252814	376.0	-13.6938251799	0.25817365551	0.0533416643617	700.796877384	1018.65320495	2019.66160953	300.211527188	-4.68622854483	-0.062902396575
666.249309449	1297.86321869	2340.11252814	376.0	15.4742447238	0.758058175703	0.156623590021	809.632058206	1447.23298881	2702.22726756	445.362220545	3.83171677114	0.0514324398811
666.249309449	1297.86321869	2340.11252814	376.0	15.3705729284	0.461443287002	0.0953395221078	707.818255422	1591.14350082	2699.80123089	400.839474642	5.5197612571	0.0740907551289
666.249309449	1297.86321869	2340.11252814	376.0	6.8588061339	0.216778979538	0.044789045359	642.015455846	1547.3112445	2500.61630976	311.289609422	2.87232967897	0.0385547607915
666.249309449	1297.86321869	2340.11252814	376.0	-0.569867519163	0.23156664386	0.0478443479049	681.981687346	1201.73505318	2326.77698693	443.06024641	-2.56895700868	-0.0344826444118
666.249309449	1297.86321869	2340.11252814	376.0	3.5798736041	0.175062570968	0.0361699526793	659.665604129	1314.44692906	2423.88559884	449.77306566	-1.72319207039	-0.0231300949046
666.249309449	1297.86321869	2340.11252814	376.0	7.08721265823	0.123569391545	0.0255308660216	614.648125867	1596.94416634	2505.96127945	294.368987252	3.57127893116	0.0479366299485
666.249309449	1297.86321869	2340.11252814	376.0	12.0723518454	0.573103539846	0.118409822282	740.800430557	1588.40004822	2622.61914612	293.418667345	5.6152432153	0.0753723921516
666.249309449	1297.86321869	2340.11252814	376.0	7.58343685624	0.503691591811	0.104068510705	736.094736756	1380.71184969	2517.57348408	400.766897635	0.755504452172	0.010140999358
666.249309449	1297.86321869	2340.11252814	376.0	6.57674898219	0.532853967515	0.110093794941	745.73820242	1366.72186481	2494.01585502	381.555787788	0.517344938533	0.00694422736286
666.249309449	1297.86321869	2340.11252814	376.0	5.3331857236	0.186830566765	0.0386013567697	654.004815965	1371.8591112	2464.91507541	439.051148245	-0.683958308105	-0.00918064843094
666.249309449	1297.86321869	2340.11252814	376.0	6.76025316022	0.159376623868	0.0329290545181	625.112711371	1575.73106602	2498.31005928	297.46628189	3.22971942997	0.0433519386573
666.249309449	1297.86321869	2340.11252814	376.0	-10.5890000726	-0.301946435781	-0.0623856272274	544.935462364	1099.82341433	2092.31801084	447.559134146	-4.38635469795	-0.0588772442677
666.249309449	1297.86321869	2340.11252814	376.0	-6.16907240662	0.350787623056	0.0724767816232	714.244286657	1173.87353513	2195.74929189	307.631470095	-3.31110862289	-0.0444444110455
666.249309449	1297.86321869	2340.11252814	376.0	13.516780286	0.700113841965	0.144651620241	788.792110458	1466.38230002	2656.42039702	401.245986543	3.80158621824	0.0510280029295
666.249309449	1297.86321869	2340.11252814	376.0	4.11567757835	0.538841841984	0.111330959088	749.058726296	1346.93052387	2436.42401477	340.434764606	-0.0608727286393	-0.000817083605897
666.249309449	1297.86321869	2340.11252814	376.0	6.72372661119	-0.180006878794	-0.037191503883	541.994028697	1558.69046191	2497.45529693	396.770806327	1.75406517653	0.0235444990139
666.249309449	1297.86321869	2340.11252814	376.0	-12.1249734895	-0.339897471312	-0.0702267502711	529.880269695	1137.63119332	2056.37450448	388.863041461	-4.36968904427	-0.0586535442184
666.249309449	1297.86321869	2340.11252814	376.0	-8.06353121417	0.204770346669	0.0423079228654	675.893193525	1150.41669094	2151.41682399	325.106939522	-3.58338608634	-0.0480991420986
666.249309449	1297.86321869	2340.11252814	376.0	0.546359006629	-0.311501937476	-0.0643599044373	509.787133579	1531.69878406	2352.89794371	311.412026063	0.189576690073	0.00254465355803
666.249309449	1297.86321869	2340.11252814	376.0	-13.7458736129	-0.421087314631	-0.0870015112873	509.926577022	1119.32860375	2018.44361762	389.188436851	-4.72887105587	-0.0634747792735
666.249309449	1297.86321869	2340.11252814	376.0	6.51371165288	0.0252107073996	0.00520882384289	591.183766673	1582.8702213	2492.54071058	318.486722609	2.90857992764	0.0390413413106
666.249309449	1297.86321869	2340.11252814	376.0	-9.72429955747	0.294441871794	0.060835097478	709.637833707	1039.86425046	2112.55297592	363.050891758	-4.02780562575	-0.0540645050437
666.249309449	1297.86321869	2340.11252814	376.0	18.6614591534	0.810090249555	0.167374018503	820.792526437	1586.56170531	2776.81167173	369.457439975	7.3283949597	0.0983677175799
666.249309449	1297.86321869	2340.11252814	376.0	-12.0095321689	0.180546142684	0.0373029220422	689.375325479	981.249991884	2059.07596129	388.450643924	-4.66590918395	-0.0626296534758
666.249309449	1297.86321869	2340.11252814	376.0	-2.98819114187	0.361330869046	0.0746551382327	715.700260617	1222.66426211	2270.18549287	331.820970136	-2.82905386429	-0.037973877373
666.249309449	1297.86321869	2340.11252814	376.0	1.49872471589	0.233377250608	0.0482184402083	681.380639959	1229.91592488	2375.18437298	463.887808141	-2.30471639015	-0.0309357904719
666.249309449	1297.86321869	2340.11252814	376.0	-19.359052726	-0.147140967653	-0.0304010263747	604.247491236	980.977216307	1887.08890997	301.86420243	-6.00340960537	-0.0805826792667
666.249309449	1297.86321869	2340.11252814	376.0	-4.35018118806	0.626917735929	0.129528457837	799.042154497	1102.30501228	2238.31339316	336.966226387	-3.09768639719	-0.0415796831838
666.249309449	1297.86321869	2340.11252814	376.0	1.91465770961	0.493148202831	0.101890124552	742.140012686	1301.73407728	2384.91767308	341.043583106	-1.20279566859	-0.0161449083032
666.249309449	1297.86321869	2340.11252814	376.0	-10.5217269807	-0.309749401078	-0.0639978101401	529.792190673	1255.35281487	2093.89227689	308.747271343	-3.82676565788	-0.051365981985
666.249309449	1297.86321869	2340.11252814	376.0	5.20001051039	-0.234742056337	-0.0485004248631	523.855701503	1610.57977715	2461.79862556	327.363146909	2.48193377989	0.0333145473811
666.249309449	1297.86321869	2340.11252814	376.0	-9.31598008863	0.341127969097	0.0704809853506	719.937826074	1057.31483261	2122.10811097	344.855452284	-3.90039225881	-0.0523542585075
666.249309449	1297.86321869	2340.11252814	376.0	-13.741649051	-0.281251751699	-0.0581098660535	541.754982842	1173.17557859	2018.54247713	303.611915691	-4.44668762565	-0.0596870822235
666.249309449	1297.86321869	2340.11252814	376.0	-8.17497711511	0.439718000557	0.0908508265613	752.656600583	1006.97300142	2148.8088645	389.179262496	-3.86326291223	-0.0518558780165
666.249309449	1297.86321869	2340.11252814	376.0	10.7236757438	0.140066113004	0.0289392795462	626.51474907	1511.68745532	2591.0586077	452.856403313	2.22374210728	0.0298488873461
666.249309449	1297.86321869	2340.11252814	376.0	7.89739581611	0.475497819381	0.0982433511119	733.479524639	1342.04603345	2524.92047703	449.394918939	-0.0326344143432	-0.00043804583011
666.249309449	1297.86321869	2340.11252814	376.0	-5.24575551526	-0.387115793448	-0.0799826019521	507.243711569	1330.78142076	2217.35594613	379.330813805	-2.99232138127	-0.040165387668
666.249309449	1297.86321869	2340.11252814	376.0	3.15665116613	0.421504055191	0.087087614709	725.305484888	1292.28183544	2413.98171755	396.394397222	-1.42754390366	-0.0191616631364
666.249309449	1297.86321869	2340.11252814	376.0	4.7956183697	0.539322972994	0.111430366321	746.981559437	1366.14750842	2452.33539441	339.206326552	0.354451841449	0.00475774283824
666.249309449	1297.86321869	2340.11252814	376.0	-0.0322239891091	0.615725044233	0.12721591823	795.857990181	1120.93558916	2339.35845054	422.564871192	-2.5380119567	-0.0340672745865
666.249309449	1297.86321869	2340.11252814	376.0	5.11354239271	0.323633051857	0.0668663330283	684.957624578	1395.66503027	2459.77517431	379.152519462	0.159263318467	0.00213776266399
666.249309449	1297.86321869	2340.11252814	376.0	21.9540192607	0.789022712984	0.163021221691	812.690008743	1611.64916036	2853.86128329	429.522114189	8.02234650003	0.107682503356
666.249309449	1297.86321869	2340.11252814	376.0	7.57350768005	0.148549457467	0.0306920366666	622.476218155	1577.5719743	2517.34113018	317.292937731	3.3231665527	0.0446062624523
666.249309449	1297.86321869	2340.11252814	376.0	3.99900781937	0.663336098957	0.137052913008	809.191224189	1170.041087	2433.69381113	454.46149994	-2.02215759077	-0.0271430549097
666.249309449	1297.86321869	2340.11252814	376.0	-6.70777177408	-0.145380761929	-0.030037347506	574.080628923	1322.92233576	2183.1431205	286.140155817	-3.29959535615	-0.0442898705524
666.249309449	1297.86321869	2340.11252814	376.0	-8.34626158917	-0.054799439389	-0.0113221982209	604.105872907	1209.30338805	2144.80061506	331.391354106	-3.5586749286	-0.0477674487061
666.249309449	1297.86321869	2340.11252814	376.0	4.89484308448	0.146122950307	0.0301906922121	630.403108476	1474.13260998	2454.6573644	350.121645935	1.00311103926	0.0134645777082
666.249309449	1297.86321869	2340.11252814	376.0	-5.26711564627	-0.126650166439	-0.0261673897601	586.656906963	1200.76700575	2216.85609503	429.432182323	-3.21752170922	-0.043188210862
666.249309449	1297.86321869	2340.11252814	376.0	7.26976043569	0.175331003004	0.0362254138438	644.165621272	1425.25947403	2510.23310286	440.80800756	0.385494634631	0.00517442462591
666.249309449	1297.86321869	2340.11252814	376.0	2.62955749817	0.179036709527	0.0369910556873	659.775434573	1318.15437996	2401.64713259	423.71731806	-1.75071850742	-0.0234995772807
666.249309449	1297.86321869	2340.11252814	376.0	12.124514738	0.590239725023	0.12195035641	748.999501686	1537.40611931	2623.8398165	337.434195509	4.653036953	0.0624568718524
666.249309449	1297.86321869	2340.11252814	376.0	-11.4074450826	-0.216812862091	-0.0447960458865	578.493156135	1034.27035098	2073.16547662	460.401969514	-4.79583636448	-0.0643736424762
666.249309449	1297.86321869	2340.11252814	376.0	-1.14914830245	0.453987024424	0.0937989719885	748.682477834	1112.45241592	2313.22116475	452.086270993	-2.75343156363	-0.0369588129346
666.249309449	1297.86321869	2340.11252814	376.0	8.98212936691	0.658828755956	0.136121643793	784.16333383	1361.40308273	2550.30446275	404.738046196	1.13538392029	0.0152400526213
666.249309449	1297.86321869	2340.11252814	376.0	6.24247205636	-0.160914166385	-0.0332467285919	554.215121065	1483.33613308	2486.1933988	448.642144655	0.289261834586	0.00388270918907
666.249309449	1297.86321869	2340.11252814	376.0	12.8309314095	0.503202176347	0.103967391807	725.26766095	1503.77169332	2640.37076153	411.331407266	3.64188986147	0.0488844276708
666.249309449	1297.86321869	2340.11252814	376.0	10.7186934475	-0.007816051024	-0.00161488657521	581.557280752	1618.92718079	2590.94201636	390.457554822	3.94533593947	0.0529575293889
666.249309449	1297.86321869	2340.11252814	376.0	-12.4599660851	-0.0743532146637	-0.0153622344347	603.498208795	1133.83956607	2048.53530078	311.197525923	-4.29754250484	-0.0576851342931
666.249309449	1297.86321869	2340.11252814	376.0	-15.460228156	-0.485043431436	-0.100215585007	505.65064988	1037.36354476	1978.32579219	435.311597546	-5.61343655018	-0.0753481416132
666.249309449	1297.86321869	2340.11252814	376.0	15.9646679067	0.380750559843	0.0786674710419	685.662070702	1577.94307201	2713.7037219	450.098579194	4.9382323761	0.0662849983369
666.249309449	1297.86321869	2340.11252814	376.0	3.41289250675	0.331418530754	0.0684749030484	686.47354848	1394.36974238	2419.97805327	339.134762408	-0.00933981662234	-0.000125366666072
666.249309449	1297.86321869	2340.11252814	376.0	5.70671296591	0.412221514684	0.0851697344389	706.487972482	1412.42713507	2473.6560332	354.740925656	0.835170366706	0.0112103404927
666.249309449	1297.86321869	2340.11252814	376.0	-0.86469568566	-0.284097197699	-0.0586977681196	531.553223919	1396.57474957	2319.87767607	391.74970258	-2.13521988063	-0.0286606695386
666.249309449	1297.86321869	2340.11252814	376.0	-0.0885980887581	-0.0976584330862	-0.0201773622079	589.040239604	1329.82069413	2338.03923317	419.17829943	-2.3597994485	-0.0316751603826
666.249309449	1297.86321869	2340.11252814	376.0	8.78674748248	0.00566107470035	0.00116964353313	596.198294024	1482.14980389	2545.7323068	467.384208885	1.01840115725	0.0136698141912
666.249309449	1297.86321869	2340.11252814	376.0	1.65553372533	-0.0799404203135	-0.0165166157673	571.985549408	1497.65408336	2378.85388026	309.21424749	0.390041404349	0.00523545509193
666.249309449	1297.86321869	2340.11252814	376.0	-4.64841798722	0.237663331256	0.0491039940612	686.974760448	1136.44568744	2231.33431646	407.913868572	-3.15797027705	-0.0423888627792
666.249309449	1297.86321869	2340.11252814	376.0	-14.5464682498	0.166450336266	0.0343905653442	673.681464301	1042.3759306	1999.70880223	283.651407329	-4.79797027095	-0.0644022855161
666.249309449	1297.86321869	2340.11252814	376.0	-17.6685132863	-0.42213308357	-0.0872175792499	507.69811588	1120.11503215	1926.64943519	298.836287159	-5.26370430633	-0.0706537490783
666.249309449	1297.86321869	2340.11252814	376.0	-6.87099987183	0.653151642019	0.134948686368	810.52582047	1038.26982305	2179.32339933	330.527755816	-3.52199814911	-0.0472751429411
666.249309449	1297.86321869	2340.11252814	376.0	-7.46961231514	0.290191055745	0.0599568296993	707.230272971	1059.05131053	2165.31519455	399.033611052	-3.69144568262	-0.0495496064781
666.249309449	1297.86321869	2340.11252814	376.0	-7.06812520198	0.161550555233	0.0333782138911	661.103951097	1204.86797373	2174.71044479	308.738519963	-3.40309828777	-0.045679171648
666.249309449	1297.86321869	2340.11252814	376.0	16.6445902121	0.603452686096	0.124680307045	751.844943456	1573.85234405	2729.61466895	403.917381444	5.87857833735	0.0789070917765
666.249309449	1297.86321869	2340.11252814	376.0	3.9410035217	-0.0772050007634	-0.0159514464387	578.634439072	1453.93045713	2432.33644529	399.771549085	-0.170243460368	-0.00228514711903
666.249309449	1297.86321869	2340.11252814	376.0	9.4482441577	0.772760941829	0.159661351618	813.198670677	1448.7870767	2561.21207337	299.226325995	3.38887415417	0.0454882436802
666.249309449	1297.86321869	2340.11252814	376.0	-5.42150246252	0.528740565324	0.109243918455	772.870207837	1058.75326039	2213.2432698	381.619801578	-3.31958178164	-0.04455814472
666.249309449	1297.86321869	2340.11252814	376.0	4.10054285974	0.067912674289	0.0140315442746	624.50321126	1373.59985317	2436.06984533	437.966780895	-1.10827150827	-0.0148761276278
666.249309449	1297.86321869	2340.11252814	376.0	6.75246263335	0.780099413453	0.161177564763	821.590813011	1366.11575893	2498.12775218	310.42118024	1.52765795472	0.0205054759022
666.249309449	1297.86321869	2340.11252814	376.0	-0.33079407828	0.286629780779	0.0592210290866	689.094273088	1293.81094566	2332.37157447	349.466355724	-2.11758983617	-0.0284240246466
666.249309449	1297.86321869	2340.11252814	376.0	-2.41410791145	-0.178029927177	-0.0367830428052	563.523066936	1358.87037696	2283.61968646	361.22624257	-2.51877147317	-0.0338090130627
666.249309449	1297.86321869	2340.11252814	376.0	-5.41525358207	-0.0375889360262	-0.00776630909631	611.241639317	1184.84982503	2213.38950064	417.298036292	-3.23527156574	-0.0434264639696
666.249309449	1297.86321869	2340.11252814	376.0	-10.7002337363	-0.259523085981	-0.0536204723101	550.265372551	1158.82309239	2089.71501794	380.626553003	-4.05016332091	-0.0543646083344
666.249309449	1297.86321869	2340.11252814	376.0	1.39268220646	0.188255634564	0.0388957922653	668.418221987	1246.04455621	2372.70285893	458.24008074	-2.29575534148	-0.0308155079393
666.249309449	1297.86321869	2340.11252814	376.0	-0.159384750971	0.632497918245	0.130681388067	799.648266155	1147.18835177	2336.38274562	389.546127693	-2.50689699195	-0.033649624053
666.249309449	1297.86321869	2340.11252814	376.0	-6.10083730188	0.0451622476006	0.00933104289269	632.081795195	1189.88579264	2197.34607012	375.378482288	-3.26983653756	-0.043890423323
666.249309449	1297.86321869	2340.11252814	376.0	2.81510307616	0.470587582993	0.0972288394615	748.21894582	1223.59877536	2405.98910791	434.171386731	-2.10071146175	-0.0281974692852
666.249309449	1297.86321869	2340.11252814	376.0	-9.79061975195	0.413539837348	0.0854421151546	744.793160993	1007.91228954	2111.00100874	358.295558209	-4.07591255537	-0.0547102356425
666.249309449	1297.86321869	2340.11252814	376.0	3.7136916019	0.316224070582	0.0653355517731	699.587234602	1285.1884456	2427.01709058	442.241410373	-1.74486893711	-0.0234210595586
666.249309449	1297.86321869	2340.11252814	376.0	11.7247644956	0.53821037213	0.11120049011	736.733936356	1485.87044938	2614.485211	391.880825259	3.32982613514	0.0446956528207
666.249309449	1297.86321869	2340.11252814	376.0	-0.0619067438261	-0.139000287417	-0.028719067648	557.601049244	1485.41436261	2338.66384067	295.648428824	-0.2202543588	-0.00295643434631
666.249309449	1297.86321869	2340.11252814	376.0	16.7379528765	0.351819455694	0.0726899701848	675.736284943	1611.2815607	2731.79946036	444.781614721	5.59844125736	0.0751468625149
666.249309449	1297.86321869	2340.11252814	376.0	12.5023171014	0.584794111841	0.120825229719	757.199071076	1412.23316611	2632.68081694	463.248579754	2.08629456003	0.0280039538259
666.249309449	1297.86321869	2340.11252814	376.0	-3.70457199911	0.5555312794	0.114779189959	774.017494351	1168.64033667	2253.42137468	310.76354366	-2.99094423788	-0.0401469025218
666.249309449	1297.86321869	2340.11252814	376.0	-4.42428704162	-0.205573940854	-0.0424739547219	563.145301615	1211.0049811	2236.5792328	462.42895009	-3.15402582838	-0.0423359171595
666.249309449	1297.86321869	2340.11252814	376.0	-11.9108362588	-0.240566198785	-0.0497037600796	564.454425542	1077.32692607	2061.38555664	419.604205036	-4.57935705892	-0.0614678799855
666.249309449	1297.86321869	2340.11252814	376.0	-11.6430088749	-0.143124159277	-0.0295711072886	591.270397382	1083.71584702	2067.65301881	392.666774407	-4.40175791031	-0.0590839987961
666.249309449	1297.86321869	2340.11252814	376.0	12.5680861157	0.765446342592	0.158150070783	812.058440821	1441.20967357	2634.21988589	380.951771495	3.51486883824	0.0471794474931
666.249309449	1297.86321869	2340.11252814	376.0	12.607819641	0.659878210188	0.136338473179	771.40247897	1531.68852524	2635.14969509	332.058690878	4.88873338431	0.0656205823398
666.249309449	1297.86321869	2340.11252814	376.0	-2.52382837787	0.0989229805741	0.02043863235	641.598641639	1290.23785465	2281.05210408	349.215607794	-2.69584285768	-0.0361858101702
666.249309449	1297.86321869	2340.11252814	376.0	15.183780464	0.441325441499	0.0911829424584	701.905225868	1592.17290313	2695.43007703	401.351948027	5.44163828963	0.073042124693
666.249309449	1297.86321869	2340.11252814	376.0	-2.0324437093	0.705916495517	0.145850515603	825.680216967	1081.64648959	2292.55105827	385.224351717	-2.80600778041	-0.0376645339652
666.249309449	1297.86321869	2340.11252814	376.0	1.41295031887	0.607287385306	0.12547260027	792.617705672	1139.56166829	2373.17715557	440.997781607	-2.35579716805	-0.0316214384974
666.249309449	1297.86321869	2340.11252814	376.0	0.781026693717	0.560840665457	0.115876170549	776.999520333	1168.51654628	2358.38943165	412.873365033	-2.38382840568	-0.0319976967205
666.249309449	1297.86321869	2340.11252814	376.0	1.83294296138	0.561448912089	0.116001841341	768.996701837	1251.46205882	2383.00545602	362.546695363	-1.7409557811	-0.0233685339745
666.249309449	1297.86321869	2340.11252814	376.0	0.516152539675	-0.151057291854	-0.0312101842674	552.540842584	1505.35337732	2352.19107839	294.296858483	0.173971852501	0.00233519265102
666.249309449	1297.86321869	2340.11252814	376.0	-16.0336737991	-0.156223622377	-0.0322776079292	599.467086897	1003.07856037	1964.90651885	362.36087158	-5.4098604466	-0.0726155764644
666.249309449	1297.86321869	2340.11252814	376.0	2.44531624629	0.68988310179	0.142537830948	809.542519119	1229.13661752	2397.33567998	358.656543333	-1.60818087436	-0.0215863204611
666.249309449	1297.86321869	2340.11252814	376.0	0.914818522259	0.141575648834	0.0292511671145	642.980942945	1361.26571421	2361.52031099	357.273653838	-1.39896880892	-0.0187781048177
666.249309449	1297.86321869	2340.11252814	376.0	5.36725326043	0.380858439292	0.0786897601842	711.770215864	1315.21190203	2465.71229411	438.730176215	-1.00466506108	-0.0134854370615
666.249309449	1297.86321869	2340.11252814	376.0	-6.29837051187	0.722784984281	0.149335740554	831.995572787	1042.59381117	2192.72357073	318.134186769	-3.43622218742	-0.0461237877506
666.249309449	1297.86321869	2340.11252814	376.0	12.0668504093	0.695531998654	0.1437049584	783.779348582	1516.08901625	2622.49040632	322.622041494	4.67396955316	0.0627378463512
666.249309449	1297.86321869	2340.11252814	376.0	0.15084514514	0.0637630836453	0.0131741908358	615.831967488	1414.51045472	2343.64247428	313.300052078	-0.843645784207	-0.011324104486
666.249309449	1297.86321869	2340.11252814	376.0	8.39261771005	0.312684786716	0.064604294776	666.174025132	1568.09986975	2536.50922661	302.235331735	3.79217217256	0.0509016399002
666.249309449	1297.86321869	2340.11252814	376.0	9.4307639058	0.525710624005	0.108617897522	745.135007977	1361.66529253	2560.8030158	454.002715294	0.632200288293	0.00848590990998
666.249309449	1297.86321869	2340.11252814	376.0	-13.9860873876	-0.442325499265	-0.0913895659639	519.015535181	1027.51716419	2012.82234499	466.289645618	-5.49089255643	-0.073703255791
666.249309449	1297.86321869	2340.11252814	376.0	1.60376195474	0.56087042292	0.115882318785	755.585307712	1335.21505952	2377.64236257	286.841995336	-0.488008702114	-0.00655045237737
666.249309449	1297.86321869	2340.11252814	376.0	-2.28223382428	-0.124497467231	-0.0257226171965	574.792901526	1380.25560258	2286.7056885	331.657184389	-2.14277795941	-0.0287621202605
666.249309449	1297.86321869	2340.11252814	376.0	-10.5332317712	0.322094489956	0.0665484483381	722.79429305	994.296732404	2093.62305185	376.532026391	-4.28914898499	-0.0575724695972
666.249309449	1297.86321869	2340.11252814	376.0	-12.8984689857	0.270787590155	0.0559478492056	710.281069796	983.873925163	2038.27383947	344.118844511	-4.67919893247	-0.062808039362
666.249309449	1297.86321869	2340.11252814	376.0	-12.5050109197	0.0121836196274	0.00251727678251	650.409349974	974.27375152	2047.48120097	422.798099473	-4.97844118913	-0.0668247139481
666.249309449	1297.86321869	2340.11252814	376.0	-2.63678450708	0.543731294074	0.112341176462	779.07096935	1046.63715989	2278.40880355	452.700674309	-3.05322806596	-0.0409829270598
666.249309449	1297.86321869	2340.11252814	376.0	-9.11812875401	0.595523487813	0.123042042937	797.728087182	985.14582	2126.73805484	343.864147657	-3.96030356423	-0.0531584371038
666.249309449	1297.86321869	2340.11252814	376.0	-13.579589684	-0.378991614552	-0.0783040525934	513.134178238	1206.90989845	2022.33484868	302.290771988	-4.36488570231	-0.0585890698297
666.249309449	1297.86321869	2340.11252814	376.0	3.98786165256	0.47040743376	0.0971916185455	725.587774571	1380.34444049	2433.43297828	327.500763223	0.273990570499	0.00367772577851
666.249309449	1297.86321869	2340.11252814	376.0	7.52956481071	0.587744358243	0.121434784761	759.893049133	1383.81897633	2516.31281759	372.600792135	1.13966518547	0.0152975192681
666.249309449	1297.86321869	2340.11252814	376.0	-5.62105347009	-0.139869148386	-0.0288985843773	579.051176464	1260.42806491	2208.57355168	369.094310298	-3.1210015652	-0.0418926384591
666.249309449	1297.86321869	2340.11252814	376.0	-6.66401693841	0.22183818025	0.0458343347623	693.735258995	1029.43582148	2184.16703289	460.995952412	-3.81067789694	-0.0511500388852
666.249309449	1297.86321869	2340.11252814	376.0	10.9735066659	0.350550571463	0.0724278040214	675.052917652	1600.58119943	2596.90493241	321.270815329	4.87194276073	0.065395204842
666.249309449	1297.86321869	2340.11252814	376.0	4.26112076445	0.372603736641	0.0769842431077	703.989541996	1348.81759518	2439.82754899	387.020411812	-0.579110326527	-0.00777329297352
666.249309449	1297.86321869	2340.11252814	376.0	9.27169233784	0.465546798056	0.0961873549702	728.661271335	1359.53545439	2557.08056211	468.88383639	0.349985016019	0.00469778544992
666.249309449	1297.86321869	2340.11252814	376.0	0.29256600237	0.518708966227	0.107171274014	764.237858881	1170.97606276	2346.95890182	411.744980178	-2.44332249225	-0.0327962750638
666.249309449	1297.86321869	2340.11252814	376.0	-1.30872124494	-0.272920843508	-0.0563886040306	538.112331942	1352.22605498	2309.48697833	419.14859141	-2.49065993984	-0.0334316770449
666.249309449	1297.86321869	2340.11252814	376.0	1.23834565822	0.0920352503069	0.0190155475841	623.295770514	1413.49912816	2369.09121003	332.296311359	-0.652467216681	-0.00875794921719
666.249309449	1297.86321869	2340.11252814	376.0	17.9123274677	0.450809281872	0.0931424136099	703.698773563	1616.22299783	2759.2811473	439.359375906	6.21033311404	0.0833601760274
666.249309449	1297.86321869	2340.11252814	376.0	-13.9503677655	-0.420469254406	-0.0868738128938	513.158152859	1094.04196348	2013.65822434	406.458108006	-4.91050305768	-0.0659127927205
666.249309449	1297.86321869	2340.11252814	376.0	-8.73410836444	-0.317222524187	-0.0655418438402	527.535891886	1271.45536437	2135.72456409	336.733307832	-3.53473777882	-0.0474461446822
666.249309449	1297.86321869	2340.11252814	376.0	-1.17541244211	0.35299746876	0.072933361314	713.184091689	1238.67025466	2312.60655433	360.752207983	-2.56675449194	-0.0344530804287
666.249309449	1297.86321869	2340.11252814	376.0	-8.78249193638	-0.297488363078	-0.0614645378261	538.954703478	1175.58033842	2134.59233406	420.057292157	-3.79409054033	-0.0509273898031
666.249309449	1297.86321869	2340.11252814	376.0	15.2724933346	0.809889911274	0.167332626296	827.32628391	1447.94675491	2697.50605802	422.233019203	4.09543531567	0.0549722861163
666.249309449	1297.86321869	2340.11252814	376.0	4.22465760407	0.0825455715074	0.0170548701462	628.330982549	1371.8370442	2438.97427001	438.806243256	-1.08451719317	-0.0145572777607
666.249309449	1297.86321869	2340.11252814	376.0	3.19136279916	-0.119419587616	-0.0246734685156	575.745889304	1397.34059152	2414.79400882	441.707528003	-1.32715521024	-0.0178141638958
666.249309449	1297.86321869	2340.11252814	376.0	-5.07609104998	-0.164804425548	-0.0340505011463	570.39317015	1291.48545898	2221.32628554	359.44765641	-3.01545218591	-0.0404758682672
666.249309449	1297.86321869	2340.11252814	376.0	12.473370775	0.510858630921	0.105549303909	723.03960106	1570.36771459	2632.00344033	338.596124681	5.03305874573	0.0675578355132
666.249309449	1297.86321869	2340.11252814	376.0	-7.4050988276	-0.274297517869	-0.0566730408819	538.847588191	1288.57643631	2166.82488276	339.400858257	-3.33162438402	-0.0447197903896
666.249309449	1297.86321869	2340.11252814	376.0	-0.457145429712	0.592867183737	0.12249321978	787.629459141	1142.91502508	2329.41481067	398.870326451	-2.5531558609	-0.0342705484684
666.249309449	1297.86321869	2340.11252814	376.0	-7.47665771904	-0.370159060207	-0.0764791446708	517.154623446	1209.4860716	2165.15032417	438.50962913	-3.57104011658	-0.0479334243836
666.249309449	1297.86321869	2340.11252814	376.0	3.40802952272	0.0217039405584	0.00448428523934	602.408460481	1450.31908376	2419.86425397	367.13670973	0.0159556731162	0.000214170108942
666.249309449	1297.86321869	2340.11252814	376.0	-0.651144496872	0.420192794265	0.08681669303	735.511933365	1172.64061867	2324.8750142	416.72246216	-2.56968649921	-0.0344924362311
666.249309449	1297.86321869	2340.11252814	376.0	-4.32579375332	-0.188385110797	-0.0389225435532	560.452797019	1354.1783306	2238.88408658	324.252958964	-2.82044656376	-0.0378583431377
666.249309449	1297.86321869	2340.11252814	376.0	-9.80575725234	-0.0591643767624	-0.0122240447856	612.481369828	1098.58280127	2110.6467742	399.582603102	-4.04949235565	-0.0543556020893
666.249309449	1297.86321869	2340.11252814	376.0	4.56999399122	-0.181456787897	-0.0374910718795	540.017704091	1571.81630566	2447.05553007	335.221520311	1.81061331006	0.0243035343632
666.249309449	1297.86321869	2340.11252814	376.0	18.6600444826	0.827831287794	0.171039522271	830.035556488	1520.3633314	2776.77856684	426.379678948	5.99137750443	0.0804211745561
666.249309449	1297.86321869	2340.11252814	376.0	-0.984224466311	0.0700518248557	0.0144735175322	632.933985468	1309.22854175	2317.0805681	374.918040881	-2.42270263904	-0.0325194985106
666.249309449	1297.86321869	2340.11252814	376.0	-14.0796505322	0.182055380174	0.0376147479697	676.886712556	1050.03041538	2010.63286212	283.715734183	-4.70045393725	-0.0630933414396
666.249309449	1297.86321869	2340.11252814	376.0	1.40650721021	0.0412416682602	0.00852100583888	619.809821984	1356.91141437	2373.02637958	396.305143228	-1.67333108926	-0.0224608199901
666.249309449	1297.86321869	2340.11252814	376.0	1.72994668269	0.354676087917	0.0732801834539	709.861426791	1277.89822853	2380.59522719	392.835571878	-1.93152579373	-0.0259265207212
666.249309449	1297.86321869	2340.11252814	376.0	9.26662458656	0.407674312436	0.0842302298422	692.334276582	1571.505244	2556.96197103	293.122450444	4.3054393916	0.0577911327731
666.249309449	1297.86321869	2340.11252814	376.0	7.1028722153	0.562331805691	0.116184257374	749.782787732	1407.00054936	2506.32773071	349.544393616	1.43821506581	0.0193049002122
666.249309449	1297.86321869	2340.11252814	376.0	5.57182265794	-0.0707391531869	-0.014615527518	581.187195106	1449.27964655	2470.49944821	440.032606555	-0.0988609422877	-0.00132699251393
666.249309449	1297.86321869	2340.11252814	376.0	-2.65412558439	-0.0513075803733	-0.0106007397466	606.363910218	1213.59877297	2278.00300283	458.040319643	-2.87784447243	-0.0386287848649
666.249309449	1297.86321869	2340.11252814	376.0	10.3067574289	0.557388216476	0.115162854644	749.071078048	1408.36498752	2581.30224998	423.866184419	1.72828758364	0.0231984910555
666.249309449	1297.86321869	2340.11252814	376.0	13.2286580351	0.823518218372	0.170148392226	830.99402183	1459.72052932	2649.67801213	358.963460972	4.24033468925	0.056917244151
666.249309449	1297.86321869	2340.11252814	376.0	2.67724898934	0.169879361248	0.0350990415801	643.687615957	1407.59005105	2402.76316715	351.485500143	-0.36599335055	-0.00491266242349
666.249309449	1297.86321869	2340.11252814	376.0	-3.60295806182	0.138947485774	0.0287081582177	653.517261247	1256.76700731	2255.79925515	345.514986595	-2.86584661705	-0.0384677398262
666.249309449	1297.86321869	2340.11252814	376.0	-8.1693512711	-0.405143454453	-0.0837073253003	504.098899004	1276.14370601	2148.94051558	368.697910568	-3.453531951	-0.0463561335705
666.249309449	1297.86321869	2340.11252814	376.0	-3.64893528648	-0.131987748609	-0.0272701959936	583.379920495	1233.23887958	2254.72333636	438.104536282	-2.95602005812	-0.0396781215855
666.249309449	1297.86321869	2340.11252814	376.0	10.3710935091	0.548762032918	0.113380585314	749.001107324	1385.98060239	2582.80778666	447.826076939	1.25893599899	0.0168984697851
666.249309449	1297.86321869	2340.11252814	376.0	12.3315487456	0.797386823396	0.164749343677	818.728434019	1509.18817323	2628.68464525	300.768038	5.03016343245	0.0675189722476
666.249309449	1297.86321869	2340.11252814	376.0	7.49797118032	-0.196353789565	-0.0405689647861	534.27886812	1607.26878704	2515.57349109	374.025835925	2.76571789557	0.0371237301419
666.249309449	1297.86321869	2340.11252814	376.0	-4.60952075555	-0.047437709855	-0.00980117972212	596.284238078	1352.65212595	2232.24455545	283.308191423	-2.65524152098	-0.0356408257849
666.249309449	1297.86321869	2340.11252814	376.0	1.17098857933	0.657705648281	0.135889596752	808.936563299	1124.29672589	2367.51497859	434.2816894	-2.39086548053	-0.032092154101
666.249309449	1297.86321869	2340.11252814	376.0	11.900536	0.29051062542	0.0600228564918	657.859809492	1618.15519512	2618.598462	342.583457389	5.10477166773	0.0685204250702
666.249309449	1297.86321869	2340.11252814	376.0	0.00520083543404	-0.0261153825679	-0.00539574019998	610.545454394	1265.37419267	2340.23423354	464.314586479	-2.46837878029	-0.0331326010777
666.249309449	1297.86321869	2340.11252814	376.0	4.02633860574	-0.223729527608	-0.0462251090099	535.656604602	1500.75425684	2434.33338228	397.922520842	0.229453033815	0.00307990649417
666.249309449	1297.86321869	2340.11252814	376.0	1.56906758609	0.260623999361	0.0538479337523	664.04206435	1420.47629797	2376.8304753	292.312112979	0.00682231286277	9.15746692989e-05
666.249309449	1297.86321869	2340.11252814	376.0	-17.3892702653	0.0973024403715	0.0201038099941	665.137277298	980.835575825	1933.18403611	287.211182989	-5.49274580151	-0.0737281315639
666.249309449	1297.86321869	2340.11252814	376.0	-1.11907051723	0.597700215802	0.123491780124	782.331278623	1221.59291471	2313.92501877	310.000825438	-2.3784943793	-0.0319260990511
666.249309449	1297.86321869	2340.11252814	376.0	8.40325110735	0.319663342573	0.0660461451597	667.238632055	1580.10382215	2536.75806008	289.415605875	4.05607593761	0.054443972317
666.249309449	1297.86321869	2340.11252814	376.0	12.9900285026	0.350871776965	0.0724941687944	681.460910281	1515.54162788	2644.09381254	447.091274384	3.27060741106	0.0439007706182
666.249309449	1297.86321869	2340.11252814	376.0	12.0721682299	0.306738892957	0.0633758043299	670.426584001	1503.91562727	2622.61484931	448.272638034	2.78693406648	0.0374085109594
666.249309449	1297.86321869	2340.11252814	376.0	-9.20399280719	-0.0427616167118	-0.00883504477516	606.879396031	1208.59063443	2124.72873937	309.258708914	-3.69658636732	-0.0496186089573
666.249309449	1297.86321869	2340.11252814	376.0	9.71048125414	0.560003419915	0.115703185933	748.746251553	1417.75936502	2567.34871651	400.843099942	1.87625029599	0.0251845677314
666.249309449	1297.86321869	2340.11252814	376.0	16.85139579	0.683626087229	0.141245059345	777.296375251	1581.56932129	2734.45415219	375.588455653	6.43852488865	0.0864231528678
666.249309449	1297.86321869	2340.11252814	376.0	8.20281704339	0.217187959127	0.0448735452743	644.678031423	1521.4059822	2532.06767744	365.983663812	2.49373799165	0.0334729931765
666.249309449	1297.86321869	2340.11252814	376.0	-9.80761597215	-0.0881102287749	-0.0182045927221	594.918585526	1209.62421483	2110.60327807	306.060477716	-3.78582558917	-0.0508164508613
666.249309449	1297.86321869	2340.11252814	376.0	-5.803455726	0.158612657076	0.0327712101397	671.222432042	1081.47340915	2204.30513363	451.609292444	-3.53359496103	-0.0474308048461
666.249309449	1297.86321869	2340.11252814	376.0	-11.1802563298	0.443263627585	0.0915833941292	751.079405923	1013.77832282	2078.48194909	313.62422035	-4.24703734513	-0.0570072126862
666.249309449	1297.86321869	2340.11252814	376.0	-4.94113068673	-0.21784888258	-0.0450100997067	550.841691898	1365.97500101	2224.48450991	307.667816998	-2.84784400114	-0.038226093975
666.249309449	1297.86321869	2340.11252814	376.0	7.26167307967	0.155370107046	0.0321012617863	633.634915749	1472.05921358	2510.04384963	404.349720308	1.21245870776	0.016274613527
666.249309449	1297.86321869	2340.11252814	376.0	8.01928494908	0.390803253881	0.0807444739423	695.376714938	1469.16423667	2527.7728199	363.231868298	2.07132574191	0.0278030300927
666.249309449	1297.86321869	2340.11252814	376.0	-2.25016708695	0.707324919949	0.146141512386	826.85911342	1068.57797326	2287.45608624	392.018999556	-2.85401603393	-0.0383089400527
666.249309449	1297.86321869	2340.11252814	376.0	3.33899607912	0.39085370421	0.0807548975641	699.355746209	1415.84804477	2418.2487937	303.04500273	0.562149731143	0.00754563397507
666.249309449	1297.86321869	2340.11252814	376.0	4.38040918813	0.292142411806	0.0603600024393	674.892458355	1408.50531228	2442.61903234	359.221261703	0.214839167894	0.00288374722005
666.249309449	1297.86321869	2340.11252814	376.0	-8.25529446186	0.0345946973291	0.00714766473741	633.079321053	1134.82725657	2146.92934821	379.022770582	-3.67485620973	-0.0493269289896
666.249309449	1297.86321869	2340.11252814	376.0	-13.2262543926	-0.145218331826	-0.0300037875674	587.918407562	1098.52489146	2030.6032921	344.159993073	-4.53427862191	-0.060862800294
666.249309449	1297.86321869	2340.11252814	376.0	2.56055973497	0.0151713656687	0.00313457968362	619.707750935	1310.92874029	2400.03250729	469.396016067	-2.10261966861	-0.0282230828002
666.249309449	1297.86321869	2340.11252814	376.0	7.60998671726	0.0673764950151	0.0139207634329	608.197508279	1508.49326344	2518.1947807	401.504008985	1.66004565152	0.0222824919667
666.249309449	1297.86321869	2340.11252814	376.0	10.975317272	0.583988625072	0.120658806833	745.511690234	1558.86298899	2596.94730263	292.5726234	4.93791083578	0.0662806823595
666.249309449	1297.86321869	2340.11252814	376.0	12.6716235373	0.752729588521	0.155522642256	807.703654132	1442.60251125	2636.64277806	386.336612675	3.49093846226	0.0468582343927
666.249309449	1297.86321869	2340.11252814	376.0	3.43343742273	-0.279277173051	-0.0577018952584	514.585657695	1579.43226372	2420.45882742	326.440906003	1.52930774887	0.0205276207902
666.249309449	1297.86321869	2340.11252814	376.0	17.2860971869	0.467597203592	0.0966109924777	709.793161694	1592.24908227	2744.62665404	442.584410075	5.71427444128	0.0767016703528
666.249309449	1297.86321869	2340.11252814	376.0	-8.88563836596	-0.303611247982	-0.0627295966905	536.561043307	1184.38534896	2132.17859154	411.232199265	-3.77227517762	-0.0506345661426
666.249309449	1297.86321869	2340.11252814	376.0	13.3819065222	0.348305761862	0.0719640003847	677.860791057	1554.87258177	2653.26419917	420.530826347	4.12025035929	0.0553053739502
666.249309449	1297.86321869	2340.11252814	376.0	-9.50776922104	0.166231042923	0.0343452568022	675.180981486	1054.06483879	2117.62002945	388.374209177	-4.03327911873	-0.054137974748
666.249309449	1297.86321869	2340.11252814	376.0	-8.86994014382	0.561207134177	0.115951887227	788.892153051	979.577404017	2132.5459476	364.076390531	-3.96314278416	-0.0531965474384
666.249309449	1297.86321869	2340.11252814	376.0	0.236069227742	-0.190595206745	-0.0393791749473	561.635458068	1350.4990237	2345.63681372	433.502331952	-2.30523244176	-0.030942717339
666.249309449	1297.86321869	2340.11252814	376.0	2.80243610741	-0.260770271	-0.0538781551652	521.575246581	1547.38092152	2405.69268659	336.736518484	0.891621864903	0.0119680787235
666.249309449	1297.86321869	2340.11252814	376.0	-14.3803132296	-0.198361996638	-0.0409838836028	594.844446296	979.869223188	2003.59701667	428.883347187	-5.4722972525	-0.0734536543959
666.249309449	1297.86321869	2340.11252814	376.0	8.84582463916	0.772304775507	0.159567102378	813.577807336	1438.73191666	2547.11477874	294.805054748	3.1203577913	0.0418839971986
666.249309449	1297.86321869	2340.11252814	376.0	3.13825710559	-0.0837701716815	-0.0173078867111	581.039933551	1422.10335414	2413.55127584	410.407988147	-0.823344984569	-0.0110516105311
666.249309449	1297.86321869	2340.11252814	376.0	-5.06000633653	-0.00909300743811	-0.00187872054506	616.836842432	1212.0414561	2221.70268594	392.824387406	-3.11285785539	-0.041783326918
666.249309449	1297.86321869	2340.11252814	376.0	-4.49669577697	-0.40087688493	-0.0828258026715	505.863344297	1277.63001084	2234.88478691	451.391431777	-3.0436347285	-0.0408541574295
666.249309449	1297.86321869	2340.11252814	376.0	5.34628242198	-0.100022921446	-0.0206658928607	559.095053355	1599.95651888	2465.22155289	306.169980654	2.72315016668	0.0365523512305
666.249309449	1297.86321869	2340.11252814	376.0	-2.53082623449	0.527050508071	0.108894733072	766.5509225	1158.43229519	2280.88834636	355.90512867	-2.80184658858	-0.0376086790413
666.249309449	1297.86321869	2340.11252814	376.0	-4.33927121645	0.653834159491	0.135089702374	804.659416605	1150.4521575	2238.56869878	283.457124673	-3.1481160353	-0.0422565910779
666.249309449	1297.86321869	2340.11252814	376.0	-3.2986277962	-0.124944280222	-0.0258149339301	581.774593173	1309.39744753	2262.92092583	371.748885128	-2.76980817954	-0.0371786332824
666.249309449	1297.86321869	2340.11252814	376.0	17.6407382091	0.746983043333	0.154335339532	803.092962362	1495.04635246	2752.92565303	454.786338207	4.94831627583	0.0664203526957
666.249309449	1297.86321869	2340.11252814	376.0	8.06521223064	0.745343220686	0.1539965332	826.969972673	1237.46114056	2528.84756997	464.416456739	-0.78314170079	-0.0105119691381
666.249309449	1297.86321869	2340.11252814	376.0	8.90972513817	0.387282014214	0.0800169450855	691.841524392	1500.37664429	2548.61012232	356.391953643	2.76419461453	0.0371032834166
666.249309449	1297.86321869	2340.11252814	376.0	9.23547545171	0.508227208589	0.105005621609	738.394193967	1375.82923002	2556.23304622	442.009622234	0.815494186575	0.0109462306923
666.249309449	1297.86321869	2340.11252814	376.0	-4.7818443029	-0.24007714444	-0.0496027157935	549.451371239	1280.32481184	2228.21199053	398.435807458	-3.00067893607	-0.0402775696116
666.249309449	1297.86321869	2340.11252814	376.0	-0.458397960602	0.307765894754	0.0635879947838	703.754553752	1182.72307026	2329.38550004	442.907876026	-2.57099032018	-0.0345099371836
666.249309449	1297.86321869	2340.11252814	376.0	8.92087475807	0.534641233931	0.110463064862	746.87490428	1367.03632052	2548.87103598	434.959811175	0.729019837959	0.00978550118066
666.249309449	1297.86321869	2340.11252814	376.0	5.615662994	0.67425834374	0.139309575153	803.332180394	1247.28485895	2471.5253614	420.908322055	-1.08501679231	-0.0145639837894
666.249309449	1297.86321869	2340.11252814	376.0	-7.17421885255	0.719153677639	0.148585470587	829.964063267	1048.73124539	2172.22773398	293.532425322	-3.58281820399	-0.0480915195166
666.249309449	1297.86321869	2340.11252814	376.0	-5.05668005741	0.28029014268	0.0579111865041	695.159180558	1179.73158198	2221.78052461	346.889762074	-3.12231198853	-0.0419102280339
666.249309449	1297.86321869	2340.11252814	376.0	8.36939476111	0.0939439248674	0.0194099018321	608.750649104	1580.77472319	2535.96578348	346.440411184	3.28562875431	0.0441023993867
666.249309449	1297.86321869	2340.11252814	376.0	5.78835140272	-0.22698198193	-0.0468971037046	535.931122485	1494.13529236	2475.56646449	445.500049645	0.237156158262	0.00318330413775
666.249309449	1297.86321869	2340.11252814	376.0	-15.4011994097	-0.306109143209	-0.0632456907457	546.830361002	1065.18833951	1979.70713127	367.688430764	-5.12510449392	-0.0687933489117
666.249309449	1297.86321869	2340.11252814	376.0	11.5220354787	0.714070702095	0.147535269028	797.24560446	1411.07472861	2609.74112388	401.420790803	2.56974600648	0.0344932349863
666.249309449	1297.86321869	2340.11252814	376.0	7.54381690967	0.564338319848	0.116598826415	761.349982093	1319.05375414	2516.64633275	436.242596518	-0.139067810616	-0.00186668202169
666.249309449	1297.86321869	2340.11252814	376.0	10.9519715245	0.547445140201	0.113108500042	746.460567507	1406.84404488	2596.40098587	443.096373481	1.70614352161	0.0229012553237
666.249309449	1297.86321869	2340.11252814	376.0	2.36205540164	0.419030265519	0.0865765011404	714.017822363	1357.66908686	2395.38728252	323.700373297	-0.477812911689	-0.00641359613005
666.249309449	1297.86321869	2340.11252814	376.0	-4.07016976516	0.0751396983254	0.015524731059	638.139053828	1227.34317277	2244.86597555	379.383748959	-2.94873776891	-0.039580372737
666.249309449	1297.86321869	2340.11252814	376.0	-7.636252369	-0.0662121793737	-0.0136802023499	599.055738107	1247.30203074	2161.41562978	315.057860924	-3.43106479876	-0.0460545610572
666.249309449	1297.86321869	2340.11252814	376.0	21.2089125196	0.805721215831	0.166471325585	820.086145529	1572.00664875	2836.4249471	444.332152816	7.18410020436	0.0964308752263
666.249309449	1297.86321869	2340.11252814	376.0	1.22186469017	0.287315774864	0.0593627634016	677.035839266	1373.90479708	2368.70553683	317.764900491	-0.747971272616	-0.0100398828539
666.249309449	1297.86321869	2340.11252814	376.0	8.58804279308	0.315752294528	0.0652380773818	676.223533272	1460.90686639	2541.08239347	403.951993802	1.67756577985	0.0225176614744
666.249309449	1297.86321869	2340.11252814	376.0	10.7296205208	0.112729389918	0.023291196264	612.944661573	1594.89516712	2591.19772217	383.357893477	3.86047196945	0.0518184156972
666.249309449	1297.86321869	2340.11252814	376.0	2.10850440468	0.211269594179	0.043650742599	655.07233212	1397.41570097	2389.45390387	336.965870779	-0.477321405476	-0.00640699873123
666.249309449	1297.86321869	2340.11252814	376.0	15.3526497084	0.608638510485	0.125751758365	753.460797641	1570.52668198	2699.38180737	375.394327751	5.72519864732	0.0768483039909
666.249309449	1297.86321869	2340.11252814	376.0	15.0398085185	0.468180343772	0.0967314759859	710.505914796	1577.59376466	2692.06097149	403.961292036	5.23124490439	0.0702180524079
666.249309449	1297.86321869	2340.11252814	376.0	1.82274615238	-0.311298178176	-0.0643178054083	507.801308219	1560.21646248	2382.76683921	314.749068511	0.878391909096	0.0117904954241
666.249309449	1297.86321869	2340.11252814	376.0	12.5030739816	0.313988034947	0.0648735609395	665.561821688	1597.4681139	2632.69852879	369.668593203	4.81521917795	0.0646338144691
666.249309449	1297.86321869	2340.11252814	376.0	11.1967804719	0.352542413081	0.0728393415457	678.938071355	1550.46211576	2602.12979071	372.729603596	3.86439704345	0.0518711012543
666.249309449	1297.86321869	2340.11252814	376.0	2.30417811506	0.155282312919	0.0320831225039	649.293780269	1346.42252936	2394.03288888	398.316579257	-1.44622458631	-0.0194124105545
666.249309449	1297.86321869	2340.11252814	376.0	-7.24849800279	0.401796842734	0.083015876598	747.552921859	975.866477519	2170.48951828	447.070118899	-3.95274167858	-0.0530569352829
666.249309449	1297.86321869	2340.11252814	376.0	-4.38391798372	0.568722633541	0.117504676351	778.519359724	1152.73377729	2237.52391418	306.270777165	-3.09713105352	-0.0415722289064
666.249309449	1297.86321869	2340.11252814	376.0	-13.2378529471	-0.349088756482	-0.0721257761327	536.528904909	1064.24518894	2030.33187287	429.557779028	-4.95222303369	-0.0664727923986
666.249309449	1297.86321869	2340.11252814	376.0	14.2617357806	0.735785759741	0.152021851186	794.482978316	1577.99816694	2673.85319388	301.372048625	6.35607468325	0.0853164387014
666.249309449	1297.86321869	2340.11252814	376.0	-8.83430331564	-0.347429140313	-0.0717828802299	524.430444511	1188.00344538	2133.37988948	420.945999588	-3.78348865614	-0.0507850826327
666.249309449	1297.86321869	2340.11252814	376.0	-9.74037974049	-0.324167227007	-0.0669766997949	528.195145786	1220.77860388	2112.17668155	363.20293188	-3.76244265913	-0.0505025860286
666.249309449	1297.86321869	2340.11252814	376.0	-4.47957546831	0.726803390192	0.150165989709	831.545185639	1080.86369907	2235.2854214	322.876536689	-3.143771082	-0.042198269557
666.249309449	1297.86321869	2340.11252814	376.0	-0.524333656273	0.17396011335	0.0359421721797	646.30640278	1385.14842232	2327.84253056	296.387705461	-1.10755174458	-0.0148664663703
666.249309449	1297.86321869	2340.11252814	376.0	5.50539327441	0.656041066519	0.135545674901	779.706562101	1383.77880236	2468.94492588	305.459561423	1.19854054181	0.0160877925075
666.249309449	1297.86321869	2340.11252814	376.0	3.22720800732	-0.26609997936	-0.0549793345785	516.534522487	1596.26344206	2415.63282703	302.834862481	1.87752979368	0.025201742197
666.249309449	1297.86321869	2340.11252814	376.0	-0.210569684049	0.35087015325	0.0724938333162	708.278174026	1276.10062655	2335.18496059	350.806160011	-2.17431350637	-0.0291854161929
666.249309449	1297.86321869	2340.11252814	376.0	8.72826031393	0.53637971905	0.110822256002	738.382132444	1451.18123868	2544.36364124	354.800270117	2.35228801742	0.0315743358043
666.249309449	1297.86321869	2340.11252814	376.0	-7.78331128314	0.00381107692482	0.000787412587773	626.204765555	1126.17653074	2157.9742857	405.592989404	-3.66704372332	-0.0492220634002
666.249309449	1297.86321869	2340.11252814	376.0	1.78083214064	-0.0182524460432	-0.00377116653785	600.675604994	1390.06559486	2381.78600417	391.044804318	-1.29246215616	-0.0173484853175
666.249309449	1297.86321869	2340.11252814	376.0	-4.72435453247	0.388880182651	0.0803471451758	724.570367146	1187.82301502	2229.55731585	317.163933687	-3.09555505976	-0.0415510746277
666.249309449	1297.86321869	2340.11252814	376.0	5.74446163113	-0.0970406195846	-0.0200497147902	577.406248035	1430.14431987	2474.53939445	466.988826546	-0.51170554996	-0.00686853087195
666.249309449	1297.86321869	2340.11252814	376.0	2.21091823761	0.254335614248	0.0525486806298	672.204366403	1354.81016234	2391.85050281	364.83597407	-1.04719190115	-0.0140562671296
666.249309449	1297.86321869	2340.11252814	376.0	5.6367123684	0.512421366714	0.105872183205	747.926528027	1308.18587647	2472.01794045	415.905535955	-0.668656142269	-0.0089752502318
666.249309449	1297.86321869	2340.11252814	376.0	13.4389506891	0.779715358889	0.161098214647	812.841794331	1509.00725891	2654.59909687	332.750043623	5.06070981512	0.067928990807
666.249309449	1297.86321869	2340.11252814	376.0	-1.04203318844	-0.0651971814049	-0.0134704920258	600.364332946	1261.5272883	2315.72777895	453.836157707	-2.59308155162	-0.0348064637801
666.249309449	1297.86321869	2340.11252814	376.0	-2.59629125927	0.187042265865	0.038645096253	666.09635605	1268.10166414	2279.35639112	345.158370925	-2.73083272595	-0.0366554728315
666.249309449	1297.86321869	2340.11252814	376.0	6.399870417	-0.00960255855001	-0.00198399970042	588.304707244	1517.96925555	2489.87669756	383.602734765	1.48651516176	0.0199532236478
666.249309449	1297.86321869	2340.11252814	376.0	1.84140594587	0.507903933162	0.104938829166	750.162823269	1276.91014494	2383.20349938	356.130531171	-1.53756193972	-0.0206384152983
666.249309449	1297.86321869	2340.11252814	376.0	-14.2216652183	-0.30798762556	-0.0636338069338	536.184398675	1151.78366025	2007.30955866	319.341499729	-4.57473836688	-0.0614058841193
666.249309449	1297.86321869	2340.11252814	376.0	4.5789095881	-0.360024421478	-0.0743852110491	501.328483193	1507.94975207	2447.26416507	437.985929807	-0.019845594932	-0.000266383824591
666.249309449	1297.86321869	2340.11252814	376.0	1.56789680626	0.41882107244	0.0865332794298	712.688989756	1363.61216768	2376.80307773	300.501920302	-0.47564090337	-0.00638444165597
666.249309449	1297.86321869	2340.11252814	376.0	-7.81218118736	-0.0360544730383	-0.00744927128891	611.635155018	1175.14705067	2157.29869746	370.516491767	-3.53897717429	-0.0475030493193
666.249309449	1297.86321869	2340.11252814	376.0	-9.28904950583	0.516142474509	0.10664100713	767.500103902	1058.214005	2122.73831691	297.02420801	-3.88268492589	-0.0521165761864
666.249309449	1297.86321869	2340.11252814	376.0	-4.42741974912	0.0929751396527	0.0192097395977	639.175910938	1290.99164305	2236.50592392	306.33836993	-2.97740363272	-0.0399651494325
666.249309449	1297.86321869	2340.11252814	376.0	6.3757372812	0.655337739265	0.135400359352	790.153662442	1299.49688353	2489.31195502	399.661409047	-0.234546576113	-0.00314827618944
666.249309449	1297.86321869	2340.11252814	376.0	-5.98041413215	-0.330429581379	-0.068270574665	523.951839859	1287.03135628	2200.1641078	389.180911659	-3.1475329981	-0.0422487650751
666.249309449	1297.86321869	2340.11252814	376.0	-2.95887949812	0.562425906433	0.116203699676	779.976631614	1105.48224884	2270.87141831	385.412537858	-2.91309639319	-0.0391019650092
666.249309449	1297.86321869	2340.11252814	376.0	7.95098315734	-0.175579435776	-0.036276742929	547.7102075	1511.52019213	2526.17448112	466.944081492	0.914525422984	0.0122755090333
666.249309449	1297.86321869	2340.11252814	376.0	2.89571216193	0.228657231178	0.0472432295823	650.469919027	1472.66956681	2407.87545122	284.735965385	1.01102862056	0.0135708539672
666.249309449	1297.86321869	2340.11252814	376.0	13.0067713965	0.595993959167	0.123139247762	759.867325635	1420.23202214	2644.4856151	464.386267321	2.33307468075	0.0313164386678
666.249309449	1297.86321869	2340.11252814	376.0	-6.50824903496	-0.215598907642	-0.0445452288517	560.24591732	1204.77121163	2187.81217711	422.795048162	-3.38614258757	-0.0454515783566
666.249309449	1297.86321869	2340.11252814	376.0	-2.0448080799	0.600337113536	0.124036593706	791.324583655	1109.3981021	2292.26171809	391.539032337	-2.7880279986	-0.0374231946121
666.249309449	1297.86321869	2340.11252814	376.0	-7.3382610918	-0.229014423644	-0.0473170296786	560.615150447	1149.69235917	2168.38896099	458.08145137	-3.71500600557	-0.0498658524238
666.249309449	1297.86321869	2340.11252814	376.0	8.94519346849	0.00773461553834	0.00159806106164	595.440325111	1494.1208029	2549.44012117	459.878993155	1.27431492185	0.0171048982799
666.249309449	1297.86321869	2340.11252814	376.0	5.8634142356	0.352575996169	0.0728462802002	685.104599205	1461.67404253	2477.32301925	330.544377509	1.56935788484	0.021065206508
666.249309449	1297.86321869	2340.11252814	376.0	-7.21788284962	0.249068141292	0.0514603597711	690.886864799	1115.03707644	2171.20594731	365.282006073	-3.51338705363	-0.0471595577669
666.249309449	1297.86321869	2340.11252814	376.0	7.28205646741	0.78665235196	0.162531477678	823.013276431	1376.31041964	2510.52084384	311.197147777	1.80804350519	0.0242690403382
666.249309449	1297.86321869	2340.11252814	376.0	-8.29313048221	0.185151495666	0.0382544412533	679.397605405	1062.70193662	2146.04394275	403.944400728	-3.84557374274	-0.0516184394998
666.249309449	1297.86321869	2340.11252814	376.0	-7.39472322721	-0.411956919519	-0.0851150660164	506.02629291	1211.22516576	2167.06768348	449.816224814	-3.58773208696	-0.0481574776773
666.249309449	1297.86321869	2340.11252814	376.0	7.42823310152	0.191935221292	0.039656037457	649.494962393	1416.3286288	2513.94154157	448.11795038	0.287554350362	0.00385978993774
666.249309449	1297.86321869	2340.11252814	376.0	-12.4370587612	-0.364623410962	-0.0753354154881	523.957266368	1130.22121308	2049.07135794	394.89287849	-4.46514061539	-0.0599347733609
666.249309449	1297.86321869	2340.11252814	376.0	-10.8477391463	0.218817838721	0.0452102972565	686.5292518	1064.63783839	2086.26322536	335.096135165	-4.14062889837	-0.0555789113876
666.249309449	1297.86321869	2340.11252814	376.0	10.712998931	0.443551732249	0.0916429198862	717.118130569	1405.95044879	2590.80875827	467.740178906	1.24973433168	0.0167749574722
666.249309449	1297.86321869	2340.11252814	376.0	-3.67884276149	-0.169241957323	-0.0349673465544	561.1462102	1387.42329649	2254.02346779	305.453961103	-2.33298751448	-0.0313152686508
666.249309449	1297.86321869	2340.11252814	376.0	-7.92439715915	-0.311587786762	-0.0643776418929	532.590937901	1213.25413819	2154.67271744	408.827641347	-3.56371107076	-0.0478350479296
666.249309449	1297.86321869	2340.11252814	376.0	-1.05661095572	0.595469971645	0.123030985877	786.410381012	1181.19276833	2315.38664279	347.783493451	-2.60402504764	-0.0349533563441
666.249309449	1297.86321869	2340.11252814	376.0	-16.2529917506	-0.393134919492	-0.0812262230356	517.447418172	1107.52503766	1959.77423199	334.801776153	-5.08485536986	-0.0682530922129
666.249309449	1297.86321869	2340.11252814	376.0	-7.73863875332	-0.211297457835	-0.0436564995527	561.950695256	1193.40760228	2159.01967317	403.661375628	-3.55476696213	-0.0477149927802
666.249309449	1297.86321869	2340.11252814	376.0	7.64447765392	0.599137227928	0.123788683456	770.374537887	1326.11267597	2519.00190743	422.514693573	0.126565477156	0.00169886546518
666.249309449	1297.86321869	2340.11252814	376.0	15.0155971596	0.817178473868	0.168838527659	824.30203231	1549.66534044	2691.49439845	317.5270257	6.24158122231	0.0837796137222
666.249309449	1297.86321869	2340.11252814	376.0	-5.20245287826	0.418490951536	0.0864650726313	736.95376997	1120.77326727	2218.36927657	360.642239325	-3.20061608656	-0.0429612897524
666.249309449	1297.86321869	2340.11252814	376.0	-3.94056622539	0.30021222426	0.0620273190619	709.761150283	1070.09363244	2247.89884422	468.0440615	-3.2866428921	-0.0441160119744
666.249309449	1297.86321869	2340.11252814	376.0	5.71068849786	0.115632017378	0.0238909126814	623.68187187	1469.20852815	2473.74906512	380.858665102	0.886845214187	0.0119039626065
666.249309449	1297.86321869	2340.11252814	376.0	19.5587784774	0.816215536694	0.168639573697	823.361424799	1579.9209752	2797.80995364	394.527553649	7.29097978682	0.0978655004942
666.249309449	1297.86321869	2340.11252814	376.0	-4.98581118608	0.287723806158	0.0594470673879	699.921521675	1140.19683826	2223.43893595	383.320576015	-3.16806818398	-0.0425244051541
666.249309449	1297.86321869	2340.11252814	376.0	3.61076567773	0.069867851202	0.0144355064467	606.602612222	1518.48350558	2424.60850813	299.522390331	1.46044375259	0.0196032718469
666.249309449	1297.86321869	2340.11252814	376.0	0.701450542391	-0.0768916879626	-0.015886712389	595.322939752	1312.51610971	2356.52726016	448.688210704	-2.31101072898	-0.0310202782413
666.249309449	1297.86321869	2340.11252814	376.0	10.2889116314	0.325398874973	0.067231172515	675.211183274	1502.38810493	2580.88463824	403.285350032	2.68988754245	0.036105873053
666.249309449	1297.86321869	2340.11252814	376.0	8.51935820905	0.567584607829	0.117269547072	746.35390321	1465.09283	2539.47509691	328.028363702	2.73226322537	0.0366746741661
666.249309449	1297.86321869	2340.11252814	376.0	-1.54556405048	0.126306697575	0.0260964251188	649.859433567	1275.52524607	2303.94459017	378.559910532	-2.57913337594	-0.0346192399456
666.249309449	1297.86321869	2340.11252814	376.0	6.56670232521	0.0511913059573	0.0105767161069	599.111604961	1562.82569639	2493.78075194	331.84345059	2.59742448807	0.0348647582291
666.249309449	1297.86321869	2340.11252814	376.0	1.17666162406	-0.118000167455	-0.0243801998874	579.104235222	1373.09387014	2367.64773422	415.449628861	-1.85158960587	-0.0248535517566
666.249309449	1297.86321869	2340.11252814	376.0	-0.693456544899	0.713946641809	0.147509636737	828.482131138	1083.82196249	2323.88486466	411.580771026	-2.64620209476	-0.0355194912048
666.249309449	1297.86321869	2340.11252814	376.0	-4.67546849249	0.0633155643273	0.0130817281668	627.621002556	1320.47524147	2230.7013042	282.605060175	-2.83074843788	-0.0379966233272
666.249309449	1297.86321869	2340.11252814	376.0	-1.03263484014	0.665089050396	0.137415093057	808.347202582	1173.82118701	2315.94771088	333.779321284	-2.61842926256	-0.0351467015109
666.249309449	1297.86321869	2340.11252814	376.0	5.25731377489	0.307007040637	0.0634312067431	692.198096027	1319.3964968	2463.13958643	451.544993606	-1.16995713157	-0.0157041225714
666.249309449	1297.86321869	2340.11252814	376.0	5.353209424	-0.035151385329	-0.00726268291922	593.923236709	1416.46923986	2465.38365253	454.991175962	-0.594218696626	-0.0079760898876
666.249309449	1297.86321869	2340.11252814	376.0	-6.37362048593	0.640561305357	0.13234737714	803.602632575	1082.6224482	2190.96263666	304.73755588	-3.42275008708	-0.045942954189
666.249309449	1297.86321869	2340.11252814	376.0	1.38654241221	-0.312905753291	-0.064649949027	510.061140408	1528.07192198	2372.55918084	334.426118452	0.212949953884	0.00285838864274
666.249309449	1297.86321869	2340.11252814	376.0	14.4068927178	0.554200018433	0.11450413604	734.626288386	1605.15692416	2677.25002955	337.466817004	6.1303838852	0.0822870320161
666.249309449	1297.86321869	2340.11252814	376.0	-7.22822076448	-0.229731639503	-0.0474652147733	556.249346103	1201.97452384	2170.96402847	412.740158524	-3.48040306708	-0.0467168196923
666.249309449	1297.86321869	2340.11252814	376.0	3.90158897617	0.532730635219	0.110068313062	767.117122669	1213.29606898	2431.41410057	451.000908922	-1.98851422215	-0.0266914660691
666.249309449	1297.86321869	2340.11252814	376.0	13.9337768323	0.305795652759	0.0631809199915	665.777534409	1563.81568282	2666.17858544	436.585368209	4.18220156809	0.0561369337999
666.249309449	1297.86321869	2340.11252814	376.0	16.0216397707	0.599589401447	0.123882107737	750.487968738	1574.97827666	2715.03692763	389.570682229	5.83506466511	0.0783230156391
666.249309449	1297.86321869	2340.11252814	376.0	-2.89343213563	0.0127004829065	0.00262406671622	622.761190773	1216.64930226	2272.40296024	432.992467207	-2.85824616946	-0.0383657203955
666.249309449	1297.86321869	2340.11252814	376.0	-3.74311466647	-0.0535329843228	-0.011060533951	605.547976935	1213.75404853	2252.51943289	433.217407422	-2.98346691017	-0.0400465357069
666.249309449	1297.86321869	2340.11252814	376.0	4.87712253493	-0.0985842590009	-0.0203686485539	569.356999729	1489.96473758	2454.2426836	394.920946282	0.517415740107	0.00694517771956
666.249309449	1297.86321869	2340.11252814	376.0	6.59755549656	0.185155387233	0.0382552452961	653.467999204	1374.86383494	2494.50275087	466.170916727	-0.539008849003	-0.00723501810742
666.249309449	1297.86321869	2340.11252814	376.0	-18.9544511836	-0.186113585146	-0.0384532200714	585.438771991	1017.47896967	1896.55704135	293.639299693	-5.7786893694	-0.0775663002604
666.249309449	1297.86321869	2340.11252814	376.0	-6.36479142535	-0.395673508786	-0.0817507249559	504.725980184	1331.66462835	2191.16924661	354.77863807	-3.13777621997	-0.0421178016103
666.249309449	1297.86321869	2340.11252814	376.0	-2.08959647221	0.059348043451	0.0122619924486	618.556514	1380.65591793	2291.21361931	292.001187378	-1.68336750916	-0.0225955370358
666.249309449	1297.86321869	2340.11252814	376.0	15.1577045948	0.608523412199	0.125727977727	756.326083802	1519.70851196	2694.81987234	418.785276581	4.62576300471	0.0620907785868
666.249309449	1297.86321869	2340.11252814	376.0	1.41125183447	0.596199462781	0.123181707186	789.259152122	1139.10127934	2373.13740912	444.776977658	-2.36179589415	-0.0317019583108
666.249309449	1297.86321869	2340.11252814	376.0	7.0429668135	0.141913744547	0.0293210216007	627.590519363	1497.19672633	2504.9258769	380.138631204	1.64104896893	0.0220275029386
666.249309449	1297.86321869	2340.11252814	376.0	-3.04235133255	0.546068266609	0.112824022027	773.224521767	1136.27786419	2268.91808346	359.415697505	-2.88655105376	-0.0387456517284
666.249309449	1297.86321869	2340.11252814	376.0	8.54765941317	0.772583214611	0.159624631118	814.955101219	1420.59127923	2540.13737693	304.590996482	2.73634532076	0.0367294673927
666.249309449	1297.86321869	2340.11252814	376.0	3.93199354721	0.559434842238	0.115585711206	749.102450194	1393.64595551	2432.12560175	289.377196042	0.820605860151	0.0110148437604
666.249309449	1297.86321869	2340.11252814	376.0	1.61480888534	0.240349879724	0.0496590660587	668.983308938	1351.54983749	2377.90087317	357.36772675	-1.20198264129	-0.0161339951851
666.249309449	1297.86321869	2340.11252814	376.0	-6.41450957423	-0.057298815165	-0.0118385981746	611.950814889	1116.96255222	2190.00578598	461.092418868	-3.62123988295	-0.048607246751
666.249309449	1297.86321869	2340.11252814	376.0	-3.78073766663	0.167491148487	0.0346056091916	666.932627678	1159.36161102	2251.63901235	425.344773653	-3.03512111869	-0.0407398807877
666.249309449	1297.86321869	2340.11252814	376.0	-14.4590302665	-0.131257483132	-0.0271193146967	587.459905614	1130.48199038	2001.75494943	283.813053437	-4.64373709323	-0.0623320415199
666.249309449	1297.86321869	2340.11252814	376.0	5.66030452166	0.584282648609	0.120719555498	765.338731362	1326.88487364	2472.57002339	380.346418382	-0.0910189395018	-0.00122173073157
666.249309449	1297.86321869	2340.11252814	376.0	17.5483913535	0.740201906277	0.152934278156	801.615562864	1481.47814376	2750.76463269	467.670926073	4.61540111573	0.0619516928286
666.249309449	1297.86321869	2340.11252814	376.0	-2.3269455913	-0.315394287994	-0.0651641090898	526.051493258	1358.58365181	2285.65938284	401.02423777	-2.60003233104	-0.0348997628328
666.249309449	1297.86321869	2340.11252814	376.0	-9.03934522932	0.323919121181	0.0669254382606	715.292380502	1059.6440122	2128.58167797	353.645285269	-3.86300695474	-0.0518524423456
666.249309449	1297.86321869	2340.11252814	376.0	12.715486569	0.694229133732	0.143435771432	784.994813649	1491.95284132	2637.66922236	360.72156739	4.23609750224	0.0568603691576
666.249309449	1297.86321869	2340.11252814	376.0	-9.90963223408	0.64955707393	0.13420600701	809.84932488	1014.63339121	2108.21598274	283.733266646	-4.04058873329	-0.0542360903797
666.249309449	1297.86321869	2340.11252814	376.0	-5.32960283062	0.260137929443	0.0537475060833	701.311584239	1049.14030612	2215.3938246	464.941934241	-3.5477083474	-0.0476202462738
666.249309449	1297.86321869	2340.11252814	376.0	9.25533339536	0.0678137505392	0.0140111054833	602.774455597	1576.74623856	2556.69774445	377.177050295	3.19530224087	0.0428899629647
666.249309449	1297.86321869	2340.11252814	376.0	0.0169023776642	-0.201830141911	-0.0417004425435	558.802618087	1340.5579936	2340.5080628	441.147451111	-2.3584122457	-0.0316565402107
666.249309449	1297.86321869	2340.11252814	376.0	10.3163405165	0.481501089588	0.0994836961958	714.153358176	1565.75846666	2581.52650502	301.614680175	4.59238921734	0.0616428082865
666.249309449	1297.86321869	2340.11252814	376.0	-16.0553040304	-0.518414384399	-0.10711041	504.022756542	1007.53962514	1964.40034709	452.837965414	-6.02300651936	-0.080845725092
666.249309449	1297.86321869	2340.11252814	376.0	7.04564886233	0.308913955707	0.0638251974601	676.062982846	1442.01078919	2504.98863986	386.914867826	1.15101559639	0.0154498737771
666.249309449	1297.86321869	2340.11252814	376.0	12.1146252126	0.47068413788	0.0972487888182	709.87072602	1592.14510962	2623.60839048	321.592554837	5.28309088321	0.0709139715867
666.249309449	1297.86321869	2340.11252814	376.0	-4.57320879051	0.277760369456	0.057388506086	691.651045672	1231.93430128	2233.0942963	309.508949349	-3.0547441421	-0.0410032770751
666.249309449	1297.86321869	2340.11252814	376.0	6.21274435836	0.711004114575	0.146901676565	811.014242315	1270.32183355	2485.49773721	404.161661354	-0.532028918999	-0.0071413277718
666.249309449	1297.86321869	2340.11252814	376.0	2.85530083482	-0.0709882161551	-0.0146669868089	569.487230554	1549.86308935	2406.92978069	287.579460794	1.53853575221	0.0206514866068
666.249309449	1297.86321869	2340.11252814	376.0	-9.50486603278	0.0426068162859	0.0088030612161	633.01389609	1152.46223493	2117.68796733	332.211836311	-3.79987722114	-0.051005063371
666.249309449	1297.86321869	2340.11252814	376.0	10.2555070052	0.426175715111	0.0880528337006	712.80966752	1401.38251323	2580.1029324	465.910751648	1.0605586279	0.0142356862806
666.249309449	1297.86321869	2340.11252814	376.0	10.7459510523	-0.116772969347	-0.0241266465593	558.125280962	1571.43014348	2591.57987499	462.024450539	2.55830195311	0.0343396235316
666.249309449	1297.86321869	2340.11252814	376.0	3.09747106932	0.600234802844	0.124015455133	783.348193238	1233.26426671	2412.59683669	395.984376747	-1.74006491354	-0.0233565760207
666.249309449	1297.86321869	2340.11252814	376.0	-14.3179885773	-0.256379179799	-0.0529709049172	554.319621825	1112.76755639	2005.05548367	337.968305453	-4.69822037531	-0.0630633607424
666.249309449	1297.86321869	2340.11252814	376.0	-12.2320723359	-0.39239984918	-0.0810743490042	507.011959143	1258.95816805	2053.86827096	287.898143762	-4.09588848941	-0.0549783689853
666.249309449	1297.86321869	2340.11252814	376.0	-9.59132099972	0.15654713614	0.0323444496157	667.833577901	1094.46835559	2115.66482381	353.362890324	-3.90905817092	-0.0524705794754
666.249309449	1297.86321869	2340.11252814	376.0	-4.98002052907	0.48085496446	0.0993501992685	753.00393264	1145.09052725	2223.57444384	325.479983946	-3.15434988798	-0.0423402669527
666.249309449	1297.86321869	2340.11252814	376.0	8.64329645757	0.553677853147	0.11439625065	746.11090957	1422.79138287	2542.37539139	373.473098947	1.85583888093	0.0249105890058
666.249309449	1297.86321869	2340.11252814	376.0	1.76144617666	0.389599468732	0.0804957580026	715.828441144	1295.8967818	2381.3323508	369.607127859	-1.60479968538	-0.0215409353742
666.249309449	1297.86321869	2340.11252814	376.0	-11.1071014795	-0.0568897444444	-0.0117540794307	627.075500771	1007.05730707	2080.19385491	446.06104707	-4.71079900754	-0.0632322014435
666.249309449	1297.86321869	2340.11252814	376.0	-4.80244154208	-0.235897400765	-0.0487391323894	548.70961749	1325.29079649	2227.72999196	353.729577985	-2.94763604478	-0.0395655844937
666.249309449	1297.86321869	2340.11252814	376.0	12.645476104	0.0756162360521	0.015623189267	605.546622454	1573.21320433	2636.0308987	457.271071917	3.41588759675	0.0458508402249
666.249309449	1297.86321869	2340.11252814	376.0	11.2191067131	0.614807704866	0.127026385303	756.163341233	1541.81102823	2602.65224988	304.67788042	4.75162871054	0.0637802511482
666.249309449	1297.86321869	2340.11252814	376.0	0.896222752533	0.455053740049	0.0940193677787	733.054659055	1292.02961349	2361.08514905	336.000876505	-1.57685904085	-0.0211658931658
666.249309449	1297.86321869	2340.11252814	376.0	-0.279697230135	-0.143902047472	-0.0297318279901	567.945439048	1397.87198605	2333.56729822	367.749873125	-1.71404746986	-0.0230073485888
666.249309449	1297.86321869	2340.11252814	376.0	-7.96378075803	0.437758795794	0.0904460321887	755.728641148	981.642916791	2153.75109691	416.37953897	-3.95367116922	-0.0530694116674
666.249309449	1297.86321869	2340.11252814	376.0	6.35957995728	0.0378542033156	0.00782111638752	610.718554926	1422.86905839	2488.93385546	455.346242141	-0.17827890962	-0.00239300549826
666.249309449	1297.86321869	2340.11252814	376.0	-6.48866655152	-0.0671465881803	-0.0138732620207	598.541331257	1259.81074469	2188.27042926	329.91835331	-3.24949729719	-0.0436174133851
666.249309449	1297.86321869	2340.11252814	376.0	0.0300424531277	-0.299978454573	-0.0619790195398	520.575447103	1454.68561896	2340.81555535	365.554489294	-1.21022374423	-0.0162446140165
666.249309449	1297.86321869	2340.11252814	376.0	-8.35567878036	-0.237705155424	-0.0491126354182	559.214240093	1136.20307397	2144.58024219	449.162928126	-3.8881805585	-0.0521903430671
666.249309449	1297.86321869	2340.11252814	376.0	-13.078889595	-0.275761054309	-0.0569754244441	551.151004579	1100.14921903	2034.05179419	382.751570583	-4.61384187914	-0.0619307634784
666.249309449	1297.86321869	2340.11252814	376.0	7.96851155438	0.319240055414	0.0659586891351	671.84039144	1515.73840231	2526.58466533	339.005871586	2.72535830446	0.0365819906638
666.249309449	1297.86321869	2340.11252814	376.0	11.4033479447	0.413645570017	0.0854639607474	700.986385606	1485.30735398	2606.96370202	420.669962434	2.77568262456	0.0372574848934
666.249309449	1297.86321869	2340.11252814	376.0	-20.3860200707	-0.464921663243	-0.0960581948849	513.450749948	1011.47066751	1863.05671848	338.135301016	-6.36022165842	-0.0853721027976
666.249309449	1297.86321869	2340.11252814	376.0	-5.68374371646	-0.210073601714	-0.0434036367178	557.752999912	1279.77549523	2207.10652937	369.578034228	-3.10708802095	-0.0417058794758
666.249309449	1297.86321869	2340.11252814	376.0	4.44962521145	0.554729559885	0.114613545431	750.23704249	1374.2445496	2444.23876517	319.757173085	0.51808607355	0.00695417548389
666.249309449	1297.86321869	2340.11252814	376.0	8.33889416514	0.284748474989	0.0588323295432	664.747138407	1493.94825623	2535.25203521	376.55664057	2.19909828232	0.0295180977493
666.249309449	1297.86321869	2340.11252814	376.0	-9.98589183205	-0.155427750997	-0.0321131716936	579.66946624	1163.14849211	2106.43142233	363.613463988	-3.89145899472	-0.0522343489224
666.249309449	1297.86321869	2340.11252814	376.0	8.23735021638	0.526998026846	0.108883889844	734.783857944	1459.13234064	2532.87579254	338.959593963	2.42272289354	0.0325197703832
666.249309449	1297.86321869	2340.11252814	376.0	-1.21101775484	0.396171297156	0.0818535737927	726.042428426	1222.61052316	2311.77334994	363.120398358	-2.58271337644	-0.0346672936434
666.249309449	1297.86321869	2340.11252814	376.0	-16.0991343775	-0.437027689763	-0.0902949772238	504.867420193	1119.09306478	1963.37466765	339.414182678	-5.03924644427	-0.0676408918693
666.249309449	1297.86321869	2340.11252814	376.0	-0.240196873619	0.0605905225128	0.0125187029985	618.42754986	1390.38065106	2334.49165101	325.683450092	-1.29207448148	-0.0173432816306
[truncated: 1 more rows]
