# Supplementary material for: Optimization of nutritional strategies using a mechanistic computational model in prediabetes: Application to the J-DOIT1 study data
Source: PLoS One. 2023 Nov 30;18(11):e0287069. doi: 10.1371/journal.pone.0287069 (PMC10688723; doi:10.1371/journal.pone.0287069)
Supplement: S1 File — (ZIP) [file pone.0287069.s011.zip › improved_intervention_M1611017.csv]

baseline_carb	baseline_fat	baseline_kcal	baseline_protein	diet_change_percent	hba1c_change	hba1c_percent_change	random_carb_kcal	random_fat_kcal	random_total_kcal	random_protein_kcal	weight_change	weight_percent_change
1548.0464639	616.549319069	2540.59578297	376.0	-7.58607056859	-0.271413707779	-0.0497824115515	1225.89788723	700.265732836	2347.86439401	421.700773942	-0.0609440012825	-0.000952250020039
1548.0464639	616.549319069	2540.59578297	376.0	10.0474048183	0.249761432042	0.045810974329	1828.8617298	608.96616909	2795.85972608	358.031827191	2.65291970237	0.0414518703496
1548.0464639	616.549319069	2540.59578297	376.0	6.16050176383	0.0412384328028	0.00756390917145	1576.73731939	709.020828921	2697.10923099	411.351082674	2.27005333444	0.0354695833506
1548.0464639	616.549319069	2540.59578297	376.0	-0.157729434292	-0.0817598384479	-0.0149963019897	1429.29822123	654.752718414	2536.58851561	452.537575967	1.19053339264	0.01860208426
1548.0464639	616.549319069	2540.59578297	376.0	2.27975781727	0.037811499656	0.00693534476449	1570.2981496	627.481794948	2598.51521393	400.735269388	1.69095480086	0.0264211687634
1548.0464639	616.549319069	2540.59578297	376.0	15.4630083989	0.282062222537	0.0517355507221	1874.44975471	700.517671064	2933.44832227	358.480896491	3.1465954414	0.0491655537719
1548.0464639	616.549319069	2540.59578297	376.0	-7.58865107322	0.0216824157725	0.00397696547552	1549.4185885	499.787755335	2347.79883382	298.592489978	-0.0646049523745	-0.00100945238085
1548.0464639	616.549319069	2540.59578297	376.0	1.94102929998	0.209001097912	0.0383347575041	1773.7611248	516.212164044	2589.90949151	299.936202659	1.58352222726	0.024742534801
1548.0464639	616.549319069	2540.59578297	376.0	9.50384870207	0.233223624331	0.0427776273534	1813.14169858	686.128180199	2782.05016231	282.780283531	2.36459332877	0.036946770762
1548.0464639	616.549319069	2540.59578297	376.0	1.34102835464	-0.000541958751391	-9.94054936521e-05	1526.79110775	698.579716008	2574.66589279	349.295069036	1.62574761892	0.0254023065457
1548.0464639	616.549319069	2540.59578297	376.0	2.88715976386	-0.0292060027573	-0.00535693374125	1492.63572003	691.911315537	2613.94684217	429.399806606	1.78629328605	0.0279108325946
1548.0464639	616.549319069	2540.59578297	376.0	10.3323949979	0.127497195234	0.023385398979	1687.83844145	752.799404266	2803.10017456	362.462328852	2.71303490972	0.0423911704644
1548.0464639	616.549319069	2540.59578297	376.0	14.7728755399	0.296337342498	0.0543538779344	1884.92036751	592.173710848	2915.91483596	438.820757597	3.20204647567	0.0500319761824
1548.0464639	616.549319069	2540.59578297	376.0	-11.8757299014	-0.0577601047911	-0.0105942965501	1443.56528531	494.499309319	2238.8814899	300.816895271	-1.03716194052	-0.0162056553206
1548.0464639	616.549319069	2540.59578297	376.0	14.7616252806	0.29185129305	0.0535310515498	1881.61759081	624.439281745	2915.62901234	409.57213979	3.18168509648	0.0497138296325
1548.0464639	616.549319069	2540.59578297	376.0	3.58947739635	-0.0826919548399	-0.0151672697799	1433.04879196	737.927866395	2631.78989433	460.813235971	1.86845855228	0.0291946648793
1548.0464639	616.549319069	2540.59578297	376.0	14.1148571412	0.254663027209	0.0467100196641	1838.55353882	663.592777866	2899.19724827	397.050931577	3.11167449551	0.0486199139924
1548.0464639	616.549319069	2540.59578297	376.0	16.0680491952	0.244040463443	0.0447616403968	1830.40967413	767.491374644	2948.81996322	350.918914446	3.25071067575	0.0507923543086
1548.0464639	616.549319069	2540.59578297	376.0	-5.42329974862	-0.228967860454	-0.0419970397018	1278.55281808	743.563950016	2402.81165826	380.694890156	0.547018382853	0.00854716223208
1548.0464639	616.549319069	2540.59578297	376.0	3.17226830209	0.0153671198204	0.00281862065671	1543.9858244	657.219613793	2621.19029767	419.984859481	1.81917146933	0.0284245542083
1548.0464639	616.549319069	2540.59578297	376.0	21.5417380398	0.284874058991	0.0522512947526	1877.24731365	745.429402054	3087.88427118	465.207555484	3.90637801828	0.0610371565356
1548.0464639	616.549319069	2540.59578297	376.0	1.91081713242	0.172310893633	0.0316050795364	1730.85547837	570.928305261	2589.14192245	287.358138818	1.56627127733	0.0244729887083
1548.0464639	616.549319069	2540.59578297	376.0	-8.89025250613	-0.0610371528393	-0.0111953691928	1425.89455842	486.177064372	2314.7304027	402.65877991	-0.731256024369	-0.0114258753808
1548.0464639	616.549319069	2540.59578297	376.0	13.8335173677	0.224085926791	0.0411016006587	1807.56482458	762.394177323	2892.04954185	322.090539942	2.90507067353	0.0453917292739
1548.0464639	616.549319069	2540.59578297	376.0	8.76103932037	0.161358183821	0.0295961452349	1731.17433836	745.47024888	2763.17837848	286.533791244	2.32543942178	0.0363349909653
1548.0464639	616.549319069	2540.59578297	376.0	15.9225687081	0.31581218421	0.0579259325403	1907.49172267	569.437043761	2945.12389211	468.195125675	3.31598190697	0.0518122172963
1548.0464639	616.549319069	2540.59578297	376.0	7.37833872054	0.33522403727	0.0614864338353	1924.96746089	504.359286718	2728.04954535	298.722797749	2.21406901836	0.0345948284119
1548.0464639	616.549319069	2540.59578297	376.0	-17.1233956733	-0.161294221129	-0.0295844132665	1286.05850962	472.547142511	2105.55951459	346.953862464	-2.46814736113	-0.0385648025176
1548.0464639	616.549319069	2540.59578297	376.0	19.1152019793	0.293744892578	0.0538783735469	1887.84785636	741.597450195	3026.23579836	396.790491803	3.69077005953	0.0576682821802
1548.0464639	616.549319069	2540.59578297	376.0	2.80088659867	0.0713282067629	0.0130829432801	1611.62584463	684.574161038	2611.75498978	315.554984113	1.77382098811	0.0277159529393
1548.0464639	616.549319069	2540.59578297	376.0	15.185862706	0.263719539978	0.0483711555353	1853.47643291	742.42226248	2926.40717048	330.508475095	3.0900720167	0.048282375261
1548.0464639	616.549319069	2540.59578297	376.0	-8.35110560216	-0.286420272402	-0.0525348995601	1211.35474299	704.136444223	2328.42794621	412.936758991	-0.177554726299	-0.00277429259842
1548.0464639	616.549319069	2540.59578297	376.0	9.96056902559	0.14451938414	0.0265075906346	1704.19409203	656.687642228	2793.65357959	432.77184533	2.70815350226	0.0423148984728
1548.0464639	616.549319069	2540.59578297	376.0	-11.4339256792	-0.322456299005	-0.059144588959	1187.84228685	748.023861594	2250.10594933	314.239800894	-0.4802109663	-0.00750329634844
1548.0464639	616.549319069	2540.59578297	376.0	-1.623505881	-0.0308571358608	-0.00565978280646	1485.0509537	586.911136592	2499.34906102	427.38697073	0.915115755993	0.0142986836874
1548.0464639	616.549319069	2540.59578297	376.0	16.9472876829	0.218521227736	0.0400809295187	1798.07778541	721.775210251	2971.15785916	451.304863507	3.42757487293	0.0535558573895
1548.0464639	616.549319069	2540.59578297	376.0	16.9029787475	0.233178354588	0.0427693240257	1813.57589397	689.609245718	2970.03214822	466.847008536	3.42613806487	0.0535334072636
1548.0464639	616.549319069	2540.59578297	376.0	-6.4397698169	-0.0829144416896	-0.0152080780795	1417.61751694	561.259979983	2376.98726257	398.109765647	-0.000256255991403	-4.00399986566e-06
1548.0464639	616.549319069	2540.59578297	376.0	15.2293429058	0.31079177111	0.0570050937473	1900.51302414	557.829786833	2927.5118266	469.169015632	3.24521930055	0.0507065515712
1548.0464639	616.549319069	2540.59578297	376.0	-10.0068424714	-0.215229870228	-0.0394772322502	1276.77540071	639.977057299	2286.36236513	369.609907127	-0.508792922832	-0.00794988941926
1548.0464639	616.549319069	2540.59578297	376.0	-7.62960238562	-0.161818115433	-0.0296805053986	1347.45981464	694.326467134	2346.7584265	304.972144723	0.175754165477	0.00274615883558
1548.0464639	616.549319069	2540.59578297	376.0	3.76058659733	0.118531446356	0.0217409109237	1668.88918388	661.559392875	2636.13708747	305.688510718	1.8622634971	0.0290978671422
1548.0464639	616.549319069	2540.59578297	376.0	-5.63506439893	-0.0955710417611	-0.0175295381073	1401.4640383	569.248685856	2397.43157448	426.718850319	0.0715032532812	0.00111723833252
1548.0464639	616.549319069	2540.59578297	376.0	1.67516521226	0.106683913088	0.0195678490623	1653.76961981	515.050068174	2583.15495971	414.335271719	1.48195290931	0.023155514208
1548.0464639	616.549319069	2540.59578297	376.0	4.92150776419	-0.0109519732538	-0.00200879920282	1516.30480523	756.549103697	2665.63140168	392.777492759	2.138445183	0.0334132059844
1548.0464639	616.549319069	2540.59578297	376.0	-21.8347814119	-0.263335224324	-0.0483006647697	1180.95807105	502.520253409	1985.86224719	302.383922735	-3.31392303191	-0.0517800473737
1548.0464639	616.549319069	2540.59578297	376.0	-6.41701464049	0.0493554166573	0.00905271765541	1582.79270193	474.747299857	2377.56537962	320.025377832	0.109969287407	0.00171827011573
1548.0464639	616.549319069	2540.59578297	376.0	3.42820142947	0.151268059593	0.0277454254572	1709.68133417	505.621686359	2627.69252392	412.389503386	1.77443948678	0.0277256169809
1548.0464639	616.549319069	2540.59578297	376.0	17.2169400699	0.313493161507	0.0575005798802	1907.88433919	620.492863508	2978.00863634	449.631433637	3.43693724808	0.0537021445013
1548.0464639	616.549319069	2540.59578297	376.0	-2.41004654009	0.0873632083846	0.0160240661014	1629.49534093	462.653337806	2479.3662422	387.217563468	0.738102917432	0.0115328580849
1548.0464639	616.549319069	2540.59578297	376.0	-19.3804024556	-0.207477733012	-0.0380553435459	1247.70948909	506.570402729	2048.21809546	293.938203639	-2.7603946099	-0.0431311657797
1548.0464639	616.549319069	2540.59578297	376.0	8.81619842768	0.118639043382	0.021760646255	1671.53877643	670.860822207	2764.57974844	422.180149797	2.57999786218	0.0403124665965
1548.0464639	616.549319069	2540.59578297	376.0	-16.0432316953	-0.223664765401	-0.0410243516877	1207.026423	476.421356172	2133.00211506	449.55433589	-2.56235778947	-0.0400368404605
1548.0464639	616.549319069	2540.59578297	376.0	17.3415073851	0.304306998309	0.0558156636664	1897.26045345	747.253337164	2981.17338829	336.659597685	3.55120386513	0.0554875603926
1548.0464639	616.549319069	2540.59578297	376.0	10.9057307942	0.331374397984	0.0607803371211	1927.95476992	583.363550278	2817.66631962	306.347999428	2.58395720513	0.0403743313302
1548.0464639	616.549319069	2540.59578297	376.0	-11.4598304925	-0.0296177613881	-0.00543245806826	1473.6561852	464.161300641	2249.44781274	311.630326902	-1.03205336731	-0.0161258338643
1548.0464639	616.549319069	2540.59578297	376.0	0.959255324788	-0.0664537376551	-0.0121888733777	1450.51443802	699.610294074	2564.9665833	414.841851206	1.51988987905	0.0237482793601
1548.0464639	616.549319069	2540.59578297	376.0	-4.0860840655	0.040335869372	0.00739836195378	1570.66756343	500.122344629	2436.78490351	365.994995449	0.508856000111	0.00795087500174
1548.0464639	616.549319069	2540.59578297	376.0	0.546798124302	0.0888619965692	0.0162989722247	1630.36197631	483.255501394	2554.48771305	440.870235349	1.15941691963	0.0181158893692
1548.0464639	616.549319069	2540.59578297	376.0	17.1951396813	0.255069176102	0.046784515059	1843.26485066	759.393239582	2977.45477659	374.796686349	3.39920492738	0.0531125769903
1548.0464639	616.549319069	2540.59578297	376.0	2.05926842601	-0.0754694036754	-0.0138425171818	1439.53402134	700.36848074	2592.91346976	453.010967681	1.61536496653	0.025240077602
1548.0464639	616.549319069	2540.59578297	376.0	-9.22470216917	-0.0349653379447	-0.00641330483211	1478.93694295	522.299883016	2306.23338867	304.996562703	-0.393021113902	-0.00614095490473
1548.0464639	616.549319069	2540.59578297	376.0	-14.7766441327	-0.203527963173	-0.0373308809929	1240.68426471	501.482001515	2165.18098527	423.014719038	-2.11742686823	-0.033084794816
1548.0464639	616.549319069	2540.59578297	376.0	-5.74842473403	-0.277464072693	-0.0508921630032	1231.62770458	768.085120132	2394.55154659	394.838721876	0.489188833835	0.00764357552867
1548.0464639	616.549319069	2540.59578297	376.0	-1.16681730477	0.0829698669557	0.0152182441225	1624.16390834	491.658710615	2510.95167173	395.129052772	0.992163279186	0.0155025512373
1548.0464639	616.549319069	2540.59578297	376.0	-8.81780389605	-0.104946386434	-0.0192491537848	1383.91740647	540.169207172	2316.57102903	392.484415391	-0.54585813403	-0.00852903334422
1548.0464639	616.549319069	2540.59578297	376.0	8.79103863133	0.0954748697158	0.0175118983338	1645.4698577	737.51761612	2763.94053971	380.953065891	2.57845365489	0.0402883383577
1548.0464639	616.549319069	2540.59578297	376.0	-9.24385049862	-0.0656567215755	-0.0120426855421	1427.76803109	503.744083549	2305.74690701	374.234792376	-0.648850454895	-0.0101382883577
1548.0464639	616.549319069	2540.59578297	376.0	3.52715483802	0.118657405623	0.0217640142375	1668.64586526	637.114811982	2630.20653004	324.445852802	1.86615998106	0.0291587497041
1548.0464639	616.549319069	2540.59578297	376.0	-4.49585293395	0.0189478383292	0.00347539221004	1545.27594331	526.019151992	2426.37433292	355.07923762	0.48879741583	0.00763745962234
1548.0464639	616.549319069	2540.59578297	376.0	-4.28813228212	-0.0918824976003	-0.0168529892884	1414.21094171	610.032486473	2431.65167504	407.408246858	0.495384394089	0.00774038115764
1548.0464639	616.549319069	2540.59578297	376.0	-3.59327943398	-0.0998154675343	-0.0183080461362	1412.52978063	672.502069101	2449.3050772	364.273227466	0.817050883291	0.0127664200514
1548.0464639	616.549319069	2540.59578297	376.0	-3.51421123278	0.0414421030189	0.00760126614434	1569.66502107	485.006372155	2451.31388058	396.64248736	0.503916279474	0.00787369186679
1548.0464639	616.549319069	2540.59578297	376.0	-8.89725773077	-0.099437196103	-0.0182386639954	1406.0159832	585.255563624	2314.55242826	323.280881439	-0.25485851491	-0.00398216429546
1548.0464639	616.549319069	2540.59578297	376.0	-7.13880854962	-0.0233295970804	-0.0042790897066	1494.44427418	539.793175692	2359.227514	324.990064133	0.0378308917857	0.000591107684152
1548.0464639	616.549319069	2540.59578297	376.0	-4.52188184889	0.00238882364193	0.000438155473576	1513.60922118	482.076827248	2425.7130434	430.026994976	0.135103523834	0.00211099255991
1548.0464639	616.549319069	2540.59578297	376.0	2.25464494151	0.181030526452	0.0332044252479	1742.90223236	548.78155622	2597.87719727	306.193408688	1.64765111867	0.0257445487292
1548.0464639	616.549319069	2540.59578297	376.0	-12.9391797862	-0.325918897526	-0.0597796950708	1167.9025498	682.445242391	2211.86352697	361.515734778	-1.01311750564	-0.0158299610257
1548.0464639	616.549319069	2540.59578297	376.0	-11.0879297346	-0.0954275883157	-0.01750322603	1374.20815353	481.145854533	2258.89630771	403.542299651	-1.2652235581	-0.0197691180953
1548.0464639	616.549319069	2540.59578297	376.0	-15.213614425	-0.158270574687	-0.0290298192749	1280.87680967	462.415033825	2154.07933645	410.787492953	-2.29139052102	-0.035802976891
1548.0464639	616.549319069	2540.59578297	376.0	-3.89511207665	-0.204230022346	-0.0374596519343	1303.72161489	742.765900996	2441.63672981	395.149213916	0.78977236198	0.0123401931559
1548.0464639	616.549319069	2540.59578297	376.0	-6.20129745406	0.000532882267533	9.77406947053e-05	1518.88146206	501.85410623	2383.04588136	362.310313071	0.0770486962571	0.00120388587902
1548.0464639	616.549319069	2540.59578297	376.0	-17.4753779065	-0.244778801843	-0.0448970656352	1200.47726741	514.502647136	2096.61706882	381.637154272	-2.50591900722	-0.0391549844878
1548.0464639	616.549319069	2540.59578297	376.0	5.2866688895	0.304062358582	0.0557707921097	1884.8651152	472.726373417	2674.90866983	317.317181218	2.02700242669	0.0316719129171
1548.0464639	616.549319069	2540.59578297	376.0	-1.78704844244	0.0484075100187	0.00887885363512	1574.56651572	468.67447357	2495.1941056	451.953116304	0.610693839589	0.00954209124358
1548.0464639	616.549319069	2540.59578297	376.0	-4.81561303841	0.0953714967631	0.0174929377775	1640.89312826	468.887291768	2418.25052119	308.470101156	0.450633684061	0.00704115131345
1548.0464639	616.549319069	2540.59578297	376.0	10.3915147929	0.119697402763	0.021954769399	1678.05966939	760.548868803	2804.60216958	365.993631391	2.72637228824	0.0425995670037
1548.0464639	616.549319069	2540.59578297	376.0	1.82520841233	0.151707022485	0.0278259395607	1706.05322307	590.868103002	2586.96695092	290.045624851	1.56622109635	0.0244722046304
1548.0464639	616.549319069	2540.59578297	376.0	5.10031508483	0.0933385148321	0.0171200504094	1638.18859249	632.576804425	2670.17417293	399.408776012	2.10288326144	0.03285755096
1548.0464639	616.549319069	2540.59578297	376.0	9.01736331431	0.285044872317	0.0522826251499	1865.23557834	468.147721911	2769.69053506	436.307234819	2.53067793121	0.0395418426752
1548.0464639	616.549319069	2540.59578297	376.0	-7.19239642223	-0.16011705046	-0.0293684978834	1348.56747321	690.509649776	2357.86606277	318.788939786	0.243879189009	0.00381061232827
1548.0464639	616.549319069	2540.59578297	376.0	-2.877126081	0.0608445757862	0.011160046916	1597.15808764	508.512587017	2467.49963908	361.828964425	0.769987074151	0.0120310480336
1548.0464639	616.549319069	2540.59578297	376.0	12.3832330965	0.148725173768	0.0272790120631	1712.35194252	701.249993927	2855.20368081	441.601744369	2.98487182692	0.0466386222956
1548.0464639	616.549319069	2540.59578297	376.0	7.0617780366	0.0784753600756	0.0143938664849	1620.11020167	653.07281074	2720.00701797	446.824005557	2.33215308813	0.036439892002
1548.0464639	616.549319069	2540.59578297	376.0	-6.639574823	-0.0539994425414	-0.00990451990854	1458.97985528	573.039005548	2371.91102501	339.892164183	0.157034744264	0.00245366787913
1548.0464639	616.549319069	2540.59578297	376.0	-13.0635760349	-0.256192038186	-0.0469904692196	1236.3941681	649.520367641	2208.70312112	322.788585383	-1.02106637749	-0.0159541621482
1548.0464639	616.549319069	2540.59578297	376.0	11.0774018948	0.272644072011	0.0500080836411	1854.66075975	573.511748414	2822.02778837	393.855280201	2.79978635169	0.0437466617451
1548.0464639	616.549319069	2540.59578297	376.0	-4.74347969914	-0.122395957499	-0.0224497354179	1379.21645772	623.37418491	2420.08313776	417.492495131	0.390661142656	0.006104080354
1548.0464639	616.549319069	2540.59578297	376.0	-13.6115615351	-0.263057219394	-0.0482496734031	1231.89806949	656.598283875	2194.78102461	306.284671242	-1.09402898622	-0.0170942029098
1548.0464639	616.549319069	2540.59578297	376.0	9.93469191336	0.16067102382	0.0294701070836	1728.4260909	701.789728344	2792.99614677	362.780327521	2.66799877391	0.0416874808424
1548.0464639	616.549319069	2540.59578297	376.0	-7.88578315668	-0.245944942063	-0.0451109578252	1263.81047678	751.066088144	2340.24990863	325.373343713	0.190627637902	0.00297855684222
1548.0464639	616.549319069	2540.59578297	376.0	18.1318374133	0.246584285718	0.0452282255535	1832.39024649	737.646951875	3001.25247966	431.215281303	3.50864577515	0.0548225902367
1548.0464639	616.549319069	2540.59578297	376.0	-1.62114167557	0.0290124224699	0.0053214274523	1550.80140787	492.105215907	2499.40912592	456.502502143	0.661659799937	0.010338434374
1548.0464639	616.549319069	2540.59578297	376.0	-19.8730336326	-0.28581222948	-0.0524233729787	1161.60445306	524.841550874	2035.70232855	349.256324618	-2.89054666715	-0.0451647916742
1548.0464639	616.549319069	2540.59578297	376.0	18.7730119062	0.27635902389	0.0506894761353	1867.5049846	754.176132561	3017.54213179	395.861014626	3.64020387642	0.0568781855691
1548.0464639	616.549319069	2540.59578297	376.0	0.916413355946	-0.0368622696908	-0.00676123802106	1483.47408438	673.79443499	2563.87814204	406.609622669	1.50482816866	0.0235129401354
1548.0464639	616.549319069	2540.59578297	376.0	5.43023743107	0.111636715371	0.0204762867518	1663.5554184	725.899746135	2678.55616615	289.101001607	2.00745989775	0.0313665609024
1548.0464639	616.549319069	2540.59578297	376.0	0.179846387193	0.0180582363568	0.00331222236919	1547.63103005	703.578695459	2545.1649527	293.955227183	1.39841317462	0.0218502058534
1548.0464639	616.549319069	2540.59578297	376.0	0.817872534364	0.0958105980319	0.0175734772619	1639.13491102	476.993468669	2561.37461808	445.246238397	1.18871530179	0.0185736765905
1548.0464639	616.549319069	2540.59578297	376.0	-1.16783379036	0.132528377637	0.0243082130661	1686.91476265	473.937260472	2510.92584694	350.073823812	1.08152503256	0.0168988286338
1548.0464639	616.549319069	2540.59578297	376.0	5.10244985698	0.178061024099	0.0326597623073	1743.09198188	511.555607695	2670.22840886	415.580819289	2.0335699234	0.0317745300531
1548.0464639	616.549319069	2540.59578297	376.0	9.70979016367	0.321126828161	0.058900738841	1911.78684377	540.459830717	2787.2823024	335.035627916	2.55995842888	0.0399993504513
1548.0464639	616.549319069	2540.59578297	376.0	17.7283939961	0.222840900529	0.0408732392752	1805.37779322	762.932929578	2991.00261322	422.691890417	3.46809741438	0.0541890220996
1548.0464639	616.549319069	2540.59578297	376.0	-3.99039942253	0.0614027504432	0.0112624267137	1597.31836458	553.264677964	2439.21586351	288.632820967	0.678395761135	0.0105999337677
1548.0464639	616.549319069	2540.59578297	376.0	-8.28719731025	-0.152800377786	-0.0280264816189	1349.31558075	636.137156208	2330.05159758	344.598860623	-0.0890752632272	-0.00139180098793
1548.0464639	616.549319069	2540.59578297	376.0	19.5064128576	0.254768052367	0.0467292832661	1842.46937747	767.297363109	3036.17488543	426.408144858	3.69152359822	0.0576800562222
1548.0464639	616.549319069	2540.59578297	376.0	2.81311823034	0.0609901218754	0.0111867428238	1596.63066278	567.30902136	2612.0657461	448.126061954	1.63101890104	0.0254846703287
1548.0464639	616.549319069	2540.59578297	376.0	11.0466082358	0.205540458055	0.0377000106483	1778.15226894	633.34316739	2821.24544597	409.750009633	2.82124482563	0.0440819504005
1548.0464639	616.549319069	2540.59578297	376.0	8.54160264748	0.273721728575	0.0502057462537	1852.01664089	482.480006806	2757.60337963	423.106731934	2.48562643249	0.0388379130077
1548.0464639	616.549319069	2540.59578297	376.0	7.44577622261	0.178716766896	0.0327800379487	1746.11279865	623.268593455	2729.76285969	360.38146758	2.38484564807	0.0372632132511
1548.0464639	616.549319069	2540.59578297	376.0	-1.23904655807	-0.0590034779376	-0.0108223547208	1455.09150454	632.452060939	2509.11661836	421.573052886	1.06223386093	0.016597404077
1548.0464639	616.549319069	2540.59578297	376.0	11.5097056335	0.267088066351	0.0489890070343	1850.15271075	609.569309622	2833.01087892	373.288858547	2.82374200163	0.0441209687754
1548.0464639	616.549319069	2540.59578297	376.0	7.16727646556	0.212033821292	0.0388910163779	1781.12437262	504.90338805	2722.6873066	436.659545938	2.29641461465	0.0358814783539
1548.0464639	616.549319069	2540.59578297	376.0	5.59048856703	0.0572327119011	0.0104975627111	1597.23824506	735.910103054	2682.62749975	349.479151632	2.18203456507	0.0340942900793
1548.0464639	616.549319069	2540.59578297	376.0	7.27073142464	0.156251523892	0.0286594871409	1719.04653748	660.567811478	2725.31567893	345.701329975	2.35001614655	0.0367190022898
1548.0464639	616.549319069	2540.59578297	376.0	2.87913501759	0.229796463695	0.0421490212206	1798.53049952	489.766089594	2613.74296581	325.446376697	1.73652006441	0.0271331260065
1548.0464639	616.549319069	2540.59578297	376.0	-12.9205126033	-0.196205692395	-0.03598783793	1247.07922094	500.701095127	2212.33778463	464.557468561	-1.89598014958	-0.0296246898372
1548.0464639	616.549319069	2540.59578297	376.0	16.8691284921	0.29545439991	0.0541919295507	1889.89578166	687.070292869	2969.17215006	392.20607553	3.33893389637	0.0521708421307
1548.0464639	616.549319069	2540.59578297	376.0	-4.34838012092	-0.193913132768	-0.035567339099	1315.69812186	747.797737708	2430.12102099	366.625161419	0.76841831407	0.0120065361573
1548.0464639	616.549319069	2540.59578297	376.0	-1.00963925864	0.0147310582934	0.00270195493276	1542.08281671	593.995393024	2514.94493054	378.866720805	1.16184566225	0.0181538384726
1548.0464639	616.549319069	2540.59578297	376.0	-3.2982989177	-0.0286790695837	-0.00526028422298	1491.58997416	613.024201213	2456.79933975	352.185164378	0.822125042429	0.012845703788
1548.0464639	616.549319069	2540.59578297	376.0	-6.01579238994	-0.0602044410384	-0.0110426340863	1450.06494379	572.85165118	2387.7588152	364.84222023	0.220864188958	0.00345100295246
1548.0464639	616.549319069	2540.59578297	376.0	-2.33669483463	-0.106020290538	-0.0194461281252	1408.92595658	732.298531146	2481.22981254	340.005324808	1.1050048095	0.0172657001484
1548.0464639	616.549319069	2540.59578297	376.0	1.81784003229	-0.0541900295542	-0.00993947717429	1465.50667488	721.686085662	2586.77975017	399.586989627	1.6901663244	0.0264088488187
1548.0464639	616.549319069	2540.59578297	376.0	-19.9049076246	-0.205156451055	-0.0376295764958	1236.61631934	478.405230645	2034.89253925	319.870989267	-3.00310991966	-0.0469235924946
1548.0464639	616.549319069	2540.59578297	376.0	-6.05543298235	-0.156846512195	-0.028768619258	1351.55108481	692.971699319	2386.75170798	342.228923848	0.431352365461	0.00673988071034
1548.0464639	616.549319069	2540.59578297	376.0	3.99161188431	0.168499685704	0.0309060318606	1729.56142615	595.024374339	2642.00650617	317.42070568	1.90230207313	0.0297234698926
1548.0464639	616.549319069	2540.59578297	376.0	1.19201266667	0.0106005001617	0.00194433238476	1538.82850246	659.072705703	2570.88000651	372.97879835	1.57592374124	0.0246238084569
1548.0464639	616.549319069	2540.59578297	376.0	11.1782373742	0.270141612529	0.0495490852035	1853.11738998	598.3704015	2824.58961031	373.101818825	2.78922086804	0.0435815760631
1548.0464639	616.549319069	2540.59578297	376.0	0.806825789187	0.0314400343267	0.00576669741869	1563.49635172	684.774483305	2561.09396494	312.823129919	1.51077154964	0.0236058054632
1548.0464639	616.549319069	2540.59578297	376.0	-3.96848249754	0.0729906135162	0.013387860146	1612.65398607	506.774663212	2439.77268399	320.344034705	0.63454005861	0.00991468841579
1548.0464639	616.549319069	2540.59578297	376.0	-12.7156484619	-0.220467207276	-0.0404378590014	1277.2473014	644.907318892	2217.54255437	295.387934072	-0.910355428563	-0.0142243035713
1548.0464639	616.549319069	2540.59578297	376.0	10.9552763005	0.242469559699	0.0444735069146	1816.65951054	532.7395419	2818.92507067	469.526018235	2.76239140837	0.0431623657557
1548.0464639	616.549319069	2540.59578297	376.0	6.93887061547	0.144848408911	0.0265679400057	1705.98172263	701.242853711	2716.88443721	309.659860869	2.23351300929	0.0348986407701
1548.0464639	616.549319069	2540.59578297	376.0	-5.65890289973	-0.310174228591	-0.05689182476	1197.33890856	764.107212381	2396.82593453	435.379813596	0.382957602823	0.00598371254411
1548.0464639	616.549319069	2540.59578297	376.0	8.14076307285	0.300037412776	0.0550325408613	1885.49119537	558.220379649	2747.4196663	303.708091279	2.31356362853	0.0361494316957
1548.0464639	616.549319069	2540.59578297	376.0	-11.7187156241	-0.307688565634	-0.056435907123	1174.05396969	648.276559526	2242.870588	420.540058785	-1.0332925141	-0.0161451955328
1548.0464639	616.549319069	2540.59578297	376.0	-11.1718118004	-0.230671669634	-0.0423095505566	1233.02133092	571.563725197	2256.76520349	452.180147369	-1.25409672271	-0.0195952612924
1548.0464639	616.549319069	2540.59578297	376.0	-0.00942634838451	0.0375479828917	0.00688701080185	1569.06598493	578.061201768	2540.35629756	393.229110863	1.29213082562	0.0201895441503
1548.0464639	616.549319069	2540.59578297	376.0	-11.2513863646	-0.160642740958	-0.0294649194714	1337.53030536	608.027909661	2254.74353546	309.18532044	-0.688190222431	-0.0107529722255
1548.0464639	616.549319069	2540.59578297	376.0	10.8613321969	0.24078345371	0.0441642431604	1815.79019822	560.045534155	2816.53833074	440.702598361	2.78264848487	0.0434788825761
1548.0464639	616.549319069	2540.59578297	376.0	8.58735425316	0.15023667137	0.0275562493341	1709.47100438	612.448548938	2758.76574299	436.846189669	2.52655288892	0.0394773888894
1548.0464639	616.549319069	2540.59578297	376.0	-7.03981811797	-0.110592700223	-0.0202847946118	1401.69082377	664.623673608	2361.74246073	295.427963353	0.248540077178	0.0038834387059
1548.0464639	616.549319069	2540.59578297	376.0	-10.8776007799	-0.145712872324	-0.0267264989589	1325.95573327	531.977299121	2264.23991626	406.306883874	-1.09398171176	-0.0170934642462
1548.0464639	616.549319069	2540.59578297	376.0	-7.52234078954	-0.214318487133	-0.0393100673391	1268.62738996	623.558774496	2349.48351009	457.29734563	-0.35523571331	-0.00555055802047
1548.0464639	616.549319069	2540.59578297	376.0	0.970413399027	0.096656889267	0.0177287030937	1640.83558319	493.331307827	2565.25006486	431.083173844	1.28600165394	0.0200937758428
1548.0464639	616.549319069	2540.59578297	376.0	8.07669776416	0.229038815279	0.0420100541598	1801.53710859	557.221055985	2745.79202577	387.033861187	2.45913178451	0.038423934133
1548.0464639	616.549319069	2540.59578297	376.0	19.2404259479	0.319376235975	0.0585796470974	1914.39016825	745.563694054	3029.41723322	369.463370916	3.86171441101	0.0603392876721
1548.0464639	616.549319069	2540.59578297	376.0	17.0434814723	0.318597327617	0.0584367805607	1918.67510943	683.819747335	2973.60175452	371.106897757	3.30932139405	0.051708146782
1548.0464639	616.549319069	2540.59578297	376.0	4.13277943451	0.112379837003	0.0206125893255	1660.73565304	571.239551772	2645.593003	413.617798185	1.91931400974	0.0299892814022
1548.0464639	616.549319069	2540.59578297	376.0	-4.98737789612	-0.192976178574	-0.0353954839644	1308.38811236	687.275078207	2413.88667046	418.223479895	0.444576719209	0.00694651123764
1548.0464639	616.549319069	2540.59578297	376.0	8.36251185949	0.15216905706	0.0279106854475	1711.05480914	587.731978893	2753.05340662	454.266618587	2.46947293183	0.0385855145598
1548.0464639	616.549319069	2540.59578297	376.0	-16.9318038517	-0.202576473189	-0.0371563597192	1254.71710571	519.655530721	2110.42708833	336.054451896	-2.25192521163	-0.0351863314317
1548.0464639	616.549319069	2540.59578297	376.0	7.93619302421	0.204579897073	0.037523825582	1776.00533148	630.890725267	2742.22236827	335.326311525	2.39535076544	0.03742735571
1548.0464639	616.549319069	2540.59578297	376.0	-1.83909225359	-0.0584294825246	-0.0107170730969	1459.59195102	675.815162938	2493.87188273	358.464768764	1.12568891921	0.0175888893626
1548.0464639	616.549319069	2540.59578297	376.0	12.0712411394	0.296270360052	0.0543415920859	1881.65963632	539.200808222	2847.27722631	426.416781765	2.91432945609	0.0455363977514
1548.0464639	616.549319069	2540.59578297	376.0	-11.482189213	-0.196243124521	-0.0359947036906	1300.56640219	632.575288117	2248.87976803	315.738077726	-0.702392957788	-0.0109748899654
1548.0464639	616.549319069	2540.59578297	376.0	3.49951645935	-0.10577590066	-0.0194013023955	1408.43338271	759.792812369	2629.50435056	461.278155474	1.87168774588	0.0292451210293
1548.0464639	616.549319069	2540.59578297	376.0	18.9949577475	0.303470857938	0.0556622996951	1896.69371623	753.154580363	3023.18087848	373.332581878	3.79455738364	0.0592899591194
1548.0464639	616.549319069	2540.59578297	376.0	5.37419141333	0.138142521433	0.0253379533076	1693.82771657	626.152575172	2677.13226338	357.151971639	2.13326492607	0.0333322644698
1548.0464639	616.549319069	2540.59578297	376.0	-6.7861062846	-0.0135881993512	-0.00249233296977	1495.36166871	487.226165806	2368.18825287	385.600418359	-0.166444141475	-0.00260068971054
1548.0464639	616.549319069	2540.59578297	376.0	-11.7502708015	-0.322965414223	-0.059237970327	1164.35532844	667.919246977	2242.0688985	409.794323081	-0.950692031122	-0.0148545629863
1548.0464639	616.549319069	2540.59578297	376.0	8.68998317377	0.249749165469	0.0458087244074	1824.40868617	505.586268651	2761.37312902	431.378174198	2.50631493062	0.039161170791
1548.0464639	616.549319069	2540.59578297	376.0	-12.1368392831	-0.097098094319	-0.0178096284518	1396.14290719	521.994464609	2232.24775596	314.110384155	-1.07350590525	-0.0167735297695
1548.0464639	616.549319069	2540.59578297	376.0	5.32767655742	0.332265456963	0.0609437742044	1917.31059817	468.851373363	2675.95050891	289.788537382	1.95966466765	0.0306197604321
1548.0464639	616.549319069	2540.59578297	376.0	1.37890265682	0.0387246922664	0.0071028415749	1572.33119045	698.732480998	2575.62812572	304.564454266	1.57639564879	0.0246311820123
1548.0464639	616.549319069	2540.59578297	376.0	7.57144893664	0.278706220624	0.0511199964461	1857.65536152	490.891536315	2732.95569536	384.408797528	2.37760114523	0.0371500178942
1548.0464639	616.549319069	2540.59578297	376.0	11.3485543536	0.283752652821	0.0520456076341	1866.82232877	548.765545888	2828.9166763	413.328801641	2.83536320137	0.0443025500214
1548.0464639	616.549319069	2540.59578297	376.0	-10.0979290571	-0.154256927601	-0.0282936404258	1334.73697503	582.466644397	2284.04822318	366.844603754	-0.641724486809	-0.0100269451064
1548.0464639	616.549319069	2540.59578297	376.0	-14.0466260338	-0.282953281117	-0.0518989877323	1213.16212127	667.120814779	2183.7277943	303.444858251	-1.16077360702	-0.0181370876097
1548.0464639	616.549319069	2540.59578297	376.0	6.23304258524	0.10007623442	0.0183558757191	1647.29316372	653.732019185	2698.95220004	397.927017132	2.26130412953	0.0353328770238
1548.0464639	616.549319069	2540.59578297	376.0	1.154781403	0.197311498435	0.0361906636894	1761.22502783	500.021054169	2569.93411059	308.688028593	1.48280657374	0.0231688527147
1548.0464639	616.549319069	2540.59578297	376.0	-4.87154364786	-0.103970264046	-0.0190701144618	1405.44175114	643.663111869	2416.82955048	367.724687479	0.541428517508	0.00845982058606
1548.0464639	616.549319069	2540.59578297	376.0	1.28591674263	0.186257357946	0.0341631250818	1750.99423302	480.645554202	2573.2657295	341.625942278	1.50753269887	0.0235551984198
1548.0464639	616.549319069	2540.59578297	376.0	1.30001715728	0.105501658758	0.0193510012395	1650.32291954	634.520222906	2573.62396404	288.780821597	1.50640708424	0.0235376106912
1548.0464639	616.549319069	2540.59578297	376.0	4.00853187897	0.122657726555	0.0224977488178	1673.25712258	505.499361361	2642.43637484	463.6798909	1.73851117735	0.027164237146
1548.0464639	616.549319069	2540.59578297	376.0	-5.27458101394	-0.308168850659	-0.0565240004877	1196.61233863	751.944662778	2406.59000016	458.032998752	0.356790360495	0.00557484938274
1548.0464639	616.549319069	2540.59578297	376.0	-7.11736518093	-0.0390100334645	-0.00715517855181	1477.43364332	563.881233351	2359.77230332	318.457426655	0.0883824237949	0.00138097537179
1548.0464639	616.549319069	2540.59578297	376.0	17.6909705771	0.333209446351	0.0611169197268	1934.20796428	639.664966317	2990.05183541	416.178904813	3.44424074962	0.0538162617128
1548.0464639	616.549319069	2540.59578297	376.0	-10.7423789186	-0.17905221742	-0.0328415659244	1276.46379968	523.642406917	2267.67535717	467.56915057	-1.36997883299	-0.0214059192654
1548.0464639	616.549319069	2540.59578297	376.0	15.9196282794	0.326923394361	0.0599639388043	1920.7768354	558.070677141	2945.0491877	466.201675159	3.31418470653	0.0517841360395
1548.0464639	616.549319069	2540.59578297	376.0	16.0152316995	0.315923076741	0.0579462723296	1912.28528262	633.681019149	2947.47808416	401.511782388	3.28154622315	0.0512741597366
1548.0464639	616.549319069	2540.59578297	376.0	-11.298971723	-0.268908096515	-0.0493228350174	1233.27212488	698.100482008	2253.53458385	322.161976964	-0.5514589003	-0.00861654531718
1548.0464639	616.549319069	2540.59578297	376.0	9.25544239376	0.294471396805	0.054011628174	1876.40317775	464.739636052	2775.73916212	434.596348319	2.56186641944	0.0400291628038
1548.0464639	616.549319069	2540.59578297	376.0	-4.20308519204	-0.196810575227	-0.0360987848913	1313.94633326	763.44922405	2433.81237782	356.416820518	0.823129470613	0.0128613979783
1548.0464639	616.549319069	2540.59578297	376.0	-3.81652824913	-0.00305686429522	-0.000560686774618	1510.40595391	504.04175596	2443.63322721	429.18551734	0.334295987052	0.00522337479769
1548.0464639	616.549319069	2540.59578297	376.0	19.9572936401	0.287722222458	0.0527737018448	1880.14996294	704.720653084	3047.62994358	462.75932756	3.68405092266	0.0575632956666
1548.0464639	616.549319069	2540.59578297	376.0	10.1702271813	0.218588039274	0.0400931840195	1789.25923739	542.610770153	2798.98014585	467.110138309	2.67111086027	0.0417361071918
1548.0464639	616.549319069	2540.59578297	376.0	-20.308503353	-0.197926860973	-0.036303532827	1253.14133411	488.262180245	2024.6388032	283.235288841	-3.0152811913	-0.047113768614
1548.0464639	616.549319069	2540.59578297	376.0	11.3662852529	0.301631956368	0.0553250103389	1885.60583877	483.608219634	2829.36714678	460.153088379	2.80681477329	0.0438564808326
1548.0464639	616.549319069	2540.59578297	376.0	10.0352754809	0.292702790036	0.0536872322149	1882.09687593	629.065051708	2795.55156864	284.389641008	2.41374984866	0.0377148413853
1548.0464639	616.549319069	2540.59578297	376.0	3.67601995284	0.0639376107084	0.0117273680683	1600.71899239	588.482495352	2633.98859087	444.787103125	1.7990916635	0.0281108072421
1548.0464639	616.549319069	2540.59578297	376.0	-17.3480346455	-0.295695189785	-0.0542360949716	1185.5699535	617.052008517	2099.85234634	297.230384317	-1.99416866712	-0.0311588854238
1548.0464639	616.549319069	2540.59578297	376.0	-17.1050740709	-0.214927811243	-0.0394218289146	1223.94248968	488.397140208	2106.02499245	393.68536256	-2.55058750602	-0.0398529297816
1548.0464639	616.549319069	2540.59578297	376.0	-0.550088526156	0.144418603786	0.02648910561	1698.64579085	513.50580505	2526.62025707	314.468661164	1.23365051178	0.0192757892465
1548.0464639	616.549319069	2540.59578297	376.0	1.5437930732	-0.0576766099953	-0.0105789820241	1462.09906864	732.985170542	2579.81732468	384.733085504	1.67066364019	0.0261041193779
1548.0464639	616.549319069	2540.59578297	376.0	8.93699336476	0.225132554391	0.041293571972	1800.96748706	642.159382284	2767.64865952	324.521790171	2.46982323237	0.0385909880057
1548.0464639	616.549319069	2540.59578297	376.0	21.9953088927	0.319640742366	0.0586281625764	1917.93327027	728.568271469	3099.40767315	452.906131409	4.03738629262	0.0630841608221
1548.0464639	616.549319069	2540.59578297	376.0	-6.52189297252	-0.0868525090099	-0.0159303941691	1423.73722701	613.817249838	2374.90084514	337.346368292	0.244032601726	0.00381300940196
1548.0464639	616.549319069	2540.59578297	376.0	-4.42247208872	-0.0698071546852	-0.0128039535373	1426.04850911	539.713043011	2428.23864358	462.477091459	0.111684185995	0.00174506540617
1548.0464639	616.549319069	2540.59578297	376.0	9.02807436031	0.284883752996	0.0522530728166	1867.91040199	557.267703622	2769.96265945	344.784553832	2.5146494621	0.0392913978453
1548.0464639	616.549319069	2540.59578297	376.0	-18.7641906057	-0.283007235821	-0.0519088840463	1161.38570705	520.560236653	2063.87354773	381.92760403	-2.74956686373	-0.0429619822457
1548.0464639	616.549319069	2540.59578297	376.0	2.99338149654	0.0683272262721	0.012532506653	1607.32693897	628.869662055	2616.64550704	380.448906011	1.81756424499	0.028399441328
1548.0464639	616.549319069	2540.59578297	376.0	-9.12964951947	-0.104977655757	-0.0192548891704	1363.06245719	494.954189048	2308.64829228	450.631646038	-1.00251998617	-0.0156643747839
1548.0464639	616.549319069	2540.59578297	376.0	21.8126597517	0.295792225265	0.0542538931153	1887.67155192	766.458903417	3094.76729677	440.636841439	4.13232901852	0.0645676409143
1548.0464639	616.549319069	2540.59578297	376.0	9.7721083224	0.0513791245548	0.00942390399024	1589.2817776	730.222467457	2788.86555491	469.361309857	2.68456454134	0.0419463209584
1548.0464639	616.549319069	2540.59578297	376.0	10.9839337021	0.128470747316	0.0235639668592	1685.22317232	692.24374712	2819.65313941	442.186219963	2.83071353854	0.0442298990396
1548.0464639	616.549319069	2540.59578297	376.0	-3.03574623959	-0.00913895652403	-0.00167625761629	1515.05912583	622.231237799	2463.46974202	326.179378393	0.900154049101	0.0140649070172
1548.0464639	616.549319069	2540.59578297	376.0	-2.55417622242	-0.0486048901165	-0.00891505688123	1463.81601619	590.231782434	2475.70448957	421.65669095	0.759383805786	0.0118653719654
1548.0464639	616.549319069	2540.59578297	376.0	-6.97012941669	0.00750038539606	0.00137571265518	1532.37189271	522.096424821	2363.51296894	309.044651403	0.0770371277235	0.00120370512068
1548.0464639	616.549319069	2540.59578297	376.0	-6.47644981095	-0.240760560283	-0.0441600440725	1253.26351682	678.699519768	2376.05537218	444.092335595	0.0375545425323	0.000586789727067
1548.0464639	616.549319069	2540.59578297	376.0	6.84381568867	0.128185896541	0.0235117198352	1683.53698377	672.064066506	2714.46947575	358.868425472	2.32248568146	0.0362888387727
1548.0464639	616.549319069	2540.59578297	376.0	10.253611476	0.141878562208	0.0260232139047	1701.03650071	662.323179531	2801.09860373	437.738923484	2.74187048565	0.0428417263383
1548.0464639	616.549319069	2540.59578297	376.0	2.56002357302	-0.0946924882512	-0.0173683947636	1420.35504176	744.257324756	2605.63563391	441.023267387	1.75770664607	0.0274641663448
1548.0464639	616.549319069	2540.59578297	376.0	8.98175999519	0.12213248155	0.0224014089416	1675.63390735	663.733292135	2768.78599864	429.418799156	2.59530344798	0.0405516163747
1548.0464639	616.549319069	2540.59578297	376.0	-18.7938665273	-0.270309866477	-0.0495799461623	1164.89874591	494.434931972	2063.11960252	403.785924633	-2.90157925905	-0.0453371759226
1548.0464639	616.549319069	2540.59578297	376.0	-3.85902310889	-0.0310457580114	-0.00569437967927	1489.038568	612.906886236	2442.5536046	340.608150366	0.737089508188	0.0115170235654
1548.0464639	616.549319069	2540.59578297	376.0	-12.5369582131	-0.0936211301946	-0.0171718874165	1397.85580836	511.606135903	2222.08235129	312.620407034	-1.18589366385	-0.0185295884977
1548.0464639	616.549319069	2540.59578297	376.0	9.66439665475	0.337288045646	0.0618650120407	1930.04973695	506.675345857	2786.12903683	349.403954018	2.58258985647	0.0403529665073
1548.0464639	616.549319069	2540.59578297	376.0	-0.278998380177	0.0718698999236	0.0131823000594	1610.13698587	614.853705412	2533.50756189	308.5168706	1.31971419921	0.0206205343627
1548.0464639	616.549319069	2540.59578297	376.0	-9.01010363901	-0.248140541694	-0.0455136723577	1241.14573461	655.986116574	2311.68546987	414.55361869	-0.419658750918	-0.00655716798309
1548.0464639	616.549319069	2540.59578297	376.0	-7.30922931137	-0.0761175540386	-0.0139614002272	1402.81411238	493.652062324	2354.89781131	458.431636613	-0.624693432756	-0.00976083488681
1548.0464639	616.549319069	2540.59578297	376.0	-3.62295372905	0.019822719154	0.00363586191379	1544.02083661	513.42816567	2448.55117331	391.102171028	0.541668626993	0.00846357229677
1548.0464639	616.549319069	2540.59578297	376.0	11.5030591774	0.232670281677	0.0426761338365	1814.08271701	697.882929578	2832.84201934	320.876372751	2.69971162326	0.0421829941135
1548.0464639	616.549319069	2540.59578297	376.0	2.1507362715	-0.000819447405675	-0.000150302165384	1527.57993695	764.340114424	2595.23729798	303.317246614	1.69423110356	0.0264723609931
1548.0464639	616.549319069	2540.59578297	376.0	3.14888896474	0.0628993636658	0.0115369339079	1600.3627308	614.109095282	2620.59632322	406.124497128	1.80703700126	0.0282349531446
1548.0464639	616.549319069	2540.59578297	376.0	-8.01276565544	-0.304628173201	-0.055874573221	1191.90839991	706.539758086	2337.02379663	438.575638626	-0.197807459849	-0.00309074156015
1548.0464639	616.549319069	2540.59578297	376.0	-9.47390841527	-0.285989662241	-0.0524559175057	1197.23831427	653.008802247	2299.90206529	449.654948772	-0.666014275107	-0.0104064730486
1548.0464639	616.549319069	2540.59578297	376.0	9.00694801895	0.177360020624	0.0325311850006	1742.71497526	560.929174564	2769.42592451	465.781774681	2.52996807292	0.0395307511394
1548.0464639	616.549319069	2540.59578297	376.0	8.88816045084	0.150289232858	0.0275658901061	1717.43415057	760.718497972	2766.40801256	288.25536402	2.34548035616	0.036648130565
1548.0464639	616.549319069	2540.59578297	376.0	9.25935721935	0.243928208455	0.0447410507072	1824.17478299	657.57900591	2775.83862201	294.084833106	2.39234933477	0.0373804583558
1548.0464639	616.549319069	2540.59578297	376.0	17.1080501213	0.331548309827	0.0608122358451	1930.947267	620.796858538	2975.2421829	423.498057361	3.40411520548	0.0531893000856
1548.0464639	616.549319069	2540.59578297	376.0	14.9181773773	0.19710574252	0.03615292416	1772.96355731	717.061244035	2919.60636831	429.581566963	3.23052576524	0.0504769650819
1548.0464639	616.549319069	2540.59578297	376.0	-2.8553017399	-0.00754368990557	-0.00138365552193	1501.34714774	499.917546479	2468.05410737	466.789413158	0.35763436471	0.0055880369486
1548.0464639	616.549319069	2540.59578297	376.0	5.51694200415	0.01688601219	0.00309721426816	1548.41490923	734.092017952	2680.75897887	398.252051687	2.20300676186	0.0344219806541
1548.0464639	616.549319069	2540.59578297	376.0	-2.43338785391	0.00470342759898	0.000862697652051	1527.7122808	554.781430351	2478.77323377	396.279522614	0.817075737801	0.0127668084031
1548.0464639	616.549319069	2540.59578297	376.0	-1.25469582604	-0.0292076373436	-0.00535723355533	1484.63501041	571.599914627	2508.71903372	452.484108683	0.873678290364	0.0136512232869
1548.0464639	616.549319069	2540.59578297	376.0	-1.82851632355	-0.147196307448	-0.0269985890404	1363.78150497	737.299348044	2494.14057436	393.059721343	1.14216665633	0.0178463540052
1548.0464639	616.549319069	2540.59578297	376.0	6.66641097234	0.0869814004496	0.0159540352989	1634.59693015	745.663609315	2709.96233901	329.701799539	2.26659099936	0.035415484365
1548.0464639	616.549319069	2540.59578297	376.0	-13.0080525439	-0.291069376843	-0.0533876333167	1176.07136518	598.549260818	2210.11374859	435.493122594	-1.49466821887	-0.0233541909198
1548.0464639	616.549319069	2540.59578297	376.0	-11.7367043768	-0.287033120993	-0.0526473075922	1192.62949064	635.679999903	2242.41356651	414.104075966	-1.04536257714	-0.0163337902678
1548.0464639	616.549319069	2540.59578297	376.0	-1.86622727696	-0.015088205885	-0.00276746256145	1508.70861149	649.484992381	2493.18249147	334.988887599	1.11213683877	0.0173771381058
1548.0464639	616.549319069	2540.59578297	376.0	-7.99682684641	-0.217237549761	-0.0398454786796	1276.57031495	657.376930104	2337.42873734	403.481492285	-0.163993108444	-0.00256239231944
1548.0464639	616.549319069	2540.59578297	376.0	7.27560704308	0.273910409893	0.0502403539789	1851.8014045	476.16376981	2725.43954869	397.474374376	2.33425278597	0.0364726997808
1548.0464639	616.549319069	2540.59578297	376.0	4.08301801164	0.115357165848	0.0211586877932	1665.00510988	630.334677546	2644.32876639	348.988978965	1.96398013083	0.0306871895443
1548.0464639	616.549319069	2540.59578297	376.0	8.74779874077	0.234342315131	0.0429828164217	1809.13265683	589.080355704	2762.84198888	364.628976347	2.52421239143	0.0394408186161
1548.0464639	616.549319069	2540.59578297	376.0	9.02216719186	0.128582852422	0.0235845290576	1684.73150759	677.696905021	2769.81258218	407.384169559	2.60644107283	0.0407256417629
1548.0464639	616.549319069	2540.59578297	376.0	15.0430240465	0.295588593979	0.0542165432831	1891.23970108	701.614908043	2922.77821752	329.923608405	3.03105423837	0.0473602224745
1548.0464639	616.549319069	2540.59578297	376.0	-0.294546966353	-0.0374916145313	-0.00687667177756	1481.88721401	650.571570119	2533.11253516	400.653751027	1.2967692865	0.0202620201016
1548.0464639	616.549319069	2540.59578297	376.0	5.33665106048	0.0729321754244	0.0133771414938	1616.81830457	761.241498545	2676.17851476	298.118711648	2.03652395745	0.0318206868352
1548.0464639	616.549319069	2540.59578297	376.0	9.20788581187	0.146535429463	0.0268773715082	1706.69489032	653.617965915	2774.5309416	414.218085371	2.62290179634	0.0409828405679
1548.0464639	616.549319069	2540.59578297	376.0	-5.12054810725	-0.121928014864	-0.0223639058812	1390.50097461	698.795177143	2410.50335369	321.207201931	0.621496134853	0.00971087710708
1548.0464639	616.549319069	2540.59578297	376.0	6.66992428632	0.160091714811	0.0293638508458	1721.23567717	592.296384345	2710.05159811	396.519536597	2.29770705667	0.0359016727604
1548.0464639	616.549319069	2540.59578297	376.0	-5.14337617396	-0.0897390566204	-0.0164598416398	1425.54941913	688.145050054	2409.92338479	296.228915602	0.602008320478	0.00940638000746
1548.0464639	616.549319069	2540.59578297	376.0	-1.14350057412	0.0821663591919	0.0150708655891	1622.8156936	485.384690722	2511.5440556	403.343671281	0.964069859924	0.0150635915613
1548.0464639	616.549319069	2540.59578297	376.0	4.34117792906	0.00456069247841	0.00083651732913	1534.63826946	760.341464149	2650.88756636	355.907832757	2.05037374735	0.0320370898023
1548.0464639	616.549319069	2540.59578297	376.0	-10.8399115263	-0.0651423836121	-0.0119483462238	1436.79171598	513.518922662	2265.19744785	314.886809212	-0.794066641776	-0.0124072912777
1548.0464639	616.549319069	2540.59578297	376.0	1.72179144672	-0.0113344012761	-0.00207894374103	1514.7041229	715.123481299	2584.33954385	354.511939651	1.68956193965	0.0263994053071
1548.0464639	616.549319069	2540.59578297	376.0	-15.620488377	-0.13589887188	-0.0249264255099	1319.62188254	473.906868329	2143.74231398	350.21356311	-2.13192208527	-0.0333112825823
1548.0464639	616.549319069	2540.59578297	376.0	-19.7117273143	-0.282348222673	-0.0517880085607	1179.24651543	556.194763961	2039.80047007	304.359190681	-2.69174127369	-0.0420584574013
1548.0464639	616.549319069	2540.59578297	376.0	-0.115220861128	-0.1058959058	-0.0194233136096	1403.63193273	679.683524655	2537.66848663	454.353029247	1.22272296698	0.019105046359
1548.0464639	616.549319069	2540.59578297	376.0	-2.44885018686	0.0124927048403	0.00229139854005	1540.07768846	641.591598522	2478.38039839	296.711111405	0.996460550863	0.0155696961072
1548.0464639	616.549319069	2540.59578297	376.0	-3.1103536705	0.0921251102247	0.0168974890361	1634.92781436	525.109192432	2461.57426878	301.537261986	0.814047191732	0.0127194873708
1548.0464639	616.549319069	2540.59578297	376.0	-1.51915802204	0.117896284891	0.0216244102881	1668.59757672	481.454637775	2502.00011832	351.947903831	1.02031724934	0.015942457021
1548.0464639	616.549319069	2540.59578297	376.0	-3.26065160932	-0.176774366577	-0.0324237649627	1325.80205951	690.300137966	2457.75580568	441.65360821	0.702155231179	0.0109711754872
1548.0464639	616.549319069	2540.59578297	376.0	9.88968529883	0.125608320951	0.0230389436815	1679.48853556	655.350736818	2791.85271062	457.01343824	2.68432067891	0.041942510608
1548.0464639	616.549319069	2540.59578297	376.0	14.8847987816	0.278475914669	0.0510777539744	1870.79984872	711.889139455	2918.75835312	336.069364945	3.03146774546	0.0473666835228
1548.0464639	616.549319069	2540.59578297	376.0	-8.5250119119	-0.266148871745	-0.0488167409657	1239.41015895	728.79114404	2324.00968984	355.808386845	-0.007450850135	-0.000116419533359
1548.0464639	616.549319069	2540.59578297	376.0	-7.21785237446	0.0502643877085	0.00921944015196	1584.26650054	468.196528116	2357.21932992	304.75630127	-0.0377906868925	-0.000590479482696
1548.0464639	616.549319069	2540.59578297	376.0	-6.385428589	-0.0594567078251	-0.0109054856612	1430.06442357	501.365557702	2378.36785351	446.937872238	-0.332933219039	-0.00520208154749
1548.0464639	616.549319069	2540.59578297	376.0	7.71805785664	0.00259337565276	0.000475674184292	1531.81609931	758.802040476	2736.6804354	446.062295615	2.46655043303	0.0385398505161
1548.0464639	616.549319069	2540.59578297	376.0	-4.40289963488	-0.0637484439508	-0.0116926713043	1432.35984165	532.857518974	2428.73590051	463.518539887	0.0969386458104	0.00151466634079
1548.0464639	616.549319069	2540.59578297	376.0	15.9438050366	0.311538171245	0.0571419976604	1908.81627303	715.63366694	2945.66342137	321.213481404	3.22367748519	0.0503699607061
1548.0464639	616.549319069	2540.59578297	376.0	16.8525397182	0.243584627624	0.0446780314791	1830.1267396	761.363543418	2968.75069637	377.260413351	3.33828688011	0.0521607325018
1548.0464639	616.549319069	2540.59578297	376.0	2.53966028241	0.0886113649524	0.016253001642	1631.5680433	596.680021961	2605.118285	376.870219738	1.73610084118	0.0271265756434
1548.0464639	616.549319069	2540.59578297	376.0	-2.19212681703	-0.0472667698345	-0.00866962029247	1471.97376661	663.268624735	2484.9027015	349.660310147	1.06383197218	0.0166223745653
1548.0464639	616.549319069	2540.59578297	376.0	-7.01036982652	0.0557461133962	0.0102248924058	1591.79341747	482.517712918	2362.49062278	288.179492391	0.0470058500242	0.000734466406628
1548.0464639	616.549319069	2540.59578297	376.0	0.107173167498	-0.0208877901649	-0.00383121609775	1502.2369841	667.710211608	2543.31861994	373.371424237	1.41595357107	0.022124274548
1548.0464639	616.549319069	2540.59578297	376.0	1.1189066358	0.0304643178809	0.00558773255336	1561.9778562	641.257927016	2569.02267777	365.786894556	1.55747494158	0.0243355459621
1548.0464639	616.549319069	2540.59578297	376.0	8.44297459678	0.09512064654	0.0174469270983	1641.79309509	675.401275642	2755.09763953	437.903268802	2.52852803448	0.0395082505387
1548.0464639	616.549319069	2540.59578297	376.0	-19.4528054734	-0.266352451001	-0.0488540812548	1190.2806023	540.386465497	2046.37862744	315.711559643	-2.69941045635	-0.0421782883805
1548.0464639	616.549319069	2540.59578297	376.0	11.5797970906	0.271773009408	0.0498483142715	1856.83068345	624.361853528	2834.79161953	353.599082551	2.79379651966	0.0436530706197
1548.0464639	616.549319069	2540.59578297	376.0	14.1163908257	0.294173045578	0.0539569049117	1885.80450906	641.542167368	2899.23621299	371.889536559	3.06391607689	0.0478736887014
1548.0464639	616.549319069	2540.59578297	376.0	-3.60246140502	0.0275076775015	0.00504542874201	1551.47418675	493.117730308	2449.07180043	404.479883364	0.466909673828	0.00729546365356
1548.0464639	616.549319069	2540.59578297	376.0	-15.0892758439	-0.221664788602	-0.0406575180856	1220.63867176	505.274852504	2157.2382772	431.32475293	-2.20213291682	-0.0344083268253
1548.0464639	616.549319069	2540.59578297	376.0	16.8386582288	0.179466435933	0.0329175414404	1754.75915773	767.193251489	2968.39802383	446.445614614	3.42280097409	0.0534812652201
1548.0464639	616.549319069	2540.59578297	376.0	2.58243798503	0.126405424695	0.0231851475963	1678.5753212	493.693372739	2606.20509351	433.936399573	1.5706430802	0.0245412981281
1548.0464639	616.549319069	2540.59578297	376.0	12.9965774124	0.139245098942	0.0255401868932	1699.79723548	705.350738669	2870.78628064	465.638306484	3.0463440808	0.0475991262625
1548.0464639	616.549319069	2540.59578297	376.0	3.46012606808	0.163178448883	0.0299300163028	1724.12591228	516.922590422	2628.50359994	387.455097235	1.8246931642	0.0285108306906
1548.0464639	616.549319069	2540.59578297	376.0	3.60109907212	0.141174361572	0.0258940501784	1695.96147297	601.455090901	2632.08515413	334.668590266	1.87914350483	0.0293616172629
1548.0464639	616.549319069	2540.59578297	376.0	0.947630996341	0.138603053646	0.0254224236328	1694.06543187	492.695017229	2564.6712561	377.910806997	1.41882422032	0.0221691284426
1548.0464639	616.549319069	2540.59578297	376.0	-9.70531427377	-0.0544140694774	-0.00998057033701	1446.97366669	505.92634497	2294.0229778	341.122966138	-0.627725865242	-0.0098082166444
1548.0464639	616.549319069	2540.59578297	376.0	-12.1858806861	-0.197054488732	-0.0361435232451	1252.77256091	517.811237469	2231.00181214	460.418013757	-1.66723402299	-0.0260505316093
1548.0464639	616.549319069	2540.59578297	376.0	-7.63607587442	-0.133223964594	-0.0244357968807	1343.8356879	545.212278037	2346.59396132	457.545995382	-0.567481688781	-0.00886690138721
1548.0464639	616.549319069	2540.59578297	376.0	17.3196955653	0.312224599032	0.0572679015099	1904.23848226	749.623602103	2980.61923812	326.757153761	3.59468198116	0.0561669059557
1548.0464639	616.549319069	2540.59578297	376.0	-8.60008081324	-0.0897732013828	-0.0164661044356	1379.69608345	484.749440796	2322.10249249	457.656968244	-0.943738316894	-0.0147459112015
1548.0464639	616.549319069	2540.59578297	376.0	3.843725106	0.0217543940148	0.00399016764762	1551.92969589	667.862154932	2638.24930092	418.457450096	1.92745410149	0.0301164703357
1548.0464639	616.549319069	2540.59578297	376.0	5.57496090396	0.133634221947	0.024511045845	1689.05092724	654.713285356	2682.23300459	338.468791996	2.14262231073	0.0334784736052
1548.0464639	616.549319069	2540.59578297	376.0	-3.85877406494	-0.113706699754	-0.0208559610701	1382.64731898	596.353522684	2442.5599318	463.559090134	0.337338468741	0.00527091357408
1548.0464639	616.549319069	2540.59578297	376.0	-15.2993063915	-0.260994844884	-0.0478713948796	1202.11114007	570.026769546	2151.90224996	379.764340349	-1.86768508034	-0.0291825793804
1548.0464639	616.549319069	2540.59578297	376.0	4.60161896842	0.178908962045	0.032815290177	1743.24641665	625.572297793	2657.50432043	288.685605984	1.90410103307	0.0297515786417
1548.0464639	616.549319069	2540.59578297	376.0	14.9780965562	0.298904103106	0.0548246704157	1887.80408857	588.207614452	2921.12867244	445.116969423	3.22367419906	0.0503699093603
1548.0464639	616.549319069	2540.59578297	376.0	-8.60617526041	-0.115188452859	-0.0211277426373	1358.13465595	516.873012186	2321.94765723	446.939989091	-0.80545570973	-0.0125852454645
1548.0464639	616.549319069	2540.59578297	376.0	8.65248768885	0.185366966828	0.0339998104966	1751.99445401	560.166316794	2760.42052031	448.259749508	2.50675635226	0.0391680680041
1548.0464639	616.549319069	2540.59578297	376.0	5.13488367786	0.00805417695078	0.00147728850895	1537.99136307	735.974430058	2671.05242115	397.086628016	2.15551829631	0.0336799733798
1548.0464639	616.549319069	2540.59578297	376.0	6.4435944649	0.141125287313	0.0258850490302	1697.81791827	618.002931482	2704.30147221	388.480622457	2.27733690356	0.0355833891181
1548.0464639	616.549319069	2540.59578297	376.0	12.9523137718	0.324368712496	0.059495361793	1914.47783066	503.331470596	2869.66172045	451.852419196	3.00007542475	0.0468761785117
1548.0464639	616.549319069	2540.59578297	376.0	-10.0683946024	-0.181339090429	-0.0332610217221	1283.50855598	548.414677799	2284.79857428	452.875340507	-1.08167651285	-0.0169011955133
1548.0464639	616.549319069	2540.59578297	376.0	-14.2470635193	-0.163535964003	-0.0299955913432	1321.13637383	555.80411108	2178.635488	301.695003087	-1.45458516476	-0.0227278931994
1548.0464639	616.549319069	2540.59578297	376.0	-8.73622951904	-0.199713937961	-0.0366313165739	1291.94582657	634.581652265	2318.64350422	392.116025381	-0.324819633724	-0.00507530677694
1548.0464639	616.549319069	2540.59578297	376.0	16.9621802944	0.281366931664	0.051608021215	1871.19731907	670.374467777	2971.53622022	429.964433373	3.40314582918	0.0531741535809
1548.0464639	616.549319069	2540.59578297	376.0	-12.2259648132	-0.0979332019874	-0.0179628030058	1376.41195584	486.517450378	2229.98343649	367.054030275	-1.36076328284	-0.0212619262944
1548.0464639	616.549319069	2540.59578297	376.0	6.86098018454	0.128726541904	0.0236108844285	1685.52287059	702.925122691	2714.90555621	326.457562925	2.27206323702	0.0355009880785
1548.0464639	616.549319069	2540.59578297	376.0	-0.0733371203227	0.0658076375405	0.0120703663867	1603.22490379	617.515013124	2538.73258318	317.992666265	1.36068549416	0.0212607108463
1548.0464639	616.549319069	2540.59578297	376.0	-1.22366039757	-0.0653132643839	-0.0119796889919	1449.21536855	649.423888685	2509.50751851	410.868261269	1.11327339249	0.0173948967576
1548.0464639	616.549319069	2540.59578297	376.0	5.24271283235	0.254125808479	0.0466114835801	1827.68698512	508.704566581	2673.7919241	337.400372402	2.06296401884	0.0322338127944
1548.0464639	616.549319069	2540.59578297	376.0	12.1613322108	0.233205036627	0.0427742180166	1815.30131459	705.486902125	2849.56607627	328.777859555	2.78435182609	0.0435054972827
1548.0464639	616.549319069	2540.59578297	376.0	-2.32199527463	-0.100209346915	-0.0183802910703	1415.26508598	731.441834979	2481.60326894	334.896347982	1.10662071222	0.0172909486285
1548.0464639	616.549319069	2540.59578297	376.0	12.8031674625	0.181001695389	0.0331991370852	1757.25950004	770.51696596	2865.87251561	338.096049603	2.87839631597	0.044974942437
1548.0464639	616.549319069	2540.59578297	376.0	5.15796285316	0.146956219432	0.0269545523536	1704.42210052	613.669379616	2671.6387697	353.547289569	2.09999764442	0.0328124631941
1548.0464639	616.549319069	2540.59578297	376.0	0.1626091291	0.0726660902914	0.0133283364438	1611.84754781	584.232241106	2544.72702364	348.647234726	1.38250420643	0.0216016282255
1548.0464639	616.549319069	2540.59578297	376.0	-15.8053588237	-0.228463491457	-0.0419045288805	1210.09126105	497.552850285	2139.04550321	431.401391876	-2.37618782362	-0.037127934744
1548.0464639	616.549319069	2540.59578297	376.0	4.11940501967	0.111800087619	0.0205062523146	1659.67134614	537.697621493	2645.25321318	447.884245544	1.82637719336	0.0285371436463
1548.0464639	616.549319069	2540.59578297	376.0	1.78953466531	0.160877390722	0.0295079586798	1720.29321188	516.162027296	2586.06062521	349.605386031	1.59820198835	0.0249719060679
1548.0464639	616.549319069	2540.59578297	376.0	17.6573063031	0.249561789952	0.0457743561908	1836.7475875	767.06293981	2989.19656229	385.38603498	3.46821839955	0.0541909124929
1548.0464639	616.549319069	2540.59578297	376.0	16.921299982	0.297168005186	0.0545062371948	1892.73394982	722.439950007	2970.49761673	355.323716905	3.34660646991	0.0522907260924
1548.0464639	616.549319069	2540.59578297	376.0	2.86227012471	0.235210373977	0.0431420348453	1803.19792032	516.750288845	2613.31449705	293.366287888	1.68754640541	0.0263679125845
1548.0464639	616.549319069	2540.59578297	376.0	12.2343365847	0.250682233833	0.0459798668071	1833.45168633	658.566260405	2851.42082231	359.402875575	2.87153643579	0.0448677568092
1548.0464639	616.549319069	2540.59578297	376.0	6.37986222509	0.0908106118377	0.01665638515	1635.01337931	635.495084459	2702.68229362	432.173829849	2.24947123381	0.0351479880283
1548.0464639	616.549319069	2540.59578297	376.0	17.9266523085	0.222471026552	0.0408053973867	1803.29638133	735.34040175	2996.03955554	457.402772468	3.51753708413	0.0549615169396
1548.0464639	616.549319069	2540.59578297	376.0	-6.41193016958	0.00707860244288	0.00129834967771	1524.6682756	484.233895195	2377.69455547	368.792384674	-0.0214447002041	-0.000335073440689
1548.0464639	616.549319069	2540.59578297	376.0	4.60008634188	0.198060690931	0.0363280797746	1764.64781062	530.714387591	2657.46538258	362.103184371	2.00633870416	0.0313490422525
1548.0464639	616.549319069	2540.59578297	376.0	3.71952583893	0.101190563978	0.0185602648529	1647.63055182	639.375953043	2635.09389958	348.087394709	1.91912286431	0.0299862947548
1548.0464639	616.549319069	2540.59578297	376.0	11.132283071	0.324885602054	0.0595901691222	1920.95424678	599.321261637	2823.42209722	303.146588798	2.5915362482	0.0404927538781
1548.0464639	616.549319069	2540.59578297	376.0	7.97824632565	0.123299573732	0.0226154757396	1675.43933121	625.128506816	2743.29077267	442.72293464	2.44670828667	0.0382298169793
1548.0464639	616.549319069	2540.59578297	376.0	8.6897287983	0.0264944548419	0.00485958452712	1560.24829595	755.213266146	2761.36666637	445.905104272	2.58329898974	0.0403640467146
1548.0464639	616.549319069	2540.59578297	376.0	-3.01239126212	-0.100802109451	-0.0184890149397	1404.22250724	624.065459074	2464.06309759	435.775131285	0.669714502407	0.0104642891001
1548.0464639	616.549319069	2540.59578297	376.0	2.34330465853	-0.00367464353187	-0.00067399918046	1519.37327321	623.359762814	2600.1296823	457.396646275	1.57684345208	0.0246381789387
1548.0464639	616.549319069	2540.59578297	376.0	-18.1168093115	-0.209895534179	-0.0384988140461	1255.40480442	533.333649073	2080.32088959	291.582436095	-2.39172215023	-0.0373706585973
1548.0464639	616.549319069	2540.59578297	376.0	3.08862058349	0.0369971774137	0.00678598265108	1571.3002645	703.123437537	2619.06514726	344.641445226	1.85925277734	0.0290508246459
1548.0464639	616.549319069	2540.59578297	376.0	-1.83355049471	0.00935575908546	0.00171602330988	1531.19047899	537.42036718	2494.01267642	425.401830246	0.814671743851	0.0127292459977
1548.0464639	616.549319069	2540.59578297	376.0	-9.89980618636	-0.178830781373	-0.0328009503618	1307.1814754	596.539851547	2289.08172447	385.360397525	-0.632945304738	-0.00988977038654
1548.0464639	616.549319069	2540.59578297	376.0	-3.86417385192	0.0173353869902	0.00317963811266	1545.57483511	588.447808644	2442.42274504	308.400101281	0.733447946067	0.0114601241573
1548.0464639	616.549319069	2540.59578297	376.0	11.1702238714	0.306773757879	0.0562681140643	1895.62414869	557.307611862	2824.38601959	371.454259044	2.77979152326	0.043434242551
1548.0464639	616.549319069	2540.59578297	376.0	3.30494839025	0.17888608467	0.0328110940334	1743.60331507	502.483396302	2624.5611624	378.474451022	1.80469828993	0.0281984107802
1548.0464639	616.549319069	2540.59578297	376.0	-5.47071688711	-0.072070397467	-0.013219075104	1444.23121147	658.60516676	2401.60698043	298.7706022	0.519916439009	0.00812369435952
1548.0464639	616.549319069	2540.59578297	376.0	-17.0693518882	-0.216938031893	-0.0397905414331	1235.82648629	518.637457237	2106.93254872	352.468605192	-2.32722651991	-0.0363629143736
1548.0464639	616.549319069	2540.59578297	376.0	17.5823989756	0.301591454234	0.0553175814809	1898.29485205	708.381943249	2987.29346989	380.61667459	3.39875359978	0.0531055249965
1548.0464639	616.549319069	2540.59578297	376.0	-7.89427161813	-0.0538497991973	-0.00987707248667	1451.43590191	528.994702424	2340.03425114	359.603646811	-0.23743874297	-0.00370998035891
1548.0464639	616.549319069	2540.59578297	376.0	18.1649073712	0.266513179472	0.0488835618987	1856.08621022	727.43626448	3002.09265362	418.570178922	3.4921317585	0.0545645587266
1548.0464639	616.549319069	2540.59578297	376.0	-11.6334804749	-0.187215135148	-0.0343387995502	1312.37084157	633.773820863	2245.03606861	298.891406173	-0.705641377617	-0.0110256465253
1548.0464639	616.549319069	2540.59578297	376.0	12.2343683446	0.166004478462	0.0304483636211	1733.2564759	669.79281352	2851.4216292	448.372339786	2.96302138778	0.046297209184
1548.0464639	616.549319069	2540.59578297	376.0	-1.69343012663	0.000893733618689	0.000163927663002	1525.42543515	593.225474279	2497.57256858	378.921659151	1.04103363007	0.0162661504699
1548.0464639	616.549319069	2540.59578297	376.0	-2.41085869468	-0.0463215848493	-0.00849625547492	1462.21119375	565.142855269	2479.34560864	451.991559621	0.633442411	0.00989753767187
1548.0464639	616.549319069	2540.59578297	376.0	9.92838333048	0.18097237764	0.0331937596551	1748.22906158	598.119924598	2792.83587118	446.486884994	2.6825397375	0.0419146833985
1548.0464639	616.549319069	2540.59578297	376.0	-5.44971737694	-0.152844307627	-0.0280345391832	1354.54290599	685.299825464	2402.1404931	362.297761647	0.500341913934	0.00781784240521
1548.0464639	616.549319069	2540.59578297	376.0	-1.87962866124	-0.00674299856773	-0.00123679357442	1517.58903486	619.991867536	2492.84201646	355.261114064	1.07157479606	0.0167433561884
1548.0464639	616.549319069	2540.59578297	376.0	-6.24970412957	-0.13587697877	-0.024922409899	1376.16290418	707.222560609	2381.8160634	298.430598616	0.435232760914	0.00680051188929
1548.0464639	616.549319069	2540.59578297	376.0	-0.0496915370308	0.167656361779	0.0307513502895	1724.59987781	524.886331603	2539.33332187	289.847112461	1.29004251183	0.0201569142474
1548.0464639	616.549319069	2540.59578297	376.0	-14.0434164449	-0.159681881597	-0.0292886796766	1315.61875526	535.631613198	2183.80933698	332.558968528	-1.53685442819	-0.0240133504404
1548.0464639	616.549319069	2540.59578297	376.0	0.167890237722	0.00684245266343	0.00125503533812	1528.17428515	555.496372942	2544.86119527	461.190537178	1.09495688476	0.0171087013243
1548.0464639	616.549319069	2540.59578297	376.0	-14.0552527815	-0.277693027815	-0.0509341577064	1188.17478352	587.684108275	2183.50862352	407.649731724	-1.64369717025	-0.0256827682851
1548.0464639	616.549319069	2540.59578297	376.0	19.0671634788	0.331344435129	0.0607748413664	1933.81672017	687.728992298	3025.01533424	403.469621769	3.58079210447	0.0559498766324
1548.0464639	616.549319069	2540.59578297	376.0	-20.6528983395	-0.209412773266	-0.0384102665565	1234.7326536	481.649646913	2015.88911869	299.506818182	-3.12844706403	-0.0488819853755
1548.0464639	616.549319069	2540.59578297	376.0	9.0670727922	0.128228618283	0.0235195558112	1688.49283321	753.486404918	2770.95345196	328.97421383	2.51080448233	0.0392313200364
1548.0464639	616.549319069	2540.59578297	376.0	-9.60249657658	-0.333996571696	-0.0612612934146	1173.71645052	748.560915022	2296.63515988	374.357794345	-0.228387605728	-0.00356855633951
1548.0464639	616.549319069	2540.59578297	376.0	-16.8705372352	-0.175006094373	-0.0320994303691	1265.33724722	469.924289294	2111.98362541	376.722088895	-2.50898756172	-0.0392029306518
1548.0464639	616.549319069	2540.59578297	376.0	2.26256651186	0.119224269878	0.021867987872	1667.85759403	630.088447745	2598.07845235	300.13241058	1.65666907886	0.0258854543572
1548.0464639	616.549319069	2540.59578297	376.0	8.72810663192	0.308157029963	0.0565218323483	1893.02317183	483.252137917	2762.34169199	386.066382245	2.51563612475	0.0393068144493
1548.0464639	616.549319069	2540.59578297	376.0	5.91956245345	0.153989312283	0.0282445547107	1715.0104203	661.700824453	2690.98793703	314.276692277	2.13265601855	0.0333227502898
1548.0464639	616.549319069	2540.59578297	376.0	-3.78365762846	-0.164345753829	-0.0301441221256	1331.34182431	644.304512715	2444.46833682	468.821999788	0.417882221158	0.00652940970559
1548.0464639	616.549319069	2540.59578297	376.0	4.83017650231	0.126544585317	0.0232106722885	1678.60299854	590.280244521	2663.31104349	394.427800431	2.05056062827	0.0320400098168
1548.0464639	616.549319069	2540.59578297	376.0	11.0042437469	0.317364675344	0.0582106888012	1908.06625681	546.073783059	2820.16913555	366.029095675	2.75311317939	0.043017393428
1548.0464639	616.549319069	2540.59578297	376.0	-1.62030502604	-0.148303063252	-0.0272015890044	1364.65545846	769.86106064	2499.4303818	364.913862705	1.2389691486	0.0193588929469
1548.0464639	616.549319069	2540.59578297	376.0	-4.95815672902	0.0668268665425	0.0122573122785	1604.20073478	526.617095669	2414.6290622	283.811231751	0.485635407973	0.00758805324958
1548.0464639	616.549319069	2540.59578297	376.0	-9.96261466493	-0.142170175624	-0.026076701325	1353.23919999	589.993595894	2287.48601492	344.253219027	-0.525705999325	-0.00821415623945
1548.0464639	616.549319069	2540.59578297	376.0	-12.0461195265	-0.105401270612	-0.0193325881534	1386.24807417	528.265935769	2234.55257826	320.038568326	-1.05481365316	-0.0164814633307
1548.0464639	616.549319069	2540.59578297	376.0	7.5881161232	0.105556863305	0.0193611267984	1657.21083019	719.26292131	2733.3791412	356.905389704	2.41345227667	0.0377101918229
1548.0464639	616.549319069	2540.59578297	376.0	10.8055038643	0.286418085084	0.0525344983647	1868.13328219	508.999788195	2815.11995847	437.98688809	2.76290230797	0.043170348562
1548.0464639	616.549319069	2540.59578297	376.0	-3.02252547796	0.0214681841413	0.0039376713392	1550.50748649	587.551511123	2463.80562813	325.746630524	0.872541889052	0.0136334670164
1548.0464639	616.549319069	2540.59578297	376.0	-5.09643974743	-0.226331754371	-0.0415135279477	1276.18969608	714.089164641	2411.11584966	420.836988938	0.45782878511	0.00715357476734
1548.0464639	616.549319069	2540.59578297	376.0	0.0728043148349	0.132498269817	0.024302690722	1685.23284347	515.901240763	2542.44544632	341.311362087	1.33088355489	0.0207950555452
1548.0464639	616.549319069	2540.59578297	376.0	-19.188163223	-0.272760120205	-0.0500293690765	1191.52381975	560.497932982	2053.10211729	301.080364564	-2.56211598054	-0.0400330621959
1548.0464639	616.549319069	2540.59578297	376.0	2.89605461479	0.136424880776	0.0250229054982	1691.394046	477.436411933	2614.17282438	445.342366446	1.57858261945	0.024665353429
1548.0464639	616.549319069	2540.59578297	376.0	1.39167946383	-0.0490267313703	-0.00899243055215	1470.6856185	703.10690192	2575.95273274	402.160212319	1.60935513061	0.0251461739157
1548.0464639	616.549319069	2540.59578297	376.0	14.9693141571	0.309580596426	0.0567829413841	1907.47088117	701.689133827	2920.90554718	311.745532188	3.02002876883	0.0471879495129
1548.0464639	616.549319069	2540.59578297	376.0	-7.51777685524	-0.114451969188	-0.0209926575914	1396.00568858	647.171624799	2349.59946121	306.422147832	0.135589281526	0.00211858252384
1548.0464639	616.549319069	2540.59578297	376.0	7.16673399702	0.146313891529	0.0268367372577	1703.39877624	577.390517881	2722.67352467	441.884230554	2.31980230286	0.0362469109821
1548.0464639	616.549319069	2540.59578297	376.0	-8.85521401215	0.0198999632245	0.00365002993847	1546.87185468	483.758395385	2315.6205892	284.99033914	-0.337535093088	-0.0052739858295
1548.0464639	616.549319069	2540.59578297	376.0	-6.56488806149	-0.0483352564152	-0.00886560095658	1436.19201982	476.378277793	2373.80851372	461.238216106	-0.508862677355	-0.00795097933367
1548.0464639	616.549319069	2540.59578297	376.0	6.61546612415	0.0816741067303	0.0149805771699	1628.57100206	764.669493582	2708.66803634	315.427540695	2.22674778791	0.034792934186
1548.0464639	616.549319069	2540.59578297	376.0	-11.0840798551	-0.121365830041	-0.0222607905431	1367.67366612	545.227042444	2258.99411759	346.093409021	-0.875392173502	-0.013678002711
1548.0464639	616.549319069	2540.59578297	376.0	-17.4471250861	-0.272855174066	-0.0500468037539	1187.38207443	559.672601329	2097.33485878	350.280183024	-2.27619171366	-0.035565495526
1548.0464639	616.549319069	2540.59578297	376.0	19.5784973577	0.324366895064	0.0594950284416	1924.79287387	709.314955636	3038.00626121	403.8984317	3.70922455686	0.0579566337009
1548.0464639	616.549319069	2540.59578297	376.0	-17.1307713822	-0.169049273053	-0.0310068365834	1278.46550534	478.273256246	2105.37212764	348.633366054	-2.4565092303	-0.0383829567235
1548.0464639	616.549319069	2540.59578297	376.0	15.0143323509	0.249122239496	0.0456937343169	1835.60203344	724.872768513	2922.04927751	361.574475563	3.1215306302	0.0487739160969
1548.0464639	616.549319069	2540.59578297	376.0	12.3605787214	0.234182801085	0.0429535585261	1813.89014849	663.478126636	2854.62812471	377.259849585	2.91974505353	0.0456210164614
1548.0464639	616.549319069	2540.59578297	376.0	-8.92924049946	-0.213151909401	-0.0390960949011	1284.28333024	662.85896287	2313.73987539	366.597582277	-0.22911818658	-0.00357997166532
1548.0464639	616.549319069	2540.59578297	376.0	5.46103438682	0.10861813311	0.0199226216268	1658.59606533	679.63616085	2679.3385923	341.10636612	2.13908364925	0.0334231820196
1548.0464639	616.549319069	2540.59578297	376.0	8.44288333592	0.208978278076	0.0383305719142	1782.5834084	657.582971479	2755.09532096	314.928941077	2.39508046307	0.0374231322355
1548.0464639	616.549319069	2540.59578297	376.0	3.74568464004	-0.00825929337611	-0.00151491074397	1518.36934044	721.729976453	2635.75848897	395.659172084	1.96580802726	0.030715750426
1548.0464639	616.549319069	2540.59578297	376.0	14.6234041483	0.266184505611	0.0488232768912	1852.35014068	660.286157868	2912.11737208	399.481073534	3.16016352879	0.0493775551373
1548.0464639	616.549319069	2540.59578297	376.0	-6.66628865198	-0.285653297887	-0.0523942219162	1219.31429565	742.091435595	2371.23233459	409.826603347	0.235284963894	0.00367632756085
1548.0464639	616.549319069	2540.59578297	376.0	15.2442351701	0.25257973193	0.0463279038757	1837.45938004	688.237799166	2927.89017884	402.192999634	3.2219575894	0.0503430873343
1548.0464639	616.549319069	2540.59578297	376.0	9.33337887996	0.12993595298	0.0238327133126	1683.95103426	631.112541845	2777.7192132	462.655637097	2.60096853315	0.0406401333305
1548.0464639	616.549319069	2540.59578297	376.0	10.139953841	0.0779998165236	0.014306642796	1623.34933423	742.890180837	2798.21102265	431.971507581	2.75102920344	0.0429848313038
1548.0464639	616.549319069	2540.59578297	376.0	22.6430488039	0.330160685515	0.0605577192801	1930.69964697	716.270635061	3115.86412601	468.893843988	4.07505421442	0.0636727221004
1548.0464639	616.549319069	2540.59578297	376.0	-4.01488835245	-0.160910813731	-0.0295140890923	1340.88874355	668.16324404	2438.59369879	429.541711207	0.564963177404	0.00882754964694
1548.0464639	616.549319069	2540.59578297	376.0	3.73527570899	0.120973103908	0.0221887571364	1671.63778962	636.22112444	2635.49404011	327.63512605	1.89709169585	0.0296420577476
1548.0464639	616.549319069	2540.59578297	376.0	-17.6514450862	-0.265282155213	-0.0486577687479	1187.12857354	538.103583991	2092.14391347	366.91175594	-2.42688557007	-0.0379200870324
1548.0464639	616.549319069	2540.59578297	376.0	10.9641727478	0.337376499117	0.0618812360817	1932.27554541	532.049677568	2819.15109344	354.825870454	2.72727848438	0.0426137263184
1548.0464639	616.549319069	2540.59578297	376.0	-14.7282005029	-0.17200825039	-0.031549569037	1265.53809331	469.479184091	2166.41174208	431.394464683	-2.24369338076	-0.0350577090744
1548.0464639	616.549319069	2540.59578297	376.0	-18.7457308811	-0.218876428203	-0.0401460800079	1241.2891064	526.115464112	2064.34253472	296.9379642	-2.56242173519	-0.0400378396124
1548.0464639	616.549319069	2540.59578297	376.0	-10.3777040922	-0.174676253192	-0.0320389312531	1294.79889027	552.477081111	2276.94027043	429.66429905	-1.03137010248	-0.0161151578513
1548.0464639	616.549319069	2540.59578297	376.0	5.43285847707	0.131021149461	0.0240317588886	1684.11919639	578.880492518	2678.62275633	415.623067425	2.11089651302	0.0329827580159
1548.0464639	616.549319069	2540.59578297	376.0	13.9297382162	0.263659180317	0.0483600844308	1848.3910364	646.177084852	2894.49412466	399.926003412	3.09653872542	0.0483834175847
1548.0464639	616.549319069	2540.59578297	376.0	-2.59594872373	-0.0806345408403	-0.0147899011079	1436.42685572	719.615337092	2474.64321916	318.601026352	1.04949001902	0.0163982815472
1548.0464639	616.549319069	2540.59578297	376.0	-7.22011931287	-0.0732994445343	-0.0134445056006	1413.57961331	507.948648048	2357.16173618	435.633474817	-0.45228795445	-0.00706699928828
1548.0464639	616.549319069	2540.59578297	376.0	-1.65942725504	-0.0491903607328	-0.00902244327455	1465.06781503	611.253773665	2498.4364441	422.114855404	0.956989085848	0.0149529544664
1548.0464639	616.549319069	2540.59578297	376.0	-3.87619234198	-0.146486282364	-0.026868357	1366.22087793	748.486138667	2442.11740379	327.410387189	0.876145680546	0.0136897762585
1548.0464639	616.549319069	2540.59578297	376.0	-14.6348440783	-0.161359927095	-0.0295964649844	1314.20458631	534.186920751	2168.78355147	320.392044412	-1.64328729964	-0.0256763640568
1548.0464639	616.549319069	2540.59578297	376.0	-15.3046040702	-0.190890917522	-0.035013007616	1269.7424111	526.001899208	2151.76765736	356.02334705	-1.92527470219	-0.0300824172218
1548.0464639	616.549319069	2540.59578297	376.0	5.65976082342	0.0643676687163	0.0118062488474	1602.19952365	634.691517665	2684.38742777	447.496386457	2.12615642591	0.0332211941549
1548.0464639	616.549319069	2540.59578297	376.0	-0.351365628918	-0.0182803414543	-0.00335296064826	1497.64634677	569.359027384	2531.66900262	464.663628465	0.999145204353	0.015611643818
1548.0464639	616.549319069	2540.59578297	376.0	7.68667845841	0.315112114347	0.0577975264759	1900.5482809	475.58332712	2735.88321173	359.751603708	2.37381102054	0.037090797196
1548.0464639	616.549319069	2540.59578297	376.0	-5.87653691498	-0.123112887031	-0.0225812338648	1366.78965385	575.817831238	2391.29673392	448.689248835	-0.0654126490394	-0.00102207264124
1548.0464639	616.549319069	2540.59578297	376.0	-9.17667440922	-0.234672268132	-0.0430433360477	1260.08363347	665.475728198	2307.45357991	381.894218244	-0.320844092658	-0.00501318894778
1548.0464639	616.549319069	2540.59578297	376.0	6.02096698087	0.256403367516	0.047029231019	1831.24025277	463.580171627	2693.56421618	398.743791778	2.16034014933	0.0337553148332
1548.0464639	616.549319069	2540.59578297	376.0	-15.6122323555	-0.114882251449	-0.0210715795028	1349.36003961	469.398888375	2143.95206612	325.193138134	-2.06401544376	-0.0322502413088
1548.0464639	616.549319069	2540.59578297	376.0	-10.306496689	-0.223292112185	-0.0409560000339	1253.15588634	601.617693449	2278.74936272	423.975782924	-0.863617288079	-0.0134940201262
1548.0464639	616.549319069	2540.59578297	376.0	-1.25842447477	-0.173016895636	-0.0317345736676	1337.16309823	758.370661256	2508.62430383	413.090544342	1.22150893582	0.0190860771221
1548.0464639	616.549319069	2540.59578297	376.0	4.03628781027	0.0376731780632	0.0069099739661	1568.97517527	615.353596504	2643.14154086	458.812769089	1.8434303717	0.0288035995578
1548.0464639	616.549319069	2540.59578297	376.0	-0.755543268365	0.0808717702141	0.0148334134655	1621.96510619	521.329622484	2521.40048255	378.105753877	1.14153538798	0.0178364904371
1548.0464639	616.549319069	2540.59578297	376.0	-19.4330449537	-0.266685809509	-0.0489152255152	1166.30613681	486.198245887	2046.88066237	394.376279674	-3.03239409493	-0.0473811577332
1548.0464639	616.549319069	2540.59578297	376.0	-10.4182409056	-0.286383827081	-0.0525282147984	1189.84743149	630.532008264	2275.91039386	455.530954109	-0.94719492598	-0.0147999207184
1548.0464639	616.549319069	2540.59578297	376.0	-5.64777385283	-0.110220209563	-0.0202164727738	1397.75589039	636.902072163	2397.10867863	362.450716075	0.395582812525	0.0061809814457
1548.0464639	616.549319069	2540.59578297	376.0	-15.280732708	-0.183006089122	-0.0335667808368	1275.79196	517.097533392	2152.37413218	359.484638792	-1.9566511147	-0.0305726736672
1548.0464639	616.549319069	2540.59578297	376.0	-1.33084946382	0.1691273334	0.0310211543288	1727.50904972	487.931379824	2506.78427761	291.343848064	1.08356695865	0.0169307337289
1548.0464639	616.549319069	2540.59578297	376.0	9.7645531064	0.264160959232	0.0484521201819	1844.10438771	573.299733122	2788.67360741	371.269486581	2.63792257905	0.0412175402976
1548.0464639	616.549319069	2540.59578297	376.0	-11.119212017	-0.291675179916	-0.0534987490675	1217.1685917	736.841766001	2258.10155136	304.091193658	-0.427396276707	-0.00667806682355
1548.0464639	616.549319069	2540.59578297	376.0	8.3926277496	0.138442591561	0.0253929918491	1700.48682991	735.337207337	2753.81852965	317.994492408	2.41018309768	0.0376591109013
1548.0464639	616.549319069	2540.59578297	376.0	-11.4745188864	-0.109943011219	-0.0201656293506	1392.14796673	565.423182003	2249.07464002	291.503491289	-0.787677582854	-0.0123074622321
1548.0464639	616.549319069	2540.59578297	376.0	-8.05215440947	-0.0661734867051	-0.0121374700486	1436.04280721	535.029248823	2336.0230876	364.951031572	-0.279377371607	-0.00436527143136
1548.0464639	616.549319069	2540.59578297	376.0	-4.41504036513	0.0314159208867	0.00576227455736	1561.61423597	532.118404843	2428.42745363	334.694812821	0.5547805096	0.0086684454625
1548.0464639	616.549319069	2540.59578297	376.0	3.39636540118	0.174507030969	0.0320078926943	1737.27794381	537.636236204	2626.88369912	351.969519106	1.84243948635	0.0287881169743
1548.0464639	616.549319069	2540.59578297	376.0	-2.04885640146	-0.155665163543	-0.0285519375537	1355.45336258	747.194241455	2488.54262363	385.895019596	1.12726403261	0.0176135005095
1548.0464639	616.549319069	2540.59578297	376.0	4.14732820912	0.0569134174755	0.0104389980696	1594.72341353	676.702161234	2645.96262855	374.537053789	2.00113596359	0.0312677494311
1548.0464639	616.549319069	2540.59578297	376.0	-5.99294486874	-0.0344750583637	-0.00632337827654	1463.0475497	490.612504053	2388.33927836	434.6792246	-0.204583059528	-0.00319661030513
1548.0464639	616.549319069	2540.59578297	376.0	-0.575130198652	-0.0397816515526	-0.00729670791501	1478.13785995	634.932412349	2525.98404939	412.913777094	1.20601685178	0.018844013309
1548.0464639	616.549319069	2540.59578297	376.0	9.80659385955	0.167372627105	0.0306993079797	1734.58969382	660.605185442	2789.74169301	394.546813752	2.68615241941	0.0419711315533
1548.0464639	616.549319069	2540.59578297	376.0	5.60781470978	0.044507522272	0.00816352206015	1580.97553194	713.928363691	2683.067687	388.16379137	2.20581714227	0.034465892848
1548.0464639	616.549319069	2540.59578297	376.0	-6.13885189645	0.0453094725549	0.00831061492204	1578.86058125	516.18657904	2384.63237056	289.585210269	0.255368927076	0.00399013948557
1548.0464639	616.549319069	2540.59578297	376.0	5.67727226437	0.249053076439	0.0456810485031	1822.82888577	572.75492655	2684.8323227	289.24851038	2.01154447702	0.0314303824534
1548.0464639	616.549319069	2540.59578297	376.0	6.55253279646	0.0769945467983	0.0141222572998	1619.64946103	683.186814379	2707.06915487	404.232879457	2.31138832302	0.0361154425471
1548.0464639	616.549319069	2540.59578297	376.0	3.62556825932	0.111549818148	0.0204603481563	1659.73755788	576.095142415	2632.70681727	396.874116977	1.8679718931	0.0291870608297
1548.0464639	616.549319069	2540.59578297	376.0	-12.9423103405	-0.245191768986	-0.0449728116262	1237.68661608	618.755775214	2211.78399224	355.34160094	-1.14795918208	-0.01793686222
1548.0464639	616.549319069	2540.59578297	376.0	-6.36710329055	-0.228232409766	-0.0418621441244	1260.85086773	655.043260243	2378.83342527	462.939297296	-0.0672169555952	-0.00105026493118
1548.0464639	616.549319069	2540.59578297	376.0	-5.42435142598	-0.227366028486	-0.0417032333981	1272.37445448	699.480800361	2402.78493938	430.929684542	0.336231417886	0.00525361590447
1548.0464639	616.549319069	2540.59578297	376.0	8.06955653281	0.107972259117	0.019804156111	1658.22906346	676.302553151	2745.61059594	411.078979333	2.4943029526	0.0389734836344
1548.0464639	616.549319069	2540.59578297	376.0	13.9696301337	0.170364763161	0.03124812237	1742.67975369	728.426870156	2895.50761704	424.400993193	3.14178807588	0.0490904386856
1548.0464639	616.549319069	2540.59578297	376.0	-12.0136370612	-0.0739669520846	-0.0135669391204	1412.31506964	482.982216825	2235.37782641	340.080539947	-1.21605227284	-0.0190008167632
1548.0464639	616.549319069	2540.59578297	376.0	8.09010567455	0.133331531317	0.0244555266538	1693.00716293	721.157817794	2746.13266657	331.967685851	2.41728610033	0.0377700953176
1548.0464639	616.549319069	2540.59578297	376.0	1.44053916458	0.0777369481772	0.0142584277654	1617.75502732	548.594801774	2577.19406023	410.844231136	1.4770213171	0.0230784580796
1548.0464639	616.549319069	2540.59578297	376.0	2.19346464521	0.201944909047	0.0370405189008	1767.09265353	508.48984202	2596.32285324	320.740357694	1.64540616626	0.0257094713477
1548.0464639	616.549319069	2540.59578297	376.0	7.09744001288	0.0457128477839	0.00838460157444	1580.18833093	671.020088615	2720.91304463	469.704625089	2.31159391742	0.0361186549596
1548.0464639	616.549319069	2540.59578297	376.0	6.7336451962	0.157828354569	0.0289487077346	1719.27592152	623.357612262	2711.67048886	369.036955077	2.30826983353	0.0360667161489
1548.0464639	616.549319069	2540.59578297	376.0	13.4262517382	0.140185965361	0.025712759604	1703.90149979	745.955654452	2881.70256844	431.845414193	3.09544387229	0.0483663105045
1548.0464639	616.549319069	2540.59578297	376.0	1.11108613615	0.110057162949	0.0201865669385	1657.62322487	468.196173019	2568.82399049	443.004592602	1.24498931583	0.0194529580599
1548.0464639	616.549319069	2540.59578297	376.0	15.3546021951	0.336233590421	0.0616716049928	1933.3567422	565.240720777	2930.69415883	432.096695846	3.25050869085	0.0507891982945
1548.0464639	616.549319069	2540.59578297	376.0	9.39914448993	0.166571658397	0.0305523951572	1733.68539416	664.353013598	2779.39005151	381.351643752	2.63164951904	0.041119523735
1548.0464639	616.549319069	2540.59578297	376.0	14.6375633471	0.30835963207	0.0565589934098	1901.43446438	729.021027349	2912.47710009	282.021608368	3.05272593073	0.0476988426676
1548.0464639	616.549319069	2540.59578297	376.0	9.28871562117	0.130637074006	0.0239613121801	1685.03393994	634.449472964	2776.58450033	457.101087429	2.60286587903	0.0406697793598
1548.0464639	616.549319069	2540.59578297	376.0	7.02868810253	0.10313225407	0.0189164075698	1650.98808237	650.411705528	2719.1663365	417.766548598	2.3540640699	0.0367822510923
1548.0464639	616.549319069	2540.59578297	376.0	-3.38611419676	-0.208668180077	-0.0382736940713	1298.56613464	742.93565051	2454.56830848	413.066523326	0.838172427142	0.0130964441741
1548.0464639	616.549319069	2540.59578297	376.0	-15.8372104932	-0.181064896982	-0.0332107294537	1291.30294222	537.512072456	2138.23628104	309.421266358	-1.88657477809	-0.0294777309076
1548.0464639	616.549319069	2540.59578297	376.0	4.8004648814	0.190376089042	0.0349185783276	1756.45802695	520.268564844	2662.55619131	385.829599512	2.02478001331	0.0316371877079
1548.0464639	616.549319069	2540.59578297	376.0	11.9898724432	0.253067903855	0.0464174438473	1833.49473019	614.484225551	2845.20997664	397.231020896	2.9034695672	0.0453667119876
1548.0464639	616.549319069	2540.59578297	376.0	-12.8254546367	-0.327608152634	-0.0600895364332	1176.19538147	714.850737533	2214.75282332	323.706704318	-0.835935236271	-0.0130614880667
1548.0464639	616.549319069	2540.59578297	376.0	-1.82387642833	0.0555755018996	0.0101935990278	1590.31645727	520.981913207	2494.25845534	382.960084861	0.931956157667	0.0145618149635
1548.0464639	616.549319069	2540.59578297	376.0	4.97083072664	0.0693009513072	0.0127111062559	1608.50141368	634.74484354	2666.88449879	423.638241563	2.06316241693	0.0322369127645
1548.0464639	616.549319069	2540.59578297	376.0	2.33421509929	0.0357079808697	0.00654951960192	1566.63492553	599.66399424	2599.89875334	433.599833574	1.61621290125	0.025253326582
1548.0464639	616.549319069	2540.59578297	376.0	-9.85772059747	-0.146465856071	-0.0268646104313	1335.75088809	559.867635785	2290.15094917	394.532425291	-0.743477465208	-0.0116168353939
1548.0464639	616.549319069	2540.59578297	376.0	-12.1310986302	-0.154998767206	-0.0284297078514	1295.31798124	491.960183219	2232.39360274	445.115438282	-1.66554066493	-0.0260240728895
1548.0464639	616.549319069	2540.59578297	376.0	-16.5616097342	-0.2592091909	-0.0475438721387	1210.15958333	578.307646802	2119.83222447	331.36499434	-1.98823643938	-0.0310661943653
1548.0464639	616.549319069	2540.59578297	376.0	-8.58756890628	-0.201555784152	-0.0369691460293	1305.07660248	700.434294952	2322.42036947	316.909472039	-0.00308068631408	-4.81357236575e-05
1548.0464639	616.549319069	2540.59578297	376.0	5.89151332954	0.0540116633504	0.00990676143624	1593.38833733	736.155085527	2690.27532217	360.731899308	2.23127910007	0.0348637359385
1548.0464639	616.549319069	2540.59578297	376.0	-11.8255491949	-0.176979319149	-0.032461357144	1318.79349473	611.11014589	2240.15637881	310.252738186	-0.808329558998	-0.0126301493593
1548.0464639	616.549319069	2540.59578297	376.0	-12.2326566994	-0.30599682506	-0.0561256098789	1187.11944825	677.668954744	2229.81342272	365.025019723	-0.885092731201	-0.013829573925
1548.0464639	616.549319069	2540.59578297	376.0	12.0664759162	0.170893019674	0.0313450146138	1744.81244563	755.9867659	2847.15616125	346.356949717	2.838914261	0.0443580353281
1548.0464639	616.549319069	2540.59578297	376.0	7.9993150523	0.0572853161916	0.0105072113338	1595.72267935	701.706839961	2743.82604385	446.396524543	2.47641826416	0.0386940353775
1548.0464639	616.549319069	2540.59578297	376.0	10.459591909	0.0526585837886	0.00965858103239	1591.54502724	747.073509625	2806.33173392	467.71319706	2.77344919696	0.0433351437024
1548.0464639	616.549319069	2540.59578297	376.0	-0.750540077059	-0.124360503657	-0.02281007037	1386.44763447	713.684229021	2521.52759342	421.39572993	1.24091924768	0.019389363245
1548.0464639	616.549319069	2540.59578297	376.0	9.3128908558	0.152485578312	0.0279687414365	1716.18669729	682.294431529	2777.19869532	378.717566503	2.62220837336	0.0409720058337
1548.0464639	616.549319069	2540.59578297	376.0	-17.2712413669	-0.24179924984	-0.0443505593983	1215.870772	541.067760107	2101.80335313	344.864821029	-2.28296387986	-0.0356713106228
1548.0464639	616.549319069	2540.59578297	376.0	7.94015877929	0.110327844928	0.0202362151372	1665.2499412	761.732877313	2742.32312207	315.340303558	2.36007772833	0.0368762145051
1548.0464639	616.549319069	2540.59578297	376.0	0.140700123347	-0.0834956686226	-0.015314686101	1433.93301347	748.219141752	2544.17040437	362.018249148	1.48735230398	0.0232398797496
1548.0464639	616.549319069	2540.59578297	376.0	-1.82723079242	-0.148420953801	-0.0272232123627	1364.02112941	759.320078606	2494.17323451	370.832026489	1.19270867695	0.0186360730773
1548.0464639	616.549319069	2540.59578297	376.0	-6.64636645924	-0.173927804625	-0.0319016516188	1321.50718031	637.961128464	2371.73847698	412.270168213	0.0467601476826	0.000730627307541
1548.0464639	616.549319069	2540.59578297	376.0	0.529590532029	-0.0528809729636	-0.00969937141666	1467.54261253	728.169098025	2554.05053769	358.338827134	1.53026018415	0.0239103153773
1548.0464639	616.549319069	2540.59578297	376.0	1.60579481358	0.143944313401	0.0264021117758	1699.21956594	531.746943434	2581.39253828	350.426028909	1.57670179771	0.0246359655893
1548.0464639	616.549319069	2540.59578297	376.0	5.31970082734	0.133390540737	0.0244663500985	1687.34764495	597.758955307	2675.74787785	390.641277591	2.122846583	0.0331694778594
1548.0464639	616.549319069	2540.59578297	376.0	9.34424004928	0.2959764283	0.0542876794388	1878.38225339	473.808463715	2777.99515161	425.8044345	2.58259921064	0.0403531126663
1548.0464639	616.549319069	2540.59578297	376.0	7.16179420511	0.293288775401	0.0537947130229	1875.02648336	518.785323236	2722.54802453	328.736217928	2.27512871324	0.0355488861444
1548.0464639	616.549319069	2540.59578297	376.0	-17.5646594019	-0.198215860599	-0.0363565408289	1264.92707421	524.627549126	2094.34878691	304.794163578	-2.31230651025	-0.0361297892226
1548.0464639	616.549319069	2540.59578297	376.0	-0.413205061258	0.00144900758557	0.000265775419217	1521.36231744	553.264269755	2530.09791261	455.471325406	1.00159328529	0.0156498950826
1548.0464639	616.549319069	2540.59578297	376.0	11.1894221273	0.315019952706	0.0577806222866	1901.70282682	476.794864351	2824.87376967	446.376078498	2.79501466226	0.0436721040978
1548.0464639	616.549319069	2540.59578297	376.0	8.67037217449	0.199668404765	0.0366229649239	1770.5367381	626.297571117	2760.8748928	364.040583587	2.52420915918	0.0394407681122
1548.0464639	616.549319069	2540.59578297	376.0	4.56564849469	0.00664043680214	0.00121798180523	1535.01332267	701.532208041	2656.59045609	420.044925379	2.04821744593	0.0320033975927
1548.0464639	616.549319069	2540.59578297	376.0	-1.82019446978	0.169072587655	0.0310111129229	1727.59233691	478.590954862	2494.35199903	288.168707254	0.997862340007	0.0155915990626
1548.0464639	616.549319069	2540.59578297	376.0	6.77156777033	0.151630625076	0.0278119268297	1710.01134843	568.273150269	2712.63394818	434.349449484	2.27154190028	0.0354928421919
1548.0464639	616.549319069	2540.59578297	376.0	0.943117208499	-0.0467659863857	-0.0085777671287	1469.2971918	642.402964123	2564.55657899	452.856423071	1.36976923278	0.0214026442622
1548.0464639	616.549319069	2540.59578297	376.0	-9.40042836041	-0.0221849317924	-0.00406913642561	1491.01136364	496.02055081	2301.76889646	314.73698201	-0.498939198866	-0.00779592498229
1548.0464639	616.549319069	2540.59578297	376.0	11.3404945948	0.158698452589	0.0291083001813	1728.75190351	741.298207149	2828.71191041	358.661799747	2.80157638218	0.0437746309716
1548.0464639	616.549319069	2540.59578297	376.0	-6.98865980621	-0.240670374075	-0.0441435022147	1267.67199555	744.660449909	2363.04218664	350.70974119	0.316493565425	0.00494521195977
1548.0464639	616.549319069	2540.59578297	376.0	7.04187708918	0.308076465522	0.0565070553048	1891.94090907	497.069678067	2719.50141534	330.490828196	2.26144043963	0.0353350068693
1548.0464639	616.549319069	2540.59578297	376.0	-4.50840719021	-0.0125345977326	-0.00229908248948	1510.9916772	619.628556455	2426.05538001	295.435146363	0.646921081166	0.0101081418932
1548.0464639	616.549319069	2540.59578297	376.0	3.66883477026	0.12213040831	0.0224010286702	1672.99385029	639.658016614	2633.80604442	321.154177518	1.8790486856	0.0293601357125
1548.0464639	616.549319069	2540.59578297	376.0	-9.11268697948	-0.185493189559	-0.0340229621348	1303.86086024	614.966141418	2309.07924185	390.25224019	-0.439547470381	-0.0068679292247
1548.0464639	616.549319069	2540.59578297	376.0	-1.69263986095	-0.119462632118	-0.0219117080187	1394.98993604	753.269541376	2497.59264604	349.333168619	1.22033256303	0.0190676962973
1548.0464639	616.549319069	2540.59578297	376.0	-18.4631457223	-0.195734724166	-0.035901453442	1237.78549399	462.878302192	2071.52188134	370.858085161	-2.8565284576	-0.04463325715
1548.0464639	616.549319069	2540.59578297	376.0	14.3015599543	0.305046551769	0.0559513117698	1901.63186888	674.558473811	2903.94061206	327.75026937	2.9531382876	0.0461427857437
1548.0464639	616.549319069	2540.59578297	376.0	9.35782781202	0.165204396861	0.0303016135107	1734.868772	711.812932184	2778.34036174	331.658657553	2.5431060522	0.0397360320656
1548.0464639	616.549319069	2540.59578297	376.0	-1.16272323113	0.0900453026305	0.016516012955	1633.46512112	515.929669625	2511.05568559	361.66089484	1.09592393344	0.0171238114599
1548.0464639	616.549319069	2540.59578297	376.0	-13.4959818974	-0.315560203955	-0.0578797145918	1169.91454687	653.791079017	2197.71743601	374.011810126	-1.23608291828	-0.0193137955982
1548.0464639	616.549319069	2540.59578297	376.0	-4.346564923	-0.0487991551388	-0.00895068876354	1469.34589885	631.611151586	2430.16713783	329.210087393	0.681354054059	0.0106461570947
1548.0464639	616.549319069	2540.59578297	376.0	-2.97269176895	-0.169549702676	-0.0310986248489	1335.71980989	702.293068894	2465.07170124	427.05882246	0.820193132942	0.0128155177022
1548.0464639	616.549319069	2540.59578297	376.0	-8.16058610487	-0.118729476736	-0.0217772334439	1356.85807103	526.618227546	2333.26827652	449.791977946	-0.693313558713	-0.0108330243549
1548.0464639	616.549319069	2540.59578297	376.0	-14.3528970727	-0.140518519558	-0.0257737563386	1322.76402198	496.930564932	2175.9466852	356.25209829	-1.79169641013	-0.0279952564083
1548.0464639	616.549319069	2540.59578297	376.0	-7.83533967114	-0.163450399682	-0.0299798972271	1320.97234833	589.127343947	2341.5314737	431.431781426	-0.385183739413	-0.00601849592833
1548.0464639	616.549319069	2540.59578297	376.0	6.41749705104	0.208876406214	0.0383118866863	1777.66506697	544.564997458	2703.63844242	381.40837799	2.25087654272	0.0351699459801
1548.0464639	616.549319069	2540.59578297	376.0	7.57829138168	0.153880192541	0.0282245400845	1718.92761783	718.692715418	2733.12953423	295.509200981	2.24994506759	0.035155391681
1548.0464639	616.549319069	2540.59578297	376.0	3.83226605236	0.229855897854	0.0421599225705	1798.93764646	517.246816295	2637.95817268	321.773709929	1.86716432414	0.0291744425647
1548.0464639	616.549319069	2540.59578297	376.0	6.06195013565	0.178838925991	0.032802444239	1744.04386246	530.469752886	2694.60543248	420.091817133	2.17577466537	0.0339964791464
1548.0464639	616.549319069	2540.59578297	376.0	-1.55822131932	-0.0673373488746	-0.0123509444011	1449.44615751	680.068855266	2501.00767784	371.492665065	1.16166084312	0.0181509506738
1548.0464639	616.549319069	2540.59578297	376.0	-3.76647893859	-0.0382149928599	-0.00700935305574	1469.39510868	539.98599952	2444.90477789	435.523669685	0.379300475993	0.0059265699374
1548.0464639	616.549319069	2540.59578297	376.0	0.583894342539	0.0246464550721	0.00452062638888	1554.73774772	627.047549709	2555.43017801	373.644880579	1.45949435903	0.0228045993599
1548.0464639	616.549319069	2540.59578297	376.0	-7.42951423432	-0.257170258419	-0.047169893327	1248.91576518	734.642184976	2351.84185763	368.283907483	0.186297454467	0.00291089772605
1548.0464639	616.549319069	2540.59578297	376.0	7.42970540527	0.288477366214	0.0529122095037	1868.88335546	476.925832338	2729.35456518	383.54537738	2.35579858186	0.0368093528416
1548.0464639	616.549319069	2540.59578297	376.0	13.6952738537	0.283413672161	0.0519834321645	1866.74500388	557.241848836	2888.53733296	464.550480245	3.08704260419	0.0482350406904
1548.0464639	616.549319069	2540.59578297	376.0	8.41161173333	0.162953425781	0.0298887428064	1725.87008071	610.8236643	2754.30083594	417.607090935	2.51612777844	0.0393144965382
1548.0464639	616.549319069	2540.59578297	376.0	12.3750508992	0.224464429393	0.0411710252006	1801.9925712	658.900019175	2854.99580425	394.103213878	2.94565656101	0.0460258837658
1548.0464639	616.549319069	2540.59578297	376.0	-8.2378688356	-0.0621505295538	-0.0113995835572	1426.28591789	493.753003415	2331.30483472	411.265913417	-0.601785533694	-0.00940289896396
1548.0464639	616.549319069	2540.59578297	376.0	-7.09291913959	-0.253970144892	-0.0465829319317	1234.8952174	665.087099362	2360.39337842	460.411061651	-0.185757854001	-0.00290246646877
1548.0464639	616.549319069	2540.59578297	376.0	9.98856888962	0.14784434526	0.0271174514416	1708.254646	651.779135854	2794.36494295	434.331161099	2.70971764375	0.0423393381836
1548.0464639	616.549319069	2540.59578297	376.0	-4.44410187297	-0.202822214895	-0.0372014333997	1307.54649029	760.858794528	2427.68911819	359.283833368	0.77639537276	0.0121311776994
1548.0464639	616.549319069	2540.59578297	376.0	-0.384958959211	0.0931580323102	0.0170869464986	1636.64589474	480.983054065	2530.81553188	413.186583078	1.07465503897	0.016791484984
1548.0464639	616.549319069	2540.59578297	376.0	2.82168584588	0.0715376698469	0.0131213627746	1610.78198327	604.020789162	2612.28341458	397.480642147	1.76248448387	0.0275388200605
1548.0464639	616.549319069	2540.59578297	376.0	2.15716797009	-0.0336827678582	-0.0061780572007	1489.52133215	735.739109559	2595.40070145	370.140259734	1.76352744257	0.0275551162901
1548.0464639	616.549319069	2540.59578297	376.0	22.1251841502	0.313166968187	0.0574407498509	1910.21377985	733.485954183	3102.70727846	459.007544427	4.04211604528	0.0631580632074
1548.0464639	616.549319069	2540.59578297	376.0	1.77376366043	0.227887292272	0.0417988430433	1795.7863477	473.87895649	2585.65994772	315.994643536	1.56723921016	0.0244881126588
1548.0464639	616.549319069	2540.59578297	376.0	-2.39334721746	-0.0459761592113	-0.00843289787442	1473.08597019	654.042705517	2479.79050449	352.661828779	1.01925777023	0.0159259026598
1548.0464639	616.549319069	2540.59578297	376.0	11.2495627204	0.132946732438	0.0243849472557	1689.72217025	672.385081342	2826.40169904	464.294447452	2.84495360393	0.0444524000615
1548.0464639	616.549319069	2540.59578297	376.0	18.4512761295	0.288270678454	0.0528742990562	1881.39354213	703.348568978	3009.36812622	424.626015112	3.52170979708	0.0550267155794
1548.0464639	616.549319069	2540.59578297	376.0	-13.8100507376	-0.27975033944	-0.0513115076008	1209.57387692	648.472613445	2189.7382163	331.69172594	-1.20391907761	-0.0188112355876
1548.0464639	616.549319069	2540.59578297	376.0	-16.8508122395	-0.258879549464	-0.0474834096596	1216.10808729	588.52569962	2112.48475782	307.850970905	-1.9768677281	-0.0308885582515
1548.0464639	616.549319069	2540.59578297	376.0	0.179241780706	0.110257934021	0.0202233921535	1656.9231296	562.379811861	2545.14959209	325.846650632	1.37466108877	0.0214790795121
1548.0464639	616.549319069	2540.59578297	376.0	1.35798372792	0.146701914003	0.0269079079243	1701.91418581	539.416153313	2575.09666029	333.766321169	1.54393363426	0.0241239630353
1548.0464639	616.549319069	2540.59578297	376.0	14.5311821197	0.309858260374	0.056833870208	1900.2170655	568.050064712	2909.77438311	441.507252903	3.17592443428	0.0496238192856
1548.0464639	616.549319069	2540.59578297	376.0	7.01603123249	0.111752194096	0.0204974677359	1665.56891549	738.209067308	2718.84477659	315.066793794	2.26269085746	0.0353545446479
1548.0464639	616.549319069	2540.59578297	376.0	16.1202802663	0.231955169568	0.0425449687396	1811.7404863	680.529401649	2950.14694362	457.877055664	3.35045667655	0.0523508855711
1548.0464639	616.549319069	2540.59578297	376.0	10.3492494033	0.235337140332	0.0431652861945	1812.37621208	619.926764347	2803.52837688	371.225400446	2.70743642959	0.0423036942124
1548.0464639	616.549319069	2540.59578297	376.0	7.09989673332	0.223452551333	0.0409854276106	1794.03436446	511.738571438	2720.97545997	415.202524071	2.31424428235	0.0361600669117
1548.0464639	616.549319069	2540.59578297	376.0	-1.64535467294	-0.0452272475834	-0.00829553330583	1463.85888606	570.625214005	2498.79397153	464.30987147	0.745410317503	0.011647036211
1548.0464639	616.549319069	2540.59578297	376.0	4.50012755386	-0.051727564091	-0.00948781439674	1468.49003423	744.574792341	2654.92583383	441.861007253	2.03903028575	0.0318598482148
1548.0464639	616.549319069	2540.59578297	376.0	-2.66078371814	-0.133338086688	-0.024456729033	1380.26517283	754.253139447	2472.99602403	338.477711752	1.07324988649	0.0167695294765
1548.0464639	616.549319069	2540.59578297	376.0	4.06795183225	0.0474787862775	0.00870850812133	1582.5251567	653.322848784	2643.94599567	408.097990189	1.96282872658	0.0306691988529
1548.0464639	616.549319069	2540.59578297	376.0	-7.72251871052	-0.0652029330758	-0.0119594521416	1437.2098246	536.464387986	2344.39779827	370.723585679	-0.22431640589	-0.00350494384203
1548.0464639	616.549319069	2540.59578297	376.0	-6.12157325738	-0.218338840053	-0.0400474761653	1270.21307748	648.342928618	2385.07135094	466.515344835	-0.045998263831	-0.000718722872359
1548.0464639	616.549319069	2540.59578297	376.0	-7.81620637889	-0.239200028429	-0.0438738129914	1253.13435369	666.200283807	2342.01757332	422.682935818	-0.179452058349	-0.0028039384117
1548.0464639	616.549319069	2540.59578297	376.0	2.49478197575	0.0882486627053	0.0161864751844	1629.71475296	515.480716543	2603.97810864	458.782639136	1.49483339423	0.0233567717849
1548.0464639	616.549319069	2540.59578297	376.0	8.30513668463	0.224791370964	0.0412309924732	1795.50211101	487.433753536	2751.59573535	468.659870796	2.3941773662	0.037409021347
1548.0464639	616.549319069	2540.59578297	376.0	-7.86651834271	-0.00484464324737	-0.000888599275014	1518.32454164	533.232361304	2340.73934969	289.182446738	-0.0677117677963	-0.00105799637182
1548.0464639	616.549319069	2540.59578297	376.0	9.46667094979	0.250429173105	0.0459334506796	1826.90723173	556.783670125	2781.1056259	397.414724053	2.6235614843	0.0409931481923
1548.0464639	616.549319069	2540.59578297	376.0	4.02313707789	0.129164429661	0.0236912013319	1682.04169664	658.716552396	2642.80743391	302.049184873	1.88307905163	0.0294231101817
1548.0464639	616.549319069	2540.59578297	376.0	-8.09251419468	-0.222417110595	-0.0407955081796	1272.58657045	664.416637514	2334.9977086	397.994500633	-0.151000841425	-0.00235938814727
1548.0464639	616.549319069	2540.59578297	376.0	-4.6285411887	-0.206488258817	-0.0378738552488	1289.93523046	675.835881316	2423.00326071	457.232148938	0.352976373234	0.00551525583178
1548.0464639	616.549319069	2540.59578297	376.0	6.76109138503	0.14494692156	0.0265860090903	1706.27429988	710.536386537	2712.36778558	295.55709916	2.1677636405	0.0338713068829
1548.0464639	616.549319069	2540.59578297	376.0	-12.5461349456	-0.269231960559	-0.0493822378135	1225.82461241	666.536675243	2221.84920761	329.487919956	-0.887694470838	-0.0138702261068
1548.0464639	616.549319069	2540.59578297	376.0	15.6722450557	0.321544570165	0.0589773606319	1921.84672001	668.083072413	2938.76417995	348.834387526	3.1326855554	0.0489482118032
1548.0464639	616.549319069	2540.59578297	376.0	4.42130173155	0.284993344738	0.0522731740165	1861.79820053	478.110757587	2652.92318831	313.014230194	1.9145618018	0.0299150281532
1548.0464639	616.549319069	2540.59578297	376.0	12.1362353823	0.332123692803	0.0609177719742	1928.08303351	563.684431685	2848.9284673	357.161002104	2.84738360926	0.0444903688947
1548.0464639	616.549319069	2540.59578297	376.0	8.32765788609	0.0749192609009	0.0137416105834	1618.29083166	713.981809811	2752.16790804	419.895266569	2.53570902474	0.0396204535115
1548.0464639	616.549319069	2540.59578297	376.0	6.3698203473	0.261225670504	0.0479137326676	1836.75888025	501.907285916	2702.42717009	363.761003926	2.22442367879	0.0347566199811
1548.0464639	616.549319069	2540.59578297	376.0	15.0074445089	0.185214724137	0.0339718863054	1760.94546375	749.85716399	2921.87428529	411.071657557	3.22410587306	0.0503766542665
1548.0464639	616.549319069	2540.59578297	376.0	7.03757675337	0.240096545417	0.044038251177	1814.63334881	587.959121074	2719.39216119	316.799691301	2.24585001109	0.0350914064232
1548.0464639	616.549319069	2540.59578297	376.0	2.15065473128	-0.00603611153783	-0.00110713711259	1521.27128096	732.2500086	2595.23522638	341.713936818	1.74790866234	0.027311072849
1548.0464639	616.549319069	2540.59578297	376.0	-8.89263831967	-0.127764219383	-0.0234343762625	1381.41044657	643.88875233	2314.66978882	289.370589922	-0.124180728316	-0.00194032387994
1548.0464639	616.549319069	2540.59578297	376.0	-1.56913775165	-0.0560718466837	-0.0102846380564	1461.92312994	670.683338553	2500.73033542	368.123866925	1.1551776562	0.0180496508782
1548.0464639	616.549319069	2540.59578297	376.0	0.908232768071	0.0940730139334	0.0172547714478	1637.97761765	564.41548082	2563.67030637	361.277207901	1.47942760334	0.0231160563023
1548.0464639	616.549319069	2540.59578297	376.0	-13.53778899	-0.205472172793	-0.0376874858388	1278.44046967	592.210393943	2196.65528678	326.004423165	-1.26323475427	-0.0197380430355
1548.0464639	616.549319069	2540.59578297	376.0	-2.42249470971	0.00996674711002	0.00182809007887	1525.86160111	498.521366179	2479.04998453	454.667017239	0.50900551102	0.00795321110968
1548.0464639	616.549319069	2540.59578297	376.0	11.8832042201	0.292721012165	0.0536905744984	1884.28850063	648.636207377	2842.49996826	309.575260262	2.6843126324	0.0419423848812
1548.0464639	616.549319069	2540.59578297	376.0	17.7839762778	0.321275396825	0.0589279891463	1921.86668713	686.389817466	2992.41473432	384.158229728	3.40718095144	0.0532372023663
1548.0464639	616.549319069	2540.59578297	376.0	-0.760489788392	0.0651886064675	0.0119568243704	1602.50282059	593.878927125	2521.27481147	324.893063755	1.2473182081	0.0194893470015
1548.0464639	616.549319069	2540.59578297	376.0	5.84956435841	0.343105399384	0.062932024832	1931.01671524	464.754468334	2689.20956838	293.438384804	2.02925425848	0.0317070977888
1548.0464639	616.549319069	2540.59578297	376.0	-9.47675892509	-0.0419596702741	-0.00769619777587	1462.73484939	499.245401978	2299.82964535	337.849393982	-0.577910271587	-0.00902984799355
1548.0464639	616.549319069	2540.59578297	376.0	18.118301983	0.292014664568	0.0535610169786	1883.30237688	759.263544797	3000.90859909	358.342677416	3.66465544663	0.0572602413535
1548.0464639	616.549319069	2540.59578297	376.0	-10.9901630317	-0.303725152372	-0.0557089421079	1183.19996903	664.220879702	2261.38016444	413.959315711	-0.815571914657	-0.0127433111665
1548.0464639	616.549319069	2540.59578297	376.0	-12.2449547638	-0.209674325228	-0.0384582401372	1239.94830733	524.0440493	2229.50097861	465.508621983	-1.68311749253	-0.0262987108207
1548.0464639	616.549319069	2540.59578297	376.0	3.9851765802	0.100928380789	0.0185121754933	1646.90059215	602.991244978	2641.84301111	391.951173977	1.93877183833	0.0302933099739
1548.0464639	616.549319069	2540.59578297	376.0	12.0290692508	0.330325282373	0.0605879094594	1920.08866525	464.873585218	2846.20580908	461.243558611	2.88043550237	0.0450068047245
1548.0464639	616.549319069	2540.59578297	376.0	8.92735100588	0.154001443036	0.0282467797205	1719.17350012	700.806639507	2767.40368615	347.423546529	2.53599724049	0.0396249568827
1548.0464639	616.549319069	2540.59578297	376.0	8.06202594296	0.232679127298	0.0426777562908	1807.76019237	611.132512812	2745.4192741	326.526568909	2.38268048154	0.037229382524
1548.0464639	616.549319069	2540.59578297	376.0	1.86387777856	0.0906450239015	0.0166260131881	1633.5384745	648.703154518	2587.94938321	305.707754186	1.62320541222	0.0253625845659
1548.0464639	616.549319069	2540.59578297	376.0	-11.157232592	-0.0741514439955	-0.0136007784291	1425.69435037	517.320268322	2257.13560224	314.120983549	-0.857210146593	-0.0133939085405
1548.0464639	616.549319069	2540.59578297	376.0	11.1048874337	0.276287699391	0.0506763938722	1861.76127179	616.855921883	2822.72608481	344.108891143	2.72571930126	0.0425893640821
1548.0464639	616.549319069	2540.59578297	376.0	-1.9744130382	-0.0177062361042	-0.00324765885991	1492.79218295	528.360482123	2490.43392858	469.281263507	0.585847637034	0.00915386932865
1548.0464639	616.549319069	2540.59578297	376.0	-10.7036647673	-0.173224054086	-0.0317725704486	1288.42956824	533.597906542	2268.65892726	446.631452478	-1.23459798038	-0.0192905934434
1548.0464639	616.549319069	2540.59578297	376.0	10.6392988291	0.244778898761	0.0448970834118	1819.08882313	523.618712277	2810.89736036	468.18982495	2.72154960661	0.0425242126032
1548.0464639	616.549319069	2540.59578297	376.0	3.07374210786	0.0432054915237	0.00792470497499	1575.97914534	609.035482531	2618.68714534	433.672517472	1.74349113137	0.0272420489277
1548.0464639	616.549319069	2540.59578297	376.0	9.90269723423	0.19067539618	0.0349734769223	1763.26379252	680.459215157	2792.1832913	348.460283618	2.63260127045	0.0411343948508
1548.0464639	616.549319069	2540.59578297	376.0	7.14682901356	0.187481622611	0.0343876783952	1754.03425098	550.13143995	2722.1678195	418.002128574	2.3348206474	0.0364815726157
1548.0464639	616.549319069	2540.59578297	376.0	-1.01923459262	-0.0583882154049	-0.0107095039261	1459.31145409	676.004661259	2514.70115189	379.385036536	1.23605762405	0.0193134003758
1548.0464639	616.549319069	2540.59578297	376.0	13.3925871271	0.24695065412	0.0452954244534	1832.15300591	708.833668703	2880.84728675	339.860612131	2.9240518283	0.0456883098172
1548.0464639	616.549319069	2540.59578297	376.0	-15.7224426357	-0.257657128678	-0.0472591945484	1188.50870014	526.799209758	2141.15206838	425.844158486	-2.24236102757	-0.0350368910557
1548.0464639	616.549319069	2540.59578297	376.0	0.315171534439	0.076768358675	0.0140807701165	1616.5300123	604.196198675	2548.60301768	327.876806707	1.41747206693	0.0221480010458
1548.0464639	616.549319069	2540.59578297	376.0	11.8764551611	0.2227195151	0.0408509748899	1796.30989625	597.741470886	2842.32850195	448.277134823	2.90532356369	0.0453956806826
1548.0464639	616.549319069	2540.59578297	376.0	11.9883408634	0.156783197811	0.0287570062015	1725.00414512	724.825068267	2845.17106539	395.341852002	2.92207528341	0.0456574263033
1548.0464639	616.549319069	2540.59578297	376.0	0.0864175025866	0.0408673905603	0.0074958530008	1573.65342008	681.735349454	2542.79130239	287.402532862	1.36070418889	0.0212610029515
1548.0464639	616.549319069	2540.59578297	376.0	-0.642071461666	-0.0872318481973	-0.0159999721565	1421.52485056	642.445628901	2524.28334249	460.312863025	1.06015977137	0.0165649964277
1548.0464639	616.549319069	2540.59578297	376.0	-16.5725132881	-0.246847911518	-0.0452765795153	1223.48367736	574.082079694	2119.55520924	321.989452183	-1.9826725164	-0.0309792580688
1548.0464639	616.549319069	2540.59578297	376.0	-7.38869815562	-0.285096474991	-0.052292090057	1206.09267572	684.391104431	2352.87882921	462.395049053	-0.21359342176	-0.00333739721501
1548.0464639	616.549319069	2540.59578297	376.0	-16.1799693219	-0.269635121768	-0.0494561852105	1186.4994091	553.619222678	2129.52816469	389.40953291	-2.13269203651	-0.0333233130705
1548.0464639	616.549319069	2540.59578297	376.0	-13.6012530627	-0.103254375024	-0.0189388068644	1378.20491211	496.410394071	2195.04292122	320.427615044	-1.496186623	-0.0233779159843
1548.0464639	616.549319069	2540.59578297	376.0	0.813146243312	0.129449414215	0.0237434728934	1679.90357487	564.47060229	2561.25454213	316.880364975	1.46459085947	0.0228842321793
1548.0464639	616.549319069	2540.59578297	376.0	3.53555352562	0.0985350170755	0.0180731872846	1644.70566722	676.857444357	2630.41990674	308.856795168	1.84681879633	0.0288565436927
1548.0464639	616.549319069	2540.59578297	376.0	13.9607828564	0.167702678121	0.0307598455835	1740.61282842	746.30653405	2895.28284348	408.363481012	3.12782875584	0.0488723243099
1548.0464639	616.549319069	2540.59578297	376.0	8.94460862475	0.143099599843	0.0262471753197	1707.76662188	753.163636935	2767.84213249	306.911873673	2.42710678232	0.0379235434737
1548.0464639	616.549319069	2540.59578297	376.0	14.5247299415	0.301896710656	0.0553735712869	1895.89897618	648.281914076	2909.61045935	365.429569092	3.08457276075	0.0481964493867
1548.0464639	616.549319069	2540.59578297	376.0	-6.35732335156	-0.060134809265	-0.011029862301	1439.23067827	528.247431645	2379.08189399	411.603784068	-0.101270660606	-0.00158235407196
1548.0464639	616.549319069	2540.59578297	376.0	-0.194235613994	0.0731396700322	0.0134151999325	1612.46442644	550.895439239	2535.66104115	372.301175473	1.27566896546	0.0199323275852
1548.0464639	616.549319069	2540.59578297	376.0	6.58218632025	0.176960248091	0.032457859151	1742.30728742	576.969218491	2707.82253105	388.546025137	2.283963783	0.0356869341094
1548.0464639	616.549319069	2540.59578297	376.0	-5.70672630859	-0.196742671651	-0.0360863300901	1309.94634711	716.854304056	2395.61093503	368.810283855	0.482966729628	0.00754635515044
1548.0464639	616.549319069	2540.59578297	376.0	1.59018218506	-0.0173600674602	-0.00318416497803	1506.5271621	680.970673909	2580.9958845	393.498048489	1.63305520481	0.0255164875752
1548.0464639	616.549319069	2540.59578297	376.0	-0.381292687881	-0.0685339667088	-0.0125704267624	1449.15586749	707.758171842	2530.90867702	373.994637682	1.37153168665	0.0214301826038
1548.0464639	616.549319069	2540.59578297	376.0	-13.6246049758	-0.151804297978	-0.0278437817275	1328.39031104	540.464532563	2194.44964351	325.5947999	-1.40739170014	-0.0219904953148
1548.0464639	616.549319069	2540.59578297	376.0	9.90333235321	0.310050277632	0.0568690898078	1896.79357626	511.093799827	2792.19942711	384.312051023	2.65431303495	0.0414736411711
1548.0464639	616.549319069	2540.59578297	376.0	-7.88850870804	-0.0364871440576	-0.00669243287924	1454.18779298	468.718080402	2340.18066339	417.274790007	-0.607543434616	-0.00949286616587
1548.0464639	616.549319069	2540.59578297	376.0	-8.75569598052	-0.115657863849	-0.0212138414984	1391.84219529	617.848820734	2318.14894012	308.45792409	-0.149312424459	-0.00233300663217
1548.0464639	616.549319069	2540.59578297	376.0	-11.6145705178	-0.312845300603	-0.0573817499272	1192.68031874	724.628414867	2245.51649418	328.207760577	-0.576802072202	-0.00901253237816
1548.0464639	616.549319069	2540.59578297	376.0	1.76592587447	0.0140957901956	0.00258543473873	1541.25292472	619.358283482	2585.46082126	424.849613065	1.55963678604	0.0243693247819
1548.0464639	616.549319069	2540.59578297	376.0	2.09271470217	0.0439446571536	0.00806028194306	1577.07734111	604.067616969	2593.76320444	412.618246364	1.62522645029	0.0253941632858
1548.0464639	616.549319069	2540.59578297	376.0	17.7947895858	0.330030206596	0.0605337869766	1929.08143864	625.276470956	2992.68945677	438.331547173	3.47859920782	0.0543531126221
1548.0464639	616.549319069	2540.59578297	376.0	-1.21709131179	-0.0602332625861	-0.0110479205037	1457.63313283	682.403212888	2509.67441242	369.638066702	1.22162242686	0.0190878504198
1548.0464639	616.549319069	2540.59578297	376.0	9.17956901857	0.183975942961	0.0337446703891	1753.66115639	646.572541348	2773.81152635	373.577828612	2.59614556022	0.0405647743784
1548.0464639	616.549319069	2540.59578297	376.0	11.547733329	0.126102983617	0.0231296741776	1683.8249031	719.771182669	2833.97700895	430.380923183	2.8985758912	0.0452902483
1548.0464639	616.549319069	2540.59578297	376.0	3.98293148033	0.135545476464	0.0248616061013	1689.44347536	607.138289698	2641.78597219	345.204207132	1.94061848446	0.0303221638197
1548.0464639	616.549319069	2540.59578297	376.0	-3.89015164061	0.0665184206547	0.0122007374642	1604.6276519	501.184326193	2441.76275443	335.950776343	0.62075840798	0.00969935012469
1548.0464639	616.549319069	2540.59578297	376.0	-4.34582053981	-0.0824221553053	-0.0151177834382	1434.02093956	711.154280015	2430.1860496	285.010830024	0.736450036537	0.0115070318209
1548.0464639	616.549319069	2540.59578297	376.0	-2.22419089018	0.013884878341	0.00254674951228	1540.36316731	569.020015009	2484.08808301	374.70490069	0.928609317247	0.014509520582
1548.0464639	616.549319069	2540.59578297	376.0	12.8659161159	0.104825347454	0.0192269529447	1657.29712357	746.929380542	2867.46670525	463.240201141	3.04180916328	0.0475282681762
1548.0464639	616.549319069	2540.59578297	376.0	13.2942452758	0.130318308587	0.0239028445683	1691.56711739	758.09353772	2878.34881782	428.688162713	3.08251076968	0.0481642307763
1548.0464639	616.549319069	2540.59578297	376.0	-0.689587202553	-0.0171860012906	-0.00315223794766	1497.55829723	557.095257171	2523.07615958	468.422605179	0.899380225002	0.0140528160157
1548.0464639	616.549319069	2540.59578297	376.0	-8.6411779534	-0.29121812378	-0.0534149163206	1205.66659516	701.242256514	2321.05838028	414.149528607	-0.246604053659	-0.00385318833842
1548.0464639	616.549319069	2540.59578297	376.0	-17.9409227847	-0.252714665847	-0.0463526533101	1208.12717017	550.114523059	2084.78945527	326.547762044	-2.36129941082	-0.0368953032941
1548.0464639	616.549319069	2540.59578297	376.0	15.0289300018	0.228041351787	0.0418271004744	1805.28392861	649.896315876	2922.42014482	467.239900333	3.24277261234	0.0506683220679
1548.0464639	616.549319069	2540.59578297	376.0	9.97604907948	0.101230259443	0.0185675457525	1649.31758632	678.134081437	2794.04686519	466.595197432	2.69305802038	0.0420790315685
1548.0464639	616.549319069	2540.59578297	376.0	-16.8311773156	-0.255326689897	-0.0468317479635	1191.85965835	525.120275893	2112.98360186	396.003667617	-2.37913655624	-0.0371740086912
1548.0464639	616.549319069	2540.59578297	376.0	-9.13966660874	-0.0936559405577	-0.017178272296	1415.82999785	595.870662124	2308.39379853	296.693138558	-0.247089190947	-0.00386076860855
1548.0464639	616.549319069	2540.59578297	376.0	3.66458880832	0.202310830595	0.0371076358392	1768.30650763	539.517350297	2633.69817169	325.874313765	1.8594291699	0.0290535807797
1548.0464639	616.549319069	2540.59578297	376.0	-5.64437050737	-0.0110647764006	-0.00202948943519	1504.3252889	514.66409915	2397.19514388	378.205755835	0.163184112828	0.00254975176294
1548.0464639	616.549319069	2540.59578297	376.0	-9.9834280781	-0.292861874751	-0.0537164113629	1204.85374937	698.616029147	2286.95723022	383.487451702	-0.426068762375	-0.00665732441212
1548.0464639	616.549319069	2540.59578297	376.0	-7.4769051292	-0.0362308707146	-0.00664542749717	1465.47048358	495.958935683	2350.63784656	389.208427296	-0.321673939022	-0.00502615529722
1548.0464639	616.549319069	2540.59578297	376.0	15.5051318665	0.287103238096	0.0526601683962	1875.01463702	617.218496799	2934.51850931	442.285375493	3.27673231109	0.0511989423608
1548.0464639	616.549319069	2540.59578297	376.0	-0.603106585564	-0.12911908679	-0.023682884591	1379.96909139	704.096085976	2525.27328249	441.20810512	1.20501436727	0.0188283494885
1548.0464639	616.549319069	2540.59578297	376.0	0.910784317853	0.12729168634	0.0233477047579	1679.50030405	512.465328326	2563.73513094	371.769498561	1.43532417324	0.0224269402069
1548.0464639	616.549319069	2540.59578297	376.0	2.48832356092	0.0311524840246	0.0057139552503	1564.09169236	697.459465194	2603.81402642	342.262868871	1.77644925866	0.0277570196666
1548.0464639	616.549319069	2540.59578297	376.0	-11.2824092878	-0.310142481804	-0.0568860017982	1201.58790436	754.523426484	2253.95536838	297.844037537	-0.42754665476	-0.00668041648062
1548.0464639	616.549319069	2540.59578297	376.0	14.3698567945	0.224092090531	0.0411027312052	1803.42603722	691.150976401	2905.67575871	411.09874508	3.15747543115	0.0493355536117
1548.0464639	616.549319069	2540.59578297	376.0	1.58578197262	0.00841819467026	0.00154405624913	1537.69120038	736.205589378	2580.88409289	306.987303136	1.62284418972	0.0253569404644
1548.0464639	616.549319069	2540.59578297	376.0	-5.76595656781	-0.041240380106	-0.00756426634373	1478.28050013	630.260215444	2394.10613356	285.565417981	0.434792069237	0.00679362608182
1548.0464639	616.549319069	2540.59578297	376.0	6.9311047181	0.292063758345	0.0535700217067	1874.04977739	547.983658452	2716.68713715	294.653701305	2.15833409462	0.0337239702285
1548.0464639	616.549319069	2540.59578297	376.0	-10.6228350323	-0.256820265891	-0.0471056980725	1226.32585976	636.054289998	2270.7124841	408.332334348	-0.784468462385	-0.0122573197248
1548.0464639	616.549319069	2540.59578297	376.0	-1.40799457145	-0.0220571713828	-0.00404570274813	1494.70299099	576.058991852	2504.82433226	434.062349415	0.919026045695	0.014359781964
1548.0464639	616.549319069	2540.59578297	376.0	-7.05133657413	-0.0889817510779	-0.0163209374684	1403.26072741	540.015959849	2361.44982332	418.173136058	-0.260535247704	-0.00407086324538
1548.0464639	616.549319069	2540.59578297	376.0	12.0713045041	0.275548520937	0.0505408145518	1862.06089609	632.305997551	2847.27883615	352.91194251	2.83825252495	0.0443476957024
1548.0464639	616.549319069	2540.59578297	376.0	17.1558771486	0.298521889832	0.0547545652664	1890.1922061	636.737115745	2976.45727433	449.527952485	3.43312737939	0.053642615303
1548.0464639	616.549319069	2540.59578297	376.0	-4.71556856763	-0.132107192978	-0.0242309598273	1381.1485106	734.65214659	2420.79224679	304.991589608	0.720526713957	0.0112582299056
1548.0464639	616.549319069	2540.59578297	376.0	5.80807797067	0.189083158082	0.0346814303158	1756.4164546	621.895456611	2688.15556696	309.843655745	2.10264195498	0.0328537805466
1548.0464639	616.549319069	2540.59578297	376.0	9.78651893907	0.130056505408	0.0238548249098	1690.3834963	740.150553698	2789.23167043	358.697620432	2.65012048662	0.0414081326034
1548.0464639	616.549319069	2540.59578297	376.0	9.50038024527	0.3230595515	0.0592552368855	1913.46256153	529.601129243	2781.96204284	338.898352066	2.54680554842	0.039793836694
1548.0464639	616.549319069	2540.59578297	376.0	5.21113279895	0.162509620978	0.0298073406049	1723.63633004	602.794085134	2672.9896031	346.559187925	2.09764557753	0.0327757121489
1548.0464639	616.549319069	2540.59578297	376.0	12.9706245359	0.243020116983	0.044574489542	1827.78338948	715.465405643	2870.12692295	326.878127831	2.84600844336	0.0444688819275
1548.0464639	616.549319069	2540.59578297	376.0	-14.8274153268	-0.223425533348	-0.0409804720007	1232.10685165	536.650964288	2163.89109445	395.133278514	-1.91691431283	-0.029951786138
1548.0464639	616.549319069	2540.59578297	376.0	6.80275693877	0.152150843392	0.027907344716	1710.54973485	560.622601947	2713.42633888	442.254002077	2.26111685066	0.0353299507915
1548.0464639	616.549319069	2540.59578297	376.0	18.1333795824	0.255116432526	0.0467931827818	1843.08917211	743.601163938	3001.29165995	414.6013239	3.48559706463	0.0544624541348
1548.0464639	616.549319069	2540.59578297	376.0	10.2876857497	0.245499145568	0.0450291903096	1822.12421243	576.617392444	2801.96429329	403.222688418	2.72243609704	0.0425380640162
1548.0464639	616.549319069	2540.59578297	376.0	-16.4415421711	-0.233019704593	-0.0427402246136	1200.57438551	485.851831419	2122.88265591	436.456438986	-2.56332054868	-0.0400518835732
1548.0464639	616.549319069	2540.59578297	376.0	-2.62115296731	-0.155598311041	-0.0285396755395	1355.59824993	744.093629201	2474.00288121	374.311002083	1.04588432955	0.0163419426493
1548.0464639	616.549319069	2540.59578297	376.0	-23.1580708036	-0.263046022537	-0.0482476196876	1174.4493893	482.241619934	1952.24281271	295.551803484	-3.65542949407	-0.0571160858449
1548.0464639	616.549319069	2540.59578297	376.0	1.48811831873	-0.105204239159	-0.0192964488552	1406.50200975	710.630253255	2578.40285422	461.270591208	1.51108166384	0.0236106509975
1548.0464639	616.549319069	2540.59578297	376.0	-1.8485475268	-0.011750525339	-0.00215526877091	1512.80453863	678.337931711	2493.63166245	302.489192114	1.11761601667	0.0174627502605
1548.0464639	616.549319069	2540.59578297	376.0	-3.5494617654	-0.157671643037	-0.0289199638732	1343.58009668	664.804224899	2450.41830704	442.033985456	0.60580221798	0.00946565965593
1548.0464639	616.549319069	2540.59578297	376.0	-0.587558003892	0.0914107929339	0.0167664697237	1634.00046868	568.536816625	2525.6683091	323.131023794	1.25893777461	0.0196709027283
1548.0464639	616.549319069	2540.59578297	376.0	6.39291481526	0.129351363856	0.0237254886016	1685.55385295	692.4559201	2703.01390717	325.004134124	2.21614586553	0.0346272791489
1548.0464639	616.549319069	2540.59578297	376.0	3.16669681591	0.085239411107	0.0156345214796	1627.15743209	577.318372293	2621.04874873	416.572944346	1.76937656943	0.0276465088974
1548.0464639	616.549319069	2540.59578297	376.0	-16.3107555662	-0.226864582595	-0.0416112587299	1202.08070868	472.709267259	2126.20541488	451.41543894	-2.63571979339	-0.0411831217717
1548.0464639	616.549319069	2540.59578297	376.0	-14.4913603661	-0.195362892938	-0.0358332525564	1252.38942992	505.420821058	2172.42889261	414.618641636	-2.01187154327	-0.0314354928636
1548.0464639	616.549319069	2540.59578297	376.0	1.55851932275	-0.0325612929566	-0.00597235747552	1490.97790647	742.498719838	2580.19145916	346.714832851	1.67863037267	0.026228599573
1548.0464639	616.549319069	2540.59578297	376.0	16.6931321645	0.25088923808	0.0460178353045	1837.72008149	731.143212828	2964.70079478	395.837500469	3.33598420433	0.0521247531926
1548.0464639	616.549319069	2540.59578297	376.0	2.34525656773	0.116049573699	0.0212856884994	1665.40034381	527.077939112	2600.17927243	407.700989504	1.61998370069	0.0253122453233
1548.0464639	616.549319069	2540.59578297	376.0	-1.69817422341	0.0411283910968	0.00754372543963	1573.31282341	628.829388526	2497.45204026	295.309828323	1.10051294346	0.0171955147416
1548.0464639	616.549319069	2540.59578297	376.0	9.37431791233	0.243793009444	0.0447162526492	1823.37464178	644.140121658	2778.75930853	311.244545087	2.46865151882	0.0385726799816
1548.0464639	616.549319069	2540.59578297	376.0	-4.75952792051	-0.0501518879541	-0.00919880556752	1463.06119325	582.297729451	2419.67541733	374.316494624	0.461709489929	0.00721421078014
1548.0464639	616.549319069	2540.59578297	376.0	-5.96386246206	-0.0882413677006	-0.0161851371424	1425.67528613	652.298760834	2389.07814475	311.104097787	0.426143054212	0.00665848522206
1548.0464639	616.549319069	2540.59578297	376.0	18.4918713777	0.210202000428	0.0385550257571	1789.59547193	754.296574443	3010.39948738	466.507441007	3.57386637559	0.0558416621186
1548.0464639	616.549319069	2540.59578297	376.0	-6.40581363465	-0.217621647185	-0.0399159294177	1280.01112141	679.806266263	2377.8499519	418.032564232	0.152097117183	0.00237651745598
1548.0464639	616.549319069	2540.59578297	376.0	6.95343660435	0.105239478511	0.0193029124194	1651.91501843	603.236383345	2717.25450011	462.103098334	2.26850233336	0.0354453489588
1548.0464639	616.549319069	2540.59578297	376.0	0.669969383952	0.0886347563516	0.0162572920674	1630.18787143	487.28063808	2557.61699688	440.148487373	1.19050235355	0.0186015992743
1548.0464639	616.549319069	2540.59578297	376.0	-13.6278281413	-0.270905070529	-0.049689117852	1194.95609008	586.677561769	2194.3677559	412.734104046	-1.57468768971	-0.0246044951518
1548.0464639	616.549319069	2540.59578297	376.0	-4.54747677873	-0.0448831515647	-0.00823241958267	1473.12020235	616.628043223	2425.06277969	335.314534118	0.623184486932	0.00973725760831
1548.0464639	616.549319069	2540.59578297	376.0	-2.69909006007	-0.108300346122	-0.0198643334779	1400.36667806	659.282820214	2472.02281472	412.373316452	0.855202424424	0.0133625378816
1548.0464639	616.549319069	2540.59578297	376.0	3.55286444158	-0.0349581725938	-0.00641199057114	1484.94892789	682.619022586	2630.85970714	463.291756664	1.8114533038	0.0283039578719
1548.0464639	616.549319069	2540.59578297	376.0	-16.2415994104	-0.198065561314	-0.036328973095	1243.81758559	488.898996881	2127.96239326	395.245810785	-2.37135043362	-0.0370523505253
1548.0464639	616.549319069	2540.59578297	376.0	-16.8107689669	-0.216628179785	-0.0397337086912	1251.80644035	550.68566894	2113.50209551	311.009986221	-2.07832505682	-0.0324738290128
1548.0464639	616.549319069	2540.59578297	376.0	1.87902303448	0.0109897159708	0.00201572193154	1540.6441253	717.595936981	2588.33416294	330.094100658	1.69262077123	0.0264471995505
1548.0464639	616.549319069	2540.59578297	376.0	-5.02561679013	0.00538254355217	0.000987260372738	1522.32627515	494.860694816	2412.91517473	395.72820476	0.197817025024	0.003090891016
1548.0464639	616.549319069	2540.59578297	376.0	-11.2543798629	-0.0389176484565	-0.00713823339261	1459.66232396	468.468909762	2254.66748277	326.536249048	-1.02115007206	-0.0159554698759
1548.0464639	616.549319069	2540.59578297	376.0	-3.79993979949	-0.0398410544944	-0.00730760353896	1466.43081177	536.961480539	2444.05467267	440.66238036	0.344208593142	0.00537825926784
1548.0464639	616.549319069	2540.59578297	376.0	4.70481399694	0.0347132973092	0.00636707580873	1570.40822326	759.65532431	2660.12608897	330.062541397	2.05398076382	0.0320934494347
1548.0464639	616.549319069	2540.59578297	376.0	2.83907043128	-0.107432753081	-0.0197052004917	1405.44601126	738.167119478	2612.72508662	469.111955884	1.73472195294	0.0271050305147
1548.0464639	616.549319069	2540.59578297	376.0	8.92675195036	0.222213974468	0.0407582491687	1793.11012725	529.41118838	2767.38846657	444.867150946	2.53298625953	0.0395779103051
1548.0464639	616.549319069	2540.59578297	376.0	5.78972986366	0.0925150256701	0.0169690069094	1635.91900271	593.500478538	2687.68941573	458.26993448	2.10031199608	0.0328173749388
1548.0464639	616.549319069	2540.59578297	376.0	14.1328799081	0.32842675316	0.0602396832648	1922.5193102	550.374311068	2899.65513392	426.761512657	3.12820003369	0.0488781255264
1548.0464639	616.549319069	2540.59578297	376.0	2.46903106902	0.121837054504	0.0223472220293	1672.36065176	465.48843633	2603.32388219	465.474794101	1.41694149596	0.0221397108743
1548.0464639	616.549319069	2540.59578297	376.0	-9.57783720324	-0.0465250881128	-0.00853358182554	1467.06127485	538.018522727	2297.26165488	292.1818573	-0.422657299421	-0.00660402030346
1548.0464639	616.549319069	2540.59578297	376.0	14.1752245099	0.178790673167	0.0327935937578	1750.84529261	702.419123596	2900.73093909	447.466522883	3.16875106389	0.0495117353733
1548.0464639	616.549319069	2540.59578297	376.0	-4.39923209088	0.0547890446391	0.0100493478795	1590.1306292	506.36894234	2428.82907798	332.329506444	0.533767049443	0.00834011014754
1548.0464639	616.549319069	2540.59578297	376.0	9.56379421074	0.147236194136	0.027005905014	1712.96635461	741.858665765	2783.57313538	328.748115005	2.55712605351	0.0399550945861
1548.0464639	616.549319069	2540.59578297	376.0	13.7505121816	0.28504689798	0.0522829966949	1875.14906832	651.465496101	2889.94071559	363.326151167	3.01378548303	0.0470903981724
1548.0464639	616.549319069	2540.59578297	376.0	5.14852737607	0.080474059232	0.0147604657432	1624.85033555	716.685264604	2671.39905237	329.863452215	2.09228741323	0.0326919908317
1548.0464639	616.549319069	2540.59578297	376.0	-10.2293164128	-0.153051927631	-0.0280726206219	1328.76151515	562.989986178	2280.71020156	388.958700232	-0.797143447093	-0.0124553663608
1548.0464639	616.549319069	2540.59578297	376.0	15.5825121174	0.325396647979	0.0596839046183	1926.02073524	656.892372511	2936.4844287	353.571320954	3.13968126638	0.0490575197872
1548.0464639	616.549319069	2540.59578297	376.0	-3.45884132707	-0.0149171940456	-0.00273609575304	1502.54073567	550.140609274	2452.72060607	400.039261125	0.596699664116	0.00932343225182
1548.0464639	616.549319069	2540.59578297	376.0	-10.3197304666	-0.126236671842	-0.0231541951287	1373.74749402	585.708563152	2278.41314592	318.957088741	-0.548415446715	-0.00856899135492
1548.0464639	616.549319069	2540.59578297	376.0	6.2253056198	0.325254731081	0.0596578743729	1910.87793957	482.921723217	2698.75563502	304.955972232	2.10756398001	0.0329306871876
1548.0464639	616.549319069	2540.59578297	376.0	-19.4622987316	-0.236339802677	-0.0433491934477	1196.64816827	476.88855081	2046.13744212	372.60072304	-3.01920855875	-0.0471751337304
1548.0464639	616.549319069	2540.59578297	376.0	-14.8373652375	-0.170389772652	-0.0312527095841	1316.77727576	562.882471923	2163.63830744	283.97855976	-1.54153278545	-0.0240864497727
1548.0464639	616.549319069	2540.59578297	376.0	-0.655266650533	0.0517814721584	0.0094977021567	1581.81161281	492.834935333	2523.94810608	449.301557932	0.896657053949	0.0140102664679
1548.0464639	616.549319069	2540.59578297	376.0	10.1516703272	0.314888984228	0.0577566001885	1903.56069844	526.188940658	2798.5086912	368.759052103	2.66707203705	0.0416730005789
1548.0464639	616.549319069	2540.59578297	376.0	5.51316079275	0.0913080852458	0.0167476311896	1639.31159687	757.446841745	2680.66291358	283.904474964	1.99983200279	0.0312473750436
1548.0464639	616.549319069	2540.59578297	376.0	-7.07522292849	0.0406014879022	0.00744708142006	1571.89883118	476.805948372	2360.84296761	312.138188062	-0.0104935640295	-0.000163961937961
1548.0464639	616.549319069	2540.59578297	376.0	6.31209849999	0.288448549955	0.0529069240562	1868.4002395	523.621180809	2700.96069127	308.93927097	2.1343845022	0.0333497578468
1548.0464639	616.549319069	2540.59578297	376.0	0.969703993154	0.107654096747	0.0197457991099	1654.17487722	570.72965005	2565.23204172	340.327514456	1.5009671797	0.0234526121829
1548.0464639	616.549319069	2540.59578297	376.0	-2.09834131655	0.0702733205726	0.012889457185	1607.43546121	588.170526875	2487.28541197	291.679423886	1.01183769851	0.0158099640392
1548.0464639	616.549319069	2540.59578297	376.0	-0.204317518658	0.0658310220745	0.0120746555529	1602.33527243	649.213273817	2535.4049007	283.856354458	1.29973942155	0.0203084284617
1548.0464639	616.549319069	2540.59578297	376.0	6.51101471551	0.0370503359483	0.00679573293256	1570.44301183	685.169300384	2706.01434826	450.402036039	2.26906018902	0.0354540654535
1548.0464639	616.549319069	2540.59578297	376.0	1.13184344738	-0.0262403866295	-0.00481298360776	1493.38590451	634.448071404	2569.35134986	441.517373949	1.42635123532	0.0222867380519
1548.0464639	616.549319069	2540.59578297	376.0	-3.92893369195	0.0149532970821	0.00274271773333	1533.55573474	490.944923026	2440.77745927	416.276801504	0.344530744573	0.00538329288396
1548.0464639	616.549319069	2540.59578297	376.0	15.7537766904	0.276309556609	0.0506804028996	1864.68392896	661.640836221	2940.83556922	414.510804041	3.28011412514	0.0512517832054
1548.0464639	616.549319069	2540.59578297	376.0	-13.6173419887	-0.208681897254	-0.0382762100612	1258.4454171	558.432022206	2194.63416665	377.75672734	-1.52850000512	-0.02388281258
1548.0464639	616.549319069	2540.59578297	376.0	10.63024682	0.189722614273	0.0347987186854	1766.04270313	753.127885185	2810.66738539	291.496797084	2.51056991701	0.0392276549532
1548.0464639	616.549319069	2540.59578297	376.0	10.0658934855	0.140751182011	0.0258164310365	1704.36099991	737.908117785	2796.32944838	354.06033068	2.6684151674	0.0416939869906
1548.0464639	616.549319069	2540.59578297	376.0	7.91721086898	0.113555394516	0.0208282088254	1663.43721053	635.142085596	2741.74010843	443.160812309	2.44209303929	0.0381577037389
1548.0464639	616.549319069	2540.59578297	376.0	3.29875595093	0.0268906683504	0.00493225758445	1556.47874636	624.788588466	2624.40383755	443.136502724	1.77073889455	0.0276677952273
1548.0464639	616.549319069	2540.59578297	376.0	-6.33087897806	-0.104915173956	-0.0192434288253	1406.88050718	654.552157644	2379.75373863	318.321073799	0.357880322565	0.00559188004008
1548.0464639	616.549319069	2540.59578297	376.0	8.34104481497	0.22049248725	0.0404424958272	1791.04744266	526.614345504	2752.50801579	434.846227632	2.46625438045	0.0385352246946
1548.0464639	616.549319069	2540.59578297	376.0	-2.62235331871	-0.0165763731827	-0.00304042061312	1506.73159008	637.487427073	2473.97238514	329.753367988	0.980902039015	0.0153265943596
1548.0464639	616.549319069	2540.59578297	376.0	-7.51998040449	-0.190228725522	-0.0348915490687	1304.89727066	645.422277055	2349.54347793	399.22393022	-0.0733004126444	-0.00114531894757
1548.0464639	616.549319069	2540.59578297	376.0	-2.14002580891	-0.0736432830192	-0.0135075720872	1438.57720616	636.859043301	2486.22637751	410.790128051	0.933665595142	0.0145885249241
1548.0464639	616.549319069	2540.59578297	376.0	-7.80281917391	-0.0824760918545	-0.0151276764223	1397.72392242	501.211159544	2342.35768808	443.422606121	-0.641888128578	-0.010029502009
1548.0464639	616.549319069	2540.59578297	376.0	9.98813054025	0.0793112141328	0.0145471779407	1626.3677459	767.834634404	2794.35380627	400.151425961	2.72995002516	0.0426554691431
1548.0464639	616.549319069	2540.59578297	376.0	-9.31651540313	-0.02932177679	-0.00537816889032	1487.79186961	527.970847961	2303.90078552	288.138067945	-0.37671715802	-0.00588620559406
1548.0464639	616.549319069	2540.59578297	376.0	-2.77644137173	-0.0186506446285	-0.00342088125981	1502.42945723	598.280721833	2470.05763056	369.347451498	0.870737411752	0.0136052720586
1548.0464639	616.549319069	2540.59578297	376.0	9.52544123359	0.29769496986	0.0546028924908	1880.44243225	472.594587211	2782.59874126	429.561721796	2.60239863507	0.040662478673
1548.0464639	616.549319069	2540.59578297	376.0	4.62399653902	-0.0897418688085	-0.0164603574484	1426.32974989	767.703012319	2658.07284404	464.040081835	2.03640565446	0.0318188383509
1548.0464639	616.549319069	2540.59578297	376.0	-14.6595778081	-0.141462132961	-0.0259468328983	1308.80625896	473.102258788	2168.15516737	386.246649622	-2.04154949685	-0.0318992108883
1548.0464639	616.549319069	2540.59578297	376.0	8.77368793583	0.181198783627	0.0332352867988	1750.62979134	652.321363755	2763.49972867	360.548573582	2.53647700591	0.0396324532173
1548.0464639	616.549319069	2540.59578297	376.0	-6.51834061178	-0.0821076133111	-0.0150600904826	1427.64869753	600.978312869	2374.99109626	346.364085863	0.208312930404	0.00325488953757
1548.0464639	616.549319069	2540.59578297	376.0	9.43994867316	0.197145995405	0.0361603073009	1771.42938139	697.627627286	2780.42672087	311.369712197	2.48311143695	0.0387986162023
1548.0464639	616.549319069	2540.59578297	376.0	-9.10218462599	-0.161130375839	-0.0295543609389	1320.30494306	574.099316309	2309.3460642	414.941804833	-0.626876889546	-0.00979495139916
1548.0464639	616.549319069	2540.59578297	376.0	-1.8447557864	-0.0800060454794	-0.014674623162	1428.84088446	624.387616614	2493.72799525	440.499494181	0.87900906627	0.0137345166605
1548.0464639	616.549319069	2540.59578297	376.0	7.80604635153	0.31001485004	0.0568625917167	1896.53121871	543.991332536	2738.91586739	298.393316143	2.259995507	0.0353124297969
1548.0464639	616.549319069	2540.59578297	376.0	-5.65895614205	-0.199725374434	-0.0366334142395	1298.1088056	672.393398266	2396.82458186	426.322377997	0.259110239226	0.0040485974879
1548.0464639	616.549319069	2540.59578297	376.0	8.12208438854	0.296291664133	0.0543454996576	1879.0747665	505.922152776	2746.94511643	361.948197159	2.43287635967	0.0380136931198
1548.0464639	616.549319069	2540.59578297	376.0	-3.43996234222	-0.0611459866897	-0.0112153313811	1455.63803848	650.50126314	2453.20024476	347.060943144	0.842966259365	0.0131713478026
1548.0464639	616.549319069	2540.59578297	376.0	-16.7354618232	-0.230775173489	-0.0423285351226	1241.90020174	568.071839445	2115.41534563	305.44330444	-2.00202908506	-0.0312817044541
1548.0464639	616.549319069	2540.59578297	376.0	-10.2887088941	-0.177874047442	-0.032625467249	1311.15162661	601.864251769	2279.20127868	366.185400303	-0.639382205747	-0.00999034696479
1548.0464639	616.549319069	2540.59578297	376.0	4.71166466731	0.0853478635652	0.0156544137133	1630.94426272	742.731146696	2660.30013681	286.624727399	1.92455829702	0.0300712233909
1548.0464639	616.549319069	2540.59578297	376.0	-5.77260170402	-0.0576992328236	-0.010583131479	1435.03587215	509.732190017	2393.93730751	449.169245338	-0.185949676651	-0.00290546369768
1548.0464639	616.549319069	2540.59578297	376.0	7.70048134728	0.201934605234	0.0370386289864	1772.76684212	629.425479213	2736.23388734	334.041566006	2.36753834537	0.0369927866464
1548.0464639	616.549319069	2540.59578297	376.0	15.3252030201	0.305153582563	0.0559709432435	1900.39480741	655.978275168	2929.94724463	373.574162053	3.17112800073	0.0495488750114
1548.0464639	616.549319069	2540.59578297	376.0	16.2758758188	0.287124828581	0.0526641284999	1881.06970059	724.568711291	2954.09999766	348.461585773	3.24108119815	0.0506418937212
1548.0464639	616.549319069	2540.59578297	376.0	-12.2429351894	-0.093476086177	-0.0171452835981	1379.51304758	479.687623991	2229.55228783	370.351616258	-1.39626434306	-0.0218166303603
1548.0464639	616.549319069	2540.59578297	376.0	-13.2070587861	-0.217514987048	-0.0398963659295	1270.24358424	611.820143561	2205.05780439	322.994076592	-1.13677341335	-0.0177620845836
1548.0464639	616.549319069	2540.59578297	376.0	-3.19618388249	0.0383732941513	0.00703838850904	1570.22216053	586.573150141	2459.39367003	302.598359358	0.843979359959	0.0131871774994
1548.0464639	616.549319069	2540.59578297	376.0	-14.1629387272	-0.29613375551	-0.054316536227	1175.69160771	608.754295957	2180.77275892	396.326855255	-1.56749869397	-0.0244921670934
1548.0464639	616.549319069	2540.59578297	376.0	-4.31886715492	-0.115983199658	-0.021273514244	1397.76982018	716.694119648	2430.87082616	316.406886327	0.773614274215	0.0120877230346
1548.0464639	616.549319069	2540.59578297	376.0	8.0569921415	0.121694815705	0.0223211327412	1675.55734438	672.38208215	2745.29138555	397.351959017	2.49075567031	0.0389180573486
1548.0464639	616.549319069	2540.59578297	376.0	9.51199760385	0.215911031821	0.03960217018	1793.32765807	697.432692784	2782.25719297	291.496842107	2.40807793784	0.0376262177787
1548.0464639	616.549319069	2540.59578297	376.0	9.10881877605	0.206668628943	0.0379069385442	1775.88728686	551.774124772	2772.01404867	444.352637033	2.56567430969	0.0400886610889
1548.0464639	616.549319069	2540.59578297	376.0	-10.6151715793	-0.230573361572	-0.042291518997	1255.82443523	630.490060192	2270.90718147	384.592686043	-0.709194558463	-0.011081164976
1548.0464639	616.549319069	2540.59578297	376.0	-0.823317700161	0.0938115525174	0.017206814475	1637.41963916	471.757373315	2519.6786082	410.501595724	0.987903127961	0.0154359863744
1548.0464639	616.549319069	2540.59578297	376.0	6.55623708821	0.203698096225	0.0373620866149	1773.06878347	603.765951286	2707.16326595	330.32853119	2.23034246625	0.0348491010351
1548.0464639	616.549319069	2540.59578297	376.0	-6.1535720292	-0.190297533789	-0.0349041698073	1320.07024901	741.005796949	2384.25839149	323.182345527	0.488750039253	0.00763671936332
1548.0464639	616.549319069	2540.59578297	376.0	5.70907339491	0.0961624655987	0.0176380164341	1640.85464397	604.717454619	2685.64026088	440.068162291	2.12887465276	0.0332636664493
1548.0464639	616.549319069	2540.59578297	376.0	15.5818742357	0.321583995493	0.0589845919834	1913.91709828	555.825976572	2936.46822271	466.725147857	3.28056418661	0.0512588154157
1548.0464639	616.549319069	2540.59578297	376.0	-5.49164057471	-0.0646766660901	-0.0118629248148	1451.21672062	630.504364835	2401.07539411	319.354308658	0.482370847108	0.00753704448606
1548.0464639	616.549319069	2540.59578297	376.0	14.7410236043	0.319266800229	0.0585595745101	1917.0031233	636.925057694	2915.10560702	361.177426026	3.09141515334	0.0483033617709
1548.0464639	616.549319069	2540.59578297	376.0	-10.0352244098	-0.0764852419075	-0.0140288411422	1419.21919535	517.520962009	2285.6412948	348.901137443	-0.705661590958	-0.0110259623587
1548.0464639	616.549319069	2540.59578297	376.0	-13.6355160849	-0.172501905878	-0.0316401147979	1314.32503556	572.122810259	2194.17243633	307.724590508	-1.28946744848	-0.0201479288826
1548.0464639	616.549319069	2540.59578297	376.0	5.83535716965	0.19149768964	0.0351243011079	1758.09819406	551.90916416	2688.84862114	378.841262919	2.17922686031	0.0340504196924
1548.0464639	616.549319069	2540.59578297	376.0	11.1100248167	0.0876223165975	0.0160715914522	1635.27470516	741.347847093	2822.85660495	446.234052696	2.85579859952	0.0446218531175
1548.0464639	616.549319069	2540.59578297	376.0	1.11592002901	0.153330268409	0.0281236735894	1710.32360256	523.038607001	2568.94680016	335.584590607	1.50069101401	0.0234482970939
1548.0464639	616.549319069	2540.59578297	376.0	-14.7416762565	-0.202046423894	-0.0370591386453	1232.0092644	478.257954653	2166.06937766	455.802158602	-2.31450317571	-0.0361641121204
1548.0464639	616.549319069	2540.59578297	376.0	-7.98447005351	-0.290671056937	-0.0533145739062	1215.00780752	740.070794786	2337.74267349	382.66407119	0.0532954704654	0.000832741726022
1548.0464639	616.549319069	2540.59578297	376.0	9.94986699016	0.269751435588	0.0494775193668	1851.84975045	590.987723313	2793.38168413	350.544210364	2.6255358929	0.0410239983265
1548.0464639	616.549319069	2540.59578297	376.0	-1.80674121576	-0.0698003232273	-0.0128027005186	1448.73534973	752.503125229	2494.69379183	293.45531687	1.15339641266	0.0180218189478
1548.0464639	616.549319069	2540.59578297	376.0	-4.43547713937	-0.266955635979	-0.0489647167973	1239.52124077	756.383262025	2427.90823781	432.00373501	0.611990335031	0.00956234898486
1548.0464639	616.549319069	2540.59578297	376.0	11.0098795539	0.188506633878	0.0345756848638	1760.41680151	670.226365752	2820.31231862	389.669151366	2.80924776942	0.0438944963971
1548.0464639	616.549319069	2540.59578297	376.0	3.10262549351	0.163487063816	0.0299866221233	1723.40948098	545.273281806	2619.42095542	350.738192625	1.80308415529	0.0281731899265
1548.0464639	616.549319069	2540.59578297	376.0	12.149709961	0.117722714071	0.0215925741142	1672.17175003	712.983840589	2849.27080188	464.115211264	2.95671218941	0.0461986279595
1548.0464639	616.549319069	2540.59578297	376.0	11.6736841159	0.281014832696	0.0515434395993	1867.46855736	613.310442634	2837.17690933	356.397909339	2.80748904927	0.0438670163948
1548.0464639	616.549319069	2540.59578297	376.0	-11.2355546845	-0.102279612067	-0.0187600168868	1382.38646118	515.161684677	2255.14575446	357.597608605	-1.01976990522	-0.0159339047691
1548.0464639	616.549319069	2540.59578297	376.0	6.42171035601	0.211703062157	0.0388303488916	1780.72105155	486.035556661	2703.74548547	436.988877251	2.17989190108	0.0340608109544
1548.0464639	616.549319069	2540.59578297	376.0	11.1485709503	0.123698154637	0.0226885830222	1680.63468434	718.080545723	2823.83590639	425.120676326	2.85462655887	0.0446035399824
1548.0464639	616.549319069	2540.59578297	376.0	-1.21046934008	0.0645436910801	0.0118385346809	1600.950113	610.68964443	2509.84264996	298.20289253	1.16743279953	0.0182411374927
1548.0464639	616.549319069	2540.59578297	376.0	14.7611797102	0.186861331965	0.0342739053495	1763.49817886	760.712085641	2915.6176922	391.407427703	3.17359003581	0.0495873443095
1548.0464639	616.549319069	2540.59578297	376.0	-20.2021203702	-0.247153445618	-0.0453326202527	1188.31442153	483.945153007	2027.34156477	355.081990228	-3.10823833798	-0.0485662240309
1548.0464639	616.549319069	2540.59578297	376.0	-4.37899500989	-0.0850474900705	-0.0155993195287	1420.91484278	599.254248761	2429.34322041	409.174128864	0.454253253445	0.00709770708507
1548.0464639	616.549319069	2540.59578297	376.0	5.61745067708	0.119795557715	0.021972772875	1672.13270487	665.061633813	2683.31249798	346.118159295	2.16119494725	0.0337686710507
1548.0464639	616.549319069	2540.59578297	376.0	0.169598707177	-0.0096632826392	-0.0017724289507	1516.19961852	711.958671027	2544.90460057	316.746311025	1.44348438531	0.0225544435204
1548.0464639	616.549319069	2540.59578297	376.0	-0.541608132905	0.0271019064805	0.00497100265599	1557.65731217	624.894341686	2526.83570958	344.284055729	1.30096636891	0.0203275995142
1548.0464639	616.549319069	2540.59578297	376.0	15.0680446974	0.301465262996	0.0552944356192	1893.88118061	736.219004745	2923.41389112	293.313705772	3.1377164902	0.0490268201593
1548.0464639	616.549319069	2540.59578297	376.0	6.22670883454	0.105368504229	0.0193265781785	1656.47402509	723.231918581	2698.79128503	319.085341361	2.18846316479	0.0341947369498
1548.0464639	616.549319069	2540.59578297	376.0	13.4821643567	0.166750937232	0.030585278289	1739.5379936	745.806470007	2883.12308207	397.778618465	3.07033793396	0.0479740302182
1548.0464639	616.549319069	2540.59578297	376.0	10.7479676589	0.328805649384	0.0603091800045	1922.26726278	546.038523232	2813.65819606	345.352410052	2.68718280668	0.0419872313544
1548.0464639	616.549319069	2540.59578297	376.0	12.748504644	0.300267517827	0.0550747464832	1886.59487773	539.587997338	2864.48375434	438.300879275	2.9876672072	0.0466823001125
1548.0464639	616.549319069	2540.59578297	376.0	-3.98401600255	-0.0195899180347	-0.00359316178185	1497.25796376	551.984257885	2439.37804041	390.135818772	0.526126569214	0.00822072764397
1548.0464639	616.549319069	2540.59578297	376.0	-9.00080615337	-0.0370335861775	-0.00679266070754	1479.80780965	545.385507523	2311.9216814	286.728364228	-0.2828170491	-0.00441901639219
1548.0464639	616.549319069	2540.59578297	376.0	-17.0572557828	-0.245400261095	-0.0450110530254	1180.74131822	469.493090244	2107.23986186	457.005453392	-2.81408153499	-0.0439700239843
1548.0464639	616.549319069	2540.59578297	376.0	19.4490774021	0.334699729642	0.0613902658918	1932.45633273	733.349576071	3034.71822327	368.912314472	3.8938208257	0.0608409504015
1548.0464639	616.549319069	2540.59578297	376.0	-5.32177083823	0.00949614407341	0.00174177257399	1534.06653664	529.348616286	2405.39109747	341.975944544	0.35838724584	0.00559980071625
1548.0464639	616.549319069	2540.59578297	376.0	0.545511451664	0.0736000619899	0.0134996445323	1612.30506511	526.079887136	2554.4550239	416.070071653	1.28592477434	0.0200925745991
1548.0464639	616.549319069	2540.59578297	376.0	2.53166915402	0.226387088162	0.0415236772124	1794.1450596	495.257349452	2604.91526273	315.51285368	1.68007181869	0.0262511221671
1548.0464639	616.549319069	2540.59578297	376.0	-8.76669119407	-0.0582951482269	-0.010692433644	1422.28946844	471.319843845	2317.86959618	424.260283897	-0.843828117344	-0.0131848143335
1548.0464639	616.549319069	2540.59578297	376.0	5.88265797488	0.249507928649	0.0457644770083	1823.4245197	557.826891994	2690.0503434	308.798931705	2.09317047349	0.0327057886483
1548.0464639	616.549319069	2540.59578297	376.0	13.8985777923	0.325375192388	0.0596799692567	1923.12566536	612.733288088	2893.70246425	357.843510802	3.01030962923	0.0470360879567
1548.0464639	616.549319069	2540.59578297	376.0	-11.2718476999	-0.149188756176	-0.0273640418517	1330.93566452	550.751550176	2254.22369564	372.536480949	-0.998474971698	-0.0156011714328
1548.0464639	616.549319069	2540.59578297	376.0	-1.49642864735	0.0716194508718	0.0131363629625	1609.18279156	598.036165013	2502.57757986	295.358623283	1.11406645228	0.0174072883168
1548.0464639	616.549319069	2540.59578297	376.0	-5.34664666192	-0.0952934893928	-0.0174786297492	1415.52953908	637.924696577	2404.75910334	351.304867686	0.477067157789	0.00745417434045
1548.0464639	616.549319069	2540.59578297	376.0	14.2654190097	0.208920223811	0.038319923663	1789.69824944	764.760074567	2903.02241675	348.564092746	3.02895910109	0.0473274859546
1548.0464639	616.549319069	2540.59578297	376.0	2.56214317149	0.107186160689	0.0196599707794	1654.27425597	551.188379909	2605.68948434	400.226848459	1.68502597462	0.0263285308535
1548.0464639	616.549319069	2540.59578297	376.0	13.448846539	0.298341472095	0.0547214732383	1887.38676105	588.921270814	2882.276611	405.968579135	3.05078555526	0.0476685243009
1548.0464639	616.549319069	2540.59578297	376.0	-11.591403045	-0.158517752791	-0.0290751564179	1299.13233491	511.400265168	2246.10508602	435.572485944	-1.44461954645	-0.0225721804133
1548.0464639	616.549319069	2540.59578297	376.0	3.14363615404	0.0709668446826	0.0130166626344	1611.75732627	723.127631383	2620.46287053	285.577912877	1.74364367998	0.0272444324996
1548.0464639	616.549319069	2540.59578297	376.0	-0.394269071952	0.0357519613363	0.006557586452	1567.76664178	611.673745977	2530.57899955	351.13861179	1.31177596111	0.0204964993924
1548.0464639	616.549319069	2540.59578297	376.0	-9.66203147663	-0.100182775965	-0.0183754174551	1374.13447768	500.24907716	2295.12261872	420.739063879	-0.962641018131	-0.0150412659083
1548.0464639	616.549319069	2540.59578297	376.0	-7.95974349139	-0.0638680325862	-0.0117146061237	1451.54903386	602.193282846	2338.37087549	284.628558779	0.00266456468574	4.16338232148e-05
1548.0464639	616.549319069	2540.59578297	376.0	-0.2091356745	0.0683729047503	0.0125408849505	1606.57982789	550.111167689	2535.28249084	378.591495258	1.26174006747	0.0197146885542
1548.0464639	616.549319069	2540.59578297	376.0	-4.45608744653	-0.1673945004	-0.0307033199559	1328.45288759	644.558191121	2427.38461321	454.373534507	0.342826061207	0.00535665720636
1548.0464639	616.549319069	2540.59578297	376.0	-9.1586840687	-0.0729780711508	-0.0133855596388	1408.3513425	487.42953636	2307.91064174	412.129762884	-0.836052860516	-0.0130633259456
1548.0464639	616.549319069	2540.59578297	376.0	-13.4402779039	-0.207563800356	-0.038071129926	1239.04539373	512.804366136	2199.13264932	447.282889455	-1.89395380408	-0.0295930281888
1548.0464639	616.549319069	2540.59578297	376.0	-19.0440776169	-0.242234684238	-0.0444304263093	1185.48764357	467.723855618	2056.76275013	403.551250942	-3.04517797539	-0.0475809058655
1548.0464639	616.549319069	2540.59578297	376.0	18.4125943091	0.263449788596	0.0483216780257	1852.80339922	737.539358471	3008.38537752	418.042619829	3.51337939487	0.0548965530449
1548.0464639	616.549319069	2540.59578297	376.0	-4.03816793808	-0.0303098220069	-0.00555939508564	1482.86880024	550.882108191	2438.00225862	404.251350189	0.465114234525	0.00726740991445
1548.0464639	616.549319069	2540.59578297	376.0	-7.5119430308	-0.00475773664634	-0.000872658959343	1504.60592808	469.806489259	2349.74767511	375.335257772	-0.323537224385	-0.00505526913101
1548.0464639	616.549319069	2540.59578297	376.0	16.2907191428	0.275076434732	0.0504542250058	1866.60273546	740.711515377	2954.47710652	347.162855683	3.26700507034	0.051046954224
1548.0464639	616.549319069	2540.59578297	376.0	-7.90422080993	-0.200175989874	-0.0367160656408	1302.34186917	681.373543148	2339.78148239	356.066070076	0.036789701151	0.000574839080484
1548.0464639	616.549319069	2540.59578297	376.0	-2.93623402626	-0.253782559803	-0.0465485252756	1250.39155094	745.983503504	2465.99794512	469.622890677	0.748546969367	0.0116960463964
1548.0464639	616.549319069	2540.59578297	376.0	-9.08909196783	-0.228402954853	-0.0418934253215	1266.99558398	664.4197267	2309.67869572	378.263385045	-0.29340656713	-0.0045844776114
1548.0464639	616.549319069	2540.59578297	376.0	-0.495173631801	0.0555470177863	0.0101883745022	1591.18948716	576.667052713	2528.01542256	360.158882684	1.26171402875	0.0197142816992
1548.0464639	616.549319069	2540.59578297	376.0	-11.4580166328	-0.114402664684	-0.0209836142121	1353.46417498	494.570817929	2249.49389558	401.458902678	-1.30606281328	-0.0204072314575
1548.0464639	616.549319069	2540.59578297	376.0	-16.2146993589	-0.219942070269	-0.0403415389342	1241.2268492	541.263569304	2128.64581483	346.155396333	-2.05472585039	-0.0321050914124
1548.0464639	616.549319069	2540.59578297	376.0	-8.58891152423	-0.0482731753773	-0.0088542141191	1458.87012063	522.270036276	2322.38625898	341.246102078	-0.344526130986	-0.00538322079666
1548.0464639	616.549319069	2540.59578297	376.0	5.15654829945	0.251508148953	0.0461313552738	1825.09789578	473.497072481	2671.60283161	373.007863345	2.05814004286	0.0321584381697
1548.0464639	616.549319069	2540.59578297	376.0	-7.5597213368	-0.00344459689571	-0.000631804272875	1505.98965322	467.620829829	2348.53382148	374.923338435	-0.337162909262	-0.00526817045722
1548.0464639	616.549319069	2540.59578297	376.0	-3.34968121822	-0.128354641497	-0.0235426708542	1382.88610727	705.674326442	2455.49392319	366.933489483	0.892544384549	0.0139460060086
1548.0464639	616.549319069	2540.59578297	376.0	-15.3956801317	-0.200461272906	-0.036768391949	1269.20302052	549.466138416	2149.45378278	330.784623848	-1.80622950818	-0.0282223360653
1548.0464639	616.549319069	2540.59578297	376.0	-0.308499343873	-0.0102347096452	-0.00187723948005	1511.90040561	608.265632081	2532.75806165	412.592023956	1.22527278798	0.0191448873122
1548.0464639	616.549319069	2540.59578297	376.0	-2.21958243682	0.036540902584	0.00670229321056	1567.80651332	552.65714083	2484.20516518	363.741511026	0.934959706863	0.0146087454197
1548.0464639	616.549319069	2540.59578297	376.0	-9.64614051008	-0.166016991036	-0.030450658664	1312.83702186	569.603912387	2295.52634395	413.085409705	-0.750631508588	-0.0117286173217
1548.0464639	616.549319069	2540.59578297	376.0	-3.83325384701	-0.126225067435	-0.0231520666608	1371.91499788	617.2227379	2443.20829738	454.070561597	0.421929639324	0.00659265061444
1548.0464639	616.549319069	2540.59578297	376.0	10.5038088346	0.234251090215	0.0429660840452	1811.95615491	634.502442742	2807.45510727	360.996509619	2.7082485192	0.0423163831125
1548.0464639	616.549319069	2540.59578297	376.0	12.5799986331	0.258473047036	0.0474088494198	1839.68252655	608.918376613	2860.20269774	411.601794573	2.97389352097	0.0464670862651
1548.0464639	616.549319069	2540.59578297	376.0	-9.63988862655	-0.220369813397	-0.0404199951205	1262.04470536	617.713932001	2295.68517904	415.926541677	-0.646234186107	-0.0100974091579
1548.0464639	616.549319069	2540.59578297	376.0	12.7181992695	0.22331586058	0.0409603559391	1805.91171895	747.886992525	2863.71381728	309.915105799	2.76222872769	0.0431598238701
1548.0464639	616.549319069	2540.59578297	376.0	-14.9298801243	-0.293517753026	-0.0538367118537	1176.95436671	601.597956928	2161.28787813	382.735554493	-1.70634765831	-0.0266616821611
1548.0464639	616.549319069	2540.59578297	376.0	-3.59210504624	0.0791043982368	0.0145092439906	1618.16581105	546.400595964	2449.33491364	284.768506633	0.738205890332	0.0115344670364
1548.0464639	616.549319069	2540.59578297	376.0	-7.83901479159	-0.103624632937	-0.0190067191741	1387.57459913	549.709471129	2341.43810375	404.154033486	-0.354461903725	-0.0055384672457
1548.0464639	616.549319069	2540.59578297	376.0	-10.6640952489	-0.259747251656	-0.0476425626662	1247.13213112	719.168150123	2269.66422878	303.363947539	-0.365636994133	-0.00571307803333
1548.0464639	616.549319069	2540.59578297	376.0	-2.31278956951	-0.237854207632	-0.0436269639825	1270.25148636	769.745368183	2481.83714869	441.840294152	0.984760669065	0.0153868854541
1548.0464639	616.549319069	2540.59578297	376.0	13.0752353839	0.27263723745	0.0500068300532	1860.87687471	667.272372252	2872.78466174	344.635414782	2.9079767151	0.0454371361734
1548.0464639	616.549319069	2540.59578297	376.0	-14.9952315689	-0.204666002313	-0.0375396189129	1264.50855282	553.490269468	2159.62756208	341.628739794	-1.73460447766	-0.0271031949634
1548.0464639	616.549319069	2540.59578297	376.0	0.0156374266682	0.0482043414134	0.00884158866717	1580.30563133	534.257282564	2540.99306677	426.430152879	1.16494413201	0.0182022520626
1548.0464639	616.549319069	2540.59578297	376.0	-2.64295002085	0.018198363737	0.00333792438317	1541.0872012	516.500035888	2473.44910619	415.861869105	0.657548742234	0.0102741990974
1548.0464639	616.549319069	2540.59578297	376.0	-1.9793775694	-0.183242441911	-0.0336101324122	1326.09225928	752.947811455	2490.30779991	411.267729173	1.09894742677	0.0171710535432
1548.0464639	616.549319069	2540.59578297	376.0	8.91011334434	0.216442275942	0.0396996104075	1790.68315153	639.887938355	2766.96574685	336.394656967	2.49870129785	0.0390422077789
1548.0464639	616.549319069	2540.59578297	376.0	-12.2663059688	-0.0880503438143	-0.0161500997458	1382.99656393	470.934303409	2228.9585308	375.027663462	-1.44481142016	-0.02257517844
1548.0464639	616.549319069	2540.59578297	376.0	4.44480063811	0.0715432403048	0.013122384502	1610.43481466	604.239929069	2653.52020054	438.84545681	1.94306942139	0.0303604597092
1548.0464639	616.549319069	2540.59578297	376.0	6.41674729582	0.0382386961241	0.00701370068307	1573.17770155	712.402079759	2703.61939417	418.039612858	2.30104033352	0.0359537552113
1548.0464639	616.549319069	2540.59578297	376.0	12.0972027151	0.288268596649	0.0528739172136	1873.19977812	562.684060513	2847.936805	412.052966367	2.91661019183	0.0455720342474
1548.0464639	616.549319069	2540.59578297	376.0	13.1746872914	0.162551979083	0.0298151098832	1735.11495517	758.615179364	2875.31133271	381.581198174	3.01795693175	0.0471555770586
1548.0464639	616.549319069	2540.59578297	376.0	10.2716068489	0.246837480568	0.0452746662817	1828.88599823	668.569208437	2801.55579341	304.10058675	2.52537407317	0.0394589698933
1548.0464639	616.549319069	2540.59578297	376.0	14.5158205032	0.205983985006	0.0377813618867	1782.04021422	693.648444508	2909.38410653	433.695447806	3.19222388388	0.0498784981856
1548.0464639	616.549319069	2540.59578297	376.0	15.1618952138	0.242319043809	0.0444458994514	1828.43230176	744.032479071	2925.79825338	353.333472549	3.11168115209	0.0486200180014
1548.0464639	616.549319069	2540.59578297	376.0	-12.5714999119	-0.288295575267	-0.0528788656028	1173.30635599	584.045835106	2221.20478635	463.852595257	-1.55959151474	-0.0243686174178
1548.0464639	616.549319069	2540.59578297	376.0	3.30698612225	-0.0394924529316	-0.00724366341372	1479.65175142	681.78761296	2624.61293293	463.17356855	1.77245795312	0.0276946555175
1548.0464639	616.549319069	2540.59578297	376.0	-10.4278335185	-0.268968010141	-0.0493338243105	1242.30326088	751.127956873	2275.66668434	282.235466588	-0.268714202072	-0.00419865940737
1548.0464639	616.549319069	2540.59578297	376.0	-4.68305628714	-0.0689188862999	-0.0126410283015	1445.68253311	630.732084388	2421.61825242	345.203634923	0.601537886039	0.00939902946936
1548.0464639	616.549319069	2540.59578297	376.0	13.8154888576	0.290111539979	0.0532119479053	1884.18178016	693.42196943	2891.59151028	313.98776069	2.86135207127	0.0447086261137
1548.0464639	616.549319069	2540.59578297	376.0	10.5157477513	0.271071979338	0.0497197320869	1855.14180052	615.950415258	2807.75842688	336.666211103	2.65093658683	0.0414208841692
1548.0464639	616.549319069	2540.59578297	376.0	10.332018919	0.162828515387	0.0298658318759	1729.85354738	679.466080813	2803.09061992	393.770991721	2.7451641346	0.0428931896032
1548.0464639	616.549319069	2540.59578297	376.0	-3.49076592155	0.020283854289	0.0037204428263	1543.3465784	505.829604833	2451.90953117	402.733347942	0.516169141747	0.0080651428398
1548.0464639	616.549319069	2540.59578297	376.0	11.2376541764	0.215559103255	0.0395376198193	1790.04754201	636.070669466	2826.09915108	399.980939597	2.83477983006	0.0442934348447
1548.0464639	616.549319069	2540.59578297	376.0	-3.07289319278	0.0220429976517	0.00404310301756	1544.00776809	498.547316335	2462.5259881	419.97090367	0.524809331194	0.00820014579991
1548.0464639	616.549319069	2540.59578297	376.0	0.0408687999938	0.00341562001286	0.000626489364062	1530.92966143	709.219622595	2541.63409398	301.484809948	1.39892967435	0.0218582761616
1548.0464639	616.549319069	2540.59578297	376.0	-1.27412350541	0.0337570909599	0.00619168946439	1556.15623019	486.873196078	2508.22545492	465.196028651	0.68622725377	0.0107223008402
1548.0464639	616.549319069	2540.59578297	376.0	10.5336487382	0.116540395604	0.0213757145274	1669.17761871	682.836094072	2808.2132186	456.199505822	2.77009108812	0.0432826732519
1548.0464639	616.549319069	2540.59578297	376.0	5.70151789087	0.0147549429859	0.00270633583747	1543.75559616	688.159523909	2685.44830607	453.533186002	2.15405842337	0.0336571628651
1548.0464639	616.549319069	2540.59578297	376.0	3.67807088127	0.138729113391	0.0254455453762	1693.84410788	511.555617872	2634.04069667	428.640970921	1.78364102052	0.0278693909456
1548.0464639	616.549319069	2540.59578297	376.0	9.05002434068	0.184123032468	0.0337716493888	1752.52375272	617.72611872	2770.52031972	400.270448283	2.59518818919	0.0405498154561
1548.0464639	616.549319069	2540.59578297	376.0	-7.27014420536	-0.227981934271	-0.0418162021774	1276.40826447	712.704646609	2355.89080587	366.777894794	0.186308573431	0.00291107145986
1548.0464639	616.549319069	2540.59578297	376.0	5.12311138463	0.228415691813	0.0418957615211	1799.06605575	483.39660419	2670.75333476	388.290674821	2.05110971859	0.032048589353
1548.0464639	616.549319069	2540.59578297	376.0	-11.8127052391	-0.0644682807087	-0.0118247029913	1431.95753732	492.650757474	2240.48269181	315.874397012	-1.06693195283	-0.0166708117629
1548.0464639	616.549319069	2540.59578297	376.0	-3.22034614633	-0.035778764543	-0.00656250266746	1485.08217217	655.266186059	2458.77980458	318.43144635	0.89878580678	0.0140435282309
1548.0464639	616.549319069	2540.59578297	376.0	0.0193759086726	0.00649061785548	0.00119050217452	1533.40878352	635.569435678	2541.08804649	372.109827289	1.37817630291	0.0215340047329
1548.0464639	616.549319069	2540.59578297	376.0	-5.41709868874	0.0903882115809	0.0165789089473	1633.85801119	483.530370853	2402.96920212	285.580820078	0.364771922268	0.00569956128544
1548.0464639	616.549319069	2540.59578297	376.0	2.90925838533	0.186811569867	0.0342647780388	1753.0976287	467.147781139	2614.50827882	394.262868982	1.70255982952	0.0266024973362
1548.0464639	616.549319069	2540.59578297	376.0	-10.6672289533	-0.220066180615	-0.0403643031209	1272.5406586	641.48010446	2269.58461402	355.563850962	-0.604677859555	-0.00944809155555
1548.0464639	616.549319069	2540.59578297	376.0	-18.6623851701	-0.233402666746	-0.0428104671213	1199.88292722	479.003220335	2066.46001233	387.573864783	-2.88632846168	-0.0450988822138
1548.0464639	616.549319069	2540.59578297	376.0	0.0997531523845	0.129054812757	0.0236710955168	1682.84575336	469.398128421	2543.13010735	390.886225569	1.22240344483	0.0191000538255
1548.0464639	616.549319069	2540.59578297	376.0	-6.82779050232	-0.146376092128	-0.026848146025	1361.56837895	672.70858036	2367.12922539	332.852266081	0.27355038127	0.00427422470734
1548.0464639	616.549319069	2540.59578297	376.0	10.3569573014	0.0851993815592	0.0156271793029	1632.93242621	751.162620228	2803.72420341	419.629156972	2.77549602644	0.0433671254131
1548.0464639	616.549319069	2540.59578297	376.0	-7.05754527053	-0.0819299573822	-0.0150275050224	1419.01991989	557.783850613	2361.29208544	384.488314938	-0.0887909958504	-0.00138735931016
1548.0464639	616.549319069	2540.59578297	376.0	-0.176275112249	0.0675573254012	0.0123912922599	1602.40720115	487.053386366	2536.1173449	446.656757379	0.997498406377	0.0155859125996
1548.0464639	616.549319069	2540.59578297	376.0	3.85819496402	-0.0232456481286	-0.00426369187979	1498.70785194	682.602746297	2638.61692152	457.306323283	1.87231251637	0.0292548830682
1548.0464639	616.549319069	2540.59578297	376.0	0.56490325816	-0.00653671430292	-0.00119895713553	1519.72821561	698.016348764	2554.94769132	337.203126948	1.51078427451	0.0236060042892
1548.0464639	616.549319069	2540.59578297	376.0	3.82317316197	0.101858481263	0.0186827735259	1648.54673416	642.932603774	2637.72715909	346.247821157	1.9323675715	0.0301932433048
1548.0464639	616.549319069	2540.59578297	376.0	12.3730749287	0.177612598456	0.0325775125562	1750.75687201	721.143302384	2854.94560283	383.045428436	2.9414389591	0.0459599837359
1548.0464639	616.549319069	2540.59578297	376.0	3.55820235044	0.0927572278469	0.0170134313732	1636.96070745	614.40856149	2630.99532183	379.626052896	1.89114580098	0.0295491531403
1548.0464639	616.549319069	2540.59578297	376.0	-19.0506076424	-0.269168086773	-0.0493705221521	1199.7271532	569.146287781	2056.59684858	287.723407597	-2.49333070298	-0.0389582922341
1548.0464639	616.549319069	2540.59578297	376.0	3.56537375762	0.15990500347	0.0293296044515	1718.7726903	580.273398959	2631.1775183	332.131429036	1.86587440026	0.0291542875041
1548.0464639	616.549319069	2540.59578297	376.0	2.79402929538	-0.0835053900775	-0.0153164691998	1431.63832153	724.483764971	2611.58077342	455.458686915	1.74744714443	0.0273038616317
1548.0464639	616.549319069	2540.59578297	376.0	14.7456533248	0.254303597876	0.0466440935209	1840.83864592	706.630488606	2915.22322951	367.754094978	3.11373779268	0.0486521530106
1548.0464639	616.549319069	2540.59578297	376.0	7.85123844585	0.236823413724	0.043437896868	1810.0306341	542.09229991	2740.06401583	387.941081827	2.4279370864	0.037936516975
1548.0464639	616.549319069	2540.59578297	376.0	4.09257113003	0.165296220403	0.0303184556866	1725.91526157	580.657743608	2644.57147251	337.998467335	1.94114822002	0.0303304409378
1548.0464639	616.549319069	2540.59578297	376.0	-7.62660039667	0.0158571918929	0.0029085091513	1536.49891639	469.935428325	2346.83469491	340.400350188	-0.21871070106	-0.00341735470407
1548.0464639	616.549319069	2540.59578297	376.0	-11.6602262774	-0.303521692918	-0.0556716237927	1172.5705071	630.997223308	2244.35656588	440.788835467	-1.14426192769	-0.0178790926202
1548.0464639	616.549319069	2540.59578297	376.0	9.25584380746	0.30765027506	0.0564288839069	1894.47070046	531.392604906	2775.74936042	349.886055046	2.54409995386	0.0397515617791
1548.0464639	616.549319069	2540.59578297	376.0	1.33759316456	0.0644881833971	0.0118283535211	1602.30594844	614.332447707	2574.5786185	357.940222356	1.57705516282	0.024641486919
1548.0464639	616.549319069	2540.59578297	376.0	-12.5272246464	-0.103063580255	-0.0189038114922	1366.62764544	482.283371652	2222.32964188	373.41862478	-1.46931620922	-0.022958065769
1548.0464639	616.549319069	2540.59578297	376.0	6.22707755495	0.193214674342	0.0354392286026	1761.76716772	633.924768109	2698.80065273	303.108716906	2.12943623081	0.0332724411064
1548.0464639	616.549319069	2540.59578297	376.0	-13.8869519964	-0.175054838924	-0.0321083710426	1289.24542786	528.334675761	2187.78446616	370.204362543	-1.64597723871	-0.0257183943549
1548.0464639	616.549319069	2540.59578297	376.0	-3.43253073172	0.0470333339045	0.00862680372422	1580.83293398	554.514755774	2453.38905195	318.041362197	0.77677736085	0.0121371462633
1548.0464639	616.549319069	2540.59578297	376.0	-4.34726271318	-0.10645784933	-0.0195263846901	1405.43443673	672.96405479	2430.1494098	351.750918283	0.702489117058	0.010976392454
1548.0464639	616.549319069	2540.59578297	376.0	-10.5094090406	-0.107254949497	-0.0196725879489	1358.99242883	488.789320183	2273.59418007	425.81243105	-1.2149558973	-0.0189836858953
1548.0464639	616.549319069	2540.59578297	376.0	-0.388346898248	0.000583283673529	0.000106985266605	1527.426483	707.461976952	2530.72945805	295.840998095	1.32860610581	0.0207594704033
1548.0464639	616.549319069	2540.59578297	376.0	-11.6258064676	-0.308623458121	-0.0566073841013	1163.1652824	619.747915915	2245.23103412	462.3178358	-1.25452423608	-0.0196019411887
1548.0464639	616.549319069	2540.59578297	376.0	-5.70938607699	-0.181226751042	-0.0332404165521	1322.50978544	686.606961097	2395.54336106	386.426614524	0.398252804424	0.00622270006913
1548.0464639	616.549319069	2540.59578297	376.0	-0.666234384179	-0.0910253355016	-0.0166957695344	1420.03844957	666.64946469	2523.6694603	436.981546035	1.16165128939	0.0181508013967
1548.0464639	616.549319069	2540.59578297	376.0	0.937191855182	-0.0190023139565	-0.00348538407125	1506.14989392	765.346552181	2564.40603972	292.909593614	1.51839938814	0.0237249904397
1548.0464639	616.549319069	2540.59578297	376.0	0.583206483611	-0.039517714946	-0.00724829694534	1482.79431028	733.570353265	2555.4127023	339.048038746	1.53527640174	0.0239886937772
1548.0464639	616.549319069	2540.59578297	376.0	-1.11035458983	0.0365642843827	0.00670658187504	1568.59591308	601.379129398	2512.38616108	342.411118601	1.19418705766	0.0186591727759
1548.0464639	616.549319069	2540.59578297	376.0	1.55836072328	0.134401565216	0.0246517911255	1686.01141673	579.296845526	2580.18742979	314.879167526	1.57386146873	0.0245915854489
1548.0464639	616.549319069	2540.59578297	376.0	-15.5137660937	-0.261817502851	-0.0480222859229	1176.43864967	508.575884986	2146.45369581	461.439161153	-2.3889954577	-0.0373280540266
1548.0464639	616.549319069	2540.59578297	376.0	-2.41263743309	0.123689691547	0.0226870307313	1674.5136307	490.968931507	2479.30041808	313.817855877	0.909957775796	0.0142180902468
1548.0464639	616.549319069	2540.59578297	376.0	1.55246585154	0.105783035404	0.0194026110425	1652.42293696	557.539215448	2580.03766492	370.075512516	1.56886903908	0.0245135787356
1548.0464639	616.549319069	2540.59578297	376.0	0.372897154888	-0.106032075108	-0.0194482896383	1404.70157402	694.14986278	2550.06959236	451.218155562	1.33368734833	0.0208388648176
1548.0464639	616.549319069	2540.59578297	376.0	2.78795909194	0.00449174198297	0.000823870503113	1528.87247081	619.260930798	2611.42655409	463.293152483	1.63083331605	0.0254817705633
1548.0464639	616.549319069	2540.59578297	376.0	-6.56809734943	-0.0299446874484	-0.00549242249604	1488.96204724	570.002260478	2373.72697869	314.762670968	0.211153653087	0.00329927582949
1548.0464639	616.549319069	2540.59578297	376.0	-6.70089602268	-0.0209767591333	-0.00384753469062	1487.73757141	498.711075654	2370.35310119	383.904454131	-0.118624407549	-0.00185350636796
1548.0464639	616.549319069	2540.59578297	376.0	5.0402505918	0.00661279632995	0.00121291201943	1536.4683314	740.789404095	2668.64817695	391.390441454	2.14617041306	0.033533912704
1548.0464639	616.549319069	2540.59578297	376.0	6.47633221414	0.201088740629	0.0368834814067	1771.26903227	646.773676864	2705.13320609	287.090496955	2.09852265575	0.0327894164962
1548.0464639	616.549319069	2540.59578297	376.0	0.364344647876	0.0519052321175	0.00952040207585	1585.26662478	541.25032842	2549.85230773	423.335354523	1.24664911625	0.0194788924415
1548.0464639	616.549319069	2540.59578297	376.0	-4.40286166821	-0.187919771034	-0.0344680431097	1322.92776836	757.002184479	2428.73686509	348.806912252	0.789625411599	0.0123378970562
1548.0464639	616.549319069	2540.59578297	376.0	0.0189612309856	-0.160202747115	-0.0293842162719	1350.25741891	758.15717723	2541.0775112	432.662915059	1.38934393774	0.0217084990273
1548.0464639	616.549319069	2540.59578297	376.0	-12.8962705746	-0.202545450767	-0.0371506696198	1253.68078691	533.190606709	2212.95367659	426.082282974	-1.62690257731	-0.0254203527704
1548.0464639	616.549319069	2540.59578297	376.0	13.9638378642	0.266063893664	0.0488011543771	1853.48833891	755.933395207	2895.36045888	285.93872477	2.93129565879	0.0458014946686
1548.0464639	616.549319069	2540.59578297	376.0	-13.4313449813	-0.266387188922	-0.0488604528471	1199.14755526	584.799442788	2199.35959878	415.412600727	-1.54843443948	-0.0241942881169
1548.0464639	616.549319069	2540.59578297	376.0	18.6865096726	0.254889901007	0.0467516326131	1841.43638204	723.556619107	3015.34445969	450.35145854	3.57289198426	0.0558264372541
1548.0464639	616.549319069	2540.59578297	376.0	-17.2440935588	-0.188412813289	-0.0345584763919	1262.64862754	497.305963988	2102.4930692	342.538477677	-2.40597277379	-0.0375933245904
1548.0464639	616.549319069	2540.59578297	376.0	2.41606430692	0.215089820846	0.0394515445425	1780.42672027	528.88973324	2601.97821086	292.661757353	1.63338615553	0.0255216586801
1548.0464639	616.549319069	2540.59578297	376.0	1.31230770843	0.112230664805	0.0205852283208	1660.61583943	533.108027461	2573.93621727	380.212350381	1.50268681463	0.0234794814785
1548.0464639	616.549319069	2540.59578297	376.0	17.7564651563	0.200709620209	0.0368139435452	1778.05002905	744.216035507	2991.71578793	469.449723376	3.51164462041	0.0548694471939
1548.0464639	616.549319069	2540.59578297	376.0	1.66867193089	0.10784410575	0.0197806503577	1653.85067988	622.635340456	2582.98999167	306.503971335	1.59048416399	0.0248513150624
1548.0464639	616.549319069	2540.59578297	376.0	-7.456905117	-0.128418718678	-0.023554423822	1358.23862518	565.036476075	2351.14596602	427.870864765	-0.339825210223	-0.00530976890974
1548.0464639	616.549319069	2540.59578297	376.0	5.36560263442	0.114026895469	0.0209146910251	1663.67094657	622.085439751	2676.91405723	391.157670905	2.13801918677	0.0334065497932
1548.0464639	616.549319069	2540.59578297	376.0	11.424381856	0.296425789255	0.0543701007437	1883.86192002	573.412148341	2830.84314663	373.569078268	2.81051002486	0.0439142191384
1548.0464639	616.549319069	2540.59578297	376.0	-12.8331846376	-0.266881109533	-0.0489510472365	1197.30777915	583.46117243	2214.55643524	433.78748366	-1.49582124641	-0.0233722069751
1548.0464639	616.549319069	2540.59578297	376.0	9.1548739563	0.191364324545	0.035099839425	1765.10452239	708.625400363	2773.18412464	299.454201882	2.41274862109	0.0376991972045
1548.0464639	616.549319069	2540.59578297	376.0	14.7172410853	0.19407814166	0.0355976048532	1768.15709635	696.209210956	2914.50138935	450.135082046	3.2200115565	0.0503126805704
1548.0464639	616.549319069	2540.59578297	376.0	-2.86784973758	-0.195528069492	-0.0358635490632	1313.98549254	757.796609221	2467.73531347	395.953211712	0.984574132422	0.0153839708191
1548.0464639	616.549319069	2540.59578297	376.0	1.32123751849	0.00930219718849	0.00170619904411	1533.51446487	587.425034568	2574.16308764	453.223588206	1.37530486185	0.0214891384664
1548.0464639	616.549319069	2540.59578297	376.0	-5.42025887003	-0.00287501722759	-0.000527332580263	1512.73335128	501.97132532	2402.88891469	388.184238084	0.153472066131	0.0023980010333
1548.0464639	616.549319069	2540.59578297	376.0	9.88624033112	0.270103970228	0.0495421808929	1852.89365245	602.415015084	2791.76518791	336.456520377	2.58847043774	0.0404448505897
1548.0464639	616.549319069	2540.59578297	376.0	5.32060944481	0.0435320275497	0.00798459786312	1578.79968351	688.052462967	2675.77096215	408.918815672	2.15244513627	0.0336319552542
1548.0464639	616.549319069	2540.59578297	376.0	-0.0660837038972	0.0233946502279	0.00429102168523	1553.36980217	630.076269063	2538.91686317	355.470791939	1.37408966688	0.0214701510451
1548.0464639	616.549319069	2540.59578297	376.0	-11.9923668952	-0.108660494477	-0.0199303915036	1349.73885126	470.718264568	2235.91821535	415.461099526	-1.5618754375	-0.0244043037109
1548.0464639	616.549319069	2540.59578297	376.0	-20.6288550238	-0.29085973582	-0.0533491811849	1173.430554	560.488874817	2016.49996216	282.580533345	-2.86075596798	-0.0446993119997
1548.0464639	616.549319069	2540.59578297	376.0	3.52103740307	0.169850051069	0.0311537144294	1730.24162592	605.803818524	2630.05111075	294.005666302	1.7919359244	0.0279989988187
1548.0464639	616.549319069	2540.59578297	376.0	-9.95472630493	-0.112754016755	-0.0206812209749	1356.8343026	502.178710031	2287.68642626	428.67341363	-1.06391029209	-0.0166235983139
1548.0464639	616.549319069	2540.59578297	376.0	-7.43977523637	-0.179214832264	-0.0328713925649	1307.76645702	610.789155299	2351.58116705	433.025554735	-0.258615653373	-0.00404086958396
1548.0464639	616.549319069	2540.59578297	376.0	10.0169123704	0.30695840053	0.0563019810216	1892.38221496	494.65598765	2795.08503623	408.046833624	2.67372969974	0.0417770265585
1548.0464639	616.549319069	2540.59578297	376.0	9.40880633545	0.211525883365	0.0387978509474	1787.41909372	683.316849667	2779.63551995	308.899576568	2.46887310624	0.038576142285
1548.0464639	616.549319069	2540.59578297	376.0	8.61397725776	0.178819691666	0.0327989162997	1747.23149939	637.564375986	2759.44212592	374.646250547	2.53441352834	0.0396002113804
1548.0464639	616.549319069	2540.59578297	376.0	-12.8756325075	-0.334764303365	-0.0614021099348	1171.96569056	726.564034776	2213.47800645	314.94828111	-0.810129517747	-0.0126582737148
1548.0464639	616.549319069	2540.59578297	376.0	10.9815691929	0.195103899212	0.0357857482046	1769.50597599	695.802727992	2819.59306679	354.284362802	2.75102290154	0.0429847328365
1548.0464639	616.549319069	2540.59578297	376.0	9.12803148426	0.337867137112	0.061971228377	1931.76863795	535.584849381	2772.50216592	305.148678595	2.41312899192	0.0377051404988
1548.0464639	616.549319069	2540.59578297	376.0	-0.00515643386379	0.0244724633234	0.00448871300869	1554.94233322	680.130313789	2540.46477883	305.39213182	1.3859121569	0.0216548774516
1548.0464639	616.549319069	2540.59578297	376.0	13.8127942766	0.226760357384	0.0415921418533	1804.53240313	657.823611418	2891.52305187	429.167037322	3.11577486828	0.0486839823168
1548.0464639	616.549319069	2540.59578297	376.0	-20.2335740557	-0.280729793755	-0.0514911580623	1169.92444898	529.389849937	2026.54245376	327.22815485	-2.91506146858	-0.0455478354466
1548.0464639	616.549319069	2540.59578297	376.0	6.10430892009	0.216016408585	0.0396214982732	1785.37783894	510.370116559	2695.68159797	399.933642472	2.19098306583	0.0342341104035
1548.0464639	616.549319069	2540.59578297	376.0	21.3257402628	0.31198013463	0.0572230621112	1909.70533328	717.240604901	3082.39664077	455.450702586	3.86548495073	0.0603982023552
1548.0464639	616.549319069	2540.59578297	376.0	13.4133974117	0.216276099809	0.0396691305593	1790.52793119	632.571782215	2881.37599196	458.276278558	3.07666179126	0.0480728404884
1548.0464639	616.549319069	2540.59578297	376.0	-3.94580058087	-0.242885939254	-0.0445498788066	1258.51833158	722.165383612	2440.3489398	459.665224613	0.556826658062	0.00870041653221
1548.0464639	616.549319069	2540.59578297	376.0	7.90667947181	0.307059967956	0.0563206104101	1891.09964105	475.335250741	2741.4725482	375.037656407	2.41112961684	0.0376739002632
1548.0464639	616.549319069	2540.59578297	376.0	7.88839379364	0.0276289772668	0.00506767741504	1559.95770543	716.101911278	2741.00798303	464.948366319	2.44813583596	0.0382521224369
1548.0464639	616.549319069	2540.59578297	376.0	-8.17847601604	-0.1718066225	-0.0315125866654	1314.8030448	600.572493886	2332.81376619	417.438227504	-0.374546662563	-0.00585229160254
1548.0464639	616.549319069	2540.59578297	376.0	-18.3257405915	-0.253377119399	-0.046474159831	1184.42124929	497.59021882	2075.0127903	393.001322194	-2.76833454836	-0.0432552273181
1548.0464639	616.549319069	2540.59578297	376.0	-10.1562373928	-0.183216096617	-0.0336053001865	1321.30616423	662.48237548	2282.56684406	298.778304351	-0.35144466975	-0.00549132296484
1548.0464639	616.549319069	2540.59578297	376.0	10.9859445805	0.104239225805	0.0191194471396	1654.67492949	708.05685962	2819.7042277	456.972438584	2.82890009905	0.0442015640477
1548.0464639	616.549319069	2540.59578297	376.0	1.22579375715	0.0557344189258	0.0102227474185	1591.59965205	600.992966463	2571.73824747	379.145628957	1.53593537737	0.0239989902714
1548.0464639	616.549319069	2540.59578297	376.0	-13.2208363586	-0.137838771953	-0.0252822399034	1332.72733829	512.530281463	2204.70777197	359.45015222	-1.49622352135	-0.0233784925211
1548.0464639	616.549319069	2540.59578297	376.0	12.9711895784	0.296119547673	0.0543139302408	1890.78550759	680.433155638	2870.1412784	298.922615164	2.72753222946	0.0426176910854
1548.0464639	616.549319069	2540.59578297	376.0	0.285365731483	-0.0695982103409	-0.0127656291895	1447.31697893	701.328097127	2547.84577271	399.200696652	1.44037081025	0.0225057939102
1548.0464639	616.549319069	2540.59578297	376.0	-3.64517808132	-0.239122622138	-0.0438596152124	1266.51288209	745.685396852	2447.98654235	435.78826341	0.730838114892	0.0114193455452
1548.0464639	616.549319069	2540.59578297	376.0	-10.4011696062	-0.0414993732306	-0.00761177058523	1450.31767569	464.101146917	2276.34410657	361.925283968	-0.960682057149	-0.015010657143
1548.0464639	616.549319069	2540.59578297	376.0	7.29223551134	0.295180501173	0.0541416913376	1877.92303235	537.672269842	2725.86201085	310.266708664	2.24558095808	0.03508720247
1548.0464639	616.549319069	2540.59578297	376.0	4.05445346617	0.0351138324329	0.00644054153209	1569.19482493	702.019895509	2643.60305675	372.388336315	1.99991403818	0.0312486568465
1548.0464639	616.549319069	2540.59578297	376.0	-12.0099729106	-0.282885865333	-0.0518866224014	1222.66402124	712.801533747	2235.47091766	300.005362677	-0.642258926909	-0.010035295733
1548.0464639	616.549319069	2540.59578297	376.0	2.14517236455	0.103340936444	0.0189546838671	1649.09861365	501.251955654	2595.0959416	444.745372295	1.46525646906	0.0228946323291
1548.0464639	616.549319069	2540.59578297	376.0	9.48800702526	0.209194816276	0.0383702891189	1780.67894191	602.50564216	2781.64768934	398.463105263	2.63890625547	0.0412329102416
1548.0464639	616.549319069	2540.59578297	376.0	-1.76741487887	0.0937630092751	0.0171979107254	1638.28647619	485.792970828	2495.69291509	371.613468068	0.935858047548	0.0146227819929
1548.0464639	616.549319069	2540.59578297	376.0	9.99704567793	0.293205711406	0.053779477514	1878.90728693	564.442786485	2794.58030388	351.230230461	2.62765358759	0.0410570873062
1548.0464639	616.549319069	2540.59578297	376.0	10.5928877986	0.236973754971	0.0434654722985	1813.35827798	601.78912172	2809.71824367	394.570843969	2.75562558031	0.0430566496923
1548.0464639	616.549319069	2540.59578297	376.0	14.1716180613	0.270740081762	0.0496588557891	1857.31321937	649.922028938	2900.63931381	393.404065503	3.10945527839	0.0485852387248
1548.0464639	616.549319069	2540.59578297	376.0	-4.86605899441	-0.229003114841	-0.0420035060236	1275.73432603	728.979460795	2416.96889336	412.255106529	0.550334412075	0.00859897518867
1548.0464639	616.549319069	2540.59578297	376.0	-6.54967870821	-0.171647360868	-0.0314833750675	1339.14801089	728.4572315	2374.19492191	306.589679517	0.408459530598	0.00638218016559
1548.0464639	616.549319069	2540.59578297	376.0	7.56451521902	0.31861766897	0.0584405115499	1904.79267927	484.539191124	2732.77953762	343.447667231	2.34097922666	0.0365778004166
1548.0464639	616.549319069	2540.59578297	376.0	0.278702936268	0.0834487924315	0.0153060881202	1624.39884809	504.593015725	2547.67649801	418.684634199	1.20776127378	0.0188712699028
1548.0464639	616.549319069	2540.59578297	376.0	-10.3307763697	-0.274076505385	-0.0502708190362	1233.96347868	732.877091793	2278.13251417	311.2919437	-0.285308715124	-0.00445794867381
1548.0464639	616.549319069	2540.59578297	376.0	3.83326421563	0.0111734562427	0.00204942337541	1541.28193231	721.48967205	2637.98353198	375.211927621	1.98068913929	0.0309482678014
1548.0464639	616.549319069	2540.59578297	376.0	-9.9264776805	-0.214145568351	-0.0392783507615	1269.58644289	616.03107328	2288.40410962	402.786593447	-0.66025557535	-0.0103164933648
1548.0464639	616.549319069	2540.59578297	376.0	-3.67273662459	0.0348851772773	0.00639860184837	1566.22984001	573.497493016	2447.28639116	307.559058137	0.753964545725	0.0117806960269
1548.0464639	616.549319069	2540.59578297	376.0	-13.4050456392	-0.333824083735	-0.0612296558575	1169.1209017	710.10174676	2200.02775875	320.805110296	-0.960929040135	-0.0150145162521
1548.0464639	616.549319069	2540.59578297	376.0	17.0177738803	0.235115476973	0.0431246289385	1816.32259204	696.362892025	2972.94862852	460.263144457	3.43483519239	0.053669299881
1548.0464639	616.549319069	2540.59578297	376.0	-0.606926527868	-0.00586352145207	-0.00107548082393	1517.04906154	602.34860483	2525.17623319	405.778566826	1.18331941294	0.0184893658272
1548.0464639	616.549319069	2540.59578297	376.0	4.15064632486	0.169387646621	0.0310689007009	1731.34642648	551.736143855	2646.04692846	362.964358129	1.95300460393	0.0305156969364
1548.0464639	616.549319069	2540.59578297	376.0	-14.8825767114	-0.225004293807	-0.041270046553	1244.27655653	567.442385415	2162.48966664	350.770724692	-1.69784175563	-0.0265287774317
1548.0464639	616.549319069	2540.59578297	376.0	-8.9474948834	-0.230567052114	-0.042290361723	1253.624601	631.53367125	2313.27610528	428.117833031	-0.514987388991	-0.00804667795298
1548.0464639	616.549319069	2540.59578297	376.0	5.26219310519	-0.0334861913261	-0.00614200134374	1488.41563558	725.801337065	2674.28683909	460.069866445	2.10510293045	0.0328922332884
1548.0464639	616.549319069	2540.59578297	376.0	5.68526278081	0.0541037674806	0.00992365507715	1592.15448747	700.392615919	2685.03532943	392.488226037	2.21031211674	0.034536126824
1548.0464639	616.549319069	2540.59578297	376.0	-17.6510678489	-0.253631491327	-0.0465208164577	1207.44855893	552.392267517	2092.15349755	332.312671098	-2.30298634725	-0.0359841616757
1548.0464639	616.549319069	2540.59578297	376.0	6.29176247761	0.0493267087602	0.00904745208368	1584.34335507	657.95049956	2700.44403515	458.150180521	2.21160959116	0.0345563998619
1548.0464639	616.549319069	2540.59578297	376.0	5.86953927064	0.0518480887544	0.00950992090139	1588.87925719	688.131983837	2689.71705016	412.705809132	2.22252233722	0.034726911519
1548.0464639	616.549319069	2540.59578297	376.0	6.06685041489	-0.0151054268486	-0.00277062121214	1510.36350695	738.247388387	2694.72992877	446.119033429	2.24392958792	0.0350613998112
1548.0464639	616.549319069	2540.59578297	376.0	-15.5593072788	-0.165225569566	-0.0303054969857	1286.7470387	490.35467037	2145.29667838	368.194969308	-2.12727316827	-0.0332386432543
1548.0464639	616.549319069	2540.59578297	376.0	19.6821264503	0.322691767191	0.0591877782816	1921.86127457	667.811086825	3040.63905756	450.966696166	3.64891036226	0.0570142244104
1548.0464639	616.549319069	2540.59578297	376.0	18.7586829801	0.273106138806	0.0500928354377	1864.18420796	746.628825435	3017.1780917	406.365058302	3.58922983864	0.0560817162287
1548.0464639	616.549319069	2540.59578297	376.0	-2.11129237536	0.109791965906	0.0201379247809	1657.33908895	507.897316981	2486.95637791	321.719971983	0.970014335541	0.0151564739928
1548.0464639	616.549319069	2540.59578297	376.0	21.2265027158	0.32319309214	0.0592797307666	1923.2798671	704.384469035	3079.87541583	452.211079695	3.84171474366	0.0600267928697
1548.0464639	616.549319069	2540.59578297	376.0	-5.96037753709	-0.0292727784284	-0.00536918166331	1488.65838159	564.614712453	2389.16668261	335.893588567	0.289907507216	0.00452980480025
1548.0464639	616.549319069	2540.59578297	376.0	3.42252698126	0.274067000442	0.0502690756497	1848.25728284	470.858373713	2627.54835912	308.432702567	1.77823042256	0.0277848503525
1548.0464639	616.549319069	2540.59578297	376.0	-13.9698261577	-0.18330033165	-0.033620750486	1267.25251602	505.673695052	2185.67896872	412.752757648	-1.89058663851	-0.0295404162267
1548.0464639	616.549319069	2540.59578297	376.0	-20.2688564078	-0.221850574277	-0.0406915946949	1214.78134316	475.61805037	2025.64607181	335.246678283	-3.11531213151	-0.0486767520548
1548.0464639	616.549319069	2540.59578297	376.0	-0.784737007374	0.066866222769	0.0122645309554	1603.86035881	616.064719353	2520.65878765	300.733709491	1.23649186868	0.0193201854481
1548.0464639	616.549319069	2540.59578297	376.0	-13.5498228429	-0.311347964238	-0.0571071100949	1190.04678531	697.730803525	2196.34955522	308.571966391	-0.998358600618	-0.0155993531347
1548.0464639	616.549319069	2540.59578297	376.0	1.64388207625	-0.0208935930017	-0.00383228044786	1502.68252247	688.40908266	2582.36018167	391.268576541	1.64879236338	0.0257623806778
1548.0464639	616.549319069	2540.59578297	376.0	-0.70411051183	-0.0282992799621	-0.0051906236174	1489.78832079	607.453825823	2522.707181	425.465034382	1.11835205056	0.01747425079
1548.0464639	616.549319069	2540.59578297	376.0	2.09556493822	0.0673918637533	0.0123609434617	1606.21405795	645.906575872	2593.83561742	341.714983595	1.69972617213	0.0265582214395
1548.0464639	616.549319069	2540.59578297	376.0	-7.58558704506	-0.0295475794669	-0.00541958537544	1481.15120716	513.211158933	2347.87667839	353.514312289	-0.17753392463	-0.00277396757234
1548.0464639	616.549319069	2540.59578297	376.0	-1.0253041115	-0.153157766212	-0.0280920334211	1356.96555202	739.796745353	2514.54694995	417.784652571	1.23087043277	0.019232350512
1548.0464639	616.549319069	2540.59578297	376.0	2.92818265862	0.0195622692945	0.00358809047955	1549.01802332	654.690275032	2614.98906811	411.280769758	1.79352278162	0.0280237934629
1548.0464639	616.549319069	2540.59578297	376.0	-13.02106417	-0.229321665353	-0.0420619342174	1270.57657471	656.00295014	2209.78317577	283.203650913	-0.942074592813	-0.0147199155127
1548.0464639	616.549319069	2540.59578297	376.0	-13.8104522218	-0.239464026149	-0.0439222351704	1244.79370528	614.148857455	2189.72801621	330.785453475	-1.28333163707	-0.0200520568292
1548.0464639	616.549319069	2540.59578297	376.0	-14.1968701561	-0.23696024387	-0.0434629941068	1252.65933335	623.277440342	2179.91069847	303.973924774	-1.29105996881	-0.0201728120126
1548.0464639	616.549319069	2540.59578297	376.0	9.81724265131	0.223115337898	0.0409235762835	1795.41291858	568.370587548	2790.01223577	426.228729638	2.66885552175	0.0417008675274
1548.0464639	616.549319069	2540.59578297	376.0	6.97089256419	0.27989863957	0.0513387086519	1859.05908632	517.080969806	2717.69798549	341.557929366	2.27676020148	0.0355743781482
1548.0464639	616.549319069	2540.59578297	376.0	2.18437947246	0.10032118724	0.0184008047029	1645.32463837	507.975181519	2596.09203573	442.792215843	1.48473678622	0.0231990122846
1548.0464639	616.549319069	2540.59578297	376.0	2.27956104826	0.170115373128	0.0312023795173	1729.34465425	566.207083028	2598.51021483	302.958477547	1.64896782923	0.0257651223317
1548.0464639	616.549319069	2540.59578297	376.0	0.464115519554	-0.116115711868	-0.0212978194916	1398.71106212	768.498221891	2552.38708228	385.177798277	1.53860878237	0.0240407622245
1548.0464639	616.549319069	2540.59578297	376.0	-10.7374499491	-0.306621077761	-0.0562401096407	1173.58864636	646.901401358	2267.80058236	447.310534645	-0.936674670374	-0.0146355417246
1548.0464639	616.549319069	2540.59578297	376.0	9.40643929892	0.239658944077	0.0439579868079	1815.60710069	588.790340781	2779.57538312	375.177941648	2.60791020482	0.0407485969503
1548.0464639	616.549319069	2540.59578297	376.0	3.0388357205	0.0602143682114	0.0110444549177	1595.79136125	573.624871646	2617.80031513	448.384082235	1.67372602447	0.0261519691323
1548.0464639	616.549319069	2540.59578297	376.0	10.6996397825	0.193326549813	0.0354597486817	1768.17322448	710.485376396	2812.43038007	333.771779199	2.67364468171	0.0417756981517
1548.0464639	616.549319069	2540.59578297	376.0	-13.9005535515	-0.246525829584	-0.045217503592	1239.69002273	622.563784967	2187.43890563	325.185097928	-1.26990585765	-0.0198422790258
1548.0464639	616.549319069	2540.59578297	376.0	1.13563790907	-0.0484051856097	-0.00887842729452	1467.72349519	648.252445762	2569.44775179	453.471810847	1.40767908838	0.0219949857559
1548.0464639	616.549319069	2540.59578297	376.0	4.0352285938	0.228433922743	0.0418991054188	1798.37857837	485.443268576	2643.11463045	359.292783504	1.90989302664	0.0298420785413
1548.0464639	616.549319069	2540.59578297	376.0	-2.0886892383	-0.00775941547328	-0.00142322367448	1511.76468778	559.5566106	2487.53063226	416.209333877	0.826698679601	0.0129171668688
1548.0464639	616.549319069	2540.59578297	376.0	-18.2843470596	-0.250465804488	-0.0459401695687	1190.29772979	503.70838109	2076.06443263	382.05832175	-2.71001795861	-0.0423440306033
1548.0464639	616.549319069	2540.59578297	376.0	-7.22707179298	-0.0735472416907	-0.0134899562896	1440.78961322	616.870947039	2356.98510176	299.324541502	0.156261577999	0.00244158715624
1548.0464639	616.549319069	2540.59578297	376.0	-5.52747120554	-0.163273208596	-0.0299473970279	1346.9395627	720.294930723	2400.16508261	332.930589194	0.568702775033	0.00888598085988
1548.0464639	616.549319069	2540.59578297	376.0	20.8271434875	0.320572773221	0.0587991146774	1917.87211956	737.917086482	3069.72931212	413.940106079	3.99565236703	0.0624320682348
1548.0464639	616.549319069	2540.59578297	376.0	4.25990420595	0.0480313768389	0.00880986369018	1582.23378651	628.334488528	2648.82272958	438.254454547	1.93207306131	0.0301886415829
1548.0464639	616.549319069	2540.59578297	376.0	12.6586954086	0.255359773995	0.0468378162133	1839.87872376	669.722319965	2862.2020647	352.601020974	2.89417121179	0.0452214251842
1548.0464639	616.549319069	2540.59578297	376.0	11.1381186652	0.173548471422	0.0318320747289	1743.78134082	680.623251701	2823.57035608	399.16576356	2.83466457393	0.0442916339677
1548.0464639	616.549319069	2540.59578297	376.0	-3.3744648201	0.0308939397775	0.00566653334144	1553.01458387	477.624655798	2454.86427205	424.225032378	0.408423932094	0.00638162393897
1548.0464639	616.549319069	2540.59578297	376.0	-14.5401211761	-0.231362089634	-0.0424361866534	1230.76349391	556.643710637	2171.19007753	383.782872983	-1.75671188002	-0.0274486231253
1548.0464639	616.549319069	2540.59578297	376.0	14.2860393968	0.163360756102	0.0299634548977	1734.24943446	734.82439626	2903.54629744	434.472466715	3.17924483649	0.0496757005702
1548.0464639	616.549319069	2540.59578297	376.0	-2.21138655522	-0.0445388135414	-0.00816926147128	1466.15622327	574.747692	2484.4133894	443.509474126	0.723662727529	0.0113072301176
1548.0464639	616.549319069	2540.59578297	376.0	9.10883531089	0.213979817461	0.0392479489108	1786.20022726	604.030804614	2772.01446875	381.783436874	2.58614409012	0.0404085014082
1548.0464639	616.549319069	2540.59578297	376.0	3.93256221596	0.149854330705	0.0274861208189	1707.30233543	544.554874561	2640.50629279	388.649082793	1.9067204364	0.0297925068187
1548.0464639	616.549319069	2540.59578297	376.0	-10.1732752866	-0.115775175365	-0.021235358651	1390.0000916	597.577512585	2282.13398005	294.556375862	-0.455832658411	-0.00712238528766
1548.0464639	616.549319069	2540.59578297	376.0	9.33908999046	0.234561799378	0.0430230739871	1810.97978738	617.118519986	2777.86430943	349.766002067	2.56718195724	0.0401122180819
1548.0464639	616.549319069	2540.59578297	376.0	-8.55080412107	-0.16699054912	-0.0306292276448	1315.09264849	582.907717366	2323.35441406	425.3540482	-0.529601388181	-0.00827502169032
1548.0464639	616.549319069	2540.59578297	376.0	-11.0357628166	-0.207818594072	-0.0381178639164	1272.90163932	599.177640019	2260.22165823	388.142378896	-0.886892882873	-0.0138577012949
1548.0464639	616.549319069	2540.59578297	376.0	0.248935777491	-0.0579506540124	-0.0106292468842	1459.16860332	675.818435629	2546.92023483	411.933195883	1.38902621653	0.0217035346332
1548.0464639	616.549319069	2540.59578297	376.0	-9.52898731948	-0.322123961493	-0.0590836319687	1178.24839181	718.221473088	2298.50273297	402.032868067	-0.351919228775	-0.0054987379496
1548.0464639	616.549319069	2540.59578297	376.0	16.5250781594	0.198705931326	0.0364464290767	1774.87362131	724.190008182	2960.43122182	461.367592326	3.39646683011	0.0530697942205
1548.0464639	616.549319069	2540.59578297	376.0	7.77589143356	0.199762685341	0.0366402577662	1772.11209434	673.169348241	2738.14975282	292.868310234	2.25282060404	0.0352003219381
1548.0464639	616.549319069	2540.59578297	376.0	4.85483879739	-0.0488309799644	-0.00895652603896	1470.54226837	723.539516372	2663.93761272	469.85582798	2.02622082406	0.0316597003759
1548.0464639	616.549319069	2540.59578297	376.0	-8.36735709677	-0.123392551396	-0.0226325296031	1354.9394373	536.232496188	2328.01506142	436.843127933	-0.652723682994	-0.0101988075468
1548.0464639	616.549319069	2540.59578297	376.0	-6.70253183871	-0.00880507947284	-0.0016150182452	1506.97527032	504.23387272	2370.31154172	359.10239868	-0.0174752461833	-0.000273050721614
1548.0464639	616.549319069	2540.59578297	376.0	11.907508291	0.320155819749	0.0587226375181	1913.6546815	574.585829077	2843.11743646	354.876925887	2.82188986497	0.0440920291401
1548.0464639	616.549319069	2540.59578297	376.0	-10.3292112527	-0.206659871729	-0.0379053323054	1291.662435	653.187371304	2278.17227747	333.32247116	-0.455094735887	-0.00711085524824
1548.0464639	616.549319069	2540.59578297	376.0	-5.64626707641	-0.0564520773686	-0.0103543795614	1460.57558087	625.074845428	2397.14695973	311.496533426	0.453059832221	0.00707905987845
1548.0464639	616.549319069	2540.59578297	376.0	-12.6990762074	-0.173359225988	-0.0317973635341	1317.02859971	587.331056655	2217.96358837	313.603932001	-1.05718335144	-0.0165184898662
1548.0464639	616.549319069	2540.59578297	376.0	10.5907521322	0.255527762998	0.0468686285763	1839.69834	671.987347535	2809.66398502	297.97829749	2.52751804925	0.0394924695195
1548.0464639	616.549319069	2540.59578297	376.0	-13.5211641362	-0.144138833196	-0.0264377903882	1340.12590233	542.150751927	2197.07765712	314.801002854	-1.35013968746	-0.0210959326166
1548.0464639	616.549319069	2540.59578297	376.0	-5.41283208368	-0.0284680472172	-0.00522157872655	1491.15633509	584.856820182	2403.07759931	327.064444032	0.436279005359	0.00681685945874
1548.0464639	616.549319069	2540.59578297	376.0	8.82322197184	0.143771835881	0.0263704761338	1704.47953271	678.571833854	2764.7581883	381.706821743	2.57087683482	0.0401699505441
1548.0464639	616.549319069	2540.59578297	376.0	-4.15698721987	-0.18924306377	-0.0347107600458	1308.46106116	671.347536416	2434.98354096	455.174943386	0.447269076028	0.00698857931293
1548.0464639	616.549319069	2540.59578297	376.0	7.51313153878	0.217760217123	0.0399413457673	1789.21190798	586.28340643	2731.47408601	355.978771603	2.37614642738	0.0371272879277
1548.0464639	616.549319069	2540.59578297	376.0	5.51408957659	0.186747190273	0.0342529696025	1752.83738455	504.117153745	2680.68651022	423.731971923	2.07822202193	0.0324722190927
1548.0464639	616.549319069	2540.59578297	376.0	-3.39538486229	-0.0716556866447	-0.0131430092892	1430.39767377	568.769225341	2454.33277834	455.165879232	0.421710744893	0.00658923038895
1548.0464639	616.549319069	2540.59578297	376.0	-6.20650203145	-0.0770006938794	-0.0141233847908	1427.35817774	569.265259412	2382.91365409	386.290216934	0.10731181684	0.00167674713813
1548.0464639	616.549319069	2540.59578297	376.0	-1.34856599894	0.0988968821178	0.018139560183	1644.69862367	492.722036644	2506.33417207	368.913511749	1.02755044115	0.016055475643
1548.0464639	616.549319069	2540.59578297	376.0	-12.5447345107	-0.231929464973	-0.0425402540303	1268.70544104	663.780218312	2221.884787	289.399127648	-0.831938093165	-0.0129990327057
1548.0464639	616.549319069	2540.59578297	376.0	-6.05393557297	-0.0339439349738	-0.00622596019329	1486.0511181	604.833017714	2386.7897511	295.905615281	0.361502564083	0.0056484775638
1548.0464639	616.549319069	2540.59578297	376.0	1.28916961063	0.0812601356211	0.0149046470325	1622.05777416	539.413264187	2573.34837173	411.877333382	1.44093141561	0.0225145533688
1548.0464639	616.549319069	2540.59578297	376.0	-17.7643187357	-0.166821949881	-0.0305983033531	1280.10694692	472.887894027	2089.27625029	336.281409347	-2.58254389204	-0.0403522483131
1548.0464639	616.549319069	2540.59578297	376.0	-14.428621515	-0.208230247704	-0.0381933689847	1275.76205621	589.06729394	2174.02283322	309.19348307	-1.43242175005	-0.0223815898446
1548.0464639	616.549319069	2540.59578297	376.0	-2.28201577963	0.100121519906	0.0183641819344	1644.57641833	530.222282959	2482.6189863	307.82028501	0.958907415324	0.0149829283644
1548.0464639	616.549319069	2540.59578297	376.0	-2.58353262612	-0.00596857138435	-0.00109474896998	1513.4002421	550.245498525	2474.95866202	411.312921394	0.733401147036	0.0114593929224
1548.0464639	616.549319069	2540.59578297	376.0	4.58050603727	0.187159885168	0.0343286656582	1752.5785446	551.48916471	2656.96792619	352.900216876	2.00847432558	0.0313824113372
1548.0464639	616.549319069	2540.59578297	376.0	0.296929677513	0.167812610448	0.0307800092531	1727.55193468	502.333948222	2548.13956583	318.253682933	1.36305293769	0.0212977021514
1548.0464639	616.549319069	2540.59578297	376.0	-6.61118342406	-0.0248727778908	-0.00456213827785	1467.31542911	462.770088743	2372.63233569	442.546817838	-0.450960398925	-0.00704625623321
1548.0464639	616.549319069	2540.59578297	376.0	4.21872737658	0.0825053121658	0.0151330359805	1626.8788843	737.86131447	2647.77659279	283.036394022	1.85673812683	0.0290115332317
1548.0464639	616.549319069	2540.59578297	376.0	-15.0475181003	-0.242301600745	-0.0444427000634	1249.23402538	625.811156476	2158.29917267	283.25399081	-1.4445213392	-0.0225706459249
1548.0464639	616.549319069	2540.59578297	376.0	13.0970516751	0.262590771623	0.0481641180526	1851.03274642	706.511547352	2873.33892552	315.794631748	2.81291257268	0.0439517589481
1548.0464639	616.549319069	2540.59578297	376.0	-4.31865769197	-0.266012348186	-0.0487916999607	1235.66804302	730.998772384	2430.87614776	464.209332363	0.482544455357	0.00753975711495
1548.0464639	616.549319069	2540.59578297	376.0	-8.44134943255	-0.185036812774	-0.0339392539937	1312.23792459	644.239930635	2326.13521526	369.65736003	-0.171659970916	-0.00268218704557
1548.0464639	616.549319069	2540.59578297	376.0	0.733836976578	0.175865082208	0.0322569849977	1738.65932539	488.350464722	2559.23961425	332.229824131	1.4271256756	0.0222988386812
1548.0464639	616.549319069	2540.59578297	376.0	-15.1816570953	-0.249092948651	-0.0456883618216	1222.86236559	585.498956818	2154.89124302	346.529920607	-1.70260616828	-0.0266032213794
1548.0464639	616.549319069	2540.59578297	376.0	-9.31571902283	-0.193145758753	-0.0354265881792	1306.74860094	655.534049406	2303.92101832	341.638367975	-0.259274380837	-0.00405116220058
1548.0464639	616.549319069	2540.59578297	376.0	3.87367271971	0.16724368201	0.0306756570085	1730.6654209	470.192943999	2639.01014873	438.151783828	1.76630464811	0.0275985101267
1548.0464639	616.549319069	2540.59578297	376.0	-6.82488823341	-0.130510708915	-0.0239381344304	1379.10362812	667.149003044	2367.20296032	320.950329151	0.280059970034	0.00437593703178
1548.0464639	616.549319069	2540.59578297	376.0	-5.22845877688	-0.0360271465297	-0.0066080606254	1459.54871783	491.345601546	2407.76177977	456.86746039	-0.141616537837	-0.00221275840371
1548.0464639	616.549319069	2540.59578297	376.0	9.37376013397	0.29591764031	0.0542768966085	1882.28960154	572.258352361	2778.74513764	324.197183733	2.50138443905	0.0390841318601
1548.0464639	616.549319069	2540.59578297	376.0	5.27153107625	0.20195231501	0.0370418772945	1769.32555357	551.540697414	2674.52407919	353.657828207	2.0970340409	0.0327661568891
1548.0464639	616.549319069	2540.59578297	376.0	-1.46988596574	0.0182329851344	0.00334427460279	1546.85550803	606.157098014	2503.25192211	350.239316061	1.13332369809	0.0177081827827
1548.0464639	616.549319069	2540.59578297	376.0	10.6622794589	0.244164442331	0.0447843804716	1826.00107026	671.024539879	2811.48120527	314.455595131	2.60009276667	0.0406264494793
1548.0464639	616.549319069	2540.59578297	376.0	-6.38800670352	-0.134904444256	-0.0247440286603	1348.69456918	567.53511225	2378.30235404	462.072672615	-0.259341453121	-0.00405221020502
1548.0464639	616.549319069	2540.59578297	376.0	13.7369136837	0.220923835802	0.0405216133166	1796.51348947	641.158397545	2889.59523273	451.923345708	3.11217656144	0.0486277587724
1548.0464639	616.549319069	2540.59578297	376.0	-6.95193327997	-0.113980750347	-0.0209062271363	1372.88223784	553.357272721	2363.97525922	437.735748659	-0.299091496171	-0.00467330462768
1548.0464639	616.549319069	2540.59578297	376.0	-9.78559815628	-0.0341279925649	-0.0062597198395	1465.43954151	473.864523972	2291.98328887	352.679223384	-0.755225722336	-0.0118004019115
1548.0464639	616.549319069	2540.59578297	376.0	-0.519130258846	0.0663767730423	0.0121747566108	1604.20910085	553.090110601	2527.4067815	370.107570055	1.22532879036	0.0191457623494
1548.0464639	616.549319069	2540.59578297	376.0	-12.7944964292	-0.240737996885	-0.0441559055181	1235.14940946	600.34174818	2215.53934624	380.048188593	-1.24167812447	-0.0194012206949
1548.0464639	616.549319069	2540.59578297	376.0	-8.77106688243	-0.228020466068	-0.0418232696382	1248.81283686	610.804223534	2317.75842763	458.141367233	-0.658139630713	-0.0102834317299
1548.0464639	616.549319069	2540.59578297	376.0	-1.67174826517	-0.0837858494073	-0.0153679107497	1428.3409514	657.138077428	2498.12341704	412.644388208	1.03823938592	0.016222490405
1548.0464639	616.549319069	2540.59578297	376.0	-19.587317316	-0.206352210945	-0.0378489014939	1251.25984637	508.898736121	2042.96122524	282.802642754	-2.78790551809	-0.0435610237201
1548.0464639	616.549319069	2540.59578297	376.0	-7.26044122706	-0.0959410912709	-0.017597412192	1416.82677622	642.720959953	2356.13731933	296.589583149	0.182327841282	0.00284887252003
1548.0464639	616.549319069	2540.59578297	376.0	-10.385455248	-0.293790487418	-0.0538867365036	1182.73163946	633.631001858	2276.7433449	460.380703581	-0.952551702893	-0.0148836203577
1548.0464639	616.549319069	2540.59578297	376.0	-3.6693031458	-0.11429254469	-0.0209634161208	1400.16436453	733.756762704	2447.37362198	313.452494743	0.89145272502	0.0139289488284
1548.0464639	616.549319069	2540.59578297	376.0	-11.1325744271	-0.336419637948	-0.061705729631	1161.64748231	706.148115129	2257.76206654	389.9664691	-0.666726160871	-0.0104175962636
1548.0464639	616.549319069	2540.59578297	376.0	-3.49575100567	0.0273542832469	0.00501729333215	1556.82943277	549.383848508	2451.78288033	345.569599055	0.729105805202	0.0113922782063
1548.0464639	616.549319069	2540.59578297	376.0	1.50166130796	0.140410906743	0.0257540181113	1693.3027136	570.461652892	2578.74692683	314.982560342	1.56305374579	0.024422714778
1548.0464639	616.549319069	2540.59578297	376.0	7.26270800294	0.220257808067	0.0403994512228	1793.66121594	635.894342611	2725.11183622	295.556277663	2.20784431779	0.0344975674655
1548.0464639	616.549319069	2540.59578297	376.0	9.48720867211	0.0700349631011	0.0128457379129	1613.50567699	744.390240842	2781.62740641	423.731488583	2.67862333619	0.041853489628
1548.0464639	616.549319069	2540.59578297	376.0	-7.07153309662	-0.185286076608	-0.0339849736993	1326.39101212	751.969812272	2360.93671132	282.575886935	0.329082091752	0.00514190768362
1548.0464639	616.549319069	2540.59578297	376.0	-1.80933077204	0.0589075849932	0.0108047661396	1595.14671381	565.452260139	2494.62800167	334.029027722	1.05634578295	0.0165054028586
1548.0464639	616.549319069	2540.59578297	376.0	3.74739049948	0.094820890631	0.0173919461906	1640.40940784	674.763308808	2635.80182797	320.629111316	1.89729804705	0.0296452819851
1548.0464639	616.549319069	2540.59578297	376.0	-0.247141131448	0.180168473586	0.0330463084347	1740.62839885	500.010549731	2534.3169258	293.677977219	1.2587259764	0.0196675933813
1548.0464639	616.549319069	2540.59578297	376.0	-1.22259612184	0.00774672985144	0.00142089689131	1535.2110588	658.931029739	2509.53455745	315.392468909	1.21226263131	0.0189416036142
1548.0464639	616.549319069	2540.59578297	376.0	18.1417350138	0.281080033279	0.0515553986205	1870.45045947	670.920687919	3001.50393768	460.132790299	3.52903303288	0.0551411411388
1548.0464639	616.549319069	2540.59578297	376.0	-2.33639035651	-0.124631479951	-0.0228597725515	1383.15410561	676.584943039	2481.2375481	421.498499449	0.918459335974	0.0143509271246
1548.0464639	616.549319069	2540.59578297	376.0	9.39969539477	0.300014963335	0.0550284232089	1887.94033504	583.593986545	2779.40404778	307.869726191	2.452274471	0.0383167886094
1548.0464639	616.549319069	2540.59578297	376.0	9.20967543924	0.329023012716	0.060349048554	1918.20717109	471.626742103	2774.5764088	384.742495607	2.56876023757	0.0401368787121
1548.0464639	616.549319069	2540.59578297	376.0	1.02261791016	0.122219431479	0.0224173572045	1672.6927402	534.143303553	2566.57637047	359.740326714	1.48083892767	0.0231381082449
1548.0464639	616.549319069	2540.59578297	376.0	-3.93663547461	-0.133448864297	-0.0244770477434	1373.14246065	668.452071287	2440.58178811	398.987256175	0.674533629901	0.0105395879672
1548.0464639	616.549319069	2540.59578297	376.0	3.62608168096	0.0905684222517	0.0166119629956	1634.6481361	638.151068069	2632.71986124	359.920657066	1.91251863345	0.0298831036476
1548.0464639	616.549319069	2540.59578297	376.0	14.8263840859	0.2200908769	0.040368832887	1802.34663414	754.053003492	2917.27427182	360.874634192	3.10805872697	0.0485634176089
1548.0464639	616.549319069	2540.59578297	376.0	2.93389513546	0.101808810566	0.0186736629798	1647.8855392	664.798742009	2615.13419905	302.449917848	1.75520147276	0.0274250230119
1548.0464639	616.549319069	2540.59578297	376.0	-16.538708848	-0.265609283894	-0.0487177703401	1201.3881339	575.980528936	2120.41404342	343.045380585	-2.01629451058	-0.0315046017278
1548.0464639	616.549319069	2540.59578297	376.0	-7.7407842843	-0.15483247262	-0.0283992062766	1347.72574206	643.820363906	2343.93374387	352.387637908	0.0164052228665	0.000256331607289
1548.0464639	616.549319069	2540.59578297	376.0	5.13778018456	0.023515110521	0.00431311638316	1555.39501246	708.08556309	2671.12600967	407.645434125	2.13876448981	0.0334181951534
1548.0464639	616.549319069	2540.59578297	376.0	-9.01248077409	-0.0831764847999	-0.0152561417461	1403.46261679	510.27504886	2311.62507648	397.88741083	-0.681344969641	-0.0106460151506
1548.0464639	616.549319069	2540.59578297	376.0	8.94184316312	0.119489288564	0.0219165973155	1673.95052471	694.844561432	2767.77187329	398.976787152	2.59867857203	0.040604352688
1548.0464639	616.549319069	2540.59578297	376.0	9.7154345608	0.194069997089	0.0355961109847	1766.83465886	674.916031821	2787.42570372	345.675013032	2.60694565501	0.0407335258596
1548.0464639	616.549319069	2540.59578297	376.0	-2.48523925002	0.0736929201872	0.0135166764833	1611.44580346	469.557220316	2477.45589938	396.452875607	0.698807512984	0.0109188673904
1548.0464639	616.549319069	2540.59578297	376.0	-5.35501592047	-0.120992582566	-0.0221923298911	1367.06751797	570.453446259	2404.54647431	467.025510086	-0.0506737878979	-0.000791777935905
1548.0464639	616.549319069	2540.59578297	376.0	6.99391860395	0.147808362021	0.0271108514345	1708.20951343	663.70541321	2718.28298408	346.368057439	2.32058272532	0.0362591050831
1548.0464639	616.549319069	2540.59578297	376.0	13.2946266551	0.207843463053	0.0381224253582	1787.6495939	749.057497682	2878.35850713	341.651415545	2.92671637931	0.0457299434267
1548.0464639	616.549319069	2540.59578297	376.0	0.99509062064	0.0819163123164	0.0150250022591	1623.06919742	545.927704989	2565.87701331	396.880110904	1.42937217579	0.0223339402468
1548.0464639	616.549319069	2540.59578297	376.0	-5.09182031114	-0.0287406497845	-0.00527157919745	1484.16745728	539.23204912	2411.23321087	387.833704468	0.286322027369	0.00447378167765
1548.0464639	616.549319069	2540.59578297	376.0	18.3446008948	0.286374966658	0.0525265896292	1878.20896386	755.27956201	3006.6579397	373.169413833	3.64327419265	0.0569261592602
1548.0464639	616.549319069	2540.59578297	376.0	15.7632517631	0.234331622164	0.0429808551292	1813.43679105	661.810073818	2941.07629252	465.829427646	3.31583802095	0.0518099690774
1548.0464639	616.549319069	2540.59578297	376.0	12.0739822878	0.265403565519	0.0486800376961	1844.3200498	544.118523487	2847.34686781	458.908294525	2.90770561416	0.0454329002213
1548.0464639	616.549319069	2540.59578297	376.0	-6.76697657061	0.00703557699848	0.00129045799679	1529.71400217	506.929404345	2368.67426158	332.030855062	0.0520635599658	0.000813493124466
1548.0464639	616.549319069	2540.59578297	376.0	-10.8171590057	-0.139205955619	-0.0255330072668	1333.85036756	529.402549013	2265.77549743	402.522580861	-1.07031112359	-0.0167236113061
1548.0464639	616.549319069	2540.59578297	376.0	-9.71398518444	-0.330318829768	-0.0605867259295	1168.58862688	713.83804214	2293.80268501	411.376015991	-0.429792449567	-0.00671550702448
1548.0464639	616.549319069	2540.59578297	376.0	7.92453801013	0.209310406359	0.038391490528	1782.99641366	667.748875843	2741.92626147	291.180971973	2.2588596614	0.0352946822094
1548.0464639	616.549319069	2540.59578297	376.0	-3.86789952167	-0.0839329176304	-0.0153948858456	1416.30415028	575.460254676	2442.32809083	450.563685872	0.354961716513	0.00554627682051
1548.0464639	616.549319069	2540.59578297	376.0	-13.029983284	-0.266604557868	-0.0489003224262	1213.72592341	623.37131592	2209.55657713	372.459337804	-1.2085557357	-0.0188836833703
1548.0464639	616.549319069	2540.59578297	376.0	16.8743088824	0.20129229598	0.036920817311	1780.29671063	767.102441666	2969.30376284	421.904610543	3.3988047767	0.0531063246359
1548.0464639	616.549319069	2540.59578297	376.0	11.3796035257	0.248115485677	0.0455090766099	1830.82706587	668.369657238	2829.70551026	330.508787145	2.71803867657	0.0424693543214
1548.0464639	616.549319069	2540.59578297	376.0	3.70694742642	-0.0229766626752	-0.00421435485606	1501.37640043	728.011317427	2634.77433296	405.386615103	1.9582438414	0.0305975600219
1548.0464639	616.549319069	2540.59578297	376.0	0.67688091505	0.214893028489	0.0394154490991	1780.80823699	469.57688193	2557.79259095	307.407472026	1.39841289597	0.0218502014996
1548.0464639	616.549319069	2540.59578297	376.0	9.41775509049	0.269492266167	0.0494299827892	1847.63129433	504.493287209	2779.86287165	427.738290104	2.5999764609	0.0406246322016
1548.0464639	616.549319069	2540.59578297	376.0	-12.2123890573	-0.257870830392	-0.0472983914878	1217.21992015	609.77812982	2230.32834158	403.330291602	-1.1744578145	-0.0183509033515
1548.0464639	616.549319069	2540.59578297	376.0	15.1065363051	0.270142110953	0.0495491766239	1855.63690225	638.838691651	2924.39180729	429.916213387	3.23487165152	0.050544869555
1548.0464639	616.549319069	2540.59578297	376.0	1.51314733976	0.0628241205575	0.0115231328976	1599.87755385	582.269253921	2579.03874047	396.891932696	1.54331099906	0.0241142343604
1548.0464639	616.549319069	2540.59578297	376.0	-10.0016447497	-0.246376458848	-0.0451901061716	1263.62319	738.25385723	2286.49441823	284.617371	-0.205739718293	-0.00321468309833
1548.0464639	616.549319069	2540.59578297	376.0	2.7235014943	-0.00631333663247	-0.00115798544249	1519.66285233	690.957863184	2609.78894708	399.168231565	1.80160442125	0.028150069082
1548.0464639	616.549319069	2540.59578297	376.0	0.412368441959	0.0498073286917	0.00913560687669	1584.58109507	611.720403022	2551.07239821	354.770900117	1.43622978192	0.0224410903425
1548.0464639	616.549319069	2540.59578297	376.0	7.49332252208	0.132757081749	0.0243501617294	1688.53756899	648.792282112	2730.97081897	393.640967866	2.41654921821	0.0377585815346
1548.0464639	616.549319069	2540.59578297	376.0	8.40312122527	0.313604780023	0.0575210528289	1902.32855764	560.182597268	2754.08512645	291.573971545	2.29343786929	0.0358349667077
1548.0464639	616.549319069	2540.59578297	376.0	-2.11967310815	0.0555198105643	0.0101833841827	1590.99156459	540.073374417	2486.74345737	355.678518365	0.955521652669	0.014930025823
1548.0464639	616.549319069	2540.59578297	376.0	11.6199149633	0.0951227471297	0.0174473123862	1645.15678582	747.620652208	2835.81085251	443.033414486	2.91298218071	0.0455153465736
1548.0464639	616.549319069	2540.59578297	376.0	7.04967761889	0.15588786382	0.028592785	1716.07811448	596.330745947	2719.69959526	407.290734836	2.34398883208	0.0366248255012
1548.0464639	616.549319069	2540.59578297	376.0	6.93407348077	0.151802022008	0.0278433642714	1710.07921639	559.617047101	2716.76256141	447.066297913	2.27156010986	0.0354931267165
1548.0464639	616.549319069	2540.59578297	376.0	-11.1667087222	-0.275009626761	-0.0504419711594	1220.07213335	676.901143716	2256.89485207	359.921575003	-0.648476699177	-0.0101324484246
1548.0464639	616.549319069	2540.59578297	376.0	3.43599890907	0.212470405836	0.0389710942473	1778.86710415	544.580399767	2627.89062635	304.443122436	1.79362526023	0.0280253946911
1548.0464639	616.549319069	2540.59578297	376.0	4.66754999052	-0.0524380431037	-0.00961812969621	1468.55834731	765.238290182	2659.17936119	425.382723701	2.09430107748	0.0327234543355
1548.0464639	616.549319069	2540.59578297	376.0	-12.837468115	-0.124094692224	-0.0227613155217	1334.47129537	481.287970793	2214.4476094	398.688343233	-1.65199420401	-0.0258124094377
1548.0464639	616.549319069	2540.59578297	376.0	3.21830450509	0.195006954482	0.0357679667062	1759.61388252	552.242345254	2622.35989151	310.503663732	1.78184665902	0.0278413540472
1548.0464639	616.549319069	2540.59578297	376.0	-4.19507565488	-0.0502620524039	-0.00921901181289	1464.9861312	602.326977398	2434.01586779	366.702759192	0.617403093974	0.00964692334334
1548.0464639	616.549319069	2540.59578297	376.0	6.36911073683	0.0847612974798	0.0155468263903	1631.28772215	733.822433439	2702.40914176	337.298986173	2.24846763584	0.03513230681
1548.0464639	616.549319069	2540.59578297	376.0	-12.8606633896	-0.128729303714	-0.0236113909967	1345.27899923	512.287485398	2213.85831123	356.2918266	-1.40123749501	-0.0218943358596
1548.0464639	616.549319069	2540.59578297	376.0	15.9464313538	0.265463612879	0.0486910515185	1855.45484295	745.828928121	2945.73014547	344.446374407	3.21327369669	0.0502074015108
1548.0464639	616.549319069	2540.59578297	376.0	1.00494690349	0.0583330689749	0.0106993890269	1594.94254489	632.166773372	2566.12742162	339.018103358	1.53785510394	0.0240289859991
1548.0464639	616.549319069	2540.59578297	376.0	-7.07600954016	-0.221371012574	-0.0406036340012	1267.2013649	646.589170895	2360.82298299	447.032447188	-0.164424208645	-0.00256912826007
1548.0464639	616.549319069	2540.59578297	376.0	5.98257745975	0.225360356001	0.0413353550993	1795.98533438	547.487027645	2692.58889362	349.116531601	2.17875540934	0.034043053271
1548.0464639	616.549319069	2540.59578297	376.0	10.9071962797	0.336393434917	0.061700923499	1927.64695363	467.057638574	2817.70355169	422.998959487	2.76990245654	0.0432797258835
1548.0464639	616.549319069	2540.59578297	376.0	-3.73940841358	0.0249348450905	0.00457352257713	1554.38903975	564.076281057	2445.5925305	327.127209696	0.723759435132	0.0113087411739
1548.0464639	616.549319069	2540.59578297	376.0	-3.5287939407	-0.011802708032	-0.00216484006456	1510.78226005	591.201172794	2450.94339292	348.959960072	0.762064794761	0.0119072624181
1548.0464639	616.549319069	2540.59578297	376.0	-1.44279815732	-0.134683709	-0.0247035416361	1373.64356938	698.868896741	2503.94011383	431.427647702	1.07895582304	0.0168586847349
1548.0464639	616.549319069	2540.59578297	376.0	0.523796008893	-0.118405357904	-0.021717783915	1393.43309741	725.698393331	2553.90332228	434.771831535	1.43420348195	0.0224094294054
1548.0464639	616.549319069	2540.59578297	376.0	9.58793156864	0.219867929714	0.0403279401529	1794.7629955	635.624528188	2784.18636807	353.798844385	2.60389892247	0.0406859206635
1548.0464639	616.549319069	2540.59578297	376.0	-9.15981728876	-0.257537443876	-0.0472372420903	1221.24643316	629.924300386	2307.8818512	456.711117659	-0.687282691691	-0.0107387920577
1548.0464639	616.549319069	2540.59578297	376.0	2.24671735493	0.13081351872	0.0239936754806	1684.12721899	505.316213526	2597.67578934	408.232356825	1.58740888874	0.0248032638866
1548.0464639	616.549319069	2540.59578297	376.0	-0.499718000804	-0.0592416846265	-0.0108660463365	1455.42156592	643.859294629	2527.89996851	428.619107959	1.1881885884	0.0185654466938
1548.0464639	616.549319069	2540.59578297	376.0	-14.0282484639	-0.262447260206	-0.0481377953422	1194.81326385	560.689221928	2184.19469407	428.692208289	-1.79475894843	-0.0280431085692
1548.0464639	616.549319069	2540.59578297	376.0	11.5482310015	0.323718081294	0.0593760237149	1916.6595439	553.71669402	2833.9896528	363.61341488	2.80340400151	0.0438031875236
1548.0464639	616.549319069	2540.59578297	376.0	14.2107625172	0.294427634719	0.0540036013791	1888.70593642	680.105900741	2901.63381621	332.821979047	2.96450867476	0.0463204480432
1548.0464639	616.549319069	2540.59578297	376.0	-7.59833666916	-0.212682718933	-0.0390100364881	1278.81514853	648.413661557	2347.55276197	420.323951889	-0.161323978412	-0.00252068716268
1548.0464639	616.549319069	2540.59578297	376.0	5.35547981382	0.00654405543546	0.0012003036382	1533.62583951	681.205438446	2676.65687727	461.825599319	2.08533399571	0.0325833436829
1548.0464639	616.549319069	2540.59578297	376.0	-13.6003328454	-0.278205814373	-0.0510282124675	1209.3292073	644.221858921	2195.06630023	341.51523401	-1.19202565691	-0.0186254008892
1548.0464639	616.549319069	2540.59578297	376.0	12.6671989103	0.301553091732	0.0553105450719	1891.17989426	585.575481014	2862.4181043	385.662729026	2.95082925611	0.0461067071267
1548.0464639	616.549319069	2540.59578297	376.0	8.32072584552	0.280683189183	0.0514826099015	1859.9841555	468.616290363	2751.99179291	423.391347045	2.452008971	0.0383126401719
1548.0464639	616.549319069	2540.59578297	376.0	0.807505640237	0.0510960167335	0.00937197665691	1586.30910943	631.170082014	2561.11123721	343.632045763	1.50965125558	0.0235883008684
1548.0464639	616.549319069	2540.59578297	376.0	-6.86159935275	-0.180624008507	-0.033129862162	1316.59199753	649.19441951	2366.27027917	400.483862122	0.0649851008346	0.00101539220054
1548.0464639	616.549319069	2540.59578297	376.0	-11.3754899955	-0.237683644023	-0.0435956793879	1253.44190478	644.285980982	2251.59056385	353.862678085	-0.745343242819	-0.0116459881691
1548.0464639	616.549319069	2540.59578297	376.0	-16.829874203	-0.192829227539	-0.035368530363	1258.49937435	502.439937084	2113.01670869	352.077397257	-2.3238271194	-0.0363097987406
1548.0464639	616.549319069	2540.59578297	376.0	-2.50016515886	0.0561660555968	0.0103019177544	1591.74210445	563.720587717	2477.07669237	321.614000202	0.944160851504	0.0147525133048
1548.0464639	616.549319069	2540.59578297	376.0	-6.22908115496	-0.020707209947	-0.0037980942676	1491.05497721	512.273073246	2382.34000983	379.011959366	0.0293750372541	0.000458984957096
1548.0464639	616.549319069	2540.59578297	376.0	-13.740459958	-0.132470637148	-0.0242976223676	1347.06809713	520.896304196	2191.50623671	323.541835391	-1.47709989629	-0.0230796858795
1548.0464639	616.549319069	2540.59578297	376.0	13.8179602628	0.291446226084	0.0534567546009	1882.34165341	640.323958798	2891.6542987	368.988686493	3.03156116264	0.0473681431662
1548.0464639	616.549319069	2540.59578297	376.0	5.82895664197	0.193650710911	0.0355192059631	1760.82216743	583.75451205	2688.6860096	344.109330126	2.16560614354	0.0338375959927
1548.0464639	616.549319069	2540.59578297	376.0	-0.329400345186	-0.00672074987307	-0.00123271274268	1519.21256329	717.847069489	2532.22705169	295.167418908	1.3400805531	0.0209387586421
1548.0464639	616.549319069	2540.59578297	376.0	-9.44967435431	-0.266934334537	-0.0489608097096	1231.11221867	692.271753733	2300.51775482	377.133782418	-0.310206550652	-0.00484697735394
1548.0464639	616.549319069	2540.59578297	376.0	-7.68447324099	-0.319890929326	-0.0586740516006	1187.15417874	753.441943015	2345.36437986	404.768258104	0.0721859072782	0.00112790480122
1548.0464639	616.549319069	2540.59578297	376.0	2.82307825423	-0.0216527183181	-0.00397151840023	1500.08969519	665.449206216	2612.31879004	446.779888641	1.7205526959	0.0268836358735
1548.0464639	616.549319069	2540.59578297	376.0	-1.07719387941	0.0757183998712	0.0138881877974	1615.35278157	510.460853214	2513.22864069	387.415005908	1.05010043771	0.0164078193393
1548.0464639	616.549319069	2540.59578297	376.0	0.955726891532	0.055632994309	0.0102041442239	1591.71411953	627.410738434	2564.87694007	345.752082109	1.5295295782	0.0238988996594
1548.0464639	616.549319069	2540.59578297	376.0	-14.306924879	-0.264200128772	-0.048459304617	1215.85288769	615.54657668	2177.11465282	345.715188449	-1.42778995884	-0.0223092181069
1548.0464639	616.549319069	2540.59578297	376.0	-1.28059271308	0.0657939917431	0.0120678634892	1603.52360658	542.209840878	2508.0610985	362.327651044	1.0962037622	0.0171281837843
1548.0464639	616.549319069	2540.59578297	376.0	-8.79278774435	-0.01496373124	-0.00274463155539	1492.56833902	472.087550227	2317.20658833	352.550699087	-0.525571409519	-0.00821205327373
1548.0464639	616.549319069	2540.59578297	376.0	-18.1576753249	-0.281554010159	-0.0516423349522	1163.44811033	523.61444197	2079.28264938	392.22009708	-2.64345172262	-0.041303933166
1548.0464639	616.549319069	2540.59578297	376.0	-12.0222624491	-0.268939635934	-0.0493286199439	1205.03714732	612.756470319	2235.15869017	417.365072527	-1.1792698248	-0.0184260910125
1548.0464639	616.549319069	2540.59578297	376.0	16.7201922329	0.313639220041	0.0575273697801	1907.16259531	605.741693646	2965.38828174	452.483992782	3.39237307984	0.0530058293725
1548.0464639	616.549319069	2540.59578297	376.0	1.48583093622	-0.0456675847804	-0.00837629948283	1475.17735469	716.827233785	2578.34474107	386.340152596	1.64987011887	0.0257792206074
1548.0464639	616.549319069	2540.59578297	376.0	-7.83874525176	-0.260501717936	-0.0477809460631	1245.76244086	734.446662218	2341.44495166	361.235848586	0.122735225304	0.00191773789538
1548.0464639	616.549319069	2540.59578297	376.0	17.9795763031	0.250316417049	0.0459127690846	1835.37678955	711.357793627	2997.38414032	450.649557144	3.51339083097	0.054896731734
1548.0464639	616.549319069	2540.59578297	376.0	-10.4390945362	-0.0981640355787	-0.0180051422558	1408.8330226	578.1499532	2275.3805874	288.397611597	-0.53702704449	-0.00839104757015
1548.0464639	616.549319069	2540.59578297	376.0	-2.3487863012	-0.086955519822	-0.0159492883019	1430.04292955	755.999034659	2480.92261725	294.880653043	1.08214127147	0.0169084573667
1548.0464639	616.549319069	2540.59578297	376.0	5.6556435693	0.00494060860444	0.000906201138011	1534.42138162	741.653697851	2684.28282499	408.207745518	2.22176971117	0.034715151737
1548.0464639	616.549319069	2540.59578297	376.0	-3.87678833363	-0.131302922182	-0.0240834413393	1382.72712961	767.638469059	2442.10226205	291.736663377	0.861891044965	0.0134670475776
1548.0464639	616.549319069	2540.59578297	376.0	-5.27709695522	-0.113133408258	-0.020750808558	1399.67854099	688.701870254	2406.52608026	318.145669019	0.584706478828	0.00913603873169
1548.0464639	616.549319069	2540.59578297	376.0	8.61877428019	0.096327947734	0.0176683689901	1642.40792829	658.073777911	2759.56399887	459.082292675	2.52389386547	0.039435841648
1548.0464639	616.549319069	2540.59578297	376.0	13.3328186177	0.306008613915	0.0561277721782	1900.55692916	640.233239127	2879.32881052	338.538642232	2.90933450255	0.0454583516023
1548.0464639	616.549319069	2540.59578297	376.0	8.9128486491	0.233370657001	0.0428045959282	1805.52502538	508.512540957	2767.03523989	452.997673556	2.51287048907	0.0392636013917
1548.0464639	616.549319069	2540.59578297	376.0	-9.17395300207	-0.155798056357	-0.0285763126113	1337.16696509	600.241053397	2307.52271986	370.11470138	-0.413468627871	-0.00646044731048
1548.0464639	616.549319069	2540.59578297	376.0	15.3315140415	0.220365224781	0.0404191534814	1801.58768433	736.288511412	2930.10758217	392.231386432	3.21882731973	0.0502941768708
1548.0464639	616.549319069	2540.59578297	376.0	-1.89957024489	0.042001687332	0.00770390449964	1574.85615238	594.870209384	2492.33538143	322.609019667	1.06682040776	0.0166690688712
1548.0464639	616.549319069	2540.59578297	376.0	-0.659790054894	-0.169644034248	-0.0311159270447	1339.84197498	751.718151937	2523.83318466	432.273057739	1.27190457659	0.0198735090092
1548.0464639	616.549319069	2540.59578297	376.0	0.0410351790156	-0.0303099947093	-0.00555942676253	1491.237268	668.29420117	2541.63832099	382.106851823	1.39669054081	0.0218232897001
1548.0464639	616.549319069	2540.59578297	376.0	4.41154759814	0.235962219188	0.0432799374887	1806.22977646	527.749054487	2652.67537521	318.696544262	1.93748814525	0.0302732522696
1548.0464639	616.549319069	2540.59578297	376.0	-12.8192796297	-0.240468720229	-0.0441065150823	1247.26883412	628.820000676	2214.90970529	338.820870494	-1.05144585616	-0.0164288415024
1548.0464639	616.549319069	2540.59578297	376.0	2.74588706902	-0.0515214431118	-0.00945000790752	1466.18895568	687.911981498	2610.35767405	456.256736865	1.70580665964	0.0266532290569
1548.0464639	616.549319069	2540.59578297	376.0	-3.90220212588	-0.0636421825939	-0.01167318096	1454.32338971	684.203931619	2441.45660031	302.929278989	0.806003267831	0.0125938010599
1548.0464639	616.549319069	2540.59578297	376.0	13.4488107002	0.12528747152	0.0229800938225	1685.52102998	768.863660663	2882.27570047	427.89100983	3.09865250019	0.0484164453155
1548.0464639	616.549319069	2540.59578297	376.0	4.14970731821	-0.0390846006515	-0.00716885558538	1481.11388566	703.91539443	2646.0230721	460.99379201	1.92527960539	0.0300824938342
1548.0464639	616.549319069	2540.59578297	376.0	-9.64171575819	-0.312379634405	-0.0572963379319	1177.03447057	679.071166296	2295.63875901	439.533122143	-0.59694041814	-0.00932719403344
1548.0464639	616.549319069	2540.59578297	376.0	10.4412394851	0.149884117055	0.0274915841994	1716.74033752	741.135688423	2805.86547301	347.989447071	2.69181626501	0.0420596291408
1548.0464639	616.549319069	2540.59578297	376.0	19.0969010058	0.316207628691	0.0579984645435	1913.18944339	657.25820355	3025.7708446	455.323197655	3.604610316	0.0563220361875
1548.0464639	616.549319069	2540.59578297	376.0	14.5185410162	0.307472577326	0.0563962907789	1903.6686643	659.446427679	2909.45322377	346.338131793	3.03259706514	0.0473843291428
1548.0464639	616.549319069	2540.59578297	376.0	8.72497053876	0.117878048718	0.0216210654288	1673.77249594	729.743439694	2762.26201654	358.746080902	2.53996751853	0.039686992477
1548.0464639	616.549319069	2540.59578297	376.0	-7.74232202787	-0.200707755319	-0.0368136014892	1304.08796726	694.656659134	2343.89467602	345.15004963	0.111376988615	0.00174026544711
1548.0464639	616.549319069	2540.59578297	376.0	-10.3603372575	-0.103134035841	-0.0189167343803	1360.42537453	480.704542106	2277.3814915	436.25157487	-1.25420341387	-0.0195969283418
1548.0464639	616.549319069	2540.59578297	376.0	-13.3749210554	-0.264260150391	-0.0484703137181	1190.60813091	557.146921719	2200.79310266	453.038050028	-1.76407766304	-0.0275637134851
1548.0464639	616.549319069	2540.59578297	376.0	-12.4262280046	-0.0587663914725	-0.0107788685753	1428.01186473	463.971752057	2224.8955583	332.91194151	-1.33571913576	-0.0208706114963
1548.0464639	616.549319069	2540.59578297	376.0	11.4268553781	0.276584341948	0.0507308037323	1857.23871159	531.5396859	2830.90598883	442.127591338	2.83907740513	0.0443605844552
1548.0464639	616.549319069	2540.59578297	376.0	-13.949911516	-0.3194011175	-0.05858421084	1179.25855433	689.475775218	2186.18491926	317.450589717	-1.11337118108	-0.0173964247044
1548.0464639	616.549319069	2540.59578297	376.0	8.83229360748	0.206701413797	0.037912951907	1777.95539151	609.650678763	2764.9886619	377.382591621	2.55328805651	0.039895125883
1548.0464639	616.549319069	2540.59578297	376.0	-9.40239981082	-0.189391475291	-0.034737981528	1315.20313232	673.510969294	2301.71880988	313.004708265	-0.198018494093	-0.0030940389702
1548.0464639	616.549319069	2540.59578297	376.0	8.53904682452	0.318372271357	0.0583955009826	1906.43077754	518.137862973	2757.5384465	332.969805984	2.43270737987	0.0380110528105
1548.0464639	616.549319069	2540.59578297	376.0	-15.1381471928	-0.187207331323	-0.034337368181	1273.19089866	523.773578633	2155.99665377	359.032176472	-1.90381461593	-0.0297471033739
1548.0464639	616.549319069	2540.59578297	376.0	-14.9984538834	-0.259711163128	-0.0476359433471	1206.51470524	578.056465035	2159.5456961	374.974525818	-1.76531967547	-0.0275831199292
1548.0464639	616.549319069	2540.59578297	376.0	15.0459223391	0.271578120925	0.0498125680346	1858.05066624	647.883527782	2922.85185142	416.917657399	3.21858892798	0.0502904519997
1548.0464639	616.549319069	2540.59578297	376.0	9.21108470238	0.162014754266	0.0297165726826	1729.46635757	694.142172869	2774.61221248	351.003682045	2.57167482998	0.0401824192185
1548.0464639	616.549319069	2540.59578297	376.0	3.81825366057	0.0367318713668	0.00673732050015	1571.94913818	736.432205276	2637.60217445	329.220830995	1.94112915136	0.0303301429901
1548.0464639	616.549319069	2540.59578297	376.0	0.0214188024133	-0.0303917926602	-0.00557443005506	1492.69037196	715.35661407	2541.13994816	333.092962125	1.44157606322	0.0225246259878
1548.0464639	616.549319069	2540.59578297	376.0	-6.33184203694	-0.0350077194291	-0.00642107839859	1471.92516265	516.914195678	2379.72927119	390.889912867	-0.0307540799446	-0.000480532499134
1548.0464639	616.549319069	2540.59578297	376.0	-6.98891651119	-0.214757917244	-0.0393906671393	1296.27320222	757.506134649	2363.03566481	309.256327937	0.365029719505	0.00570358936727
1548.0464639	616.549319069	2540.59578297	376.0	0.192557243948	-0.00907116395363	-0.00166382317565	1515.27126776	646.718054101	2545.48788419	383.498562329	1.40124040947	0.0218943813979
1548.0464639	616.549319069	2540.59578297	376.0	7.3776864282	0.323856812105	0.0594014695717	1910.64094753	471.499993337	2728.03297324	345.892032372	2.3207623	0.0362619109375
1548.0464639	616.549319069	2540.59578297	376.0	18.7824409137	0.255450423605	0.0468544430678	1842.18307519	725.231669538	3017.78168476	450.366940035	3.58087608864	0.055951188885
1548.0464639	616.549319069	2540.59578297	376.0	2.58468693757	-0.0851750525813	-0.0156227169078	1430.49561786	734.411855647	2606.26223031	441.354756798	1.75274750042	0.027386679694
1548.0464639	616.549319069	2540.59578297	376.0	-15.7152904079	-0.158633465918	-0.0290963803958	1287.55887301	474.283133934	2141.33377758	379.491770642	-2.2500515836	-0.0351570559938
1548.0464639	616.549319069	2540.59578297	376.0	-10.0478575959	-0.272427462691	-0.0499683533917	1237.539836	745.541207955	2285.32033661	302.23929265	-0.205673048029	-0.00321364137546
1548.0464639	616.549319069	2540.59578297	376.0	3.58456712403	0.166011741349	0.030449695772	1726.30846937	572.312061509	2631.66514416	333.044613276	1.86731630945	0.0291768173352
1548.0464639	616.549319069	2540.59578297	376.0	-12.5599410487	-0.13514118372	-0.0247874511591	1360.78495027	566.569980289	2221.49845034	294.143519783	-1.03142977155	-0.0161160901805
1548.0464639	616.549319069	2540.59578297	376.0	13.2637005562	0.28777203901	0.0527828391434	1877.39735359	634.606674226	2877.57279996	365.568772151	2.97475391661	0.046480529947
1548.0464639	616.549319069	2540.59578297	376.0	-7.20514758804	-0.182852210093	-0.0335385565101	1314.68065955	650.402205382	2357.54210719	392.459242261	0.0235784251306	0.000368412892666
1548.0464639	616.549319069	2540.59578297	376.0	-2.23712233588	-0.0322238195297	-0.00591045846106	1488.31365804	637.905299239	2483.75954724	357.540589966	1.02503108936	0.0160161107713
1548.0464639	616.549319069	2540.59578297	376.0	-14.1726536115	-0.158682040642	-0.0291052899197	1308.3741497	519.269635786	2180.52594298	352.882157491	-1.67571120405	-0.0261829875633
1548.0464639	616.549319069	2540.59578297	376.0	1.7908781805	0.0644468742057	0.0118207766335	1602.29592923	612.085769889	2586.0947585	371.713059379	1.63668893436	0.0255732645993
1548.0464639	616.549319069	2540.59578297	376.0	3.11317062306	-0.00108635139097	-0.000199257408468	1525.19767434	678.08032246	2619.68886453	416.410867737	1.83003754614	0.0285943366584
1548.0464639	616.549319069	2540.59578297	376.0	-10.4222175544	-0.233929994793	-0.042907189067	1272.94072457	708.642915032	2275.80936329	294.225723691	-0.329394835043	-0.00514679429755
1548.0464639	616.549319069	2540.59578297	376.0	4.7101906318	0.261831662666	0.0480248831009	1835.91591024	494.012892582	2660.26268753	330.333884705	1.98313347816	0.0309864605963
1548.0464639	616.549319069	2540.59578297	376.0	11.5974553864	0.178660150705	0.0327696534676	1751.21737172	708.284926182	2835.24024545	375.737947543	2.85428045858	0.0445981321652
1548.0464639	616.549319069	2540.59578297	376.0	-10.1697820555	-0.114431535707	-0.0209889097041	1369.45914141	531.649733747	2282.22272893	381.113853767	-0.826183137989	-0.0129091115311
1548.0464639	616.549319069	2540.59578297	376.0	1.76570131178	0.185456392166	0.0340162127964	1748.56984578	521.387483504	2585.45511603	315.497786755	1.5859220609	0.0247800322016
1548.0464639	616.549319069	2540.59578297	376.0	-8.3097291602	-0.110924329769	-0.0203456217478	1393.94186206	601.66850997	2329.47915435	333.868782321	-0.127329543164	-0.00198952411194
1548.0464639	616.549319069	2540.59578297	376.0	4.02499808419	-0.0312715245155	-0.00573578952963	1492.46729175	748.489039872	2642.85471456	401.898382932	2.01533195228	0.0314895617543
1548.0464639	616.549319069	2540.59578297	376.0	10.6123719385	0.138959239691	0.0254877548956	1699.72594752	702.010612001	2810.21325691	408.476697389	2.78818134619	0.0435653335342
1548.0464639	616.549319069	2540.59578297	376.0	1.57871224084	-0.0898268716286	-0.0164759485746	1423.92397464	708.987416093	2580.70447958	447.793088852	1.55870637	0.0243547870312
1548.0464639	616.549319069	2540.59578297	376.0	13.5189239805	0.250164475764	0.0458849001768	1833.08254691	662.636660181	2884.05699552	388.337788425	3.0443852351	0.0475685192985
1548.0464639	616.549319069	2540.59578297	376.0	5.62072168987	0.171133387745	0.0313891026679	1734.78455591	601.051337922	2683.39560119	347.559707361	2.14913045302	0.0335801633285
1548.0464639	616.549319069	2540.59578297	376.0	2.03001259171	-0.039588429849	-0.0072612673971	1483.46065749	762.482922093	2592.17019727	346.226617681	1.75130578925	0.027364152957
1548.0464639	616.549319069	2540.59578297	376.0	1.65146342827	0.00866854394375	0.00158997504471	1537.41551838	692.108662944	2582.55279318	353.028611854	1.66658156921	0.0260403370189
1548.0464639	616.549319069	2540.59578297	376.0	-12.848528374	-0.227842530247	-0.0417906328407	1235.80983976	564.555380735	2214.16661292	413.801392429	-1.47617750374	-0.023065273496
1548.0464639	616.549319069	2540.59578297	376.0	3.37051135525	0.0565085214575	0.0103647324757	1593.9529843	670.235331816	2626.22685232	362.038536211	1.8927114968	0.0295736171374
1548.0464639	616.549319069	2540.59578297	376.0	6.99398868611	0.0199838977009	0.00366542511021	1550.77007992	711.800833307	2718.28476459	455.713851361	2.34082869549	0.036575448367
1548.0464639	616.549319069	2540.59578297	376.0	17.0852992088	0.334379726762	0.0613315713063	1934.95392255	708.444470073	2974.66417417	331.265781544	3.44003796417	0.0537505931902
1548.0464639	616.549319069	2540.59578297	376.0	-16.0748723637	-0.179271330781	-0.0328817554624	1297.25629092	541.909240137	2132.19825358	293.032722521	-1.89598781219	-0.0296248095655
1548.0464639	616.549319069	2540.59578297	376.0	11.2782951983	0.214257389548	0.0392988608856	1791.59231335	688.286328176	2827.13167516	347.253033635	2.75980081217	0.0431218876902
1548.0464639	616.549319069	2540.59578297	376.0	6.24824963478	0.341470677023	0.0626321858076	1929.90589963	471.889161347	2699.3385497	297.543488722	2.08689630696	0.0326077547963
1548.0464639	616.549319069	2540.59578297	376.0	-16.2089543384	-0.164643305236	-0.030198698686	1311.86428037	528.90500873	2128.79177258	288.022483484	-1.9519852121	-0.030499768939
1548.0464639	616.549319069	2540.59578297	376.0	4.37568841968	-0.00816192681243	-0.00149705187315	1515.97238739	673.792193894	2651.76433843	461.999757151	1.93408089977	0.0302200140589
1548.0464639	616.549319069	2540.59578297	376.0	2.19454715798	0.17960048619	0.032942128795	1742.0174473	532.419108253	2596.35035552	321.913799969	1.6559995709	0.0258749932953
1548.0464639	616.549319069	2540.59578297	376.0	5.06903078869	0.179347169989	0.0328956658086	1744.20198846	556.844447237	2669.37936542	368.332929726	2.08002857474	0.0325004464804
1548.0464639	616.549319069	2540.59578297	376.0	-11.6291995428	-0.28329618978	-0.0519618836721	1217.88667757	698.440133945	2245.14482979	328.818018277	-0.630089698305	-0.00984515153601
1548.0464639	616.549319069	2540.59578297	376.0	-4.09568750977	-0.147445306942	-0.0270442602608	1362.42666559	709.807725412	2436.54091881	364.306527807	0.771698008713	0.0120577813861
1548.0464639	616.549319069	2540.59578297	376.0	-1.38343315001	-0.15356940994	-0.0281675366727	1355.16817258	723.9553529	2505.4483387	426.32481322	1.13269828278	0.0176984106684
1548.0464639	616.549319069	2540.59578297	376.0	-6.67030397073	-0.0415267160556	-0.00761678577688	1447.96505915	478.053454701	2371.13032158	445.111807724	-0.442892978798	-0.00692020279372
1548.0464639	616.549319069	2540.59578297	376.0	-2.54256445775	-0.0698519479527	-0.0128121694704	1447.9105412	702.932654611	2475.99949757	325.156301758	1.04755019604	0.0163679718131
1548.0464639	616.549319069	2540.59578297	376.0	-4.97855590751	-0.0699565611307	-0.0128313575075	1446.90865541	669.432481311	2414.11080153	297.769664803	0.613315413482	0.00958305333566
1548.0464639	616.549319069	2540.59578297	376.0	-12.4726055008	-0.109724047915	-0.0201254673358	1373.7859177	513.521722642	2223.71729359	336.409653241	-1.23806827402	-0.0193448167816
1548.0464639	616.549319069	2540.59578297	376.0	-1.95303997672	-0.0318500995613	-0.00584191114476	1490.27022953	705.572972904	2490.97693168	295.133729246	1.10782084231	0.017309700661
1548.0464639	616.549319069	2540.59578297	376.0	-2.781201321	-0.0518676718935	-0.00951351281979	1466.78400224	662.054353702	2469.93669949	341.098343549	0.971197099825	0.0151749546848
1548.0464639	616.549319069	2540.59578297	376.0	-14.1821221646	-0.128652692078	-0.0235973389725	1347.61423842	508.965648717	2180.28538532	323.70549818	-1.61182553894	-0.0251847740459
1548.0464639	616.549319069	2540.59578297	376.0	-1.49930690439	-0.0418363339629	-0.00767357556179	1467.37710493	566.434297784	2502.50445498	468.693052263	0.749411913127	0.0117095611426
1548.0464639	616.549319069	2540.59578297	376.0	3.72118261134	0.276962310465	0.0508001303128	1851.48369513	483.105466908	2635.13599147	300.546829426	1.80271719145	0.0281674561164
1548.0464639	616.549319069	2540.59578297	376.0	4.18636846238	0.083612175968	0.0153360557535	1624.33350577	559.946339895	2646.95448358	462.674637913	1.81416363087	0.0283463067323
1548.0464639	616.549319069	2540.59578297	376.0	6.43270548901	0.134600591874	0.0246882963819	1690.69422969	652.128054961	2704.02482735	361.202542698	2.27230435323	0.0355047555193
1548.0464639	616.549319069	2540.59578297	376.0	-6.58494344834	-0.0379723724807	-0.00696485188567	1460.4362284	494.647765169	2373.29898741	418.21499384	-0.251459452237	-0.0039290539412
1548.0464639	616.549319069	2540.59578297	376.0	10.131416235	0.280464261608	0.0514424544402	1864.27244517	579.626748046	2797.99411659	354.094923373	2.64900808031	0.0413907512549
1548.0464639	616.549319069	2540.59578297	376.0	5.51420561612	0.169171695259	0.0310292911334	1732.79462243	632.589693068	2680.68945831	315.305142817	2.08574873345	0.0325898239601
1548.0464639	616.549319069	2540.59578297	376.0	-3.74955283929	0.0399802839307	0.00733314085303	1564.23482059	464.952864806	2445.33480165	416.147116256	0.341529513477	0.00533639864808
1548.0464639	616.549319069	2540.59578297	376.0	-9.1309813629	-0.160403620447	-0.0294210602434	1325.0984811	583.635237357	2308.61445552	399.880737059	-0.548765754392	-0.00857446491237
1548.0464639	616.549319069	2540.59578297	376.0	11.4549928751	0.205690380784	0.0377275093148	1784.40092752	740.29765389	2831.62084889	306.922267482	2.64644608409	0.0413507200639
1548.0464639	616.549319069	2540.59578297	376.0	-11.8652922324	-0.116246912843	-0.0213218842339	1378.15130283	547.691377985	2239.14666887	313.30398806	-0.953801730536	-0.0149031520396
1548.0464639	616.549319069	2540.59578297	376.0	2.7313631647	0.0433480684495	0.007950856282	1578.86125971	719.080320562	2609.98868035	312.047100076	1.76948010198	0.0276481265934
1548.0464639	616.549319069	2540.59578297	376.0	-1.46323966766	0.131049068447	0.0240368797592	1685.51162805	464.28121897	2503.42077768	353.627930661	1.01388935709	0.0158420212046
1548.0464639	616.549319069	2540.59578297	376.0	-13.622397771	-0.306887510286	-0.056288978409	1169.627	626.44524247	2194.50571966	398.433477184	-1.41193069792	-0.022061417155
1548.0464639	616.549319069	2540.59578297	376.0	8.06787601713	0.3017900547	0.0553540085656	1886.27633813	526.634928881	2745.56790083	332.656633822	2.38332263116	0.0372394161118
1548.0464639	616.549319069	2540.59578297	376.0	18.7392275985	0.324991138191	0.0596095264473	1923.15287464	637.729259428	3016.68380909	455.801675026	3.57383902433	0.0558412347551
1548.0464639	616.549319069	2540.59578297	376.0	-6.37537665055	-0.110670354114	-0.0202990378053	1371.06665912	539.439551347	2378.62323263	468.117022169	-0.351692605528	-0.00549519696138
1548.0464639	616.549319069	2540.59578297	376.0	-8.27537228398	-0.0210437446328	-0.00385982109919	1495.91027834	520.037065741	2330.3520237	314.404679612	-0.21001980668	-0.00328155947937
1548.0464639	616.549319069	2540.59578297	376.0	-2.57677620671	-0.106539601397	-0.0195413795666	1405.3025105	685.487534563	2475.13031532	384.340270256	0.974900991129	0.0152328279864
1548.0464639	616.549319069	2540.59578297	376.0	10.1332380995	0.213584765718	0.0391754889431	1789.34272323	668.035381908	2798.0404028	340.662297659	2.63326267437	0.0411447292871
1548.0464639	616.549319069	2540.59578297	376.0	3.07219956097	0.289574243288	0.0531133975217	1864.45267844	469.380346143	2618.64795546	284.814930877	1.6784783831	0.026226224736
1548.0464639	616.549319069	2540.59578297	376.0	-11.6478683643	-0.0325875077308	-0.00597716576134	1474.80189172	476.274519425	2244.6705305	293.594119354	-1.0031497152	-0.0156742143
1548.0464639	616.549319069	2540.59578297	376.0	4.06566065145	0.209469286421	0.0384206321389	1776.31305074	558.288321799	2643.88778603	309.28641349	1.88529310054	0.0294577046959
1548.0464639	616.549319069	2540.59578297	376.0	1.2017749577	-0.126137791166	-0.0231360585411	1385.54821517	739.910279356	2571.12802686	445.669532339	1.53286729919	0.0239510515499
1548.0464639	616.549319069	2540.59578297	376.0	-14.1486748135	-0.272180331764	-0.0499230249017	1205.8696758	615.52185959	2181.13514731	359.74361192	-1.43289357565	-0.0223889621196
1548.0464639	616.549319069	2540.59578297	376.0	-6.53475109415	-0.179044535603	-0.0328401569339	1329.42643774	711.02220736	2374.57417224	334.125527139	0.376719172748	0.00588623707418
1548.0464639	616.549319069	2540.59578297	376.0	-6.43366924327	-0.206942448883	-0.0379571623042	1284.64094012	649.981013827	2377.14225348	442.520299532	-0.00428802145382	-6.70003352159e-05
1548.0464639	616.549319069	2540.59578297	376.0	6.1338239314	-0.0169388760907	-0.00310691050819	1508.21864106	739.223831929	2696.4314551	448.98898211	2.24988987022	0.0351545292222
1548.0464639	616.549319069	2540.59578297	376.0	8.73725066003	0.220794681856	0.0404979240381	1792.42331536	564.103668798	2762.57400478	406.047020624	2.5430361826	0.0397349403531
1548.0464639	616.549319069	2540.59578297	376.0	5.33228132777	0.0335455538715	0.00615288955824	1569.24655827	760.42252765	2676.06749752	346.3984116	2.15527916688	0.0336762369825
1548.0464639	616.549319069	2540.59578297	376.0	-5.37432043407	-0.0109556769146	-0.00200947852433	1501.97348232	505.895201011	2404.05602466	396.187341326	0.138592607762	0.00216550949629
1548.0464639	616.549319069	2540.59578297	376.0	2.65537242584	0.232992746983	0.0427352800776	1800.53015792	514.317907856	2608.05806284	293.20999706	1.66046381668	0.0259447471357
1548.0464639	616.549319069	2540.59578297	376.0	-15.4389454378	-0.227140644139	-0.0416618936425	1245.79311031	573.333557544	2148.35458624	329.227918383	-1.74723948113	-0.0273006168927
1548.0464639	616.549319069	2540.59578297	376.0	-2.09285352521	-0.156041857957	-0.0286210304397	1354.01180927	734.850496823	2487.42483456	398.562528467	1.08549622666	0.0169608785415
1548.0464639	616.549319069	2540.59578297	376.0	-12.3242372646	-0.316019300981	-0.0579639216767	1182.72863021	697.691976633	2227.48673074	347.0661239	-0.814078976628	-0.0127199840098
1548.0464639	616.549319069	2540.59578297	376.0	-7.83718379688	-0.0642186305801	-0.0117789124322	1410.60138987	470.836339672	2341.48462192	460.046892377	-0.814756381038	-0.0127305684537
1548.0464639	616.549319069	2540.59578297	376.0	-2.53039869432	0.0526625438801	0.00965930738813	1587.5877141	563.764211164	2476.30858045	324.956655182	0.937641897475	0.014650654648
1548.0464639	616.549319069	2540.59578297	376.0	-1.00857860862	0.143755154775	0.0263674165031	1698.70702251	496.674936014	2514.97187737	319.589918841	1.1510611522	0.0179853305032
1548.0464639	616.549319069	2540.59578297	376.0	9.80417886289	0.139818310359	0.0256453247174	1696.49591969	628.171498045	2789.68033771	465.012919973	2.65681251171	0.0415126954954
1548.0464639	616.549319069	2540.59578297	376.0	-11.2184063122	-0.287394377267	-0.0527135688311	1192.51300354	638.331003842	2255.58142528	424.737417898	-0.96943889878	-0.0151474827934
1548.0464639	616.549319069	2540.59578297	376.0	-19.2619324899	-0.219952480995	-0.0403434484584	1230.30872814	505.656272316	2051.22793841	315.262937958	-2.76730138351	-0.0432390841173
1548.0464639	616.549319069	2540.59578297	376.0	-3.49915121104	0.00393674701532	0.000722073920639	1529.45814558	582.388964006	2451.69649486	339.849385269	0.771034282599	0.0120474106656
1548.0464639	616.549319069	2540.59578297	376.0	3.91835681012	0.0137658485448	0.00252491719457	1542.06961809	663.607490859	2640.14539085	434.468281893	1.91168705684	0.0298701102631
1548.0464639	616.549319069	2540.59578297	376.0	10.751254262	0.158188553796	0.0290147750911	1728.75333357	754.238346066	2813.74169536	330.750015729	2.6755396405	0.0418053068828
1548.0464639	616.549319069	2540.59578297	376.0	10.2440536737	0.178371285552	0.0327166701305	1753.07288641	761.267852178	2800.85577861	286.515040017	2.45553391391	0.0383677174048
1548.0464639	616.549319069	2540.59578297	376.0	1.3559669285	-0.0669166140116	-0.0122737736632	1451.53217304	730.45343884	2575.04542157	393.059809688	1.6349227924	0.0255456686313
1548.0464639	616.549319069	2540.59578297	376.0	3.42346120595	0.0343373028989	0.00629811131674	1567.21048171	668.504395545	2627.572094	391.857216746	1.89363523192	0.0295880504988
1548.0464639	616.549319069	2540.59578297	376.0	9.14929833661	0.1650548008	0.0302741747615	1730.84761023	651.748139515	2773.04247068	390.44672093	2.60910202527	0.0407672191449
1548.0464639	616.549319069	2540.59578297	376.0	7.66132389433	0.339491911754	0.0622692428016	1930.03270284	486.035024961	2735.23905475	319.171326945	2.30261130507	0.0359783016417
1548.0464639	616.549319069	2540.59578297	376.0	-10.2536522688	-0.206871753212	-0.03794419538	1276.33843589	608.329308918	2280.09192582	395.424181022	-0.721153521979	-0.0112680237809
1548.0464639	616.549319069	2540.59578297	376.0	7.54414869742	0.219167110467	0.0401993966375	1793.27130891	650.50210611	2732.26210663	288.488691612	2.20883496124	0.0345130462694
1548.0464639	616.549319069	2540.59578297	376.0	-2.34661492551	-0.177262484796	-0.0325132950836	1332.99094775	755.499670058	2480.97778313	392.487165318	1.07612913294	0.0168145177022
1548.0464639	616.549319069	2540.59578297	376.0	-1.90869970066	-0.00137946273293	-0.000253019576839	1524.52563094	658.488635139	2492.10343886	309.089172779	1.10317709681	0.0172371421377
1548.0464639	616.549319069	2540.59578297	376.0	9.92056685542	0.241688211099	0.0443301927914	1821.92682912	657.638231212	2792.63728614	313.072225806	2.52709437439	0.0394858495999
1548.0464639	616.549319069	2540.59578297	376.0	13.510602778	0.252985571563	0.0464023425465	1832.96019163	609.342688038	2883.8455874	441.542707725	3.08117876828	0.0481434182544
1548.0464639	616.549319069	2540.59578297	376.0	-15.9753337077	-0.259987807354	-0.0476866851345	1226.41862275	618.334989417	2134.72712847	289.973516307	-1.67632708038	-0.0261926106309
1548.0464639	616.549319069	2540.59578297	376.0	4.5069632556	0.189313490078	0.0347236775639	1755.95881613	473.921557084	2655.09950138	425.219128169	1.90396443144	0.0297494442412
1548.0464639	616.549319069	2540.59578297	376.0	18.9577112546	0.325987895916	0.0597923506816	1912.15175807	770.043340564	3022.23459565	340.039497015	3.99864266908	0.0624787917044
1548.0464639	616.549319069	2540.59578297	376.0	17.1509453948	0.236373974395	0.0433554611877	1819.00035372	714.940629381	2976.3319784	442.390995308	3.43695501684	0.0537024221382
1548.0464639	616.549319069	2540.59578297	376.0	11.9483211638	0.12384640511	0.0227157749652	1682.20233304	741.314348852	2844.15432659	420.637644697	2.94089384	0.04595146625
1548.0464639	616.549319069	2540.59578297	376.0	17.7793983462	0.274379486031	0.0503263914217	1864.73571551	708.079188455	2992.29842759	419.483523623	3.46102829029	0.0540785670358
1548.0464639	616.549319069	2540.59578297	376.0	8.50230773876	0.105355851314	0.0193242573943	1658.21636131	740.877811424	2756.60505483	357.510882096	2.51649275406	0.0393201992823
1548.0464639	616.549319069	2540.59578297	376.0	9.48886280415	0.26472270607	0.0485551551853	1844.28678758	565.273046752	2781.66943122	372.109596886	2.6080462	0.0407507218751
1548.0464639	616.549319069	2540.59578297	376.0	3.36779486011	-0.00231047790485	-0.000423785382402	1521.21834295	634.978085983	2626.15783716	469.961408224	1.72265372603	0.0269164644692
1548.0464639	616.549319069	2540.59578297	376.0	1.17310568558	-0.0693487385131	-0.012719871334	1444.90809407	672.410138853	2570.39965654	453.081423622	1.44098488571	0.0225153888392
1548.0464639	616.549319069	2540.59578297	376.0	12.3481597983	0.145200046503	0.0266324369962	1711.90277419	761.241626655	2854.31261008	381.168209235	2.94074744595	0.045949178843
1548.0464639	616.549319069	2540.59578297	376.0	-8.2536018972	0.023234225199	0.00426159669827	1548.53426254	470.067718027	2330.90512122	312.303140655	-0.27835881092	-0.00434935642062
1548.0464639	616.549319069	2540.59578297	376.0	5.49703984852	0.0456379957822	0.00837087230047	1580.71661367	672.935943794	2680.25334555	426.600788082	2.15365055699	0.033650789953
1548.0464639	616.549319069	2540.59578297	376.0	9.02360418488	0.221162948296	0.0405654710742	1793.51023405	580.474281222	2769.84909036	395.864575085	2.57921794392	0.0403002803737
1548.0464639	616.549319069	2540.59578297	376.0	1.0745569277	-0.0364668968365	-0.00668871915564	1481.45281777	639.858242106	2567.89593096	446.584871084	1.40806387685	0.0220009980757
1548.0464639	616.549319069	2540.59578297	376.0	-9.19967614795	-0.0693989286833	-0.0127290771613	1408.8439014	477.500038599	2306.86919871	420.525258707	-0.911634933674	-0.0142442958386
1548.0464639	616.549319069	2540.59578297	376.0	1.46366752849	0.0786501516507	0.0144259265684	1619.17870811	569.410405552	2577.78165847	389.192544809	1.53843426857	0.0240380354464
1548.0464639	616.549319069	2540.59578297	376.0	-11.4280672355	-0.231930228824	-0.0425403941349	1240.97744899	593.923031596	2250.25478871	415.354308123	-1.09268114368	-0.01707314287
1548.0464639	616.549319069	2540.59578297	376.0	22.3157409711	0.304661702387	0.0558807231084	1896.82539604	767.750530413	3107.54855702	442.972630567	4.24468258465	0.0663231653852
1548.0464639	616.549319069	2540.59578297	376.0	-2.41994849804	-0.216911564793	-0.039785686866	1291.18736378	760.093005746	2479.11467348	427.834303949	0.992249512094	0.0155038986265
1548.0464639	616.549319069	2540.59578297	376.0	6.56373845601	0.294593098574	0.0540339505821	1875.77701509	514.517628456	2707.35384538	317.059201836	2.18163599516	0.0340880624244
1548.0464639	616.549319069	2540.59578297	376.0	-1.48165936674	-0.0311731040294	-0.00571773734948	1491.25884787	714.571864046	2502.95280758	297.122095659	1.18393090061	0.018498920322
1548.0464639	616.549319069	2540.59578297	376.0	-4.86008167278	-0.0793701690104	-0.0145579913812	1436.72320331	679.384793492	2417.12075294	301.012756136	0.644059428831	0.0100634285755
1548.0464639	616.549319069	2540.59578297	376.0	-13.3864035278	-0.199899281378	-0.0366653120649	1296.19164035	619.84946066	2200.50137945	284.460278437	-1.0925661703	-0.017071346411
1548.0464639	616.549319069	2540.59578297	376.0	20.1712319366	0.241925366167	0.0443736915199	1827.37128682	765.007957723	3053.06525092	460.686006374	3.71313876608	0.0580177932201
1548.0464639	616.549319069	2540.59578297	376.0	1.45568728547	-0.0998081000846	-0.0183066948064	1411.52188447	697.803469525	2577.57891275	468.253558762	1.47240679958	0.0230063562435
1548.0464639	616.549319069	2540.59578297	376.0	7.44666683313	0.0930654345773	0.0170699623216	1641.10153246	712.888408688	2729.7854865	375.795545358	2.41862392404	0.0377909988131
1548.0464639	616.549319069	2540.59578297	376.0	-7.70980852666	-0.164385707084	-0.0301514503088	1320.72713522	592.3187244	2344.72071266	431.67485304	-0.351753718799	-0.00549615185623
1548.0464639	616.549319069	2540.59578297	376.0	10.1116097551	0.278738030959	0.0511258310636	1859.07563007	515.190639842	2797.490914	423.224644087	2.6885012335	0.0420078317734
1548.0464639	616.549319069	2540.59578297	376.0	-4.06097418524	-0.0543643388259	-0.00997144879419	1463.46879803	644.840667166	2437.42284407	329.113378874	0.744943803065	0.0116397469229
1548.0464639	616.549319069	2540.59578297	376.0	4.52792291705	0.0557537630418	0.0102262954956	1595.21613456	746.390445034	2655.63200165	314.025422054	1.9931564144	0.0311430689749
1548.0464639	616.549319069	2540.59578297	376.0	4.87779511875	0.111808929123	0.0205078740138	1661.08578323	634.714506498	2664.52084006	368.720550331	2.07893324953	0.0324833320239
1548.0464639	616.549319069	2540.59578297	376.0	3.0756731629	-0.0126033827612	-0.00231169896574	1511.66961249	681.645889983	2618.73620564	425.420703169	1.81358326496	0.028337238515
1548.0464639	616.549319069	2540.59578297	376.0	18.6779904918	0.328006094379	0.0601625264818	1928.99561212	666.753918585	3015.12802174	419.378491037	3.52964842598	0.0551507566559
1548.0464639	616.549319069	2540.59578297	376.0	-9.23747467884	-0.218180943342	-0.0400185149197	1260.52104313	608.182414499	2305.90889082	437.205433194	-0.671582275834	-0.0104934730599
1548.0464639	616.549319069	2540.59578297	376.0	7.07191546744	0.246520677853	0.045216558667	1822.97527034	612.959929635	2720.26456911	284.329369134	2.14013376873	0.0334395901364
1548.0464639	616.549319069	2540.59578297	376.0	-4.9009601668	-0.0424201045275	-0.00778065013343	1474.97070145	599.752445094	2416.08219564	341.359049103	0.529839782897	0.00827874660776
1548.0464639	616.549319069	2540.59578297	376.0	-8.40364681839	-0.237159385911	-0.0434995205266	1248.21749498	640.804278528	2327.09308628	438.071312776	-0.419472566039	-0.00655425884437
1548.0464639	616.549319069	2540.59578297	376.0	-9.53631471578	-0.146804406895	-0.0269267070607	1354.88495767	619.618242026	2298.31657345	323.813373755	-0.33096501205	-0.00517132831329
1548.0464639	616.549319069	2540.59578297	376.0	-10.9497773558	-0.0904612381487	-0.0165923034022	1401.39119344	519.18739307	2262.40620122	341.827614707	-0.888466774778	-0.0138822933559
1548.0464639	616.549319069	2540.59578297	376.0	-17.9673271552	-0.169432734828	-0.0310771707315	1274.45876808	468.451051129	2084.11862695	341.208807742	-2.65432187467	-0.0414737792916
1548.0464639	616.549319069	2540.59578297	376.0	12.4362014995	0.31438967914	0.0576650181841	1911.6307243	650.645920824	2856.54939382	294.272748699	2.66208157566	0.0415950246197
1548.0464639	616.549319069	2540.59578297	376.0	11.3868265633	0.294190154597	0.0539600430295	1878.57582993	529.889943031	2829.88901845	421.423245484	2.83733786326	0.0443334041134
1548.0464639	616.549319069	2540.59578297	376.0	-5.64710951747	-0.193419335432	-0.0354767673206	1307.34990782	681.131054783	2397.12555671	408.644594098	0.336741221707	0.00526158158917
1548.0464639	616.549319069	2540.59578297	376.0	-5.43090637489	-0.114609486218	-0.0210215491963	1398.19509332	690.15489106	2402.61840463	314.268420246	0.560444201133	0.0087569406427
1548.0464639	616.549319069	2540.59578297	376.0	10.6958090269	0.210268581455	0.0385672379778	1787.96203101	710.126031158	2812.33305606	314.244993889	2.60729538109	0.0407389903295
1548.0464639	616.549319069	2540.59578297	376.0	-17.383388593	-0.258596921873	-0.0474315704096	1219.46778435	591.368597039	2098.95414544	288.117764042	-2.05876797122	-0.0321682495503
1548.0464639	616.549319069	2540.59578297	376.0	6.96194868768	0.220444916108	0.0404337703792	1790.56607803	502.902163701	2717.47075774	424.002516006	2.28311800879	0.0356737188874
1548.0464639	616.549319069	2540.59578297	376.0	-11.6416312685	-0.208543870387	-0.0382508933212	1294.82268188	665.575989835	2244.82898989	284.430318176	-0.637894464764	-0.00996710101193
1548.0464639	616.549319069	2540.59578297	376.0	4.73435481531	0.199163565997	0.0365303679378	1765.80950648	575.724422022	2660.87660176	319.342673252	1.99182036294	0.031122193171
1548.0464639	616.549319069	2540.59578297	376.0	7.81814882621	0.130098680788	0.0238625606727	1687.64212306	699.497885313	2739.22334235	352.083333983	2.4271162089	0.037923690764
1548.0464639	616.549319069	2540.59578297	376.0	-2.09503806985	-0.0482101808661	-0.00884265973332	1472.11368433	707.306307023	2487.36933411	307.94934276	1.10673741332	0.0172927720831
1548.0464639	616.549319069	2540.59578297	376.0	4.92509078653	0.154268357426	0.028295736872	1714.00885287	664.167134917	2665.7224318	287.546444011	1.93991131544	0.0303111143037
1548.0464639	616.549319069	2540.59578297	376.0	7.85474144883	0.0562219435295	0.0103121686591	1595.62557927	725.705538711	2740.15301298	418.821895	2.48363773108	0.0388068395481
1548.0464639	616.549319069	2540.59578297	376.0	-12.1805877183	-0.20604509136	-0.0377925699486	1257.57721254	554.511453044	2231.13628505	419.047619467	-1.38034466742	-0.0215678854285
1548.0464639	616.549319069	2540.59578297	376.0	6.52131155474	0.199099778296	0.0365186680659	1768.25778125	618.567283629	2706.27594932	319.450884437	2.20468423003	0.0344481910942
1548.0464639	616.549319069	2540.59578297	376.0	-12.7555807595	-0.225292462188	-0.0413229020888	1270.60882749	642.239842142	2216.5280361	303.679366463	-0.935638353444	-0.0146193492726
1548.0464639	616.549319069	2540.59578297	376.0	14.3612461115	0.318651903781	0.0584467908623	1918.71502263	678.207132823	2905.45699606	308.534840602	2.89443537654	0.0452255527585
1548.0464639	616.549319069	2540.59578297	376.0	-15.200218315	-0.201538041416	-0.0369658916757	1259.21124692	533.652325923	2154.41967745	361.55610461	-1.89683237441	-0.0296380058502
1548.0464639	616.549319069	2540.59578297	376.0	11.6951085622	0.217428515555	0.039880505421	1798.55796572	745.115845099	2837.72121791	294.047407096	2.60811388263	0.0407517794161
1548.0464639	616.549319069	2540.59578297	376.0	-9.44312736015	-0.196506233864	-0.0360429629245	1295.60287015	629.997653111	2300.68408747	375.083564215	-0.426766635235	-0.00666822867555
1548.0464639	616.549319069	2540.59578297	376.0	2.49337603296	0.0979293137528	0.0179620898299	1642.85487139	631.138024093	2603.94238931	329.949493834	1.73752302425	0.027148797254
1548.0464639	616.549319069	2540.59578297	376.0	-9.03155002552	-0.236469127748	-0.0433729141137	1274.43640682	750.051544732	2311.14060388	286.652652329	-0.0112033400252	-0.000175052187894
1548.0464639	616.549319069	2540.59578297	376.0	1.59135825306	0.045295695811	0.00830808800642	1580.07766981	679.215528292	2581.02576364	321.732565537	1.62650341364	0.0254141158382
1548.0464639	616.549319069	2540.59578297	376.0	-1.90818088498	-0.151594434496	-0.0278052887923	1352.15547058	681.717273852	2492.11661987	458.243875435	0.886308026687	0.013848562917
1548.0464639	616.549319069	2540.59578297	376.0	21.4781327192	0.31651270421	0.0580544211683	1911.28016789	753.618697673	3086.26831709	421.369451522	4.14237387897	0.0647245918588
1548.0464639	616.549319069	2540.59578297	376.0	1.33196409828	0.195456053515	0.0358503399697	1758.32484996	520.877352094	2574.43560668	295.233404625	1.49460646846	0.0233532260697
1548.0464639	616.549319069	2540.59578297	376.0	8.80883354292	0.140472907529	0.0257653902292	1696.39731686	601.976496008	2764.39263649	466.018823617	2.51740835222	0.0393345055034
1548.0464639	616.549319069	2540.59578297	376.0	14.2250458529	0.291952855132	0.0535496799582	1884.34810307	660.878005514	2901.99669803	356.77058945	3.03831575501	0.047473683672
1548.0464639	616.549319069	2540.59578297	376.0	6.85078658541	0.0604179561503	0.0110817967994	1599.81891834	700.648970622	2714.64657806	414.178689097	2.3526270942	0.0367597983469
1548.0464639	616.549319069	2540.59578297	376.0	-6.27224045414	-0.12371529769	-0.0226917273826	1379.01740072	620.939238995	2381.24350649	381.286866774	0.197664282307	0.00308850441104
1548.0464639	616.549319069	2540.59578297	376.0	-6.81464121075	-0.12343739994	-0.022640755675	1360.05526784	554.687251483	2367.46329574	452.72077642	-0.337289257537	-0.00527014464902
1548.0464639	616.549319069	2540.59578297	376.0	-4.70375208466	-0.0234731440034	-0.00430541892945	1498.31425059	614.306077219	2421.09245586	308.472128053	0.610962026385	0.00954628166226
1548.0464639	616.549319069	2540.59578297	376.0	-8.93481071945	-0.0208748282784	-0.00382883864241	1498.43666881	528.514217737	2313.59835861	286.647472061	-0.293089589479	-0.00457952483561
1548.0464639	616.549319069	2540.59578297	376.0	15.4345633332	0.213614280876	0.0391809025818	1792.16680779	713.943935007	2932.72564813	426.614905333	3.27327586398	0.0511449353746
1548.0464639	616.549319069	2540.59578297	376.0	-2.859813426	-0.101879987824	-0.0186867182363	1411.0721125	688.302614569	2467.93948366	368.564756592	0.955368114133	0.0149276267833
1548.0464639	616.549319069	2540.59578297	376.0	-15.6122844802	-0.244327076681	-0.0448142106899	1190.37915804	494.385793013	2143.95074184	459.185790788	-2.44914539396	-0.0382678967806
1548.0464639	616.549319069	2540.59578297	376.0	9.04043245979	0.277141279159	0.0508329565589	1858.14257999	547.001410085	2770.2766288	365.132638726	2.54735245604	0.0398023821256
1548.0464639	616.549319069	2540.59578297	376.0	-15.6738331136	-0.296975911111	-0.0544710035052	1189.29578196	638.350736633	2142.38703985	314.740521263	-1.59888843966	-0.0249826318697
1548.0464639	616.549319069	2540.59578297	376.0	3.72166757485	-0.0378034835871	-0.00693387446571	1483.661211	719.233977664	2635.14831243	432.253123763	1.92493724074	0.0300771443865
1548.0464639	616.549319069	2540.59578297	376.0	4.01105264245	0.072117686551	0.0132277488171	1612.98579861	670.730482634	2642.50041725	358.784136013	1.97575832201	0.0308712237814
1548.0464639	616.549319069	2540.59578297	376.0	20.4778737237	0.333345302667	0.0611418383469	1934.70518478	662.47988922	3060.85577923	463.670705226	3.72342590212	0.0581785297207
1548.0464639	616.549319069	2540.59578297	376.0	13.9884277361	0.210350959435	0.0385823476587	1786.48495222	680.897462429	2895.98518813	428.602773482	3.13673008888	0.0490114076388
1548.0464639	616.549319069	2540.59578297	376.0	8.68175715502	0.133177130688	0.0244272066559	1694.07310976	740.190036333	2761.16413913	326.900993041	2.46567844227	0.0385262256604
1548.0464639	616.549319069	2540.59578297	376.0	10.3647363985	0.219752311754	0.0403067336307	1797.67178538	685.725303436	2803.92183882	320.524750009	2.59713186519	0.0405801853936
1548.0464639	616.549319069	2540.59578297	376.0	9.89261225663	0.208623960971	0.0382655834502	1784.26264178	683.149913741	2791.92707278	324.514517263	2.56698631126	0.0401091611134
1548.0464639	616.549319069	2540.59578297	376.0	7.9637350814	0.0730463471392	0.0133980827475	1616.48855288	723.993104937	2742.92210061	402.440442797	2.49575262984	0.0389961348412
1548.0464639	616.549319069	2540.59578297	376.0	-1.3050739782	-0.028294068781	-0.00518966778815	1483.88024703	559.581019112	2507.43912851	463.977862368	0.798461068463	0.0124759541947
1548.0464639	616.549319069	2540.59578297	376.0	7.59880716502	0.059891473599	0.0109852299338	1598.64248417	692.977288188	2733.65075736	442.030984998	2.42586653344	0.037904164585
1548.0464639	616.549319069	2540.59578297	376.0	-11.069399735	-0.147370293245	-0.0270305013289	1346.43444138	583.313901413	2259.3670801	329.618737302	-0.74218498428	-0.0115966403794
1548.0464639	616.549319069	2540.59578297	376.0	-13.0568446447	-0.266991647382	-0.0489713219703	1210.60316917	616.783615881	2208.87413853	381.487353483	-1.26104743804	-0.0197038662194
1548.0464639	616.549319069	2540.59578297	376.0	14.6971250059	0.236429663423	0.0433656756094	1821.84079823	762.507476264	2913.99032109	329.642046595	3.02935615078	0.0473336898559
1548.0464639	616.549319069	2540.59578297	376.0	-5.66641316432	-0.0804126390246	-0.0147492001146	1408.95162148	528.802477246	2396.63512907	458.88103034	-0.169439955794	-0.00264749930928
1548.0464639	616.549319069	2540.59578297	376.0	-11.4101867224	-0.113187555599	-0.0207607402053	1377.234655	537.944142266	2250.70906027	335.530263006	-0.932528256751	-0.0145707540117
1548.0464639	616.549319069	2540.59578297	376.0	13.8331193737	0.21024100378	0.0385621797101	1786.26698069	679.136295861	2892.03943043	426.636153876	3.12028558666	0.0487544622916
1548.0464639	616.549319069	2540.59578297	376.0	-7.10352531054	-0.181454257117	-0.0332821454727	1301.29641168	601.784603587	2360.12391848	457.042903218	-0.313751740637	-0.00490237094745
1548.0464639	616.549319069	2540.59578297	376.0	6.40916321558	0.0736959190134	0.0135172265248	1613.99951197	645.392879484	2703.42671335	444.034321892	2.2431632453	0.0350494257078
1548.0464639	616.549319069	2540.59578297	376.0	13.4920063883	0.192000464647	0.0352165195611	1765.15789498	683.42728595	2883.37312831	434.787947379	3.09318520957	0.0483310188995
1548.0464639	616.549319069	2540.59578297	376.0	-13.592149154	-0.122584598148	-0.0224843356838	1339.6472938	483.194890079	2195.27421475	372.432030869	-1.71366987314	-0.0267760917678
1548.0464639	616.549319069	2540.59578297	376.0	-0.0104888007037	-0.0206372891984	-0.0037852694788	1495.91942494	581.492331239	2540.32930494	462.917548764	1.08811683811	0.0170018255955
1548.0464639	616.549319069	2540.59578297	376.0	1.40719218574	0.181240072068	0.0332428598804	1741.92843822	539.593045293	2576.3468483	294.825364787	1.50951691542	0.0235862018035
1548.0464639	616.549319069	2540.59578297	376.0	8.68476670081	0.219772301576	0.0403104001424	1790.33995622	531.204348734	2761.24059953	439.696294575	2.50783385078	0.0391849039185
1548.0464639	616.549319069	2540.59578297	376.0	12.1298109933	0.284423780612	0.0521687051746	1873.82716861	644.758778534	2848.76524954	330.179302399	2.78022499751	0.0434410155861
1548.0464639	616.549319069	2540.59578297	376.0	0.747448470303	-0.0660935277824	-0.0121228040687	1452.91457963	737.610581937	2559.58542728	369.06026572	1.56618219374	0.0244715967771
1548.0464639	616.549319069	2540.59578297	376.0	18.6631806602	0.32687001628	0.0599541482538	1927.23708643	661.913967179	3014.75176379	425.600710178	3.53734733032	0.0552710520362
1548.0464639	616.549319069	2540.59578297	376.0	19.3520807929	0.327929494801	0.0601484766694	1928.19009799	660.434827686	3032.25393151	443.629005828	3.61456229945	0.0564775359289
1548.0464639	616.549319069	2540.59578297	376.0	8.55236846212	0.232022974268	0.042557405405	1803.7447827	488.41267429	2757.87689546	465.719438467	2.43501049747	0.0380470390229
1548.0464639	616.549319069	2540.59578297	376.0	18.6024741384	0.308452403175	0.0565760093865	1902.591437	747.174042192	3013.20945646	363.443977261	3.7366203236	0.0583846925562
1548.0464639	616.549319069	2540.59578297	376.0	-0.200573423479	0.215208465997	0.039473306309	1779.38947289	470.40752256	2535.50002303	285.703027581	1.24073864006	0.0193865412509
1548.0464639	616.549319069	2540.59578297	376.0	20.1576043907	0.326341505062	0.0598572092924	1927.14033976	707.447316705	3052.71903006	418.131373601	3.7691547019	0.0588930422172
1548.0464639	616.549319069	2540.59578297	376.0	-17.4295900334	-0.203756665219	-0.0373728292772	1248.34893755	508.115587381	2097.78035359	341.315828662	-2.41041676941	-0.037662762022
1548.0464639	616.549319069	2540.59578297	376.0	-4.16639681249	-0.153023627765	-0.0280674298909	1358.59170103	736.269868237	2434.74448125	339.882911981	0.813748439183	0.0127148193622
1548.0464639	616.549319069	2540.59578297	376.0	15.2309744786	0.239450938709	0.0439198346862	1825.36519573	761.897270575	2927.55327827	340.290811972	3.11112875435	0.0486113867867
1548.0464639	616.549319069	2540.59578297	376.0	13.1976404226	0.24056840109	0.0441247984391	1826.37445428	750.434456955	2875.89447899	299.085567757	2.7704008973	0.0432875140204
1548.0464639	616.549319069	2540.59578297	376.0	-11.83239909	-0.145139596842	-0.0266213493841	1334.48063523	543.253399274	2239.98235066	362.248316156	-1.10671260005	-0.0172923843758
1548.0464639	616.549319069	2540.59578297	376.0	-13.7602234292	-0.196634453501	-0.0360664808329	1259.66558188	526.857999253	2191.0041268	404.48054567	-1.7485954351	-0.0273218036734
1548.0464639	616.549319069	2540.59578297	376.0	-5.07595825725	-0.0479799605215	-0.00880043296433	1467.94355804	596.331285415	2411.63620154	347.361358084	0.481883254645	0.00752942585383
1548.0464639	616.549319069	2540.59578297	376.0	13.8941696806	0.257800382557	0.0472854700215	1845.48932028	752.43268538	2893.59047195	295.668466289	2.89536712895	0.0452401113898
1548.0464639	616.549319069	2540.59578297	376.0	-0.517579363571	-0.0736187225687	-0.0135030672356	1444.02380573	720.382431253	2527.44618348	363.039946503	1.36831178652	0.0213798716644
1548.0464639	616.549319069	2540.59578297	376.0	-17.1626914245	-0.161303263827	-0.0295860718684	1284.10225517	468.939456521	2104.56116839	351.519456703	-2.50119595717	-0.0390811868309
1548.0464639	616.549319069	2540.59578297	376.0	8.42819636593	0.140568668204	0.0257829545496	1704.50436919	764.165295122	2754.72218442	286.052520104	2.29336666471	0.0358338541361
1548.0464639	616.549319069	2540.59578297	376.0	-12.4896171981	-0.245821296157	-0.0450882788256	1246.79124996	647.105679049	2223.28509512	329.388166113	-0.916806755343	-0.0143251055522
1548.0464639	616.549319069	2540.59578297	376.0	-4.17192953631	-0.16240575353	-0.0297882893489	1346.84360113	719.106439638	2434.6039171	368.653876334	0.762485169896	0.0119138307796
1548.0464639	616.549319069	2540.59578297	376.0	-0.692933528365	-0.0260130292152	-0.00477128195437	1497.41298557	726.75984339	2522.99114297	298.818314004	1.30323753118	0.0203630864247
1548.0464639	616.549319069	2540.59578297	376.0	8.7190427115	0.098441031646	0.0180559485778	1646.93004309	693.834776562	2762.11141441	421.346594755	2.5753749348	0.0402402333562
1548.0464639	616.549319069	2540.59578297	376.0	-9.42133334335	-0.0559491054447	-0.0102621249899	1458.1914246	560.151131934	2301.23778535	282.89522881	-0.345733585921	-0.00540208728002
1548.0464639	616.549319069	2540.59578297	376.0	1.56976734971	0.0243365014316	0.00446377502414	1555.90633142	726.15840269	2580.47722606	298.412491949	1.59636826302	0.0249432541096
1548.0464639	616.549319069	2540.59578297	376.0	2.57984236797	0.114680294541	0.0210345367831	1663.33036335	578.951036992	2606.13914937	363.857749029	1.73988790901	0.0271857485782
1548.0464639	616.549319069	2540.59578297	376.0	9.93607902139	0.297019368111	0.0544789743418	1880.61294145	502.963713045	2793.03138758	409.454733077	2.66639713308	0.0416624552044
1548.0464639	616.549319069	2540.59578297	376.0	-6.97161861876	-0.0821673681205	-0.0150710506457	1428.21484543	601.477160147	2363.47513433	333.783128761	0.144200256775	0.00225312901211
1548.0464639	616.549319069	2540.59578297	376.0	-10.2071261903	-0.242513408062	-0.0444815495345	1230.1419722	603.285508497	2281.27396541	447.846484721	-0.941048764317	-0.0147038869424
1548.0464639	616.549319069	2540.59578297	376.0	19.966312132	0.306264481694	0.0561747031721	1896.36035343	770.537930054	3047.85906701	380.960783524	4.03080007821	0.062981251222
1548.0464639	616.549319069	2540.59578297	376.0	-3.78600959248	-0.219552160404	-0.0402700220843	1280.69709228	705.144302031	2444.40858292	458.567188609	0.563880220793	0.00881062844989
1548.0464639	616.549319069	2540.59578297	376.0	8.16081724745	0.297931735232	0.0546463197418	1880.6339925	488.931053073	2747.92916181	378.36411624	2.4464414793	0.038225648114
1548.0464639	616.549319069	2540.59578297	376.0	3.09467454784	0.050688784143	0.00929728249138	1583.83339398	575.526278055	2619.21895403	459.859281989	1.65231628735	0.0258174419899
1548.0464639	616.549319069	2540.59578297	376.0	3.53643796175	0.161616742747	0.0296435698362	1721.75438699	534.894837757	2630.44237669	373.793151945	1.85595686922	0.0289993260815
1548.0464639	616.549319069	2540.59578297	376.0	-15.9753606218	-0.178443060716	-0.0327298350543	1279.31452809	508.806502816	2134.72644469	346.605413789	-2.09823794367	-0.0327849678699
1548.0464639	616.549319069	2540.59578297	376.0	-9.39050699701	-0.247422047628	-0.0453818869456	1227.6762175	614.575789666	2302.0209582	459.768951033	-0.789321758198	-0.0123331524718
1548.0464639	616.549319069	2540.59578297	376.0	11.0064338947	0.122846888566	0.0225324447113	1682.55899657	766.726893652	2820.22477835	370.938888123	2.7959953109	0.0436874267329
1548.0464639	616.549319069	2540.59578297	376.0	-6.21704654186	0.00817094438521	0.00149870586669	1533.8761479	539.023834122	2382.6457607	309.745778682	0.248350883337	0.00388048255214
1548.0464639	616.549319069	2540.59578297	376.0	1.64432514781	-0.039734714201	-0.00728809871625	1478.04477465	650.803465625	2582.37143833	453.52319805	1.4970148409	0.023390856889
1548.0464639	616.549319069	2540.59578297	376.0	10.8090261793	0.0557723826446	0.0102297106832	1595.75921645	755.214551225	2815.20944626	464.235678583	2.81871485762	0.0440424196503
1548.0464639	616.549319069	2540.59578297	376.0	13.673490819	0.243832664462	0.0447235261302	1828.08243945	704.169065893	2887.9839141	355.732408754	2.9934514247	0.0467726785109
1548.0464639	616.549319069	2540.59578297	376.0	11.7689504047	0.163469124272	0.0299833316712	1735.21237293	741.514973667	2839.59724065	362.869894046	2.85088537337	0.0445450839589
1548.0464639	616.549319069	2540.59578297	376.0	3.53537290657	0.148541755934	0.0272453697604	1704.67130371	615.98267971	2630.41531794	309.761334528	1.83454110697	0.0286647047963
1548.0464639	616.549319069	2540.59578297	376.0	-4.05284713707	0.0627754756218	0.0115142104956	1599.95223356	500.813086199	2437.62931951	336.863999757	0.58707878151	0.00917310596109
1548.0464639	616.549319069	2540.59578297	376.0	16.8150126559	0.326972969397	0.0599730318043	1919.06989535	741.352662206	2967.79728541	307.374727848	3.53539819284	0.0552405967631
1548.0464639	616.549319069	2540.59578297	376.0	2.24461448985	-0.0429660332322	-0.00788078379168	1478.5685182	728.19908099	2597.62236404	390.854764852	1.76391852474	0.0275612269491
1548.0464639	616.549319069	2540.59578297	376.0	4.64043665285	0.199673529565	0.0366239049092	1766.44650038	530.126255428	2658.49052088	361.917765076	2.01141341468	0.0314283346044
1548.0464639	616.549319069	2540.59578297	376.0	3.45042457392	0.133753784979	0.0245329759682	1687.20765498	551.854623637	2628.25712419	389.194845567	1.83780195957	0.0287156556183
1548.0464639	616.549319069	2540.59578297	376.0	0.956017864875	0.179681845843	0.0329570516953	1743.28878799	487.93713601	2564.88433253	333.658408523	1.4617342158	0.0228395971218
1548.0464639	616.549319069	2540.59578297	376.0	18.2700609413	0.266293517789	0.0488432717882	1853.01361935	683.940904585	3004.76418079	467.809656853	3.54573840262	0.055402162541
1548.0464639	616.549319069	2540.59578297	376.0	5.35785751628	0.0909399835526	0.0166801143713	1637.31362017	699.853472251	2676.71728508	339.550192659	2.12969719916	0.0332765187369
1548.0464639	616.549319069	2540.59578297	376.0	-2.24748036616	-0.0169048767323	-0.0031006743823	1494.00313065	527.218262499	2483.49639156	462.274998408	0.559039114897	0.00873498617026
1548.0464639	616.549319069	2540.59578297	376.0	3.52001251337	0.121630917734	0.0223094126437	1672.21729929	526.309523174	2630.02507244	431.49824998	1.76060971692	0.0275095268269
1548.0464639	616.549319069	2540.59578297	376.0	-9.66911521106	-0.190647776592	-0.0349684109671	1287.36552135	586.366885816	2294.94264966	421.210242502	-0.749901589655	-0.0117172123384
1548.0464639	616.549319069	2540.59578297	376.0	6.18145100346	0.059189210106	0.0108564215161	1595.95828035	643.655263974	2697.64146649	458.027922161	2.18787403345	0.0341855317727
1548.0464639	616.549319069	2540.59578297	376.0	7.6571591913	0.229985296712	0.0421836567703	1801.40891012	485.309113668	2735.13324648	448.415222693	2.33776419273	0.0365275655114
1548.0464639	616.549319069	2540.59578297	376.0	20.4376572644	0.326948154361	0.059968480257	1928.10335169	693.225209294	3059.83404156	438.505480579	3.73215947915	0.0583149918618
1548.0464639	616.549319069	2540.59578297	376.0	-12.5553360638	-0.207721923072	-0.0381001326251	1265.12274453	574.332151941	2221.61544439	382.160547921	-1.26422307174	-0.0197534854959
1548.0464639	616.549319069	2540.59578297	376.0	-7.16496190503	-0.311590663303	-0.0571516256975	1189.34174584	728.123954154	2358.56306296	441.097362962	0.00612977479227	9.57777311292e-05
1548.0464639	616.549319069	2540.59578297	376.0	4.97467917634	0.315359734437	0.0578429446876	1897.1085187	476.869716233	2666.98227234	293.004037403	1.93071005786	0.030167344654
1548.0464639	616.549319069	2540.59578297	376.0	8.04313728382	0.0372259477273	0.00682794345696	1572.00033131	722.916419062	2744.93938962	450.02263925	2.48765730837	0.0388696454432
1548.0464639	616.549319069	2540.59578297	376.0	-0.0797631781528	0.0943289000262	0.0173017058008	1638.63664006	521.386049354	2538.56932303	378.546633615	1.26079323085	0.019699894232
1548.0464639	616.549319069	2540.59578297	376.0	-10.6204241967	-0.291212708051	-0.0534139229734	1202.65703916	682.305247864	2270.77373369	385.811446668	-0.599392460961	-0.00936550720252
1548.0464639	616.549319069	2540.59578297	376.0	4.08871507924	-0.0497900869789	-0.00913244442019	1471.83289184	767.416107462	2644.47350585	405.224506547	2.03280874809	0.0317626366889
1548.0464639	616.549319069	2540.59578297	376.0	-4.82495235185	0.0726646594508	0.0133280740005	1612.35148356	498.05863819	2418.01324699	307.603125232	0.477404683122	0.00745944817379
1548.0464639	616.549319069	2540.59578297	376.0	8.454274526	0.136535944328	0.0250432766559	1693.52118146	649.901206252	2755.38472505	411.962337345	2.53295363351	0.0395774005236
1548.0464639	616.549319069	2540.59578297	376.0	-13.908944344	-0.253922730002	-0.0465742351434	1238.85706815	643.588418247	2187.22572951	304.780243113	-1.18407772174	-0.0185012144021
1548.0464639	616.549319069	2540.59578297	376.0	8.48347172133	0.28080846453	0.0515055877715	1863.04563636	566.347439594	2756.12650777	326.733431815	2.41864168164	0.0377912762756
1548.0464639	616.549319069	2540.59578297	376.0	-9.79103121911	-0.0351880430173	-0.00645415315797	1478.76965217	517.917510891	2291.8452567	295.158093647	-0.506148587467	-0.00790857167917
1548.0464639	616.549319069	2540.59578297	376.0	-14.5548643664	-0.261190381549	-0.0479072600054	1182.53345876	524.777882945	2170.81551266	463.504170951	-2.15031869649	-0.0335987296326
1548.0464639	616.549319069	2540.59578297	376.0	7.42675037907	0.0716027377308	0.0131332974561	1612.56072721	678.134786566	2729.27948991	438.583976134	2.40060461645	0.0375094471321
1548.0464639	616.549319069	2540.59578297	376.0	3.36727897782	0.135905767343	0.0249276902684	1690.50240191	489.879130551	2626.14473068	445.763198212	1.67033693278	0.0260990145746
1548.0464639	616.549319069	2540.59578297	376.0	11.9436456585	0.190392381063	0.0349215665926	1768.03101166	770.236540829	2844.0355409	305.767988411	2.68554406389	0.0419616259983
1548.0464639	616.549319069	2540.59578297	376.0	1.9055578165	-0.0133564501326	-0.00244982577634	1511.80727326	697.612992308	2589.00830449	379.588038926	1.70222723873	0.0265973006051
1548.0464639	616.549319069	2540.59578297	376.0	-3.49318607481	0.0902560207418	0.0165546626452	1634.22068285	466.235779315	2451.84804486	351.391582692	0.628686874154	0.00982323240866
1548.0464639	616.549319069	2540.59578297	376.0	10.7804447507	0.152434324117	0.027959340447	1712.95506434	631.90909736	2814.48330769	469.619145991	2.77361019977	0.0433376593715
1548.0464639	616.549319069	2540.59578297	376.0	4.96305684282	0.0211712773605	0.00388321301551	1553.48150724	731.18332415	2666.68699582	382.022164434	2.13112656335	0.0332988525523
1548.0464639	616.549319069	2540.59578297	376.0	10.4526952993	0.223076258257	0.0409164083377	1795.70941754	575.89366336	2806.15651895	434.553438052	2.74259953238	0.0428531176935
1548.0464639	616.549319069	2540.59578297	376.0	-1.32785423524	0.0364477273826	0.00668520311494	1568.40541457	595.827877952	2506.86037426	342.627081743	1.15438315896	0.0180372368587
1548.0464639	616.549319069	2540.59578297	376.0	3.11445755325	-0.0503491890087	-0.00923499431561	1467.53422541	690.356883989	2619.72156023	461.830450827	1.75285765187	0.0273884008105
1548.0464639	616.549319069	2540.59578297	376.0	2.35599074905	0.100340129151	0.0184042790078	1645.76014717	596.313998137	2600.45198458	358.377839279	1.71699264515	0.0268280100804
1548.0464639	616.549319069	2540.59578297	376.0	2.71473700806	0.0127774747268	0.00234363072758	1541.96835763	682.432686206	2609.56627691	385.165233075	1.80552127029	0.0282112698482
1548.0464639	616.549319069	2540.59578297	376.0	7.88645231231	0.128402507937	0.0235514504653	1682.37640667	634.695403855	2740.95865784	423.886847315	2.45417371797	0.0383464643433
1548.0464639	616.549319069	2540.59578297	376.0	-17.827546116	-0.261616236538	-0.0479853698712	1171.74510507	490.278782053	2087.66989814	425.646011013	-2.78865125651	-0.043572675883
1548.0464639	616.549319069	2540.59578297	376.0	3.8369614119	0.0216700717575	0.00397470134951	1552.31237755	679.922737915	2638.07746279	405.842347329	1.94759784598	0.0304312163435
1548.0464639	616.549319069	2540.59578297	376.0	-0.546309553718	0.123606247754	0.0226717255602	1674.46957553	511.93346851	2526.71626548	340.313221442	1.22696746925	0.019171366707
1548.0464639	616.549319069	2540.59578297	376.0	8.13708715188	0.298221338879	0.0546994385325	1881.5393015	511.041851276	2747.326276	354.745123232	2.42690620864	0.0379204095101
1548.0464639	616.549319069	2540.59578297	376.0	-1.95684576188	0.0643401103461	0.0118011941207	1601.0653433	507.30625164	2490.88024206	382.50864712	0.893021036567	0.0139534536964
1548.0464639	616.549319069	2540.59578297	376.0	11.7445942445	0.285781161052	0.0524176744409	1869.12902649	545.36101011	2838.97844907	424.488412471	2.88008235966	0.0450012868697
1548.0464639	616.549319069	2540.59578297	376.0	9.16659254333	0.133365955227	0.0244618406506	1693.63064339	723.881983445	2773.48184656	355.96921973	2.57997665642	0.0403121352565
1548.0464639	616.549319069	2540.59578297	376.0	2.64998934166	0.134450060509	0.0246606860802	1688.94740233	469.533322085	2607.92130043	449.440576018	1.51367526835	0.023651176068
1548.0464639	616.549319069	2540.59578297	376.0	8.49033383916	0.286858722893	0.0526153196795	1867.62576122	489.251047533	2756.30084644	399.424037687	2.49078997048	0.0389185932888
1548.0464639	616.549319069	2540.59578297	376.0	-4.82617384474	0.00562357543259	0.00103147018206	1513.01962418	463.624461847	2417.98221379	441.338127765	-0.0263320169972	-0.000411437765581
1548.0464639	616.549319069	2540.59578297	376.0	12.4328737899	0.264165565848	0.0484529651225	1847.95692192	629.417487772	2856.46485017	379.090440484	2.92439302954	0.0456936410866
1548.0464639	616.549319069	2540.59578297	376.0	11.4996045651	0.23529271926	0.043157138529	1811.43959569	602.102458115	2832.7542516	419.212197801	2.86548005691	0.0447731258892
1548.0464639	616.549319069	2540.59578297	376.0	-17.4466822618	-0.234000262693	-0.0429200775299	1208.50728339	503.940382258	2097.34610916	384.898443505	-2.54406805597	-0.0397510633746
1548.0464639	616.549319069	2540.59578297	376.0	5.1088020813	0.232836848967	0.0427066854304	1803.6856438	506.696629207	2670.3897932	360.007520195	2.06335121929	0.0322398628015
1548.0464639	616.549319069	2540.59578297	376.0	-7.24612286112	-0.124673950175	-0.0228675623946	1358.36549122	553.015593774	2356.50109113	445.120006136	-0.400489771761	-0.00625765268376
1548.0464639	616.549319069	2540.59578297	376.0	4.27494396683	0.125134932306	0.0229521152433	1677.74033713	681.944670333	2649.20482911	289.519821649	1.87717043669	0.0293307880732
1548.0464639	616.549319069	2540.59578297	376.0	-14.5659680678	-0.272396347451	-0.0499626462677	1177.46588878	543.677212096	2170.53341249	449.390311615	-2.03651656765	-0.0318205713695
1548.0464639	616.549319069	2540.59578297	376.0	6.35764045833	0.0142582392781	0.00261523097543	1545.4667255	742.60101264	2702.11772835	414.04999021	2.30866432031	0.0360728800049
1548.0464639	616.549319069	2540.59578297	376.0	1.76199671228	0.0981500481653	0.0180025766994	1642.35732924	494.762583552	2585.36099713	448.241084347	1.37656171648	0.02150877682
1548.0464639	616.549319069	2540.59578297	376.0	11.8290054039	0.300258098462	0.0550730187935	1892.8148205	635.927070453	2841.12299543	312.381104472	2.69015794206	0.0420337178448
1548.0464639	616.549319069	2540.59578297	376.0	11.6593468988	0.131875906045	0.0241885374256	1692.39097369	734.004196978	2836.8126586	410.417487927	2.90401102811	0.0453751723142
1548.0464639	616.549319069	2540.59578297	376.0	-8.44984920902	-0.332975482892	-0.0610740063999	1177.92633601	769.194355127	2325.9192703	378.798579162	0.0208825758403	0.000326290247505
1548.0464639	616.549319069	2540.59578297	376.0	-9.96250801643	-0.225104958541	-0.0412885103707	1265.2716464	641.676355348	2287.48872442	380.540722678	-0.530899078309	-0.00829529809858
1548.0464639	616.549319069	2540.59578297	376.0	-2.88439148627	-0.159765435705	-0.0293040050816	1340.87226848	667.002372886	2467.3150545	459.440413132	0.673329926026	0.0105207800942
1548.0464639	616.549319069	2540.59578297	376.0	14.7981083077	0.31627225833	0.0580103188426	1915.41965145	669.774634901	2916.55589859	331.361612235	3.00528705867	0.0469576102917
1548.0464639	616.549319069	2540.59578297	376.0	7.07282987186	0.165824093199	0.0304152775493	1731.09028918	657.753979757	2720.28780043	331.443531494	2.30042135366	0.035944083651
1548.0464639	616.549319069	2540.59578297	376.0	-16.0752461315	-0.290070605343	-0.0532044397181	1192.20143754	623.853703759	2132.18875765	316.133616346	-1.72623571634	-0.0269724330678
1548.0464639	616.549319069	2540.59578297	376.0	-6.94351946825	-0.202056875717	-0.0370610557074	1283.12282675	624.172061899	2364.18902017	456.894131519	-0.22840774309	-0.00356887098578
1548.0464639	616.549319069	2540.59578297	376.0	8.34229784189	0.142005427964	0.0260464834857	1705.07780863	735.605524931	2752.53985014	311.856516579	2.38539996561	0.0372718744627
1548.0464639	616.549319069	2540.59578297	376.0	-11.0536862506	-0.262748772665	-0.0481930984346	1246.21002224	729.132767941	2259.76629622	284.423506039	-0.419186189089	-0.00654978420451
1548.0464639	616.549319069	2540.59578297	376.0	14.6988360131	0.310921945258	0.05702897015	1906.55296467	638.401940206	2914.03379086	369.078885986	3.10724017415	0.0485506277212
1548.0464639	616.549319069	2540.59578297	376.0	14.5935796814	0.288925470285	0.0529944002725	1875.21393362	584.967379318	2911.35965294	451.178339997	3.18675917164	0.0497931120569
1548.0464639	616.549319069	2540.59578297	376.0	-4.24786137913	-0.0787441830059	-0.0144431736988	1433.83664438	633.379538418	2432.6747959	365.458613102	0.649583177933	0.0101497371552
1548.0464639	616.549319069	2540.59578297	376.0	16.4690567072	0.249278882387	0.0457224655883	1836.54988419	743.769960279	2959.00794316	378.688098696	3.28258083584	0.05129032556
1548.0464639	616.549319069	2540.59578297	376.0	5.50540799134	0.0309574027141	0.0056781736453	1565.68055572	744.269821295	2680.46594623	370.51556922	2.19738894898	0.0343342023278
1548.0464639	616.549319069	2540.59578297	376.0	-7.69719485191	0.0452341415278	0.00829679778573	1578.40404869	473.463933016	2345.04117515	293.173193442	-0.113665170631	-0.00177601829111
1548.0464639	616.549319069	2540.59578297	376.0	9.80720885153	0.257599561844	0.0472486357014	1838.8150752	620.587954184	2789.75731748	330.354288094	2.56696744727	0.0401088663636
1548.0464639	616.549319069	2540.59578297	376.0	-7.9421722748	-0.256417625894	-0.0470318462755	1232.09314148	661.963147768	2338.81728908	444.760999833	-0.303052726744	-0.00473519885538
1548.0464639	616.549319069	2540.59578297	376.0	5.53035509837	0.0653874648904	0.0119932987693	1607.03232206	731.69632608	2681.09975138	342.371103243	2.16295025295	0.0337960977024
1548.0464639	616.549319069	2540.59578297	376.0	15.2841436697	0.289831335868	0.0531605531674	1881.77368325	664.266506408	2928.9040925	382.86390284	3.18840392149	0.0498188112732
1548.0464639	616.549319069	2540.59578297	376.0	-8.63967436199	-0.309214377371	-0.0567157698772	1187.22174721	704.921020893	2321.09658046	428.953812363	-0.292395710805	-0.00456868298132
1548.0464639	616.549319069	2540.59578297	376.0	16.2173297448	0.262558247647	0.0481581525398	1847.87794114	665.560301697	2952.61257857	439.174335736	3.3462679592	0.0522854368625
1548.0464639	616.549319069	2540.59578297	376.0	-3.72643775779	-0.029957826075	-0.00549483236886	1487.51092801	581.234073186	2445.92206244	377.177061237	0.654597796515	0.0102280905705
1548.0464639	616.549319069	2540.59578297	376.0	10.2832469681	0.254602032254	0.0466988320349	1834.70609957	608.413334433	2801.85152179	358.732087789	2.67764519198	0.0418382061246
1548.0464639	616.549319069	2540.59578297	376.0	7.02241531923	0.0902870787471	0.0165603592713	1635.84189902	674.276640829	2719.00697043	408.888430576	2.36581011173	0.0369657829958
1548.0464639	616.549319069	2540.59578297	376.0	-2.73272161239	-0.0191563465239	-0.00351363655978	1501.83293796	598.984376409	2471.16837292	370.351058552	0.877473498906	0.0137105234204
1548.0464639	616.549319069	2540.59578297	376.0	-18.1483050105	-0.208305308726	-0.0382071365968	1238.86796709	498.133023782	2079.52071119	342.519720316	-2.60213353228	-0.0406583364418
1548.0464639	616.549319069	2540.59578297	376.0	6.16232611929	0.0314906890119	0.00577598844679	1566.09075896	738.032133097	2697.15558049	393.03268843	2.28450613716	0.0356954083931
1548.0464639	616.549319069	2540.59578297	376.0	-4.55377388568	-0.185245795728	-0.0339775854233	1318.55790577	697.023340299	2424.90279566	409.321549595	0.570287464873	0.00891074163864
1548.0464639	616.549319069	2540.59578297	376.0	-5.2097531586	-0.123248730828	-0.0226061501886	1380.42379994	631.565526387	2408.23701392	396.247687591	0.382060612394	0.00596969706866
1548.0464639	616.549319069	2540.59578297	376.0	-12.1213772022	-0.0902853347257	-0.0165600393848	1386.00891459	482.602714518	2232.64058493	364.028955821	-1.33396559655	-0.020843212446
1548.0464639	616.549319069	2540.59578297	376.0	7.11669018338	0.0635084889948	0.0116486590233	1606.06178679	758.046002434	2721.40211365	357.29432443	2.37145346916	0.0370539604556
1548.0464639	616.549319069	2540.59578297	376.0	5.37101042291	0.0280359251519	0.00514231936022	1559.30788561	673.812072684	2677.05144727	443.931488981	2.11386961046	0.0330292126635
1548.0464639	616.549319069	2540.59578297	376.0	-3.48518480895	-0.0621077989315	-0.0113917459522	1454.13533793	644.816361576	2452.05132468	353.099625179	0.8217364593	0.0128396321766
1548.0464639	616.549319069	2540.59578297	376.0	-12.7009216988	-0.195684137948	-0.0358921749721	1267.56637533	545.316345235	2217.91670189	405.033981318	-1.46425268078	-0.0228789481372
1548.0464639	616.549319069	2540.59578297	376.0	0.685663138879	0.111819157328	0.0205097500601	1660.54512682	495.343585669	2558.01571176	402.126999265	1.32173836515	0.0206521619554
1548.0464639	616.549319069	2540.59578297	376.0	-9.28198987889	-0.101678968049	-0.0186498474045	1375.18478065	508.28961861	2304.77793953	421.303540273	-0.856744810294	-0.0133866376608
1548.0464639	616.549319069	2540.59578297	376.0	-9.7415057418	-0.278795581143	-0.0511363868568	1204.34098579	649.118606667	2293.10349889	439.64390644	-0.689987383476	-0.0107810528668
1548.0464639	616.549319069	2540.59578297	376.0	5.08492546531	0.0609965255494	0.0111879173788	1597.48167356	615.787413082	2669.78318491	456.514098268	2.01195987269	0.0314368730108
1548.0464639	616.549319069	2540.59578297	376.0	-7.10137133679	-0.251102854768	-0.0460570166486	1239.189311	668.376029207	2360.17864225	452.61330205	-0.147123814487	-0.00229880960136
1548.0464639	616.549319069	2540.59578297	376.0	5.68542914695	-0.0372180638489	-0.00682649740442	1484.96979344	747.043939827	2685.03955612	453.025822846	2.18859135395	0.0341967399054
1548.0464639	616.549319069	2540.59578297	376.0	9.53905558075	0.274976163481	0.0504358333604	1858.37858901	598.445365328	2782.94462679	326.120672449	2.52616902803	0.0394713910629
1548.0464639	616.549319069	2540.59578297	376.0	-1.85824827715	0.0499032066909	0.0091531927166	1577.86913732	474.407710253	2493.3852056	441.108358024	0.654714026867	0.0102299066698
1548.0464639	616.549319069	2540.59578297	376.0	14.8219109969	0.202578083013	0.0371566549914	1778.92162614	708.91609402	2917.16062871	429.322908548	3.22002059695	0.0503128218274
1548.0464639	616.549319069	2540.59578297	376.0	6.18508326381	0.0530457864305	0.00972960132621	1591.16208887	708.64301671	2697.73374754	397.928641964	2.27609661504	0.0355640096099
1548.0464639	616.549319069	2540.59578297	376.0	-10.9463668203	-0.0364424852655	-0.00668424161143	1473.64821081	495.411475746	2262.49284914	293.433162588	-0.802408952921	-0.0125376398894
1548.0464639	616.549319069	2540.59578297	376.0	9.71126284274	0.296049780875	0.0543011336895	1880.93186609	539.169631337	2787.31971722	367.218219799	2.62061194104	0.0409470615787
1548.0464639	616.549319069	2540.59578297	376.0	8.78048779639	0.18796059562	0.0344755311115	1760.58530217	700.780102218	2763.67248565	302.307081262	2.3890605753	0.0373290714891
1548.0464639	616.549319069	2540.59578297	376.0	-3.95489806155	0.0237002638596	0.0043470770102	1546.57153619	493.083116716	2440.11780959	400.463156684	0.407567463732	0.00636824162081
1548.0464639	616.549319069	2540.59578297	376.0	3.91416914144	0.148590965978	0.0272543958139	1705.26834832	603.079416705	2640.03899911	331.691234092	1.91657373925	0.0299464646758
1548.0464639	616.549319069	2540.59578297	376.0	-6.69936425193	-0.269215411681	-0.049379202436	1234.60027074	731.358374345	2370.3920173	404.433372208	0.227427322523	0.00355355191442
1548.0464639	616.549319069	2540.59578297	376.0	2.29018898283	0.00144665782156	0.00026534442802	1525.94487086	627.26230676	2598.78022769	445.573050062	1.60357755575	0.0250558993086
1548.0464639	616.549319069	2540.59578297	376.0	3.01827186928	0.170934158684	0.0313525602869	1730.79751822	592.861409624	2617.2778708	293.618942951	1.72727987853	0.0269887481021
1548.0464639	616.549319069	2540.59578297	376.0	-9.95448814444	-0.231676613319	-0.0424938762507	1263.96852898	662.598822988	2287.69247695	361.12512499	-0.427118280994	-0.00667372314053
1548.0464639	616.549319069	2540.59578297	376.0	-7.69349315404	-0.0809538898751	-0.0148484757658	1431.04031899	604.95684195	2345.13522033	309.138059394	0.0428830849705	0.000670048202663
1548.0464639	616.549319069	2540.59578297	376.0	-4.93661875559	-0.117816726007	-0.0216098176829	1381.39048854	606.725119684	2415.17625504	427.060646813	0.286651101524	0.00447892346131
1548.0464639	616.549319069	2540.59578297	376.0	8.39247366932	0.121396015097	0.0222663270537	1673.25951134	632.854033241	2753.8146151	447.701070517	2.49803107701	0.0390317355782
1548.0464639	616.549319069	2540.59578297	376.0	6.60533590843	0.180378579827	0.0330848458963	1745.8748351	520.038465212	2708.41066851	442.497368191	2.21557405756	0.0346183446494
1548.0464639	616.549319069	2540.59578297	376.0	-3.68466215187	-0.0547503674989	-0.0100422537599	1452.91445141	566.818578077	2446.98341172	427.250382232	0.476053566437	0.00743833697557
1548.0464639	616.549319069	2540.59578297	376.0	-5.17621509862	0.036062110951	0.0066144737621	1567.57232023	548.307742423	2409.08908045	293.209017806	0.466043212682	0.00728192519816
1548.0464639	616.549319069	2540.59578297	376.0	11.2454761157	0.218969701732	0.0401631881387	1797.26525414	690.134931317	2826.29787494	338.897689482	2.73437370752	0.0427245891801
1548.0464639	616.549319069	2540.59578297	376.0	5.45176274905	0.0602298487369	0.0110472943391	1601.2034062	748.740549669	2679.10303747	329.159081601	2.13341930434	0.0333346766303
1548.0464639	616.549319069	2540.59578297	376.0	11.0972324342	0.273275746648	0.0501239447264	1858.33445697	620.946422487	2822.53160222	343.250722761	2.72330610448	0.0425516578825
1548.0464639	616.549319069	2540.59578297	376.0	8.20426620188	0.174680863442	0.0320397768602	1740.33274687	592.477523158	2749.03302412	416.222754091	2.48635667095	0.0388493229837
1548.0464639	616.549319069	2540.59578297	376.0	-1.96702758212	-0.0472697595851	-0.00867016866931	1471.06680928	648.796879447	2490.62156317	370.757874439	1.06387734095	0.0166230834523
1548.0464639	616.549319069	2540.59578297	376.0	-18.0652790023	-0.281754640774	-0.0516791344047	1190.44467428	587.340223902	2081.63006645	303.84516827	-2.24235301443	-0.0350367658504
1548.0464639	616.549319069	2540.59578297	376.0	2.47275980678	-0.000876961853593	-0.000160851403814	1527.61334987	750.62117362	2603.41861434	325.184090853	1.77530180325	0.0277390906757
1548.0464639	616.549319069	2540.59578297	376.0	-5.19741215823	-0.235141920971	-0.0431294792683	1266.08271646	711.717748229	2408.55054885	430.750084167	0.40171975345	0.00627687114765
1548.0464639	616.549319069	2540.59578297	376.0	7.61800016926	0.195720576479	0.0358988584884	1765.40232262	623.286012287	2734.13837401	345.45003911	2.38070616511	0.0371985338298
1548.0464639	616.549319069	2540.59578297	376.0	-7.5578684168	-0.222241658846	-0.0407633270078	1274.3616371	672.894817618	2348.58089669	401.324441969	-0.0363938740945	-0.000568654282726
1548.0464639	616.549319069	2540.59578297	376.0	-17.7493920397	-0.176068660425	-0.0322943250963	1266.02147609	470.510448034	2089.6554773	353.123553183	-2.63044728172	-0.0411007387769
1548.0464639	616.549319069	2540.59578297	376.0	-6.63056309956	-0.171262317696	-0.0314127508614	1338.78145611	718.428294878	2372.13997647	314.930225487	0.381990415958	0.00596860024935
1548.0464639	616.549319069	2540.59578297	376.0	-2.08184939442	0.123830765741	0.0227129064088	1673.69066812	507.297530527	2487.70440504	306.716206395	0.978287230143	0.015285737971
1548.0464639	616.549319069	2540.59578297	376.0	11.8734647497	0.222260684006	0.0407668165823	1800.8637632	683.316035867	2842.25252769	358.072728617	2.83942552154	0.0443660237741
1548.0464639	616.549319069	2540.59578297	376.0	-10.0046827011	-0.0687438043437	-0.0126089149567	1433.00977018	523.818178949	2286.41723616	329.589287036	-0.62421955839	-0.00975343059985
1548.0464639	616.549319069	2540.59578297	376.0	4.84464467334	0.0561872804527	0.0103058107947	1593.35516909	662.456859964	2663.67862124	407.866592187	2.0763622146	0.0324431596031
1548.0464639	616.549319069	2540.59578297	376.0	-7.62805680334	-0.165036139492	-0.0302707519244	1313.69242448	576.435863875	2346.7976935	456.669405146	-0.485769965538	-0.00759015571153
1548.0464639	616.549319069	2540.59578297	376.0	0.151578007537	-0.00316504467546	-0.000580529104082	1522.69883339	658.479566656	2544.44676743	363.268367385	1.42367452174	0.0222449144022
1548.0464639	616.549319069	2540.59578297	376.0	11.9512833981	0.152470869295	0.0279660435245	1720.37754284	741.485419266	2844.22958499	382.366622882	2.90299924309	0.0453593631732
1548.0464639	616.549319069	2540.59578297	376.0	-2.24331701597	-0.0687880124424	-0.0126170235588	1446.05280354	652.1292402	2483.60216546	385.42012172	0.993859332602	0.0155290520719
1548.0464639	616.549319069	2540.59578297	376.0	3.05156867583	0.267732626832	0.0491072316273	1839.64645337	492.143031245	2618.12380806	286.334323441	1.68550321601	0.0263359877501
1548.0464639	616.549319069	2540.59578297	376.0	-12.9152699202	-0.206187993599	-0.0378187809243	1288.94011966	625.226153811	2212.47098002	298.304706542	-0.996654833692	-0.0155727317764
1548.0464639	616.549319069	2540.59578297	376.0	-1.28395076974	-0.0256836252734	-0.00471086303621	1487.63237589	561.358415744	2507.97578386	458.984992217	0.826479437658	0.0129137412134
1548.0464639	616.549319069	2540.59578297	376.0	1.57587809931	0.00510204729522	0.000935812049746	1532.37483484	663.064352437	2580.6324755	385.193288221	1.62657002961	0.0254151567126
1548.0464639	616.549319069	2540.59578297	376.0	12.7832405666	0.270158336834	0.0495521527575	1854.33178934	615.01691509	2865.36625373	396.017549301	2.97964955751	0.046557024336
1548.0464639	616.549319069	2540.59578297	376.0	5.795117173	0.0469370548609	0.00860914432519	1585.67511028	766.109116968	2687.82628548	336.042058231	2.19066608121	0.0342291575189
1548.0464639	616.549319069	2540.59578297	376.0	-19.015320969	-0.289815364256	-0.0531576236713	1164.42806659	545.305721835	2057.49334031	347.759551887	-2.64437117027	-0.0413182995355
1548.0464639	616.549319069	2540.59578297	376.0	9.33916907982	0.290572938157	0.0532965770648	1878.03564384	613.868857084	2777.86631877	285.961817845	2.35914593081	0.0368616551689
1548.0464639	616.549319069	2540.59578297	376.0	8.21907327706	0.0723477204412	0.0132699413869	1614.88903818	710.145074108	2749.40921204	424.375099753	2.52035182307	0.0393804972355
1548.0464639	616.549319069	2540.59578297	376.0	8.99106402907	0.242380930255	0.0444572505971	1820.97534203	635.233676778	2769.02237653	312.813357727	2.4369174662	0.0380768354094
1548.0464639	616.549319069	2540.59578297	376.0	-9.61580224221	-0.218918396478	-0.0401537777839	1280.10383094	668.715611008	2296.2971167	347.477674759	-0.310465562811	-0.00485102441892
1548.0464639	616.549319069	2540.59578297	376.0	2.28424108221	0.0122257124084	0.00224242707417	1541.92786373	703.772218142	2598.62911557	352.9290337	1.75947136773	0.0274917401208
1548.0464639	616.549319069	2540.59578297	376.0	-13.1155700128	-0.163966836634	-0.0300746215397	1272.82976852	467.349953638	2207.38216431	467.202442152	-2.05741332466	-0.0321470831978
1548.0464639	616.549319069	2540.59578297	376.0	0.162553885031	-0.0366748186345	-0.00672685594911	1483.95394235	672.724223991	2544.72562011	388.04745377	1.41211281444	0.0220642627256
1548.0464639	616.549319069	2540.59578297	376.0	-16.6979323207	-0.245221339004	-0.0449782353272	1231.87418161	585.729513069	2116.36881858	298.765123905	-1.93433711048	-0.0302240173512
1548.0464639	616.549319069	2540.59578297	376.0	-21.3087476052	-0.200869609281	-0.0368432885696	1243.38325095	473.32340591	1999.22663991	282.519983045	-3.28660781444	-0.0513532471006
1548.0464639	616.549319069	2540.59578297	376.0	2.75038454016	0.0397581340924	0.00729239436764	1572.67801737	631.440921729	2610.47193661	406.352997513	1.75776216107	0.0274650337666
1548.0464639	616.549319069	2540.59578297	376.0	-3.93646927842	0.0226177230535	0.00414851853512	1543.63900742	486.199850556	2440.58601048	410.747152501	0.358705420172	0.00560477219019
1548.0464639	616.549319069	2540.59578297	376.0	6.51521412925	0.0910207203621	0.0166949230305	1638.44310287	715.471091655	2706.12103839	352.206843856	2.28622030649	0.035722192289
1548.0464639	616.549319069	2540.59578297	376.0	-18.9082583052	-0.248570655997	-0.0455925634624	1182.5377585	478.259876215	2060.21336983	399.415735117	-2.96968581061	-0.0464013407908
1548.0464639	616.549319069	2540.59578297	376.0	-20.8295503801	-0.284613305636	-0.0522034676515	1168.64466864	533.840929852	2011.4011044	308.915505904	-3.00414970202	-0.046939839094
1548.0464639	616.549319069	2540.59578297	376.0	10.9536116419	0.294423222591	0.0540027921114	1877.36209408	497.155677196	2818.88277842	444.365007147	2.77360007666	0.0433375011979
1548.0464639	616.549319069	2540.59578297	376.0	14.0500285027	0.230453162603	0.042269472231	1811.02297275	690.034307655	2897.55021461	396.492934209	3.10891189223	0.0485767483161
1548.0464639	616.549319069	2540.59578297	376.0	-12.6219856449	-0.221259501213	-0.0405831807066	1255.63803855	591.798298684	2219.92214795	372.485810711	-1.19944515153	-0.0187413304926
1548.0464639	616.549319069	2540.59578297	376.0	1.73961944203	-0.0206541094039	-0.00378835462288	1501.85476744	666.24308961	2584.79248115	416.694624104	1.61121877069	0.025175293292
1548.0464639	616.549319069	2540.59578297	376.0	10.9644187355	0.213768221954	0.0392091382894	1788.81031403	651.529179159	2819.15734299	378.817849804	2.78644991598	0.0435382799372
1548.0464639	616.549319069	2540.59578297	376.0	-14.9116670386	-0.302308326271	-0.055449069382	1167.05058147	601.316801641	2161.75059901	393.383215907	-1.735824738	-0.0271222615313
1548.0464639	616.549319069	2540.59578297	376.0	11.9051450488	0.179444422189	0.032913503703	1749.00230021	652.821566924	2843.05739603	441.233528898	2.92526839139	0.0457073186155
1548.0464639	616.549319069	2540.59578297	376.0	10.0541607072	0.199561907416	0.0366034312942	1772.15321052	653.269769329	2796.03136591	370.608386058	2.68381085678	0.0419345446371
1548.0464639	616.549319069	2540.59578297	376.0	-0.538868112184	-0.0640710852225	-0.0117518498207	1453.88652184	699.530586983	2526.90532243	373.488213609	1.34058590083	0.0209466547005
1548.0464639	616.549319069	2540.59578297	376.0	-0.20679466264	0.144460643415	0.0264968164738	1696.21558033	550.70985633	2535.34196649	288.416529831	1.27300211073	0.0198906579802
1548.0464639	616.549319069	2540.59578297	376.0	16.3019090063	0.238084120605	0.0436691343736	1823.09474299	744.549488757	2954.76139572	387.117163977	3.2884850461	0.0513825788453
1548.0464639	616.549319069	2540.59578297	376.0	-5.58752421786	-0.0602642407982	-0.0110536024942	1455.64626779	619.444218984	2398.63937832	323.548891544	0.448445530957	0.0070069614212
1548.0464639	616.549319069	2540.59578297	376.0	0.851845186422	0.129848901219	0.0238167463718	1681.77268805	533.750019634	2562.23772585	346.715018163	1.46232172157	0.0228487768995
1548.0464639	616.549319069	2540.59578297	376.0	-17.0232075872	-0.197082045604	-0.0361485776969	1271.0421455	535.387431382	2108.10488888	301.675312003	-2.15086783357	-0.0336073098996
1548.0464639	616.549319069	2540.59578297	376.0	1.61074904841	0.161412796384	0.0296061622127	1717.26562897	579.092242099	2581.51840536	285.160534293	1.52304318871	0.0237975498235
1548.0464639	616.549319069	2540.59578297	376.0	18.3654467923	0.317270745242	0.0581934602425	1916.42501769	712.371840413	3007.1875497	378.390691592	3.55603690979	0.0555630767154
1548.0464639	616.549319069	2540.59578297	376.0	-11.6950895576	-0.0704729970178	-0.0129260816247	1430.01920283	510.280600089	2243.47083085	303.171027931	-0.968194373385	-0.0151280370841
1548.0464639	616.549319069	2540.59578297	376.0	-10.5810551847	-0.281092107843	-0.0515576133241	1209.56717884	668.642058388	2271.77394115	393.564703927	-0.646737762243	-0.010105277535
1548.0464639	616.549319069	2540.59578297	376.0	2.11280911433	0.0278244798612	0.0051035362915	1558.60088436	638.348324992	2594.27372223	397.32451288	1.67743160934	0.026209868896
1548.0464639	616.549319069	2540.59578297	376.0	2.9626954444	0.069201354161	0.012692838254	1608.74455577	649.884824892	2615.86589849	357.236517828	1.82710001137	0.0285484376776
1548.0464639	616.549319069	2540.59578297	376.0	-9.30677476072	-0.0955026952641	-0.0175170020661	1403.00233299	552.601332455	2304.14825587	348.54459042	-0.468528681281	-0.00732076064501
1548.0464639	616.549319069	2540.59578297	376.0	11.188461417	0.183392454698	0.0336376475968	1755.00537257	678.872142026	2824.84936191	390.971847313	2.83056210994	0.0442275329678
1548.0464639	616.549319069	2540.59578297	376.0	14.2780235187	0.246643970311	0.0452391728377	1832.14189099	715.616372241	2903.34264637	355.584383144	3.04441575709	0.0475689962045
1548.0464639	616.549319069	2540.59578297	376.0	-5.7841641684	-0.135840516837	-0.0249157220905	1373.62204545	680.233325637	2393.64355202	339.788180941	0.467957444337	0.00731183506776
1548.0464639	616.549319069	2540.59578297	376.0	-7.86978716113	-0.00644895899176	-0.00118286115036	1515.62326849	525.945609624	2340.65630222	299.087424112	-0.0889361963742	-0.00138962806835
1548.0464639	616.549319069	2540.59578297	376.0	3.28474567486	0.247499529494	0.0453960985865	1818.69439705	478.919387751	2624.04789306	326.434108265	1.78833306436	0.0279427041307
1548.0464639	616.549319069	2540.59578297	376.0	13.2106350586	0.245131752156	0.0449618034036	1831.27938424	753.53452286	2876.22462017	291.410713072	2.76864120321	0.0432600188001
1548.0464639	616.549319069	2540.59578297	376.0	6.54028200456	0.267232336621	0.0490154689328	1843.76924396	497.561434877	2706.75791177	365.427232933	2.24522621409	0.0350816595951
1548.0464639	616.549319069	2540.59578297	376.0	-6.65088797733	-0.133197074607	-0.0244308647482	1361.77644935	598.485810842	2371.62360348	411.361343298	-0.0260458959032	-0.000406967123487
1548.0464639	616.549319069	2540.59578297	376.0	-6.94007914083	-0.233153741734	-0.0427648095623	1270.35971521	712.86238787	2364.27642498	381.0543219	0.21587462593	0.00337304103016
1548.0464639	616.549319069	2540.59578297	376.0	7.54774731717	0.0193293439266	0.00354536755807	1551.62955275	750.100175047	2732.35353302	430.623805215	2.45184741747	0.038310115898
1548.0464639	616.549319069	2540.59578297	376.0	6.06709769009	0.143140524525	0.026254681681	1699.1713197	561.325138236	2694.73621103	434.23975309	2.16841239058	0.0338814436028
1548.0464639	616.549319069	2540.59578297	376.0	-5.53535627155	0.00904272643485	0.00165860719641	1528.72780802	496.244405749	2399.96475496	374.992541194	0.168365144777	0.00263070538714
1548.0464639	616.549319069	2540.59578297	376.0	5.67745834995	0.183574151144	0.0336709741644	1749.28624734	551.183726687	2684.83705038	384.367076361	2.15813008592	0.0337207825926
1548.0464639	616.549319069	2540.59578297	376.0	-10.4701801923	-0.233336546145	-0.0427983393517	1246.0634927	614.277739488	2274.59082653	414.249594342	-0.827665824371	-0.0129322785058
1548.0464639	616.549319069	2540.59578297	376.0	-11.0336753688	-0.139813310605	-0.0256444076678	1363.44291668	607.447778427	2260.27469184	289.383996737	-0.614594505119	-0.00960303914249
1548.0464639	616.549319069	2540.59578297	376.0	-10.8931798251	-0.274750007886	-0.0503943521435	1202.35538425	627.149743969	2263.8441157	434.338987477	-0.9678601142	-0.0151228142844
1548.0464639	616.549319069	2540.59578297	376.0	5.67359335701	0.144850162632	0.0265682616713	1702.34237365	624.388870222	2684.73885654	358.00761267	2.17070362574	0.0339172441522
1548.0464639	616.549319069	2540.59578297	376.0	13.9567441315	0.230884036691	0.0423485026945	1815.37389462	763.513877613	2895.18023581	316.29246358	2.91192298025	0.0454987965664
1548.0464639	616.549319069	2540.59578297	376.0	-7.50872179703	-0.105343110401	-0.0193219204698	1380.10348406	538.429667299	2349.82951364	431.296362274	-0.426946941572	-0.00667104596206
1548.0464639	616.549319069	2540.59578297	376.0	-0.722767186226	-0.00825718293151	-0.00151452364848	1517.29746216	693.829334728	2522.23319031	311.106393427	1.30140444382	0.0203344444347
1548.0464639	616.549319069	2540.59578297	376.0	18.0546650504	0.336891899619	0.0617923513607	1934.99765057	725.220590432	2999.29184187	339.073600868	3.67664941205	0.0574476470632
1548.0464639	616.549319069	2540.59578297	376.0	0.2399242531	-0.118206073144	-0.0216812313177	1394.56215108	735.272004683	2546.69128842	416.857132664	1.43447069465	0.0224136046038
1548.0464639	616.549319069	2540.59578297	376.0	0.915284343766	0.0247449137429	0.00453868557279	1554.66909177	622.963828607	2563.84945841	386.21653803	1.4941350473	0.023345860114
1548.0464639	616.549319069	2540.59578297	376.0	-15.3969348998	-0.182417260063	-0.0334587784414	1254.35569518	472.078378048	2149.4219042	422.987830967	-2.3451930934	-0.0366436420844
1548.0464639	616.549319069	2540.59578297	376.0	6.07701879251	0.145099314418	0.0266139608251	1702.05762937	589.025047089	2694.98826614	403.905589683	2.21486662474	0.0346072910116
1548.0464639	616.549319069	2540.59578297	376.0	4.18878663198	0.111877102342	0.0205203782726	1660.13551412	574.247882108	2647.0159195	412.63252327	1.93081196179	0.0301689369029
1548.0464639	616.549319069	2540.59578297	376.0	8.29413453255	0.0179064091363	0.00328437438303	1549.65721906	749.627443049	2751.31621513	452.031553026	2.52860070394	0.0395093859991
1548.0464639	616.549319069	2540.59578297	376.0	-21.8969100113	-0.253103737091	-0.0464240163409	1195.30398883	506.064359599	1984.28381062	282.915462193	-3.3076894968	-0.0516826483876
1548.0464639	616.549319069	2540.59578297	376.0	-1.91215331516	0.00712684364364	0.00130719802708	1534.23192984	645.103124931	2492.01569648	312.680641704	1.09652558501	0.0171332122658
1548.0464639	616.549319069	2540.59578297	376.0	18.1229624146	0.239550638701	0.043938121552	1823.15293948	725.493332539	3001.02700182	452.380729806	3.5286404946	0.0551350077281
1548.0464639	616.549319069	2540.59578297	376.0	0.838472520522	0.116122056523	0.0212989832214	1665.99575181	484.080517346	2561.89798046	411.82171131	1.31317625243	0.0205183789441
1548.0464639	616.549319069	2540.59578297	376.0	-11.1286312089	-0.290645561181	-0.053309897502	1196.73802808	660.468439456	2257.86224777	400.655780235	-0.805663045176	-0.0125884850809
1548.0464639	616.549319069	2540.59578297	376.0	12.8698889751	0.267731736742	0.049107068368	1848.44994816	569.551905467	2867.56763954	449.565785913	3.00581876041	0.0469659181315
1548.0464639	616.549319069	2540.59578297	376.0	13.5114160096	0.126977541452	0.0232900846389	1685.00028582	728.962635932	2883.86624833	469.903326573	3.10389115378	0.0484982992778
1548.0464639	616.549319069	2540.59578297	376.0	1.39431767363	0.144363034104	0.0264789130785	1696.98007328	586.393569827	2576.01975898	292.646115873	1.51470931254	0.0236673330084
1548.0464639	616.549319069	2540.59578297	376.0	-10.7715843133	-0.315740836656	-0.0579128460485	1196.79463096	763.048324491	2266.93336614	307.090410696	-0.32064578032	-0.0050100903175
1548.0464639	616.549319069	2540.59578297	376.0	10.2864188259	0.150563711516	0.0276162346875	1716.19317223	719.008351273	2801.93210588	366.730582371	2.71205800589	0.0423759063421
1548.0464639	616.549319069	2540.59578297	376.0	16.8961126401	0.27086027335	0.0496809012013	1861.01353652	754.959034349	2969.85770819	353.885137312	3.39333974718	0.0530209335497
1548.0464639	616.549319069	2540.59578297	376.0	-14.0050126357	-0.232725774012	-0.0426863121813	1211.09074948	516.493529796	2184.78502254	457.200743266	-2.04076221027	-0.0318869095355
1548.0464639	616.549319069	2540.59578297	376.0	-9.60712054407	-0.106118127216	-0.0194640732238	1390.36073328	557.067785916	2296.51768356	349.08916436	-0.527854661861	-0.00824772909157
1548.0464639	616.549319069	2540.59578297	376.0	6.90738153013	0.159907947817	0.0293301445006	1724.53577562	686.649469606	2716.08442683	304.899181606	2.21363408392	0.0345880325612
1548.0464639	616.549319069	2540.59578297	376.0	-5.63882829465	-0.13867725759	-0.0254360340407	1373.03337038	709.745722021	2397.3359491	314.556856706	0.545378665726	0.00852154165197
1548.0464639	616.549319069	2540.59578297	376.0	5.40339013027	0.0846510652229	0.0155266077078	1626.98991081	620.101391523	2677.87408475	430.782782419	2.10732564328	0.0329269631762
1548.0464639	616.549319069	2540.59578297	376.0	-5.65602066228	-0.236714769647	-0.0434179694877	1259.9096313	690.0969007	2396.89916054	446.89262854	0.214203668163	0.00334693231504
1548.0464639	616.549319069	2540.59578297	376.0	-2.66805794571	-0.0373025084608	-0.00684198614468	1483.81126746	705.834973617	2472.81121531	283.164974232	0.981219913963	0.0153315611557
1548.0464639	616.549319069	2540.59578297	376.0	1.31674412603	0.0760930537875	0.0139569064174	1616.17462874	611.767170966	2574.0489287	346.107128996	1.57399025699	0.0245935977655
1548.0464639	616.549319069	2540.59578297	376.0	-7.79383224044	-0.0848807665912	-0.0155687392867	1395.2241177	503.620004785	2342.58600973	443.741887245	-0.63553478515	-0.00993023101798
1548.0464639	616.549319069	2540.59578297	376.0	-7.6469950744	-0.221766657012	-0.0406762026801	1284.15665708	715.442868392	2346.31654858	346.717023112	0.158045122027	0.00246945503167
1548.0464639	616.549319069	2540.59578297	376.0	-19.6821488808	-0.227765558123	-0.041776514696	1218.89017608	500.984029364	2040.5519385	320.677733059	-2.88221271612	-0.0450345736893
1548.0464639	616.549319069	2540.59578297	376.0	-7.07761953066	-0.157270164137	-0.0288463250435	1353.57354406	711.061244208	2360.78207964	296.147291373	0.294756267651	0.00460556668205
1548.0464639	616.549319069	2540.59578297	376.0	-13.3008781115	-0.132285970294	-0.024263750971	1330.69309591	494.180693487	2202.67423457	377.800445167	-1.63586737112	-0.0255604276737
1548.0464639	616.549319069	2540.59578297	376.0	-15.2770107012	-0.269947239472	-0.0495134335055	1196.02290947	580.631890657	2152.46869333	375.813893207	-1.81984099181	-0.028435015497
1548.0464639	616.549319069	2540.59578297	376.0	17.1150311191	0.308470920375	0.0565794057914	1906.11700548	714.058333087	2975.41954183	355.244203265	3.37381754297	0.0527158991089
1548.0464639	616.549319069	2540.59578297	376.0	-2.99895126156	0.104041212548	0.0190831277601	1651.56301996	475.160111527	2464.40455368	337.681422195	0.763674104301	0.0119324078797
1548.0464639	616.549319069	2540.59578297	376.0	-15.9876889644	-0.183091555912	-0.0335824570638	1259.99817987	483.483011186	2134.41323134	390.932040287	-2.31977727337	-0.0362465198965
1548.0464639	616.549319069	2540.59578297	376.0	-11.7167926129	-0.333489508774	-0.0611682884764	1161.07405946	691.952067279	2242.91944394	389.893317209	-0.819177196633	-0.0127996436974
1548.0464639	616.549319069	2540.59578297	376.0	-4.1026788359	-0.031693936986	-0.00581326797249	1478.53460374	538.500184456	2436.36329747	419.328509273	0.373752300669	0.00583987969795
1548.0464639	616.549319069	2540.59578297	376.0	1.49490581773	0.03544720051	0.0065016875477	1564.36411328	557.307402941	2578.57529713	456.903780912	1.36189100108	0.0212795468918
1548.0464639	616.549319069	2540.59578297	376.0	9.81189210489	0.0879151291435	0.0161252988158	1636.68667457	754.830388034	2789.87630001	398.359237413	2.70701452819	0.042297102003
1548.0464639	616.549319069	2540.59578297	376.0	-13.2024816295	-0.188731262849	-0.0346168860692	1256.09295051	499.155102334	2205.17409144	449.926038593	-1.8976961719	-0.029651502686
1548.0464639	616.549319069	2540.59578297	376.0	8.24794917122	0.243713901126	0.0447017426863	1817.53673741	516.133573128	2750.14283179	416.472521251	2.4641685874	0.0385026341781
1548.0464639	616.549319069	2540.59578297	376.0	-0.7981300662	-0.0239232398454	-0.00438797502667	1496.66427812	624.45970919	2520.31852416	399.194536851	1.18791824407	0.0185612225636
1548.0464639	616.549319069	2540.59578297	376.0	13.2037128257	0.330930264809	0.0606988746899	1921.96052018	490.480729225	2876.04875421	463.607504804	3.01974760089	0.0471835562639
1548.0464639	616.549319069	2540.59578297	376.0	-3.41604097025	-0.0474786651204	-0.00870848589882	1469.47316128	619.39676973	2453.80799013	364.938059124	0.786714876572	0.0122924199464
1548.0464639	616.549319069	2540.59578297	376.0	1.36228883045	0.105432532541	0.0193383221829	1651.53381688	581.700215334	2575.20603554	341.972003333	1.56504334816	0.024453802315
1548.0464639	616.549319069	2540.59578297	376.0	-5.55065673539	-0.193435567931	-0.0354797446682	1299.78359094	650.147054844	2399.57603202	449.645386236	0.149040193027	0.00232875301605
1548.0464639	616.549319069	2540.59578297	376.0	4.32865948783	0.00905886803181	0.00166156787084	1536.55973027	670.608742967	2650.56952337	443.401050139	1.96180779171	0.0306532467454
1548.0464639	616.549319069	2540.59578297	376.0	-6.86793098771	-0.269563028959	-0.0494429620247	1225.25783428	693.250321596	2366.10941792	447.601262038	-0.0274063011265	-0.000428223455101
1548.0464639	616.549319069	2540.59578297	376.0	-10.9966522482	-0.272254687389	-0.0499366631309	1226.11246074	687.477968922	2261.21529968	347.624870024	-0.560226662068	-0.00875354159482
1548.0464639	616.549319069	2540.59578297	376.0	-14.793498285	-0.11062344741	-0.0202904342279	1360.24283323	479.727742917	2164.75278939	324.782213239	-1.83797177231	-0.0287183089423
1548.0464639	616.549319069	2540.59578297	376.0	8.64631076874	0.146241381779	0.026823437597	1708.39686433	691.684332417	2760.26358974	360.182392989	2.5280489154	0.0395007643031
1548.0464639	616.549319069	2540.59578297	376.0	-0.0253522719906	-0.0201512489529	-0.0036961204976	1501.54206175	635.86055878	2539.95168421	402.549063686	1.32412066776	0.0206893854337
1548.0464639	616.549319069	2540.59578297	376.0	15.9720092902	0.282116063448	0.0517454261644	1873.3972132	684.903535191	2946.37997745	388.079229053	3.25777274825	0.0509026991914
1548.0464639	616.549319069	2540.59578297	376.0	0.432466476875	-0.0420782234267	-0.00771794266815	1479.64384074	723.16376081	2551.58300804	348.775406489	1.51214902417	0.0236273285026
1548.0464639	616.549319069	2540.59578297	376.0	-8.96839528663	-0.125363501977	-0.0229940392473	1384.4966305	645.879177077	2312.74511051	282.369302941	-0.13519978074	-0.00211249657407
1548.0464639	616.549319069	2540.59578297	376.0	9.86213479605	0.289878246035	0.0531691573799	1875.08150269	569.926965594	2791.15276371	346.144295424	2.60438908388	0.0406935794356
1548.0464639	616.549319069	2540.59578297	376.0	-0.993529663527	-0.18756603761	-0.0344031617039	1317.68307995	727.798669902	2515.35421023	469.872460381	1.07736907185	0.0168338917477
1548.0464639	616.549319069	2540.59578297	376.0	-0.773175749355	0.0638906175121	0.0117187486266	1601.2469739	565.285784334	2520.95251248	354.419754247	1.21295362787	0.0189524004355
1548.0464639	616.549319069	2540.59578297	376.0	-1.84584072453	0.0992960970153	0.0182127837519	1642.47919637	555.278702985	2493.70043136	295.942532001	1.03801202662	0.0162189379159
1548.0464639	616.549319069	2540.59578297	376.0	-4.52060675332	-0.124728307096	-0.0228775324828	1375.85407007	622.554969026	2425.74543843	427.336399337	0.398090369373	0.00622016202146
1548.0464639	616.549319069	2540.59578297	376.0	16.3514978725	0.249438502872	0.0457517430065	1831.61772277	662.881800331	2956.02124837	461.521725268	3.36991777085	0.0526549651696
1548.0464639	616.549319069	2540.59578297	376.0	-2.45981316331	0.00717901089156	0.00131676648781	1533.47889963	594.321298225	2478.10187347	350.301675612	0.954000404846	0.0149062563257
1548.0464639	616.549319069	2540.59578297	376.0	-16.8653353642	-0.237688453265	-0.0435965614939	1226.35535695	554.246983062	2112.11578392	331.513443908	-2.12424986866	-0.0331914041978
1548.0464639	616.549319069	2540.59578297	376.0	8.75138047606	0.143503688735	0.0263212928714	1706.48756644	720.304922043	2762.93298629	336.140497808	2.49487162597	0.0389823691557
1548.0464639	616.549319069	2540.59578297	376.0	6.48266660884	0.139393879804	0.0255674761197	1694.79189383	584.708274072	2705.29413745	425.793969555	2.24879124534	0.0351373632084
1548.0464639	616.549319069	2540.59578297	376.0	-8.71358562131	-0.106112706053	-0.0194630788798	1399.37850449	595.466027703	2319.21879413	324.374261932	-0.201688262367	-0.00315137909949
1548.0464639	616.549319069	2540.59578297	376.0	7.41309568528	0.222968431474	0.0408966308647	1795.4690199	596.436581532	2728.93257933	337.026977907	2.33581820389	0.0364971594358
1548.0464639	616.549319069	2540.59578297	376.0	0.238277161563	0.155436510792	0.028509998311	1713.33303012	500.5272709	2546.64944249	332.789141467	1.35338723117	0.021146675487
1548.0464639	616.549319069	2540.59578297	376.0	19.1507729826	0.257025119654	0.0471432721303	1844.07259687	727.211032038	3027.13951377	455.855884857	3.61585218239	0.0564976903498
1548.0464639	616.549319069	2540.59578297	376.0	10.3262985138	0.265498391868	0.0486974306434	1842.92200027	503.616319287	2802.94528755	456.406967984	2.68879948613	0.0420124919708
1548.0464639	616.549319069	2540.59578297	376.0	8.77477333839	0.288915952219	0.0529926544789	1872.85801285	562.601762824	2763.52730437	328.067528695	2.45117838011	0.0382996621893
1548.0464639	616.549319069	2540.59578297	376.0	-4.6369229309	-0.0122898623959	-0.00225419339617	1486.21481925	468.497591361	2422.79031452	468.077903916	-0.115313178627	-0.00180176841605
1548.0464639	616.549319069	2540.59578297	376.0	7.92056076994	0.149873868826	0.0274897044803	1715.16888019	743.030479475	2741.82521587	283.625856206	2.23380267603	0.0349031668129
1548.0464639	616.549319069	2540.59578297	376.0	17.1820512936	0.314373274912	0.0576620093382	1899.10108368	768.968295375	2977.12225356	309.052874502	3.67980620397	0.057496971937
1548.0464639	616.549319069	2540.59578297	376.0	-8.49212261174	-0.211787362648	-0.0388458111974	1272.42858559	621.83387821	2324.84527401	430.582810209	-0.449856185404	-0.00702900289694
1548.0464639	616.549319069	2540.59578297	376.0	-5.34242208068	0.0394318661315	0.00723255064775	1571.3658414	512.539460458	2404.86643288	320.961131021	0.374459629096	0.00585093170463
1548.0464639	616.549319069	2540.59578297	376.0	10.2336772196	0.322753481391	0.059199097834	1910.66062473	464.508429243	2800.59215485	425.423100881	2.6891861613	0.0420185337704
1548.0464639	616.549319069	2540.59578297	376.0	-15.644911899	-0.177759259922	-0.0326044130452	1281.96291935	513.572480185	2143.12181101	347.586411473	-2.01252245069	-0.031445663292
1548.0464639	616.549319069	2540.59578297	376.0	-15.0261492929	-0.261356687501	-0.0479377636648	1231.54328102	640.840899817	2158.84206769	286.45788685	-1.40967946909	-0.0220262417045
1548.0464639	616.549319069	2540.59578297	376.0	0.873139275103	0.119900786458	0.0219920738184	1667.85399759	588.725351638	2562.77872257	306.199373343	1.46974999308	0.0229648436419
1548.0464639	616.549319069	2540.59578297	376.0	12.746639082	0.250495435874	0.0459456045257	1837.65696941	730.894150048	2864.43635795	295.885238496	2.6990124669	0.0421720697953
1548.0464639	616.549319069	2540.59578297	376.0	-15.18297781	-0.263697489946	-0.048367111142	1210.35985358	597.616685114	2154.857689	346.881150301	-1.67079209787	-0.0261061265293
1548.0464639	616.549319069	2540.59578297	376.0	-18.3501079199	-0.253570400756	-0.0465096112905	1202.604653	538.795215664	2074.39371498	332.993846316	-2.49684893674	-0.0390132646365
1548.0464639	616.549319069	2540.59578297	376.0	14.5268755783	0.154323331412	0.0283058201415	1721.44412066	730.15468555	2909.66497131	458.066165099	3.20914817381	0.0501429402159
1548.0464639	616.549319069	2540.59578297	376.0	-2.94337842442	0.0085141911352	0.0015616638179	1534.84667365	583.492238327	2465.81643484	347.477522864	0.861827977608	0.0134660621501
1548.0464639	616.549319069	2540.59578297	376.0	-15.4654803856	-0.299550053798	-0.0549431499996	1175.06972708	612.065334392	2147.68044047	360.545379002	-1.72733219934	-0.0269895656147
1548.0464639	616.549319069	2540.59578297	376.0	4.01131244943	0.241005589989	0.0442049871587	1811.11009988	532.985304797	2642.5070179	298.411613223	1.84502050989	0.0288284454671
1548.0464639	616.549319069	2540.59578297	376.0	-10.4334919536	-0.307571454165	-0.0564144266627	1199.578481	737.141172885	2275.52292638	338.803272492	-0.335799834562	-0.00524687241503
1548.0464639	616.549319069	2540.59578297	376.0	7.62794006419	0.173877004991	0.0318923340042	1741.54787172	650.63276371	2734.39090656	342.210271138	2.3821426631	0.0372209791109
1548.0464639	616.549319069	2540.59578297	376.0	-10.952546673	-0.0727991758841	-0.0133527468606	1399.10880205	462.61922647	2262.33584406	400.607815548	-1.2692558463	-0.0198321225985
1548.0464639	616.549319069	2540.59578297	376.0	-17.8105190423	-0.169741430604	-0.0311337913801	1273.22666644	467.679342299	2088.10248725	347.196478513	-2.63737626843	-0.0412090041943
1548.0464639	616.549319069	2540.59578297	376.0	4.32116824399	0.0454779061032	0.00834150882304	1581.56622187	698.384030685	2650.37920115	370.428948593	2.03225367388	0.0317539636544
1548.0464639	616.549319069	2540.59578297	376.0	-9.52740440516	-0.0715545228039	-0.0131244539259	1422.82791093	511.484633464	2298.54294842	364.230404026	-0.657839461811	-0.0102787415908
1548.0464639	616.549319069	2540.59578297	376.0	-3.05175389926	-0.0673460222981	-0.0123525352711	1447.98010384	648.451350503	2463.0630521	366.631597753	0.881805233139	0.0137782067678
1548.0464639	616.549319069	2540.59578297	376.0	5.25210547632	0.179255691276	0.0328788868811	1744.46389549	601.244673067	2674.03055321	328.321984661	2.07743050481	0.0324598516377
1548.0464639	616.549319069	2540.59578297	376.0	0.563937670138	0.0764610626416	0.0140244062072	1616.36358	599.890340333	2554.92315963	338.669239305	1.45533451878	0.0227396018559
1548.0464639	616.549319069	2540.59578297	376.0	-7.09900347492	-0.00962362853921	-0.00176515563815	1498.03359503	475.295125972	2360.23880005	386.910079046	-0.26670667478	-0.00416729179344
1548.0464639	616.549319069	2540.59578297	376.0	-14.6367555719	-0.113323296976	-0.0207856377432	1364.13636545	493.514222501	2168.73498814	311.084400188	-1.72358732038	-0.0269310518809
1548.0464639	616.549319069	2540.59578297	376.0	17.6914123256	0.345712801745	0.0634102717802	1927.35264748	760.772690876	2990.06305846	301.937720098	3.83890073427	0.0599828239729
1548.0464639	616.549319069	2540.59578297	376.0	3.16760352596	0.263295122991	0.0482933094261	1835.11312303	491.858415917	2621.07178457	294.100245617	1.72062350938	0.0268847423341
1548.0464639	616.549319069	2540.59578297	376.0	0.381799972532	-0.0835490421493	-0.0153244758161	1428.40821063	669.57906991	2550.29577697	452.308496429	1.30419532276	0.0203780519181
1548.0464639	616.549319069	2540.59578297	376.0	5.96261407679	0.299331772205	0.0549031130237	1880.42174193	516.601848961	2692.08170476	295.058113869	2.05332735254	0.0320832398835
1548.0464639	616.549319069	2540.59578297	376.0	0.433906720526	0.173885496957	0.0318938915915	1732.23801916	529.108506332	2551.61959881	290.273073317	1.36193870549	0.0212802922732
1548.0464639	616.549319069	2540.59578297	376.0	-9.28171857814	-0.142636542894	-0.0261622419102	1339.82327067	559.656454162	2304.78483218	405.305107356	-0.659601854279	-0.0103062789731
1548.0464639	616.549319069	2540.59578297	376.0	-6.96085590646	0.0243496152301	0.00446618034301	1546.42298771	464.185803628	2363.74857135	353.139780014	-0.121597822221	-0.0018999659722
1548.0464639	616.549319069	2540.59578297	376.0	18.0980011824	0.266466052446	0.0488749179102	1854.84418308	707.645077995	3000.39283781	437.903576737	3.51048590207	0.0548513422199
1548.0464639	616.549319069	2540.59578297	376.0	-5.96714807855	-0.100203326642	-0.0183791868382	1406.92756458	615.954699418	2388.99467052	366.112406525	0.29343605556	0.00458493836812
1548.0464639	616.549319069	2540.59578297	376.0	5.83642939959	0.125932078259	0.0230983269	1679.74859015	659.646837155	2688.87586217	349.480434866	2.19026926918	0.0342229573309
1548.0464639	616.549319069	2540.59578297	376.0	-2.66251697119	0.0613064873178	0.0112447702344	1593.52228317	463.387091372	2472.95198908	416.042614534	0.576212899277	0.0090033265512
1548.0464639	616.549319069	2540.59578297	376.0	16.0702124946	0.250140179622	0.0458804438045	1835.92215113	713.642378861	2948.87492392	399.310393927	3.28989715443	0.051404643038
1548.0464639	616.549319069	2540.59578297	376.0	5.97532519193	0.194731013353	0.0357173538799	1761.88854099	480.757664906	2692.40464281	449.75843692	2.08500500521	0.0325782032064
1548.0464639	616.549319069	2540.59578297	376.0	12.130501954	0.327629590315	0.0600934685097	1919.57411722	520.366555098	2848.78280406	408.842131748	2.91119903605	0.0454874849383
1548.0464639	616.549319069	2540.59578297	376.0	8.65557389528	0.0795797194634	0.0145964269008	1625.53851188	742.027923883	2760.49892834	392.932492578	2.57488935739	0.0402326462093
1548.0464639	616.549319069	2540.59578297	376.0	-13.2264973729	-0.242132192771	-0.0444116274342	1226.89970646	583.508668115	2204.56394848	394.155573905	-1.43168848614	-0.0223701325959
1548.0464639	616.549319069	2540.59578297	376.0	-2.0676376311	0.0220668187943	0.00404747226601	1550.79156411	577.022272033	2488.0654685	360.251632363	0.992245122744	0.0155038300429
1548.0464639	616.549319069	2540.59578297	376.0	-6.85722781539	-0.316962969001	-0.058137008254	1189.70623284	755.194132106	2366.38134226	421.480977319	0.183723336841	0.00287067713814
1548.0464639	616.549319069	2540.59578297	376.0	3.16744438343	0.0376147494417	0.00689925705094	1569.5289262	620.739251292	2621.0677414	430.799563905	1.7730638636	0.0277041228687
1548.0464639	616.549319069	2540.59578297	376.0	6.49696679159	0.15594960155	0.0286041088684	1715.15633217	531.982389726	2705.65744729	458.518725401	2.1723245117	0.0339425704953
1548.0464639	616.549319069	2540.59578297	376.0	-10.1766536791	-0.0775555416209	-0.0142251543692	1417.51598531	516.398945816	2282.04814875	348.133217625	-0.737879778909	-0.0115293715455
1548.0464639	616.549319069	2540.59578297	376.0	2.15919600183	0.0595686898822	0.0109260252902	1597.08307359	662.920446367	2595.45222554	335.448705575	1.71118140476	0.0267372094494
1548.0464639	616.549319069	2540.59578297	376.0	-0.715398277696	0.0273603542279	0.00501840686498	1553.12921585	529.827464008	2522.42040449	439.463724632	0.973302244212	0.0152078475658
1548.0464639	616.549319069	2540.59578297	376.0	13.5924729839	0.318679341742	0.0584518235036	1908.83808178	529.290577739	2885.9255784	447.796918878	3.07469921134	0.0480421751771
1548.0464639	616.549319069	2540.59578297	376.0	16.3099069864	0.20907876764	0.0383490036023	1787.8559827	735.145865048	2954.96459207	431.962744325	3.35837698025	0.0524746403164
1548.0464639	616.549319069	2540.59578297	376.0	12.3922833391	0.255996086111	0.0469545279	1837.98778041	629.089987194	2855.43361089	388.355843289	2.93452125084	0.0458518945444
1548.0464639	616.549319069	2540.59578297	376.0	2.21522910443	0.00136433211986	0.000250244335998	1529.81785015	730.854564122	2596.87580018	336.203385902	1.749844138	0.0273413146562
1548.0464639	616.549319069	2540.59578297	376.0	4.38349632003	0.0468542723612	0.00859396044776	1584.681469	759.262975354	2651.96270562	308.018261263	1.96401093596	0.0306876708744
1548.0464639	616.549319069	2540.59578297	376.0	8.34826258472	0.245650026583	0.0450568647438	1822.71807121	600.953707868	2752.69139014	329.01961107	2.41641737466	0.0377565214791
1548.0464639	616.549319069	2540.59578297	376.0	-18.8771451732	-0.17827558717	-0.0326991172358	1275.19208227	486.644588427	2061.00382875	299.167158052	-2.71497636492	-0.0424215057019
1548.0464639	616.549319069	2540.59578297	376.0	-3.20917018753	-0.186120500383	-0.0341380228141	1324.92142452	766.337517472	2459.06374051	367.804798525	0.979455549926	0.0153039929676
1548.0464639	616.549319069	2540.59578297	376.0	10.2688054238	0.0770767131497	0.0141373281639	1621.17857115	725.953547475	2801.48462052	454.352501895	2.75338533758	0.0430216458997
1548.0464639	616.549319069	2540.59578297	376.0	12.7283308361	0.2059377684	0.0377728848863	1784.470097	732.225511947	2863.97121943	347.275610481	2.89401501207	0.0452189845636
1548.0464639	616.549319069	2540.59578297	376.0	-2.78686877206	0.114711845437	0.0210403238146	1661.93623482	513.227655439	2469.79271247	294.628822211	0.859551858073	0.0134304977824
1548.0464639	616.549319069	2540.59578297	376.0	-11.2474872945	-0.0781559187313	-0.0143352748957	1411.70233003	499.120359642	2254.84259507	344.0199054	-1.01074939396	-0.0157929592807
1548.0464639	616.549319069	2540.59578297	376.0	3.42603530462	0.14508692954	0.026611689204	1700.95041518	563.359569791	2627.63749144	363.327506469	1.85528869699	0.0289888858905
1548.0464639	616.549319069	2540.59578297	376.0	9.0967876804	0.151271833683	0.0277461176968	1715.94150135	705.446697324	2771.70838716	350.320188491	2.55975557342	0.0399961808347
1548.0464639	616.549319069	2540.59578297	376.0	-0.272628482533	0.177166587752	0.0324957057506	1736.88575906	503.295606457	2533.66939524	293.488029721	1.25567705204	0.0196199539382
1548.0464639	616.549319069	2540.59578297	376.0	-2.94233161232	-0.000709442241181	-0.000130125135947	1521.59178303	558.597179746	2465.8430301	385.654067325	0.754211929116	0.0117845613924
1548.0464639	616.549319069	2540.59578297	376.0	-10.929443742	-0.255244646433	-0.0468166996393	1247.491635	696.261017733	2262.92279616	319.170143425	-0.474819937643	-0.00741906152566
1548.0464639	616.549319069	2540.59578297	376.0	-4.77495267469	-0.114004749667	-0.0209106290659	1400.37347708	734.664232073	2419.28353667	284.245827517	0.686987852919	0.0107341852019
1548.0464639	616.549319069	2540.59578297	376.0	15.0576103012	0.18673963128	0.0342515831401	1761.0536468	721.315635214	2923.14879529	440.779513275	3.25244307265	0.0508194230102
1548.0464639	616.549319069	2540.59578297	376.0	-11.8656969253	-0.127135426089	-0.0233190436701	1344.91118883	512.051794695	2239.13638726	382.173403742	-1.27098985552	-0.0198592164925
1548.0464639	616.549319069	2540.59578297	376.0	10.0764152752	0.22250618078	0.0408118453374	1797.77004575	631.148621536	2796.59676452	367.678097236	2.67669126437	0.0418233010058
1548.0464639	616.549319069	2540.59578297	376.0	3.97138050027	0.16964071067	0.0311153174376	1730.83467677	604.774666547	2641.49250848	305.883165166	1.87717627244	0.0293308792569
1548.0464639	616.549319069	2540.59578297	376.0	-18.8697132739	-0.223071789396	-0.0409155886639	1217.19143666	489.097465237	2061.19264327	354.903741372	-2.81448352175	-0.0439763050274
1548.0464639	616.549319069	2540.59578297	376.0	-9.66670313892	-0.20691112838	-0.0379514175312	1271.78064724	599.307731818	2295.00393067	423.915551611	-0.729331649109	-0.0113958070173
1548.0464639	616.549319069	2540.59578297	376.0	-13.292208286	-0.176035621413	-0.0322882651162	1284.07661703	523.068036053	2202.89449979	395.749846708	-1.62256108315	-0.0253525169242
1548.0464639	616.549319069	2540.59578297	376.0	20.0067321559	0.328249009727	0.0602070817548	1929.80344266	689.276802757	3048.88597643	429.805731009	3.67887269481	0.0574823858564
1548.0464639	616.549319069	2540.59578297	376.0	-1.33451669288	0.01656296783	0.00303796181768	1544.62641455	599.076946418	2506.69110814	362.987747178	1.1357361568	0.0177458774499
1548.0464639	616.549319069	2540.59578297	376.0	-5.07622613661	-0.0494866782606	-0.00907679351808	1449.90444124	520.68373059	2411.62939581	441.041223974	0.0333186488234	0.000520603887866
1548.0464639	616.549319069	2540.59578297	376.0	-0.784771905398	0.0252457108494	0.00463054124163	1552.90537475	556.639347854	2520.65790103	411.113178423	1.08757047296	0.0169932886401
1548.0464639	616.549319069	2540.59578297	376.0	13.5959883069	0.336012998771	0.0616311443086	1933.33976481	565.900920596	2886.01488854	386.774203133	3.03803549594	0.0474693046241
1548.0464639	616.549319069	2540.59578297	376.0	5.37366048759	0.165700270723	0.0303925661634	1727.90489706	498.137904309	2677.11877471	451.075973337	1.99701785807	0.0312034040323
1548.0464639	616.549319069	2540.59578297	376.0	13.1677531673	0.266510960617	0.0488831549188	1856.56004007	721.524975386	2875.13516465	297.050149191	2.74331631753	0.0428643174614
1548.0464639	616.549319069	2540.59578297	376.0	3.16243944651	0.026494466654	0.00485958669369	1558.99898678	708.624418229	2620.94058618	353.317181177	1.87828086215	0.029348138471
1548.0464639	616.549319069	2540.59578297	376.0	-8.83201973137	-0.327273873511	-0.0600282233145	1169.78373517	710.310629388	2316.20986212	436.115497566	-0.347115186505	-0.00542367478914
1548.0464639	616.549319069	2540.59578297	376.0	-0.422865198141	0.0969679619564	0.0177857597132	1642.02180114	511.083485357	2529.85248757	376.747201074	1.19526039817	0.0186759437214
1548.0464639	616.549319069	2540.59578297	376.0	6.89202081827	0.303531508556	0.0556734241665	1886.67081286	512.261042821	2715.69417324	316.762317559	2.21669440143	0.0346358500224
1548.0464639	616.549319069	2540.59578297	376.0	14.7274863029	0.29834078464	0.054721347146	1894.48497101	700.161031584	2914.76167891	320.11567632	2.97615157661	0.0465023683845
1548.0464639	616.549319069	2540.59578297	376.0	-7.89272158266	-0.0332472090131	-0.00609816746388	1481.71604321	536.044450869	2340.07363128	322.3131372	-0.120300523322	-0.00187969567691
1548.0464639	616.549319069	2540.59578297	376.0	3.5420167439	0.0391742572321	0.00718530029935	1570.75165911	608.4266049	2630.58411099	451.405846986	1.77710197901	0.027767218422
1548.0464639	616.549319069	2540.59578297	376.0	10.4002172293	0.313336857874	0.0574719108353	1904.4282531	572.861582272	2804.82326331	327.533427943	2.60968588868	0.0407763420107
1548.0464639	616.549319069	2540.59578297	376.0	-6.82867911019	-0.123527402571	-0.0226572638612	1388.58270804	685.493806337	2367.10664946	293.030135083	0.309119191479	0.00482998736686
1548.0464639	616.549319069	2540.59578297	376.0	-21.9556809134	-0.208544058683	-0.0382509278583	1228.96401976	462.885973904	1982.79067956	290.94068589	-3.46758216229	-0.0541809712858
1548.0464639	616.549319069	2540.59578297	376.0	-5.38670361215	-0.123818417681	-0.0227106415408	1371.45765888	596.148464494	2403.74141816	436.135294782	0.13604705592	0.00212573524874
1548.0464639	616.549319069	2540.59578297	376.0	3.16061649403	0.119278421813	0.0218779203619	1669.29697198	511.878839996	2620.89427233	439.718460351	1.66868896717	0.0260732651121
1548.0464639	616.549319069	2540.59578297	376.0	-7.42435547715	-0.244880772228	-0.0449157689339	1253.14901062	691.867488545	2351.9729208	406.956421634	0.00706747425708	0.000110429285267
1548.0464639	616.549319069	2540.59578297	376.0	-8.44783799978	-0.191925963648	-0.0352028546677	1307.14506643	656.625158103	2325.97036699	362.200142463	-0.129707267996	-0.00202667606244
1548.0464639	616.549319069	2540.59578297	376.0	4.68741741431	0.152908805033	0.0280463692283	1711.32934346	607.658556517	2659.68411212	340.696212151	2.02676748455	0.0316682419461
1548.0464639	616.549319069	2540.59578297	376.0	5.54676790985	0.122031229123	0.0223828373299	1674.3767253	647.834118245	2681.51673458	359.305891034	2.16230942061	0.0337860846971
1548.0464639	616.549319069	2540.59578297	376.0	0.980534058859	0.0915253068361	0.016787473741	1634.9443328	559.141868267	2565.50718992	371.420988854	1.47756294194	0.0230869209678
1548.0464639	616.549319069	2540.59578297	376.0	-4.87524389766	-0.0716399702098	-0.0131401265975	1423.54446752	537.91997399	2416.73554209	455.271100579	0.0438243740104	0.000684755843912
1548.0464639	616.549319069	2540.59578297	376.0	4.55735196956	0.038959342638	0.00714588089472	1571.54819263	642.360123858	2656.37967492	442.471358435	1.97827136447	0.0309104900699
1548.0464639	616.549319069	2540.59578297	376.0	15.6381876336	0.178396725671	0.0327213363299	1753.80996352	767.058680062	2937.89891852	417.030274939	3.28937289677	0.051396451512
1548.0464639	616.549319069	2540.59578297	376.0	0.323280140865	0.094104521741	0.0172605505761	1636.79726917	469.697126074	2548.80902459	442.314629351	1.09433262037	0.0170989471932
1548.0464639	616.549319069	2540.59578297	376.0	9.64059337904	0.154055152644	0.0282566310792	1714.79645553	622.535302489	2785.52429181	448.192533793	2.65182942683	0.0414348347942
1548.0464639	616.549319069	2540.59578297	376.0	-8.69915420715	-0.145355911919	-0.0266610256639	1360.13236749	642.158350177	2319.58543803	317.294720359	-0.112405654954	-0.00175633835866
1548.0464639	616.549319069	2540.59578297	376.0	0.763264947255	0.0593266272889	0.0108816264286	1595.61238372	575.747820359	2559.98726003	388.627055949	1.42935701178	0.0223337033091
1548.0464639	616.549319069	2540.59578297	376.0	16.2319603	0.196370638744	0.0360180922127	1772.77677662	733.488569965	2952.98428184	446.718935255	3.36406706762	0.0525635479316
1548.0464639	616.549319069	2540.59578297	376.0	-0.895262790298	0.0771598995697	0.014152586128	1617.10456927	566.321374341	2517.85077427	334.42483066	1.20788656257	0.0188732275401
1548.0464639	616.549319069	2540.59578297	376.0	-12.2402543362	-0.229628544106	-0.0421182215895	1241.64765526	585.750267334	2229.62039748	402.222474887	-1.2402070986	-0.0193782359156
1548.0464639	616.549319069	2540.59578297	376.0	-10.0884001287	-0.229154762797	-0.0420313211294	1258.61175334	635.930176113	2284.29031473	389.748385278	-0.601843391992	-0.00940380299987
1548.0464639	616.549319069	2540.59578297	376.0	7.68970908358	0.288456788997	0.0529084352526	1869.65542123	513.571891087	2735.96020767	352.732895345	2.37419146857	0.0370967416965
1548.0464639	616.549319069	2540.59578297	376.0	-15.8785364551	-0.140616511067	-0.0257917298361	1321.30387824	487.259030959	2137.18635539	328.623446188	-2.08662366801	-0.0326034948127
1548.0464639	616.549319069	2540.59578297	376.0	-2.22262098909	-0.0789589375045	-0.0144825637389	1436.42347117	680.832488765	2484.12796785	366.872007914	1.0578693209	0.016529208139
1548.0464639	616.549319069	2540.59578297	376.0	14.484385015	0.305344927519	0.0560060395303	1896.65970432	597.635164764	2908.58545785	414.290588761	3.15816613445	0.0493463458508
1548.0464639	616.549319069	2540.59578297	376.0	-13.7742975425	-0.177810489638	-0.0326138095448	1273.34840802	504.043237702	2190.64656047	413.254914742	-1.85469727406	-0.0289796449071
1548.0464639	616.549319069	2540.59578297	376.0	-4.24069218527	-0.114494317687	-0.0210004251076	1384.98607098	607.723886475	2432.85693614	440.146978684	0.379329669925	0.00592702609258
1548.0464639	616.549319069	2540.59578297	376.0	-5.80891209631	-0.124846275295	-0.0228991700834	1376.52957574	618.909307144	2393.01480721	397.575924326	0.236477710561	0.00369496422751
1548.0464639	616.549319069	2540.59578297	376.0	13.0199136931	0.236296688357	0.0433412854652	1820.98137064	761.166441049	2871.3791612	289.231349509	2.74282857966	0.0428566965572
1548.0464639	616.549319069	2540.59578297	376.0	-4.65276311716	-0.00678508788477	-0.00124451355186	1515.87922327	564.855232539	2422.38787942	341.65342361	0.534605195766	0.00835320618385
1548.0464639	616.549319069	2540.59578297	376.0	-3.77195612671	-0.0401585978775	-0.00736584700614	1473.49400928	573.880198307	2444.76562468	397.391417093	0.576825493899	0.00901289834218
1548.0464639	616.549319069	2540.59578297	376.0	-4.50820500403	-0.0394769340114	-0.00724081694999	1480.45486994	637.541606868	2426.06051675	308.064039936	0.666817686374	0.0104190263496
1548.0464639	616.549319069	2540.59578297	376.0	11.9536600997	0.138373443359	0.0253803087599	1700.69451324	729.930077152	2844.28996737	413.665376974	2.93555974287	0.0458681209823
1548.0464639	616.549319069	2540.59578297	376.0	-19.450540099	-0.256765811152	-0.0470957100425	1173.32527108	476.467556367	2046.43618145	396.643354005	-3.07616905146	-0.0480651414291
1548.0464639	616.549319069	2540.59578297	376.0	6.81334238698	0.23238231336	0.0426233149963	1805.60519798	590.773618493	2713.69527233	317.316455855	2.2240426248	0.0347506660125
1548.0464639	616.549319069	2540.59578297	376.0	-3.45001465032	0.0161925323823	0.00297001694467	1531.02149284	476.509140411	2452.94485625	445.414222997	0.289907245929	0.00452980071764
1548.0464639	616.549319069	2540.59578297	376.0	-4.41354873437	-0.0192970794819	-0.00353944964819	1502.06995926	589.865462754	2428.46534994	336.529927927	0.616383283114	0.00963098879865
1548.0464639	616.549319069	2540.59578297	376.0	-4.93676338606	0.0132180390698	0.00242443856747	1536.28509592	510.91988465	2415.17258057	367.967599997	0.341828327572	0.00534106761831
1548.0464639	616.549319069	2540.59578297	376.0	10.4854970582	0.239812727354	0.0439861935718	1813.94269734	542.872189582	2806.98987905	450.174992131	2.72723995758	0.0426131243372
1548.0464639	616.549319069	2540.59578297	376.0	1.33510928216	0.105740707527	0.0193948473087	1652.64667708	508.555335763	2574.51551309	413.313500249	1.41955522897	0.0221805504527
1548.0464639	616.549319069	2540.59578297	376.0	6.24394809917	0.226600959906	0.0415629053386	1798.82955676	608.56630719	2699.22926506	291.833401113	2.08664705071	0.0326038601673
1548.0464639	616.549319069	2540.59578297	376.0	17.5540373218	0.326721930563	0.0599269865302	1925.0858689	627.278676434	2986.57291491	434.208369569	3.45423193646	0.0539723740072
1548.0464639	616.549319069	2540.59578297	376.0	12.0399526949	0.107580499286	0.0197322999424	1661.90584179	758.561011464	2846.4823134	426.015460152	2.95587851354	0.0461856017741
1548.0464639	616.549319069	2540.59578297	376.0	-15.9774395875	-0.20955888896	-0.0384370669406	1220.21194609	468.733886649	2134.67362658	445.727793841	-2.56174857187	-0.0400273214355
1548.0464639	616.549319069	2540.59578297	376.0	-2.20700217113	-0.0184412765979	-0.00338247919991	1505.08440014	685.964409361	2484.52477888	293.475969378	1.0560351189	0.0165005487327
1548.0464639	616.549319069	2540.59578297	376.0	1.99133723775	0.202359360802	0.0371165371977	1767.79768027	497.478628014	2591.18761285	325.911304572	1.61678306577	0.0252622354026
1548.0464639	616.549319069	2540.59578297	376.0	11.930553561	0.257976932895	0.0473178526954	1844.58134598	695.859948239	2843.70292362	303.261629402	2.66484884397	0.0416382631871
1548.0464639	616.549319069	2540.59578297	376.0	15.26202844	0.210279083766	0.0385691643004	1788.03280041	710.52631471	2928.34223391	429.783118785	3.26037096399	0.0509432963124
1548.0464639	616.549319069	2540.59578297	376.0	8.34002576802	0.1664184805	0.0305242994315	1736.05670406	718.720299881	2752.48212593	297.70512199	2.33260145005	0.036446897657
1548.0464639	616.549319069	2540.59578297	376.0	-0.269046405085	-0.0703384283392	-0.0129013991818	1446.24527853	693.696624228	2533.76040134	393.818498586	1.35321350661	0.0211439610408
1548.0464639	616.549319069	2540.59578297	376.0	13.7664485466	0.255518566093	0.0468669416898	1839.20265634	657.109504599	2890.34559421	394.033433269	3.074868494	0.0480448202188
1548.0464639	616.549319069	2540.59578297	376.0	-11.5212286408	-0.268184486977	-0.0491901113311	1225.88849463	668.736553613	2247.88793397	353.262885727	-0.722424164339	-0.0112878775678
1548.0464639	616.549319069	2540.59578297	376.0	6.13349809279	0.0288672617219	0.00529480222339	1562.34702988	724.108944394	2696.42317686	409.967202583	2.27374624975	0.0355272851523
1548.0464639	616.549319069	2540.59578297	376.0	14.6370116599	0.28011972854	0.0513792605539	1871.87311646	734.57511365	2912.46308395	306.014853845	3.00745217615	0.0469914402523
1548.0464639	616.549319069	2540.59578297	376.0	-12.4792436046	-0.291008737986	-0.0533765110025	1187.04747032	630.252317889	2223.5486462	406.24885799	-1.18845371273	-0.0185695892614
1548.0464639	616.549319069	2540.59578297	376.0	-11.3641182413	-0.0456976212635	-0.00838180874239	1456.69469498	484.848744616	2251.87947416	310.33603456	-0.962033675506	-0.0150317761798
1548.0464639	616.549319069	2540.59578297	376.0	10.3248195297	0.0613245497597	0.0112480832281	1602.9434851	756.125871618	2802.90771254	443.838355816	2.7735472113	0.0433366751766
1548.0464639	616.549319069	2540.59578297	376.0	6.49299995345	0.140064734404	0.0256905235517	1698.00267236	662.237110498	2705.55666597	345.316883119	2.26169163187	0.035338931748
1548.0464639	616.549319069	2540.59578297	376.0	13.8639141544	0.32278558365	0.059204985996	1915.09133257	545.969813874	2892.82180133	431.760654887	3.10312214747	0.0484862835542
1548.0464639	616.549319069	2540.59578297	376.0	-7.57095448219	-0.0196248109093	-0.00359956179555	1498.70819255	531.663335361	2348.24843266	317.876904752	-0.0498267432546	-0.000778542863353
1548.0464639	616.549319069	2540.59578297	376.0	-4.52038223928	0.0363680018152	0.00667057993676	1566.37667065	506.201666075	2425.75114242	353.172805693	0.463601108663	0.00724376732286
1548.0464639	616.549319069	2540.59578297	376.0	4.98233139849	0.0560923198966	0.0102883932312	1593.59371458	672.794416151	2667.17668437	400.788553643	2.10462686306	0.0328847947353
1548.0464639	616.549319069	2540.59578297	376.0	-20.5226688784	-0.259980458008	-0.0476853371255	1186.96081652	512.572870516	2019.19772289	319.664035851	-3.02134433607	-0.0472085052511
1548.0464639	616.549319069	2540.59578297	376.0	11.2344420404	0.271908132469	0.0498730983986	1859.91496888	672.38419056	2826.01754368	293.718384244	2.56244606771	0.040038219808
1548.0464639	616.549319069	2540.59578297	376.0	-0.557938775343	0.05192727376	0.00952444493031	1586.48856885	559.443669951	2526.42081397	380.48857517	1.20568540725	0.0188388344883
1548.0464639	616.549319069	2540.59578297	376.0	0.771028380209	-0.0873055051154	-0.0160134822295	1429.03519135	737.370131696	2560.18449748	393.779174435	1.55226187621	0.0242540918158
1548.0464639	616.549319069	2540.59578297	376.0	12.0791802162	0.317791717179	0.0582890163571	1912.73922709	604.296301906	2847.47892616	330.443397161	2.77379534911	0.0433405523299
1548.0464639	616.549319069	2540.59578297	376.0	-7.202447968	-0.299001291775	-0.0548424966573	1210.7784306	767.463145044	2357.61069362	379.369117976	0.254257814248	0.00397277834762
1548.0464639	616.549319069	2540.59578297	376.0	-7.67843457561	-0.242431973262	-0.0444666128507	1267.63694851	753.794859296	2345.51779794	324.085990136	0.232978651089	0.00364029142326
1548.0464639	616.549319069	2540.59578297	376.0	-1.45990498359	0.0668549221014	0.0122624581991	1604.04884578	508.091241931	2503.50549852	391.365410805	0.964370510854	0.0150682892321
1548.0464639	616.549319069	2540.59578297	376.0	-7.20048642831	-0.274814580217	-0.0504061959311	1214.42616087	674.855982712	2357.66052842	468.378384835	-0.221430860093	-0.00345985718895
1548.0464639	616.549319069	2540.59578297	376.0	11.4344576584	0.310314370117	0.0569175293686	1902.06813682	587.871679924	2831.09913204	341.159315295	2.74565415233	0.0429008461301
1548.0464639	616.549319069	2540.59578297	376.0	-21.220507375	-0.272938012042	-0.0500619978068	1180.68679701	528.391187171	2001.46846747	292.390483295	-3.09319765608	-0.0483312133763
[truncated: 1 more rows]
