# Supplementary material for: Optimization of nutritional strategies using a mechanistic computational model in prediabetes: Application to the J-DOIT1 study data
Source: PLoS One. 2023 Nov 30;18(11):e0287069. doi: 10.1371/journal.pone.0287069 (PMC10688723; doi:10.1371/journal.pone.0287069)
Supplement: S1 File — (ZIP) [file pone.0287069.s011.zip › improved_intervention_M1611026.csv]

baseline_carb	baseline_fat	baseline_kcal	baseline_protein	diet_change_percent	hba1c_change	hba1c_percent_change	random_carb_kcal	random_fat_kcal	random_total_kcal	random_protein_kcal	weight_change	weight_percent_change
1136.76886148	850.629146921	2363.3980084	376.0	2.72395509714	-0.19979129274	-0.0380699871837	1082.04062698	923.44347277	2427.77590892	422.291809167	1.64072463016	0.0218181466776
1136.76886148	850.629146921	2363.3980084	376.0	-7.60667088551	-0.334844362955	-0.0638041850142	1111.81104328	715.904432703	2183.62210019	355.906624209	-0.382725513989	-0.00508943502644
1136.76886148	850.629146921	2363.3980084	376.0	13.5070700633	0.483414873062	0.0921141145317	1259.98184982	995.640224331	2682.62383327	427.001759121	6.44722926243	0.0857344316813
1136.76886148	850.629146921	2363.3980084	376.0	14.760432151	0.849266890603	0.161826770313	1410.77153429	933.307999341	2712.24576789	368.166234261	7.46966709509	0.099330679456
1136.76886148	850.629146921	2363.3980084	376.0	-8.76161449833	-0.50710170627	-0.0966276117129	939.532043866	916.678191566	2156.32618584	300.115950412	-0.363509596275	-0.00483390420579
1136.76886148	850.629146921	2363.3980084	376.0	15.6939347942	0.760134003831	0.144842607437	1397.20451284	916.869019046	2734.30815077	420.234618883	6.98670805326	0.092908351772
1136.76886148	850.629146921	2363.3980084	376.0	-10.9644226904	-0.388265700529	-0.073983555741	1050.1740212	764.767837239	2104.2650609	289.323202463	-0.870634496093	-0.0115775863842
1136.76886148	850.629146921	2363.3980084	376.0	6.151202933	0.257845152835	0.0491320794274	1395.18003663	733.565326739	2508.77541601	380.030052641	2.44163941848	0.0324686092883
1136.76886148	850.629146921	2363.3980084	376.0	-5.00336451504	-0.317771094757	-0.0605508945802	1127.48583851	713.77841592	2245.1485911	403.884336672	-0.0344879753359	-0.000458616693297
1136.76886148	850.629146921	2363.3980084	376.0	-11.360432496	-0.332611029644	-0.0633786260754	1128.58812489	673.274845262	2094.90577304	293.042802894	-1.04386376417	-0.0138811670767
1136.76886148	850.629146921	2363.3980084	376.0	-6.71577579063	-0.508051879462	-0.096808666056	950.291710839	890.844601182	2204.67749712	363.541185096	-0.0376165082706	-0.000500219524876
1136.76886148	850.629146921	2363.3980084	376.0	-10.4212286485	-0.553967421148	-0.10555781653	933.812841207	860.812518044	2117.10289807	322.477538822	-0.615834905831	-0.00818929396052
1136.76886148	850.629146921	2363.3980084	376.0	-10.8848104241	-0.580791487875	-0.110669109732	1013.39982125	670.207991898	2106.14661562	422.538802475	-1.15217986193	-0.0153215407172
1136.76886148	850.629146921	2363.3980084	376.0	-1.77023840232	-0.329379396293	-0.0627628422815	982.952327824	998.397456627	2321.56022926	340.210444807	1.32559257388	0.0176275608229
1136.76886148	850.629146921	2363.3980084	376.0	-0.413039623418	-0.185717769423	-0.0353882944786	1103.94143176	892.088005279	2353.63623817	357.606801129	1.06524514309	0.0141654939241
1136.76886148	850.629146921	2363.3980084	376.0	-15.8625686799	-0.756549168083	-0.144159521357	943.214962113	651.850382966	1988.50237614	393.43703106	-2.14568373881	-0.0285330284417
1136.76886148	850.629146921	2363.3980084	376.0	-4.80064229174	-0.349378845878	-0.0665737130103	1019.56182793	917.284966145	2249.93972409	313.092930016	0.190291685045	0.00253047453517
1136.76886148	850.629146921	2363.3980084	376.0	2.59476531379	0.0102562253571	0.0019543112342	1183.83393669	877.112405188	2424.72264015	363.776298275	2.01257375087	0.0267629488148
1136.76886148	850.629146921	2363.3980084	376.0	-9.11894091128	-0.635989927087	-0.121187105009	880.211825935	923.883579509	2147.88114052	343.785735073	-0.331734909693	-0.00441136847996
1136.76886148	850.629146921	2363.3980084	376.0	-0.851418100475	-0.107155566693	-0.0204183625558	1040.36010575	1017.84718788	2343.27560997	285.068316347	2.42945324973	0.032306559172
1136.76886148	850.629146921	2363.3980084	376.0	5.59090440021	0.284436717318	0.0541990696108	1275.88326926	870.557510723	2495.53333165	349.092551662	3.36857773115	0.0447949166376
1136.76886148	850.629146921	2363.3980084	376.0	16.481450731	0.746594041842	0.142262584192	1357.49893028	974.341163455	2752.92028673	421.080192996	7.69877421891	0.102377316741
1136.76886148	850.629146921	2363.3980084	376.0	2.68366931257	-0.435185515655	-0.0829240692941	948.704065782	1008.27697614	2426.82379549	469.842753568	1.55834228695	0.0207226367946
1136.76886148	850.629146921	2363.3980084	376.0	13.8472789185	0.435669888809	0.0830163660079	1267.66714218	961.292470118	2690.66432258	461.704710279	5.83758954747	0.0776275205781
1136.76886148	850.629146921	2363.3980084	376.0	8.69806411258	0.408962700349	0.0779273438164	1321.44901916	866.484651197	2568.96788241	381.034212049	4.21545725012	0.0560566123687
1136.76886148	850.629146921	2363.3980084	376.0	-1.90927173539	-0.189376782793	-0.0360855150139	1125.11907339	857.430808893	2318.27431823	335.724435951	0.621130994971	0.0082597206778
1136.76886148	850.629146921	2363.3980084	376.0	-10.2278791031	-0.362480938409	-0.0690703007638	1060.3072933	773.6473345	2121.67251738	287.717889581	-0.757632847262	-0.0100749048838
1136.76886148	850.629146921	2363.3980084	376.0	4.71343718289	-0.0254449073574	-0.00484849606658	1208.19537711	839.865125883	2474.79528891	426.734785921	1.87008916206	0.0248682069423
1136.76886148	850.629146921	2363.3980084	376.0	-3.01062834337	-0.226429211136	-0.0431458100487	1153.5533787	766.306336442	2292.24487809	372.385162949	0.310752135165	0.00413234222294
1136.76886148	850.629146921	2363.3980084	376.0	12.5309546435	0.646167808429	0.123126487887	1320.12728928	975.566524384	2659.55434088	363.860527218	6.82808748028	0.090799035642
1136.76886148	850.629146921	2363.3980084	376.0	1.6938299056	-0.0682946368428	-0.0130134597643	1089.67754461	968.576776	2403.42995066	345.175630051	2.42504903129	0.0322479924374
1136.76886148	850.629146921	2363.3980084	376.0	-6.76347133762	-0.550233918838	-0.104846402218	904.624674831	986.725041393	2203.55026151	312.200545285	-0.00943618824644	-0.000125481226681
1136.76886148	850.629146921	2363.3980084	376.0	1.89293382306	-0.18678785931	-0.0355921988015	1066.2044385	949.991574964	2408.13556868	391.939555211	1.82761602883	0.0243034046387
1136.76886148	850.629146921	2363.3980084	376.0	-15.0895261052	-0.575093899246	-0.109583441167	965.942081278	742.559341629	2006.77244895	298.271026047	-1.55255722977	-0.0206457078426
1136.76886148	850.629146921	2363.3980084	376.0	-1.59190210937	-0.299554156373	-0.0570796791869	1083.08914594	834.41896147	2325.77502565	408.266918248	0.563004251883	0.00748675866865
1136.76886148	850.629146921	2363.3980084	376.0	-14.2261302415	-0.507335047945	-0.0966720746846	994.436452916	748.772234962	2027.1779296	283.969241724	-1.40648677644	-0.0187032816016
1136.76886148	850.629146921	2363.3980084	376.0	9.60865616073	0.257805069407	0.0491244415791	1419.49436917	717.179068489	2590.48879674	453.815359084	2.76747629089	0.0368015464214
1136.76886148	850.629146921	2363.3980084	376.0	14.1246154421	0.417230650696	0.0795027916723	1202.26373519	1062.12778158	2697.21888846	432.827371683	7.08901487715	0.0942688148557
1136.76886148	850.629146921	2363.3980084	376.0	1.4507023182	0.191007190614	0.0363961872359	1396.42647212	699.9950509	2397.6838781	301.262355078	1.36894111866	0.0182040042375
1136.76886148	850.629146921	2363.3980084	376.0	-17.9202530594	-0.805357775	-0.153459941883	853.459879149	768.814623613	1939.87110449	317.596601732	-2.05037404788	-0.0272656123388
1136.76886148	850.629146921	2363.3980084	376.0	12.4160278111	0.347264235181	0.0661707765208	1233.71859458	968.989597495	2656.83816241	454.129970336	5.38737347708	0.0716406047484
1136.76886148	850.629146921	2363.3980084	376.0	-7.15035636471	-0.466851849565	-0.0889580506031	1066.50345325	680.099167014	2194.40662848	447.804008222	-0.524954855925	-0.00698078265857
1136.76886148	850.629146921	2363.3980084	376.0	12.9134272762	0.550090133634	0.104819004122	1316.83368408	937.680452458	2668.59369146	414.079554922	5.99771495249	0.0797568477725
1136.76886148	850.629146921	2363.3980084	376.0	-4.43052317009	-0.301326099089	-0.0574173207105	1168.64705587	664.055696778	2258.68711204	425.984359394	-0.0459601746258	-0.000611172534917
1136.76886148	850.629146921	2363.3980084	376.0	9.63456872911	0.491568601958	0.0936677976292	1263.85120545	982.942880022	2591.10121386	344.307128396	5.89021945546	0.0783273863758
1136.76886148	850.629146921	2363.3980084	376.0	-11.7011965678	-0.679745127579	-0.129524605103	869.195251428	886.508720205	2086.85216176	331.148190126	-0.76095902701	-0.0101191359975
1136.76886148	850.629146921	2363.3980084	376.0	-4.54708324181	-0.436321862805	-0.0831405988576	972.504056581	939.504423724	2255.93233362	343.923853319	0.27070411945	0.00359978882247
1136.76886148	850.629146921	2363.3980084	376.0	-1.24294379571	-0.295840318666	-0.056372011941	1049.13577882	913.681956194	2334.02229949	371.204564473	0.793388683972	0.0105503814358
1136.76886148	850.629146921	2363.3980084	376.0	11.4644791313	0.595692454969	0.11350847084	1408.990154	829.816443497	2634.34927986	395.542682366	4.97056628559	0.0660979559254
1136.76886148	850.629146921	2363.3980084	376.0	-12.3979219088	-0.728389463583	-0.138793724006	894.934450135	765.356489914	2070.38576893	410.094828876	-1.21080472271	-0.0161011266318
1136.76886148	850.629146921	2363.3980084	376.0	18.1816624928	0.699404669504	0.133270706842	1303.02338376	1049.46043304	2793.10305765	440.619240842	8.66171062501	0.115182322141
1136.76886148	850.629146921	2363.3980084	376.0	-8.39865557199	-0.445476459698	-0.0848849961316	1002.15836301	822.472611234	2164.90434988	340.273375637	-0.364017204561	-0.00484065431597
1136.76886148	850.629146921	2363.3980084	376.0	11.8089741166	0.227832774673	0.0434132573692	1139.45161369	1062.36668947	2642.49106749	440.672764318	5.96721376529	0.0793512468788
1136.76886148	850.629146921	2363.3980084	376.0	21.6526937481	1.0612384788	0.202217697942	1417.86242263	1059.5478645	2875.13734121	397.727054076	10.9391091506	0.145466877003
1136.76886148	850.629146921	2363.3980084	376.0	-12.8819782722	-0.521335419108	-0.099339828336	997.173334768	737.994510652	2058.94559047	323.777745055	-1.18076340393	-0.0157016410097
1136.76886148	850.629146921	2363.3980084	376.0	16.2182566279	0.982666968306	0.187245992436	1383.02357724	1062.50895565	2746.69996254	301.167429647	9.9684535786	0.13255922312
1136.76886148	850.629146921	2363.3980084	376.0	-11.4813304896	-0.405080303523	-0.077187557836	1106.95955601	651.328500944	2092.04847227	333.76041532	-1.08420399221	-0.0144176062793
1136.76886148	850.629146921	2363.3980084	376.0	9.63381000315	0.541108369535	0.103107539927	1318.49489555	922.606020763	2591.08328215	349.982365832	5.41083566946	0.0719526019875
1136.76886148	850.629146921	2363.3980084	376.0	-10.5932745047	-0.564294008582	-0.107525535172	922.219281839	880.521123687	2113.03676973	310.296364207	-0.630109293926	-0.00837911295114
1136.76886148	850.629146921	2363.3980084	376.0	-0.512376371179	-0.098610484061	-0.0187901074811	1307.13208341	657.015309059	2351.28851545	387.141122984	0.525578691702	0.0069890783471
1136.76886148	850.629146921	2363.3980084	376.0	-0.307377350354	-0.487751357909	-0.0929404264307	911.68207036	1038.91467427	2356.13345823	405.536713593	1.38885912383	0.0184688713275
1136.76886148	850.629146921	2363.3980084	376.0	-4.92526708246	-0.463964668888	-0.088407901846	975.637574106	884.407094643	2246.99434427	386.949675518	0.194680757074	0.00258883985471
1136.76886148	850.629146921	2363.3980084	376.0	-7.01144615811	-0.363558475024	-0.0692756240519	1036.99806517	842.240321576	2197.68962954	318.45124279	-0.180893840177	-0.00240550319385
1136.76886148	850.629146921	2363.3980084	376.0	-10.4869211738	-0.659137737898	-0.12559789213	896.923568037	835.534698116	2115.55032224	383.092056084	-0.678641996402	-0.00902449463301
1136.76886148	850.629146921	2363.3980084	376.0	-11.2260742314	-0.446086556303	-0.0850012492956	1016.26766924	776.574115813	2098.08119359	305.239408538	-0.867501437579	-0.0115359233721
1136.76886148	850.629146921	2363.3980084	376.0	6.26154576193	0.137992218588	0.0262942489688	1339.36712293	755.864993764	2511.38325623	416.151139536	2.14959238151	0.0285850050732
1136.76886148	850.629146921	2363.3980084	376.0	-2.12955528961	-0.473809154247	-0.0902837565258	976.034292655	877.70794342	2313.0681411	459.325905023	0.498138669542	0.0066241844354
1136.76886148	850.629146921	2363.3980084	376.0	0.300149092782	-0.288684363954	-0.0550084534973	1051.970573	917.347583544	2370.49172608	401.173569535	1.02848920676	0.0136767181749
1136.76886148	850.629146921	2363.3980084	376.0	-0.906501028122	-0.103086059116	-0.0196429228498	1222.9794728	776.775849898	2341.97378116	342.218458459	0.584347398773	0.00777057711134
1136.76886148	850.629146921	2363.3980084	376.0	-3.78355439718	-0.086069305465	-0.0164004011938	1300.76153527	662.474893173	2273.97755913	310.741130686	0.0339352976685	0.00045126725623
1136.76886148	850.629146921	2363.3980084	376.0	-7.94945139613	-0.533062280887	-0.101574367547	969.127999038	803.917998175	2175.52083243	402.474835214	-0.354189756804	-0.00470997017026
1136.76886148	850.629146921	2363.3980084	376.0	-10.5240422462	-0.716870552688	-0.136598809582	910.88448481	746.905054941	2114.67300355	456.8834638	-1.06382021057	-0.0141465453534
1136.76886148	850.629146921	2363.3980084	376.0	9.02016184199	0.417369584421	0.0795292653241	1288.01489531	913.720612607	2576.58033373	374.844825813	4.73451338034	0.0629589545259
1136.76886148	850.629146921	2363.3980084	376.0	10.4436491177	0.279878865417	0.0533305764895	1211.16731701	967.989284183	2610.22300365	431.066402464	4.88052981065	0.0649006623757
1136.76886148	850.629146921	2363.3980084	376.0	-6.05669875093	-0.5684091708	-0.108309674314	909.706792959	937.954655092	2220.25411075	372.592662697	0.108204491073	0.00143888950895
1136.76886148	850.629146921	2363.3980084	376.0	3.02409912863	0.267081725591	0.0508920971019	1208.011538	944.286157966	2434.86950698	282.571811014	3.60178058431	0.0478960184084
1136.76886148	850.629146921	2363.3980084	376.0	-3.7636605753	-0.582628595517	-0.111019168353	876.31816616	1038.33234051	2274.44772932	359.797222655	0.680962826038	0.00905535672923
1136.76886148	850.629146921	2363.3980084	376.0	-4.36504635116	-0.377954845234	-0.0720188348388	1044.2617888	818.024142608	2260.23458987	397.948658463	0.188180763067	0.00250240376419
1136.76886148	850.629146921	2363.3980084	376.0	-11.2992094594	-0.577383610353	-0.110019742826	994.515881902	702.811604834	2096.35271707	399.025230338	-1.08913286232	-0.0144831497649
1136.76886148	850.629146921	2363.3980084	376.0	-0.236723822747	-0.001561030958	-0.000297452545351	1158.89867628	894.691574708	2357.80328229	304.213031303	1.694522621	0.022533545492
1136.76886148	850.629146921	2363.3980084	376.0	18.1763044748	0.913923670633	0.174147040898	1377.5957871	1036.10224625	2792.97642636	379.278393008	9.51132523447	0.126480388756
1136.76886148	850.629146921	2363.3980084	376.0	-9.59512745738	-0.574071621672	-0.109388647422	1037.31172112	640.989126338	2136.62695717	458.326109711	-1.10251595149	-0.0146611163762
1136.76886148	850.629146921	2363.3980084	376.0	-7.75918749425	-0.410508355157	-0.0782218664552	1116.16386954	645.910788593	2180.01752569	417.942867559	-0.59856147573	-0.00795959409216
1136.76886148	850.629146921	2363.3980084	376.0	2.63674798465	-0.255399815807	-0.0486661234388	986.449682936	1043.97111387	2425.71485776	395.294060954	2.65028548531	0.0352431580494
1136.76886148	850.629146921	2363.3980084	376.0	6.09019239399	0.323326294942	0.0616094312009	1177.59282944	1030.08651003	2507.33349415	299.654154676	5.28250644253	0.0702460963102
1136.76886148	850.629146921	2363.3980084	376.0	-13.1566449127	-0.630562052965	-0.120152830214	934.451967818	766.382293793	2052.45412456	351.619862952	-1.20499196123	-0.0160238292716
1136.76886148	850.629146921	2363.3980084	376.0	-4.68459791411	-0.148848080897	-0.0283628202928	1248.66175229	676.952843995	2252.6823146	327.06771831	-0.0368627812794	-0.000490196559566
1136.76886148	850.629146921	2363.3980084	376.0	12.0271422172	0.825570351171	0.157311423623	1415.26982899	907.144081742	2647.64724803	325.233337299	6.71623563887	0.089311644134
1136.76886148	850.629146921	2363.3980084	376.0	-3.23284010388	-0.626175349433	-0.119316949206	875.628121477	983.549171661	2286.99312977	427.815836634	0.512672109536	0.00681744826511
1136.76886148	850.629146921	2363.3980084	376.0	-0.0623636496472	-0.191624094941	-0.036513737603	1004.60836662	1038.53634618	2361.92410715	318.77939435	2.48990746026	0.033110471546
1136.76886148	850.629146921	2363.3980084	376.0	4.64449173587	-0.0892363082166	-0.0170038697059	1271.20100252	734.828988125	2473.16583359	467.13584294	1.19487868546	0.0158893442215
1136.76886148	850.629146921	2363.3980084	376.0	-10.2470206145	-0.553901764132	-0.105545305665	984.932754609	742.732524523	2121.22012728	393.554848147	-0.812958416343	-0.0108106172386
1136.76886148	850.629146921	2363.3980084	376.0	0.340242821442	-0.268426806374	-0.0511484006047	1065.13962544	908.599534412	2371.43930047	397.700140611	1.03138189142	0.0137151847263
1136.76886148	850.629146921	2363.3980084	376.0	-3.75646819035	-0.345800921405	-0.0658919438652	1091.0678867	756.029108158	2274.617714	427.520719148	0.168995167553	0.00224727616426
1136.76886148	850.629146921	2363.3980084	376.0	15.089340944	0.485545424362	0.0925200884836	1236.0901	1041.40954305	2720.01919175	442.519548703	7.21651642142	0.0959643141147
1136.76886148	850.629146921	2363.3980084	376.0	-7.87856220655	-0.384791004729	-0.0733214566938	1069.72673202	744.332394042	2177.19622612	363.137100057	-0.388400340422	-0.00516489814391
1136.76886148	850.629146921	2363.3980084	376.0	-11.002010294	-0.542516886628	-0.103375931141	1001.35325439	719.490063475	2103.37671623	382.533398367	-0.961731568221	-0.01278898362
1136.76886148	850.629146921	2363.3980084	376.0	9.04512705851	0.283378553295	0.0539974377468	1284.09748082	869.011898139	2577.17036116	424.0609822	3.76972852991	0.0501293687488
1136.76886148	850.629146921	2363.3980084	376.0	6.55504496687	0.154587561779	0.0294564713756	1321.74809826	779.643637215	2518.3198106	416.928075126	2.36855188663	0.03149670062
1136.76886148	850.629146921	2363.3980084	376.0	11.5977443743	0.484511967391	0.092323164518	1348.67138143	866.18059386	2637.49886796	422.646892674	4.84995223134	0.0644940456295
1136.76886148	850.629146921	2363.3980084	376.0	-2.54597094078	-0.250775099064	-0.0477848893034	1189.38513871	682.090257707	2303.22658189	431.751185479	0.246403419286	0.00327664121391
1136.76886148	850.629146921	2363.3980084	376.0	7.04850930841	0.526770958864	0.100375563808	1277.77107934	967.433441177	2529.98233702	284.777816504	5.47044957869	0.0727453401421
1136.76886148	850.629146921	2363.3980084	376.0	12.1259972955	0.447164468345	0.0852066441207	1338.17533661	867.007530407	2649.98358698	444.800719962	4.75369646587	0.0632140487482
1136.76886148	850.629146921	2363.3980084	376.0	-5.89033331268	-0.367030673035	-0.0699372471485	1139.51546794	649.783261331	2224.1859882	434.887258933	-0.318886460518	-0.00424051144306
1136.76886148	850.629146921	2363.3980084	376.0	0.314169721299	-0.41124900128	-0.0783629956707	943.39651415	1027.39557979	2370.82308934	400.030995397	1.60264213153	0.0213117304725
1136.76886148	850.629146921	2363.3980084	376.0	1.65861776031	0.0499433059623	0.00951663604464	1317.31702861	739.616140322	2402.59774752	345.664578587	1.18414956415	0.015746669736
1136.76886148	850.629146921	2363.3980084	376.0	0.177338139052	-0.551471480704	-0.105082218122	886.314602119	1048.87894595	2367.58921445	432.395666383	1.33030768785	0.0176902618066
1136.76886148	850.629146921	2363.3980084	376.0	-7.60102739011	-0.352657139558	-0.0671983878731	1122.18270809	683.248079523	2183.75547845	378.324690835	-0.44086608439	-0.00586258090945
1136.76886148	850.629146921	2363.3980084	376.0	1.45725484974	-0.244051880839	-0.0465037882695	988.31093007	1043.81462917	2397.8387405	365.713181263	2.55645074933	0.0339953557092
1136.76886148	850.629146921	2363.3980084	376.0	-9.71035523949	-0.406356743602	-0.0774307819364	1063.32582459	728.986975049	2133.90366606	341.590866427	-0.682994823899	-0.00908237797738
1136.76886148	850.629146921	2363.3980084	376.0	5.78867094839	0.170427357856	0.0324747252012	1287.6121523	819.643318908	2500.20734231	392.951871096	2.58323029943	0.0343514667478
1136.76886148	850.629146921	2363.3980084	376.0	2.92649005208	-0.0806573609257	-0.0153691617618	1275.72228095	732.331507067	2432.56261601	424.508827988	1.01371772197	0.013480288856
1136.76886148	850.629146921	2363.3980084	376.0	18.7840094643	0.77892144228	0.148422530922	1346.29643794	1016.34165131	2807.33891398	444.700824734	8.6346413822	0.114822358806
1136.76886148	850.629146921	2363.3980084	376.0	-4.66253177604	-0.310593141441	-0.0591831443295	1098.07149812	776.961020882	2253.20382527	378.171306267	0.106051234005	0.00141025577134
1136.76886148	850.629146921	2363.3980084	376.0	-5.21658891226	-0.277715078569	-0.0529182695444	1169.89223242	680.238399491	2240.10924994	389.978618029	-0.0931132291734	-0.00123820783475
1136.76886148	850.629146921	2363.3980084	376.0	9.57029404093	0.553930087309	0.105550702612	1299.13066577	956.300264253	2589.58214716	334.151217139	5.82784906872	0.0774979929351
1136.76886148	850.629146921	2363.3980084	376.0	0.975064500181	0.131867828711	0.0251272539464	1285.12714133	795.744332048	2386.44266338	305.571189998	1.60884482482	0.0213942130961
1136.76886148	850.629146921	2363.3980084	376.0	-12.742261781	-0.680459774521	-0.129660780206	937.582586307	720.299894733	2062.24764724	404.365166204	-1.35256171921	-0.0179861930745
1136.76886148	850.629146921	2363.3980084	376.0	-13.2094581351	-0.693176468647	-0.132083930764	970.193482137	656.281489925	2051.20593791	424.730965853	-1.68178751994	-0.0223641957438
1136.76886148	850.629146921	2363.3980084	376.0	4.09108729234	-0.0458331039774	-0.00873344206886	1361.3551348	649.56878252	2460.08668399	449.162766669	1.06654453068	0.0141827730143
1136.76886148	850.629146921	2363.3980084	376.0	-0.612793323897	-0.41753775772	-0.0795613105411	952.443957375	1005.4524405	2348.91526319	391.018865314	1.25052380268	0.0166293058867
1136.76886148	850.629146921	2363.3980084	376.0	-6.44281124699	-0.535092529881	-0.101961229017	904.668833634	1002.76282171	2211.12873571	303.697080357	0.112470257092	0.0014956151209
1136.76886148	850.629146921	2363.3980084	376.0	5.62411176809	0.553317666814	0.105434006634	1389.07773632	820.958125975	2496.31815392	286.282291622	3.90531186057	0.0519323385714
1136.76886148	850.629146921	2363.3980084	376.0	7.50861302698	0.0789543409069	0.015044653374	1114.61560732	1015.22722808	2540.85641914	411.013583744	4.24322709853	0.0564258922677
1136.76886148	850.629146921	2363.3980084	376.0	-4.67754106745	-0.35375713531	-0.0674079907221	1091.92701366	743.601407865	2252.84909597	417.320674451	0.0341476401239	0.000454090959094
1136.76886148	850.629146921	2363.3980084	376.0	-2.669917759	-0.253921465414	-0.0483844255743	1023.23144621	968.679681595	2300.29722526	308.386097452	1.14877218536	0.0152762258691
1136.76886148	850.629146921	2363.3980084	376.0	5.30778936508	0.280022761088	0.0533579956341	1166.76021149	1023.39061418	2488.84219655	298.69137088	4.90913026774	0.0652809876029
1136.76886148	850.629146921	2363.3980084	376.0	-0.805865094072	-0.379662691114	-0.0723442627885	993.874228205	955.655014972	2344.35220882	394.822965641	0.917134274885	0.0121959345064
1136.76886148	850.629146921	2363.3980084	376.0	-10.8156421661	-0.710835490956	-0.135448835929	915.643192336	741.959240469	2107.78133685	450.178904048	-1.10343078079	-0.0146732816594
1136.76886148	850.629146921	2363.3980084	376.0	-7.23048850932	-0.340512204033	-0.0648841852198	1105.96368435	722.359486732	2192.51278697	364.189615892	-0.320932786826	-0.00426772322907
1136.76886148	850.629146921	2363.3980084	376.0	2.84543057025	-0.236776960778	-0.0451175611239	1038.6380575	969.141423991	2430.64685783	422.867376334	1.92714320649	0.0256269043416
1136.76886148	850.629146921	2363.3980084	376.0	2.85615337157	-0.0799563302641	-0.0152355812241	1149.58131318	885.766098778	2430.9002803	395.552868343	1.78835994242	0.023781382213
1136.76886148	850.629146921	2363.3980084	376.0	10.5428193978	0.612321132062	0.116677044981	1281.5008345	1017.07349667	2612.56679208	313.992460911	6.94982178843	0.0924178429312
1136.76886148	850.629146921	2363.3980084	376.0	-4.76331712811	-0.239409462971	-0.0456191812064	1120.58706828	810.437321705	2250.82186626	319.797476273	0.0714532144858	0.000950175724545
1136.76886148	850.629146921	2363.3980084	376.0	4.06518346874	0.227379478859	0.0433268824046	1279.40883768	842.478390433	2459.47447354	337.587245425	2.72161045283	0.0361916283621
1136.76886148	850.629146921	2363.3980084	376.0	5.88349064374	0.229912967969	0.0438096356649	1170.8352527	994.439175942	2502.4483091	337.173880453	4.44399192702	0.0590956373274
1136.76886148	850.629146921	2363.3980084	376.0	1.51296211444	0.203890623813	0.0388511097204	1277.66506424	827.915572802	2399.15532488	293.574687838	2.13026987639	0.0283280568668
1136.76886148	850.629146921	2363.3980084	376.0	-4.42120854862	-0.350369558893	-0.0667624921672	1142.97738618	661.560279106	2258.90725362	454.369588332	-0.112188189301	-0.00149186421943
1136.76886148	850.629146921	2363.3980084	376.0	-1.08465501858	-0.244865672108	-0.0466588552035	1168.71675518	725.441133519	2337.76329329	443.605404592	0.483486625484	0.006429343424
1136.76886148	850.629146921	2363.3980084	376.0	5.38379168555	0.145980000667	0.0278163111027	1148.22809681	988.881747448	2490.63843387	353.528589617	3.97181466938	0.0528166844332
1136.76886148	850.629146921	2363.3980084	376.0	8.47839027636	0.150676480033	0.0287112195185	1257.25835335	853.134495795	2563.77611534	453.383266192	3.04041421246	0.0404310400593
1136.76886148	850.629146921	2363.3980084	376.0	3.30846255305	-0.0469427492947	-0.00894488363085	1322.62590335	698.249899686	2441.59014649	420.714343455	1.030316321	0.0137010149069
1136.76886148	850.629146921	2363.3980084	376.0	-8.74691276935	-0.402336099191	-0.076664653047	1012.70854187	846.151496254	2156.67364621	297.813608089	-0.446829603766	-0.0059418830288
1136.76886148	850.629146921	2363.3980084	376.0	-1.09557187399	-0.185321486189	-0.0353127831915	1016.69096031	1017.54100244	2337.50528455	303.273321803	2.11745227324	0.0281576100165
1136.76886148	850.629146921	2363.3980084	376.0	-7.75064547025	-0.236300541322	-0.0450267799776	1176.06865587	696.182526718	2180.21940772	307.968225128	-0.460530361503	-0.00612407395615
1136.76886148	850.629146921	2363.3980084	376.0	-14.0328775313	-0.854631544643	-0.162848998598	857.587021548	733.926776208	2031.74526031	440.23146255	-1.75702627746	-0.0233647111364
1136.76886148	850.629146921	2363.3980084	376.0	4.2804467005	-0.011087954433	-0.00211279619532	1117.25893489	961.117265695	2464.56200047	386.18579989	2.89741908368	0.0385295090914
1136.76886148	850.629146921	2363.3980084	376.0	12.7439715168	0.76923377594	0.146576557915	1354.9552732	979.152261941	2664.58877742	330.481242279	7.43190476686	0.0988285208359
1136.76886148	850.629146921	2363.3980084	376.0	3.93837893412	-0.353323643182	-0.0673253893258	972.181135513	1017.03848794	2456.47757769	467.257954241	2.0740096289	0.027579915278
1136.76886148	850.629146921	2363.3980084	376.0	13.8321093629	0.583542938689	0.11119339533	1276.03973741	1021.73943059	2690.3058056	392.526637604	7.28880508024	0.0969255994712
1136.76886148	850.629146921	2363.3980084	376.0	-15.2259978571	-0.750687280264	-0.143042545782	884.808600537	758.773928432	2003.54707829	359.964549319	-1.62591850722	-0.0216212567449
1136.76886148	850.629146921	2363.3980084	376.0	13.7247559995	0.553489166387	0.105466685668	1379.34691	856.633545052	2687.76861835	451.788163302	5.27014693059	0.0700817410983
1136.76886148	850.629146921	2363.3980084	376.0	-2.65566608265	-0.41862772165	-0.0797690018388	995.598020016	899.909648717	2300.63404909	405.126380362	0.500075744929	0.00664994341661
1136.76886148	850.629146921	2363.3980084	376.0	6.85346111525	0.0562242597612	0.0107134641313	1413.72578726	660.102012361	2525.37257191	451.544772281	1.57713830027	0.0209725837801
1136.76886148	850.629146921	2363.3980084	376.0	-4.55497278233	-0.400936035071	-0.0763978725363	1096.84028285	691.179371633	2255.74587238	467.726217896	-0.128226817025	-0.00170514384342
1136.76886148	850.629146921	2363.3980084	376.0	9.12974818017	0.204733049294	0.0390116328686	1325.4415759	796.154733702	2579.17029506	457.573985463	2.92950506167	0.0389561843307
1136.76886148	850.629146921	2363.3980084	376.0	-14.6456498001	-0.60658318492	-0.115583686151	966.02703329	719.309540997	2017.26301271	331.926438422	-1.53555054419	-0.0204195551089
1136.76886148	850.629146921	2363.3980084	376.0	-11.6329001488	-0.398977540015	-0.0760246836919	1077.54819373	701.88223932	2088.46627796	309.035844909	-1.03191818918	-0.0137223163454
1136.76886148	850.629146921	2363.3980084	376.0	-0.193931045904	-0.134588279022	-0.0256456324357	1053.31235914	986.855237829	2358.81464593	318.647048952	2.10364217329	0.0279739650704
1136.76886148	850.629146921	2363.3980084	376.0	4.23529409234	0.182137572439	0.0347060923092	1146.85391174	1004.14163547	2463.49486463	312.499317419	4.13436007512	0.0549781924884
1136.76886148	850.629146921	2363.3980084	376.0	-16.5674541109	-0.823027966585	-0.15682697534	907.905543319	663.959370027	1971.8431279	399.978214556	-2.32045724196	-0.030857144175
1136.76886148	850.629146921	2363.3980084	376.0	8.2434955822	0.341263839055	0.0650274083565	1198.95772013	1010.7036086	2558.22461881	348.563290083	5.41328119518	0.0719851222763
1136.76886148	850.629146921	2363.3980084	376.0	9.0454721159	0.692424889396	0.131940718254	1364.88540201	915.079974063	2577.17851624	297.213140163	5.83890808886	0.0776450543732
1136.76886148	850.629146921	2363.3980084	376.0	0.760780456886	-0.151672249006	-0.0289009620819	1214.25629026	750.951173088	2381.37827857	416.170815222	0.769589917854	0.0102339084821
1136.76886148	850.629146921	2363.3980084	376.0	18.1395349619	0.976453446423	0.186062013419	1404.50842965	1021.36795055	2792.10741642	366.23103622	9.59118729301	0.127542384216
1136.76886148	850.629146921	2363.3980084	376.0	9.76007640165	0.50619712966	0.0964552457431	1304.80243473	928.176272074	2594.0674597	361.088752895	5.34325821168	0.0710539655809
1136.76886148	850.629146921	2363.3980084	376.0	-0.169385489524	-0.242744958442	-0.0462547558007	1166.66501906	733.522773787	2359.39475512	459.206962269	0.59396349097	0.0078984506778
1136.76886148	850.629146921	2363.3980084	376.0	-11.0054647505	-0.753156879702	-0.143513124943	862.667325559	819.730791679	2103.29507367	420.896956436	-0.877474936349	-0.0116685496855
1136.76886148	850.629146921	2363.3980084	376.0	-6.47356085262	-0.515596097694	-0.0982462076399	936.869660589	924.628668505	2210.40200014	348.903671044	0.0232239520421	0.000308829149496
1136.76886148	850.629146921	2363.3980084	376.0	2.35456943735	-0.0873956677941	-0.0166531379181	1300.44965244	686.547414362	2419.04585559	432.048788792	0.898820920385	0.0119524058562
1136.76886148	850.629146921	2363.3980084	376.0	2.64778517936	-0.0140371692154	-0.0026747654755	1385.24030845	645.336660265	2425.9757106	395.398741884	0.903922299363	0.0120202433426
1136.76886148	850.629146921	2363.3980084	376.0	-1.40525689358	0.0132047072277	0.00251614085894	1191.55739928	855.037766457	2330.18619497	283.591029226	1.23659001947	0.0164440162164
1136.76886148	850.629146921	2363.3980084	376.0	5.2128988212	0.48744754753	0.0928825357335	1335.29539915	864.209830159	2486.59955532	287.094326009	3.97813951181	0.0529007913804
1136.76886148	850.629146921	2363.3980084	376.0	-5.64990207666	-0.242061170577	-0.0461244608569	1201.46797764	661.575871067	2229.86833525	366.824486534	-0.164524845945	-0.0021878303982
1136.76886148	850.629146921	2363.3980084	376.0	10.4040922631	0.660970510658	0.125947124744	1403.16148369	856.047793831	2609.28811774	350.078840218	5.32618454428	0.0708269221313
1136.76886148	850.629146921	2363.3980084	376.0	-10.6584959398	-0.677407045592	-0.129079086431	927.752825073	746.445353461	2111.49532763	437.2971491	-1.01194296291	-0.0134566883366
1136.76886148	850.629146921	2363.3980084	376.0	17.9805719213	0.867280731008	0.165259285634	1420.66110281	934.341321034	2788.35048709	433.348063243	7.9071329973	0.105148045177
1136.76886148	850.629146921	2363.3980084	376.0	-6.86320309563	-0.545168207541	-0.103881137108	998.631995214	732.603832315	2201.19320313	469.957375598	-0.459697262046	-0.00611299550593
1136.76886148	850.629146921	2363.3980084	376.0	-0.520122422952	-0.00878301164719	-0.00167359215838	1352.68946272	675.292489181	2351.10544542	323.123493514	0.486481863827	0.0064691737211
1136.76886148	850.629146921	2363.3980084	376.0	5.03773827578	-0.227141135377	-0.0432814663446	1043.05014498	971.244052066	2482.45981448	468.165617433	2.20124895967	0.0292719276552
1136.76886148	850.629146921	2363.3980084	376.0	-2.34429444975	-0.11136154469	-0.0212198065339	1205.37565845	789.307377761	2307.99300007	313.309963853	0.388393463912	0.00516480670096
1136.76886148	850.629146921	2363.3980084	376.0	5.64872898117	-0.00292400872232	-0.000557166296174	1089.20830638	1010.86747899	2496.89995664	396.824171271	3.63617848804	0.0483534373409
1136.76886148	850.629146921	2363.3980084	376.0	-7.20344427236	-0.315659929267	-0.0601486145708	1161.98726314	653.755109714	2193.15194993	377.409577076	-0.417227520782	-0.00554823830827
1136.76886148	850.629146921	2363.3980084	376.0	4.88673932463	0.103927607939	0.0198032789518	1383.76703536	699.119676651	2478.89110828	396.004396265	1.62622865228	0.0216253810143
1136.76886148	850.629146921	2363.3980084	376.0	4.96651986207	-0.0607580872044	-0.0115773794216	1090.01063086	980.219806877	2480.77663991	410.54620217	2.97241742882	0.0395268275109
1136.76886148	850.629146921	2363.3980084	376.0	-2.74094516367	-0.0910269044336	-0.0173450656314	1202.71787404	799.686349303	2298.61856499	296.214341649	0.401013250094	0.00533262300657
1136.76886148	850.629146921	2363.3980084	376.0	4.39951177443	0.332532568359	0.0633636753732	1239.64670318	931.414210343	2467.37598206	296.315068535	3.93370064261	0.0523098489709
1136.76886148	850.629146921	2363.3980084	376.0	-6.08353586154	-0.618231590836	-0.117803275693	881.432046744	962.445965066	2219.61984301	375.7418312	0.134638302028	0.0017904029525
1136.76886148	850.629146921	2363.3980084	376.0	1.53602945442	-0.125577572791	-0.023928653352	1235.06030841	746.260197093	2399.70049794	418.379992436	0.859039845891	0.011423402206
1136.76886148	850.629146921	2363.3980084	376.0	-4.21645199087	-0.638735725703	-0.121710313587	872.419526645	969.996658747	2263.74646602	421.330280632	0.375590001683	0.00499454789472
1136.76886148	850.629146921	2363.3980084	376.0	2.69279908879	-0.0547621746369	-0.0104348655939	1070.55989246	1007.12815806	2427.03956844	349.351517919	3.02562540999	0.040234380452
1136.76886148	850.629146921	2363.3980084	376.0	12.7579173896	0.595528539731	0.113477236991	1294.66682912	993.067206019	2664.9183739	377.184338761	6.84925691227	0.0910805440461
1136.76886148	850.629146921	2363.3980084	376.0	-4.59912664595	-0.186411178352	-0.0355204227042	1212.14789067	698.838431671	2254.70234085	343.716018502	0.0160525510028	0.000213464773973
1136.76886148	850.629146921	2363.3980084	376.0	-8.74130954829	-0.523036132683	-0.0996638972337	1032.51967609	687.484090373	2156.80607263	436.802306162	-0.762137853354	-0.0101348118797
1136.76886148	850.629146921	2363.3980084	376.0	-4.54854698147	-0.301628098671	-0.0574748663625	1071.55685371	847.732192526	2255.89773963	336.608693392	0.165888285607	0.00220596124477
1136.76886148	850.629146921	2363.3980084	376.0	-3.21591128929	-0.34427775031	-0.0656017054707	1055.92347692	836.389659654	2287.39322504	395.080088467	0.361502311215	0.00480721158531
1136.76886148	850.629146921	2363.3980084	376.0	-0.16370942971	-0.141001900932	-0.0268677402691	1278.44919018	658.592857379	2359.528903	422.486855442	0.559146580956	0.00743545985313
1136.76886148	850.629146921	2363.3980084	376.0	8.12817884519	0.442588938573	0.0843347825024	1335.88621076	858.650422088	2555.49922535	360.962592504	4.20631165622	0.0559349954284
1136.76886148	850.629146921	2363.3980084	376.0	-6.00866084202	-0.276739308086	-0.0527323376689	1118.02480565	767.979932584	2221.38943773	335.384699498	-0.105699538698	-0.00140557897205
1136.76886148	850.629146921	2363.3980084	376.0	4.41512932867	0.0670978832271	0.0127854198222	1294.33166003	776.230053751	2467.74508702	397.18337324	1.78743846958	0.0237691285849
1136.76886148	850.629146921	2363.3980084	376.0	-11.3442823498	-0.658759257595	-0.12552577317	873.738544572	902.065452113	2095.28746528	319.483468595	-0.695276562657	-0.0092456989715
1136.76886148	850.629146921	2363.3980084	376.0	5.45636744206	0.245081505742	0.0466999820392	1167.39913768	1005.66334384	2492.35368786	319.291206342	4.57819461901	0.0608802475932
1136.76886148	850.629146921	2363.3980084	376.0	10.0727615774	0.288044383249	0.0548865059545	1269.5989043	890.75112977	2601.45745491	441.107420837	4.08662589456	0.054343429449
1136.76886148	850.629146921	2363.3980084	376.0	1.13845766262	0.0788891355282	0.0150322285686	1181.91898722	900.050990104	2390.30429413	308.334316802	2.22636404379	0.0296059048376
1136.76886148	850.629146921	2363.3980084	376.0	-15.6329916569	-0.664249619933	-0.126571955018	908.958106336	780.472563158	1993.92819493	304.497525434	-1.58107079406	-0.0210248775806
1136.76886148	850.629146921	2363.3980084	376.0	11.3201646701	0.366901425815	0.0699126192483	1295.81441064	889.391302313	2630.93855476	445.732841814	4.53548101036	0.0603122474781
1136.76886148	850.629146921	2363.3980084	376.0	-6.04863971333	-0.398289911949	-0.0758936570024	1004.55196517	888.442213869	2220.44457788	327.450398845	0.00693444527086	9.22133679635e-05
1136.76886148	850.629146921	2363.3980084	376.0	-9.61852203967	-0.60753853413	-0.115765726778	910.375347163	863.714899793	2136.07405008	361.983803122	-0.481917639794	-0.00640847925258
1136.76886148	850.629146921	2363.3980084	376.0	9.66830653425	0.301211141861	0.0573954157509	1296.82491763	861.179670769	2591.89857248	433.893984081	3.84278307014	0.0511008386987
1136.76886148	850.629146921	2363.3980084	376.0	-13.4308016086	-0.801652842074	-0.152753971432	920.336740548	664.105905821	2045.97471067	461.532064303	-1.92365096652	-0.0255804649803
1136.76886148	850.629146921	2363.3980084	376.0	-5.69035479607	-0.483254672952	-0.0920835885961	1010.88781334	770.211749911	2228.91227648	447.812713229	-0.140057673315	-0.00186246906003
1136.76886148	850.629146921	2363.3980084	376.0	-18.3137111649	-0.792188761421	-0.150950602405	912.966960324	669.644350254	1930.57212346	347.960812887	-2.4685765333	-0.0328268156024
1136.76886148	850.629146921	2363.3980084	376.0	0.771142557836	-0.019018422453	-0.00362393720523	1346.46175566	681.619012622	2381.62317626	353.542407975	0.689587780254	0.00917005026933
1136.76886148	850.629146921	2363.3980084	376.0	6.7381840057	-0.0912098707474	-0.0173799296394	1038.34913157	1052.52895698	2522.64811499	431.77002645	3.88079183318	0.0516062743774
1136.76886148	850.629146921	2363.3980084	376.0	6.839827106	0.480416800893	0.0915428355359	1318.60526563	889.662556475	2525.050346	316.7825239	4.44925791609	0.0591656637778
1136.76886148	850.629146921	2363.3980084	376.0	-6.04361094143	-0.408245385473	-0.0777906603416	971.40780836	959.828278363	2220.56342778	289.327341053	0.11839660706	0.00157442296622
1136.76886148	850.629146921	2363.3980084	376.0	2.73997119332	0.245559461343	0.0467910558962	1323.24644419	794.210171999	2428.15443302	310.697816823	2.24124153009	0.0298037437512
1136.76886148	850.629146921	2363.3980084	376.0	3.84021325296	-0.00649827933012	-0.00123823920162	1077.11256877	1023.87750263	2454.15753194	353.167460537	3.56257184518	0.0473746256008
1136.76886148	850.629146921	2363.3980084	376.0	3.69908138755	0.208622005372	0.0397526687066	1336.34197854	772.897650857	2450.82202424	341.582394848	2.14490610799	0.0285226876063
1136.76886148	850.629146921	2363.3980084	376.0	14.4520473165	0.642416578879	0.122411695671	1331.36997592	960.971112376	2704.95740685	412.616318557	6.84560394859	0.0910319674014
1136.76886148	850.629146921	2363.3980084	376.0	7.12763988619	-0.10870618065	-0.0207138301544	1042.33417707	1036.67084331	2531.85250752	452.847487136	3.63741792354	0.048369919196
1136.76886148	850.629146921	2363.3980084	376.0	-7.09568091361	-0.41506509471	-0.07909014762	994.931002493	887.19870989	2195.69882701	313.569114624	-0.152934851389	-0.00203370813017
1136.76886148	850.629146921	2363.3980084	376.0	-0.076776888391	-0.13664304029	-0.0260371646893	1024.77420405	1032.2880672	2361.58346495	304.521193699	2.61452272894	0.0347675894806
1136.76886148	850.629146921	2363.3980084	376.0	14.5442567796	0.885049702869	0.168645141553	1399.45710154	968.17920757	2707.13668347	339.500374358	8.0274683124	0.106748248835
1136.76886148	850.629146921	2363.3980084	376.0	-9.02035829977	-0.695945713902	-0.13261160707	853.750920916	928.497236581	2150.21103999	367.962882497	-0.305149459252	-0.00405783855389
1136.76886148	850.629146921	2363.3980084	376.0	4.57809317731	0.227947267847	0.0434350739038	1147.41938845	1027.0127691	2471.59657138	297.164413819	4.63847412618	0.0616818367844
1136.76886148	850.629146921	2363.3980084	376.0	7.27454687478	0.0478595335109	0.00911957574522	1147.42741112	950.757355771	2535.32450436	437.13973747	3.36005212565	0.0446815442241
1136.76886148	850.629146921	2363.3980084	376.0	7.5171752867	0.173213909157	0.0330056991533	1270.40326138	843.876767768	2541.05877942	426.778750267	2.9625828329	0.0393960483098
1136.76886148	850.629146921	2363.3980084	376.0	-2.91029078273	-0.388034246371	-0.0739394524336	949.199941112	1020.81629715	2294.616254	324.600015742	1.20000642759	0.0159575322818
1136.76886148	850.629146921	2363.3980084	376.0	-1.14286061945	-0.277979117038	-0.0529685817527	1015.46261398	974.278130303	2336.38766328	346.646919001	1.34909061475	0.0179400347706
1136.76886148	850.629146921	2363.3980084	376.0	-7.09145972717	-0.370905553604	-0.0706756009154	1105.55704361	696.402828047	2195.79859044	393.838718789	-0.36263176085	-0.00482223086237
1136.76886148	850.629146921	2363.3980084	376.0	-9.77466646723	-0.302506006869	-0.0576421506992	1125.83209741	710.627101442	2132.38373579	295.924536933	-0.75250077208	-0.0100066592032
1136.76886148	850.629146921	2363.3980084	376.0	-3.01268463424	-0.333473531042	-0.0635429746651	1006.33764133	954.781002281	2292.19627976	331.077636141	0.742991179264	0.00988020185192
1136.76886148	850.629146921	2363.3980084	376.0	-12.8797162456	-0.483599337791	-0.0921492640608	998.927365596	768.169539362	2058.99905116	291.902146206	-1.15061134857	-0.0153006828267
1136.76886148	850.629146921	2363.3980084	376.0	13.7768790599	0.799726619212	0.152386932015	1376.42824942	961.95858103	2689.00049372	350.613663279	7.48230730073	0.0994987672969
1136.76886148	850.629146921	2363.3980084	376.0	-1.22336094076	-0.338898529568	-0.0645767015182	1057.82415347	845.434202411	2334.48512029	431.226764413	0.609976237188	0.00811138613282
1136.76886148	850.629146921	2363.3980084	376.0	4.34628497238	0.451650342858	0.0860614220385	1383.89618311	792.06901773	2466.11802088	290.152820042	3.14326927027	0.0417987934876
1136.76886148	850.629146921	2363.3980084	376.0	-8.09335988966	-0.419855805016	-0.0800030116266	1019.95010066	811.023985023	2172.11970196	341.145616273	-0.33498538506	-0.00445459288643
1136.76886148	850.629146921	2363.3980084	376.0	-8.18272352336	-0.630078382264	-0.120060667352	861.505423537	1016.50724998	2170.00768362	291.995010102	-0.200265078543	-0.0026630994487
1136.76886148	850.629146921	2363.3980084	376.0	2.33213892365	0.316276517504	0.0602661047074	1409.60546177	721.504085322	2418.51573328	287.406186184	1.96426525459	0.0261205485983
1136.76886148	850.629146921	2363.3980084	376.0	-10.9223692267	-0.647350416385	-0.12335183239	937.195053138	752.869162771	2105.25895163	415.194735717	-0.973182577366	-0.0129412576777
1136.76886148	850.629146921	2363.3980084	376.0	1.81213747883	-0.312804606985	-0.0596045363919	1062.27090913	879.950599177	2406.22602949	464.004521179	0.994914677055	0.0132302483651
1136.76886148	850.629146921	2363.3980084	376.0	2.44709336076	0.251326549043	0.0478899674244	1247.99478123	882.626759856	2421.23256415	290.611023069	2.87128336632	0.0381819596585
1136.76886148	850.629146921	2363.3980084	376.0	11.7354421322	0.398544889869	0.0759422427341	1254.41683113	960.094262499	2640.75321403	426.242120404	5.4529949686	0.0725132309655
1136.76886148	850.629146921	2363.3980084	376.0	-14.5757077484	-0.708337608806	-0.134972867532	947.108202875	679.41946791	2018.91602176	392.38835098	-1.77989305253	-0.0236687905922
1136.76886148	850.629146921	2363.3980084	376.0	-3.1419772687	-0.248219199546	-0.0472978657672	1187.76211964	685.294451329	2289.14058021	416.08400924	0.186075219091	0.00247440450919
1136.76886148	850.629146921	2363.3980084	376.0	-9.8607465913	-0.458179298566	-0.0873055065865	993.829707584	821.128401278	2130.34931985	315.391210988	-0.596139344204	-0.00792738489634
1136.76886148	850.629146921	2363.3980084	376.0	-12.9189190899	-0.633111033067	-0.120638535264	967.426024279	702.692171248	2058.07253192	387.954336397	-1.36787051369	-0.0181897674693
1136.76886148	850.629146921	2363.3980084	376.0	-2.74652287816	-0.179106396333	-0.0341285053989	1060.23505063	947.262619731	2298.4867414	290.989071037	1.17027715699	0.0155621962366
1136.76886148	850.629146921	2363.3980084	376.0	13.1291175858	0.83582018948	0.159264517812	1417.82711985	911.476351512	2673.69131195	344.387840581	6.95619905971	0.0925026470706
1136.76886148	850.629146921	2363.3980084	376.0	12.1910815119	0.62488167291	0.119070440722	1319.50525129	965.410946071	2651.52178606	366.605588694	6.57022016821	0.0873699490453
1136.76886148	850.629146921	2363.3980084	376.0	-1.4883703127	-0.123024274414	-0.0234421254599	1207.28024522	783.897793571	2328.22189407	337.043855279	0.492515423228	0.00654940722377
1136.76886148	850.629146921	2363.3980084	376.0	3.2930513049	0.195869341064	0.0373226640747	1253.77129355	859.806800865	2441.22591736	327.647822944	2.63070437461	0.034982770939
1136.76886148	850.629146921	2363.3980084	376.0	-14.6065311205	-0.571260658323	-0.108853021784	1001.93538959	683.925725842	2018.1875428	332.326427374	-1.59584369272	-0.0212213257011
1136.76886148	850.629146921	2363.3980084	376.0	10.6541655603	0.351038288165	0.0668899177144	1314.60072791	859.107849314	2615.19834507	441.489767844	4.13295546142	0.0549595141146
1136.76886148	850.629146921	2363.3980084	376.0	-7.88062743377	-0.315908361526	-0.0601959530346	1135.41684257	692.080941856	2177.14741658	349.649632152	-0.453346704964	-0.00602854660856
1136.76886148	850.629146921	2363.3980084	376.0	-15.4296137209	-0.734299733634	-0.139919918757	890.610087814	759.857208121	1998.73482502	348.267529084	-1.63518498428	-0.021744481174
1136.76886148	850.629146921	2363.3980084	376.0	10.0420734931	0.360767647236	0.0687438352203	1419.17958801	746.138922985	2600.73217334	435.413662343	3.33336828184	0.0443267058755
1136.76886148	850.629146921	2363.3980084	376.0	-7.85417531047	-0.640243833701	-0.121997681727	886.056531484	902.129721652	2177.77258554	389.586332402	-0.184557939199	-0.00245422791488
1136.76886148	850.629146921	2363.3980084	376.0	4.01130577974	0.122144719145	0.0232745272761	1325.86748898	759.519025203	2458.20112931	372.814615125	1.83405034081	0.0243889672979
1136.76886148	850.629146921	2363.3980084	376.0	-9.58721578043	-0.386202183359	-0.0735903550609	1117.81270811	656.336944166	2136.81394159	362.664289311	-0.783915815505	-0.0104244124402
1136.76886148	850.629146921	2363.3980084	376.0	4.15305562442	0.110347264251	0.0210265366332	1204.86069059	892.304527666	2461.55124232	364.386024057	2.70846904882	0.0360168756492
1136.76886148	850.629146921	2363.3980084	376.0	-3.35423826198	-0.619658179903	-0.1180751105	893.529216092	921.677672123	2284.12400812	468.917119905	0.372305223605	0.00495086733517
1136.76886148	850.629146921	2363.3980084	376.0	14.3746697277	0.757374213354	0.144316732728	1354.43630035	979.392156784	2703.12866646	369.300209325	7.58713025275	0.100892689531
1136.76886148	850.629146921	2363.3980084	376.0	7.19710023692	0.0986403275895	0.0187957941291	1260.4005509	829.224860907	2533.49413206	443.868720254	2.53229094801	0.0336740817555
1136.76886148	850.629146921	2363.3980084	376.0	2.47803911315	0.115871971258	0.0220792628159	1240.83948156	845.684589272	2421.96393545	335.439864613	2.12756178806	0.028292045054
1136.76886148	850.629146921	2363.3980084	376.0	-4.41374565361	-0.609792958708	-0.116195304632	882.654634304	979.915150098	2259.08363153	396.513847126	0.369743646459	0.00491680380929
1136.76886148	850.629146921	2363.3980084	376.0	5.24426704835	0.18295113484	0.0348611156326	1144.15461457	1012.49965081	2487.34091138	330.686646001	4.38065950661	0.0582534508858
1136.76886148	850.629146921	2363.3980084	376.0	11.1768395449	0.155168799062	0.029567225431	1123.92447851	1047.52255175	2627.55121161	456.104181348	5.3608047584	0.0712872973192
1136.76886148	850.629146921	2363.3980084	376.0	-1.91246527195	-0.00124889551426	-0.000237975517199	1352.43704124	673.022418118	2318.19884225	292.739382892	0.247485657577	0.00329103268054
1136.76886148	850.629146921	2363.3980084	376.0	-3.85465221889	-0.389314789544	-0.0741834583735	1054.73730374	782.757903761	2272.29723463	434.802027128	0.178053250356	0.00236772939303
1136.76886148	850.629146921	2363.3980084	376.0	13.5495103811	0.376553362622	0.0717517840362	1203.81671009	1034.52734704	2683.6268669	445.28280977	6.4554350665	0.0858435514162
1136.76886148	850.629146921	2363.3980084	376.0	2.54678116894	-0.203215304589	-0.0387224284659	996.756698455	1054.31214835	2423.58858383	372.519737026	2.97862508551	0.0396093761372
1136.76886148	850.629146921	2363.3980084	376.0	13.8636136263	0.398202645237	0.0758770284368	1208.02040205	1039.82164831	2691.05037674	443.208326372	6.66026493913	0.0885673529139
1136.76886148	850.629146921	2363.3980084	376.0	1.06189702714	0.0128745390636	0.00245322771792	1085.77222124	1009.48825831	2388.49486159	293.234382047	3.07114379624	0.0408396781415
1136.76886148	850.629146921	2363.3980084	376.0	6.39541691803	0.324245573281	0.0617845985672	1309.29521033	846.150751038	2514.54716447	359.101203099	3.42582912434	0.0455562383556
1136.76886148	850.629146921	2363.3980084	376.0	15.9504897276	0.883993845118	0.168443949146	1418.47110598	940.668962595	2740.37156495	381.231496374	7.84951066935	0.104381790816
1136.76886148	850.629146921	2363.3980084	376.0	4.8700040012	0.199503923824	0.0380152293871	1281.42686142	833.568619	2478.49558598	363.500105555	2.66937708074	0.0354970356482
1136.76886148	850.629146921	2363.3980084	376.0	6.97885969137	0.0317144183085	0.00604314373256	1270.17121125	795.153558978	2528.33623936	463.011469133	2.04434886193	0.0271854901852
1136.76886148	850.629146921	2363.3980084	376.0	-4.27225585171	-0.324950519108	-0.0619189251348	1063.28374502	839.144863405	2262.42759869	359.998990268	0.219024905586	0.00291256523385
1136.76886148	850.629146921	2363.3980084	376.0	9.77209248342	0.225766477222	0.0430195269097	1364.33011431	763.050811472	2594.35144753	466.970521753	2.88421952135	0.0383539829967
1136.76886148	850.629146921	2363.3980084	376.0	10.3409972085	0.248797161065	0.0474079956297	1194.76574841	978.073804614	2607.79693048	434.957377457	4.84632429421	0.0644458017847
1136.76886148	850.629146921	2363.3980084	376.0	12.5456890764	0.6778497844	0.129163449771	1405.16809419	865.635767988	2659.90257417	389.098711999	5.75205184845	0.0764900511761
1136.76886148	850.629146921	2363.3980084	376.0	-14.4785783203	-0.610365340876	-0.116304371356	974.548616209	702.124333938	2021.21157673	344.538626588	-1.55889128994	-0.0207299373663
1136.76886148	850.629146921	2363.3980084	376.0	13.1799110794	0.443071316655	0.0844266990578	1322.04857466	887.792941254	2674.89176436	465.050248446	5.02908620296	0.066876146316
1136.76886148	850.629146921	2363.3980084	376.0	4.1682290861	0.315423900543	0.0601036395851	1205.09826921	973.71921941	2461.90985161	283.092362983	4.28027561502	0.0569185587104
1136.76886148	850.629146921	2363.3980084	376.0	-11.0952936082	-0.728191034747	-0.138755913633	921.015280709	717.653545851	2101.17206024	462.503233679	-1.27005094463	-0.0168889753275
1136.76886148	850.629146921	2363.3980084	376.0	-0.438919398831	-0.395175783114	-0.0753002635506	971.751834435	985.256005346	2353.02459607	396.01675629	1.15540514738	0.0153644301513
1136.76886148	850.629146921	2363.3980084	376.0	3.41565265503	-0.0830163448215	-0.0158186632663	1223.60813374	796.934765002	2444.12347522	423.580576481	1.28265884338	0.0170566335556
1136.76886148	850.629146921	2363.3980084	376.0	6.59673250258	0.0119613727625	0.00227922499285	1233.24286352	828.327598286	2519.30505299	457.73459118	2.13051504344	0.028331317067
1136.76886148	850.629146921	2363.3980084	376.0	4.40808921272	0.180271136432	0.0343504452043	1168.43244843	970.638467482	2467.57870106	328.507785147	3.77385011444	0.0501841770537
1136.76886148	850.629146921	2363.3980084	376.0	-11.1186655444	-0.679914110025	-0.129556804502	907.21590468	786.42515442	2100.61968837	406.978629265	-0.921662367202	-0.0122561485
1136.76886148	850.629146921	2363.3980084	376.0	2.14093878709	-0.0818744216559	-0.0156010711997	1271.91463215	734.645773705	2413.99691306	407.436507205	0.923582253324	0.0122816789006
1136.76886148	850.629146921	2363.3980084	376.0	6.73361380253	0.147631115153	0.0281309289544	1327.85837372	771.539688356	2522.5401029	423.142040827	2.31885154525	0.0308357918252
1136.76886148	850.629146921	2363.3980084	376.0	-8.44211794549	-0.293059584851	-0.0558421465037	1126.67610808	724.408224801	2163.87716101	312.792828129	-0.517708169172	-0.00688441714324
1136.76886148	850.629146921	2363.3980084	376.0	-9.7956091004	-0.747888129316	-0.142509170982	875.453583249	796.548875933	2131.88877801	459.88631883	-0.833730099257	-0.0110868364263
1136.76886148	850.629146921	2363.3980084	376.0	-4.95724343998	-0.520775364867	-0.0992331106835	924.066898896	970.968679173	2246.23861567	351.2030376	0.264316363308	0.00351484525675
1136.76886148	850.629146921	2363.3980084	376.0	-11.5909433787	-0.658366484603	-0.125450930755	864.393556871	934.400462582	2089.45788343	290.663863981	-0.738671518942	-0.00982275956039
1136.76886148	850.629146921	2363.3980084	376.0	8.91738656789	0.628871085588	0.119830618443	1375.47848426	875.752159207	2574.15134495	322.920701481	5.18085981407	0.0688944124212
1136.76886148	850.629146921	2363.3980084	376.0	7.18740479463	0.133788016488	0.0254931433857	1190.9794597	926.973810832	2533.26499017	415.311719645	3.4775103066	0.0462434881196
1136.76886148	850.629146921	2363.3980084	376.0	-17.4191849366	-0.661596767868	-0.126066457292	946.181861325	702.597883504	1951.71333853	302.933593702	-2.06970724756	-0.0275227027601
1136.76886148	850.629146921	2363.3980084	376.0	-9.61381510355	-0.488030867642	-0.0929936866695	986.615625562	806.170024213	2136.18529371	343.399643938	-0.56051842713	-0.00745370248843
1136.76886148	850.629146921	2363.3980084	376.0	-6.69394407505	-0.337995622539	-0.064404653685	1068.84400486	799.689029558	2205.19346745	336.660433033	-0.160281057773	-0.00213139704485
1136.76886148	850.629146921	2363.3980084	376.0	-15.8433003197	-0.748770142039	-0.142677237431	859.211030381	815.912387617	1988.95776418	313.834346182	-1.55528481167	-0.0206819788786
1136.76886148	850.629146921	2363.3980084	376.0	-14.3282609742	-0.690103890525	-0.131498454749	868.509150211	862.404074095	2024.7641739	293.850949593	-1.23250101888	-0.0163896412085
1136.76886148	850.629146921	2363.3980084	376.0	10.8136060698	0.488945515792	0.0931679717591	1258.59154662	993.830903804	2618.96655889	366.54410847	6.15895748254	0.0819010303529
1136.76886148	850.629146921	2363.3980084	376.0	-18.6462540163	-0.7153604236	-0.136311056326	926.006570058	695.5207774	1922.71281234	301.185464881	-2.33752475536	-0.0310841057894
1136.76886148	850.629146921	2363.3980084	376.0	-9.86100890188	-0.594399039634	-0.113262012125	911.827865962	875.511097671	2130.34312041	343.004156773	-0.501120324096	-0.00666383409702
1136.76886148	850.629146921	2363.3980084	376.0	6.20943400408	-0.133301878792	-0.0254005104405	1021.69141093	1057.5039655	2510.15164799	430.956271558	3.707890659	0.0493070566356
1136.76886148	850.629146921	2363.3980084	376.0	-5.5169921396	-0.638776229541	-0.121718031544	892.437846313	890.185218764	2233.00952605	450.386460974	0.056403496731	0.000750046499082
1136.76886148	850.629146921	2363.3980084	376.0	-0.739043087166	-0.288482124428	-0.0549699170022	1101.22898956	809.20498841	2345.9314788	435.497500829	0.629497479117	0.00837097711592
1136.76886148	850.629146921	2363.3980084	376.0	6.31253109405	0.296146106623	0.0564302794633	1167.30540056	1034.68328755	2512.58824256	310.599554448	5.26478666045	0.0700104609102
1136.76886148	850.629146921	2363.3980084	376.0	2.87651949468	-0.140741139701	-0.0268180525345	1056.18434781	988.79165018	2431.38161285	386.405614863	2.50624483393	0.0333277238554
1136.76886148	850.629146921	2363.3980084	376.0	-4.48833943553	-0.311120373164	-0.0592836076913	1019.01438161	940.959754095	2257.32068357	297.346547864	0.459820930745	0.00611464003651
1136.76886148	850.629146921	2363.3980084	376.0	3.64578627138	-0.0965822153631	-0.0184036233542	1190.15062257	831.124219034	2449.56244853	428.287606922	1.44883747844	0.0192664558303
1136.76886148	850.629146921	2363.3980084	376.0	9.9803611627	0.250672718796	0.0477653808681	1173.16702811	1012.22268917	2599.27366535	413.883948066	5.2311284901	0.0695628788577
1136.76886148	850.629146921	2363.3980084	376.0	-7.99358146147	-0.422228746001	-0.0804551726374	1006.90713041	840.423702761	2174.47786334	327.147030173	-0.298665788752	-0.00397161953128
1136.76886148	850.629146921	2363.3980084	376.0	-22.6643028283	-0.857752154837	-0.163443627065	883.597478689	661.159594898	1827.75032674	282.993253153	-3.31845714657	-0.0441284195023
1136.76886148	850.629146921	2363.3980084	376.0	5.82458418316	-0.0139316342416	-0.00265465591494	1301.96353747	743.189831609	2501.05611498	455.902745904	1.51873000773	0.0201958777624
1136.76886148	850.629146921	2363.3980084	376.0	-5.0573810386	-0.493820937878	-0.0940969774921	972.146190291	852.529567422	2243.87196566	419.196207944	0.118195529238	0.00157174905902
1136.76886148	850.629146921	2363.3980084	376.0	-0.20930639468	-0.38809132981	-0.0739503296133	1003.76264442	931.037195661	2358.45126524	423.65142516	0.833199713938	0.01107978343
1136.76886148	850.629146921	2363.3980084	376.0	2.16065508158	0.201974386156	0.0384859729717	1214.05443586	907.494978006	2414.46288757	292.913473698	2.87654715122	0.0382519567981
1136.76886148	850.629146921	2363.3980084	376.0	15.4372019627	0.790193589162	0.150570424764	1329.50857321	1046.35259574	2728.24053214	352.379363183	8.76820018063	0.116598406657
1136.76886148	850.629146921	2363.3980084	376.0	2.05280589127	-0.443466685509	-0.0845020361106	958.760217853	983.158231847	2411.91398195	469.995532251	1.24765536451	0.0165911617622
1136.76886148	850.629146921	2363.3980084	376.0	-4.30214013555	-0.466632578859	-0.0889162688375	959.044324653	937.135843841	2261.72131412	365.541145625	0.323377285837	0.00430022986486
1136.76886148	850.629146921	2363.3980084	376.0	9.4667341281	0.150874697767	0.0287489896659	1166.37273524	973.614359941	2587.13461425	447.14751906	4.27028624712	0.0567857213713
1136.76886148	850.629146921	2363.3980084	376.0	-8.1369243175	-0.535137569585	-0.101969811278	1037.83167653	670.840713124	2171.09010114	462.417711484	-0.77458751347	-0.0103003658706
1136.76886148	850.629146921	2363.3980084	376.0	-9.72071689022	-0.653202099093	-0.124466863394	937.656860346	749.677939786	2133.65877902	446.323978883	-0.861550503891	-0.0114567886156
1136.76886148	850.629146921	2363.3980084	376.0	-7.7773443176	-0.349416633788	-0.0665809134505	1040.50196569	846.85420588	2179.58840769	292.232236127	-0.336120929503	-0.00446969321148
1136.76886148	850.629146921	2363.3980084	376.0	-0.408126507982	-0.113832277193	-0.0216906015992	1113.83858678	909.138051683	2353.75235464	330.775716174	1.42310320391	0.0189242447329
1136.76886148	850.629146921	2363.3980084	376.0	-4.31101477065	-0.419387581835	-0.0799137922704	986.758730251	920.174450129	2261.51157117	354.57839079	0.293524075113	0.00390324567969
1136.76886148	850.629146921	2363.3980084	376.0	11.1212979205	0.359589645809	0.0685193684849	1207.96052654	1013.04397832	2626.23854196	405.234037101	5.85588439804	0.0778708031655
1136.76886148	850.629146921	2363.3980084	376.0	-10.3748407488	-0.677879259064	-0.129169066133	903.38760008	799.352145609	2118.19922877	415.45948308	-0.788708080762	-0.0104881393718
1136.76886148	850.629146921	2363.3980084	376.0	11.3323093164	0.338539363901	0.0645082629384	1262.90929284	921.596651307	2631.22558109	446.719636947	4.72772590135	0.0628686954966
1136.76886148	850.629146921	2363.3980084	376.0	5.15140208645	0.206771604103	0.0394000770014	1284.12771734	833.623708437	2485.14614272	367.394716945	2.7334324748	0.0363488361011
1136.76886148	850.629146921	2363.3980084	376.0	-2.61397457738	-0.30022604552	-0.0572077068444	1007.97225406	970.241240584	2301.6193853	323.40589066	1.03003477858	0.0136972709918
1136.76886148	850.629146921	2363.3980084	376.0	9.48916629802	0.596158528374	0.113597280559	1281.45687807	1004.60526319	2587.6647757	301.602634443	6.57037759151	0.0873720424402
1136.76886148	850.629146921	2363.3980084	376.0	10.9056423503	0.392002128004	0.0746955274397	1326.61554512	859.352361752	2621.14174251	435.173835645	4.33146578237	0.0575992790209
1136.76886148	850.629146921	2363.3980084	376.0	-0.908370518512	-0.334627275953	-0.0637628193508	1049.41718433	874.91769469	2341.92959766	417.594718641	0.687093999275	0.00913688828823
1136.76886148	850.629146921	2363.3980084	376.0	2.22883985222	-0.337318704272	-0.0642756677348	993.386473311	987.223602129	2416.07436508	435.464289639	1.66226369665	0.0221045704341
1136.76886148	850.629146921	2363.3980084	376.0	9.85344360784	0.395737999685	0.0754073932327	1225.48933893	999.066872692	2596.27409839	371.717886763	5.70137562437	0.0758161652177
1136.76886148	850.629146921	2363.3980084	376.0	-10.0803774014	-0.390188941216	-0.0743500269086	1103.04281398	674.143010986	2125.15856966	347.972744686	-0.824373008674	-0.0109624070302
1136.76886148	850.629146921	2363.3980084	376.0	-8.28912675321	-0.550038447375	-0.104809155369	939.187438358	859.94090205	2167.4929518	368.364611395	-0.294664908898	-0.00391841634172
1136.76886148	850.629146921	2363.3980084	376.0	13.9040334593	0.632350310507	0.120493580508	1273.30884173	1055.22516623	2692.00565827	363.47165031	7.98739957968	0.106215419943
1136.76886148	850.629146921	2363.3980084	376.0	-6.80134318931	-0.165254741141	-0.0314890893942	1216.28879573	700.265068665	2202.65519892	286.101334529	-0.37915548978	-0.00504196130027
1136.76886148	850.629146921	2363.3980084	376.0	13.4019674224	0.580030531218	0.110524110369	1275.34351601	1019.89986768	2680.13983955	384.896455855	7.20128674051	0.0957617917622
1136.76886148	850.629146921	2363.3980084	376.0	-11.5399540403	-0.647032089992	-0.123291175684	930.942321415	764.277270814	2090.66296444	395.443372215	-1.00847732495	-0.0134106027254
1136.76886148	850.629146921	2363.3980084	376.0	3.32543673772	0.204201589789	0.0389103639079	1265.73045598	848.490786044	2441.99131403	327.770072008	2.57672032518	0.0342648979412
1136.76886148	850.629146921	2363.3980084	376.0	1.76994201046	-0.0338126718936	-0.00644296339437	1063.10810386	1026.54022288	2405.22878263	315.580455889	3.20441266482	0.0426118705429
1136.76886148	850.629146921	2363.3980084	376.0	9.39545466992	0.186982626542	0.0356293114599	1289.3557818	830.375498011	2585.44999695	465.718717137	3.11043021749	0.0413621039559
1136.76886148	850.629146921	2363.3980084	376.0	0.893597483287	-0.115899483781	-0.0220845052936	1310.21421818	641.3556792	2384.51727352	432.947376142	0.671691897715	0.00893207310791
1136.76886148	850.629146921	2363.3980084	376.0	-2.45532454048	-0.246497880917	-0.0469698706016	993.057715402	1021.08953894	2305.36891711	291.221662773	1.73246041801	0.0230380374735
1136.76886148	850.629146921	2363.3980084	376.0	-3.39309693088	-0.417459879587	-0.0795464709579	923.537926289	1049.00242345	2283.20562311	310.665273375	1.33593432698	0.0177650841354
1136.76886148	850.629146921	2363.3980084	376.0	0.88421096562	0.00964897266126	0.00183859997356	1099.57454727	985.698162595	2384.29543275	299.022722891	2.76951118149	0.0368286061368
1136.76886148	850.629146921	2363.3980084	376.0	2.44828690337	-0.152917602519	-0.0291382626752	1101.6685699	916.931797536	2421.26077232	402.660404884	1.72591785874	0.0229510353555
1136.76886148	850.629146921	2363.3980084	376.0	7.2546381198	0.207999380377	0.039634028273	1262.64288846	864.441103624	2534.85398124	407.769989157	3.23084696403	0.0429633904792
1136.76886148	850.629146921	2363.3980084	376.0	-7.60353014279	-0.55038001803	-0.10487424124	929.853042728	890.222856138	2183.69632844	363.620429572	-0.158445204145	-0.00210698409767
1136.76886148	850.629146921	2363.3980084	376.0	1.50478927806	0.143048614456	0.0272577390351	1397.33242991	686.991807573	2398.96216823	314.63793075	1.19993240938	0.0159565479971
1136.76886148	850.629146921	2363.3980084	376.0	16.0113661724	0.807571639582	0.153881791079	1339.80689295	1038.58423624	2741.81031764	363.419188441	8.80512963364	0.117089489809
1136.76886148	850.629146921	2363.3980084	376.0	2.00372008032	-0.443110656048	-0.0844341951311	922.396886725	1050.90168653	2410.75388887	437.455315618	1.92479082673	0.0255956226958
1136.76886148	850.629146921	2363.3980084	376.0	0.024760296159	-0.437812533769	-0.083424644392	975.105104157	945.608737388	2363.98319275	443.269351203	0.864211241384	0.0114921707631
1136.76886148	850.629146921	2363.3980084	376.0	-7.11176121697	-0.198688442196	-0.0378598403575	1173.01359603	739.11846991	2195.31878544	283.186719501	-0.389546447245	-0.00518013892613
1136.76886148	850.629146921	2363.3980084	376.0	-1.64708109203	-0.445253612615	-0.0848425328916	965.864782401	958.73558974	2324.47092668	399.870554535	0.697304670299	0.00927266848802
1136.76886148	850.629146921	2363.3980084	376.0	4.76776233499	-0.0246731620473	-0.0047014409389	1158.60326684	900.65376975	2476.07920847	416.822171884	2.33412681175	0.0310389203689
1136.76886148	850.629146921	2363.3980084	376.0	-0.59504121457	-0.0112827037717	-0.0021499054443	1179.04669279	864.78245273	2349.33481619	305.505670666	1.37514339062	0.0182864812583
1136.76886148	850.629146921	2363.3980084	376.0	2.83786613578	0.209808037894	0.0399786657572	1219.04749653	906.476029415	2430.46808014	304.94455419	3.00550515125	0.0399668238198
1136.76886148	850.629146921	2363.3980084	376.0	10.569048276	0.692729191681	0.131998702683	1406.88985577	862.909321343	2613.18668486	343.387507752	5.53591762766	0.0736159258998
1136.76886148	850.629146921	2363.3980084	376.0	-1.22014236454	-0.219744392869	-0.0418720260803	1104.77697739	872.536853637	2334.56118806	357.247357031	0.734591264388	0.00976850085622
1136.76886148	850.629146921	2363.3980084	376.0	0.48846136496	0.0328786304429	0.006264982935	1235.13847105	818.19462075	2374.94229457	321.609202775	1.37041230337	0.018223567864
1136.76886148	850.629146921	2363.3980084	376.0	-4.65406375069	-0.189746272374	-0.0361559208029	1210.61662405	697.919413152	2253.40395841	344.867921207	0.00878890770335	0.000116873772651
1136.76886148	850.629146921	2363.3980084	376.0	-5.32214190047	-0.54321356169	-0.103508681724	951.154661648	845.037629412	2237.61461272	441.422321662	0.0375063975243	0.000498755286227
1136.76886148	850.629146921	2363.3980084	376.0	10.2617016726	0.100087723781	0.0190715937082	1108.30458165	1042.63254304	2605.92286136	454.985736661	4.95434730348	0.0658822779718
1136.76886148	850.629146921	2363.3980084	376.0	-9.97004056447	-0.342191513955	-0.0652041756773	1080.46502745	755.046556645	2127.76626826	292.254684166	-0.733591072855	-0.0097552004369
1136.76886148	850.629146921	2363.3980084	376.0	-5.81406804397	-0.114716410307	-0.021859072086	1269.74208926	669.970995344	2225.98844004	286.275355442	-0.280721637366	-0.00373300049689
1136.76886148	850.629146921	2363.3980084	376.0	0.7111650496	-0.623645383919	-0.118834867363	861.57042582	1050.52077673	2380.20566902	468.114466474	1.17332570333	0.0156027354166
1136.76886148	850.629146921	2363.3980084	376.0	7.48900117543	0.0542160097876	0.0103307945479	1413.48447595	660.699223623	2540.39291303	466.209213453	1.63761216826	0.0217767575567
1136.76886148	850.629146921	2363.3980084	376.0	14.5729724708	0.670900372024	0.127839247718	1355.41468378	937.396052757	2707.81534954	415.00461301	6.70712510501	0.0891904934176
1136.76886148	850.629146921	2363.3980084	376.0	-0.141082600875	-0.218740411271	-0.0416807186112	1062.20218722	935.738648666	2360.06366502	362.122829134	1.33623412188	0.0177690707697
1136.76886148	850.629146921	2363.3980084	376.0	11.3656842674	0.443164486192	0.0844444523995	1360.58414706	837.067245078	2632.01436402	434.362971883	4.40479809845	0.0585744427986
1136.76886148	850.629146921	2363.3980084	376.0	14.4647471926	0.905061860593	0.172458433802	1368.62360287	1035.42983483	2705.25755547	301.204117773	8.99748534039	0.119647411441
1136.76886148	850.629146921	2363.3980084	376.0	-7.00061144251	-0.138622831227	-0.026414411438	1268.50904463	644.928648028	2197.94569699	284.508004337	-0.46483076437	-0.00618126016449
1136.76886148	850.629146921	2363.3980084	376.0	-3.77104864461	-0.638471784007	-0.121660019818	877.018111859	952.424466525	2274.27311984	444.830541455	0.390879946524	0.00519787162931
1136.76886148	850.629146921	2363.3980084	376.0	-1.77719485989	-0.234251787948	-0.0446363925205	993.201534984	1029.71794196	2321.39582048	298.476343533	1.9778402488	0.0263010671382
1136.76886148	850.629146921	2363.3980084	376.0	14.5147037798	0.875082888903	0.166745977306	1363.16086076	1028.40289537	2706.43822846	314.874472334	8.77819890313	0.116731368393
1136.76886148	850.629146921	2363.3980084	376.0	-7.98115278998	-0.527785443786	-0.100568872673	934.69680491	905.899506159	2174.77160232	334.175291247	-0.210440287561	-0.00279840807926
1136.76886148	850.629146921	2363.3980084	376.0	-11.3610668404	-0.774730607657	-0.147623972496	852.80460736	821.062000866	2094.89078096	421.024172736	-0.939300726509	-0.0124907011504
1136.76886148	850.629146921	2363.3980084	376.0	-10.2883072109	-0.654028235103	-0.124624282603	940.480924733	742.134292222	2120.24436068	437.629143727	-0.951248886879	-0.0126495862617
1136.76886148	850.629146921	2363.3980084	376.0	0.842268341687	-0.122454057023	-0.0233334712316	1076.86882962	960.630689229	2383.30416161	345.804642762	2.03104656747	0.0270085979716
1136.76886148	850.629146921	2363.3980084	376.0	-5.94580262615	-0.414006908684	-0.0788885115633	994.994670312	894.58090437	2222.87502755	333.29945287	0.0361889413056	0.000481235921618
1136.76886148	850.629146921	2363.3980084	376.0	-2.30702635692	-0.0213371305961	-0.00406576421419	1233.73447782	791.221583154	2308.87379343	283.917732456	0.588790715358	0.00782966376806
1136.76886148	850.629146921	2363.3980084	376.0	10.1278899658	0.748994985518	0.142720081082	1345.19099862	975.139332061	2602.76035815	282.430027464	6.91300572702	0.0919282676465
1136.76886148	850.629146921	2363.3980084	376.0	13.2962378725	0.369682087877	0.0704424710131	1236.64491553	976.603771713	2677.64102947	464.392342233	5.66115094377	0.0752812625501
1136.76886148	850.629146921	2363.3980084	376.0	-4.41577798599	-0.488558233349	-0.093094175562	957.238725586	907.177009524	2259.03559943	394.619864315	0.286458109775	0.00380928337467
1136.76886148	850.629146921	2363.3980084	376.0	7.70802416656	0.633928690849	0.120794338957	1349.6348339	908.247533491	2545.56929804	287.686930649	5.33390473164	0.0709295841974
1136.76886148	850.629146921	2363.3980084	376.0	6.95966278179	0.1936536892	0.0369004743141	1150.79776559	1012.35439142	2527.88253998	364.730382971	4.64473704817	0.0617651203214
1136.76886148	850.629146921	2363.3980084	376.0	-9.54856888153	-0.683622215076	-0.130263379397	902.102937066	798.68759905	2137.72732162	436.936785508	-0.706155990849	-0.00939037221873
1136.76886148	850.629146921	2363.3980084	376.0	10.5790978409	0.333502205344	0.0635484385182	1256.56912553	926.694618862	2613.42419608	430.16045169	4.68364782702	0.0622825508913
1136.76886148	850.629146921	2363.3980084	376.0	-4.52887681291	-0.377150406576	-0.0718655500336	991.339177803	949.927336995	2256.362624	315.096109204	0.367943838395	0.00489287019142
1136.76886148	850.629146921	2363.3980084	376.0	2.9879801154	0.30528359602	0.0581714169245	1411.13391097	719.868283346	2434.01587094	303.013676627	2.04338203563	0.0271726334525
1136.76886148	850.629146921	2363.3980084	376.0	-15.9686009334	-0.590967199246	-0.112608079125	981.341632259	698.527099451	1985.99641197	306.127680262	-1.79615669813	-0.0238850624751
1136.76886148	850.629146921	2363.3980084	376.0	13.4925617632	0.517532848808	0.0986152532027	1365.14197631	861.126947825	2682.2809444	456.012020262	5.13431934631	0.0682755232223
1136.76886148	850.629146921	2363.3980084	376.0	-1.79867365211	-0.404465233328	-0.0770703569604	1032.50296476	820.664364988	2320.88819113	467.720861377	0.459957496741	0.00611645607368
1136.76886148	850.629146921	2363.3980084	376.0	-8.24962525202	-0.443937385346	-0.0845917273907	986.430924337	865.923304175	2168.42652949	316.072300983	-0.320024436898	-0.00425564410769
1136.76886148	850.629146921	2363.3980084	376.0	12.771801731	0.754072878275	0.143687667354	1360.49009816	962.695181033	2665.24651615	342.06123695	7.16682460079	0.0953035186275
1136.76886148	850.629146921	2363.3980084	376.0	-3.7016352647	-0.483601743152	-0.0921497223994	947.735740029	951.723404435	2275.91363428	376.454489813	0.420147787695	0.00558707164488
1136.76886148	850.629146921	2363.3980084	376.0	-2.31006062505	-0.0928524395952	-0.0176929191302	1317.12710328	641.52174878	2308.8020816	350.15322954	0.263826016527	0.00350832468786
1136.76886148	850.629146921	2363.3980084	376.0	-3.35591107812	-0.0722811540706	-0.0137730857604	1278.5661582	709.444091922	2284.08447282	296.074222698	0.0869533022016	0.00115629391226
1136.76886148	850.629146921	2363.3980084	376.0	3.13689399875	-0.0303017054361	-0.00577395301754	1373.32106589	646.550478114	2437.53529869	417.66375469	0.964267786297	0.0128227099242
1136.76886148	850.629146921	2363.3980084	376.0	3.52440360598	-0.00567610538898	-0.00108157495979	1176.05930239	883.191914575	2446.69369303	387.442476065	2.12040709965	0.0281969029209
1136.76886148	850.629146921	2363.3980084	376.0	11.090749916	0.396371803065	0.0755281636939	1195.44595297	1055.1055857	2625.51657103	374.965032357	6.58100554042	0.0875133715482
1136.76886148	850.629146921	2363.3980084	376.0	7.52049003861	0.202300478579	0.0385481094854	1190.6830325	956.873309948	2541.1371202	393.580777744	4.10892030519	0.0546398976755
1136.76886148	850.629146921	2363.3980084	376.0	-15.0171792168	-0.707180865141	-0.134752451437	930.383684464	706.966101607	2008.48229387	371.132507801	-1.7302814314	-0.0230090615878
1136.76886148	850.629146921	2363.3980084	376.0	16.1426350453	1.00195923653	0.19092211062	1419.5892439	1000.56618996	2744.91272357	324.757289703	9.17255525109	0.121975468765
1136.76886148	850.629146921	2363.3980084	376.0	-12.7488494751	-0.73267424635	-0.139610184137	862.72508462	836.658099187	2062.09195381	362.708770007	-1.02376542221	-0.013613901891
1136.76886148	850.629146921	2363.3980084	376.0	-4.40901666329	-0.413024055415	-0.0787012300715	1051.1671054	763.136696931	2259.19539639	444.891594062	0.0530968753248	0.000706075469744
1136.76886148	850.629146921	2363.3980084	376.0	-12.9615466487	-0.638609724228	-0.121686304159	918.042467891	795.684474384	2057.06507305	343.338130772	-1.1096515692	-0.0147560049096
1136.76886148	850.629146921	2363.3980084	376.0	4.36712275278	-0.0314452684836	-0.00599185756166	1253.3259376	786.01512261	2466.61050057	427.269440359	1.49886848743	0.0199317618009
1136.76886148	850.629146921	2363.3980084	376.0	9.82528680523	0.349378334357	0.0665736155406	1231.26080273	968.08761119	2595.60864108	396.260227157	5.12522840942	0.068154633104
1136.76886148	850.629146921	2363.3980084	376.0	-3.05320597577	-0.300140305011	-0.0571913690951	1075.71655082	846.15406818	2291.23859918	369.367980177	0.385269225305	0.0051232609748
1136.76886148	850.629146921	2363.3980084	376.0	-7.80115103999	-0.33996834959	-0.0647805544188	1056.37100193	819.878199829	2179.02576009	302.77655833	-0.340421312791	-0.00452687915945
1136.76886148	850.629146921	2363.3980084	376.0	12.1958358357	0.783113606532	0.149221342708	1328.32899276	1032.15187435	2651.63414965	291.153282539	8.10319225061	0.107755216099
1136.76886148	850.629146921	2363.3980084	376.0	-6.01610277369	-0.613048401398	-0.116815625266	922.861593644	832.915007242	2221.21355526	465.436954379	-0.139380320403	-0.00185346170749
1136.76886148	850.629146921	2363.3980084	376.0	6.49838800999	0.427546060957	0.0814683805177	1383.41106521	793.617805659	2516.98078121	339.951910343	3.42117821765	0.0454943911922
1136.76886148	850.629146921	2363.3980084	376.0	-7.64539548227	-0.426202209739	-0.081212311307	1048.14805796	746.594210467	2182.70688384	387.964615413	-0.370493585725	-0.00492677640592
1136.76886148	850.629146921	2363.3980084	376.0	-3.92692196601	-0.409964707803	-0.0781182751149	1008.11300496	870.91233743	2270.58921287	391.563870478	0.308562094838	0.00410321934625
1136.76886148	850.629146921	2363.3980084	376.0	-19.6307898062	-0.734193837094	-0.1398997403	910.358902272	705.344357944	1899.44431309	283.741052872	-2.49976282339	-0.0332415269067
1136.76886148	850.629146921	2363.3980084	376.0	4.98845069293	0.211243675367	0.040252224727	1305.49991086	810.620020059	2481.29495273	365.175021814	2.56838721458	0.0341540853003
1136.76886148	850.629146921	2363.3980084	376.0	-0.64336140138	-0.414493173007	-0.0789811686369	986.86079403	942.217705009	2348.19281785	419.114318816	0.79298385012	0.0105449980069
1136.76886148	850.629146921	2363.3980084	376.0	14.2238659476	0.391288348618	0.0745595176483	1224.03149688	1009.08848069	2699.56457292	466.444595352	6.24945506534	0.0831044556562
1136.76886148	850.629146921	2363.3980084	376.0	-12.447916362	-0.668978859693	-0.127473105887	980.253090477	658.123473669	2069.20420102	430.827636869	-1.53924641823	-0.0204687023701
1136.76886148	850.629146921	2363.3980084	376.0	1.24286604366	-0.369492963172	-0.0704064335313	1024.01281931	901.882229696	2392.77187972	466.876830714	0.944981208003	0.0125662394681
1136.76886148	850.629146921	2363.3980084	376.0	1.32260058563	0.108999404569	0.0207697036145	1332.18801281	741.029109767	2394.6563243	321.439201728	1.30608475507	0.0173681483386
1136.76886148	850.629146921	2363.3980084	376.0	-10.7761692556	-0.651192301152	-0.124083898847	988.816905268	660.007503831	2108.71423883	459.889829734	-1.31791701346	-0.0175254922003
1136.76886148	850.629146921	2363.3980084	376.0	-3.01549313912	-0.318025637922	-0.0605993974698	1057.20500593	869.55131367	2292.12990361	365.373584005	0.410365267001	0.00545698493352
1136.76886148	850.629146921	2363.3980084	376.0	-0.835955919101	-0.159001568472	-0.0302975549679	1159.98662424	829.385628782	2343.64104286	354.268789835	0.703151517855	0.00935041912041
1136.76886148	850.629146921	2363.3980084	376.0	4.16810489968	0.130813884417	0.0249264261466	1256.12921519	838.040187639	2461.90691659	367.73751376	2.36107615918	0.0313972893508
1136.76886148	850.629146921	2363.3980084	376.0	3.70163788611	0.230930271764	0.0440034816624	1181.23963012	971.023159349	2450.88244448	298.619655013	3.86442956945	0.051388691083
1136.76886148	850.629146921	2363.3980084	376.0	-3.86454369252	-0.097730172307	-0.01862236515	1258.73501964	712.898815331	2272.06345974	300.429624764	0.0421467915329	0.000560462653362
1136.76886148	850.629146921	2363.3980084	376.0	-3.05829188041	-0.0858858994615	-0.0163654534035	1276.75667174	701.018619967	2291.11839901	313.343107298	0.163237453438	0.002170710817
1136.76886148	850.629146921	2363.3980084	376.0	6.03195390422	0.336784314346	0.0641738403861	1175.161449	1041.21077069	2505.95708684	289.584867148	5.46755450955	0.0727068418823
1136.76886148	850.629146921	2363.3980084	376.0	-10.9721251514	-0.511503669791	-0.0974664004937	1026.60381405	700.422113281	2104.08302109	377.057093759	-0.977607413317	-0.0130000985813
1136.76886148	850.629146921	2363.3980084	376.0	9.08573448053	0.20584219068	0.0392229784069	1248.99584825	884.046591925	2578.13007616	445.087635984	3.5806379508	0.0476148663671
1136.76886148	850.629146921	2363.3980084	376.0	8.85105808014	0.244746065924	0.0466360643911	1305.34077288	830.553351876	2572.58373879	436.689614036	3.29031956744	0.043754249567
1136.76886148	850.629146921	2363.3980084	376.0	-5.10847322966	-0.501566941015	-0.0955729689433	919.310789431	1001.44321057	2242.66445383	321.910453831	0.379145285487	0.00504182560488
1136.76886148	850.629146921	2363.3980084	376.0	-3.84362683775	-0.509025222231	-0.0969941353337	945.466948382	916.237405491	2272.55780827	410.853454395	0.365931607058	0.00486611179599
1136.76886148	850.629146921	2363.3980084	376.0	-13.2090631215	-0.757281996627	-0.144299160943	882.463564162	764.132811347	2051.21527366	404.618898151	-1.3531556164	-0.0179940906436
1136.76886148	850.629146921	2363.3980084	376.0	10.2984312863	0.371863519808	0.0708581402073	1258.89862882	938.773502164	2606.79092832	409.11879733	4.94897137998	0.0658107896274
1136.76886148	850.629146921	2363.3980084	376.0	-16.4619845183	-0.811816277671	-0.15469060169	914.535601554	660.7073866	1974.33579415	399.092806	-2.29823041736	-0.0305615746989
1136.76886148	850.629146921	2363.3980084	376.0	-3.9182629839	-0.210328237271	-0.0400777891142	1231.41235208	651.347611623	2270.79385908	388.033895377	0.062558422877	0.000831893921237
1136.76886148	850.629146921	2363.3980084	376.0	-12.7758557641	-0.618141502516	-0.117786109473	968.846650198	711.917517056	2061.45368772	380.689520463	-1.29961584171	-0.0172821255547
1136.76886148	850.629146921	2363.3980084	376.0	-2.83971514309	-0.115656407948	-0.0220381874902	1290.45128803	655.237087951	2296.28423727	350.595861282	0.209092320733	0.00278048298847
1136.76886148	850.629146921	2363.3980084	376.0	-1.16450194056	-0.100713160934	-0.0191907699951	1090.03397878	944.281946537	2335.87619273	301.560267414	1.65173235667	0.0219645260196
1136.76886148	850.629146921	2363.3980084	376.0	-11.6588745163	-0.471166120786	-0.089780129723	995.591141737	793.8474726	2087.85240028	298.413785944	-0.918211190661	-0.012210255195
1136.76886148	850.629146921	2363.3980084	376.0	-5.29707292568	-0.374636008961	-0.0713864346344	1025.08020467	867.327998066	2238.20709237	345.798889638	0.105841975418	0.00140747307737
1136.76886148	850.629146921	2363.3980084	376.0	-2.7077718229	-0.227473091331	-0.043344720147	1205.31902606	678.484343137	2299.40258307	415.599213872	0.240329041846	0.00319586491817
1136.76886148	850.629146921	2363.3980084	376.0	7.74097555303	0.456706480281	0.0870248628584	1232.10743089	1011.27839046	2546.34807045	302.962249097	5.82907907883	0.0775143494525
1136.76886148	850.629146921	2363.3980084	376.0	-12.9322705861	-0.489777552424	-0.0933265153247	1055.92066242	662.337441485	2057.75698293	339.49887902	-1.33110777591	-0.0177009012754
1136.76886148	850.629146921	2363.3980084	376.0	4.15947666345	0.110015169918	0.0209632564631	1101.55466787	1043.53416703	2461.70299703	316.614162131	4.31791124608	0.0574190325277
1136.76886148	850.629146921	2363.3980084	376.0	-18.6784659082	-0.79014140814	-0.150560481734	880.895495535	723.486359756	1921.95151713	317.569661837	-2.31438136669	-0.0307763479613
1136.76886148	850.629146921	2363.3980084	376.0	9.90177522506	0.289796658162	0.0552203998022	1418.07440196	727.710185865	2597.41636687	451.631779038	2.96279046005	0.0393988093091
1136.76886148	850.629146921	2363.3980084	376.0	-9.79285497343	-0.754824324487	-0.143830854514	860.237479509	827.283322459	2131.95386899	444.433067026	-0.719254510519	-0.00956455466116
1136.76886148	850.629146921	2363.3980084	376.0	-7.81993409091	-0.288220160092	-0.0549200000176	1131.81575801	722.924707511	2178.58184184	323.841376314	-0.417913172451	-0.00555735601663
1136.76886148	850.629146921	2363.3980084	376.0	4.76536154507	-0.0375193710426	-0.00714927039683	1256.72443048	780.72873102	2476.02246825	438.569306754	1.4961521714	0.0198956405771
1136.76886148	850.629146921	2363.3980084	376.0	-2.55595997101	-0.630089287391	-0.120062745311	868.362964559	1012.28632266	2302.99050135	422.341214132	0.631897494778	0.00840289221779
1136.76886148	850.629146921	2363.3980084	376.0	-11.039000781	-0.664857105281	-0.12668771061	897.192277564	826.490339286	2102.5024838	378.819866946	-0.777717909456	-0.0103419934768
1136.76886148	850.629146921	2363.3980084	376.0	-6.65506876317	-0.549770773444	-0.104758150428	977.529996241	770.942485465	2206.1122458	457.63976409	-0.320647892816	-0.00426393474489
1136.76886148	850.629146921	2363.3980084	376.0	3.57393032031	0.143668865671	0.0273759271476	1409.81276996	682.050358309	2447.86420641	356.00107815	1.50875711012	0.020063259443
1136.76886148	850.629146921	2363.3980084	376.0	-6.4537617519	-0.646583594657	-0.123205715445	896.383004801	864.491080622	2210.86993169	449.995846266	-0.121124894926	-0.00161070338998
1136.76886148	850.629146921	2363.3980084	376.0	13.4673597962	0.738610965795	0.140741418787	1327.11931019	1014.27032707	2681.68532161	340.295684344	7.84942619615	0.104380667502
1136.76886148	850.629146921	2363.3980084	376.0	6.15269245828	0.467893943175	0.0891566202697	1333.5107775	863.599206827	2508.81061942	311.700635094	4.05966465814	0.0539849023689
1136.76886148	850.629146921	2363.3980084	376.0	-1.68412040194	-0.522319016795	-0.0995272516758	930.907748306	954.001078293	2323.59554036	438.686713764	0.665472722169	0.00884937130544
1136.76886148	850.629146921	2363.3980084	376.0	3.81433377829	-0.261905222005	-0.0499057206564	980.740947524	1053.2221114	2453.54589695	419.582838028	2.86244319246	0.0380644041551
1136.76886148	850.629146921	2363.3980084	376.0	-14.7346589803	-0.511374731413	-0.0974418314431	1012.52858692	709.588684232	2015.15937152	293.042100359	-1.54796246492	-0.0205846072463
1136.76886148	850.629146921	2363.3980084	376.0	5.67340447656	0.0998780303579	0.0190316368822	1118.46569635	1014.72182908	2497.48313681	364.295611379	4.12019036729	0.0547897655225
1136.76886148	850.629146921	2363.3980084	376.0	7.16714635915	0.113408390836	0.0216098305709	1180.94813401	932.108175861	2532.78620271	419.729892843	3.44011554186	0.0457462173119
1136.76886148	850.629146921	2363.3980084	376.0	14.484539897	0.529335334632	0.100864202483	1292.58705046	968.118719229	2705.72533585	445.019566164	6.41372076948	0.0852888400196
1136.76886148	850.629146921	2363.3980084	376.0	-4.68104230779	-0.269190778934	-0.0512939746444	1112.01540553	794.4838671	2252.76634773	346.267075099	0.107566365536	0.00143040379702
1136.76886148	850.629146921	2363.3980084	376.0	-16.7080045329	-0.702162830275	-0.133796271013	894.276484452	774.013618484	1968.52136203	300.231259092	-1.78703182914	-0.0237637211322
1136.76886148	850.629146921	2363.3980084	376.0	5.00586495982	0.172989373633	0.0329629141831	1206.37481896	916.478159115	2481.70652117	358.853543087	3.27650974865	0.0435706083597
1136.76886148	850.629146921	2363.3980084	376.0	22.2429499363	0.920256501795	0.175353754153	1371.75028008	1062.19275302	2889.08744421	455.144411103	10.3213821687	0.137252422456
1136.76886148	850.629146921	2363.3980084	376.0	9.8437798017	0.574429801287	0.109456898111	1301.33793434	963.050565425	2596.04570419	331.657204425	6.02764317567	0.0801548294637
1136.76886148	850.629146921	2363.3980084	376.0	6.59178785135	0.290300569334	0.0553164194615	1416.73957906	721.992928752	2519.1881912	380.455683389	2.55308792187	0.0339506372589
1136.76886148	850.629146921	2363.3980084	376.0	-4.65796413094	-0.518411976658	-0.0987827699425	958.48588287	859.080922384	2253.3117769	435.744971645	0.161617982215	0.00214917529541
1136.76886148	850.629146921	2363.3980084	376.0	-20.795709614	-0.868293066138	-0.165452184859	874.377247801	677.225860256	1871.91262155	320.309513495	-2.93882733007	-0.0390801506658
1136.76886148	850.629146921	2363.3980084	376.0	-7.53400454639	-0.629606377295	-0.119970727381	856.099544723	1034.80573487	2185.339495	294.434215405	-0.00950542152246	-0.000126401881948
1136.76886148	850.629146921	2363.3980084	376.0	12.1993965411	0.622686672545	0.118652186079	1302.33036238	992.296917519	2651.71830329	357.091023396	6.89420932985	0.0916783155565
1136.76886148	850.629146921	2363.3980084	376.0	-0.333654709305	-0.136257693731	-0.0259637373726	1054.6806394	983.501386066	2355.51241965	317.330394178	2.04225304411	0.0271576202674
1136.76886148	850.629146921	2363.3980084	376.0	-3.90019785261	-0.447416529045	-0.0852546739796	977.840459951	906.509875638	2271.22081003	386.87047444	0.351149052382	0.00466953527103
1136.76886148	850.629146921	2363.3980084	376.0	1.79268869359	-0.00711108459251	-0.00135500849705	1373.43303704	662.111784693	2405.76637728	370.221555553	0.809676062322	0.0107669689139
1136.76886148	850.629146921	2363.3980084	376.0	5.52752701381	0.100153438941	0.0190841156519	1235.92973481	854.420054037	2494.03547176	403.685682912	2.53505747344	0.0337108706575
1136.76886148	850.629146921	2363.3980084	376.0	-8.11372608009	-0.487470979311	-0.0928870006309	1045.15487147	696.378803892	2171.63836782	430.104692458	-0.612916814085	-0.00815048954901
1136.76886148	850.629146921	2363.3980084	376.0	-11.8298077049	-0.699983163509	-0.133380938169	917.001262192	745.995678907	2083.81256871	420.815627606	-1.17835419561	-0.015669603665
1136.76886148	850.629146921	2363.3980084	376.0	-5.98984176159	-0.163819877936	-0.0312156779604	1218.34006151	702.933749503	2221.8342075	300.560396488	-0.232345354455	-0.00308969886244
1136.76886148	850.629146921	2363.3980084	376.0	10.7591955422	0.425171268541	0.081015866719	1266.60444618	951.675970185	2617.68062156	399.400205199	5.37334586039	0.0714540672924
1136.76886148	850.629146921	2363.3980084	376.0	2.4085069026	-0.357649682201	-0.0681497107852	945.243977128	1059.92656853	2420.32061257	415.150066908	2.40982559339	0.0320455531036
1136.76886148	850.629146921	2363.3980084	376.0	-6.21164166959	-0.548600911466	-0.104535234654	904.5228792	992.150523044	2216.59219289	319.918790648	0.0888104125621	0.00118098952875
1136.76886148	850.629146921	2363.3980084	376.0	10.6278768422	0.485035321116	0.0924228889322	1270.21468041	972.88140281	2614.57703803	371.480954808	5.8649722205	0.0779916518683
1136.76886148	850.629146921	2363.3980084	376.0	5.80937064859	0.573016141622	0.109187526986	1400.34181547	814.281679524	2500.69655861	286.073063614	3.94857516825	0.052507648514
1136.76886148	850.629146921	2363.3980084	376.0	13.7090729581	0.482838851346	0.092004354296	1322.06426058	904.102890065	2687.39796566	461.230815021	5.41527854056	0.0720116827202
1136.76886148	850.629146921	2363.3980084	376.0	-11.2440455447	-0.631891758374	-0.120406203959	893.173330917	876.61949939	2097.65645993	327.863629627	-0.709152393331	-0.00943021799643
1136.76886148	850.629146921	2363.3980084	376.0	-2.52193756959	-0.280617734664	-0.0534713671235	1114.94099011	783.684107217	2303.79458611	405.169488787	0.391047898474	0.00520010503289
1136.76886148	850.629146921	2363.3980084	376.0	4.36596181564	-0.0478916655392	-0.00912569846403	1225.74322136	810.559360407	2466.583063	430.280481238	1.57377281504	0.0209278299872
1136.76886148	850.629146921	2363.3980084	376.0	-0.919169193191	-0.238468599112	-0.0454399007454	1019.0793467	988.48273608	2341.674382	334.112299216	1.65245623945	0.0219741521203
1136.76886148	850.629146921	2363.3980084	376.0	-0.808041600893	-0.375355330996	-0.0715235005708	1032.54465032	862.427270527	2344.3007693	449.328848454	0.665289988443	0.00884694133567
1136.76886148	850.629146921	2363.3980084	376.0	1.60141146248	-0.0723305784147	-0.0137825035089	1282.56100692	726.153331198	2401.24573501	392.53139689	0.848303770518	0.0112806352463
1136.76886148	850.629146921	2363.3980084	376.0	9.80361601351	0.13287378645	0.0253189379669	1154.65210635	983.395867447	2595.09647402	457.048500215	4.33186677112	0.0576046113181
1136.76886148	850.629146921	2363.3980084	376.0	-0.985526660739	-0.159657066806	-0.0304224593762	1273.04891609	646.629986621	2340.10609093	420.427188214	0.438861372538	0.00583592250716
1136.76886148	850.629146921	2363.3980084	376.0	13.6124842597	0.663343032557	0.126399205899	1420.88795753	842.9846852	2685.11519029	421.242547564	5.59844247553	0.0744473733448
1136.76886148	850.629146921	2363.3980084	376.0	6.53863827575	0.0613481635298	0.0116898177458	1166.15185536	929.274677514	2517.93205519	422.505522315	3.12883072196	0.0416067915154
1136.76886148	850.629146921	2363.3980084	376.0	0.724541770803	-0.331766178626	-0.0632176407443	1042.01155836	905.092666254	2380.52181418	433.417589571	0.916246577314	0.0121841300175
1136.76886148	850.629146921	2363.3980084	376.0	-7.40955513845	-0.48065103954	-0.0915874694246	950.630726173	927.774575773	2188.28072983	309.875427882	-0.157189360654	-0.00209028405125
1136.76886148	850.629146921	2363.3980084	376.0	16.2946908641	0.995035754135	0.189602849492	1397.47173846	1040.51765604	2748.50640776	310.517013261	9.71789896446	0.129227379847
1136.76886148	850.629146921	2363.3980084	376.0	-13.646851793	-0.498025102614	-0.0948980759554	1029.79350737	695.331801074	2040.86858492	315.743276472	-1.38082009497	-0.018361969348
1136.76886148	850.629146921	2363.3980084	376.0	-3.00223369266	-0.470282818446	-0.0896118175392	992.741425131	833.767644659	2292.4432771	465.934207312	0.311668198414	0.00414452391508
1136.76886148	850.629146921	2363.3980084	376.0	1.76406304291	0.0693426925414	0.0132131654995	1325.40548708	737.693136985	2405.08983922	341.991215159	1.24697716223	0.0165821431148
1136.76886148	850.629146921	2363.3980084	376.0	14.2904359416	0.797866393082	0.152032468194	1337.02622573	1032.39505788	2701.13788684	331.716603228	8.46414212274	0.112555081419
1136.76886148	850.629146921	2363.3980084	376.0	3.55382006997	-0.110077298048	-0.0209750949025	1231.69247851	773.402163819	2447.38892116	442.294278825	1.13150603439	0.0150466227977
1136.76886148	850.629146921	2363.3980084	376.0	-7.52567753331	-0.247500050987	-0.0471608328862	1159.61895965	714.226847678	2185.53629546	311.690488132	-0.40298031316	-0.00535878076011
1136.76886148	850.629146921	2363.3980084	376.0	2.1302127818	-0.0306056086665	-0.00583186140749	1234.08725515	802.509851131	2413.74341486	377.146308581	1.31875030667	0.017536573227
1136.76886148	850.629146921	2363.3980084	376.0	15.707092942	0.627851205387	0.119636281514	1292.97745437	1020.663679	2734.61913017	420.977996799	7.67428922053	0.102051718358
1136.76886148	850.629146921	2363.3980084	376.0	7.36100402104	0.246767761679	0.0470212960516	1329.99611436	800.782720991	2537.36783083	406.588995486	2.93010653845	0.0389641826921
1136.76886148	850.629146921	2363.3980084	376.0	-7.81521923705	-0.533888179416	-0.101731741505	929.743994629	913.980151305	2178.6932726	334.969126666	-0.178110434281	-0.00236848981756
1136.76886148	850.629146921	2363.3980084	376.0	-8.72480661016	-0.495527462484	-0.0944221536745	1068.93189543	650.902801042	2157.19610274	437.361406267	-0.826224301143	-0.0109870252812
1136.76886148	850.629146921	2363.3980084	376.0	-14.4315071506	-0.480772083322	-0.0916105341696	1061.16417631	654.300450303	2022.32405582	306.859429212	-1.58802171722	-0.0211173100694
1136.76886148	850.629146921	2363.3980084	376.0	-15.0164491504	-0.855559731465	-0.163025863465	854.710206526	736.558301197	2008.49954825	417.231040526	-1.85360038581	-0.0246489413006
1136.76886148	850.629146921	2363.3980084	376.0	-11.7321384332	-0.475625880926	-0.0906299315789	1044.2904868	696.157705089	2086.12088233	345.672690441	-1.06767904064	-0.014197859583
1136.76886148	850.629146921	2363.3980084	376.0	14.6156916092	0.643076497516	0.122537442362	1337.76001928	951.730778061	2708.82497281	419.334175471	6.75416266773	0.0898159929219
1136.76886148	850.629146921	2363.3980084	376.0	11.2771081568	0.802215017801	0.152861093331	1375.98262588	954.671575126	2629.92095799	299.266756982	7.05776529769	0.0938532619374
1136.76886148	850.629146921	2363.3980084	376.0	-16.4706333382	-0.722180124717	-0.137610542057	865.217608954	824.627932392	1974.13138811	284.285846769	-1.65673148153	-0.0220310037438
1136.76886148	850.629146921	2363.3980084	376.0	10.2922096407	0.219908027122	0.0419032063876	1216.80898784	933.581419692	2606.64388607	456.253478533	4.22635671855	0.0562015521084
1136.76886148	850.629146921	2363.3980084	376.0	-16.7891759848	-0.8468560278	-0.161367383346	898.170765723	664.337547353	1966.60295755	404.094644475	-2.39892206079	-0.031900559319
1136.76886148	850.629146921	2363.3980084	376.0	6.88530252213	0.466741812113	0.0889370831008	1324.12383432	877.766282886	2526.12511108	324.234993876	4.29443964054	0.0571069101136
1136.76886148	850.629146921	2363.3980084	376.0	17.6808294619	0.744528700779	0.141869035972	1333.37322383	1017.93675754	2781.26637977	429.956398409	8.38747223522	0.111535535043
1136.76886148	850.629146921	2363.3980084	376.0	9.87617053106	0.549408304364	0.104689082386	1262.30363076	1015.12095113	2596.81122604	319.386644151	6.56719579319	0.0873297312924
1136.76886148	850.629146921	2363.3980084	376.0	-0.225313559352	-0.112370273448	-0.0214120185685	1186.17579593	819.638501977	2358.07295223	352.258654323	0.852834980596	0.0113408906994
1136.76886148	850.629146921	2363.3980084	376.0	10.8048122717	0.296715044451	0.0565386898725	1239.1604584	935.885293721	2618.75872644	443.712974325	4.63965201389	0.0616975001847
1136.76886148	850.629146921	2363.3980084	376.0	-9.57970338661	-0.544558082188	-0.103764878466	949.838800832	832.649734557	2136.99148935	354.502953963	-0.518655868479	-0.00689701952764
1136.76886148	850.629146921	2363.3980084	376.0	10.6096552091	0.615566953587	0.117295532315	1297.89030569	990.817764302	2614.14638831	325.438318321	6.63893720661	0.0882837394495
1136.76886148	850.629146921	2363.3980084	376.0	8.81698767422	0.316601766135	0.0603280804372	1259.04227243	912.668457846	2571.7785195	400.067789217	4.28204068925	0.0569420304421
1136.76886148	850.629146921	2363.3980084	376.0	-7.45870906183	-0.225755556545	-0.0430174459881	1186.8270216	689.82050071	2187.11902698	310.471504669	-0.422862903417	-0.00562317690714
1136.76886148	850.629146921	2363.3980084	376.0	-4.90525506665	-0.128480641453	-0.0244818295452	1227.72786347	726.9945248	2247.46730785	292.744919581	-0.0947110550164	-0.00125945551883
1136.76886148	850.629146921	2363.3980084	376.0	-6.43775577978	-0.300857109525	-0.057327955321	1071.35288753	839.173079431	2211.24821652	300.722249558	-0.152525596171	-0.00202826590653
1136.76886148	850.629146921	2363.3980084	376.0	-9.20020745645	-0.601415034203	-0.114598901334	1002.68874103	675.881553225	2145.96048861	467.390194351	-0.993731349093	-0.0132145126209
1136.76886148	850.629146921	2363.3980084	376.0	10.6106667384	0.226984928823	0.0432517013763	1176.88455132	995.783558242	2614.17029477	441.502185215	4.98281040148	0.0662607766154
1136.76886148	850.629146921	2363.3980084	376.0	-15.9694386474	-0.895659713947	-0.170666866225	853.717440299	708.512054068	1985.97661346	423.747119089	-2.18839656926	-0.0291010182083
1136.76886148	850.629146921	2363.3980084	376.0	-16.2488491964	-0.728037791497	-0.138726713319	897.754514206	747.507519108	1979.37303011	334.110996792	-1.7925292439	-0.0238368250519
1136.76886148	850.629146921	2363.3980084	376.0	9.6719172757	0.171706039632	0.0327183764543	1195.65678729	941.270205607	2591.98390867	455.056915768	4.03378961983	0.0536408194126
1136.76886148	850.629146921	2363.3980084	376.0	3.55838407128	0.097640704209	0.018605317113	1366.17840207	710.881251291	2447.49678667	370.437133316	1.47659219722	0.0196355345375
1136.76886148	850.629146921	2363.3980084	376.0	12.3023718695	0.782581190882	0.149119891555	1343.45878181	1004.35120502	2654.15202015	306.342033312	7.74907914438	0.103046265218
1136.76886148	850.629146921	2363.3980084	376.0	-1.61805876776	-0.349789090903	-0.0666518846996	1037.24547767	884.240060263	2325.15683971	403.671301773	0.611816986823	0.00813586418648
1136.76886148	850.629146921	2363.3980084	376.0	-1.10940529094	-0.258772577263	-0.0493087990212	975.155856667	1050.9055883	2337.17834585	311.116900879	2.23973325529	0.0297836869054
1136.76886148	850.629146921	2363.3980084	376.0	6.0151469365	0.44956967357	0.085664953043	1284.13820751	921.617372357	2505.5598713	299.80429144	4.52139024436	0.0601248702708
1136.76886148	850.629146921	2363.3980084	376.0	-20.6350163719	-0.829287752314	-0.158019769877	875.813248115	698.656523391	1875.71044243	301.240670928	-2.77520008708	-0.0369042564771
1136.76886148	850.629146921	2363.3980084	376.0	13.1763408948	0.40232105462	0.0766617863224	1205.69112888	1044.93129155	2674.80738669	424.184966256	6.68570667862	0.0889056739178
1136.76886148	850.629146921	2363.3980084	376.0	-4.11192479959	-0.355229444442	-0.0676885374317	1136.4325005	668.168381778	2266.21685958	461.615977301	-0.0724764664324	-0.000963782798303
1136.76886148	850.629146921	2363.3980084	376.0	-0.954141997855	-0.221073587185	-0.0421253024362	1107.82218562	868.30082931	2340.84783543	364.724820498	0.744902743259	0.00990562158589
1136.76886148	850.629146921	2363.3980084	376.0	5.72412084237	0.142140066133	0.0270846162601	1135.16801763	1008.64553691	2498.68176639	354.868211854	4.23009322951	0.0562512397541
1136.76886148	850.629146921	2363.3980084	376.0	-16.8083877187	-0.947251073089	-0.180497536793	867.611796492	653.818507425	1966.14890781	444.718603896	-2.71391996993	-0.0360893613023
1136.76886148	850.629146921	2363.3980084	376.0	-9.57458665939	-0.573071949753	-0.109198161157	922.01264265	874.459345317	2137.11241798	340.640430014	-0.462597721	-0.00615156543883
1136.76886148	850.629146921	2363.3980084	376.0	-6.50447449208	-0.728123736851	-0.138743090101	854.387991557	885.974722704	2209.6713878	469.308673537	-0.141822907757	-0.0018859429223
1136.76886148	850.629146921	2363.3980084	376.0	-9.4136855524	-0.50013347395	-0.0952998235423	982.447159294	803.535327559	2140.91515154	354.932664686	-0.535067525258	-0.00711525964439
1136.76886148	850.629146921	2363.3980084	376.0	2.14041321839	-0.326348988479	-0.0621854017682	964.541475104	1042.1076514	2413.98449178	407.335365276	2.29033481057	0.0304565799279
1136.76886148	850.629146921	2363.3980084	376.0	-13.4589878921	-0.678070213749	-0.129205452315	882.628179021	840.81270614	2045.30855661	321.867671448	-1.10832478238	-0.0147383614678
1136.76886148	850.629146921	2363.3980084	376.0	6.09270063106	0.561769719202	0.107044534909	1360.2887158	861.100329944	2507.39277377	286.003728033	4.35382718248	0.0578966380649
1136.76886148	850.629146921	2363.3980084	376.0	2.98975086389	-0.0823057030505	-0.0156832513435	1315.02391607	672.764423608	2434.05772077	446.269381097	0.954676011011	0.0126951597209
1136.76886148	850.629146921	2363.3980084	376.0	-8.94990972443	-0.622738177948	-0.118662000371	967.47783623	720.080728055	2151.87602022	464.317455936	-0.843466802419	-0.0112163138619
1136.76886148	850.629146921	2363.3980084	376.0	15.9857983554	0.746416524795	0.142228758536	1417.46789424	883.042335302	2741.20604836	440.695818818	6.58524411478	0.0875697355689
1136.76886148	850.629146921	2363.3980084	376.0	-13.9066266654	-0.659139099766	-0.125598151632	903.526001726	805.5688386	2034.72907075	325.634230429	-1.24199589295	-0.0165159028317
1136.76886148	850.629146921	2363.3980084	376.0	-0.716500885505	0.0458442206511	0.00873556033749	1344.79898723	702.390026767	2346.46424074	299.27522675	0.634568816858	0.00843841511779
1136.76886148	850.629146921	2363.3980084	376.0	-1.11043948323	-0.526646186483	-0.100351788583	914.17255724	1005.61684144	2337.15390377	417.364505092	0.875694389387	0.0116448721993
1136.76886148	850.629146921	2363.3980084	376.0	16.9874724619	1.00383799083	0.19128010496	1415.67701726	1012.23684047	2764.87959424	336.965736513	9.45073664109	0.125674689376
1136.76886148	850.629146921	2363.3980084	376.0	8.81118935344	0.158578297424	0.030216901186	1189.0448609	943.259162118	2571.6414821	439.33745908	3.91377304417	0.0520448543108
1136.76886148	850.629146921	2363.3980084	376.0	15.6461463354	0.753445959862	0.143568208815	1368.43969205	957.897814069	2733.17871928	406.84121316	7.43883757117	0.0989207123825
1136.76886148	850.629146921	2363.3980084	376.0	1.37951461755	-0.246304104871	-0.0469329468123	1034.33086239	967.721039853	2396.0014294	393.949527155	1.71570645401	0.0228152453991
1136.76886148	850.629146921	2363.3980084	376.0	-0.543070594911	-0.16990001961	-0.0323742415415	1159.26525505	825.406217194	2350.56308878	365.891616532	0.705064619504	0.00937585930192
1136.76886148	850.629146921	2363.3980084	376.0	-6.37148745491	-0.608816853097	-0.116009308898	877.907941942	994.112126544	2212.81440079	340.794332301	0.102632624971	0.00136479554483
1136.76886148	850.629146921	2363.3980084	376.0	3.92088733671	0.134890436139	0.0257032081058	1149.19140978	977.667293681	2456.06418163	329.205478164	3.60526129658	0.0479423044758
1136.76886148	850.629146921	2363.3980084	376.0	-6.00428981092	-0.390212337577	-0.0743544850565	995.205271269	927.538042793	2221.49274259	298.749428529	-0.00488403410368	-6.49472620171e-05
1136.76886148	850.629146921	2363.3980084	376.0	-1.04418783546	-0.254440237388	-0.0484832769412	1152.66969997	744.017661227	2338.71969389	442.032332694	0.51170627533	0.00680460472514
1136.76886148	850.629146921	2363.3980084	376.0	8.89057947522	0.539323221164	0.102767382082	1250.29366354	1027.10963912	2573.51778665	296.114483988	6.53627432858	0.0869185416035
1136.76886148	850.629146921	2363.3980084	376.0	7.60624459455	-0.0127744922643	-0.00243416392231	1093.64636234	1003.10695257	2543.16384166	446.410526757	3.70187870165	0.0492271103943
1136.76886148	850.629146921	2363.3980084	376.0	2.91117536937	-0.34718714723	-0.0661560875057	1005.13592563	963.78829763	2432.2006691	463.276445841	1.47786390152	0.0196524454989
1136.76886148	850.629146921	2363.3980084	376.0	-2.1316127103	-0.239876807407	-0.0457082331187	1024.55489725	975.18008006	2313.01951606	313.284538749	1.33787599981	0.0177909042528
1136.76886148	850.629146921	2363.3980084	376.0	-8.41082101294	-0.610531612649	-0.116336054239	919.349316149	839.024800067	2164.61683209	406.242715875	-0.378656047066	-0.00503531977482
1136.76886148	850.629146921	2363.3980084	376.0	-6.70732917846	-0.607155473609	-0.115692735063	879.709921906	987.506542399	2204.87712418	337.660659875	0.0493939113345	0.000656833927321
1136.76886148	850.629146921	2363.3980084	376.0	-9.51937067467	-0.496257079628	-0.0945611813316	1062.60636317	658.113066512	2138.41739146	417.697961781	-0.895018268819	-0.0119018386811
1136.76886148	850.629146921	2363.3980084	376.0	-3.74310525113	-0.302237266212	-0.0575909424947	1179.90239772	648.268723995	2274.93353344	446.762411727	-0.00367297565315	-4.8842761345e-05
1136.76886148	850.629146921	2363.3980084	376.0	9.28539528006	0.253564958823	0.0483164936781	1331.32481625	805.372589731	2582.84885552	446.151449542	3.19603102776	0.0425004126031
1136.76886148	850.629146921	2363.3980084	376.0	4.89763867821	0.350752725039	0.0668355040091	1305.76894502	854.200661926	2479.14870338	319.179096439	3.37112691134	0.0448288153104
1136.76886148	850.629146921	2363.3980084	376.0	9.24760568462	0.239170671052	0.0455736796975	1191.38235056	976.396293432	2581.95573698	414.177092984	4.67329449116	0.0621448735527
1136.76886148	850.629146921	2363.3980084	376.0	-8.24295111673	-0.628395903364	-0.11974007305	940.025437519	770.644542669	2168.58426588	457.914285688	-0.594214022647	-0.00790178221605
1136.76886148	850.629146921	2363.3980084	376.0	-16.9104720841	-0.568342547924	-0.108296979406	995.64735457	686.012057401	1963.73624795	282.076835984	-1.98972001752	-0.0264590427862
1136.76886148	850.629146921	2363.3980084	376.0	0.981453364812	-0.507211558764	-0.0966485439717	912.696933893	1027.08618795	2386.59365768	446.81053584	1.33553510366	0.0177597753147
1136.76886148	850.629146921	2363.3980084	376.0	18.0619469338	0.624824435753	0.119059534252	1287.93904013	1032.83079655	2790.27370251	469.503865831	8.04141658055	0.106933731124
1136.76886148	850.629146921	2363.3980084	376.0	-7.75465346366	-0.268581226114	-0.0511778250979	1153.08078309	705.054446197	2180.12468288	321.989453592	-0.431637256702	-0.00573985713699
1136.76886148	850.629146921	2363.3980084	376.0	1.03568093266	0.139734813203	0.0266262982476	1317.11614564	764.240637395	2387.87527094	306.518487902	1.46239041179	0.0194466810078
1136.76886148	850.629146921	2363.3980084	376.0	10.4794221637	0.351360785013	0.0669513690956	1260.33568301	928.638219018	2611.06846311	422.094561085	4.77152825908	0.063451173658
1136.76886148	850.629146921	2363.3980084	376.0	-6.45947778399	-0.508140744958	-0.0968255992679	924.190771095	980.891525136	2210.7348391	305.652542871	0.0292890999514	0.00038948271212
1136.76886148	850.629146921	2363.3980084	376.0	10.7119907202	0.273328811366	0.0520824716779	1235.47624737	931.02857396	2616.56498374	450.060162416	4.47651605727	0.0595281390594
1136.76886148	850.629146921	2363.3980084	376.0	9.73429450946	0.189348241148	0.0360800764383	1186.81268417	961.582029566	2593.45813097	445.063417238	4.33430962675	0.0576370961004
1136.76886148	850.629146921	2363.3980084	376.0	0.813421019664	-0.130936666887	-0.0249498221965	1221.78944971	760.992871551	2382.62238458	399.840063318	0.78631259606	0.0104562845221
1136.76886148	850.629146921	2363.3980084	376.0	1.49826858744	-0.559361059246	-0.106585567692	880.431538839	1058.21103273	2398.80805836	460.165486784	1.53177991369	0.0203694137459
1136.76886148	850.629146921	2363.3980084	376.0	15.3412026218	0.526132099735	0.10025382998	1288.98404417	973.809689964	2725.97168563	463.177951499	6.54602268585	0.087048174014
1136.76886148	850.629146921	2363.3980084	376.0	-6.26315583768	-0.360434473286	-0.0686803493303	1099.34004125	718.936254272	2215.37470807	397.098412554	-0.207909354236	-0.00276475205102
1136.76886148	850.629146921	2363.3980084	376.0	-1.88042690852	-0.109772270877	-0.0209169723471	1244.81737292	733.47498195	2318.9560363	340.663681424	0.388226459167	0.00516258589318
1136.76886148	850.629146921	2363.3980084	376.0	-9.43258734232	-0.574807036137	-0.109528779752	986.219470994	724.462298962	2140.46842701	429.786657056	-0.798818857845	-0.0106225911947
1136.76886148	850.629146921	2363.3980084	376.0	-17.0017490583	-0.836993691391	-0.159488127171	894.700018121	675.138110605	1961.57900976	391.740881038	-2.35094191551	-0.0312625254722
1136.76886148	850.629146921	2363.3980084	376.0	-3.8245654716	-0.327436304985	-0.0623925886024	1164.10221002	650.29266023	2273.00830422	458.613433961	-0.0432221730466	-0.000574762939449
1136.76886148	850.629146921	2363.3980084	376.0	1.4916218818	0.0670454363077	0.0127754261257	1228.20471211	840.837999449	2398.65097025	329.608258688	1.78285655554	0.0237081988768
1136.76886148	850.629146921	2363.3980084	376.0	1.1783705004	-0.276693765601	-0.0527236596039	1063.45414831	908.507119674	2391.24759334	419.286325352	1.1036594189	0.0146763220599
1136.76886148	850.629146921	2363.3980084	376.0	15.3989289629	0.727062014759	0.138540780251	1349.02265631	975.973753105	2727.33598883	402.339579411	7.51886957778	0.0999849677896
1136.76886148	850.629146921	2363.3980084	376.0	-7.76159288431	-0.548641615183	-0.104542990698	957.058283479	816.147639585	2179.96067675	406.754753689	-0.313436957643	-0.0041680446495
1136.76886148	850.629146921	2363.3980084	376.0	3.26738308839	0.0593744071057	0.0113137208662	1384.97854685	680.453537066	2440.61927524	375.18719132	1.21595879986	0.0161696648917
1136.76886148	850.629146921	2363.3980084	376.0	-23.6990810966	-0.935797306741	-0.178315035583	858.62585122	654.059322342	1803.29439775	290.609224192	-3.64249876684	-0.0484374836016
1136.76886148	850.629146921	2363.3980084	376.0	5.67775012005	0.216478319487	0.0412496797803	1221.63486612	915.066835764	2497.58584166	360.884139778	3.52015837021	0.0468106166252
1136.76886148	850.629146921	2363.3980084	376.0	1.79277526473	-0.0448539472277	-0.0085468649443	1355.66988038	650.871608925	2405.7684233	399.226933994	0.806552357862	0.0107254302907
1136.76886148	850.629146921	2363.3980084	376.0	4.00178877543	0.0982966521175	0.018730307187	1195.49206394	899.239337683	2457.97620462	363.244802999	2.70323212856	0.0359472357521
1136.76886148	850.629146921	2363.3980084	376.0	-14.0647470376	-0.625093608022	-0.119110824699	903.371909927	841.22043525	2030.99205703	286.399711852	-1.23537811086	-0.0164279004103
1136.76886148	850.629146921	2363.3980084	376.0	-5.5888940704	-0.329019511276	-0.0626942666303	1152.92857051	661.376198679	2231.31019725	417.005428064	-0.213122072176	-0.00283407010873
1136.76886148	850.629146921	2363.3980084	376.0	6.77455068849	0.382622118383	0.0729081780456	1230.30963587	975.262132147	2523.50760445	317.935836436	4.96046699256	0.065963656816
1136.76886148	850.629146921	2363.3980084	376.0	9.81523720115	0.41354973804	0.0788013982545	1341.41322741	846.576691973	2595.37112893	407.381209547	4.19513268405	0.0557863388836
1136.76886148	850.629146921	2363.3980084	376.0	-2.11188182899	-0.463140415748	-0.0882508414155	970.732159238	911.061150697	2313.48583532	431.69252538	0.569080775276	0.00756756350101
1136.76886148	850.629146921	2363.3980084	376.0	7.88507080704	0.496664700553	0.0946388530016	1337.66264173	874.365104719	2549.75361482	337.725868365	4.51989347578	0.0601049664333
1136.76886148	850.629146921	2363.3980084	376.0	-0.284009259866	-0.371268293113	-0.0707447204864	971.118376005	1000.11768933	2356.68573921	385.449673873	1.39260313685	0.0185186587346
1136.76886148	850.629146921	2363.3980084	376.0	11.1258396833	0.635881611973	0.121166465696	1367.2661882	896.717625634	2626.34588189	362.36206806	5.71826501635	0.0760407581961
1136.76886148	850.629146921	2363.3980084	376.0	0.134147351178	-0.0663498388308	-0.0126428808748	1105.96247392	941.032635948	2366.56844423	319.57333436	1.94069669379	0.0258071368855
1136.76886148	850.629146921	2363.3980084	376.0	-10.6460507381	-0.28153885267	-0.0536468850363	1180.23609031	638.660960078	2111.78945728	292.892406899	-0.977940814877	-0.0130045321127
1136.76886148	850.629146921	2363.3980084	376.0	-1.17873061839	-0.196810407056	-0.0375019830517	1080.83780267	916.272260249	2335.53991244	338.429849523	1.10437050649	0.0146857780118
1136.76886148	850.629146921	2363.3980084	376.0	2.04332256741	-0.281310197568	-0.0536033150853	1085.23926232	865.431231577	2411.68985327	461.019359365	1.01127853128	0.0134478528096
1136.76886148	850.629146921	2363.3980084	376.0	-8.92513056132	-0.323819559288	-0.0617034221205	1095.74743339	749.141587044	2152.46165047	307.57263003	-0.564399099728	-0.00750530717723
1136.76886148	850.629146921	2363.3980084	376.0	-9.92522519051	-0.640469669802	-0.12204071452	960.780848221	716.033115656	2128.82543392	452.011470043	-0.989382739082	-0.0131566853601
1136.76886148	850.629146921	2363.3980084	376.0	-0.0978756155164	-0.244052949788	-0.0465039919565	1025.76822423	977.949007947	2361.08481805	357.367585876	1.64035036962	0.0218131698088
1136.76886148	850.629146921	2363.3980084	376.0	11.2643857455	0.444270663725	0.0846552331794	1361.87327046	835.714785147	2629.62027677	432.032221158	4.38783840066	0.0583489149024
1136.76886148	850.629146921	2363.3980084	376.0	-2.08197659568	-0.126287041438	-0.0240638417375	1096.85423072	920.845889569	2314.192615	296.492494715	1.21530607268	0.016160985009
1136.76886148	850.629146921	2363.3980084	376.0	-15.60103954	-0.629917394344	-0.1200299913	924.79313223	776.926478625	1994.68335062	292.963739768	-1.58413765395	-0.0210656602919
1136.76886148	850.629146921	2363.3980084	376.0	-5.70046289382	-0.607723732774	-0.115801016154	896.419698074	923.560140159	2228.6733819	408.693543666	0.130529861014	0.00173576942838
1136.76886148	850.629146921	2363.3980084	376.0	-4.20568263821	-0.154968717444	-0.0295291001228	1212.34557822	730.43418134	2264.00098869	321.221229131	0.0662800809584	0.000881384055298
1136.76886148	850.629146921	2363.3980084	376.0	-4.47005003821	-0.107745773853	-0.0205308258105	1251.13002307	711.826156693	2257.75293482	294.796755058	-0.0489356925639	-0.000650740592605
1136.76886148	850.629146921	2363.3980084	376.0	7.27053851765	0.188510488351	0.0359204436644	1177.24580262	969.753295234	2535.22977093	388.230673073	4.16266592304	0.0553546000404
1136.76886148	850.629146921	2363.3980084	376.0	1.08726574562	-0.00655881930614	-0.00124977502022	1189.76208239	859.30685159	2389.09442538	340.025491402	1.61225246398	0.0214395274466
1136.76886148	850.629146921	2363.3980084	376.0	7.01003711805	0.595541467405	0.113479700344	1400.84113235	825.428231188	2529.07308604	302.803722504	4.31664546088	0.0574022002776
1136.76886148	850.629146921	2363.3980084	376.0	7.17703946925	0.0306465571715	0.00583966409517	1121.41270467	980.508917798	2533.02001628	431.098393815	3.59321379465	0.0477820983331
1136.76886148	850.629146921	2363.3980084	376.0	-12.2778611675	-0.525567382622	-0.100146223823	973.588059097	784.793427185	2073.22328209	314.841795813	-1.00945297999	-0.0134235768616
1136.76886148	850.629146921	2363.3980084	376.0	-1.35167909563	-0.148665274669	-0.0283279867892	1251.97957788	685.941533104	2331.45245158	393.531340594	0.44551541735	0.00592440714561
1136.76886148	850.629146921	2363.3980084	376.0	0.313286730304	-0.24454133717	-0.0465970535766	1061.20185597	926.315362625	2370.80222075	383.285002148	1.23226355127	0.0163864833946
1136.76886148	850.629146921	2363.3980084	376.0	1.17722840095	0.133460139414	0.025430666809	1384.44854931	695.639115985	2391.22060098	311.13293569	1.1524666301	0.0153253541236
1136.76886148	850.629146921	2363.3980084	376.0	-2.7525832209	-0.338392636959	-0.0644803042986	1040.48075543	887.487311974	2298.34351138	370.375443971	0.464495194336	0.00617679779702
1136.76886148	850.629146921	2363.3980084	376.0	5.59814292725	-0.218201523724	-0.0415780342462	994.619871138	1056.70775097	2495.70440685	444.376784739	3.26723590417	0.0434472859598
1136.76886148	850.629146921	2363.3980084	376.0	9.08529873033	0.200797248566	0.0382616708396	1380.02766019	738.931024286	2578.11977765	459.161093176	2.60099147354	0.0345876525737
1136.76886148	850.629146921	2363.3980084	376.0	-3.22991691776	-0.236697124663	-0.0451023484495	1059.3267068	921.530444686	2287.06221629	306.205064813	0.713485525315	0.00948783943238
1136.76886148	850.629146921	2363.3980084	376.0	-14.0405689095	-0.691341232496	-0.131734228753	968.488944074	658.14001636	2031.56348243	404.934521992	-1.76710579784	-0.0234987473117
1136.76886148	850.629146921	2363.3980084	376.0	13.6425347946	0.735961865078	0.140236635876	1407.23439537	887.624956832	2685.82540403	390.96605183	6.3418537042	0.0843331609601
1136.76886148	850.629146921	2363.3980084	376.0	20.1900153135	0.945341534682	0.180133676578	1398.39353942	1019.84675763	2840.56842822	422.328131165	9.63203520287	0.128085574506
1136.76886148	850.629146921	2363.3980084	376.0	14.8338121911	0.565076038049	0.107674549933	1363.49482692	883.094288283	2713.9800303	467.390915096	5.67443502941	0.0754579126251
1136.76886148	850.629146921	2363.3980084	376.0	-0.600932275637	-0.110866339542	-0.0211254457969	1266.01535133	704.27623121	2349.19558697	378.904004429	0.555794655958	0.00739088638241
1136.76886148	850.629146921	2363.3980084	376.0	-0.342781087154	-0.372613212275	-0.0710009931927	1029.16289151	877.287667265	2355.29672701	448.846168238	0.7406212657	0.00984868704388
1136.76886148	850.629146921	2363.3980084	376.0	-17.0754894575	-0.965964479564	-0.184063353575	865.356042207	646.546828296	1959.83623064	447.933360135	-2.83760463284	-0.0377341041601
1136.76886148	850.629146921	2363.3980084	376.0	-3.21206250528	-0.654233957398	-0.124663482736	853.559078303	1031.96060755	2287.48418712	401.96450127	0.578895823901	0.00769808276464
1136.76886148	850.629146921	2363.3980084	376.0	9.07506072491	0.441704379258	0.0841662308038	1234.90435019	1003.96385601	2577.87781284	339.009606641	5.86362882506	0.0779737875673
1136.76886148	850.629146921	2363.3980084	376.0	8.00599173194	0.258002968134	0.0491621509402	1321.79388637	814.681148195	2552.61145755	416.13642298	3.13902928843	0.0417424107504
1136.76886148	850.629146921	2363.3980084	376.0	14.7626080434	0.648641360908	0.123597820295	1294.6068947	1027.08909777	2712.29719289	390.601200413	7.76450848078	0.103251442564
1136.76886148	850.629146921	2363.3980084	376.0	-2.93284845332	-0.407579668962	-0.0776638088723	1016.92191358	853.329749795	2294.08312647	423.831463091	0.403438823359	0.0053648779702
1136.76886148	850.629146921	2363.3980084	376.0	-5.31808459809	-0.22775832944	-0.0433990719208	1136.77015521	787.111919785	2237.71050293	313.828427933	-0.0329416616564	-0.000438054011388
1136.76886148	850.629146921	2363.3980084	376.0	-1.56928541288	-0.358395827433	-0.0682918878493	946.517291797	1046.31009921	2326.30954821	333.482157203	1.76808556833	0.0235117761746
1136.76886148	850.629146921	2363.3980084	376.0	-10.5107311671	-0.596151750792	-0.113595989099	906.797276424	885.567854944	2114.98759733	322.622465961	-0.595266481653	-0.00791577768156
1136.76886148	850.629146921	2363.3980084	376.0	-10.2783132699	-0.691793767393	-0.131820458726	898.572757146	796.9643694	2120.48055728	424.943430738	-0.802651007606	-0.0106735506331
1136.76886148	850.629146921	2363.3980084	376.0	10.3785376562	0.697580936778	0.132923196795	1404.52150301	867.126006687	2608.68416067	337.036650971	5.56881242603	0.0740533567292
1136.76886148	850.629146921	2363.3980084	376.0	-0.542485629772	0.0940767589118	0.0179262116829	1355.83418322	706.179408668	2350.57691383	288.563321941	0.789948859411	0.0105046390879
1136.76886148	850.629146921	2363.3980084	376.0	-17.0966564421	-0.754480178546	-0.143765277924	930.566443938	669.02996593	1959.33597055	359.739560677	-2.23400307084	-0.0297074876441
1136.76886148	850.629146921	2363.3980084	376.0	6.46291176967	0.193672732098	0.036904102915	1382.52332781	729.326353155	2516.14233645	404.292655481	2.24217461392	0.0298161517808
1136.76886148	850.629146921	2363.3980084	376.0	-16.3803350879	-0.68474269629	-0.130476885726	918.463925917	740.508246945	1976.26549516	317.293322303	-1.80494291433	-0.0240019004565
1136.76886148	850.629146921	2363.3980084	376.0	9.99558693647	0.51535687072	0.0982006232316	1283.26370308	964.707675626	2599.63351099	351.662132282	5.82072615995	0.0774032734036
1136.76886148	850.629146921	2363.3980084	376.0	3.78836815522	-0.048038880863	-0.00915375016444	1264.06131511	766.538880522	2452.93222593	422.332030301	1.29013206638	0.017156011521
1136.76886148	850.629146921	2363.3980084	376.0	2.03332072764	-0.172807872215	-0.0329283293093	1176.7867039	800.750451351	2411.45346998	433.916314735	0.96543513121	0.0128382331278
1136.76886148	850.629146921	2363.3980084	376.0	3.65622533193	0.0643048931991	0.0122532189785	1090.69927822	1036.60936125	2449.80916508	322.500525612	3.97810705062	0.0529003597157
1136.76886148	850.629146921	2363.3980084	376.0	-1.64425149233	-0.315708367785	-0.0601578444713	1104.16690152	768.324343375	2324.53780138	452.04655648	0.444013823483	0.00590443914206
1136.76886148	850.629146921	2363.3980084	376.0	-2.63355729882	-0.189459903571	-0.0361013535767	1083.73320816	910.443208323	2301.15656765	306.980151173	0.856815714821	0.011393825995
1136.76886148	850.629146921	2363.3980084	376.0	-10.0395376722	-0.352900724196	-0.0672448026288	1071.53901983	761.680837558	2126.123775	292.903917613	-0.734012769447	-0.00976080810435
1136.76886148	850.629146921	2363.3980084	376.0	0.774946033092	-0.207708545308	-0.0395786100053	1156.88572165	794.62505153	2381.71306751	430.20229433	0.807748894268	0.0107413416791
1136.76886148	850.629146921	2363.3980084	376.0	2.88695978309	-0.408056408762	-0.0777546510598	956.422056534	1011.19772454	2431.62835842	464.008577346	1.70493744871	0.0226720405414
1136.76886148	850.629146921	2363.3980084	376.0	-9.35729759403	-0.563445582857	-0.107363868685	951.003452213	809.190272055	2142.24782342	382.054099157	-0.538537012633	-0.00716139644459
1136.76886148	850.629146921	2363.3980084	376.0	5.08252209769	0.135772842251	0.0258713495142	1222.35117379	882.359724749	2483.51823444	378.807335901	2.83910001857	0.0377539896087
1136.76886148	850.629146921	2363.3980084	376.0	3.39352320549	-0.213398703195	-0.0406628626514	1117.96756769	868.109075056	2443.60046825	457.523825512	1.27080733711	0.0168990337382
1136.76886148	850.629146921	2363.3980084	376.0	-11.8152117429	-0.661580730365	-0.126063401365	933.962317709	744.729266337	2084.15752938	405.465945336	-1.12576390226	-0.0149702646577
1136.76886148	850.629146921	2363.3980084	376.0	5.7273347752	0.336297768895	0.0640811297437	1213.83417804	975.887002111	2498.75772441	309.036544259	4.63102424616	0.0615827692309
1136.76886148	850.629146921	2363.3980084	376.0	-1.39336172167	-0.235357444096	-0.0448470739513	1022.00277472	983.831210261	2330.46732522	324.633340239	1.54806971439	0.020586033436
1136.76886148	850.629146921	2363.3980084	376.0	1.06739570795	-0.00794766107102	-0.00151441712481	1351.93801537	682.281929021	2388.62481731	354.404872912	0.74931740671	0.00996432721689
1136.76886148	850.629146921	2363.3980084	376.0	-1.75011472943	-0.116291408918	-0.0221591861506	1213.2614691	778.884770404	2322.03583174	329.889592234	0.444273844896	0.00590789687362
1136.76886148	850.629146921	2363.3980084	376.0	7.08765656817	0.318360100322	0.0606631288723	1364.8202755	784.01177155	2530.90754258	382.075495529	3.05335070071	0.0406030678285
1136.76886148	850.629146921	2363.3980084	376.0	-6.54138252656	-0.609553658083	-0.11614970619	917.563739373	850.529355951	2208.79910405	440.706008723	-0.135942932778	-0.00180775176567
1136.76886148	850.629146921	2363.3980084	376.0	0.802266812258	-0.332012597855	-0.0632645956279	1037.31976524	914.939760208	2382.35876626	430.099240814	0.962373015544	0.0127975135046
1136.76886148	850.629146921	2363.3980084	376.0	3.95775780726	0.045217005453	0.00861604524639	1186.51345502	890.50252031	2456.9355776	379.919602263	2.42315667103	0.0322228280721
1136.76886148	850.629146921	2363.3980084	376.0	-5.65140120933	-0.623615558958	-0.118829184253	898.070895806	893.398164604	2229.83290477	438.363844364	0.0624966569836	0.000831072566271
1136.76886148	850.629146921	2363.3980084	376.0	-13.7164320971	-0.712869383523	-0.135836391677	855.274165932	877.64685956	2039.2241254	306.303099904	-1.09903388638	-0.0146148123189
1136.76886148	850.629146921	2363.3980084	376.0	4.97444898779	0.137343945774	0.0261707213747	1174.41999292	945.506493006	2480.96403671	361.037550784	3.41676849988	0.0454357513282
1136.76886148	850.629146921	2363.3980084	376.0	-11.3369648362	-0.446565548161	-0.0850925206099	1019.45666634	768.938494997	2095.46040725	307.065245911	-0.892686267396	-0.0118708280239
1136.76886148	850.629146921	2363.3980084	376.0	-5.75978805487	-0.50627690612	-0.0964704470502	887.016111947	1058.02570987	2227.27129222	282.229470405	0.786759665604	0.0104622295958
1136.76886148	850.629146921	2363.3980084	376.0	4.48932645819	0.00547320213706	0.00104291199258	1324.47974457	724.692941702	2469.49866051	420.32597423	1.36344978883	0.0181309812345
1136.76886148	850.629146921	2363.3980084	376.0	3.12592008043	0.00911181576323	0.00173624538171	1288.25007482	760.355014992	2437.27594133	388.670851517	1.35812855471	0.0180602201424
1136.76886148	850.629146921	2363.3980084	376.0	4.61170957637	0.475214461555	0.0905515361194	1347.82416126	842.169357863	2472.39106068	282.397541556	3.64502703284	0.0484711041601
1136.76886148	850.629146921	2363.3980084	376.0	-4.4765728577	-0.488191939687	-0.0930243787512	994.789725291	803.450046827	2257.59877464	459.35900252	0.0685738474492	0.000911886269271
1136.76886148	850.629146921	2363.3980084	376.0	11.3197284182	0.281066176499	0.0535568171683	1255.46593855	908.474198776	2630.92824439	466.988107067	4.34228160093	0.0577431063954
1136.76886148	850.629146921	2363.3980084	376.0	12.6235884994	0.773656551002	0.14741931231	1395.43905554	916.850158008	2661.74364758	349.454434033	6.69319117734	0.0890052018263
1136.76886148	850.629146921	2363.3980084	376.0	-13.619865119	-0.739096379058	-0.140833913692	942.193172352	669.528193425	2041.50638743	429.785021656	-1.76911926405	-0.0235255221283
1136.76886148	850.629146921	2363.3980084	376.0	13.3791085769	0.470734201117	0.0896978279568	1226.38258249	1046.88171927	2679.59959405	406.335292282	7.05730056299	0.0938470819547
1136.76886148	850.629146921	2363.3980084	376.0	-4.65907650215	-0.326538838408	-0.0622215774406	1149.68241792	670.87780172	2253.28548714	432.725267495	-0.0856924822754	-0.00113952768983
1136.76886148	850.629146921	2363.3980084	376.0	0.755186234808	-0.395631633295	-0.0753871252467	940.721031557	1042.3020991	2381.24606483	398.222934179	1.87488698296	0.0249320077522
1136.76886148	850.629146921	2363.3980084	376.0	17.8141063396	0.680077384532	0.12958791626	1303.45670591	1036.09467009	2784.41624285	444.864866845	8.34019787115	0.110906886584
1136.76886148	850.629146921	2363.3980084	376.0	-6.42989483596	-0.262262578226	-0.0499738144485	1157.6967484	709.081240349	2211.43400191	344.656013154	-0.222202366878	-0.00295481870849
1136.76886148	850.629146921	2363.3980084	376.0	-4.43172833298	-0.160226916504	-0.0305310435411	1188.38586591	765.79344483	2258.65862924	304.479318505	0.0325368754279	0.000432671215796
1136.76886148	850.629146921	2363.3980084	376.0	3.65851655045	0.0523520874129	0.00997562641253	1386.47772741	677.793501061	2449.86331569	385.592087223	1.24002898721	0.0164897471703
1136.76886148	850.629146921	2363.3980084	376.0	-8.83145283632	-0.513874048297	-0.0979180732273	977.865134798	801.482636322	2154.67562796	375.327856836	-0.461252990563	-0.00613368338515
1136.76886148	850.629146921	2363.3980084	376.0	-19.2945283855	-0.839641474899	-0.159992659089	912.111661264	640.79422355	1907.39150881	354.485623995	-2.82293304284	-0.0375390032293
1136.76886148	850.629146921	2363.3980084	376.0	-12.0089848317	-0.663874981862	-0.12650056819	965.654292105	685.749661816	2079.57790006	428.17394614	-1.37202057049	-0.0182449543948
1136.76886148	850.629146921	2363.3980084	376.0	-7.93478042583	-0.426908167591	-0.0813468307148	1018.7422607	806.525918047	2175.86756585	350.599387098	-0.314187352976	-0.00417802331085
1136.76886148	850.629146921	2363.3980084	376.0	-11.111556757	-0.445095626354	-0.0848124288021	1047.14781206	718.557266569	2100.7876973	335.082618677	-0.920171913852	-0.0122363286416
1136.76886148	850.629146921	2363.3980084	376.0	-6.2274381769	-0.639357199	-0.121828734566	883.329712779	918.72133481	2216.21885855	414.167810966	0.0470802808681	0.000626067564735
1136.76886148	850.629146921	2363.3980084	376.0	-1.48663492585	-0.499421620375	-0.0951641807117	897.891068161	1055.46400299	2328.26290817	374.907837023	1.39407702073	0.0185382582544
1136.76886148	850.629146921	2363.3980084	376.0	-12.8441694488	-0.763523189017	-0.145488412541	895.669793715	733.659192195	2059.83916345	430.510177542	-1.45042930073	-0.0192876236799
1136.76886148	850.629146921	2363.3980084	376.0	-3.3201467226	-0.24429817185	-0.0465507187214	1110.40282272	834.482688926	2284.92972688	340.044215238	0.307685672032	0.00409156478766
1136.76886148	850.629146921	2363.3980084	376.0	7.65006261119	0.115685429704	0.0220437175504	1117.89808048	1029.00790903	2544.1994358	397.293446288	4.59183746648	0.0610616684373
1136.76886148	850.629146921	2363.3980084	376.0	13.2199405994	0.735801162027	0.140206014106	1410.12083831	882.45983821	2675.83782124	383.257144721	6.23876524317	0.0829623037656
1136.76886148	850.629146921	2363.3980084	376.0	13.917889648	0.767929524047	0.146328034308	1365.25617756	965.291273195	2692.33313515	361.785684395	7.40218811911	0.0984333526478
1136.76886148	850.629146921	2363.3980084	376.0	3.96592877608	-0.00601348458871	-0.00114586215486	1295.55575143	749.288286829	2457.12869011	412.284651853	1.36490037232	0.0181502709085
1136.76886148	850.629146921	2363.3980084	376.0	9.69905894499	0.358910957438	0.0683900452436	1239.11428356	960.335325286	2592.62537434	393.175765498	5.06453797578	0.0673475794652
1136.76886148	850.629146921	2363.3980084	376.0	-15.706216329	-0.821297042432	-0.156497149854	877.098221423	718.196477382	1992.19760449	396.902905683	-1.957943645	-0.0260364846409
1136.76886148	850.629146921	2363.3980084	376.0	15.8583240258	0.648796304488	0.123627344605	1329.97522544	969.33495751	2738.19332259	438.883139647	7.11663722214	0.0946361332732
1136.76886148	850.629146921	2363.3980084	376.0	-1.98369854151	-0.515778008822	-0.0982808705834	947.605308179	903.810025615	2316.51531658	465.099982785	0.540609717298	0.00718895900662
1136.76886148	850.629146921	2363.3980084	376.0	-17.4209945463	-0.931809485624	-0.177555161133	854.347191786	682.071057506	1951.67057025	415.252320959	-2.58040743497	-0.0343139286566
1136.76886148	850.629146921	2363.3980084	376.0	-10.1865434048	-0.543477720117	-0.103559016791	1030.59306516	671.688792451	2122.64944445	420.36758684	-1.00536853661	-0.0133692624549
1136.76886148	850.629146921	2363.3980084	376.0	12.1890840169	0.523078277399	0.099671927858	1299.75818132	949.308218989	2651.4745773	402.408176985	5.93302853076	0.0788966559941
1136.76886148	850.629146921	2363.3980084	376.0	-1.17992709386	-0.214897667185	-0.0409484884117	1000.94371758	1028.71014424	2335.51163496	305.857773136	2.12638892604	0.0282764484846
1136.76886148	850.629146921	2363.3980084	376.0	20.1536099522	0.941941465251	0.179485797494	1382.9745891	1048.55010207	2839.70802463	408.183333469	10.033689734	0.133426725187
1136.76886148	850.629146921	2363.3980084	376.0	11.7073368556	0.501473258107	0.0955551177796	1249.40587781	1018.30244932	2640.08897448	372.380647352	6.6320073011	0.0881915864507
1136.76886148	850.629146921	2363.3980084	376.0	-3.91596820971	-0.513579038615	-0.0978618594923	946.114502428	906.535904782	2270.84809372	418.197686513	0.340907020086	0.00453333803306
1136.76886148	850.629146921	2363.3980084	376.0	-13.6655125844	-0.762393166576	-0.145273088143	855.150277124	820.990226343	2040.42755614	364.287052677	-1.21514747911	-0.016158876052
1136.76886148	850.629146921	2363.3980084	376.0	-5.77516468905	-0.374170685657	-0.0712977678461	1042.13951488	822.349642402	2226.90788116	362.418723882	0.00659182819813	8.76572898687e-05
1136.76886148	850.629146921	2363.3980084	376.0	4.31309494108	0.000384037963669	7.31779656382e-05	1119.28671798	963.336369072	2465.33360834	382.710521289	2.97023912588	0.0394978607165
1136.76886148	850.629146921	2363.3980084	376.0	6.95216169343	0.0311434738606	0.00593435096428	1235.28272382	833.530720939	2527.70525941	458.891814651	2.27349000337	0.030232579832
1136.76886148	850.629146921	2363.3980084	376.0	4.63012021545	-0.0504207256914	-0.00960760779181	1359.17909478	649.228598498	2472.82617736	464.41848408	1.11809432986	0.014868275663
1136.76886148	850.629146921	2363.3980084	376.0	-3.73453802967	-0.210242090317	-0.0400613739171	1225.39619744	660.729753753	2275.13601099	389.010059794	0.0985145381385	0.00131003375184
1136.76886148	850.629146921	2363.3980084	376.0	-12.8807842202	-0.728265488125	-0.138770100634	967.495142494	639.126460752	2058.97381068	452.35220743	-1.79940939768	-0.0239283164585
1136.76886148	850.629146921	2363.3980084	376.0	8.24371673244	0.319687336167	0.060916032044	1214.39332859	975.878353483	2558.22984547	367.958163405	4.90382241005	0.065210404389
1136.76886148	850.629146921	2363.3980084	376.0	-11.7387403025	-0.589185033328	-0.112268489582	944.950533231	787.880409315	2085.96485388	353.133911333	-0.926166221158	-0.012316040175
1136.76886148	850.629146921	2363.3980084	376.0	-4.28566235488	-0.458011507886	-0.087273534277	963.520499535	935.893547602	2262.11074966	362.696702523	0.321556630162	0.00427601901812
1136.76886148	850.629146921	2363.3980084	376.0	12.6636409409	0.518584231314	0.0988155928571	1397.88163687	820.611577259	2662.69024619	444.197032056	4.71453683702	0.062693309003
1136.76886148	850.629146921	2363.3980084	376.0	-14.4600248512	-0.834066725076	-0.158930397309	874.492719456	716.811977512	2021.65006905	430.345372086	-1.84558074269	-0.0245422971102
1136.76886148	850.629146921	2363.3980084	376.0	1.23982121181	-0.178307583483	-0.0339762925844	1047.03795713	980.577666385	2392.69991823	365.084294719	2.07724544224	0.0276229447107
1136.76886148	850.629146921	2363.3980084	376.0	10.2795212185	0.0895254814641	0.0170589713156	1117.12677807	1022.00774343	2606.34400815	467.209486654	4.64075218531	0.0617121301238
1136.76886148	850.629146921	2363.3980084	376.0	-7.77914481905	-0.536600321007	-0.102248536777	993.032769601	749.269515218	2179.54585468	437.243569858	-0.487299451185	-0.00648004589341
1136.76886148	850.629146921	2363.3980084	376.0	-9.71154112104	-0.642884019216	-0.122500765857	902.464767363	842.123302693	2133.87563896	389.287568905	-0.552604300315	-0.00734846144036
1136.76886148	850.629146921	2363.3980084	376.0	-11.2191077847	-0.811653901163	-0.154659661045	857.836431807	773.545201424	2098.24583846	466.864205227	-1.18967207069	-0.015820107323
1136.76886148	850.629146921	2363.3980084	376.0	2.29962088073	0.187721577011	0.0357701175707	1199.93078636	921.477531514	2417.7472025	296.33888462	2.98007472251	0.0396286532249
1136.76886148	850.629146921	2363.3980084	376.0	1.66972521934	-0.13684490894	-0.0260756305144	1211.01273695	776.542895663	2402.86026098	415.304628365	0.904494051191	0.0120278464254
1136.76886148	850.629146921	2363.3980084	376.0	1.90822210434	-0.180545366749	-0.0344026994567	1196.62586205	753.238965292	2408.49689161	458.632064273	0.884625747719	0.0117636402622
1136.76886148	850.629146921	2363.3980084	376.0	9.93288951397	0.594886171613	0.11335483453	1264.44445115	1035.99487138	2598.15172135	297.712398815	7.03645345751	0.0935698598073
1136.76886148	850.629146921	2363.3980084	376.0	-7.30154831348	-0.34508630157	-0.0657557739271	1111.09858675	709.07353524	2190.83336098	370.661238985	-0.352528796593	-0.00468788293342
1136.76886148	850.629146921	2363.3980084	376.0	4.45779751697	0.288725543046	0.055016300123	1387.96592746	744.095762873	2468.75350614	336.691815806	2.35685533511	0.0313411613711
1136.76886148	850.629146921	2363.3980084	376.0	-8.8855814423	-0.687158958436	-0.130937301531	885.570117222	838.640354471	2153.39635356	429.185881867	-0.501431326401	-0.00666796976597
1136.76886148	850.629146921	2363.3980084	376.0	-2.81124680389	-0.16234025126	-0.0309337369016	1227.46557208	705.01849605	2296.95705743	364.472989295	0.270832945598	0.00360150193614
1136.76886148	850.629146921	2363.3980084	376.0	2.74383209718	0.30716066558	0.0585290902401	1298.04997506	841.21754836	2428.24568154	288.978158118	2.76745878112	0.0368013135788
1136.76886148	850.629146921	2363.3980084	376.0	-7.80903831162	-0.297827786311	-0.0567507214769	1095.0884488	782.462322194	2178.83935247	301.288581478	-0.385839067126	-0.00513083865859
1136.76886148	850.629146921	2363.3980084	376.0	15.7187280459	0.902998273484	0.172065219795	1370.11994547	1036.13420506	2734.89411398	328.639963456	9.17014530771	0.121943421645
1136.76886148	850.629146921	2363.3980084	376.0	7.27195528941	0.150958254899	0.0287649113755	1300.74884875	802.262740804	2535.26325488	432.25166533	2.56753953961	0.0341428130267
1136.76886148	850.629146921	2363.3980084	376.0	-13.4832079342	-0.491637089159	-0.0936808477819	1041.02458346	682.304278221	2044.73614062	321.407278936	-1.37697520485	-0.0183108404901
1136.76886148	850.629146921	2363.3980084	376.0	-18.4919490772	-0.633955670623	-0.120799479921	989.217022407	646.72625781	1926.3596522	290.416371979	-2.39460790875	-0.031843190276
1136.76886148	850.629146921	2363.3980084	376.0	4.92061184849	0.397715296787	0.0757841647841	1246.14826372	950.611817819	2479.69165083	282.931569293	4.45459953564	0.0592366959526
1136.76886148	850.629146921	2363.3980084	376.0	-18.3757310651	-0.776539220349	-0.147968601439	894.03913676	710.589049996	1929.10634638	324.478159625	-2.29718358358	-0.030547654037
1136.76886148	850.629146921	2363.3980084	376.0	-10.1765238259	-0.367357824996	-0.0699995855556	1079.12065896	733.172112742	2122.88624698	310.593475276	-0.762153753999	-0.0101350233245
1136.76886148	850.629146921	2363.3980084	376.0	4.0482481285	-0.237512638109	-0.0452577435421	1078.32743787	912.897946368	2459.07422405	467.848839807	1.55549813491	0.0206848156238
1136.76886148	850.629146921	2363.3980084	376.0	6.1426423173	0.237707067288	0.0452947917851	1166.32742235	1006.21775196	2508.57309459	336.027920282	4.65036642161	0.0618399790108
1136.76886148	850.629146921	2363.3980084	376.0	7.6447049981	0.6076139835	0.115780103563	1371.41165041	868.776039635	2544.07281407	303.88512403	4.84146038728	0.0643811221713
1136.76886148	850.629146921	2363.3980084	376.0	8.42177246546	0.580570828317	0.110627063323	1344.31207864	898.037038633	2562.43801112	320.088893851	5.1437497786	0.0684009279069
1136.76886148	850.629146921	2363.3980084	376.0	-10.0575466829	-0.382184729353	-0.0728248340992	1060.72532077	754.56454285	2125.6981504	310.408286785	-0.716829090126	-0.00953230173041
1136.76886148	850.629146921	2363.3980084	376.0	13.187732232	0.518734514293	0.0988442290955	1288.66406729	966.487176094	2675.07660932	419.925365945	6.21908931509	0.0827006557858
1136.76886148	850.629146921	2363.3980084	376.0	-7.02269915486	-0.416688115403	-0.0793994122338	997.246676579	878.62251175	2197.42367644	321.55448811	-0.136858353973	-0.00181992491985
1136.76886148	850.629146921	2363.3980084	376.0	-3.69776663614	-0.558841861653	-0.106486635224	891.366085236	1023.48251271	2276.00506537	361.156467421	0.622819258258	0.00828217098748
1136.76886148	850.629146921	2363.3980084	376.0	3.18230209827	-0.0569708542234	-0.0108557267956	1065.03712991	1016.41809405	2438.60847281	357.153248853	3.18695276178	0.0423796909811
1136.76886148	850.629146921	2363.3980084	376.0	2.25032167431	0.0737457592601	0.0140521644932	1300.1466207	766.468332145	2416.58206603	349.967113194	1.46946730919	0.0195407886861
1136.76886148	850.629146921	2363.3980084	376.0	5.0225363905	0.21512233008	0.0409912976525	1161.8080761	998.779062318	2482.10053343	321.513395004	4.31571425157	0.0573898171751
1136.76886148	850.629146921	2363.3980084	376.0	-3.46868179878	-0.663929432238	-0.126510943643	861.225519628	973.682519597	2281.41925185	446.511212627	0.454934703263	0.00604966360722
1136.76886148	850.629146921	2363.3980084	376.0	4.19510072825	0.30547939769	0.0582087266941	1214.59260429	955.404509896	2462.54493546	292.547821281	4.05030654959	0.0538604594361
1136.76886148	850.629146921	2363.3980084	376.0	-17.627711847	-0.780112439087	-0.148649473911	868.32312726	759.485093011	1946.78501768	318.976797414	-2.01426377208	-0.0267854225011
1136.76886148	850.629146921	2363.3980084	376.0	-17.769635236	-0.673987075109	-0.128427415227	975.495693483	646.535755571	1943.43080313	321.39935408	-2.30447589612	-0.0306446262782
1136.76886148	850.629146921	2363.3980084	376.0	-1.70412932331	-0.200776025534	-0.0382576268167	1142.6106327	824.320621651	2323.12264991	356.191395559	0.514842633482	0.00684631161545
1136.76886148	850.629146921	2363.3980084	376.0	-2.51786364242	-0.203743284707	-0.0388230344335	1080.82823762	908.697737082	2303.89086922	314.364894522	0.822578693305	0.0109385464535
1136.76886148	850.629146921	2363.3980084	376.0	-9.66910573966	-0.527855341067	-0.100582191514	950.469547214	850.71829373	2134.87855592	333.690714976	-0.511993704905	-0.00680842692693
1136.76886148	850.629146921	2363.3980084	376.0	-4.98323099166	-0.315268286082	-0.0600739874395	1158.21111067	666.545337558	2245.62442639	420.867978163	-0.118534020673	-0.0015762502749
1136.76886148	850.629146921	2363.3980084	376.0	11.4261741361	0.410621907395	0.0782435036957	1382.54077076	801.81129215	2633.44398037	449.091917464	4.01306386307	0.0533652109451
1136.76886148	850.629146921	2363.3980084	376.0	-6.19287669546	-0.457670410209	-0.0872085385306	959.862169345	939.655158192	2217.03568392	317.518356381	0.0220077802629	0.000292656652432
1136.76886148	850.629146921	2363.3980084	376.0	-1.18290364549	-0.0109820669831	-0.00209261947087	1149.04155145	900.132400822	2335.4412872	286.267334931	1.54847977719	0.0205914863988
1136.76886148	850.629146921	2363.3980084	376.0	-4.86884481147	-0.459466915903	-0.0875508604999	1038.7440334	739.938759893	2248.3278271	469.645033803	-0.111562800365	-0.00148354787719
1136.76886148	850.629146921	2363.3980084	376.0	-19.9000829347	-0.816446458395	-0.155572876981	880.509504235	701.76783779	1893.07984465	310.802502627	-2.62358968136	-0.0348881606563
1136.76886148	850.629146921	2363.3980084	376.0	4.50587921901	0.219189798952	0.0417663488856	1158.89022407	1003.46266085	2469.88986812	307.536983206	4.31068843311	0.0573229844828
1136.76886148	850.629146921	2363.3980084	376.0	-3.71881315157	-0.225583322373	-0.0429846269765	1129.87253483	812.161895728	2275.50765244	333.473221881	0.227003623837	0.0030186652106
1136.76886148	850.629146921	2363.3980084	376.0	-5.24197980787	-0.581609607774	-0.110825001481	872.259828424	1042.7663814	2239.50916202	324.482952197	0.516148918451	0.0068636824262
1136.76886148	850.629146921	2363.3980084	376.0	6.63125765232	0.381401279398	0.0726755486658	1365.56864985	800.32826045	2520.12101969	354.224109387	3.32536707731	0.0442203068791
1136.76886148	850.629146921	2363.3980084	376.0	-9.3582696368	-0.278164432519	-0.0530038933916	1147.4650461	697.875967663	2142.22485018	296.883836419	-0.705835592843	-0.00938611160696
1136.76886148	850.629146921	2363.3980084	376.0	0.238750098961	0.026718534713	0.00509118420598	1360.92674263	683.779059845	2369.04062349	324.334821013	0.692848471821	0.00921341052954
1136.76886148	850.629146921	2363.3980084	376.0	6.40939669885	0.104689115914	0.0199483833678	1116.12390802	1023.06785023	2514.87756233	375.685804087	4.33036920467	0.0575846968706
1136.76886148	850.629146921	2363.3980084	376.0	-10.8762562213	-0.344199813168	-0.0655868546433	1116.47904057	685.72507981	2106.34878548	304.144665095	-0.938653243786	-0.0124820910078
1136.76886148	850.629146921	2363.3980084	376.0	5.58477587142	0.428072770591	0.0815687443962	1312.99237685	873.751881318	2495.38849012	308.644231949	3.91858637515	0.0521088613717
1136.76886148	850.629146921	2363.3980084	376.0	8.96226075622	0.202247739371	0.0385380600935	1231.98999549	903.911071406	2575.21190062	439.310833725	3.73148875062	0.0496208610455
1136.76886148	850.629146921	2363.3980084	376.0	-13.5302738941	-0.796498637767	-0.151771844087	861.67900784	773.410166076	2043.62378466	408.53461074	-1.41115975839	-0.018765422319
1136.76886148	850.629146921	2363.3980084	376.0	-0.471031757623	-0.567439530749	-0.108124910585	888.389022882	1031.7051637	2352.26565322	432.171466637	1.04785656923	0.0139342628887
1136.76886148	850.629146921	2363.3980084	376.0	17.3785746821	1.03803751548	0.197796782675	1413.36641879	1039.49489977	2774.12289633	321.261577765	10.0408412096	0.133521824596
1136.76886148	850.629146921	2363.3980084	376.0	-4.23093521322	-0.274024366356	-0.0522150088331	1091.33218258	836.907403524	2263.40416984	335.16458373	0.19164373383	0.00254845390731
1136.76886148	850.629146921	2363.3980084	376.0	-4.99684827817	-0.179667782813	-0.0342354769079	1229.84946289	676.096942814	2245.30259571	339.356190008	-0.0647468645796	-0.000860995539622
1136.76886148	850.629146921	2363.3980084	376.0	11.3697345449	0.535494148316	0.10203775692	1284.9473139	975.553165904	2632.1100882	371.60960839	6.20471215606	0.0825094701604
1136.76886148	850.629146921	2363.3980084	376.0	-9.75278559724	-0.627639225786	-0.11959588906	944.740423391	758.033992435	2132.90086783	430.126452006	-0.796369760395	-0.0105900234095
1136.76886148	850.629146921	2363.3980084	376.0	-2.26398665177	-0.112636249591	-0.0214626999982	1111.01351565	906.617698628	2309.89099296	292.259778684	1.10924027481	0.0147505355693
1136.76886148	850.629146921	2363.3980084	376.0	12.3813359036	0.706969290977	0.134712136238	1389.30678207	897.682202994	2656.01825456	369.029269492	6.17708482477	0.0821420854358
1136.76886148	850.629146921	2363.3980084	376.0	1.28928483247	0.00431269439083	0.000821778656789	1177.37415753	878.968024336	2393.86894045	337.52675859	1.8250331051	0.0242690572487
1136.76886148	850.629146921	2363.3980084	376.0	11.4286338217	0.23628749838	0.0450242946607	1191.1938476	979.655620691	2633.50211253	462.652644238	4.90966955091	0.0652881589217
1136.76886148	850.629146921	2363.3980084	376.0	14.0748323327	0.883215675201	0.168295669817	1356.61567397	1044.41745968	2696.04231544	295.009181789	8.97210917653	0.119309962454
1136.76886148	850.629146921	2363.3980084	376.0	-0.751987450814	0.0297523626141	0.00566927641274	1243.54996621	803.252169523	2345.62555197	298.823416232	1.06498105421	0.0141619821039
1136.76886148	850.629146921	2363.3980084	376.0	-3.70634561712	-0.322485015502	-0.0614491264294	1054.28870577	868.021224902	2275.8023099	353.492379231	0.312577842272	0.00415662024298
1136.76886148	850.629146921	2363.3980084	376.0	10.753963368	0.482856605566	0.0920077373411	1276.9442168	961.881959572	2617.55696447	378.730788089	5.74107804047	0.0763441228786
1136.76886148	850.629146921	2363.3980084	376.0	-11.0719153615	-0.449346113614	-0.0856223539661	999.051183182	812.122639641	2101.72458126	290.550758433	-0.822866582008	-0.0109423747607
1136.76886148	850.629146921	2363.3980084	376.0	0.571684197576	-0.327094713781	-0.0623274988149	1051.3788169	885.402795444	2376.90918134	440.127568997	0.868547660996	0.0115498359175
1136.76886148	850.629146921	2363.3980084	376.0	-6.44351863128	-0.552910637127	-0.105356447623	907.312136088	972.632763454	2211.1120174	331.167117857	0.0544534934167	0.000724115603946
1136.76886148	850.629146921	2363.3980084	376.0	-0.253517853868	-0.103480981284	-0.0197181747873	1101.8656191	929.99736877	2357.40637249	325.543384619	1.65673266913	0.0220310195363
1136.76886148	850.629146921	2363.3980084	376.0	1.99104371905	-0.150644616283	-0.0287051479197	1143.70279619	861.793278279	2410.454296	404.958221531	1.2739124424	0.0169403250319
1136.76886148	850.629146921	2363.3980084	376.0	-9.3597504919	-0.709550633179	-0.135204007847	858.178586381	891.261438999	2142.18985168	392.749826305	-0.425701371559	-0.00566092249413
1136.76886148	850.629146921	2363.3980084	376.0	2.79752440673	0.0560472343037	0.0106797321463	1373.93530791	688.739405311	2429.51464451	366.839931291	1.16898458928	0.0155450078362
1136.76886148	850.629146921	2363.3980084	376.0	-13.4218064778	-0.616580017215	-0.117488570353	992.842253452	671.074100948	2046.18730141	382.270947015	-1.51500111908	-0.0201462914771
1136.76886148	850.629146921	2363.3980084	376.0	-10.8072358392	-0.553812997388	-0.105528391271	1014.64352274	688.222126013	2107.98001181	405.114363062	-1.04218156421	-0.0138587973965
1136.76886148	850.629146921	2363.3980084	376.0	2.93546568311	0.180650096622	0.0344226556063	1241.37867549	868.375550626	2432.77474589	323.020519776	2.5919843975	0.0344678776264
1136.76886148	850.629146921	2363.3980084	376.0	16.1944758554	0.71597351061	0.136427879308	1336.7204812	992.939294013	2746.13792824	416.47815303	7.76826327001	0.103301373271
1136.76886148	850.629146921	2363.3980084	376.0	-15.9636010371	-0.716716896674	-0.136569530616	888.101778538	778.092534004	1986.11457942	319.92026688	-1.65409665726	-0.021995966187
1136.76886148	850.629146921	2363.3980084	376.0	-11.8537142668	-0.813251253785	-0.154964034639	868.307214721	749.229469681	2083.2475615	465.710877097	-1.37309503669	-0.0182592425092
1136.76886148	850.629146921	2363.3980084	376.0	5.15382154822	0.321617914714	0.0612839014318	1264.29908106	896.925639271	2485.20332423	323.978603901	3.67751281202	0.0489030959045
1136.76886148	850.629146921	2363.3980084	376.0	4.5896158959	0.04097975492	0.00780864232469	1224.48908582	844.790145781	2471.86889908	402.589667473	2.13391842533	0.0283765748049
1136.76886148	850.629146921	2363.3980084	376.0	8.66843297403	0.437318494538	0.0833305058189	1217.1415011	1030.68623925	2568.26758067	320.439840317	6.12997373229	0.0815156081421
1136.76886148	850.629146921	2363.3980084	376.0	4.53822641753	-0.0595215603013	-0.0113417607281	1343.03639682	661.177131439	2470.65436117	466.440832909	1.11524394149	0.0148303715624
1136.76886148	850.629146921	2363.3980084	376.0	-0.761559691024	-0.0251418759285	-0.00479075379734	1170.96224758	869.071647732	2345.39932183	305.365426523	1.33684865306	0.0177772427269
1136.76886148	850.629146921	2363.3980084	376.0	4.79819489015	-0.0434427236814	-0.00827795801856	1056.82483584	1041.73784407	2476.79845087	378.235770966	3.74511325118	0.0498020379146
1136.76886148	850.629146921	2363.3980084	376.0	-8.12948690525	-0.284645494432	-0.0542388518354	1154.37791649	687.315121523	2171.26587679	329.572838781	-0.500789486203	-0.00665943465696
1136.76886148	850.629146921	2363.3980084	376.0	-5.37158169567	-0.287237005601	-0.0547326611283	1078.25061997	845.585483447	2236.44615359	312.610050173	0.0152610267958	0.000202939186114
1136.76886148	850.629146921	2363.3980084	376.0	5.77511359148	-0.11375038518	-0.0216749971761	1127.66306236	905.716472813	2499.88692801	466.507392831	2.12787482968	0.0282962078414
1136.76886148	850.629146921	2363.3980084	376.0	1.45361622897	-0.00891306679125	-0.00169837400748	1343.77507364	691.619956892	2397.75274541	362.357714871	0.828038178937	0.0110111459965
1136.76886148	850.629146921	2363.3980084	376.0	-13.8756018979	-0.651207070025	-0.124086713038	975.98559884	673.069938949	2035.46230949	386.406771704	-1.61973788571	-0.0215390676291
1136.76886148	850.629146921	2363.3980084	376.0	8.08806889278	0.443596628712	0.0845267966296	1250.75305563	975.99612147	2554.55126753	327.80209043	5.40076720494	0.0718187128316
1136.76886148	850.629146921	2363.3980084	376.0	5.10764872072	0.328882618534	0.0626681818853	1310.45323408	842.246572822	2484.11207654	331.412269641	3.2301862061	0.0429546038045
1136.76886148	850.629146921	2363.3980084	376.0	-11.6428501999	-0.460568502137	-0.0877607664133	1057.01464532	687.153152139	2088.23111866	344.0633212	-1.06505857075	-0.0141630129089
1136.76886148	850.629146921	2363.3980084	376.0	0.862565390095	-0.343174576498	-0.0653914970462	977.99362757	1006.62802396	2383.78386165	399.162210127	1.69070132404	0.0224827303728
1136.76886148	850.629146921	2363.3980084	376.0	5.42646060809	0.347418571455	0.0662001851096	1282.7815972	883.392066426	2491.64687034	325.473206715	3.68963363931	0.0490642771185
1136.76886148	850.629146921	2363.3980084	376.0	8.70702588585	0.4711768986	0.0897821834222	1246.62299289	997.866376271	2569.17968478	324.69031562	5.86190197619	0.0779508241514
1136.76886148	850.629146921	2363.3980084	376.0	3.68893135236	0.196248010553	0.037394819084	1340.89013629	764.610827919	2450.58213851	345.081174301	2.05711769977	0.0273552885608
1136.76886148	850.629146921	2363.3980084	376.0	-3.19554388227	-0.272425297514	-0.0519103082152	1120.83748764	778.661790143	2287.87458793	388.375310151	0.302121601896	0.0040175744933
1136.76886148	850.629146921	2363.3980084	376.0	8.52420761145	0.532043332915	0.101380208254	1289.40987329	957.718804774	2564.85896132	317.730283264	5.60838360781	0.0745795692528
1136.76886148	850.629146921	2363.3980084	376.0	-8.31351004773	-0.392784649616	-0.0748446359788	1057.93325934	757.594284826	2166.91667751	351.389133336	-0.432708462464	-0.00575410189447
1136.76886148	850.629146921	2363.3980084	376.0	3.67272385282	-0.127980526374	-0.0243865332267	1173.84189934	837.453624705	2450.19909079	438.903566747	1.38549421626	0.0184241252162
1136.76886148	850.629146921	2363.3980084	376.0	5.74360041409	0.0355710807715	0.00677802606164	1417.60766556	647.074166295	2499.1421462	434.460314346	1.36074153618	0.0180949672365
1136.76886148	850.629146921	2363.3980084	376.0	-9.72291552685	-0.362784484304	-0.069128141064	1107.78174407	689.980541708	2133.60681648	335.844530703	-0.738619071013	-0.00982206211454
1136.76886148	850.629146921	2363.3980084	376.0	-7.57797873677	-0.487531756943	-0.0928985817345	1059.18944996	674.532388064	2184.30020986	450.578371831	-0.619976154509	-0.00824436375676
1136.76886148	850.629146921	2363.3980084	376.0	17.8278725621	0.695129137938	0.132456009516	1345.26813185	971.271839558	2784.74159347	468.201622062	7.53919829637	0.100255296494
1136.76886148	850.629146921	2363.3980084	376.0	-6.21473504887	-0.579225456691	-0.1103707044	910.782047016	915.841810172	2216.51908403	389.895226841	0.0608731286118	0.000809483093242
1136.76886148	850.629146921	2363.3980084	376.0	-10.5929421937	-0.477198393051	-0.0909295718467	1056.2990693	679.235741807	2113.04462356	377.50981246	-0.946956503004	-0.0125925066889
1136.76886148	850.629146921	2363.3980084	376.0	-7.48682319376	-0.346027312118	-0.0659350823395	1115.38743885	700.370762001	2186.45457815	370.6963773	-0.392419090124	-0.00521833896441
1136.76886148	850.629146921	2363.3980084	376.0	-11.9266346917	-0.639800157975	-0.121913139858	920.630117059	792.422202983	2081.52416163	368.471841586	-0.969639940758	-0.0128941481484
1136.76886148	850.629146921	2363.3980084	376.0	9.17348302168	0.581517287898	0.110807410042	1352.74392275	889.604075621	2580.20392344	337.855925065	5.17133050252	0.0687676928526
1136.76886148	850.629146921	2363.3980084	376.0	17.1494732023	0.762202658727	0.145236787105	1329.46409761	1034.35712182	2768.70831652	404.887097081	8.65275464695	0.115063226688
1136.76886148	850.629146921	2363.3980084	376.0	-1.57756675125	-0.138345203548	-0.0263615098224	1254.69374235	690.923792269	2326.11382722	380.496292603	0.421134868767	0.00560019772296
1136.76886148	850.629146921	2363.3980084	376.0	-9.34632965652	-0.579457595887	-0.110414938241	895.118940692	958.010039819	2142.50703944	289.378058929	-0.421935314925	-0.00561084195379
1136.76886148	850.629146921	2363.3980084	376.0	-0.538600959504	-0.271284750629	-0.0516929783973	1019.84224753	972.594760494	2350.66872405	358.231716025	1.43688946117	0.019107572622
1136.76886148	850.629146921	2363.3980084	376.0	20.9538103208	0.814055908881	0.155117360686	1340.91654836	1052.53694209	2858.61994421	465.166453753	9.5236288735	0.126644000977
1136.76886148	850.629146921	2363.3980084	376.0	10.9076553227	0.65718040659	0.125224925036	1357.43513091	918.372950527	2621.18931706	345.381235628	6.00617263165	0.0798693169102
1136.76886148	850.629146921	2363.3980084	376.0	12.7689843617	0.635624144446	0.121117405573	1359.9471171	911.373916629	2665.1799305	393.858896765	6.06681013558	0.0806756666965
1136.76886148	850.629146921	2363.3980084	376.0	2.17041715878	-0.0298057098092	-0.00567944165571	1155.18303507	896.59847738	2414.69360431	362.912091856	1.96896278792	0.0261830157968
1136.76886148	850.629146921	2363.3980084	376.0	8.68516414208	0.113059684672	0.0215433850367	1148.89147161	980.707497168	2568.66300476	439.064035988	4.1063689218	0.0546059697048
1136.76886148	850.629146921	2363.3980084	376.0	6.54350999277	0.482918531555	0.0920195372628	1293.61370898	923.501803245	2518.04719325	300.931681026	4.74786825044	0.0631365458834
1136.76886148	850.629146921	2363.3980084	376.0	4.15577664557	-0.226914176589	-0.0432382196245	1023.47630281	1000.25820636	2461.61555088	437.881041704	2.42082183346	0.0321917797003
1136.76886148	850.629146921	2363.3980084	376.0	-6.13124228824	-0.540441338939	-0.10298043806	946.916959103	858.123245133	2218.49235027	413.452146035	-0.0201901205983	-0.000268485646255
1136.76886148	850.629146921	2363.3980084	376.0	-4.74076652903	-0.207333520928	-0.0395071495671	1169.42489427	749.620308778	2251.35482667	332.309623626	0.0362927615991	0.000482616510626
1136.76886148	850.629146921	2363.3980084	376.0	7.27767884019	0.143352407782	0.0273156264829	1123.53460534	1033.00548749	2535.39852517	378.858432333	4.72280098703	0.0628032046148
1136.76886148	850.629146921	2363.3980084	376.0	7.44147418148	0.207961020067	0.0396267187627	1316.41503112	803.669648181	2539.269661	419.184981698	2.81150376631	0.037387018169
1136.76886148	850.629146921	2363.3980084	376.0	6.10930406354	0.216151224409	0.041187352212	1197.8500799	948.742303857	2507.78517897	361.192795212	3.91081075309	0.0520054621422
1136.76886148	850.629146921	2363.3980084	376.0	2.15461792556	-0.0886872088755	-0.0168992394961	1327.08432605	647.879281105	2414.32020554	439.356598386	0.833735269619	0.0110869051811
1136.76886148	850.629146921	2363.3980084	376.0	13.1828031943	0.929202640505	0.177058429974	1407.93824481	970.677157058	2674.96011655	296.34471468	8.05357986425	0.107095476918
1136.76886148	850.629146921	2363.3980084	376.0	2.22073827791	-0.129270273569	-0.0246322929819	1224.79730962	762.058674102	2415.88289263	429.026908909	0.953234409004	0.0126759894814
1136.76886148	850.629146921	2363.3980084	376.0	-6.47397112893	-0.374757148877	-0.0714095176975	1050.67387823	799.1885939	2210.39230368	360.529831542	-0.116286609665	-0.00154636449023
1136.76886148	850.629146921	2363.3980084	376.0	-0.994547743291	-0.0874417386592	-0.0166619166652	1119.68550064	909.914567762	2339.89288684	310.292818445	1.4235321933	0.018929949379
1136.76886148	850.629146921	2363.3980084	376.0	6.38906899668	0.0432338825197	0.00823816358988	1181.9481002	901.044183193	2514.39713782	431.404854428	2.78101434991	0.036981573802
1136.76886148	850.629146921	2363.3980084	376.0	-7.10684419024	-0.276969860123	-0.0527762690783	1185.26718536	650.988871824	2195.43499435	359.178937165	-0.391283829269	-0.0052032424105
1136.76886148	850.629146921	2363.3980084	376.0	0.247046111148	-0.0544547985158	-0.0103762954489	1351.37742392	641.751337252	2369.23669127	376.107930096	0.602979409114	0.0080183432063
1136.76886148	850.629146921	2363.3980084	376.0	-3.54624848624	-0.162158724226	-0.0308991471468	1192.18399826	761.509230402	2279.5860423	325.892813647	0.18603204071	0.00247383032859
1136.76886148	850.629146921	2363.3980084	376.0	5.17901161973	0.146226134289	0.0278632115643	1112.96178824	1046.40823873	2485.79866588	326.428638905	4.64366683976	0.0617508888266
1136.76886148	850.629146921	2363.3980084	376.0	0.490298449534	-0.601594302455	-0.114633060681	869.83230349	1048.65193324	2374.98571219	456.501475462	1.19955573673	0.0159515390523
1136.76886148	850.629146921	2363.3980084	376.0	-15.5542905653	-0.707832186417	-0.134876559912	881.615943993	802.845986536	1995.78821496	311.32628443	-1.52752789672	-0.020312870967
1136.76886148	850.629146921	2363.3980084	376.0	-3.87811356503	-0.655684440236	-0.124939870472	857.849531635	1004.81298262	2271.74274964	409.080235382	0.463828227533	0.00616792855762
1136.76886148	850.629146921	2363.3980084	376.0	-2.12522480193	-0.340414310377	-0.0648655317029	1089.79086799	768.633532003	2313.17048776	454.746087761	0.373252043335	0.00496345802308
1136.76886148	850.629146921	2363.3980084	376.0	-8.22957231572	-0.484028905969	-0.0922311177533	1015.98137654	752.221406597	2168.90046019	400.697677055	-0.473798258095	-0.00630050875127
1136.76886148	850.629146921	2363.3980084	376.0	7.16221659864	0.321903807922	0.061338378034	1384.30326409	764.694461902	2532.66969285	383.671966861	2.95893125988	0.039347490158
1136.76886148	850.629146921	2363.3980084	376.0	-3.08368570874	-0.180431577345	-0.0343810170246	1181.45210047	763.764176834	2290.51824178	345.301964474	0.276384655457	0.00367532786512
1136.76886148	850.629146921	2363.3980084	376.0	-9.72063739338	-0.66001454785	-0.125764967197	913.008700232	796.550696489	2133.66065784	424.101261121	-0.70299092467	-0.00934828357274
1136.76886148	850.629146921	2363.3980084	376.0	3.23197184381	-0.109204619806	-0.0208088071277	1069.83814313	983.795411655	2439.78236659	386.1488118	2.61928802267	0.0348309577483
1136.76886148	850.629146921	2363.3980084	376.0	2.09532448018	-0.315451584688	-0.0601089147653	1057.60374614	889.543838404	2412.91886544	465.771280891	1.03904899057	0.013817140832
1136.76886148	850.629146921	2363.3980084	376.0	-8.28938826594	-0.365829205376	-0.0697083089513	1035.12924183	837.08587256	2167.48677122	295.271656831	-0.403677883667	-0.00536805696365
1136.76886148	850.629146921	2363.3980084	376.0	0.738805589447	-0.209249224068	-0.0398721844642	1064.70469186	938.921333347	2380.85892499	377.232899784	1.5084095605	0.0200586377726
1136.76886148	850.629146921	2363.3980084	376.0	2.97116694788	0.143638710193	0.0273701810582	1285.62760347	805.603177563	2433.61850887	342.387727841	2.02140173333	0.0268803421986
1136.76886148	850.629146921	2363.3980084	376.0	10.353940604	0.602548916167	0.11481496116	1259.82187962	1050.7780454	2608.10283443	297.502909411	7.3288830502	0.0974585511995
1136.76886148	850.629146921	2363.3980084	376.0	-16.9359117344	-0.851435908324	-0.162240073995	867.261230936	711.753309405	1963.13500777	384.120467426	-2.19710211514	-0.029216783446
1136.76886148	850.629146921	2363.3980084	376.0	-4.18205247213	-0.265184487281	-0.0505305806556	1097.93717227	832.802081355	2264.55946356	333.820209936	0.191309373026	0.00254400762003
1136.76886148	850.629146921	2363.3980084	376.0	-18.6353931745	-0.764866824829	-0.145744440707	879.834044364	744.02298036	1922.96949726	299.112472534	-2.22336309592	-0.029565998616
1136.76886148	850.629146921	2363.3980084	376.0	12.9313690407	0.480827172892	0.09162103142	1357.15552915	857.00257525	2669.01772677	454.85962237	4.88666283147	0.0649822185035
1136.76886148	850.629146921	2363.3980084	376.0	-8.19336105839	-0.622851346385	-0.118683564479	873.111133536	978.861862536	2169.75627633	317.783280255	-0.180740302269	-0.00240346146634
1136.76886148	850.629146921	2363.3980084	376.0	11.4244329665	0.48295329962	0.0920261622751	1328.02858935	891.656304335	2633.4028296	413.717935921	5.06450957876	0.0673472018452
1136.76886148	850.629146921	2363.3980084	376.0	-14.1741601049	-0.58698021744	-0.111848364604	980.987802963	709.502950022	2028.40619077	337.91543779	-1.47457262552	-0.0196086785309
1136.76886148	850.629146921	2363.3980084	376.0	14.8187460304	0.904676621761	0.172385027012	1360.19535209	1053.73306267	2713.62395695	299.695542196	9.30343818855	0.123715933358
1136.76886148	850.629146921	2363.3980084	376.0	-1.63851377134	-0.165005421862	-0.0314415819097	1198.19522101	756.212739441	2324.67340656	370.265446107	0.471686788677	0.0062724307005
1136.76886148	850.629146921	2363.3980084	376.0	4.61592273815	0.0863491295659	0.016453721335	1373.9730191	702.673278067	2472.49063446	395.844337301	1.54944080618	0.0206042660397
1136.76886148	850.629146921	2363.3980084	376.0	-9.74728872466	-0.489114795731	-0.093200227845	993.530250693	788.764494197	2133.03078081	350.73603592	-0.605761105646	-0.00805533385167
1136.76886148	850.629146921	2363.3980084	376.0	-9.28273360817	-0.644318245121	-0.122774055854	863.218082228	976.151556499	2144.01006718	304.640428455	-0.350794930612	-0.00466482620495
1136.76886148	850.629146921	2363.3980084	376.0	-5.13339054644	-0.278884440112	-0.0531410899603	1129.13456183	748.383839983	2242.07555846	364.557156654	0.00891968978904	0.000118612896131
1136.76886148	850.629146921	2363.3980084	376.0	9.48950031426	0.46306624003	0.0882367073228	1327.76840206	879.842752456	2587.67266984	380.061515319	4.64883355562	0.0618195951546
1136.76886148	850.629146921	2363.3980084	376.0	-8.05678502504	-0.648233399287	-0.123520083706	862.28771479	979.921611029	2172.98411158	330.774785759	-0.138323785783	-0.00183941204499
1136.76886148	850.629146921	2363.3980084	376.0	2.80863317922	-0.497318860593	-0.0947635023996	899.506385935	1062.85737844	2429.77718902	467.413424647	1.93316984452	0.0257070458049
1136.76886148	850.629146921	2363.3980084	376.0	-0.329431623279	-0.298503378278	-0.0568794547024	961.467994665	1056.52395858	2355.61222798	337.620274738	2.273565769	0.0302335873537
1136.76886148	850.629146921	2363.3980084	376.0	0.860255317373	-0.162088565726	-0.0308857785301	1223.74912543	723.756480433	2383.72926544	436.223659579	0.744880430594	0.00990532487492
1136.76886148	850.629146921	2363.3980084	376.0	-3.80587926735	-0.182837637523	-0.0348394888574	1163.18742884	792.58242574	2273.44993359	317.680079012	0.165923855911	0.00220643425414
1136.76886148	850.629146921	2363.3980084	376.0	-4.47609815258	-0.314121891832	-0.0598555434131	1107.18886613	755.825253174	2257.60999381	394.595874503	0.101035749878	0.0013435605037
1136.76886148	850.629146921	2363.3980084	376.0	-7.83546551975	-0.504381766686	-0.0961093305423	1009.00783711	747.818467133	2178.21477236	421.38846812	-0.458708416075	-0.00609984595844
1136.76886148	850.629146921	2363.3980084	376.0	0.498513602314	-0.396949841747	-0.0756383082596	1008.09227532	905.152538259	2375.17986895	461.935055372	0.862036899673	0.0114632566446
1136.76886148	850.629146921	2363.3980084	376.0	16.5271108918	0.795222182467	0.151528617086	1334.94027323	1042.11547457	2753.99941806	376.943670268	8.85557054225	0.117760246573
1136.76886148	850.629146921	2363.3980084	376.0	-4.81555267883	-0.220567409937	-0.0420288509789	1202.47071563	681.920121595	2249.5873323	365.196495076	-0.0221142367461	-0.000294072297156
1136.76886148	850.629146921	2363.3980084	376.0	-20.2776293623	-0.750308436281	-0.142970357523	913.176053094	687.187789181	1884.1569199	283.793077627	-2.68325750014	-0.0356816156934
1136.76886148	850.629146921	2363.3980084	376.0	-10.6898791933	-0.719756921905	-0.137148803717	854.033065186	886.059890121	2110.75361645	370.66066114	-0.615819743663	-0.00818909233594
1136.76886148	850.629146921	2363.3980084	376.0	3.06464807779	-0.185415483521	-0.0353306942685	1131.13931939	864.139836269	2435.82784004	440.548684376	1.2977899251	0.0172578447486
1136.76886148	850.629146921	2363.3980084	376.0	2.74246584337	-0.0534821729279	-0.0101909628293	1154.23994742	890.090782298	2428.21339152	383.882661808	1.90412442797	0.0253208035635
1136.76886148	850.629146921	2363.3980084	376.0	3.6963518423	-0.249504374473	-0.0475427542822	990.180376025	1043.09750493	2450.75751423	417.479633271	2.77678843667	0.0369253781473
1136.76886148	850.629146921	2363.3980084	376.0	-13.1800303039	-0.825162228564	-0.157233656357	873.383756277	727.814405794	2051.90143469	450.703272623	-1.63678504594	-0.0217657585896
1136.76886148	850.629146921	2363.3980084	376.0	4.41607271566	0.28597905602	0.0544929603696	1295.68931979	843.506297019	2467.76738301	328.571766199	2.98616067086	0.039709583389
1136.76886148	850.629146921	2363.3980084	376.0	-1.29416206476	-0.429765668718	-0.0818913240697	922.965501966	1049.87771126	2332.81180794	359.968594715	1.59524237752	0.0212133294883
1136.76886148	850.629146921	2363.3980084	376.0	-0.370171945264	-0.169005261551	-0.0322037464845	1246.99913714	677.043888973	2354.64937202	430.606345904	0.543035301227	0.00722121411206
1136.76886148	850.629146921	2363.3980084	376.0	-1.61218724413	-0.327615795584	-0.0624267903171	1021.66477173	938.03149764	2325.29560718	365.599337813	0.827811018835	0.0110081252505
1136.76886148	850.629146921	2363.3980084	376.0	11.9030294942	0.44814971168	0.0853943810366	1398.11862762	796.947107164	2644.71397041	449.648235621	4.17691178773	0.0555440397305
1136.76886148	850.629146921	2363.3980084	376.0	11.2489585645	0.431357480473	0.0821946418585	1286.22723974	927.382937862	2629.25567108	415.645493483	5.18751071643	0.0689828552717
1136.76886148	850.629146921	2363.3980084	376.0	-9.60002084862	-0.764688145625	-0.145710393602	854.688474042	831.480737006	2136.51130686	450.342095811	-0.696247412513	-0.00925860920894
1136.76886148	850.629146921	2363.3980084	376.0	2.2519962364	0.23335112218	0.0444647717569	1258.91315788	862.288313577	2416.6216426	295.420171142	2.61004631104	0.0347080626468
1136.76886148	850.629146921	2363.3980084	376.0	-8.23544969407	-0.605897539443	-0.115453037241	892.587851656	930.241097127	2168.76155435	345.932605567	-0.202520018662	-0.00269308535454
1136.76886148	850.629146921	2363.3980084	376.0	-2.32546176662	-0.109149133607	-0.0207982343001	1248.44892304	726.105139451	2308.43809132	333.884028829	0.316702303616	0.00421146680341
1136.76886148	850.629146921	2363.3980084	376.0	-5.81952592714	-0.368102158056	-0.0701414173125	1045.69958854	821.058313716	2225.85944854	359.101546284	-0.00220903040331	-2.93754042993e-05
1136.76886148	850.629146921	2363.3980084	376.0	3.96324696283	0.284121731765	0.0541390494979	1189.60175726	982.802073783	2457.06530819	284.661477149	4.23280464159	0.0562872957659
1136.76886148	850.629146921	2363.3980084	376.0	5.36274035501	0.119066066971	0.0226878938587	1128.27917747	1007.37847207	2490.14090715	354.483257612	4.07366766739	0.0541711125982
1136.76886148	850.629146921	2363.3980084	376.0	17.2681200257	0.872906592481	0.166331286677	1406.97664736	957.511293613	2771.51241318	407.0244722	8.15128107639	0.108394695165
1136.76886148	850.629146921	2363.3980084	376.0	-10.5199277193	-0.427847863833	-0.0815258886877	1071.86262162	692.81742312	2114.7702462	350.090201461	-0.871179880404	-0.0115848388352
1136.76886148	850.629146921	2363.3980084	376.0	2.45868694308	-0.0720256263651	-0.0137243952677	1317.31775899	678.275457461	2421.50656665	425.913350193	0.907130091198	0.0120629001489
1136.76886148	850.629146921	2363.3980084	376.0	-8.00553447124	-0.625777826697	-0.119241201733	885.517957353	925.551183083	2174.19536615	363.12622571	-0.168382614118	-0.00223913050689
1136.76886148	850.629146921	2363.3980084	376.0	-12.2894347576	-0.530068646248	-0.101003934117	1030.09667095	676.282780579	2072.9497521	366.570300566	-1.23823571549	-0.0164659004719
1136.76886148	850.629146921	2363.3980084	376.0	7.7067837805	0.10366752058	0.0197537196227	1266.17689865	825.377246978	2545.53998278	453.985837155	2.57775390181	0.0342786423113
1136.76886148	850.629146921	2363.3980084	376.0	9.65828341213	0.319114456827	0.0608068705845	1340.46520919	816.639346342	2591.66168621	434.557130674	3.57109741152	0.0474879974936
1136.76886148	850.629146921	2363.3980084	376.0	9.78085852641	0.377900841334	0.0720085444616	1322.01500255	857.671503258	2594.55862402	414.872118209	4.13990540455	0.0550519335711
1136.76886148	850.629146921	2363.3980084	376.0	9.02740950763	0.375622553509	0.0715744194949	1299.73731089	882.64298229	2576.75162492	394.371331731	4.2654093793	0.0567208694056
1136.76886148	850.629146921	2363.3980084	376.0	-1.44771449683	-0.156913185502	-0.0298996161398	1217.32311876	732.306831176	2329.18275282	379.552802878	0.477263632754	0.0063465908611
1136.76886148	850.629146921	2363.3980084	376.0	-3.96386666142	-0.354621727713	-0.0675727377502	1084.28947287	759.443454728	2269.71606267	425.983135074	0.145720050739	0.00193776663216
1136.76886148	850.629146921	2363.3980084	376.0	6.29620859715	0.0267555932588	0.00509824566669	1078.63812128	1045.59594814	2512.20247699	387.968407572	4.26503766236	0.0567159263612
1136.76886148	850.629146921	2363.3980084	376.0	13.8251343849	0.684369232741	0.130405722702	1334.73680977	974.142002456	2690.14095911	381.262146886	7.13052072238	0.094820754287
1136.76886148	850.629146921	2363.3980084	376.0	-3.48172128904	-0.517048774549	-0.0985230134431	909.487985796	1015.99612843	2281.1110768	355.626962577	0.692919748918	0.00921435836327
1136.76886148	850.629146921	2363.3980084	376.0	2.02741234885	-0.139061027756	-0.0264979092523	1232.9043606	736.534007315	2411.31383148	441.875463561	0.898462951356	0.0119476456297
1136.76886148	850.629146921	2363.3980084	376.0	17.0923346445	0.675916302953	0.128795027239	1324.52080174	994.589758986	2767.35790498	448.247344257	7.68417675885	0.10218320158
1136.76886148	850.629146921	2363.3980084	376.0	-3.4872086236	-0.421608637203	-0.0803370116622	1040.65668947	777.976676451	2280.98138924	462.348023319	0.174420662878	0.00231942370849
1136.76886148	850.629146921	2363.3980084	376.0	-13.95446221	-0.475950308	-0.0906917507621	1034.04601977	703.554888982	2033.59852645	295.997617694	-1.42136096602	-0.0189010766757
1136.76886148	850.629146921	2363.3980084	376.0	-7.36260040016	-0.291084663647	-0.0554658276766	1158.23228663	679.070478347	2189.39045718	352.087692203	-0.392427320306	-0.00521844840833
1136.76886148	850.629146921	2363.3980084	376.0	18.4349900342	0.842366553032	0.160511919404	1350.8642659	1045.17601981	2799.09019572	403.049910013	9.32579823421	0.124013274391
1136.76886148	850.629146921	2363.3980084	376.0	6.74227399322	0.481312113117	0.0917134361884	1261.09040338	971.803450061	2522.74477768	289.850924234	5.29884951367	0.0704634243839
1136.76886148	850.629146921	2363.3980084	376.0	12.3867069138	0.572897532396	0.109164926143	1249.64584759	1060.41477125	2656.14519291	346.084574072	7.60892950408	0.101182573193
1136.76886148	850.629146921	2363.3980084	376.0	5.32880359158	-0.0484149150914	-0.00922540302808	1305.28787463	723.324080793	2489.33884636	460.726890936	1.29804710434	0.0172612646853
1136.76886148	850.629146921	2363.3980084	376.0	5.67299714315	0.0271844141258	0.00517995695994	1289.10379804	771.163385361	2497.4735099	437.206326501	1.76779353799	0.0235078927924
1136.76886148	850.629146921	2363.3980084	376.0	-14.5899217043	-0.720339373041	-0.13725978907	873.25571774	815.117800942	2018.58008942	330.206570734	-1.34530910232	-0.0178897487011
1136.76886148	850.629146921	2363.3980084	376.0	2.16965421919	0.1955844445	0.0372683773819	1197.8819901	926.737720007	2414.67557301	290.055862904	3.03549734883	0.0403656562345
1136.76886148	850.629146921	2363.3980084	376.0	0.0198860927178	-0.138475187659	-0.0263862781362	1046.84810519	995.799578915	2363.86799592	321.220311816	2.21554878713	0.0294620849352
1136.76886148	850.629146921	2363.3980084	376.0	-12.6638224943	-0.696022691339	-0.132626275026	915.040682482	751.015705544	2064.10147978	398.045091757	-1.25197706765	-0.0166486312188
1136.76886148	850.629146921	2363.3980084	376.0	5.79673989749	0.164457480994	0.0313371724456	1117.4746323	1050.38777126	2500.39804369	332.535640136	4.85399225513	0.0645477693502
1136.76886148	850.629146921	2363.3980084	376.0	-13.8215969469	-0.55853809762	-0.106428753357	988.835717768	718.941793391	2036.73866143	328.961150269	-1.38086067913	-0.018362509031
1136.76886148	850.629146921	2363.3980084	376.0	-16.6124457613	-0.883712719159	-0.168390380937	888.78188492	657.722549494	1970.77979613	424.275361719	-2.50117141712	-0.0332602582064
1136.76886148	850.629146921	2363.3980084	376.0	12.3087657923	0.852370774372	0.16241821158	1412.56896629	923.621296521	2654.303134	318.112871181	7.04871818965	0.0937329546496
1136.76886148	850.629146921	2363.3980084	376.0	-7.0378152299	-0.305890833354	-0.0582871252581	1068.24249457	836.932989891	2197.06642342	291.890938962	-0.254686824984	-0.00338679288542
1136.76886148	850.629146921	2363.3980084	376.0	23.4306935873	1.00391365333	0.191294522356	1412.79953641	1035.05360497	2917.158554	469.305412624	10.4358331572	0.13877437709
1136.76886148	850.629146921	2363.3980084	376.0	2.87047475545	-0.224278414908	-0.0427359784504	998.456884387	1040.54689371	2431.2387516	392.23497351	2.76077182758	0.0367123913243
1136.76886148	850.629146921	2363.3980084	376.0	4.13358325902	0.0386826104827	0.00737092425357	1106.53215603	999.513470196	2461.09103282	355.045406594	3.49718442169	0.0465051119906
1136.76886148	850.629146921	2363.3980084	376.0	10.0897647183	0.67362928512	0.12835923878	1354.63757173	926.430082923	2601.85930681	320.791652153	6.04750413884	0.0804189380164
1136.76886148	850.629146921	2363.3980084	376.0	1.43526488644	-0.28054328602	-0.0534571810252	1084.72950917	866.20661566	2397.31903014	446.382905317	0.950217393328	0.0126358695921
1136.76886148	850.629146921	2363.3980084	376.0	-4.56230181056	-0.399632406411	-0.076149467685	1019.27641541	852.167255612	2255.57265827	384.128987252	0.205138152125	0.0027279009591
1136.76886148	850.629146921	2363.3980084	376.0	-17.6098598328	-0.697620707063	-0.132930774974	947.676390011	675.621316303	1947.20693183	323.909225516	-2.20983012271	-0.0293860388658
1136.76886148	850.629146921	2363.3980084	376.0	13.458883093	0.524363335259	0.0999167940661	1239.28266963	1054.42773296	2681.48498338	387.774580783	7.42400364939	0.0987234527844
1136.76886148	850.629146921	2363.3980084	376.0	-0.0313512487942	-0.39822445647	-0.0758811845409	994.697449429	942.431526899	2362.65705361	425.528077284	0.88201012988	0.0117288581101
1136.76886148	850.629146921	2363.3980084	376.0	-2.81562613264	-0.533669745047	-0.101690119102	938.318814926	904.272104613	2296.85355646	454.26263692	0.446117889569	0.00593241874427
1136.76886148	850.629146921	2363.3980084	376.0	1.20091495827	-0.256587263907	-0.0488923902262	1089.43467169	880.402569159	2391.78040861	421.943167761	0.993546862694	0.0132120593443
1136.76886148	850.629146921	2363.3980084	376.0	0.692315976407	-0.406655668612	-0.0774877417325	993.388327156	937.426298311	2379.7601904	448.945564933	0.935024325092	0.0124338341103
1136.76886148	850.629146921	2363.3980084	376.0	12.8654950999	0.606969904289	0.115657375055	1410.75180079	834.691703307	2667.46086336	422.017359267	5.21357953431	0.0693295150839
1136.76886148	850.629146921	2363.3980084	376.0	-3.26270713306	-0.231959839128	-0.044199664468	1031.45796908	964.071900601	2286.287253	290.757383322	1.07551446763	0.0143020540908
1136.76886148	850.629146921	2363.3980084	376.0	-4.46487715025	-0.233387967112	-0.0444717925136	1115.19331699	831.253417231	2257.87519076	311.42845653	0.107874833941	0.00143450577049
1136.76886148	850.629146921	2363.3980084	376.0	5.62602721979	-0.0325220652666	-0.0061970398755	1296.54668229	741.082176684	2496.36342367	458.734564689	1.43155611716	0.0190366504941
1136.76886148	850.629146921	2363.3980084	376.0	-2.67858669133	-0.298751777576	-0.0569267868856	1037.90461568	924.989896462	2300.09234389	337.197831743	0.661876543043	0.00880154977451
1136.76886148	850.629146921	2363.3980084	376.0	-9.53253224058	-0.371188456069	-0.0707295076351	1068.64654787	752.314516135	2138.10633128	317.145267271	-0.635136441883	-0.00844596332292
1136.76886148	850.629146921	2363.3980084	376.0	6.01482877929	0.467488019395	0.0890792719884	1308.37112823	895.374840988	2505.55235198	301.806382757	4.32778468024	0.0575503281947
1136.76886148	850.629146921	2363.3980084	376.0	5.73205643648	-0.143772329211	-0.027395641999	1017.86258984	1057.46254028	2498.86931606	423.544185942	3.61446904132	0.0480647478899
1136.76886148	850.629146921	2363.3980084	376.0	-4.99849861944	-0.301923294195	-0.0575311155097	1052.28441155	891.35412931	2245.26359158	301.625050717	0.101981235296	0.00135613344809
1136.76886148	850.629146921	2363.3980084	376.0	3.62443143582	0.0667961181672	0.0127279188581	1242.06792875	831.181275211	2449.05774877	375.808544815	2.01514165884	0.0267970965271
1136.76886148	850.629146921	2363.3980084	376.0	-2.63048144581	-0.294154256227	-0.0560507347994	1009.56226735	970.675421737	2301.2292623	320.991573212	1.04992539534	0.0139617738742
1136.76886148	850.629146921	2363.3980084	376.0	1.42466033673	-0.261428169879	-0.0498148189556	1014.9972798	990.277054839	2397.06840243	391.794067786	1.88817585255	0.0251087214435
1136.76886148	850.629146921	2363.3980084	376.0	8.94155060014	0.346283064251	0.0659838155965	1199.61153767	1014.30660776	2574.72243721	360.804291781	5.5667967757	0.0740265528683
1136.76886148	850.629146921	2363.3980084	376.0	10.4585840042	0.473395615314	0.0902049571863	1228.52210792	1036.17392997	2610.57597446	345.879936564	6.59358717852	0.0876806805654
1136.76886148	850.629146921	2363.3980084	376.0	-3.2551079142	-0.586163170198	-0.111692677248	896.220551065	970.909178628	2286.46685279	419.337123093	0.499718362851	0.00664519099536
1136.76886148	850.629146921	2363.3980084	376.0	-9.59748838023	-0.654683562005	-0.124749154345	925.78980667	773.289353934	2136.57115917	437.491998563	-0.763581642465	-0.010154011203
1136.76886148	850.629146921	2363.3980084	376.0	-13.7142907516	-0.589705206639	-0.112367607972	1001.69344247	674.598440411	2039.27473391	362.982851026	-1.50741703188	-0.0200454392537
1136.76886148	850.629146921	2363.3980084	376.0	14.4559628283	0.655652064288	0.124933701274	1281.00931893	1056.0870416	2705.04994598	367.953585451	8.17076341765	0.108653768852
1136.76886148	850.629146921	2363.3980084	376.0	5.71100690595	-0.00744047388268	-0.0014177732246	1260.66073708	789.409977721	2498.37183188	448.301117076	1.74261844612	0.0231731176346
1136.76886148	850.629146921	2363.3980084	376.0	10.6700054292	0.726677000493	0.138467416252	1408.65675108	873.167363161	2615.57270421	333.748589974	5.78093878238	0.0768741859359
1136.76886148	850.629146921	2363.3980084	376.0	7.40936414824	-0.0692530640242	-0.0131960868949	1069.95166753	1012.09024333	2538.51077312	456.468862259	3.5390811445	0.0470622492619
1136.76886148	850.629146921	2363.3980084	376.0	12.7601114894	0.49669621083	0.0946448572466	1378.16066067	836.777990934	2664.97022921	450.031577609	4.76427875159	0.0633547706329
1136.76886148	850.629146921	2363.3980084	376.0	-0.859824411579	0.0466857318217	0.00889590926481	1313.04292749	734.144832458	2343.07693538	295.889175436	0.738526933186	0.00982083687747
1136.76886148	850.629146921	2363.3980084	376.0	-5.06365798409	-0.680090586275	-0.129590431836	864.295632386	927.4167747	2243.72361645	452.011209367	0.171061192508	0.00227474990038
1136.76886148	850.629146921	2363.3980084	376.0	-13.877193575	-0.746839222013	-0.142309302975	959.044704545	638.541758525	2035.42469183	437.838228758	-1.95208405591	-0.0259585645733
1136.76886148	850.629146921	2363.3980084	376.0	10.9273344908	0.351476095322	0.0669733413342	1231.77760197	970.858072614	2621.65441413	419.018739548	5.28361429823	0.0702608284339
1136.76886148	850.629146921	2363.3980084	376.0	-14.9104014054	-0.742458730202	-0.141474605603	866.121184619	809.168429491	2011.00587854	335.716264433	-1.41840141089	-0.0188617208895
1136.76886148	850.629146921	2363.3980084	376.0	6.46889772433	0.394932057811	0.0752538219914	1334.06337249	840.020015025	2516.28380838	342.200420873	3.64680817673	0.0484947895842
1136.76886148	850.629146921	2363.3980084	376.0	-5.16698746068	-0.640315620192	-0.122011360555	857.234751668	1031.31162672	2241.28152966	352.735151273	0.327437101191	0.00435421677116
1136.76886148	850.629146921	2363.3980084	376.0	3.80297485035	-0.175107755456	-0.0333665692561	1004.61510828	1059.19222621	2453.27744027	389.470105787	3.29995787195	0.0438824185099
1136.76886148	850.629146921	2363.3980084	376.0	3.26075463195	-0.032474000985	-0.00618788128526	1355.94585404	667.192507547	2440.46261843	417.324256845	0.996959545779	0.0132574407683
1136.76886148	850.629146921	2363.3980084	376.0	5.49493796582	0.0674464929128	0.0128518469727	1245.00651011	832.515832321	2493.26526285	415.74292042	2.25208593418	0.0299479512524
1136.76886148	850.629146921	2363.3980084	376.0	-1.28303926702	-0.0296029652252	-0.00564080892248	1320.73543923	696.881867527	2333.07468392	315.457377163	0.391127792261	0.00520116745028
1136.76886148	850.629146921	2363.3980084	376.0	7.7122007745	0.208790325505	0.0397847419026	1345.806899	773.342682775	2545.66800791	426.518426135	2.66275437373	0.0354089677358
1136.76886148	850.629146921	2363.3980084	376.0	-5.65254431816	-0.176768927621	-0.0336831035864	1197.33566536	726.797323849	2229.80588856	305.672899356	-0.153215503542	-0.00203744020668
1136.76886148	850.629146921	2363.3980084	376.0	7.19302590529	0.0275379805799	0.0052473286166	1104.60067337	1004.92774956	2533.39783939	423.869416458	3.86076119678	0.0513399095317
1136.76886148	850.629146921	2363.3980084	376.0	3.27468080949	0.142140054202	0.0270846139866	1132.25829783	1004.90464249	2440.79174943	303.628809106	3.84489668761	0.051128945314
1136.76886148	850.629146921	2363.3980084	376.0	-1.95491364548	-0.251994216808	-0.0480171907028	989.302785594	1026.60527177	2317.19561824	301.287560873	1.85507970435	0.0246686130898
1136.76886148	850.629146921	2363.3980084	376.0	7.61992480121	-0.090811444155	-0.0173040099381	1033.56136008	1063.12009912	2543.4871594	446.805700201	4.10562140149	0.0545960292751
1136.76886148	850.629146921	2363.3980084	376.0	-8.57239470975	-0.411298414614	-0.0783724113213	1017.62977692	824.114495062	2160.79820256	319.053930582	-0.407787046974	-0.00542270009274
1136.76886148	850.629146921	2363.3980084	376.0	7.57797531077	0.082638495462	0.0157466645316	1113.23636068	1019.51236076	2542.49572597	409.747004537	4.31938788756	0.0574386687175
1136.76886148	850.629146921	2363.3980084	376.0	4.6801478173	0.209161282475	0.0398554273009	1163.11708062	992.69768203	2474.00852871	318.193766059	4.17230885301	0.0554828304922
1136.76886148	850.629146921	2363.3980084	376.0	-13.0730666303	-0.609666329046	-0.116171175504	942.719019267	768.187317471	2054.42941202	343.523075286	-1.17673235221	-0.0156480365985
1136.76886148	850.629146921	2363.3980084	376.0	6.97211183368	0.0913855104089	0.0174133975627	1377.7745042	705.432073631	2528.17676062	444.970182793	1.84916671629	0.0245899829294
1136.76886148	850.629146921	2363.3980084	376.0	7.10567647937	0.530737141939	0.101131315156	1285.02609685	958.218504446	2531.3334248	288.0888235	5.39058247134	0.0716832775444
1136.76886148	850.629146921	2363.3980084	376.0	7.92873842523	0.303196602114	0.0577737427809	1320.85675726	829.94652791	2550.78565443	399.982369263	3.41357310701	0.0453932594017
1136.76886148	850.629146921	2363.3980084	376.0	-9.73819411233	-0.687375766887	-0.130978614117	865.03292608	898.106842464	2133.2457227	370.105954153	-0.453120100229	-0.00602553324773
1136.76886148	850.629146921	2363.3980084	376.0	-8.65583218498	-0.619113745211	-0.117971369133	897.917486148	890.247102119	2158.82624293	370.661654664	-0.306543346993	-0.00407637429513
1136.76886148	850.629146921	2363.3980084	376.0	20.1700298908	0.925682860308	0.17638774015	1412.92259766	981.441802026	2840.09609313	445.731693451	8.99596066869	0.119627136552
1136.76886148	850.629146921	2363.3980084	376.0	-0.438874107235	-0.00545616357031	-0.00103966531447	1371.34576872	656.814576549	2353.02566649	324.865321224	0.469017075834	0.00623692919992
1136.76886148	850.629146921	2363.3980084	376.0	-0.761909274006	-0.176710922123	-0.0336720507093	1104.11977395	894.74099717	2345.39105979	346.530288678	1.06289441806	0.0141342342827
1136.76886148	850.629146921	2363.3980084	376.0	12.1798924253	0.462130776284	0.0880584558468	1245.52353843	1005.63844047	2651.25734341	400.095364503	6.3413834967	0.0843269082008
1136.76886148	850.629146921	2363.3980084	376.0	10.1741698794	0.453962451566	0.0865019915331	1216.68273886	1045.93518087	2603.8541367	341.236216969	6.60361917249	0.0878140847405
1136.76886148	850.629146921	2363.3980084	376.0	-16.5687777801	-0.666662667797	-0.127031758345	912.766933908	765.739300693	1971.81184433	293.305609729	-1.77633006632	-0.0236214104564
1136.76886148	850.629146921	2363.3980084	376.0	-3.09580462751	-0.0762929122427	-0.0145375213877	1266.11035825	726.308566472	2290.23182349	297.812898769	0.137841796491	0.00183300261291
1136.76886148	850.629146921	2363.3980084	376.0	1.86925824367	-0.0827245906062	-0.0157630698564	1053.65968434	1018.0963967	2407.5760205	335.819939469	2.93275016481	0.038999337298
1136.76886148	850.629146921	2363.3980084	376.0	4.7111640409	-0.0604505461572	-0.0115187778501	1185.61290903	853.128898468	2474.74156552	435.999758016	1.83030348899	0.0243391421408
1136.76886148	850.629146921	2363.3980084	376.0	6.48506812242	0.214955557808	0.0409595193993	1249.61208412	880.925851636	2516.66597925	386.128043496	3.30599151218	0.0439626530875
1136.76886148	850.629146921	2363.3980084	376.0	-7.08879486292	-0.315827650205	-0.0601805735909	1064.88173402	832.574923971	2195.86157179	298.404913804	-0.246760699976	-0.00328139228692
1136.76886148	850.629146921	2363.3980084	376.0	-8.69368433249	-0.477574148427	-0.0910011715752	992.175852144	808.484421449	2157.93164603	357.271372437	-0.421231876182	-0.00560148771519
1136.76886148	850.629146921	2363.3980084	376.0	1.3284341158	-0.242548145666	-0.0462172533662	1009.06250556	1009.10860255	2394.79419384	376.62308573	2.14782909549	0.0285615571209
1136.76886148	850.629146921	2363.3980084	376.0	-2.49605031358	-0.333413351135	-0.0635315074571	1054.42940126	857.464142917	2304.406405	392.512860826	0.475157843769	0.00631858834799
1136.76886148	850.629146921	2363.3980084	376.0	-5.86967386233	-0.345574943239	-0.0658488840013	1039.17492518	865.979276484	2224.67425324	319.520051578	-0.00974896292533	-0.000129640464433
1136.76886148	850.629146921	2363.3980084	376.0	16.5299549865	0.85911121612	0.163702594535	1362.16684068	1027.88276486	2754.06663534	364.017029809	8.95256477963	0.119050063559
1136.76886148	850.629146921	2363.3980084	376.0	10.5835677238	0.700153349291	0.133413366862	1345.17107482	954.231892167	2613.5298372	314.126870214	6.54100165742	0.0869814050188
1136.76886148	850.629146921	2363.3980084	376.0	4.37279780609	-0.0861635407189	-0.0164183576065	1036.02546863	1053.89099307	2466.74462466	376.828162966	3.67007242094	0.0488041545338
1136.76886148	850.629146921	2363.3980084	376.0	-0.457711317992	0.0282644408182	0.00538575472908	1384.30759909	658.574017113	2352.58046823	309.69885203	0.504838473299	0.00671327757047
1136.76886148	850.629146921	2363.3980084	376.0	-3.05469963693	-0.563529391469	-0.107379838313	905.785298239	974.351671274	2291.20329802	411.066328507	0.530996567119	0.00706112456276
1136.76886148	850.629146921	2363.3980084	376.0	1.16640704756	-0.0952291352046	-0.0181457955801	1300.84362666	674.644036642	2390.96484933	415.477186027	0.748842410506	0.009958010778
1136.76886148	850.629146921	2363.3980084	376.0	-8.29106186164	-0.495995421244	-0.0945113226456	940.614869365	932.906287565	2167.44721749	293.926060559	-0.304044675563	-0.00404314728142
1136.76886148	850.629146921	2363.3980084	376.0	-9.75133572619	-0.53080637721	-0.101144507852	1041.6399861	664.648136875	2132.93513406	426.647011085	-0.957423625925	-0.0127316971533
1136.76886148	850.629146921	2363.3980084	376.0	1.38906606746	-0.165656851149	-0.031565710966	1189.06179566	783.298026027	2396.22716818	423.867346485	0.874409930992	0.0116277916355
1136.76886148	850.629146921	2363.3980084	376.0	-4.19167883553	-0.291373388482	-0.0555208438418	1118.65387501	758.707074884	2264.33195428	386.971004394	0.147223067085	0.00195775355166
1136.76886148	850.629146921	2363.3980084	376.0	-10.5448267536	-0.482758378447	-0.0919890202833	1071.58522039	651.49694316	2114.18178292	391.099619369	-1.01829605195	-0.0135411709036
1136.76886148	850.629146921	2363.3980084	376.0	-4.18813917704	-0.261222609384	-0.049775649654	1182.18448133	679.05005576	2264.4156105	403.181073411	0.0427647368622	0.000568680011466
1136.76886148	850.629146921	2363.3980084	376.0	3.78044115341	-0.00406958660843	-0.000775454765326	1115.23264206	965.823553867	2452.74487933	371.688683401	2.91391809233	0.0387489108023
1136.76886148	850.629146921	2363.3980084	376.0	3.65488713175	0.0689006376276	0.0131289324748	1223.88162122	852.987713454	2449.77753808	372.908203411	2.17933827239	0.0289805621328
1136.76886148	850.629146921	2363.3980084	376.0	17.4956600748	0.74367251839	0.141705891462	1324.55144208	1033.47209508	2776.89009017	418.866553002	8.58455066326	0.11415625882
1136.76886148	850.629146921	2363.3980084	376.0	-8.97969875787	-0.42328207008	-0.080655882256	1056.33719689	729.357830301	2151.1719868	365.476959609	-0.580412010512	-0.00771824482064
1136.76886148	850.629146921	2363.3980084	376.0	9.4087127167	0.53607064967	0.10214760855	1249.18446298	1029.43949269	2585.76333736	307.139381694	6.63022425007	0.0881678756658
1136.76886148	850.629146921	2363.3980084	376.0	-6.16694658125	-0.301746508171	-0.0574974291485	1076.0640677	828.418330861	2217.64851572	313.166117159	-0.0989355085931	-0.00131563176321
1136.76886148	850.629146921	2363.3980084	376.0	-5.10102497214	-0.217303001329	-0.0414068218995	1159.88778421	754.979767881	2242.8404858	327.972933711	-0.0110085027991	-0.000146389664881
1136.76886148	850.629146921	2363.3980084	376.0	-24.0927670446	-0.945436578418	-0.180151787046	862.809174428	641.516845569	1793.9900319	289.664011903	-3.7872751175	-0.0503627010306
1136.76886148	850.629146921	2363.3980084	376.0	15.4832352873	0.520301021179	0.0991427250722	1242.66195942	1050.44293937	2729.32848282	436.223584026	7.54915506759	0.100387700367
1136.76886148	850.629146921	2363.3980084	376.0	-18.1643998689	-0.650008988041	-0.123858419977	959.714859145	684.301201555	1934.10094366	290.084882963	-2.24532488472	-0.0298580436798
1136.76886148	850.629146921	2363.3980084	376.0	2.55524608102	-0.0648831538466	-0.0123634058397	1236.77402451	787.481402944	2423.78864339	399.533215932	1.19037235525	0.0158294196177
1136.76886148	850.629146921	2363.3980084	376.0	4.22570454087	0.101796300593	0.0193971609361	1322.2025234	757.711284336	2463.26822536	383.354417622	1.78591267662	0.0237488387848
1136.76886148	850.629146921	2363.3980084	376.0	-6.51020395702	-0.423855369534	-0.0807651237679	999.298394911	865.582249915	2209.53597774	344.655332912	-0.0528090337499	-0.000702247789227
1136.76886148	850.629146921	2363.3980084	376.0	-11.6958326205	-0.605550718548	-0.115386950943	901.362801188	883.725492171	2086.97893318	301.890639824	-0.795681122351	-0.0105808659887
1136.76886148	850.629146921	2363.3980084	376.0	12.9852743143	0.492638283869	0.0938716242129	1401.20241192	809.151646363	2670.29172293	459.937664643	4.55157085372	0.0605262081612
1136.76886148	850.629146921	2363.3980084	376.0	3.71303374651	-0.404693903991	-0.0771139298763	939.321382231	1045.48779291	2451.15177402	466.342598877	2.17222803171	0.02888601106
1136.76886148	850.629146921	2363.3980084	376.0	-10.7308622657	-0.53448377496	-0.101845231509	999.303426363	730.851119557	2109.78502333	379.630477411	-0.88846269396	-0.0118146634835
1136.76886148	850.629146921	2363.3980084	376.0	-4.41114565403	-0.625489854193	-0.119186328924	856.76115001	1048.06377938	2259.14507987	354.320150476	0.574507985534	0.00763973385018
1136.76886148	850.629146921	2363.3980084	376.0	13.8191755466	0.463078775325	0.088239095908	1274.25268804	963.944716001	2690.00012805	451.802724007	5.99377757585	0.0797044890406
1136.76886148	850.629146921	2363.3980084	376.0	17.7719903709	0.920027162621	0.175310053853	1399.46666229	996.805537615	2783.42087488	387.148674973	8.94296226575	0.118922370555
1136.76886148	850.629146921	2363.3980084	376.0	6.36479194431	0.463497553114	0.088318893505	1339.34321582	855.651955385	2513.82337445	318.828203245	4.00789704842	0.0532965033034
1136.76886148	850.629146921	2363.3980084	376.0	3.08549699562	0.0884529129388	0.0168545946911	1267.53622458	808.404959733	2436.32058295	360.379398631	1.87120405945	0.0248830327055
1136.76886148	850.629146921	2363.3980084	376.0	-14.535765679	-0.813186181412	-0.154951635178	905.757916147	677.82190223	2019.86001184	436.280193461	-1.99900719929	-0.0265825425437
1136.76886148	850.629146921	2363.3980084	376.0	-0.0630548736332	-0.291073315861	-0.0554636653699	1104.54495773	800.490218383	2361.90777077	456.872594664	0.684662824508	0.00910455883654
1136.76886148	850.629146921	2363.3980084	376.0	11.3810432105	0.570781819312	0.108761779594	1290.79477672	983.122696942	2632.37735697	358.459883313	6.45257551478	0.0858055254625
1136.76886148	850.629146921	2363.3980084	376.0	11.8934585469	0.311182577847	0.0592954607178	1227.00503319	961.553277538	2644.48777083	455.9294601	5.08788172259	0.0676580016302
1136.76886148	850.629146921	2363.3980084	376.0	7.70548313435	0.416093509031	0.0792861107147	1349.55518287	832.322113858	2545.50924334	363.631946606	3.83303410192	0.0509711981638
1136.76886148	850.629146921	2363.3980084	376.0	-1.35085593074	-0.277727220581	-0.0529205831901	1013.51618119	976.77125198	2331.47190624	341.184473069	1.34467040856	0.017881255433
1136.76886148	850.629146921	2363.3980084	376.0	1.29035995576	-0.0446102529359	-0.00850042929419	1343.86398572	664.805919945	2393.8943499	385.22444423	0.753815746758	0.0100241455686
1136.76886148	850.629146921	2363.3980084	376.0	-1.96802176753	-0.54971094989	-0.104746751122	881.811127475	1054.3128182	2316.88582114	380.761875466	1.15786187185	0.0153970993597
1136.76886148	850.629146921	2363.3980084	376.0	14.7286126954	0.654089796859	0.124636013121	1328.05557085	972.501458455	2711.49374751	410.936718206	7.06961287848	0.0940108095543
1136.76886148	850.629146921	2363.3980084	376.0	1.59248640762	0.21240740523	0.0404739720332	1235.84112223	880.973390879	2401.03480044	284.220287335	2.58129795962	0.0343257707397
1136.76886148	850.629146921	2363.3980084	376.0	13.3720760322	0.553258762723	0.105422782531	1275.09189845	1005.95995792	2679.43338703	398.381530661	6.89049378998	0.0916289067816
1136.76886148	850.629146921	2363.3980084	376.0	4.03687282785	0.37040561483	0.0705803381917	1392.93347747	759.022980906	2458.80538042	306.848922036	2.62695937274	0.0349329703822
1136.76886148	850.629146921	2363.3980084	376.0	4.66644445148	0.224792569682	0.0428339500156	1286.34148696	835.498457326	2473.68466363	351.844719347	2.74630443618	0.0365200058003
1136.76886148	850.629146921	2363.3980084	376.0	1.38562727624	-0.214302749537	-0.0408351275795	1001.07088553	1037.36532241	2396.14589585	357.709687909	2.58622924132	0.0343913462941
1136.76886148	850.629146921	2363.3980084	376.0	-2.68943121308	-0.305099516457	-0.0581363407883	997.257593691	984.433144486	2299.83604467	318.145306497	1.1343777046	0.0150848099016
1136.76886148	850.629146921	2363.3980084	376.0	-17.9762361144	-0.742874399633	-0.141553810906	948.593521533	645.72382311	1938.54800209	344.230657447	-2.43366799367	-0.0323626062988
1136.76886148	850.629146921	2363.3980084	376.0	-15.622640625	-0.748366073265	-0.142600242619	934.228355127	671.384458687	1994.17283101	388.560017197	-2.01669790599	-0.0268177913031
1136.76886148	850.629146921	2363.3980084	376.0	-4.77462670536	-0.281292770652	-0.0535999944077	1136.20245189	734.458963215	2250.55457594	379.893160836	0.0412625816181	0.000548704542794
1136.76886148	850.629146921	2363.3980084	376.0	-8.8912220243	-0.546942802127	-0.104219283942	950.493920561	830.837403873	2153.26304416	371.931719723	-0.425340378977	-0.00565612206087
1136.76886148	850.629146921	2363.3980084	376.0	-3.03856955233	-0.248826587225	-0.0474136027487	1068.09025677	904.148871799	2291.58451612	319.345387548	0.589263983984	0.00783595723383
1136.76886148	850.629146921	2363.3980084	376.0	14.1269278751	0.626714641861	0.11941971072	1357.79588769	913.965419002	2697.27354045	425.512233759	6.20061350032	0.0824549667595
1136.76886148	850.629146921	2363.3980084	376.0	-5.41483229047	-0.466277096694	-0.0888485321444	1037.49429783	734.693106041	2235.42396989	463.236566019	-0.189967527438	-0.0025261639287
1136.76886148	850.629146921	2363.3980084	376.0	-4.24782952071	-0.472281553912	-0.0899926741448	953.347558244	948.207749223	2263.00489011	361.449582642	0.337961487354	0.00449416871481
1136.76886148	850.629146921	2363.3980084	376.0	-2.72512550794	-0.361806513943	-0.0689417900043	1068.52191366	787.368723233	2298.99244642	443.101809525	0.330846342082	0.0043995524213
1136.76886148	850.629146921	2363.3980084	376.0	12.9949583864	0.679414767157	0.129461655327	1374.22560207	909.602255219	2670.5205961	386.692738809	6.26110114689	0.0832593237618
1136.76886148	850.629146921	2363.3980084	376.0	2.82400130445	0.30224991949	0.0575933535614	1344.9594155	787.069970124	2430.14039899	298.111013367	2.38484881872	0.0317134151425
1136.76886148	850.629146921	2363.3980084	376.0	3.41133918307	0.149367667888	0.0284618269603	1162.23487612	962.915395179	2444.02153071	318.871259413	3.42839950196	0.045590418909
1136.76886148	850.629146921	2363.3980084	376.0	-8.00765772671	-0.573458398885	-0.109271798568	926.49258149	867.066620587	2174.14518517	380.585983093	-0.249387841161	-0.00331632767502
1136.76886148	850.629146921	2363.3980084	376.0	-1.63596363868	-0.0898537064089	-0.0171215141785	1098.60218992	934.972387993	2324.73367635	291.159098429	1.52376548876	0.0202628389462
1136.76886148	850.629146921	2363.3980084	376.0	0.692982335385	-0.42622585189	-0.08121681629	978.884712819	952.702468601	2379.77593911	448.188757695	0.96153839084	0.0127864147718
1136.76886148	850.629146921	2363.3980084	376.0	-3.66405996087	-0.612275413541	-0.116668333373	889.560794741	948.795200866	2276.80168826	438.445692653	0.407519876813	0.00541914729805
1136.76886148	850.629146921	2363.3980084	376.0	-16.0523676435	-0.707973996528	-0.134903581656	901.174188804	757.57257622	1984.01667121	325.269906188	-1.71820487542	-0.022848469088
1136.76886148	850.629146921	2363.3980084	376.0	-10.3117822971	-0.644533767813	-0.12281512344	983.298682284	674.116501164	2119.68955096	462.274367514	-1.20076659352	-0.0159676408713
1136.76886148	850.629146921	2363.3980084	376.0	-6.09906272672	-0.396866985831	-0.0756225201659	1040.09574941	799.188861299	2219.25288139	379.968270679	-0.0658875525718	-0.000876164262923
1136.76886148	850.629146921	2363.3980084	376.0	11.726614747	0.313846221128	0.0598030146967	1242.68795779	939.908042158	2640.54458779	457.948587833	4.84625548657	0.0644448867895
1136.76886148	850.629146921	2363.3980084	376.0	8.41494487204	0.31434700062	0.0598984376181	1329.20124906	825.158708829	2562.27664792	407.916690027	3.47765159818	0.0462453669971
1136.76886148	850.629146921	2363.3980084	376.0	-5.6134819567	-0.512641138275	-0.0976831437262	973.33262339	824.001888103	2230.72908763	433.394576142	-0.0208521210495	-0.000277288843743
1136.76886148	850.629146921	2363.3980084	376.0	-11.0491050318	-0.589126299125	-0.112257297851	948.721277414	782.077899508	2102.26368013	371.464503213	-0.842819411119	-0.0112077049351
1136.76886148	850.629146921	2363.3980084	376.0	-0.0721364149359	-0.0609991514454	-0.0116233139187	1347.97507825	638.910247152	2361.69313781	374.807812403	0.560526417379	0.00745380874175
1136.76886148	850.629146921	2363.3980084	376.0	-10.7102413243	-0.678906037578	-0.129364717526	950.328086804	703.424635127	2110.27237825	456.519656317	-1.19287445755	-0.0158626922547
1136.76886148	850.629146921	2363.3980084	376.0	7.11530310799	0.285843371179	0.0544671057886	1236.30908318	926.691404364	2531.56094035	368.560452805	4.09326598984	0.0544317285884
1136.76886148	850.629146921	2363.3980084	376.0	-9.58791738889	-0.356752936805	-0.0679788370437	1075.83146913	752.042968696	2136.79735979	308.92292196	-0.653452407387	-0.00868952669398
1136.76886148	850.629146921	2363.3980084	376.0	-1.94572237313	-0.225732777564	-0.043013105481	1203.81905335	684.569306115	2317.41284459	429.024485125	0.33803189312	0.00449510496171
1136.76886148	850.629146921	2363.3980084	376.0	6.85940455071	0.293075820123	0.0558452401148	1196.31494346	987.254728372	2525.51303894	341.943367114	4.74894202308	0.063150824775
1136.76886148	850.629146921	2363.3980084	376.0	11.1712402899	0.534114429078	0.101774853102	1282.65333133	977.957540971	2627.41887893	366.808006624	6.20428736943	0.082503821402
1136.76886148	850.629146921	2363.3980084	376.0	1.66447639435	0.187330022228	0.0356955072844	1413.62468023	683.364128821	2402.73621036	305.74740131	1.32963025119	0.0176812533403
1136.76886148	850.629146921	2363.3980084	376.0	15.7293575386	0.722196267715	0.137613618086	1303.01161369	1057.63846861	2735.1453312	374.495248906	8.6473320327	0.114991117456
1136.76886148	850.629146921	2363.3980084	376.0	13.5117812509	0.772880600895	0.147271455963	1406.26343365	903.421323186	2682.73517739	373.050420545	6.65169308958	0.088453365553
1136.76886148	850.629146921	2363.3980084	376.0	3.47219644386	0.185730536025	0.0353907271388	1336.20659079	765.801379434	2445.45983	343.451859775	1.99789742793	0.0265677849459
1136.76886148	850.629146921	2363.3980084	376.0	2.22977699721	0.0270760633912	0.0051593108596	1187.48566788	877.748483216	2416.09651355	350.862362449	2.02755613283	0.0269621826174
1136.76886148	850.629146921	2363.3980084	376.0	-2.51631528225	-0.464743342536	-0.08855627716	977.562906242	885.506035758	2303.92746314	440.858521136	0.479594677175	0.00637758879222
1136.76886148	850.629146921	2363.3980084	376.0	1.18137896193	0.164858186653	0.0314135264201	1245.62383172	851.530367832	2391.31869526	294.164495702	2.12355179263	0.0282387206467
1136.76886148	850.629146921	2363.3980084	376.0	-9.54287753248	-0.528476879752	-0.100700624953	952.029670779	846.308100885	2137.86183085	339.524059191	-0.496434909812	-0.00660152805601
1136.76886148	850.629146921	2363.3980084	376.0	19.0607044191	0.777481120226	0.148148079311	1362.42740175	987.332243395	2813.87831703	464.118671887	8.25454041079	0.109767824612
1136.76886148	850.629146921	2363.3980084	376.0	-13.4188158436	-0.659024287861	-0.125576274364	885.536922899	854.847668702	2046.257982	305.873390402	-1.08847667202	-0.01447442383
1136.76886148	850.629146921	2363.3980084	376.0	3.14301199007	-0.189621333557	-0.0361321138638	1156.15249463	824.913768164	2437.67989118	456.613628381	1.11327959425	0.0148042499236
1136.76886148	850.629146921	2363.3980084	376.0	-3.41924113289	-0.531841260537	-0.101341703608	943.095635248	889.784923552	2282.58773156	449.707172765	0.353037537475	0.00469464810472
1136.76886148	850.629146921	2363.3980084	376.0	-8.47753255962	-0.380703453275	-0.072542578749	1069.27999498	746.721020115	2163.04017273	347.039157627	-0.471381675265	-0.00626837334128
1136.76886148	850.629146921	2363.3980084	376.0	-0.253050976001	-0.0861913673855	-0.0164236599439	1111.4822352	923.99787082	2357.41740667	321.937300656	1.66220762361	0.022103824782
1136.76886148	850.629146921	2363.3980084	376.0	15.0107981768	0.563100775912	0.107298166142	1253.63746838	1054.25761591	2718.16291356	410.267829267	7.76546299653	0.103264135592
1136.76886148	850.629146921	2363.3980084	376.0	-0.0211976192125	-0.273987745143	-0.0522080307056	1077.83152031	884.524438682	2362.89702429	400.541065303	0.835160331356	0.0111058554702
1136.76886148	850.629146921	2363.3980084	376.0	5.10580833228	0.0975166274034	0.018581674429	1205.20826216	889.62812372	2484.06858084	389.232194962	2.75571262566	0.0366451147029
1136.76886148	850.629146921	2363.3980084	376.0	0.995060931418	0.214522293395	0.0408769613939	1320.75561205	781.29213932	2386.91525864	284.867507265	1.76478051799	0.0234678260371
1136.76886148	850.629146921	2363.3980084	376.0	-0.141867885436	-0.0383984085729	-0.00731676992624	1189.40946858	844.301462549	2360.04510562	326.334174494	1.22381230772	0.0162740998367
1136.76886148	850.629146921	2363.3980084	376.0	-5.33664100264	-0.464463873264	-0.0885030246312	1020.32299365	770.748456397	2237.27194123	446.200491178	-0.0803569774883	-0.0010685768283
1136.76886148	850.629146921	2363.3980084	376.0	-0.647083899172	-0.442893474098	-0.0843928113753	947.302227609	999.410604437	2348.10484042	401.39200837	1.10875566481	0.0147440912874
1136.76886148	850.629146921	2363.3980084	376.0	-14.6914802175	-0.707442895805	-0.13480238106	944.85133968	683.364038193	2016.17985754	387.964479664	-1.7775167474	-0.0236371907898
1136.76886148	850.629146921	2363.3980084	376.0	2.98572412868	-0.359046945982	-0.0684159576947	982.139581566	995.277131868	2433.962553	456.54583956	1.73547943718	0.023078184005
1136.76886148	850.629146921	2363.3980084	376.0	1.69255058892	-0.0850927832353	-0.0162143260738	1128.34642369	908.030293473	2403.39971531	367.02299815	1.80354715338	0.0239833398056
1136.76886148	850.629146921	2363.3980084	376.0	-2.38814968734	-0.246975293968	-0.0470608410762	1162.18647728	730.960052086	2306.95652625	413.809996888	0.345274934702	0.00459142200401
1136.76886148	850.629146921	2363.3980084	376.0	-6.48458733433	-0.33380645626	-0.0636064131592	1101.20123373	740.090671361	2210.14140049	368.849495398	-0.190816961676	-0.00253745959675
1136.76886148	850.629146921	2363.3980084	376.0	-3.76993437574	-0.229782353471	-0.0437847472314	1122.41448938	823.140723371	2274.29945445	328.744241699	0.222565247227	0.00295964424505
1136.76886148	850.629146921	2363.3980084	376.0	8.54157868619	0.275250480472	0.0524486433827	1199.37009015	979.20281908	2565.26950896	386.696599722	4.78669915319	0.0636529142711
1136.76886148	850.629146921	2363.3980084	376.0	-4.53028328588	-0.277927776852	-0.0529587989429	1095.41508659	821.108528735	2256.32938345	339.805768123	0.146058553735	0.00194226800179
1136.76886148	850.629146921	2363.3980084	376.0	17.3585612448	0.635492745732	0.121092367708	1293.4441272	1027.6285502	2773.64989915	452.577221751	7.96054513293	0.105858312938
1136.76886148	850.629146921	2363.3980084	376.0	2.05468994241	-0.410669456549	-0.0782525641291	983.671816065	958.971104219	2411.95850958	469.315589295	1.16316600799	0.0154676330849
1136.76886148	850.629146921	2363.3980084	376.0	-4.94521065051	-0.362085569977	-0.0689949637914	1051.79351519	817.49861441	2246.52299838	377.230868773	0.114685483978	0.00152507292525
1136.76886148	850.629146921	2363.3980084	376.0	16.23118405	0.959383790915	0.182809411379	1414.24170335	986.987359327	2747.00548898	345.776426306	8.81264587192	0.117189439786
1136.76886148	850.629146921	2363.3980084	376.0	-13.0105705323	-0.591991630481	-0.112803283247	941.090814938	788.572023243	2055.90644356	326.243605378	-1.12037435849	-0.0148985951927
1136.76886148	850.629146921	2363.3980084	376.0	-1.48475441393	-0.420932972259	-0.0802082645311	995.552762719	900.411616315	2328.30735215	432.342973119	0.635766566176	0.00845434263531
1136.76886148	850.629146921	2363.3980084	376.0	7.57885453886	0.218717805564	0.0416764111212	1295.89377566	830.107922596	2542.51650563	416.514807381	3.04742495357	0.0405242679997
1136.76886148	850.629146921	2363.3980084	376.0	-8.80313894149	-0.571090109646	-0.108820523942	953.264996553	797.4102405	2155.34479798	404.669560928	-0.503241284143	-0.00669203835297
1136.76886148	850.629146921	2363.3980084	376.0	16.6918615544	0.852883370277	0.162515886105	1394.48287422	966.837689254	2757.89313194	396.572568471	8.11786851187	0.107950379147
1136.76886148	850.629146921	2363.3980084	376.0	4.55243789053	0.25872872371	0.0493004427802	1401.72258943	722.794830621	2470.99023484	346.472814785	2.17024121635	0.028859590643
1136.76886148	850.629146921	2363.3980084	376.0	-4.48725747233	-0.355884597569	-0.0678133760611	1028.84061973	887.181992736	2257.34625467	341.323642198	0.220492938127	0.00293208694317
1136.76886148	850.629146921	2363.3980084	376.0	3.94661934241	0.373449212872	0.071160292087	1339.84812369	817.687989251	2456.67233134	299.136218395	3.01026453748	0.0400301135303
1136.76886148	850.629146921	2363.3980084	376.0	5.0752409854	0.207488483725	0.0395366775391	1288.45419569	828.723061541	2483.34615277	366.168895544	2.69085199316	0.035782606292
1136.76886148	850.629146921	2363.3980084	376.0	17.4426017088	0.736458434575	0.140331256588	1347.18466045	988.564565704	2775.6361098	439.886883646	7.92773748707	0.105422041051
1136.76886148	850.629146921	2363.3980084	376.0	-7.64360161951	-0.589146411686	-0.112261130276	914.721088754	882.779021104	2182.74927996	385.249170098	-0.178283177871	-0.00237078693977
1136.76886148	850.629146921	2363.3980084	376.0	9.31532660396	0.723667720092	0.137894001542	1409.00763772	866.635250168	2583.55625184	307.913363952	5.50531373912	0.0732089592968
1136.76886148	850.629146921	2363.3980084	376.0	-18.6683126455	-0.786902828726	-0.149943374376	863.231067035	760.01119082	1922.19147913	298.949221279	-2.19440118177	-0.0291808667789
1136.76886148	850.629146921	2363.3980084	376.0	-6.49566938231	-0.607734653691	-0.115803097121	898.330651011	913.872194565	2209.87948759	397.676642011	0.0166499123983	0.000221408409551
1136.76886148	850.629146921	2363.3980084	376.0	10.3414261074	0.371107236508	0.0707140313467	1256.93654897	941.338006306	2607.80706706	409.532511787	4.97785832484	0.0661949245325
1136.76886148	850.629146921	2363.3980084	376.0	11.3140608488	0.44492658227	0.0847802176581	1222.12774318	1034.56483138	2630.79429717	374.101722607	6.54734093343	0.0870657039019
1136.76886148	850.629146921	2363.3980084	376.0	8.3233995732	0.403620798938	0.0769094510171	1260.10784595	945.15868684	2560.11306815	354.846535359	4.92065849101	0.0654342884442
1136.76886148	850.629146921	2363.3980084	376.0	-10.1894328956	-0.426432862684	-0.0812562619444	1001.1903767	837.935620499	2122.58115428	283.455157077	-0.686444548858	-0.0091282519795
1136.76886148	850.629146921	2363.3980084	376.0	3.54880682983	-0.403806703747	-0.0769448749519	936.403089621	1051.17887416	2447.27043834	459.688474561	2.22851600193	0.0296345213022
1136.76886148	850.629146921	2363.3980084	376.0	9.29920313899	0.618311429139	0.117818488784	1336.53811577	927.110151737	2583.17519019	319.526922677	5.72209982946	0.0760917530514
1136.76886148	850.629146921	2363.3980084	376.0	1.7235319863	-0.127700261195	-0.0243331290386	1269.46723541	689.716519083	2404.13192904	444.948174552	0.813488725193	0.010817669218
1136.76886148	850.629146921	2363.3980084	376.0	-12.3756767212	-0.411712858717	-0.0784513831397	1050.89276832	734.329718614	2070.91151125	285.68902431	-1.12993234862	-0.0150256961253
1136.76886148	850.629146921	2363.3980084	376.0	2.2206658615	-0.502736429146	-0.0957958134806	908.948651252	1039.63861537	2415.88118115	467.293914522	1.59695610125	0.0212361183677
1136.76886148	850.629146921	2363.3980084	376.0	2.592307857	0.110571480675	0.0210692607993	1414.84620575	665.355926424	2424.66456067	344.462428488	1.21217448016	0.0161193414914
1136.76886148	850.629146921	2363.3980084	376.0	1.42547390652	-0.422124104329	-0.0804352332944	922.378102938	1062.49922461	2397.08763032	412.210302769	2.0851615267	0.0277282117913
1136.76886148	850.629146921	2363.3980084	376.0	-10.8234922686	-0.607050170682	-0.115672669718	898.326526355	895.937935636	2107.59580769	313.331345695	-0.637497356062	-0.00847735845827
1136.76886148	850.629146921	2363.3980084	376.0	3.03549800542	0.0705455197558	0.0134423627583	1147.97363206	948.850416465	2435.13890781	338.314859278	2.93252273945	0.0389963130246
1136.76886148	850.629146921	2363.3980084	376.0	-2.18286679611	-0.545807922993	-0.104003034107	893.629039646	1032.22430087	2311.80817802	385.954837502	0.92340234834	0.0122792865471
1136.76886148	850.629146921	2363.3980084	376.0	-0.273308887662	-0.103398232128	-0.0197024070366	1066.87627283	980.149892786	2356.93863159	309.912465979	2.13164877201	0.0283463932448
1136.76886148	850.629146921	2363.3980084	376.0	4.3857867889	0.128514444337	0.0244882706434	1234.48787224	863.173494761	2467.05160602	369.390239022	2.56838036825	0.0341539942586
1136.76886148	850.629146921	2363.3980084	376.0	-7.14584772629	-0.635032252256	-0.121004621238	870.086745342	974.970922616	2194.51318556	349.455517597	-0.00395203723447	-5.25536866286e-05
1136.76886148	850.629146921	2363.3980084	376.0	0.286708324892	-0.223155972218	-0.0425220983648	1192.5421308	710.670897367	2370.17406724	466.961039076	0.618028227693	0.00821846047465
1136.76886148	850.629146921	2363.3980084	376.0	0.216758917784	0.0468551153289	0.00892818508554	1360.07158273	691.110400966	2368.52088435	317.338900646	0.757917438075	0.0100786893361
1136.76886148	850.629146921	2363.3980084	376.0	-9.36903788027	-0.411623395074	-0.0784343359515	1099.14833288	666.081934663	2141.97035373	376.740086193	-0.753464966708	-0.0100194809403
1136.76886148	850.629146921	2363.3980084	376.0	-14.0230144771	-0.793718497424	-0.151242091735	891.428297404	716.194196517	2031.97836353	424.35586961	-1.71773478276	-0.0228422178559
1136.76886148	850.629146921	2363.3980084	376.0	18.229019469	0.861214272813	0.164103329423	1370.6430095	1017.72724636	2794.22229148	405.852035622	9.0016770658	0.119703152471
1136.76886148	850.629146921	2363.3980084	376.0	-9.12284644533	-0.322920102926	-0.0615320318075	1114.34287086	715.632215136	2147.7888372	317.813751204	-0.620947833908	-0.00825728502538
1136.76886148	850.629146921	2363.3980084	376.0	-3.61660374154	-0.207899651149	-0.0396150249904	1137.59355794	817.305386945	2277.9232676	323.024322721	0.223653841082	0.00297412022716
1136.76886148	850.629146921	2363.3980084	376.0	-8.79016095099	-0.508054877598	-0.0968092373472	932.673120562	938.583134772	2155.65151955	284.395264217	-0.390267129641	-0.00518972246864
1136.76886148	850.629146921	2363.3980084	376.0	-12.0172325441	-0.66641870384	-0.126985271311	866.853209526	911.149961791	2079.38297379	301.379802472	-0.805178682225	-0.0107071633275
1136.76886148	850.629146921	2363.3980084	376.0	18.8267761947	0.901629943922	0.171804486266	1398.49147123	991.000116365	2808.34966203	418.858074437	8.88402431369	0.118138621193
1136.76886148	850.629146921	2363.3980084	376.0	14.6089812226	0.888367991195	0.169277437347	1354.04974407	1055.14784338	2708.66637966	299.468792212	9.22292505319	0.122645279963
1136.76886148	850.629146921	2363.3980084	376.0	11.053111575	0.65242006875	0.124317848466	1366.61909612	903.865277148	2624.62702723	354.142653963	5.85077495086	0.0778028583891
1136.76886148	850.629146921	2363.3980084	376.0	-7.21093343746	-0.19549530097	-0.0372513911909	1229.99245435	651.94276221	2192.97495115	311.039734591	-0.429045025326	-0.00570538597509
1136.76886148	850.629146921	2363.3980084	376.0	2.87695871546	-0.16846494655	-0.0321007901201	1137.86885428	863.086271101	2431.39199339	430.436868005	1.32481569867	0.0176172300356
1136.76886148	850.629146921	2363.3980084	376.0	11.5131047423	0.51069845012	0.0973129668674	1240.22740157	1039.09265855	2635.49849659	356.17843647	6.92795426168	0.0921270513522
1136.76886148	850.629146921	2363.3980084	376.0	-7.78480996271	-0.330661459555	-0.0630071378726	1129.48786616	689.434469314	2179.41196479	360.48962931	-0.445918491845	-0.00592976717878
1136.76886148	850.629146921	2363.3980084	376.0	5.80467385921	0.164193656513	0.0312869010125	1298.9322714	805.257730435	2500.58555478	396.395552946	2.46836948356	0.0328240622813
1136.76886148	850.629146921	2363.3980084	376.0	-5.15226551189	-0.397441879786	-0.0757320655079	1029.49287092	826.775043443	2241.62946791	385.361553546	0.0967611063769	0.00128671684012
1136.76886148	850.629146921	2363.3980084	376.0	16.1524473281	0.71722080183	0.136665549129	1362.88529796	950.642072402	2745.14462686	431.617256496	7.23381615502	0.0961943637636
1136.76886148	850.629146921	2363.3980084	376.0	8.2442248573	0.28507551932	0.0543207925534	1306.08036975	841.756865083	2558.24185449	410.404619655	3.46846376403	0.0461231883514
1136.76886148	850.629146921	2363.3980084	376.0	8.51225599559	0.117444911636	0.0223789846868	1103.70936012	1056.8302956	2564.57649707	404.036841352	5.05447955262	0.067213823838
1136.76886148	850.629146921	2363.3980084	376.0	8.62494404154	0.416044763836	0.0792768223772	1380.23239496	799.900666548	2567.23976411	387.106702594	3.70905056353	0.049322480898
1136.76886148	850.629146921	2363.3980084	376.0	-4.40593775322	-0.415802293996	-0.0792306200449	1008.77915294	859.150666371	2259.26816329	391.338343978	0.232968302872	0.00309798275096
1136.76886148	850.629146921	2363.3980084	376.0	-9.78518258494	-0.385713700557	-0.0734972752585	1048.81303746	776.299627812	2132.13519807	307.022532798	-0.654161431676	-0.00869895520846
1136.76886148	850.629146921	2363.3980084	376.0	-0.0311097976182	-0.115743804849	-0.0220548408629	1018.50001673	1054.3209564	2362.66276006	289.841786937	2.95939612763	0.03935367191
1136.76886148	850.629146921	2363.3980084	376.0	5.05712608763	0.192844563948	0.036746296484	1175.97768777	967.136334849	2482.91802564	339.80400302	3.87534451968	0.0515338366978
1136.76886148	850.629146921	2363.3980084	376.0	0.366955630518	-0.161209583754	-0.0307182895873	1251.0067245	680.586411003	2372.07063046	440.477494965	0.633831985782	0.00842861683221
1136.76886148	850.629146921	2363.3980084	376.0	-5.8831551248	-0.606013363472	-0.115475107369	869.920563405	1027.81234873	2224.35563735	326.622725214	0.249119820336	0.0033127635683
1136.76886148	850.629146921	2363.3980084	376.0	-10.1761292327	-0.262016339033	-0.0499268938705	1180.9406092	654.870322306	2122.89557278	287.084641283	-0.896051842756	-0.0119155830154
1136.76886148	850.629146921	2363.3980084	376.0	6.13143797142	-0.0428655568658	-0.00816797958571	1097.62167918	979.662371868	2508.3082913	431.024240258	3.16268770947	0.0420570174132
1136.76886148	850.629146921	2363.3980084	376.0	-8.20779693678	-0.173341116156	-0.033029938292	1247.59834495	639.340762391	2169.41509906	282.475991721	-0.640577035518	-0.00851831164253
1136.76886148	850.629146921	2363.3980084	376.0	3.32185052099	-0.0736319395221	-0.0140304762809	1133.08507977	910.656488265	2441.90655746	398.164989422	2.06781699226	0.0274975663865
1136.76886148	850.629146921	2363.3980084	376.0	-8.82348090213	-0.684534888016	-0.130437288113	855.093159117	942.559355342	2154.86403649	357.21152203	-0.259788866769	-0.00345463918575
1136.76886148	850.629146921	2363.3980084	376.0	-3.36246323866	-0.286820373078	-0.054653272309	1162.66612429	688.956262964	2283.92961919	432.307231931	0.135133405383	0.00179698677371
1136.76886148	850.629146921	2363.3980084	376.0	-5.94984586134	-0.640240508294	-0.121997048074	884.398377512	914.367445412	2222.77946981	424.013646888	0.0691912386754	0.000920096258981
1136.76886148	850.629146921	2363.3980084	376.0	-15.0515335065	-0.770835774651	-0.146881816816	882.039163558	748.466046737	2007.67036528	377.165154979	-1.66505644007	-0.0221417079797
1136.76886148	850.629146921	2363.3980084	376.0	-11.6614878523	-0.808812601412	-0.154118254842	865.273727265	759.394210526	2087.79063675	463.12269896	-1.29560651511	-0.0172288100414
1136.76886148	850.629146921	2363.3980084	376.0	2.94768680586	-0.000760081650601	-0.000144832631593	1177.10160181	882.275109842	2433.06357967	373.686868013	2.05930844778	0.0273844208482
1136.76886148	850.629146921	2363.3980084	376.0	20.1134708437	1.06218930711	0.202398877116	1416.98284486	1057.61788989	2838.75937774	364.158642997	10.7523341377	0.142983166725
1136.76886148	850.629146921	2363.3980084	376.0	6.2004640516	0.0633523946524	0.012071721542	1180.87261852	909.96067896	2509.93965231	419.106354824	2.92153060653	0.0388501410443
1136.76886148	850.629146921	2363.3980084	376.0	7.11338637518	0.368186323432	0.0701574549222	1229.93274761	970.565443307	2531.51564032	331.017449404	4.89726666982	0.0651232269922
1136.76886148	850.629146921	2363.3980084	376.0	-4.14475995086	-0.610157835785	-0.116264831514	884.263380885	973.206598778	2265.44083427	407.970854607	0.394470016883	0.00524561192663
1136.76886148	850.629146921	2363.3980084	376.0	-15.9570417866	-0.760882991227	-0.144985326072	875.416697246	767.123648091	1986.26960062	343.72925528	-1.71328466768	-0.0227830407937
1136.76886148	850.629146921	2363.3980084	376.0	-8.75020289922	-0.539700951637	-0.102839358162	1044.81072077	655.425857158	2156.59588735	456.359309417	-0.896651025787	-0.0119235508748
1136.76886148	850.629146921	2363.3980084	376.0	-4.60565542342	-0.262839932016	-0.0500838285092	1073.52870159	882.939108033	2254.54803985	298.080230228	0.177944884904	0.00236628836308
1136.76886148	850.629146921	2363.3980084	376.0	6.27756946901	0.4652513893	0.0886530848514	1265.98782512	955.335332267	2511.76196021	290.438802819	4.97853441177	0.0662039150501
1136.76886148	850.629146921	2363.3980084	376.0	-11.6414198898	-0.477987337703	-0.091079904288	1037.21988525	706.650882263	2088.26492258	344.394155064	-1.03370074142	-0.0137460204976
1136.76886148	850.629146921	2363.3980084	376.0	-3.23208759652	-0.207463990083	-0.0395320103054	1110.38471858	864.008716964	2287.01091452	312.617478972	0.409605033941	0.00544687545134
1136.76886148	850.629146921	2363.3980084	376.0	-8.13307334562	-0.502646004814	-0.0957785832344	998.709181282	769.516217885	2171.18111493	402.955715762	-0.435830871583	-0.00579562329232
1136.76886148	850.629146921	2363.3980084	376.0	3.20820911174	-0.0771448021347	-0.0146998479677	1316.58629001	676.317665565	2439.22075865	446.316803083	0.984644843209	0.0130936814256
1136.76886148	850.629146921	2363.3980084	376.0	-5.7244850984	-0.289045382831	-0.0550772452042	1154.33218026	693.121064334	2228.10564159	380.652397004	-0.14444324998	-0.00192078789867
1136.76886148	850.629146921	2363.3980084	376.0	-7.4062832474	-0.573400766293	-0.109260816748	898.144909007	967.891681088	2188.35805764	322.321467541	-0.085810375215	-0.00114109541509
1136.76886148	850.629146921	2363.3980084	376.0	6.00874763705	0.448796635323	0.0855176515478	1296.69971095	904.077691322	2505.40863039	304.631228116	4.34299831727	0.0577526371977
1136.76886148	850.629146921	2363.3980084	376.0	13.5961674296	0.627893344618	0.119644311093	1273.34592232	1051.51228822	2684.72955865	359.871348113	7.87842390818	0.104766275375
1136.76886148	850.629146921	2363.3980084	376.0	-0.316806695973	-0.160372338261	-0.0305587534797	1270.7625577	651.056339168	2355.91060526	434.091708395	0.519474839139	0.00690791009493
1136.76886148	850.629146921	2363.3980084	376.0	9.26493406904	0.581005515917	0.110709892515	1386.57763866	846.140372723	2582.36527567	349.647264291	4.77702422808	0.0635242583521
1136.76886148	850.629146921	2363.3980084	376.0	3.31120701942	-0.027852999071	-0.00530735500591	1269.83276799	767.120912271	2441.65500915	404.701328893	1.29800259797	0.0172606728453
1136.76886148	850.629146921	2363.3980084	376.0	1.40211575615	-0.149304820657	-0.0284498514971	1279.36463963	653.639418358	2396.53558426	463.531526275	0.713143423311	0.0094832902036
1136.76886148	850.629146921	2363.3980084	376.0	1.31772235669	0.116090153065	0.0221208370933	1217.58809484	869.402119094	2394.54103234	307.550818406	2.12737931541	0.028289618556
1136.76886148	850.629146921	2363.3980084	376.0	-4.53478304038	-0.49699317534	-0.0947014434718	996.211963541	790.120115517	2256.22303634	469.890957282	0.0154262372861	0.000205136134123
1136.76886148	850.629146921	2363.3980084	376.0	7.16070558104	0.541841738705	0.103247282528	1381.3406994	832.697023086	2532.63398149	318.596259009	4.2147905187	0.0560477462593
1136.76886148	850.629146921	2363.3980084	376.0	6.20472414887	0.444879388053	0.0847712248577	1368.24495653	814.832043182	2510.04033536	326.963335649	3.59003134308	0.0477397784984
1136.76886148	850.629146921	2363.3980084	376.0	-3.70671731083	-0.246382790248	-0.046947940215	1179.33191358	698.609678676	2275.7935253	397.851933048	0.139423491825	0.00185403579555
1136.76886148	850.629146921	2363.3980084	376.0	-9.52120735139	-0.526561252006	-0.100335604422	1021.60950877	701.134529812	2138.37398348	415.629944903	-0.813143125149	-0.0108130734727
1136.76886148	850.629146921	2363.3980084	376.0	15.3364040123	0.755868816792	0.144029881249	1320.29912717	1043.13365935	2725.85827539	362.425488871	8.55210221568	0.113724763506
1136.76886148	850.629146921	2363.3980084	376.0	8.40408889232	0.706973989724	0.134713031579	1412.24186318	852.92966361	2562.02007791	296.848551117	5.17040692434	0.0687554112279
1136.76886148	850.629146921	2363.3980084	376.0	12.5466864489	0.913657071854	0.174096240826	1406.16010462	963.252462187	2659.92614605	290.513579247	7.80081529701	0.103734245971
1136.76886148	850.629146921	2363.3980084	376.0	16.3956502779	0.671557297424	0.127964424052	1350.59895315	948.862609417	2750.89248053	451.430917963	7.02269879037	0.0933869519996
1136.76886148	850.629146921	2363.3980084	376.0	11.6856611431	0.394612120132	0.0751928582568	1282.67096545	918.188389287	2639.57669113	438.717336391	4.97481013842	0.0661543901386
1136.76886148	850.629146921	2363.3980084	376.0	3.43534241795	-0.12759695292	-0.0243134437729	1193.04943685	813.24511472	2444.58882269	438.294271121	1.23301779235	0.0163965131961
1136.76886148	850.629146921	2363.3980084	376.0	10.3131257674	0.521858320426	0.0994394665445	1328.05903585	903.723371123	2607.13821739	375.355810417	5.22104074293	0.0694287332836
1136.76886148	850.629146921	2363.3980084	376.0	1.78144174006	-0.486843527672	-0.0927674404864	915.007098306	1037.3614426	2405.50056701	453.132026101	1.58869097357	0.0211262097549
1136.76886148	850.629146921	2363.3980084	376.0	-3.81668129464	-0.305972482167	-0.0583026833397	1079.72996611	825.741166404	2273.1946387	367.723506187	0.26773514622	0.00356030779549
1136.76886148	850.629146921	2363.3980084	376.0	-7.6887822829	-0.672591995618	-0.128161584531	854.948010523	969.042175967	2181.68148106	357.691294567	-0.0739775245495	-0.00098374367752
1136.76886148	850.629146921	2363.3980084	376.0	-13.4017484887	-0.789345734861	-0.150408867161	895.786503467	712.917517587	2046.66135153	437.957330476	-1.65625395355	-0.0220246536377
1136.76886148	850.629146921	2363.3980084	376.0	-19.8476396062	-0.783554482375	-0.149305351062	895.400591839	697.691125419	1894.31928923	301.227571977	-2.59649174305	-0.034527815732
1136.76886148	850.629146921	2363.3980084	376.0	3.11519605978	-0.219483226339	-0.0418222611165	1060.6486976	945.429898619	2437.02249004	430.943893814	1.79927267181	0.0239264982954
1136.76886148	850.629146921	2363.3980084	376.0	-5.0134928761	-0.552117888862	-0.105205390408	882.498119109	1041.94382725	2244.90921762	320.467271261	0.618243801534	0.00822132714806
1136.76886148	850.629146921	2363.3980084	376.0	-2.31078406186	-0.407277606846	-0.0776062513046	1016.85356333	855.817229428	2308.78498391	436.114191144	0.476915131624	0.00634195653756
1136.76886148	850.629146921	2363.3980084	376.0	-13.6699543296	-0.549666726084	-0.10473832433	982.463286287	738.563624504	2040.32258003	319.295669237	-1.31342879831	-0.0174658084882
1136.76886148	850.629146921	2363.3980084	376.0	5.48156975787	0.345849743572	0.0659012468697	1306.27512637	853.992773019	2492.94931889	332.681419502	3.43991458166	0.0457435449689
1136.76886148	850.629146921	2363.3980084	376.0	3.70194061214	0.00340152143425	0.000648155761099	1258.41458365	791.640575352	2450.8895991	400.8344401	1.56737940188	0.0208428111951
1136.76886148	850.629146921	2363.3980084	376.0	2.77814427837	0.201270684522	0.0383518834836	1389.01322169	714.641975131	2429.05661495	325.401418127	1.68530423722	0.0224109606014
1136.76886148	850.629146921	2363.3980084	376.0	1.49710086142	0.0764898885445	0.0145750549818	1342.59142681	721.733644029	2398.78046034	334.455389509	1.15734268976	0.0153901953425
1136.76886148	850.629146921	2363.3980084	376.0	8.60402372842	0.0474151128781	0.00903489193562	1130.55063413	977.366017003	2566.74533384	458.828682708	3.76909837232	0.0501209889936
1136.76886148	850.629146921	2363.3980084	376.0	2.68708770518	-0.0519687046198	-0.00990257328883	1293.00992202	729.979325854	2426.90458571	403.91533784	1.01472637001	0.0134937017289
1136.76886148	850.629146921	2363.3980084	376.0	17.1075183842	0.690932015477	0.131656252949	1354.99998983	952.451682057	2767.71675718	460.265085294	7.22150285655	0.0960306230924
1136.76886148	850.629146921	2363.3980084	376.0	8.80930268924	0.245860460238	0.0468484108685	1205.02442378	958.253587073	2571.59689271	408.318881863	4.45283121554	0.0592131810577
1136.76886148	850.629146921	2363.3980084	376.0	3.83013269699	-0.0839870064938	-0.0160036216642	1138.88016817	900.003114577	2453.91928828	415.03600553	1.99778270982	0.0265662594391
1136.76886148	850.629146921	2363.3980084	376.0	17.1700418779	0.839217395736	0.159911851322	1399.18710266	953.452346313	2769.19443619	416.554987214	7.93402014468	0.10550558703
1136.76886148	850.629146921	2363.3980084	376.0	1.47951069861	-0.0535811131239	-0.0102098157629	1300.0269	717.3833016	2398.36473479	380.954533182	0.82640565783	0.0109894369392
1136.76886148	850.629146921	2363.3980084	376.0	-4.41884700049	-0.604625737917	-0.115210697012	906.894777775	895.692996438	2258.9630664	456.375292184	0.211186855682	0.00280833584684
1136.76886148	850.629146921	2363.3980084	376.0	-9.53894033321	-0.483406951755	-0.0921126051362	963.145288444	872.707665633	2137.95488254	302.101928467	-0.511085140049	-0.00679634494746
1136.76886148	850.629146921	2363.3980084	376.0	-7.42681317396	-0.564755169755	-0.107613408871	975.350332066	759.144900837	2187.87285376	453.377620858	-0.457697582824	-0.00608640402691
1136.76886148	850.629146921	2363.3980084	376.0	-10.5447220146	-0.498605941244	-0.0950087540481	977.763280363	811.314010674	2114.18425832	325.10696728	-0.699177352117	-0.00929757117176
1136.76886148	850.629146921	2363.3980084	376.0	-5.28226887199	-0.351709004475	-0.0670177218892	1026.29608395	896.464784208	2238.55697108	315.796102927	0.0838876052691	0.00111552666581
1136.76886148	850.629146921	2363.3980084	376.0	6.55006552837	-0.000461275454849	-8.78954753904e-05	1395.88514102	653.513714274	2518.20212665	468.803271356	1.36558451291	0.0181593685228
1136.76886148	850.629146921	2363.3980084	376.0	15.8107951423	1.00373547316	0.191260570342	1393.92522328	1051.45885325	2737.07002591	291.685949375	9.84207305168	0.130878631006
1136.76886148	850.629146921	2363.3980084	376.0	7.85257423686	0.094343546757	0.0179770477814	1181.38081759	925.066695008	2548.98559152	442.538078926	3.36138219866	0.0446992313651
1136.76886148	850.629146921	2363.3980084	376.0	6.85163881297	0.562053385946	0.107098587261	1397.11505048	818.970211367	2525.32950365	309.244241806	4.12478220329	0.0548508271714
1136.76886148	850.629146921	2363.3980084	376.0	-5.04264781195	-0.595286539361	-0.113431124116	907.68164497	905.521808984	2244.22017044	431.016716489	0.175352432377	0.00233181426034
1136.76886148	850.629146921	2363.3980084	376.0	2.19406381581	-0.162729554263	-0.0310079181141	1227.36677396	720.546881122	2415.25246893	467.338813844	0.878036852756	0.0116760219781
1136.76886148	850.629146921	2363.3980084	376.0	9.82230617891	0.481870483764	0.0918198330342	1310.46264856	910.704005188	2595.53819701	374.371543267	5.06737477641	0.0673853028778
1136.76886148	850.629146921	2363.3980084	376.0	-8.82323638005	-0.416656122598	-0.0793933160438	1063.42030895	723.046934616	2154.86981552	368.402571951	-0.567443768396	-0.0075457947925
1136.76886148	850.629146921	2363.3980084	376.0	-8.80751395299	-0.700319724544	-0.133445069463	859.954868765	900.29342003	2155.24139905	394.993110252	-0.331269174825	-0.00440517519714
1136.76886148	850.629146921	2363.3980084	376.0	10.7181129914	0.55872990073	0.106465301206	1395.27242548	832.344657463	2616.70967738	389.092594434	4.75805743921	0.0632720404151
1136.76886148	850.629146921	2363.3980084	376.0	9.86765107743	0.188357915278	0.0358913710514	1174.04205719	980.268898925	2596.60987744	442.298921329	4.55294321276	0.0605444576164
1136.76886148	850.629146921	2363.3980084	376.0	-10.0254366091	-0.562382241813	-0.107161250345	926.624939064	872.715296906	2126.45703925	327.116803278	-0.538948211391	-0.00716686451318
1136.76886148	850.629146921	2363.3980084	376.0	-19.2215209741	-0.901649887228	-0.171808286438	857.391612101	690.382719326	1909.11696452	361.342633089	-2.69845000651	-0.0358836437036
1136.76886148	850.629146921	2363.3980084	376.0	6.82210462896	-0.0785159262257	-0.0149611139912	1089.57963669	976.177833478	2524.63149333	458.874023167	3.03947192453	0.0404185096348
1136.76886148	850.629146921	2363.3980084	376.0	-18.6589550939	-0.919649007592	-0.175237996874	862.862887087	672.702114533	1922.41263532	386.847633702	-2.75190757402	-0.036594515612
1136.76886148	850.629146921	2363.3980084	376.0	11.1584301479	0.71530334152	0.136300179405	1414.74758586	862.551298223	2627.11612429	349.8172402	5.69986633848	0.0757960949266
1136.76886148	850.629146921	2363.3980084	376.0	12.3036832393	0.491256095746	0.0936082499515	1258.86182152	998.6189891	2654.18301304	396.702202416	6.39804859807	0.0850804334849
1136.76886148	850.629146921	2363.3980084	376.0	4.65393744065	-0.165769747299	-0.0315872231896	1065.96066911	966.077383124	2473.38907319	441.351020955	2.36169603807	0.0314055324212
1136.76886148	850.629146921	2363.3980084	376.0	4.28710982931	0.15895988485	0.0302896122046	1245.10039797	860.758626345	2464.71947673	358.860452415	2.64826572127	0.0352162994849
1136.76886148	850.629146921	2363.3980084	376.0	-5.60856226853	-0.31581558673	-0.0601782749104	1072.95772241	821.417866813	2230.84535945	336.469770225	0.00559018311279	7.43375413934e-05
1136.76886148	850.629146921	2363.3980084	376.0	-13.8896295277	-0.471677640677	-0.0898775992144	1067.73627291	652.993902824	2035.13078077	314.400605037	-1.49531731692	-0.0198845387889
1136.76886148	850.629146921	2363.3980084	376.0	0.18347261471	-0.0662605373637	-0.0126258645891	1223.56120996	795.560396893	2367.73419652	348.612589668	0.909535543846	0.0120948875512
1136.76886148	850.629146921	2363.3980084	376.0	3.32973646553	0.333370428485	0.0635233285984	1396.22737175	743.298711961	2442.09293371	302.566850007	2.30553997317	0.0306587762389
1136.76886148	850.629146921	2363.3980084	376.0	-0.105916960533	-0.10079399207	-0.0192061722695	1156.24880996	861.119037328	2360.89476907	343.526921778	1.1520604942	0.0153199533804
1136.76886148	850.629146921	2363.3980084	376.0	-13.8036810003	-0.776208556291	-0.147905593805	927.121123341	668.931779388	2037.16208655	441.109183825	-1.87616023017	-0.0249489392309
1136.76886148	850.629146921	2363.3980084	376.0	10.485620488	0.725047823156	0.138156978498	1352.04170705	954.308725727	2611.21495418	304.864521407	6.62695977183	0.0881244650509
1136.76886148	850.629146921	2363.3980084	376.0	-17.5563666787	-0.715264948443	-0.136292863651	890.159398289	767.63368466	1948.47118797	290.678105021	-1.95563157164	-0.0260057389846
1136.76886148	850.629146921	2363.3980084	376.0	6.36342966419	0.0921237599987	0.0175540701217	1338.45141321	743.047706193	2513.79117835	432.292058944	1.93846576677	0.0257774703028
1136.76886148	850.629146921	2363.3980084	376.0	5.54103348576	0.0031112688706	0.000592848489062	1095.78245032	1003.115097	2494.35468345	395.457136129	3.55912503318	0.0473287903348
1136.76886148	850.629146921	2363.3980084	376.0	6.96146242428	0.246765018519	0.0470207733458	1179.14210267	992.7465786	2527.92507269	356.036391418	4.63426732257	0.0616258952469
1136.76886148	850.629146921	2363.3980084	376.0	-18.7359573844	-0.854884708298	-0.162897238624	868.686137499	701.710549014	1920.59276472	350.196078211	-2.49411348845	-0.033166402772
1136.76886148	850.629146921	2363.3980084	376.0	2.90609357903	-0.118228843206	-0.0225283618914	1113.50363817	917.000090934	2432.08056617	401.576837064	1.90669957854	0.025355047587
1136.76886148	850.629146921	2363.3980084	376.0	9.03637579231	0.59322156412	0.113037645602	1297.18105145	975.266737343	2576.96353391	304.515745112	6.13196574002	0.0815420976066
1136.76886148	850.629146921	2363.3980084	376.0	-13.0500954668	-0.76191337212	-0.145181663895	929.614699686	675.6834443	2054.97231205	449.67416806	-1.7323272862	-0.0230362671037
1136.76886148	850.629146921	2363.3980084	376.0	5.0315336326	-0.103379265929	-0.0196987930505	1209.85411824	807.086408058	2482.31317407	465.372647768	1.43922344701	0.0191386096677
1136.76886148	850.629146921	2363.3980084	376.0	-10.0886451368	-0.607283815182	-0.115717190393	968.750125068	728.043488328	2124.96317016	428.169556767	-0.907663991221	-0.0120699998833
1136.76886148	850.629146921	2363.3980084	376.0	-7.05188864459	-0.49307973248	-0.0939557417074	1054.29981856	679.07857704	2196.73381262	463.35541702	-0.562350551569	-0.00747806584534
1136.76886148	850.629146921	2363.3980084	376.0	-6.73084963237	-0.531792583604	-0.101332428278	995.502098944	751.277373025	2204.32124224	457.541770273	-0.365257569197	-0.00485714852655
1136.76886148	850.629146921	2363.3980084	376.0	-2.04250164365	-0.254701026586	-0.0485329700049	1107.09181418	834.496895561	2315.12556523	373.536855496	0.500140637537	0.00665080635022
1136.76886148	850.629146921	2363.3980084	376.0	-4.13198424584	-0.275692092609	-0.0525327920368	1113.52970194	786.284948657	2265.74277503	365.928124435	0.184452479098	0.00245282551992
1136.76886148	850.629146921	2363.3980084	376.0	2.05132155427	0.00793783479362	0.00151254473964	1341.3037705	702.556233972	2411.87890116	368.018896693	0.983617135368	0.013080015098
1136.76886148	850.629146921	2363.3980084	376.0	-18.5644227064	-0.81302360113	-0.154920655703	870.144464851	727.590523737	1924.64681189	326.911823299	-2.30445209364	-0.0306443097559
1136.76886148	850.629146921	2363.3980084	376.0	-2.83423079974	-0.215695642033	-0.0411005415458	1181.88666714	727.1272129	2296.41385413	387.399974084	0.294538451025	0.00391673472108
1136.76886148	850.629146921	2363.3980084	376.0	14.470688606	0.405504398203	0.07726836856	1216.48484619	1030.04816766	2705.39797472	458.864960873	6.61685766229	0.0879901284878
1136.76886148	850.629146921	2363.3980084	376.0	-20.047668919	-0.75550633954	-0.14396081165	921.62429501	671.50178705	1889.59180044	296.465718379	-2.6951268005	-0.0358394521342
1136.76886148	850.629146921	2363.3980084	376.0	-0.530167189725	-0.210411047696	-0.0400935685397	1164.51162154	772.141981308	2350.8680476	414.214444751	0.630687823937	0.00838680616937
1136.76886148	850.629146921	2363.3980084	376.0	-2.87659056159	-0.207739305275	-0.0395844712795	1097.81619861	882.41973494	2295.41272436	315.176790806	0.574034672427	0.00763343979291
1136.76886148	850.629146921	2363.3980084	376.0	-17.0990113314	-0.627151800003	-0.119503010671	978.856162289	673.064016273	1959.28031514	307.360136577	-2.0721632098	-0.0275553618324
1136.76886148	850.629146921	2363.3980084	376.0	-5.35362647151	-0.546900580255	-0.104211238616	957.683731128	823.166973267	2236.870507	456.019802602	-0.0283228501468	-0.00037663364557
1136.76886148	850.629146921	2363.3980084	376.0	20.3340067645	0.999745587494	0.190500302495	1403.89692576	1043.77404293	2843.9715193	396.300550619	10.2644086144	0.136494795405
1136.76886148	850.629146921	2363.3980084	376.0	-6.57905748055	-0.4241914173	-0.0808291572598	1038.35074189	771.622492875	2207.90869493	397.935460169	-0.185294276094	-0.00246401962891
1136.76886148	850.629146921	2363.3980084	376.0	7.90889703595	0.566676759482	0.10797956545	1319.76385963	925.059537802	2550.31672344	305.493326009	5.29212925514	0.0703740592438
1136.76886148	850.629146921	2363.3980084	376.0	8.42486460345	0.162570777178	0.0309776633343	1391.40826642	715.81837708	2562.51109065	455.28444715	2.29296014936	0.0304914913479
1136.76886148	850.629146921	2363.3980084	376.0	8.04725683869	0.383727277446	0.0731187647572	1325.35253052	851.378693285	2553.58671626	376.855492457	3.90754089537	0.0519619799916
1136.76886148	850.629146921	2363.3980084	376.0	-11.427570524	-0.738457025462	-0.140712085644	909.551013505	730.240906212	2093.31903423	453.527114512	-1.26806128574	-0.0168625170976
1136.76886148	850.629146921	2363.3980084	376.0	-4.76674008822	-0.552623164772	-0.105301670117	946.839174608	846.205984934	2250.74096809	457.69580855	0.089500798518	0.00119017019306
1136.76886148	850.629146921	2363.3980084	376.0	-1.92287703633	-0.517801533373	-0.0986664507188	895.700761947	1047.11213371	2317.95277082	375.139875161	1.18937131391	0.0158161078978
1136.76886148	850.629146921	2363.3980084	376.0	6.20188522257	0.108977476215	0.0207655251935	1402.13416725	686.073319011	2509.97324024	421.765753974	1.7555811202	0.0233454936197
1136.76886148	850.629146921	2363.3980084	376.0	4.63786685082	-0.0765560023294	-0.0145876528829	1149.9625157	890.504388603	2473.00926119	432.54235688	2.03683019878	0.0270855079625
1136.76886148	850.629146921	2363.3980084	376.0	-17.0252071655	-0.610643698286	-0.116357412021	960.796028359	715.059730513	1961.02460133	285.168842454	-1.95680296943	-0.0260213160828
1136.76886148	850.629146921	2363.3980084	376.0	11.4190594204	0.620750121653	0.118283178669	1304.18214758	985.74132446	2633.27583132	343.352359279	6.70554110125	0.0891694295379
1136.76886148	850.629146921	2363.3980084	376.0	-0.125011332872	-0.164209543127	-0.0312899281873	1267.58049556	652.509413152	2360.44349305	440.353584342	0.539269311752	0.00717113446479
1136.76886148	850.629146921	2363.3980084	376.0	1.65535085668	-0.142270957114	-0.0271095573769	1240.76902916	719.059590253	2402.52053758	442.691918165	0.8350787176	0.0111047701808
1136.76886148	850.629146921	2363.3980084	376.0	-0.592389391984	-0.0696079012375	-0.0132637006931	1177.75150731	845.270736542	2349.39748931	326.375245461	1.06772311157	0.0141984456326
1136.76886148	850.629146921	2363.3980084	376.0	2.15474532162	0.197141886111	0.0375651459815	1419.60914825	681.927200148	2414.32321642	312.786868023	1.43485086238	0.0190804635955
1136.76886148	850.629146921	2363.3980084	376.0	1.61488025969	-0.00981911979208	-0.00187102130185	1055.7701138	1050.97570585	2401.5640563	294.818236642	3.56714931088	0.0474354961553
1136.76886148	850.629146921	2363.3980084	376.0	-15.3246870728	-0.543906080088	-0.103640640261	988.362135526	724.461862442	2001.21465933	288.390661362	-1.62870328096	-0.0216582883106
1136.76886148	850.629146921	2363.3980084	376.0	-8.78421409291	-0.254051450311	-0.0484091940379	1161.65198954	698.538894452	2155.79206748	295.601183479	-0.625595274524	-0.00831908609739
1136.76886148	850.629146921	2363.3980084	376.0	0.579566111074	-0.287347582734	-0.0547537314661	991.80257836	1012.42774426	2377.09546233	372.865139713	1.92497081159	0.0255980161116
1136.76886148	850.629146921	2363.3980084	376.0	-13.8492269824	-0.70694503728	-0.134707514726	876.926550604	822.770341642	2036.08565372	336.388761475	-1.20814884932	-0.0160658091665
1136.76886148	850.629146921	2363.3980084	376.0	23.0921687129	0.981717080579	0.187064992488	1398.07343716	1050.18913795	2909.15786386	460.895288746	10.5238371842	0.139944643407
1136.76886148	850.629146921	2363.3980084	376.0	-2.05538211211	-0.604449052026	-0.115177029731	890.995466696	962.120068648	2314.8211485	461.705613155	0.605616550273	0.00805341157277
1136.76886148	850.629146921	2363.3980084	376.0	11.4311464296	0.772137799674	0.147129916096	1410.12733324	890.987164701	2633.56149546	332.446997518	6.24678082677	0.083068893973
1136.76886148	850.629146921	2363.3980084	376.0	-9.85104481006	-0.543437913745	-0.103551431735	1033.74909075	667.527820385	2130.57861155	429.301700421	-0.98075623236	-0.013041971175
1136.76886148	850.629146921	2363.3980084	376.0	5.7242293469	0.275093967578	0.0524188200416	1186.24054018	990.791112475	2498.68433078	321.652678127	4.56103808758	0.0606521022285
1136.76886148	850.629146921	2363.3980084	376.0	-3.76543677172	-0.313228351347	-0.0596852803634	1074.30531499	829.610232885	2274.40575073	370.490202859	0.279794225452	0.00372066789165
1136.76886148	850.629146921	2363.3980084	376.0	-5.67216949246	-0.526190926079	-0.100265039268	987.472253467	775.766685924	2229.34206758	466.103128192	-0.176033783936	-0.00234087478638
1136.76886148	850.629146921	2363.3980084	376.0	-11.5707236577	-0.454963777961	-0.0866927930566	1022.93270993	752.953559739	2089.93575592	314.049486252	-0.94544603669	-0.0125724207007
1136.76886148	850.629146921	2363.3980084	376.0	8.19882675525	0.304534799487	0.0580287346584	1179.77612567	1024.05791151	2557.16891665	353.334879477	5.41835429033	0.072052583648
1136.76886148	850.629146921	2363.3980084	376.0	-4.35447629797	-0.416675236292	-0.0793969581349	946.360004227	1005.05404673	2260.4844023	309.070351338	0.740606518286	0.00984849093465
1136.76886148	850.629146921	2363.3980084	376.0	11.3041152562	0.331358630639	0.0631399829723	1191.95383183	1025.75224065	2630.55924323	412.853170756	5.90931117084	0.0785812655697
1136.76886148	850.629146921	2363.3980084	376.0	-5.27937319605	-0.487205487535	-0.0928364114967	914.947739128	1018.01259452	2238.62540743	305.665073778	0.523866806415	0.00696631391509
1136.76886148	850.629146921	2363.3980084	376.0	2.92972899046	-0.120393439953	-0.0229408231619	1261.0429558	713.257888147	2432.63916501	458.338321064	0.97348502379	0.0129452795717
1136.76886148	850.629146921	2363.3980084	376.0	-7.95407628828	-0.68988657537	-0.131457045612	872.451610923	876.378666955	2175.41152782	426.581249939	-0.285584851359	-0.00379767089573
1136.76886148	850.629146921	2363.3980084	376.0	13.7463046285	0.521620533544	0.0993941565441	1312.87181753	932.920329898	2688.27789822	442.485750796	5.89998095467	0.0784571935461
1136.76886148	850.629146921	2363.3980084	376.0	-9.69968879227	-0.433167377661	-0.0825395155605	1000.20694755	835.262760981	2134.15575666	298.686048137	-0.58509635929	-0.00778053669269
1136.76886148	850.629146921	2363.3980084	376.0	-15.7089874444	-0.848587877648	-0.161697385223	885.819743699	685.259369263	1992.132112	421.052999039	-2.17333800712	-0.0289007713713
1136.76886148	850.629146921	2363.3980084	376.0	0.0506996302316	-0.44445300158	-0.0846899774352	922.387698495	1045.8468996	2364.59624245	396.361644361	1.65717303038	0.022036875404
1136.76886148	850.629146921	2363.3980084	376.0	-6.0847651466	-0.449978201881	-0.0857427976144	938.386871563	993.682053999	2219.59079011	287.521864549	0.271549369874	0.00361102885471
1136.76886148	850.629146921	2363.3980084	376.0	11.7418325239	0.333661843514	0.0635788573769	1225.81826956	973.333081108	2640.90424442	441.75289375	5.31234020724	0.0706428219048
1136.76886148	850.629146921	2363.3980084	376.0	-9.20540191863	-0.589689525611	-0.112364619972	946.789589628	791.730655164	2145.83772279	407.317477999	-0.583473675938	-0.00775895845662
1136.76886148	850.629146921	2363.3980084	376.0	-11.0939294999	-0.591636022237	-0.11273552253	940.849898398	797.181171319	2101.20429955	363.173229832	-0.814847088429	-0.0108357325589
1136.76886148	850.629146921	2363.3980084	376.0	-11.4488214882	-0.380710392702	-0.0725439010483	1076.47492949	719.818045302	2092.81678936	296.523814575	-0.990112023928	-0.0131663832969
1136.76886148	850.629146921	2363.3980084	376.0	10.0106089065	0.544498006515	0.10375343112	1361.32759616	867.541217691	2599.98853993	371.119726078	4.92509560373	0.0654932926028
1136.76886148	850.629146921	2363.3980084	376.0	1.57424156694	0.177072833815	0.033741012541	1223.65393576	883.950617248	2400.60360224	292.99904923	2.4882621779	0.0330885927913
1136.76886148	850.629146921	2363.3980084	376.0	-0.210136493158	0.130077500671	0.0247861091217	1327.46545004	745.963318584	2358.43164671	285.002878084	1.11944881422	0.0148862874231
1136.76886148	850.629146921	2363.3980084	376.0	3.58479226675	0.401909004984	0.0765832707669	1377.27960745	782.489693518	2448.12091744	288.351616472	2.79103149669	0.037114780541
1136.76886148	850.629146921	2363.3980084	376.0	-11.170010974	-0.472872201216	-0.0901052212682	1074.37310448	652.46043934	2099.4061915	372.572647685	-1.08601047794	-0.014441628696
1136.76886148	850.629146921	2363.3980084	376.0	5.08785065767	0.311509127012	0.059357684263	1249.83175364	911.988983508	2483.64416952	321.823432366	3.77229686082	0.0501635220854
1136.76886148	850.629146921	2363.3980084	376.0	-2.99572130339	-0.140996386308	-0.0268666894642	1223.82251446	731.157773958	2292.59719078	337.616902362	0.245556916816	0.00326538453213
1136.76886148	850.629146921	2363.3980084	376.0	-4.20091144664	-0.426110971808	-0.0811949260304	1000.58637112	868.389710305	2264.11375094	395.137669512	0.269677403741	0.00358613568805
1136.76886148	850.629146921	2363.3980084	376.0	12.7271109095	0.59024150862	0.112469799661	1377.65412833	869.929323199	2664.19029416	416.606842636	5.44860174628	0.0724548104558
1136.76886148	850.629146921	2363.3980084	376.0	4.49941590751	0.0316662108458	0.00603395785933	1186.64477401	886.573357743	2469.73711435	396.518982594	2.40474895919	0.0319780446701
1136.76886148	850.629146921	2363.3980084	376.0	-6.77316178148	-0.651682906542	-0.124177383106	902.30506174	840.213379777	2203.32123775	460.802796236	-0.235926385586	-0.00313731895726
1136.76886148	850.629146921	2363.3980084	376.0	-6.49600888166	-0.276933485558	-0.0527693379494	1102.04229212	797.81326667	2209.87146387	310.015905081	-0.179192797908	-0.00238288295091
1136.76886148	850.629146921	2363.3980084	376.0	-15.6440950712	-0.922112059927	-0.175707328492	879.898708608	651.120050289	1993.66577706	462.647018159	-2.53964020037	-0.0337718111751
1136.76886148	850.629146921	2363.3980084	376.0	3.42905074521	0.00365222387431	0.000695926805318	1210.30804723	845.213115708	2444.44012542	388.918962485	1.86223963042	0.0247638248726
1136.76886148	850.629146921	2363.3980084	376.0	18.9096963364	0.757873764031	0.1444119215	1345.92161763	1005.28645868	2810.30939501	459.101318704	8.38884279758	0.111553760606
1136.76886148	850.629146921	2363.3980084	376.0	-9.05459803406	-0.64256705685	-0.122440369064	864.78204702	973.934826604	2149.4018188	310.684945172	-0.310197340233	-0.00412496463076
1136.76886148	850.629146921	2363.3980084	376.0	-5.54028017756	-0.471839016167	-0.0899083491172	971.507461509	883.050659552	2232.45913703	377.901015965	0.112165644722	0.0014915644245
1136.76886148	850.629146921	2363.3980084	376.0	-1.20439879907	-0.134019181952	-0.025537191683	1052.94292713	983.94228839	2334.93327117	298.048055656	1.91852354366	0.0255122811657
1136.76886148	850.629146921	2363.3980084	376.0	0.779401947744	-0.129552731773	-0.0246861150482	1174.01218388	829.977882403	2381.81837851	377.828312228	0.99913198158	0.0132863295423
1136.76886148	850.629146921	2363.3980084	376.0	10.7560041137	0.415044736433	0.0790862683752	1249.07809442	973.429256383	2617.60519541	395.097844609	5.57912905429	0.0741905459347
1136.76886148	850.629146921	2363.3980084	376.0	-10.2068447865	-0.548402506704	-0.104497428869	1024.98189409	676.95955284	2122.169642	420.228195063	-0.998925993026	-0.0132835903328
1136.76886148	850.629146921	2363.3980084	376.0	-14.1511622781	-0.730212683176	-0.139141136276	926.80388101	699.414763688	2028.94972096	402.731076256	-1.6857000877	-0.0224162245705
1136.76886148	850.629146921	2363.3980084	376.0	-11.0749804556	-0.708810072919	-0.135062894992	882.932571235	815.331054447	2101.65214088	403.388515202	-0.851399384123	-0.0113218003208
1136.76886148	850.629146921	2363.3980084	376.0	7.39276871139	-0.0311744984864	-0.0059402626689	1123.17860604	950.271705249	2538.11855689	464.668245599	3.02773171779	0.0402623898642
1136.76886148	850.629146921	2363.3980084	376.0	2.44774969659	-0.124169469998	-0.023660341082	1243.10942464	736.935665533	2421.24807598	441.202985813	0.950717155739	0.0126425153689
1136.76886148	850.629146921	2363.3980084	376.0	10.4760874449	0.114320253822	0.0217835849508	1125.38958064	1021.63780228	2610.98965043	463.962267513	4.76881241961	0.0634150587714
1136.76886148	850.629146921	2363.3980084	376.0	-1.9876149722	-0.554806442869	-0.105717691095	907.622565898	987.296959531	2316.42275573	421.503230304	0.673941049743	0.00896198204445
1136.76886148	850.629146921	2363.3980084	376.0	9.17940026451	0.484239390413	0.0922712253074	1312.4153957	907.117096841	2580.34377144	360.811278897	4.96064358316	0.0659660050952
1136.76886148	850.629146921	2363.3980084	376.0	15.6545736224	0.642322914135	0.122393847968	1362.12803252	917.417590382	2733.37788962	453.832266721	6.45642319747	0.0858566914557
1136.76886148	850.629146921	2363.3980084	376.0	10.1211349875	0.641655410007	0.12226665587	1310.50446129	980.840993269	2602.60071112	311.255256564	6.55467775471	0.0871632680148
1136.76886148	850.629146921	2363.3980084	376.0	-7.773106467	-0.509541525913	-0.0970925163705	926.523170828	965.306391065	2179.68856497	287.859003077	-0.226593160425	-0.00301320692055
1136.76886148	850.629146921	2363.3980084	376.0	18.7517830446	0.643049038457	0.122532210072	1282.30378934	1055.83174311	2806.57727542	468.441742973	8.52272984919	0.113334173526
1136.76886148	850.629146921	2363.3980084	376.0	14.155092147	0.527474872601	0.100509693712	1351.65658168	883.098382097	2697.93917429	463.18421051	5.44586673107	0.0724184405728
1136.76886148	850.629146921	2363.3980084	376.0	12.9559283091	0.740250134126	0.141053760314	1398.33399644	899.897641725	2669.59816003	371.366521868	6.40951860222	0.0852329601359
1136.76886148	850.629146921	2363.3980084	376.0	15.0222891945	0.489902833627	0.0933503875051	1266.90812339	990.613012328	2718.43449204	460.913356324	6.55511517229	0.087169084738
1136.76886148	850.629146921	2363.3980084	376.0	-12.4023998683	-0.635913492318	-0.121172540457	925.070875652	784.460283744	2070.27993692	360.748777526	-1.05383210595	-0.0140137248131
1136.76886148	850.629146921	2363.3980084	376.0	-2.69903932116	-0.217885898399	-0.0415178922253	1183.67679043	722.357304498	2299.60896684	393.574871914	0.305879407594	0.00406754531375
1136.76886148	850.629146921	2363.3980084	376.0	5.87608630031	-0.124948865437	-0.0238088539324	1102.61581054	934.689005902	2502.273315	464.968498553	2.34447456696	0.0311765234968
1136.76886148	850.629146921	2363.3980084	376.0	6.61397559737	0.318672658622	0.0607226864752	1173.39415051	1037.04265593	2519.71257595	309.275769502	5.43007380755	0.0722084282919
1136.76886148	850.629146921	2363.3980084	376.0	5.39413259493	0.302918795088	0.0577208069909	1203.46503327	975.59341465	2490.88283072	311.824382803	4.44843707149	0.0591547482911
1136.76886148	850.629146921	2363.3980084	376.0	7.12577452293	0.36628496006	0.0697951524504	1250.00794815	940.277521209	2531.80842156	341.522952196	4.55885443869	0.0606230643443
1136.76886148	850.629146921	2363.3980084	376.0	-15.3360337911	-0.688809179787	-0.131251749197	889.10030305	804.386013244	2000.94649122	307.460174921	-1.48602039448	-0.019760909501
1136.76886148	850.629146921	2363.3980084	376.0	-2.33654659344	-0.00526021537204	-0.00100232762424	1334.35766203	688.557076786	2308.17611275	285.261373926	0.20385683979	0.00271086223124
1136.76886148	850.629146921	2363.3980084	376.0	-4.32403200074	-0.598339724922	-0.114012904901	900.770764722	927.480459399	2261.20392221	432.952698093	0.29933065755	0.00398046087167
1136.76886148	850.629146921	2363.3980084	376.0	-13.9812978067	-0.489574814694	-0.0932878838975	1018.79962789	719.345927796	2032.96429449	294.818738804	-1.40133066006	-0.0186347162242
1136.76886148	850.629146921	2363.3980084	376.0	4.65019930117	-0.00800978728942	-0.00152625519996	1338.43212305	705.541441638	2473.30072607	429.327161383	1.2765527127	0.0169754350093
1136.76886148	850.629146921	2363.3980084	376.0	0.760792856024	0.0568222277361	0.0108274061997	1266.6187343	792.064988421	2381.37857161	322.694848884	1.3297429882	0.0176827525027
1136.76886148	850.629146921	2363.3980084	376.0	0.933217190673	-0.316842230856	-0.0603739006967	1038.12550184	924.231481395	2385.4536449	423.096661666	1.06811860983	0.014203704918
1136.76886148	850.629146921	2363.3980084	376.0	-6.64604790712	-0.434097550484	-0.0827167588574	1048.48020641	741.440705102	2206.32544453	416.404533012	-0.266050735536	-0.00353790871723
1136.76886148	850.629146921	2363.3980084	376.0	-0.561832137653	-0.145405801332	-0.0277068981197	1024.98082881	1025.6562215	2350.11967885	299.482628535	2.4315455516	0.0323343823351
1136.76886148	850.629146921	2363.3980084	376.0	-6.19535602763	-0.611929667639	-0.116602451913	863.502096878	1036.81952906	2216.97708743	316.65546149	0.25396077912	0.00337713802022
1136.76886148	850.629146921	2363.3980084	376.0	1.51131726104	-0.0430007398216	-0.00819373853309	1125.79271185	927.972446903	2399.11645045	345.3512917	2.1028077771	0.0279628693763
1136.76886148	850.629146921	2363.3980084	376.0	4.96450480719	0.24969182799	0.0475784733214	1292.94215237	836.799545994	2480.72901614	350.987317777	2.88636112704	0.0383824617958
1136.76886148	850.629146921	2363.3980084	376.0	4.37233926918	-0.0338715984073	-0.00645419176969	1111.43243509	959.656398945	2466.73378761	395.644953576	2.80141431747	0.0372528499664
1136.76886148	850.629146921	2363.3980084	376.0	0.485606278513	-0.0185654871517	-0.00353763093591	1358.50470504	666.557718035	2374.87481752	349.812394446	0.626879850783	0.0083361682285
1136.76886148	850.629146921	2363.3980084	376.0	15.0734205041	0.48856999564	0.0930964168522	1260.38795754	1000.72210946	2719.64292839	458.532861399	6.68250450296	0.0888630917947
1136.76886148	850.629146921	2363.3980084	376.0	7.39144690451	-0.0262916632551	-0.00500984437026	1060.47728902	1050.91516032	2538.08731733	426.694867991	4.21365529675	0.0560326502227
1136.76886148	850.629146921	2363.3980084	376.0	-0.723049543151	-0.486569672531	-0.0927152577232	956.170366115	926.084430013	2346.3094699	464.054673771	0.730461967004	0.00971358998675
1136.76886148	850.629146921	2363.3980084	376.0	2.5028191627	-0.0665576289291	-0.0126824750246	1348.86683504	641.325878891	2422.54958665	432.35687272	0.876500512329	0.0116555919193
1136.76886148	850.629146921	2363.3980084	376.0	-5.32634894242	-0.248169650157	-0.0472884241915	1088.1675529	865.550913083	2237.51518358	283.796717593	-0.007056570831	-9.38373780718e-05
1136.76886148	850.629146921	2363.3980084	376.0	-13.6290051815	-0.472913358156	-0.0901130636731	1017.51050394	737.234697451	2041.29037138	286.545169987	-1.32320140231	-0.0175957633286
1136.76886148	850.629146921	2363.3980084	376.0	3.79350522016	-0.0172332553553	-0.00328377579178	1366.26911672	669.361920629	2453.05363522	417.422597875	1.0671004765	0.0141901659109
1136.76886148	850.629146921	2363.3980084	376.0	2.37679350722	-0.317534595118	-0.0605058298625	996.851671715	992.483877542	2419.57109882	430.235549558	1.80319727026	0.0239786871045
1136.76886148	850.629146921	2363.3980084	376.0	8.2020155901	0.391050584934	0.0745142120682	1227.32628672	988.782293166	2557.24428151	341.135701619	5.35059313409	0.0711515044427
1136.76886148	850.629146921	2363.3980084	376.0	-8.59408312474	-0.425328831287	-0.081045890108	1057.14965519	727.399891356	2160.28561899	375.736072445	-0.53253075427	-0.00708152598764
1136.76886148	850.629146921	2363.3980084	376.0	0.645513877854	-0.361655931693	-0.0689130967402	1012.78521614	937.606821954	2378.65407053	428.262032442	1.00629356692	0.0133815633899
1136.76886148	850.629146921	2363.3980084	376.0	-2.91387172942	-0.245996442971	-0.0468743222124	1181.53503023	697.895462807	2294.53162198	415.101128943	0.234114121088	0.00311321969532
1136.76886148	850.629146921	2363.3980084	376.0	9.46390512323	0.635400695462	0.121074827641	1295.32840791	1000.57072595	2587.0677536	291.168619735	6.67343800087	0.0887425266073
1136.76886148	850.629146921	2363.3980084	376.0	3.05867973582	0.317871239648	0.0605699770671	1372.90709598	762.419966395	2435.68678436	300.359721986	2.32144847047	0.0308703254051
1136.76886148	850.629146921	2363.3980084	376.0	-7.70445679372	-0.612280006481	-0.116669208552	921.24791399	833.908497452	2181.31102998	426.154618538	-0.312162758145	-0.00415110050725
1136.76886148	850.629146921	2363.3980084	376.0	4.05868127122	-0.341102652902	-0.0649966945316	952.255846056	1059.95607633	2459.32080073	447.108878344	2.64036685748	0.0351112614026
1136.76886148	850.629146921	2363.3980084	376.0	0.27782000364	-0.216011359595	-0.0411607011424	1206.62262488	695.031539692	2369.96400083	468.309836266	0.597308060577	0.00794292633746
1136.76886148	850.629146921	2363.3980084	376.0	-1.77647855424	-0.574717654405	-0.109511748172	885.798040743	1028.85109193	2321.41274963	406.763616953	0.862794935164	0.0114733369038
1136.76886148	850.629146921	2363.3980084	376.0	14.9632521202	0.381459325131	0.0726866092094	1192.56589883	1060.53363544	2717.039211	463.939676741	6.96634395545	0.092637552599
1136.76886148	850.629146921	2363.3980084	376.0	-3.21692796876	-0.260473068144	-0.0496328254848	1204.78344814	648.702476806	2287.36919686	433.883271907	0.104193055089	0.00138554594533
1136.76886148	850.629146921	2363.3980084	376.0	17.7482185777	0.967258711189	0.184309967833	1414.53574336	995.671007322	2782.85905279	372.652302114	9.1450910051	0.121610252727
1136.76886148	850.629146921	2363.3980084	376.0	-5.02514006218	-0.34426166224	-0.0655986399086	1143.92939631	663.816250838	2244.63394825	436.888301103	-0.162491285774	-0.00216078837466
1136.76886148	850.629146921	2363.3980084	376.0	3.30299241667	-0.326190050787	-0.0621551163847	962.010261837	1049.2605696	2441.46086539	430.190033962	2.49668073147	0.0332005416419
1136.76886148	850.629146921	2363.3980084	376.0	-10.4557323451	-0.727658766947	-0.138654490653	877.440736487	810.980376756	2116.28743839	427.866325151	-0.8166345473	-0.0108595019588
1136.76886148	850.629146921	2363.3980084	376.0	-4.18953655351	-0.382572674411	-0.0728987565569	1109.98546382	686.404981358	2264.38258493	467.992139761	-0.076619787972	-0.0010188801592
1136.76886148	850.629146921	2363.3980084	376.0	3.39273924974	0.0022350400763	0.00042588416088	1183.78323334	876.322473454	2443.58194026	383.476233461	2.0796036843	0.0276543043125
1136.76886148	850.629146921	2363.3980084	376.0	-20.3399129334	-0.789602393125	-0.15045777308	896.045447431	690.709306101	1882.68491122	295.930157692	-2.71330511974	-0.0360811851029
1136.76886148	850.629146921	2363.3980084	376.0	4.16768313029	0.106771130911	0.0203451087864	1387.7408226	694.368016827	2461.8969485	379.788109071	1.52474129391	0.0202758150786
1136.76886148	850.629146921	2363.3980084	376.0	7.4163283811	0.159128154521	0.0303216757852	1377.12872791	726.841061444	2538.67536566	434.705576305	2.21976244241	0.0295181175853
1136.76886148	850.629146921	2363.3980084	376.0	-3.57018480154	-0.229615106157	-0.0437528784597	1152.43425596	762.716348357	2279.02033191	363.869727584	0.231221788529	0.00307475782618
1136.76886148	850.629146921	2363.3980084	376.0	16.4801038607	0.705275420907	0.134389371362	1372.87845694	930.581762482	2752.88845483	449.428235402	6.97101669687	0.0926996901179
1136.76886148	850.629146921	2363.3980084	376.0	-12.4254370485	-0.671988315174	-0.128046553959	943.717626624	716.508246567	2069.73547666	409.509603471	-1.31592629544	-0.0174990198862
1136.76886148	850.629146921	2363.3980084	376.0	-6.09699537765	-0.194174100846	-0.0369996381186	1229.62282938	658.95515674	2219.30174107	330.723754951	-0.241678106592	-0.00321380460893
1136.76886148	850.629146921	2363.3980084	376.0	8.54730873217	0.253148420577	0.0482371228233	1405.87848786	727.187452924	2565.40493275	432.338991962	2.6824366636	0.0356707003138
1136.76886148	850.629146921	2363.3980084	376.0	2.88827943329	0.00982543280509	0.00187222423877	1120.0716998	962.320612349	2431.659547	349.267234857	2.81763946273	0.0374686098767
1136.76886148	850.629146921	2363.3980084	376.0	13.814179487	0.554792619019	0.105715056978	1265.11089789	1025.29497795	2689.88205127	399.476175432	7.20092951331	0.0957570414004
1136.76886148	850.629146921	2363.3980084	376.0	-14.6264595132	-0.717674728089	-0.136752044224	962.253784546	649.783101388	2017.71655557	405.679669634	-1.92345361222	-0.025577840588
1136.76886148	850.629146921	2363.3980084	376.0	5.39151745684	0.25149043367	0.0479211954402	1293.75763186	837.703698209	2490.8210246	359.359694527	2.95813791784	0.0393369403968
1136.76886148	850.629146921	2363.3980084	376.0	12.7038791354	0.48197757763	0.0918402396398	1370.95740487	840.305224531	2663.64123488	452.378605477	4.72654546574	0.0628529982146
1136.76886148	850.629146921	2363.3980084	376.0	-2.516470035	-0.329261223057	-0.0627403245154	1028.64153972	923.079771212	2303.92380571	352.202494781	0.60119357878	0.0079945954625
1136.76886148	850.629146921	2363.3980084	376.0	9.73455403116	0.418349460989	0.0797159796092	1220.24117709	1018.9140772	2593.4642645	354.309010208	6.03631989045	0.0802702113092
1136.76886148	850.629146921	2363.3980084	376.0	-15.5309644101	-0.853044958874	-0.162546676615	857.984128663	731.006577056	1996.33950485	407.348799129	-1.9355140704	-0.0257382190213
1136.76886148	850.629146921	2363.3980084	376.0	-8.52148624803	-0.421681104826	-0.0803508202794	1037.17220319	769.670606106	2162.00137213	355.158562837	-0.448003685859	-0.00595749582259
1136.76886148	850.629146921	2363.3980084	376.0	-20.1186088588	-0.922784475164	-0.175835456396	882.127097863	638.107977446	1887.91520732	367.680132007	-3.13172992617	-0.0416453447628
1136.76886148	850.629146921	2363.3980084	376.0	6.74505547617	0.414902233883	0.0790591146881	1325.04944692	858.321168068	2522.81051519	339.439900205	3.91030379434	0.0519987206695
1136.76886148	850.629146921	2363.3980084	376.0	2.13656941892	-0.235502044262	-0.0448746273365	1015.14411125	1004.87781044	2413.8936475	393.871725811	2.22309707025	0.0295624610406
1136.76886148	850.629146921	2363.3980084	376.0	-7.48641978666	-0.271944762754	-0.0518187429028	1195.55033436	638.688761731	2186.46411226	352.225016175	-0.461972315815	-0.00614324888052
1136.76886148	850.629146921	2363.3980084	376.0	3.31907195402	-0.223260354358	-0.0425419882542	1109.63229766	874.379575755	2441.84088886	457.829015449	1.27084525807	0.0168995380062
1136.76886148	850.629146921	2363.3980084	376.0	-7.3791566631	-0.609952105176	-0.116225629797	858.962530359	1043.42757887	2188.99916679	286.609057565	0.114711615716	0.00152542042175
1136.76886148	850.629146921	2363.3980084	376.0	-5.74652201854	-0.269938617071	-0.0514364742895	1174.81935431	677.559147109	2227.58482146	375.206320047	-0.163275403873	-0.00217121547703
1136.76886148	850.629146921	2363.3980084	376.0	7.30752441739	0.244705062519	0.0466282512423	1160.08678685	1023.78222349	2536.10389495	352.234884608	5.04712015308	0.0671159594825
1136.76886148	850.629146921	2363.3980084	376.0	-7.94283321076	-0.6830717976	-0.130158498018	872.45558674	885.735772939	2175.67724649	417.485886808	-0.253462464822	-0.0033705115003
1136.76886148	850.629146921	2363.3980084	376.0	5.51756341295	0.328168240847	0.0625320580882	1179.86647654	1026.29077204	2493.79999222	287.642743633	5.16479151605	0.0686807382453
1136.76886148	850.629146921	2363.3980084	376.0	-15.0186514518	-0.673342382792	-0.128304569892	984.943743264	641.988823974	2008.4474991	381.514931863	-1.91781061801	-0.0255028007714
1136.76886148	850.629146921	2363.3980084	376.0	-4.09378346974	-0.600679160912	-0.114458681576	899.832476128	927.767701938	2266.64561141	439.045433344	0.323720535873	0.00430479436001
1136.76886148	850.629146921	2363.3980084	376.0	-4.51163275756	-0.295132743209	-0.0562371843005	1169.16805723	668.357293092	2256.77016966	419.24481934	-0.0408495035925	-0.000543211483943
1136.76886148	850.629146921	2363.3980084	376.0	7.23351663731	0.0291877044006	0.00556168147877	1270.50579526	794.314489134	2534.35479655	469.534512151	2.05499006212	0.0273269955069
1136.76886148	850.629146921	2363.3980084	376.0	1.90767785465	-0.0854359298793	-0.0162797122483	1127.62267674	909.42799894	2408.48402883	371.433353141	1.84167073927	0.0244903023839
1136.76886148	850.629146921	2363.3980084	376.0	8.41818682043	0.164328851102	0.0313126621764	1212.75004871	912.953113224	2562.35326806	436.650106122	3.60018044331	0.0478747399376
1136.76886148	850.629146921	2363.3980084	376.0	6.26265110595	0.0684036692971	0.0130342357654	1311.51544065	762.680024809	2511.40937991	437.213914449	1.93547321541	0.0257376757369
1136.76886148	850.629146921	2363.3980084	376.0	7.99646952831	0.25582982521	0.0487480612061	1299.05986187	839.623867355	2552.38640998	413.702680746	3.30917562631	0.0440049950307
1136.76886148	850.629146921	2363.3980084	376.0	13.5378975095	0.547101162272	0.104249459274	1332.4171602	915.548617934	2683.35240852	435.386630392	5.80494811463	0.0771934589712
1136.76886148	850.629146921	2363.3980084	376.0	7.44213067787	0.269597722778	0.0513715172976	1377.38750608	757.855862894	2539.28517663	404.041807651	2.76864773226	0.0368171240992
1136.76886148	850.629146921	2363.3980084	376.0	8.42960588693	0.654112712946	0.124640379753	1376.05538159	882.29515825	2562.62314605	304.272606211	5.26374509871	0.0699966103551
1136.76886148	850.629146921	2363.3980084	376.0	14.4068993777	0.649078325386	0.123681083343	1343.39821874	945.372492484	2703.89038137	415.119670142	6.68483478274	0.0888940795577
1136.76886148	850.629146921	2363.3980084	376.0	-17.8391904771	-0.720460521228	-0.13728287371	919.099303158	707.334032121	1941.78693595	315.353600672	-2.16703747478	-0.0288169876965
1136.76886148	850.629146921	2363.3980084	376.0	-6.70701407519	-0.308677615684	-0.0588181432326	1091.18842627	784.504628875	2204.88457133	329.191516185	-0.187880801529	-0.00249841491395
1136.76886148	850.629146921	2363.3980084	376.0	10.5164160447	0.341541097565	0.0650802396275	1299.65219973	873.705962654	2611.94277576	438.584613375	4.20493585487	0.0559167001977
1136.76886148	850.629146921	2363.3980084	376.0	-5.58205635999	-0.310166935265	-0.0591019312623	1103.02444469	763.99900079	2231.47179956	364.448354083	-0.0345522667157	-0.000459471631858
1136.76886148	850.629146921	2363.3980084	376.0	4.14815061694	0.268699786501	0.051200416635	1389.11043285	736.664726837	2461.43531747	335.660157781	2.20824560567	0.0293649681604
1136.76886148	850.629146921	2363.3980084	376.0	9.89319427271	0.496582904833	0.0946232669271	1250.42418268	1008.3402882	2597.21356481	338.449093928	6.25931689754	0.0832355970417
1136.76886148	850.629146921	2363.3980084	376.0	-0.595616280947	-0.0843142322804	-0.0160659741388	1045.94395897	1020.82875223	2349.32122508	282.548513871	2.58415541047	0.0343637687563
1136.76886148	850.629146921	2363.3980084	376.0	-4.43233848806	-0.665752454509	-0.126858318314	854.422080996	998.412939971	2258.64420885	405.809187882	0.387962879897	0.00515908084969
1136.76886148	850.629146921	2363.3980084	376.0	-11.9585243149	-0.573000069397	-0.109184464443	941.107027579	812.507398614	2080.77048291	327.156056717	-0.912768316624	-0.0121378765508
1136.76886148	850.629146921	2363.3980084	376.0	-8.0239716478	-0.436406159637	-0.0831566615162	1057.79608882	718.201710541	2173.75962228	397.761822919	-0.486833300176	-0.00647384707681
1136.76886148	850.629146921	2363.3980084	376.0	-6.62575898681	-0.307005315449	-0.0584994884622	1093.16507126	782.623070092	2206.80495247	331.016811117	-0.176813302256	-0.00235124072149
1136.76886148	850.629146921	2363.3980084	376.0	-15.9587359465	-0.674067827752	-0.128442802544	916.428810251	754.854602944	1986.22956088	314.946147682	-1.69370998415	-0.0225227391509
1136.76886148	850.629146921	2363.3980084	376.0	-1.18635001482	-0.248194459533	-0.0472931515879	1100.80768023	860.857529543	2335.35983578	373.694626008	0.635752592561	0.00845415681597
1136.76886148	850.629146921	2363.3980084	376.0	3.176940392	0.150633629627	0.0287030544258	1181.57403832	935.2535702	2438.48175435	321.654145837	3.11730105866	0.0414534715247
1136.76886148	850.629146921	2363.3980084	376.0	1.55416468536	-0.351331766865	-0.0669458397227	1027.37316802	919.490505302	2400.12910562	453.265432297	1.02796164464	0.0136697027213
1136.76886148	850.629146921	2363.3980084	376.0	14.5928933693	0.441198803806	0.0840698940179	1221.30430492	1041.81373414	2708.28615966	445.168120601	6.96183958474	0.0925776540523
1136.76886148	850.629146921	2363.3980084	376.0	-8.8860384201	-0.525490615203	-0.100131595885	1043.42148509	667.731400454	2153.38555336	442.232667808	-0.844106539357	-0.0112248210021
1136.76886148	850.629146921	2363.3980084	376.0	2.95409881657	-0.0620578241897	-0.0118250427191	1156.45640544	884.450029927	2433.215121	392.30868563	1.85451815891	0.0246611457302
1136.76886148	850.629146921	2363.3980084	376.0	1.93972717295	-0.329780789267	-0.0628393272231	993.463953841	990.588325139	2409.24148178	425.189202795	1.69344605082	0.0225192293992
1136.76886148	850.629146921	2363.3980084	376.0	16.3434421408	0.858638156747	0.163612453648	1398.8278312	961.536391343	2749.65859446	389.294371921	8.03898849584	0.106901442764
1136.76886148	850.629146921	2363.3980084	376.0	9.39538184084	0.519738264327	0.0990354924403	1290.52568378	953.665753802	2585.44827571	341.256838124	5.63356728592	0.0749144585894
1136.76886148	850.629146921	2363.3980084	376.0	-0.464317209164	-0.227390892495	-0.0433290572589	1201.17754384	690.85894301	2352.42434473	460.387857877	0.504052645684	0.00670282773516
1136.76886148	850.629146921	2363.3980084	376.0	4.21821004211	-0.120276749317	-0.0229185879034	1219.43119894	784.561780524	2463.09110053	459.098121067	1.21569837369	0.0161662017778
1136.76886148	850.629146921	2363.3980084	376.0	-4.38831583011	-0.504200298917	-0.0960747520803	970.424871092	845.520490499	2259.68463947	443.739277879	0.169530876779	0.00225439995717
1136.76886148	850.629146921	2363.3980084	376.0	17.0586903876	1.0820784735	0.206188733517	1417.30608904	1059.02716669	2766.56275728	290.229501552	10.4725549844	0.13926269926
1136.76886148	850.629146921	2363.3980084	376.0	17.4540569429	0.827126666075	0.15760797753	1375.1698971	988.432156428	2775.90684258	412.304789047	8.35906444288	0.111157771847
1136.76886148	850.629146921	2363.3980084	376.0	-18.9281481694	-0.847884419892	-0.161563342205	892.722647575	666.450458181	1916.05053154	356.877425783	-2.66941990936	-0.0354976051777
1136.76886148	850.629146921	2363.3980084	376.0	15.3550563061	0.749920410363	0.142896419658	1376.62964113	942.618560278	2726.29910333	407.050901922	7.20641001904	0.095829920466
1136.76886148	850.629146921	2363.3980084	376.0	4.24549665885	0.430689035164	0.08206727042	1363.31969842	808.912466172	2463.73599188	291.503827295	3.18010537231	0.0422886352701
1136.76886148	850.629146921	2363.3980084	376.0	-1.11321756112	-0.384365586501	-0.0732403937692	950.887591454	1025.53366728	2337.08824673	360.666988003	1.50722377082	0.0200428692928
1136.76886148	850.629146921	2363.3980084	376.0	4.31422727048	0.232633874341	0.0443281010559	1389.70924565	727.110338893	2465.36036979	348.540785243	2.07368631754	0.0275756159247
1136.76886148	850.629146921	2363.3980084	376.0	-2.84385782698	-0.393965380324	-0.0750696227752	1037.64540421	818.734785728	2296.18632916	439.806139217	0.357256696618	0.00475075394439
1136.76886148	850.629146921	2363.3980084	376.0	-1.4685979038	-0.252752842871	-0.0481617459739	1193.95038783	675.896076579	2328.68919479	458.842730379	0.347213069786	0.00461719507694
1136.76886148	850.629146921	2363.3980084	376.0	-0.93418798833	-0.24977045353	-0.0475934553221	1188.12921627	688.937105382	2341.31942809	464.253106443	0.428738037289	0.00570130368735
1136.76886148	850.629146921	2363.3980084	376.0	10.0838489765	0.299440469623	0.0570580163154	1220.04060079	962.912486453	2601.71949428	418.766407034	4.87388540059	0.0648123058589
1136.76886148	850.629146921	2363.3980084	376.0	-4.90227272741	-0.295173369103	-0.056244925515	1138.62273536	716.33435459	2247.5377924	392.580702449	-0.00538579819676	-7.16196568717e-05
1136.76886148	850.629146921	2363.3980084	376.0	-0.548666122594	-0.0259708100957	-0.00494870619202	1313.42621551	709.744685746	2350.43084419	327.259942933	0.547430852255	0.0072796655885
1136.76886148	850.629146921	2363.3980084	376.0	3.58681381093	0.327415973163	0.0623887143985	1331.62211854	811.981878525	2448.16869457	304.564697511	2.76071982621	0.0367116998166
1136.76886148	850.629146921	2363.3980084	376.0	-14.7852321201	-0.623162604991	-0.118742874427	922.074303691	793.27024918	2013.96412694	298.619574066	-1.4137777376	-0.0188002358723
1136.76886148	850.629146921	2363.3980084	376.0	6.72954937565	0.571643781081	0.108926025358	1419.49242871	795.273660549	2522.44404432	307.67795506	3.95486583099	0.0525913009441
1136.76886148	850.629146921	2363.3980084	376.0	-1.58770036246	0.0194814244569	0.00371216167243	1358.00235783	676.958410315	2325.87432966	290.913561515	0.341132790795	0.00453634030312
1136.76886148	850.629146921	2363.3980084	376.0	-4.29121291336	-0.419004369591	-0.0798407716447	1059.48779479	741.019361299	2261.97956787	461.472411777	0.00314663155731	4.18435047515e-05
1136.76886148	850.629146921	2363.3980084	376.0	3.79147073464	-0.0477965465725	-0.00910757366092	1353.48138906	657.068778159	2453.00555223	442.455385015	1.04150307077	0.0138497748772
1136.76886148	850.629146921	2363.3980084	376.0	-0.260473099538	-0.237019505886	-0.0451637777985	1070.35381198	915.29690977	2357.24199235	371.5912706	1.09855283047	0.0146084152988
1136.76886148	850.629146921	2363.3980084	376.0	11.5262048314	0.371475493213	0.0707842022129	1255.8823961	945.572655637	2635.80810383	434.353052091	5.14746937863	0.0684503906733
1136.76886148	850.629146921	2363.3980084	376.0	12.149385194	0.707753997982	0.134861661201	1307.62093346	1028.05314289	2650.53633611	314.862259761	7.72450939976	0.10271953989
1136.76886148	850.629146921	2363.3980084	376.0	7.65681926636	-0.0190795386281	-0.00363558281786	1103.36887233	985.126938136	2544.35912245	455.863311982	3.47354974314	0.0461908210524
1136.76886148	850.629146921	2363.3980084	376.0	-0.200914718437	-0.0539948978605	-0.0102886619399	1319.0511942	683.733112642	2358.64959395	355.865287103	0.567248427826	0.00754319717853
1136.76886148	850.629146921	2363.3980084	376.0	-9.2027907819	-0.29851468588	-0.0568816093522	1109.16638674	746.744094154	2145.89943434	289.988953455	-0.640997691931	-0.00852390547781
1136.76886148	850.629146921	2363.3980084	376.0	-3.1495123344	-0.0991726011208	-0.0188972182014	1234.80175122	753.855485127	2288.96249662	300.30526027	0.167107136444	0.0022221693676
1136.76886148	850.629146921	2363.3980084	376.0	-4.269894247	-0.489473404533	-0.0932685603149	915.188347221	1019.87743867	2262.48341281	327.417626917	0.689949220129	0.00917485665065
1136.76886148	850.629146921	2363.3980084	376.0	4.79858307626	-0.212162594056	-0.0404273235624	1061.10986465	951.315343322	2476.80762526	464.382417284	2.04706109995	0.0272215571801
1136.76886148	850.629146921	2363.3980084	376.0	-6.08816493718	-0.31789064478	-0.0605736746914	1146.47278468	679.210274035	2219.51043953	393.827380814	-0.229790508573	-0.00305572484804
1136.76886148	850.629146921	2363.3980084	376.0	-13.8265605329	-0.669631674027	-0.127597498862	988.159160202	642.6210113	2036.62135214	405.841180635	-1.75933634265	-0.0233954300885
1136.76886148	850.629146921	2363.3980084	376.0	10.3123276204	0.463974803737	0.0884098330292	1301.94377919	916.6033096	2607.119354	388.572265208	5.1113287004	0.0679697965479
1136.76886148	850.629146921	2363.3980084	376.0	10.0797722081	0.318929128396	0.0607715564778	1249.83546706	928.904000881	2601.62314402	422.88367608	4.59181988027	0.061061434578
1136.76886148	850.629146921	2363.3980084	376.0	-3.73065298033	-0.129175836217	-0.0246142980597	1234.57442488	721.644881421	2275.22783016	319.008523864	0.112511999029	0.00149617019985
1136.76886148	850.629146921	2363.3980084	376.0	-5.74055364093	-0.303252446453	-0.0577843838515	1170.75418527	655.565988342	2227.72587798	401.405704371	-0.217757421417	-0.00289571039118
1136.76886148	850.629146921	2363.3980084	376.0	2.78328881625	-0.208189815923	-0.0396703155342	1112.1234919	878.017563409	2429.17820085	439.037145541	1.2837978788	0.0170717803032
1136.76886148	850.629146921	2363.3980084	376.0	-4.26707085471	-0.529171878488	-0.100833056114	957.014039856	849.888431907	2262.5501408	455.647669041	0.171739462802	0.00228376945216
1136.76886148	850.629146921	2363.3980084	376.0	-0.71943973247	-0.0764531031262	-0.0145680455652	1167.44444444	854.724462403	2346.39478409	324.225877246	1.08990280536	0.0144933883692
1136.76886148	850.629146921	2363.3980084	376.0	-3.87257883954	-0.287231161901	-0.0547315476183	1188.82392336	647.520151519	2271.87355723	435.529482356	-0.000211988128697	-2.8189910731e-06
1136.76886148	850.629146921	2363.3980084	376.0	4.66571770429	-0.102256988724	-0.0194849444978	1084.99068905	967.768733686	2473.6674877	420.908064967	2.63859739062	0.0350877312582
1136.76886148	850.629146921	2363.3980084	376.0	-0.976422005732	-0.187583653046	-0.0357438363273	1147.23142362	830.513931117	2340.32127016	362.575915431	0.636329425032	0.00846182746053
1136.76886148	850.629146921	2363.3980084	376.0	-9.29385543766	-0.659057144945	-0.125582535241	919.823492491	782.940285626	2143.74721408	440.983435967	-0.702633064052	-0.00934352478792
1136.76886148	850.629146921	2363.3980084	376.0	-9.95922638958	-0.621162226241	-0.118361704695	951.078527222	750.507567643	2128.02185026	426.435755393	-0.836119593218	-0.0111186116119
1136.76886148	850.629146921	2363.3980084	376.0	5.14753673021	0.188940299966	0.0360023437436	1120.67443687	1055.68520634	2485.05478897	308.695145746	4.93258735534	0.0655929169594
1136.76886148	850.629146921	2363.3980084	376.0	11.8257324322	0.48918316702	0.0932132559108	1256.02091584	1001.02947833	2642.88713318	385.836739009	6.3670242128	0.0846678751702
1136.76886148	850.629146921	2363.3980084	376.0	-2.89712083987	-0.51408416742	-0.0979581111701	908.565100031	1021.50688598	2294.92751217	364.855526164	0.826144286995	0.0109859612632
1136.76886148	850.629146921	2363.3980084	376.0	-18.5281739406	-0.714648358619	-0.136175373212	938.433935333	676.117667127	1925.5035145	310.951912035	-2.37697939624	-0.031608768567
1136.76886148	850.629146921	2363.3980084	376.0	-12.48787012	-0.667104238601	-0.127115899124	982.913205771	655.184681111	2068.25993469	430.162047812	-1.55138944563	-0.0206301787982
1136.76886148	850.629146921	2363.3980084	376.0	-15.0544226091	-0.80965565628	-0.154278897919	891.987543319	701.770720714	2007.60208428	413.843820249	-1.93425698952	-0.0257215025202
1136.76886148	850.629146921	2363.3980084	376.0	-5.10164980265	-0.381746911227	-0.0727414083893	1101.55409257	699.02972985	2242.82571857	442.241896151	-0.137622298473	-0.00183008375629
1136.76886148	850.629146921	2363.3980084	376.0	11.7027456634	0.435863830682	0.0830533213953	1265.99526799	959.566083804	2639.98046634	414.419114545	5.61123371622	0.0746174696306
1136.76886148	850.629146921	2363.3980084	376.0	-9.61519373567	-0.572920388629	-0.10916928137	903.182921124	936.636630511	2136.15271115	296.333159513	-0.460089632506	-0.00611821319822
1136.76886148	850.629146921	2363.3980084	376.0	8.66098231563	0.294625812213	0.0561405892175	1156.56328562	1061.42259501	2568.09149196	350.105611335	5.9256256287	0.0787982131477
1136.76886148	850.629146921	2363.3980084	376.0	-1.93543635688	-0.0923942973636	-0.0176056206867	1299.94818194	666.943518643	2317.65594409	350.764243507	0.334990086005	0.004454655399
1136.76886148	850.629146921	2363.3980084	376.0	7.45803644459	0.0935720781478	0.0178300453788	1169.70259086	939.775872344	2539.6610932	430.18262999	3.46252739673	0.046044247297
1136.76886148	850.629146921	2363.3980084	376.0	-9.15663674893	-0.465344827725	-0.0886708894293	965.187064428	893.384094026	2146.99023784	288.419079387	-0.472625533343	-0.00628491400723
1136.76886148	850.629146921	2363.3980084	376.0	10.1342759202	0.593390499292	0.113069835993	1357.38520681	890.906750527	2602.91128366	354.619326327	5.36041866331	0.071282163076
1136.76886148	850.629146921	2363.3980084	376.0	-12.7742484368	-0.694443827655	-0.132325424477	925.841944319	731.057789192	2061.49167526	404.591941747	-1.33713582871	-0.0177810615521
1136.76886148	850.629146921	2363.3980084	376.0	4.02361507415	-0.0376226644294	-0.00716895282571	1318.32768133	711.904237335	2458.49204693	428.260128267	1.15070154791	0.015301882286
1136.76886148	850.629146921	2363.3980084	376.0	-4.78797788327	-0.148752724095	-0.0283446501706	1219.12509958	722.244951368	2250.23903447	308.868983523	-0.0408372580876	-0.000543048644782
1136.76886148	850.629146921	2363.3980084	376.0	-1.20625343303	-0.156822826179	-0.029882398281	1208.35898492	748.731266159	2334.88943879	377.799187706	0.522159343947	0.00694360829717
1136.76886148	850.629146921	2363.3980084	376.0	0.457734029772	0.167346345191	0.0318876419953	1276.04838544	814.356447456	2374.21608535	283.81125245	1.7398975434	0.0231369354176
1136.76886148	850.629146921	2363.3980084	376.0	-14.3381249373	-0.819281477795	-0.15611308647	876.942270857	723.188670296	2024.53104919	424.400108039	-1.77085010368	-0.0235485386128
1136.76886148	850.629146921	2363.3980084	376.0	-15.1165010161	-0.619787713902	-0.118099793045	944.079685428	748.157191683	2006.13492445	313.898047336	-1.55050619199	-0.0206184334041
1136.76886148	850.629146921	2363.3980084	376.0	8.88477860585	0.420768441671	0.0801769134281	1352.90486431	833.112791452	2573.38068902	387.363033258	4.00611063858	0.0532727478535
1136.76886148	850.629146921	2363.3980084	376.0	2.26853802715	0.114537963482	0.021825069261	1284.16614947	796.007776793	2417.01259096	336.838664693	1.76366573716	0.0234530018239
1136.76886148	850.629146921	2363.3980084	376.0	1.44501334683	-0.0368736615474	-0.00702623123998	1148.12857399	900.769680573	2397.54942506	348.651170498	1.88010072139	0.0250013393801
1136.76886148	850.629146921	2363.3980084	376.0	10.4490168578	0.588642487371	0.112165108112	1388.71039077	849.595315319	2610.34986472	372.044158629	4.9915714439	0.0663772798391
1136.76886148	850.629146921	2363.3980084	376.0	14.0313137117	0.667344888789	0.127161754724	1304.14478494	1018.22758688	2695.01379722	372.641425398	7.64987884789	0.101727112339
1136.76886148	850.629146921	2363.3980084	376.0	9.28083411058	0.35467008016	0.06758195125	1257.52437438	931.102037569	2582.74105693	394.114644989	4.68158076144	0.062255063317
1136.76886148	850.629146921	2363.3980084	376.0	-9.76201813838	-0.347151956172	-0.0661493818925	1101.60769599	713.282142148	2132.68266614	317.792828006	-0.719236027986	-0.00956430888279
1136.76886148	850.629146921	2363.3980084	376.0	17.5833058607	0.879669229111	0.16761989884	1363.99320783	1040.06887511	2778.96150892	374.89942598	9.34139815785	0.124220720184
1136.76886148	850.629146921	2363.3980084	376.0	-7.32738456526	-0.462443280675	-0.0881180031773	954.534764889	943.862882339	2190.22274752	291.82510029	-0.182005334211	-0.00242028369962
1136.76886148	850.629146921	2363.3980084	376.0	-9.17349289063	-0.548662757245	-0.104547019292	950.253456145	828.380608741	2146.59186012	367.957795237	-0.468950467785	-0.00623604345458
1136.76886148	850.629146921	2363.3980084	376.0	1.65831338177	-0.178802171864	-0.0340705357973	1087.51486579	922.988585454	2402.59055384	392.087102592	1.59129780093	0.0211608750124
1136.76886148	850.629146921	2363.3980084	376.0	8.05082718507	0.365543024092	0.0696537774565	1211.09227477	1002.14000378	2553.67109775	340.438819203	5.38546923736	0.0716152824117
1136.76886148	850.629146921	2363.3980084	376.0	-1.57397452933	-0.0260380918973	-0.00496152665726	1222.26169897	805.466324077	2326.19872572	298.470702678	0.786520580141	0.0104590502678
1136.76886148	850.629146921	2363.3980084	376.0	16.7120877449	0.855803663645	0.163072344445	1354.53884987	1041.36910692	2758.37115733	362.463200536	9.15006212708	0.121676358073
1136.76886148	850.629146921	2363.3980084	376.0	-5.99236783083	-0.288923755194	-0.0550540692062	1071.35335224	856.897414539	2221.77450643	293.523739652	-0.102260218611	-0.0013598433326
1136.76886148	850.629146921	2363.3980084	376.0	-4.41794193727	-0.630021514239	-0.120049831219	872.910641117	983.925181348	2258.98445664	402.148634179	0.373551779992	0.00496744388288
1136.76886148	850.629146921	2363.3980084	376.0	-10.4993482388	-0.665717515292	-0.126851660688	912.345391834	790.291410298	2115.25662123	412.6198191	-0.81953240232	-0.0108980372649
1136.76886148	850.629146921	2363.3980084	376.0	-6.93595599369	-0.424821759294	-0.0809492681581	978.908390648	923.246582999	2199.47376258	297.318788936	-0.138428920281	-0.00184081011013
1136.76886148	850.629146921	2363.3980084	376.0	-6.30597816285	-0.691276943496	-0.131721978563	868.116952515	893.08078095	2214.36264609	453.164912626	-0.0620111242679	-0.000824616014201
1136.76886148	850.629146921	2363.3980084	376.0	20.5916666654	0.935689381059	0.178294470476	1402.7700559	1006.56140253	2850.06104827	440.729589836	9.43155464164	0.125419609596
1136.76886148	850.629146921	2363.3980084	376.0	5.20331030836	0.120422580926	0.0229463759386	1123.47326721	1015.32824647	2486.3729406	347.571426913	4.1539268427	0.0552383888657
1136.76886148	850.629146921	2363.3980084	376.0	-4.47868221493	-0.637534925069	-0.12148150249	862.24041097	1018.97191181	2257.54892213	376.336599352	0.398902778781	0.00530455822847
1136.76886148	850.629146921	2363.3980084	376.0	-2.97229737632	-0.527491327975	-0.100512829263	927.84216446	952.170098982	2293.15079141	413.138527963	0.516131836665	0.00686345527481
1136.76886148	850.629146921	2363.3980084	376.0	-1.73117686512	-0.316040215947	-0.0602210777338	954.25133724	1055.15296336	2322.48340885	313.079108254	1.99598716439	0.0265423825051
1136.76886148	850.629146921	2363.3980084	376.0	10.2654147845	0.657016399839	0.12519367375	1293.94700246	1017.59495548	2606.01061697	294.468659034	7.10016812712	0.09441712935
1136.76886148	850.629146921	2363.3980084	376.0	-1.78741772771	-0.423111907458	-0.0806234579759	997.774766299	889.172290622	2321.15421342	434.207156502	0.58396664649	0.00776551391608
1136.76886148	850.629146921	2363.3980084	376.0	-3.77616812127	-0.31346720304	-0.0597307932622	1162.47701062	664.639541487	2274.15212623	447.035574124	0.0122262356566	0.000162582920965
1136.76886148	850.629146921	2363.3980084	376.0	13.6026397939	0.715006087014	0.136243537922	1306.81972669	1039.04279498	2684.88252638	339.020004703	8.09920218955	0.107702156776
1136.76886148	850.629146921	2363.3980084	376.0	0.533433223326	-0.242532028358	-0.0462141822329	1151.58979553	763.219385143	2376.00515858	461.195977906	0.716387034987	0.00952642333759
1136.76886148	850.629146921	2363.3980084	376.0	-6.9224149974	-0.373276120306	-0.0711273095096	1049.67489063	801.204260905	2199.79379022	348.914638682	-0.179866488192	-0.0023918415983
1136.76886148	850.629146921	2363.3980084	376.0	-2.55246411761	-0.104502865082	-0.0199128934989	1174.38471156	828.999266825	2303.07312228	299.689143894	0.55585519175	0.00739169137965
1136.76886148	850.629146921	2363.3980084	376.0	-4.46429684327	-0.199387093433	-0.0379929674987	1168.79531939	760.364729164	2257.88890572	328.728857167	0.0764872687082	0.00101711793495
1136.76886148	850.629146921	2363.3980084	376.0	-3.73031977145	-0.308174665389	-0.058722306667	1094.87558843	789.70783888	2275.23570522	390.652277903	0.243371792997	0.00323632703453
1136.76886148	850.629146921	2363.3980084	376.0	-4.03397410772	-0.505798697845	-0.0963793250467	939.671165405	941.576641032	2268.05914468	386.811338244	0.372871272966	0.00495839458731
1136.76886148	850.629146921	2363.3980084	376.0	14.7803888581	0.596614225887	0.113684113164	1307.76098508	977.177927816	2712.71742431	427.778511413	6.86705306351	0.0913171949935
1136.76886148	850.629146921	2363.3980084	376.0	4.29526187903	0.0376238988992	0.00716918805244	1186.16683869	888.927509625	2464.91214211	389.817793786	2.42254541636	0.0322146996856
1136.76886148	850.629146921	2363.3980084	376.0	-3.92050462495	-0.358023286669	-0.0682209006609	1044.65920056	843.977728984	2270.74088018	382.103950631	0.279159287675	0.00371222457015
1136.76886148	850.629146921	2363.3980084	376.0	0.542173839552	-0.0420844800012	-0.0080191463417	1093.92964232	969.994787162	2376.21173413	312.287304647	2.36864213299	0.0314979007047
1136.76886148	850.629146921	2363.3980084	376.0	-2.75776099715	-0.121386837254	-0.023130113806	1262.93270233	689.810928662	2298.22113992	345.477508922	0.247031997411	0.00328499996558
1136.76886148	850.629146921	2363.3980084	376.0	-7.05631557981	-0.387797622568	-0.0738943640565	1045.27812345	794.150797732	2196.62918652	357.200265341	-0.204177651003	-0.0027151283378
1136.76886148	850.629146921	2363.3980084	376.0	-12.0541002448	-0.489608763509	-0.0932943528029	986.619665262	792.984485083	2078.51164329	298.907492941	-0.978122830068	-0.0130069525275
1136.76886148	850.629146921	2363.3980084	376.0	-1.41277415648	-0.164086445256	-0.0312664720381	1180.61245956	791.227941957	2330.00853212	358.168130609	0.520758945792	0.00692498598127
1136.76886148	850.629146921	2363.3980084	376.0	-4.7191626041	-0.184736760463	-0.0352013644175	1159.22182018	793.29697036	2251.8654134	299.34662286	0.00863283363216	0.000114798319577
1136.76886148	850.629146921	2363.3980084	376.0	9.83596396819	0.204391821063	0.0389466122452	1186.68789049	968.725419455	2595.86098493	440.447674988	4.49073951626	0.0597172808014
1136.76886148	850.629146921	2363.3980084	376.0	7.79827795977	0.131217352297	0.025003306459	1162.60594886	966.869847977	2547.70235439	418.226557558	3.94287811469	0.052431889823
1136.76886148	850.629146921	2363.3980084	376.0	0.650105151733	-0.0717793298975	-0.0136774637762	1244.39550453	770.887289111	2378.76258061	363.479786968	0.849576576407	0.0112975608565
1136.76886148	850.629146921	2363.3980084	376.0	-5.45956415534	-0.368827987372	-0.0702797232035	1067.14115722	774.271444782	2234.36677789	392.954175888	-0.0138101273787	-0.000183645310888
1136.76886148	850.629146921	2363.3980084	376.0	-4.80680679737	-0.611540007435	-0.116528202636	897.009459872	918.145111919	2249.79403228	434.639460494	0.219892680488	0.00292410479373
1136.76886148	850.629146921	2363.3980084	376.0	6.74944152701	0.138847224084	0.0264571692233	1163.10367601	967.103185276	2522.91417503	392.707313745	3.86389295665	0.0513815552746
1136.76886148	850.629146921	2363.3980084	376.0	10.3064562872	0.406814069728	0.0775179248719	1304.71284845	890.819485337	2606.98059103	411.448257241	4.61410958123	0.0613578401759
1136.76886148	850.629146921	2363.3980084	376.0	-13.7451933143	-0.679867232083	-0.129547871967	886.872608938	826.302770772	2038.54438336	325.36900365	-1.17945184345	-0.0156842000459
1136.76886148	850.629146921	2363.3980084	376.0	12.4384271183	0.550473432502	0.104892041254	1355.16212074	883.804236163	2657.36754719	418.401190288	5.38316779121	0.0715846780746
1136.76886148	850.629146921	2363.3980084	376.0	18.778729558	0.980004965536	0.186738751055	1409.61520715	1015.46340978	2807.21412878	382.135511854	9.59447679148	0.127586127546
1136.76886148	850.629146921	2363.3980084	376.0	-4.73587000961	-0.0813806379622	-0.015506981319	1296.45468133	667.14208968	2251.47055091	287.873779905	-0.142876884529	-0.00189995857086
1136.76886148	850.629146921	2363.3980084	376.0	3.3883158125	-0.0306962609564	-0.00584913509079	1077.19502441	1010.34373068	2443.47739683	355.938641746	3.24769659869	0.0431874547699
1136.76886148	850.629146921	2363.3980084	376.0	-5.73089493972	-0.255133286042	-0.0486153365172	1189.56592233	667.894859078	2227.95415153	370.493370128	-0.170252553566	-0.00226399672296
1136.76886148	850.629146921	2363.3980084	376.0	1.2308159543	-0.353502531478	-0.0673594762725	972.104717319	1011.82157364	2392.48708815	408.560797196	1.7480127393	0.0232448502566
1136.76886148	850.629146921	2363.3980084	376.0	-5.75770133943	-0.324078500377	-0.0617527630291	1111.32234834	733.710938388	2227.32060962	382.287322883	-0.100023901083	-0.00133010506759
1136.76886148	850.629146921	2363.3980084	376.0	-2.60118851516	-0.29784757063	-0.0567544913548	1068.224586	870.470052134	2301.92157084	363.226932704	0.459407195557	0.00610913823879
1136.76886148	850.629146921	2363.3980084	376.0	0.244500379422	-0.0274206258006	-0.00522496680651	1115.09499955	944.770290841	2369.1765255	309.311235107	2.12608819545	0.0282724494076
1136.76886148	850.629146921	2363.3980084	376.0	-9.1554268014	-0.288879151106	-0.0550455699517	1150.40088372	685.241283299	2147.01883372	311.376666698	-0.670311020294	-0.00891371037625
1136.76886148	850.629146921	2363.3980084	376.0	-3.96588865833	-0.260231647497	-0.0495868230749	1206.42367251	644.530427619	2269.66827484	418.714174705	0.012627805749	0.00016792294879
1136.76886148	850.629146921	2363.3980084	376.0	-13.8338045978	-0.57375830373	-0.10932894507	942.950078221	798.334786262	2036.45014605	295.165281569	-1.25234273104	-0.0166534937639
1136.76886148	850.629146921	2363.3980084	376.0	0.485978737208	0.130527195101	0.024871797847	1272.66976826	807.126447885	2374.8836202	295.087404051	1.59101121926	0.021157064086
1136.76886148	850.629146921	2363.3980084	376.0	-1.86667752558	-0.207777642704	-0.0395917764299	1156.86469787	785.416507894	2319.28098894	376.999783179	0.475663832948	0.0063253169275
1136.76886148	850.629146921	2363.3980084	376.0	-2.58853620616	-0.251388490612	-0.0479017703149	1135.09959825	776.025708165	2302.22059526	391.095288843	0.377944943155	0.00502586360578
1136.76886148	850.629146921	2363.3980084	376.0	3.55425888991	-0.0296452947651	-0.00564887476469	1063.68389948	1033.67065892	2447.39929222	350.044733826	3.55089740189	0.0472193803443
1136.76886148	850.629146921	2363.3980084	376.0	4.26802894376	-0.0472132768664	-0.00899643232973	1199.27927577	841.166037654	2464.26851946	423.823206031	1.75098869857	0.0232844241831
1136.76886148	850.629146921	2363.3980084	376.0	2.47222854423	-0.253795655114	-0.048360452575	1059.88393271	928.547328945	2421.82660858	433.395346927	1.46414484667	0.0194700112589
1136.76886148	850.629146921	2363.3980084	376.0	13.2826592451	0.580801436619	0.110671005453	1267.72211977	1033.70384726	2677.32011246	375.894145435	7.37848948972	0.0981182112994
1136.76886148	850.629146921	2363.3980084	376.0	19.9202516307	0.93923456527	0.178970001004	1396.47393121	1019.20621524	2834.19283871	418.512692263	9.56711883793	0.127222324973
1136.76886148	850.629146921	2363.3980084	376.0	4.45173826031	-0.192304123177	-0.0366433161541	999.738832327	1059.84975495	2468.61030178	409.021714506	3.30563217994	0.0439578747333
1136.76886148	850.629146921	2363.3980084	376.0	-3.07612413036	-0.165359086371	-0.0315089722507	1225.82054304	703.629550723	2290.69695197	361.246858206	0.233403381964	0.00310376837718
1136.76886148	850.629146921	2363.3980084	376.0	-5.88705387943	-0.589633263094	-0.112353899218	881.907819541	1012.48280338	2224.26349426	329.872871345	0.185693472625	0.00246932809341
1136.76886148	850.629146921	2363.3980084	376.0	-2.61806290198	-0.427588737606	-0.0814765125011	935.745133247	1023.70716416	2301.52276192	342.070464508	1.14531957424	0.0152303134873
1136.76886148	850.629146921	2363.3980084	376.0	-1.63748983238	0.0271441127669	0.00517227758515	1298.89783958	739.576522343	2324.69760632	286.223244396	0.575246769818	0.00764955810928
1136.76886148	850.629146921	2363.3980084	376.0	16.113005829	0.682392542804	0.130029066845	1346.03676282	960.535958192	2744.21246726	437.639746249	7.18903826565	0.0955989131071
1136.76886148	850.629146921	2363.3980084	376.0	2.81250717147	-0.0999007958212	-0.0190359748135	1104.25201644	937.187291718	2429.86874688	388.429438724	2.14347740928	0.0285036889532
1136.76886148	850.629146921	2363.3980084	376.0	-9.70657784541	-0.358744122312	-0.0683582550137	1059.51267361	781.96779384	2133.99294092	292.512473465	-0.663615350225	-0.00882467221044
1136.76886148	850.629146921	2363.3980084	376.0	4.68894925705	0.276899856364	0.0527629299474	1208.72407249	953.912531771	2474.21654176	311.579937499	4.00607413189	0.0532722623921
1136.76886148	850.629146921	2363.3980084	376.0	-1.42988236102	-0.126810073772	-0.0241635049109	1204.73887786	785.241553481	2329.60419716	339.623765816	0.501613290661	0.00667038950347
1136.76886148	850.629146921	2363.3980084	376.0	-4.82198280029	-0.328955397618	-0.062682049851	1081.74490172	789.889055086	2249.43536293	377.801406129	0.0993664019813	0.00132136172848
1136.76886148	850.629146921	2363.3980084	376.0	12.7851657577	0.776451388155	0.147951865121	1331.7349018	1024.36378694	2665.56236129	309.463672558	8.05718958106	0.107143478471
1136.76886148	850.629146921	2363.3980084	376.0	4.27520880608	0.0946722589379	0.0180396834866	1222.48694908	865.343524105	2464.43820818	376.607734993	2.44584755603	0.0325245685642
1136.76886148	850.629146921	2363.3980084	376.0	-4.53888609518	-0.422735135469	-0.080551664533	1070.46989744	716.785256182	2256.12606482	468.870911207	-0.0909069533888	-0.00120886906102
1136.76886148	850.629146921	2363.3980084	376.0	0.573419939172	-0.579511398006	-0.110425190169	878.785469594	1045.67966164	2376.95020382	452.48507259	1.24637912892	0.0165741905441
1136.76886148	850.629146921	2363.3980084	376.0	9.39983884722	0.253497425481	0.0483036252822	1211.17072336	954.044982902	2585.55361251	420.337906243	4.5025656159	0.0598745427647
1136.76886148	850.629146921	2363.3980084	376.0	9.5155058739	0.334268502232	0.0636944554559	1271.41422566	904.817234845	2588.28728471	412.055824211	4.35688627321	0.057937317463
1136.76886148	850.629146921	2363.3980084	376.0	7.69795458826	0.0948026595506	0.0180645311644	1098.16564594	1052.08032641	2545.33131383	395.085341483	4.80294943097	0.0638690083905
1136.76886148	850.629146921	2363.3980084	376.0	-8.85673056891	-0.356449268329	-0.0679209733859	1102.86399613	707.068457417	2154.07821453	344.145760975	-0.581426257727	-0.00773173215063
1136.76886148	850.629146921	2363.3980084	376.0	14.9862902887	1.00942146602	0.192344029348	1406.70574303	1025.150224	2717.58369462	285.727727589	9.37459680098	0.124662191502
1136.76886148	850.629146921	2363.3980084	376.0	-2.88586202049	-0.146950725771	-0.0280012815874	1252.22665821	681.40019729	2295.19360288	361.566747383	0.236168561709	0.00314053938443
1136.76886148	850.629146921	2363.3980084	376.0	-3.80834449736	-0.337693704378	-0.0643471235476	989.881513311	975.92062345	2273.3916704	307.589533637	0.785634110201	0.0104472621037
1136.76886148	850.629146921	2363.3980084	376.0	7.30954565252	0.305986358037	0.0583053273699	1321.99955226	828.013915791	2536.15166478	386.138196729	3.33559578851	0.0443563269748
1136.76886148	850.629146921	2363.3980084	376.0	7.05866320135	0.259994607967	0.0495416554814	1349.22119371	783.474056345	2530.22231392	397.52706387	2.83491175714	0.0376982946428
1136.76886148	850.629146921	2363.3980084	376.0	8.70455089341	0.309145797862	0.0589073547756	1184.035987	1020.75333965	2569.12119086	364.331864208	5.45810953114	0.0725812437651
1136.76886148	850.629146921	2363.3980084	376.0	4.09902218364	-0.0689616077599	-0.0131405502591	1183.41449612	851.222178344	2460.27421705	425.637542585	1.72086302848	0.0228838168681
1136.76886148	850.629146921	2363.3980084	376.0	-6.91798679619	-0.356649418738	-0.0679591118022	1134.3069336	663.220038055	2199.89844624	402.371474583	-0.395891649753	-0.00526451661905
1136.76886148	850.629146921	2363.3980084	376.0	-21.3326696325	-0.962323151216	-0.183369502899	862.362001075	643.381069797	1859.22211917	353.479048297	-3.36401300609	-0.0447342155065
1136.76886148	850.629146921	2363.3980084	376.0	-3.91509478511	-0.405692221606	-0.0773041580804	1019.89168345	844.806201109	2270.86873622	406.170851667	0.275682875168	0.00366599568042
1136.76886148	850.629146921	2363.3980084	376.0	1.37220215719	-0.38922654474	-0.0741666434336	1006.78041888	924.376905038	2395.82860686	464.671282934	0.988351124602	0.0131429670825
1136.76886148	850.629146921	2363.3980084	376.0	-4.99529780425	-0.384101772472	-0.0731901243278	989.90623666	946.424216224	2245.33923958	309.008786698	0.256709535897	0.00341369063693
1136.76886148	850.629146921	2363.3980084	376.0	-13.0838763079	-0.580706260738	-0.110652869805	992.954743799	697.50969972	2054.17393632	363.7094928	-1.34236381252	-0.0178505826133
1136.76886148	850.629146921	2363.3980084	376.0	-3.80097783964	-0.486028565693	-0.092612150475	958.088902009	910.614954035	2273.56577384	404.861917796	0.367204119557	0.00488303350474
1136.76886148	850.629146921	2363.3980084	376.0	3.65398977097	0.2733097894	0.0520788470656	1308.9205936	821.633575317	2449.75632988	319.20216096	2.66323782996	0.035415396675
1136.76886148	850.629146921	2363.3980084	376.0	-14.0789429489	-0.520040984245	-0.0990931753516	1048.29585347	648.691467771	2030.65655114	333.669229903	-1.56230675297	-0.0207753557576
1136.76886148	850.629146921	2363.3980084	376.0	0.723134066438	0.0131456911123	0.00250489541011	1281.71890017	761.788172675	2380.48854453	336.981471682	1.04105466277	0.0138438120049
1136.76886148	850.629146921	2363.3980084	376.0	-6.33050398931	-0.623065910661	-0.11872444944	909.14857457	857.876517623	2213.7830032	446.757911004	-0.10531509456	-0.00140046668298
1136.76886148	850.629146921	2363.3980084	376.0	9.19971711759	0.325226997982	0.0619716078472	1314.78060955	847.103703654	2580.82393954	418.939626329	3.7762791063	0.0502164774774
1136.76886148	850.629146921	2363.3980084	376.0	-10.9404252343	-0.421107454583	-0.0802415119251	1072.42113522	695.645641169	2104.8322163	336.765439918	-0.927286016463	-0.01233093107
1136.76886148	850.629146921	2363.3980084	376.0	-1.74249493882	-0.353207681689	-0.0673032930047	946.08978319	1049.3971502	2322.21591772	326.728984329	1.79751867615	0.0239031738849
1136.76886148	850.629146921	2363.3980084	376.0	5.84867100907	0.271647394227	0.0517620796927	1148.85266561	1052.6270353	2501.62538255	300.145681641	5.32850595016	0.0708577918904
1136.76886148	850.629146921	2363.3980084	376.0	-15.5427414896	-0.928651683292	-0.176953445749	867.189722051	667.034133101	1996.06116559	461.837310433	-2.45700275179	-0.0326729089333
1136.76886148	850.629146921	2363.3980084	376.0	-2.42502674641	-0.326629148292	-0.0622387858789	1036.35479231	911.967718463	2306.08497457	357.7624638	0.55846168631	0.00742635221157
1136.76886148	850.629146921	2363.3980084	376.0	1.09504191031	-0.0851472050225	-0.016224696079	1098.93757991	946.12244479	2389.2782071	344.2181824	2.0612524027	0.0274102713125
1136.76886148	850.629146921	2363.3980084	376.0	2.14842082653	0.267324512758	0.0509383599006	1396.91286603	721.343542241	2414.17374343	295.917335158	1.79610764212	0.0238844101345
1136.76886148	850.629146921	2363.3980084	376.0	7.91121782385	0.398978209735	0.0760248113063	1254.16558554	950.535129235	2550.37157289	345.670858111	4.9065954036	0.0652472793032
1136.76886148	850.629146921	2363.3980084	376.0	2.87760248898	-0.0359776222091	-0.0068554920368	1106.11858221	962.447379108	2431.40720832	362.841247001	2.64127131885	0.0351232888144
1136.76886148	850.629146921	2363.3980084	376.0	5.81669199984	0.157415737105	0.029995376735	1384.88830657	715.449843065	2500.86959128	400.531441646	1.98026237679	0.0263332762871
1136.76886148	850.629146921	2363.3980084	376.0	-7.00258248563	-0.234763395786	-0.0447338787703	1133.29082426	777.021865858	2197.8991134	287.586423284	-0.323912968407	-0.00430735330328
1136.76886148	850.629146921	2363.3980084	376.0	13.2575021307	0.537602087844	0.102439422226	1269.87519024	1006.3680392	2676.72554972	400.48232028	6.8114044789	0.0905771872194
1136.76886148	850.629146921	2363.3980084	376.0	-12.2186285183	-0.394198617167	-0.0751140657712	1084.65630248	691.03853678	2074.62318535	298.928346088	-1.14927998377	-0.0152829785075
1136.76886148	850.629146921	2363.3980084	376.0	9.42372792036	0.524250284207	0.099895252326	1285.06179125	964.094740031	2586.11820639	336.961675104	5.77580157286	0.0768058719795
1136.76886148	850.629146921	2363.3980084	376.0	-11.2641540899	-0.525998248068	-0.100228324708	959.238912676	822.562711673	2097.18121498	315.379590629	-0.798533633567	-0.0106187983187
1136.76886148	850.629146921	2363.3980084	376.0	7.10144714933	0.237767839727	0.0453063718992	1184.50830794	980.682428645	2531.2334689	366.042732316	4.47382850481	0.0594924003299
1136.76886148	850.629146921	2363.3980084	376.0	-10.3645993799	-0.633460025751	-0.120705035395	869.502788275	962.294211318	2118.44127308	286.644273484	-0.554447278149	-0.00737296912432
1136.76886148	850.629146921	2363.3980084	376.0	-8.76710868128	-0.464000370985	-0.0884147048371	1004.16276587	795.499486284	2156.19633643	356.534084285	-0.449693536517	-0.00597996724091
1136.76886148	850.629146921	2363.3980084	376.0	-3.29389978819	-0.257324123922	-0.0490327980034	1103.14143438	834.890875127	2285.55004641	347.517736906	0.322331735659	0.00428632627207
1136.76886148	850.629146921	2363.3980084	376.0	-4.39031361743	-0.299001683083	-0.0569744060753	1079.73685924	832.000300097	2259.6374238	347.900264464	0.185037207493	0.00246060116347
1136.76886148	850.629146921	2363.3980084	376.0	-1.0574882501	-0.358383984397	-0.0682896311732	983.024563468	985.187031295	2338.40535216	370.193757396	1.19796782591	0.0159304232169
1136.76886148	850.629146921	2363.3980084	376.0	12.6334295538	0.47729915677	0.0909487722504	1370.06219881	839.667101028	2661.97623087	452.246931036	4.69490431864	0.0624322382798
1136.76886148	850.629146921	2363.3980084	376.0	-10.2928021801	-0.326902147952	-0.0622908056312	1157.17011386	639.978226194	2120.13812667	322.989786609	-0.898379732645	-0.0119465389979
1136.76886148	850.629146921	2363.3980084	376.0	6.87195874267	0.293553434021	0.0559362488607	1158.69695791	1050.72735609	2525.80974446	316.385430467	5.54177263681	0.073693785064
1136.76886148	850.629146921	2363.3980084	376.0	21.228318432	0.892174149606	0.17000269619	1370.87937219	1043.17057074	2865.10766344	451.057720505	9.80308606559	0.130360187042
1136.76886148	850.629146921	2363.3980084	376.0	1.94243541205	0.179977298231	0.0342944546934	1407.96725032	687.935465258	2409.30548824	313.402772668	1.37597839098	0.0182975849864
1136.76886148	850.629146921	2363.3980084	376.0	-0.671216317174	-0.0280387220854	-0.00534274429981	1272.00212714	753.249951679	2347.53449533	322.282416506	0.678772930942	0.00902623578381
1136.76886148	850.629146921	2363.3980084	376.0	-5.32178206357	-0.277651276073	-0.0529061120565	1106.13020023	794.271559935	2237.6231171	337.221356938	0.0145593282134	0.000193608087944
1136.76886148	850.629146921	2363.3980084	376.0	5.07247163017	0.00521412389748	0.000993544949977	1302.53770894	748.337790635	2483.28070189	432.405202314	1.52270248205	0.0202487032188
1136.76886148	850.629146921	2363.3980084	376.0	19.4991601929	0.910723390182	0.173537231361	1375.64053378	1041.59177178	2824.24077205	407.008466489	9.71256766024	0.129156484844
1136.76886148	850.629146921	2363.3980084	376.0	8.54830781484	0.135443299612	0.0258085555662	1176.5382907	950.30999841	2565.42854505	438.580255941	3.86023150909	0.0513328658123
1136.76886148	850.629146921	2363.3980084	376.0	-8.1343945149	-0.525755018214	-0.100181977556	1001.48307328	741.886531286	2171.14989044	427.780285873	-0.534319025432	-0.00710530618926
1136.76886148	850.629146921	2363.3980084	376.0	10.362427009	0.464023929984	0.0884191939756	1409.3732648	786.204946988	2608.30340195	412.725190167	4.00089998793	0.0532034572863
1136.76886148	850.629146921	2363.3980084	376.0	-9.2973985543	-0.290049585973	-0.0552685948882	1162.0679226	665.59547583	2143.66347614	316.000077708	-0.711708916088	-0.00946421430967
1136.76886148	850.629146921	2363.3980084	376.0	11.6346023048	0.337791047738	0.0643656722062	1188.96377611	1035.18189045	2638.36996756	414.224300995	6.09737530834	0.081082118462
1136.76886148	850.629146921	2363.3980084	376.0	-7.75178851276	-0.477736217625	-0.0910320536633	967.833860086	875.980713303	2180.19239308	336.377819687	-0.213010364351	-0.00283258463233
1136.76886148	850.629146921	2363.3980084	376.0	1.11424413854	-0.246268183774	-0.046926102091	1130.35642176	803.439994929	2389.73203218	455.935615487	0.838568208583	0.0111511729865
1136.76886148	850.629146921	2363.3980084	376.0	4.2242494351	0.197434337557	0.0376208722479	1402.4360155	705.187458453	2463.23383542	355.610361471	1.85397571751	0.0246539324136
1136.76886148	850.629146921	2363.3980084	376.0	-1.69883252744	-0.456170245926	-0.0869226840561	928.12716656	1023.70235458	2323.24783428	371.418313145	1.17374952624	0.0156083713596
1136.76886148	850.629146921	2363.3980084	376.0	-1.83691534108	-0.284481362987	-0.0542075767886	1124.59309319	762.127743834	2319.98438781	433.263550793	0.435715283095	0.00579408621137
1136.76886148	850.629146921	2363.3980084	376.0	8.14075927974	0.637641171828	0.121501747681	1391.69447038	854.828359795	2555.79655109	309.273720915	4.89927820565	0.065149976139
1136.76886148	850.629146921	2363.3980084	376.0	12.7611449855	0.774882599606	0.147652934376	1391.70225112	923.393829486	2664.99465484	349.898574233	6.78981942178	0.0902901518853
1136.76886148	850.629146921	2363.3980084	376.0	-3.13983823522	-0.227978950463	-0.0434411109876	1112.29903339	849.733380198	2289.19113408	327.158720497	0.33374371697	0.00443808134268
1136.76886148	850.629146921	2363.3980084	376.0	-15.1893820119	-0.567635923446	-0.108162332974	988.824156367	706.158592683	2004.41245644	309.429707394	-1.6377444272	-0.0217785163192
1136.76886148	850.629146921	2363.3980084	376.0	6.44417197334	0.478601602129	0.0911969516252	1303.21885847	908.125056559	2515.69944048	304.35552545	4.5606930656	0.0606475141702
1136.76886148	850.629146921	2363.3980084	376.0	1.96431815164	-0.0582870779468	-0.011106531621	1191.21557957	841.126659501	2409.82266448	377.480425401	1.43814999492	0.0191243350388
1136.76886148	850.629146921	2363.3980084	376.0	-11.9602144272	-0.631020947225	-0.120240271956	896.565031456	864.156086799	2080.73053883	320.009420573	-0.839337056853	-0.0111613970326
1136.76886148	850.629146921	2363.3980084	376.0	-8.56305370428	-0.543849693943	-0.103629895949	939.099125453	867.165664728	2161.0189677	354.754177515	-0.323620675871	-0.00430346643446
1136.76886148	850.629146921	2363.3980084	376.0	11.4368174187	0.223817975845	0.0426482423486	1137.30195438	1063.24130167	2633.6955235	433.152267449	5.925513357	0.0787967201729
1136.76886148	850.629146921	2363.3980084	376.0	5.45387972864	0.019907587459	0.00379336651277	1151.0852674	930.085721776	2492.29489329	411.123904112	2.84974330426	0.0378955226631
1136.76886148	850.629146921	2363.3980084	376.0	14.2686292706	0.584443443035	0.111364985334	1339.73337998	922.251132561	2700.62250841	438.637995865	6.11622947834	0.0813328388077
1136.76886148	850.629146921	2363.3980084	376.0	10.933498152	0.557349582609	0.106202283272	1419.47185293	804.108784195	2621.80008598	398.219448852	4.55293008648	0.0605442830649
1136.76886148	850.629146921	2363.3980084	376.0	-17.4343809297	-0.731968966022	-0.13947579383	910.913651331	715.390583494	1951.35419673	325.049961908	-2.08512647463	-0.0277277456732
1136.76886148	850.629146921	2363.3980084	376.0	11.2315239092	0.708239451881	0.134954163849	1360.6554317	936.271842816	2628.84362078	331.916346271	6.45776749662	0.0858745677741
1136.76886148	850.629146921	2363.3980084	376.0	-5.7980910713	-0.429522857165	-0.0818450566243	1064.24801833	718.877425023	2226.3660395	443.240596141	-0.222773829872	-0.00296241795042
1136.76886148	850.629146921	2363.3980084	376.0	11.3230132157	0.553752816161	0.105516923811	1420.92080923	802.28986462	2631.00587723	407.79520338	4.57019309043	0.0607738442876
1136.76886148	850.629146921	2363.3980084	376.0	-9.74741706306	-0.559734721323	-0.106656768545	1011.16258678	692.139294469	2133.02774766	429.725866413	-0.916467406297	-0.0121870665731
1136.76886148	850.629146921	2363.3980084	376.0	11.0856046698	0.589815817138	0.112388684668	1254.88996343	1055.71477543	2625.39496839	314.79022953	7.44780206832	0.0990399211212
1136.76886148	850.629146921	2363.3980084	376.0	8.91544213923	0.220709589911	0.0420559431994	1258.84642711	877.054667651	2574.10539036	438.204295599	3.5655394244	0.0474140880904
1136.76886148	850.629146921	2363.3980084	376.0	4.7838240265	-0.0936903542467	-0.0178525827452	1061.28455148	1008.36348347	2476.45881017	406.810775217	3.12906605942	0.0416099210029
1136.76886148	850.629146921	2363.3980084	376.0	-0.152602907125	-0.037334324156	-0.00711400993825	1117.96520936	935.283619808	2359.79139433	306.542565169	1.94132014073	0.0258154274033
1136.76886148	850.629146921	2363.3980084	376.0	5.25852458231	0.175969825772	0.0335308357035	1115.39839855	1058.55607765	2487.67787365	313.723397448	4.93366243716	0.0656072132601
1136.76886148	850.629146921	2363.3980084	376.0	-12.8591724609	-0.592000694803	-0.112805010443	979.113033798	713.654988	2059.48458256	366.716560765	-1.27641688909	-0.0169736288443
1136.76886148	850.629146921	2363.3980084	376.0	2.5887323746	0.176185023873	0.0335718414393	1160.13682735	974.415611854	2424.58005779	290.02761858	3.52136659381	0.0468266834283
1136.76886148	850.629146921	2363.3980084	376.0	-6.24766093678	-0.44261207437	-0.0843391910004	956.338088815	964.71131324	2215.74091425	294.691512195	0.0578237786227	0.000768933226365
1136.76886148	850.629146921	2363.3980084	376.0	4.63548090977	-0.11834075553	-0.0225496866482	1137.50785096	889.021195103	2472.9528719	446.423825841	1.86642916702	0.0248195367954
1136.76886148	850.629146921	2363.3980084	376.0	-5.31343222636	-0.269329832639	-0.0513204711583	1185.64569194	663.144153733	2237.82045699	389.030611314	-0.12764446382	-0.00169739978484
1136.76886148	850.629146921	2363.3980084	376.0	2.54823522096	-0.233534315461	-0.0444996790132	1053.26506586	948.308157646	2423.62294886	422.049725354	1.71309280614	0.0227804894434
1136.76886148	850.629146921	2363.3980084	376.0	-3.47742627388	-0.364137442878	-0.0693859456704	993.069443856	958.158301428	2281.2125851	329.984839817	0.619281974561	0.00823513264043
1136.76886148	850.629146921	2363.3980084	376.0	8.30931669885	0.444822542228	0.0847603929549	1366.8493004	822.991133569	2559.78023377	369.939799805	3.94667949965	0.052482440155
1136.76886148	850.629146921	2363.3980084	376.0	-0.455163084673	-0.580852023636	-0.110680644748	888.235237487	1020.71340631	2352.64069312	443.692049322	0.930256995229	0.0123704387663
1136.76886148	850.629146921	2363.3980084	376.0	-14.9160758563	-0.763272161567	-0.145440579567	857.969595007	808.397714769	2010.87176868	344.504458906	-1.4326588518	-0.0190513145187
1136.76886148	850.629146921	2363.3980084	376.0	-7.66376660537	-0.493880578137	-0.0941083418706	971.361802489	845.379251689	2182.27270108	365.531646904	-0.224342698564	-0.00298328056601
1136.76886148	850.629146921	2363.3980084	376.0	-7.10358298823	-0.607503158669	-0.115758986027	937.953563438	798.919116902	2195.51206953	458.639389193	-0.351848496677	-0.00467883639199
1136.76886148	850.629146921	2363.3980084	376.0	-7.83748542628	-0.290662423498	-0.0553853703311	1168.37799032	662.021343006	2178.16703393	347.767700604	-0.484996458885	-0.0064494209958
1136.76886148	850.629146921	2363.3980084	376.0	-0.743691457514	-0.212349234526	-0.0404628876764	1191.01592527	721.638246579	2345.82161931	433.167447453	0.537599756501	0.0071489329322
1136.76886148	850.629146921	2363.3980084	376.0	-7.01536593636	-0.453367573284	-0.086388638202	976.354932716	888.386958194	2197.59698958	332.85509867	-0.106665466717	-0.00141842375953
1136.76886148	850.629146921	2363.3980084	376.0	-1.8603451612	-0.520521406136	-0.0991847191569	900.702380024	1035.66216928	2319.43064791	383.066098608	1.07045636365	0.0142347920698
1136.76886148	850.629146921	2363.3980084	376.0	-14.6450890927	-0.502133792365	-0.0956809817769	1038.95231225	672.955807794	2017.27626446	305.368144413	-1.59437397921	-0.0212017816385
1136.76886148	850.629146921	2363.3980084	376.0	10.6667847495	0.359619935924	0.0685251402295	1231.03692501	975.154519838	2615.49658673	409.305141885	5.34337961867	0.0710555800355
1136.76886148	850.629146921	2363.3980084	376.0	-12.9992370264	-0.640918669818	-0.122126270926	913.850216564	803.054159566	2056.17429941	339.269923282	-1.10017411509	-0.0146299749347
1136.76886148	850.629146921	2363.3980084	376.0	-2.52996673285	-0.154839864796	-0.0295045474077	1255.63463421	670.558325075	2303.60482502	377.411865743	0.276715598198	0.00367972869944
1136.76886148	850.629146921	2363.3980084	376.0	7.71265553826	0.164670625555	0.0313777868816	1406.14572471	701.081699982	2545.67875579	438.451331099	2.16798758774	0.0288296221775
1136.76886148	850.629146921	2363.3980084	376.0	-7.62267720932	-0.330698994776	-0.0630142901631	1054.97595881	835.168378092	2183.24380705	293.099470143	-0.326283969367	-0.00433888257137
1136.76886148	850.629146921	2363.3980084	376.0	-7.66436242038	-0.38591748081	-0.0735361053373	1054.63935782	773.794684241	2182.2586196	353.824577535	-0.316729689195	-0.00421183097334
1136.76886148	850.629146921	2363.3980084	376.0	-0.867167265468	-0.008352707454	-0.00159159821913	1354.84862815	671.699618721	2342.90339452	316.355147647	0.422295828466	0.00561563601683
1136.76886148	850.629146921	2363.3980084	376.0	-6.52883821548	-0.456781254693	-0.0870391110314	1005.99640857	807.488348157	2209.09557605	395.61081932	-0.127002466488	-0.00168886258627
1136.76886148	850.629146921	2363.3980084	376.0	-2.66786353508	-0.579494522002	-0.110421974467	886.305169157	1021.4637169	2300.34577475	392.576888689	0.691872207487	0.00920042829105
1136.76886148	850.629146921	2363.3980084	376.0	8.60415637089	0.194678147931	0.0370956836759	1382.77092748	733.660434508	2566.74846871	450.317106725	2.50498053621	0.0333109113858
1136.76886148	850.629146921	2363.3980084	376.0	-8.51576315473	-0.571792303915	-0.108954326203	961.649391301	778.627644956	2162.1366316	421.859595346	-0.522962439123	-0.0069542877543
1136.76886148	850.629146921	2363.3980084	376.0	4.12265643811	0.122621522589	0.0233653815908	1309.01007992	777.437074503	2460.83278855	374.38563413	1.94519529237	0.0258669586752
1136.76886148	850.629146921	2363.3980084	376.0	-1.69184539129	-0.0602697512247	-0.0114843275962	1255.20651975	755.493567186	2323.41296812	312.712881183	0.453883074951	0.00603567918818
1136.76886148	850.629146921	2363.3980084	376.0	-6.64570300181	-0.521076269203	-0.0992904476378	976.189303799	804.38659344	2206.33359601	425.757698773	-0.191370239039	-0.0025448170085
1136.76886148	850.629146921	2363.3980084	376.0	0.113370687399	-0.0882259396715	-0.0168113452118	1223.54307817	786.399604478	2366.07740897	356.134726321	0.801233633808	0.0106547025772
1136.76886148	850.629146921	2363.3980084	376.0	-14.8871604501	-0.614258333895	-0.117046176428	999.290397736	657.986030534	2011.55515482	354.278726548	-1.7547096805	-0.0233339053258
1136.76886148	850.629146921	2363.3980084	376.0	8.89190232247	0.15353217475	0.0292553686642	1298.30865925	808.606697675	2573.5490508	466.633693878	2.78193287239	0.0369937881966
1136.76886148	850.629146921	2363.3980084	376.0	-5.48783345066	-0.625254647599	-0.119141510594	909.096939918	857.216397342	2233.69866192	467.385324665	-0.024642374097	-0.000327691144907
1136.76886148	850.629146921	2363.3980084	376.0	-8.33917400865	-0.527950052586	-0.100600238679	922.90299417	944.547840234	2166.31013596	298.85930156	-0.283093299362	-0.00376453855535
1136.76886148	850.629146921	2363.3980084	376.0	19.8737849064	0.892860976278	0.170133570175	1366.84892501	1048.85451302	2833.09464507	417.391207041	9.76853096222	0.129900677689
1136.76886148	850.629146921	2363.3980084	376.0	-5.82354504304	-0.335786070559	-0.0639836262499	1071.29164789	800.703348925	2225.76446084	353.769464024	-0.0288283228914	-0.000383355357598
1136.76886148	850.629146921	2363.3980084	376.0	1.7819979823	0.0895958079302	0.0170723719379	1382.64736579	687.354314772	2405.51371323	335.512032665	1.10493218844	0.0146932471867
1136.76886148	850.629146921	2363.3980084	376.0	7.38323050249	-0.114813652212	-0.0218776014123	1026.04897747	1062.49782258	2537.89313105	449.346331002	3.96697146798	0.0527522801593
1136.76886148	850.629146921	2363.3980084	376.0	-16.9385318148	-0.726237190867	-0.138383611065	948.096847598	659.671809079	1963.07308484	355.30442816	-2.20234718259	-0.0292865316834
1136.76886148	850.629146921	2363.3980084	376.0	2.10917097136	-0.302701647209	-0.0576794297274	999.8800042	994.858799366	2413.24611313	418.507309567	1.85561622217	0.0246757476353
1136.76886148	850.629146921	2363.3980084	376.0	14.6362312772	0.775184000822	0.14771036601	1374.50344383	955.911115458	2709.31040691	378.895847624	7.40253594342	0.098437977971
1136.76886148	850.629146921	2363.3980084	376.0	-1.49178209701	-0.106997972934	-0.0203883332573	1281.84109698	680.979690099	2328.14126003	365.320472949	0.415988445586	0.00553176124449
1136.76886148	850.629146921	2363.3980084	376.0	13.6456782263	0.586084023042	0.111677595854	1321.01899223	949.053001972	2685.89969584	415.827701632	6.36518246433	0.0846433838342
1136.76886148	850.629146921	2363.3980084	376.0	16.6157767555	0.852154564678	0.162377013087	1398.12744155	960.18980591	2756.09494532	397.777697858	8.02159330177	0.106670123694
1136.76886148	850.629146921	2363.3980084	376.0	-7.84759553799	-0.63164732972	-0.120359628377	915.777509387	825.238692341	2177.92809175	436.911890021	-0.372668377319	-0.0049556965069
1136.76886148	850.629146921	2363.3980084	376.0	-0.842604237644	-0.195895423191	-0.0373276339922	1090.73193433	904.15534318	2343.48391663	348.596639123	1.06257736377	0.0141300181353
1136.76886148	850.629146921	2363.3980084	376.0	-10.6347859036	-0.488684727953	-0.0931182789544	968.702863143	844.802107912	2112.05569016	298.550719104	-0.702813671193	-0.00934592647864
1136.76886148	850.629146921	2363.3980084	376.0	15.7706896767	0.691265737217	0.13171984322	1300.06863587	1044.47390654	2736.12217413	391.579631733	8.31578902552	0.110582300871
1136.76886148	850.629146921	2363.3980084	376.0	8.06252894696	0.110882008538	0.0211284315049	1167.22928216	951.828401027	2553.94765696	434.889973777	3.72112680177	0.0494830691725
1136.76886148	850.629146921	2363.3980084	376.0	-4.71535484696	-0.326190161589	-0.0621551374979	1171.83473136	638.023879081	2251.95540586	442.096795415	-0.16101513351	-0.00214115869029
1136.76886148	850.629146921	2363.3980084	376.0	17.4756195598	0.746302456726	0.142207023004	1324.81412005	1034.50192923	2776.41645303	417.100403758	8.60996040463	0.114494154317
1136.76886148	850.629146921	2363.3980084	376.0	7.88337605292	0.0886990868863	0.0169015028366	1331.23564404	751.884951313	2549.71356103	466.592965675	2.12443339622	0.0282504440987
1136.76886148	850.629146921	2363.3980084	376.0	-0.00563607473101	-0.263871545094	-0.0502804011232	1058.51704294	919.890836691	2363.26480552	384.856925888	1.08291291283	0.0144004376707
1136.76886148	850.629146921	2363.3980084	376.0	-9.84006220799	-0.532841227702	-0.101532246132	1052.32023186	646.664562559	2130.83817415	431.85337973	-1.02755309253	-0.0136642698475
1136.76886148	850.629146921	2363.3980084	376.0	6.99482225728	0.364659271112	0.0694853794039	1383.02171354	777.59609904	2528.71349832	368.095685744	3.16582219021	0.0420986993379
1136.76886148	850.629146921	2363.3980084	376.0	-2.86542962818	-0.320058472656	-0.0609867516494	1050.31374353	886.16461449	2295.67650164	359.198143614	0.439055474169	0.00583850364587
1136.76886148	850.629146921	2363.3980084	376.0	-9.93588836639	-0.520330255023	-0.0991482955456	1039.41582942	675.472481978	2128.57342063	413.685109239	-0.928943123704	-0.0123529670705
1136.76886148	850.629146921	2363.3980084	376.0	-4.82745138443	-0.393752282588	-0.0750290172613	999.279401982	917.704982293	2249.30611853	332.32173425	0.195020916117	0.00259336324623
1136.76886148	850.629146921	2363.3980084	376.0	6.04400404574	-0.0106724983554	-0.00203363154637	1307.6199812	738.90212809	2506.24187965	459.719770354	1.53468476316	0.0204080420633
1136.76886148	850.629146921	2363.3980084	376.0	-14.0608577038	-0.692442580192	-0.131944089213	933.820590594	714.421508016	2031.08397747	382.841878855	-1.55612889256	-0.0206932033586
1136.76886148	850.629146921	2363.3980084	376.0	4.70156554389	0.0487639871662	0.00929191828623	1390.43680201	675.316637454	2474.51471483	408.761275368	1.35367067815	0.018000939869
1136.76886148	850.629146921	2363.3980084	376.0	7.40639267515	0.369068829551	0.0703256153869	1360.49558644	804.502503684	2538.44054538	373.442455255	3.4138121052	0.0453964375692
1136.76886148	850.629146921	2363.3980084	376.0	-7.14965822836	-0.166918956787	-0.031806203656	1232.53097379	672.163168342	2194.42312822	289.728986089	-0.443172953761	-0.00589325736384
1136.76886148	850.629146921	2363.3980084	376.0	6.53562043194	0.402535152431	0.0767025823992	1204.51438518	1026.11662704	2517.86073153	287.229719302	5.61343787909	0.0746467803071
1136.76886148	850.629146921	2363.3980084	376.0	15.8248515365	0.538110630303	0.102536324372	1254.8968655	1038.87243604	2737.40223445	443.632932911	7.50383214062	0.09978500187
1136.76886148	850.629146921	2363.3980084	376.0	1.55761867303	0.137899234549	0.0262765309734	1197.96839159	902.598228993	2400.2107371	299.644116513	2.51542844733	0.0334498463741
1136.76886148	850.629146921	2363.3980084	376.0	-8.6748868634	-0.664492046445	-0.126618149094	855.307009702	977.331663403	2158.37590504	325.737231935	-0.228332300362	-0.00303633378141
1136.76886148	850.629146921	2363.3980084	376.0	-9.86855022837	-0.507651529952	-0.096732379945	947.022039082	885.794194635	2130.16488885	297.348655129	-0.550374175742	-0.00731880552848
1136.76886148	850.629146921	2363.3980084	376.0	-3.11563562868	-0.331947441867	-0.0632521802339	1050.80540327	866.677198528	2289.763138	372.280536209	0.400454336618	0.00532519064652
1136.76886148	850.629146921	2363.3980084	376.0	17.7225746315	0.835483864933	0.15920043158	1382.29217498	981.131624	2782.25298428	418.829185302	8.32839260925	0.110749901719
1136.76886148	850.629146921	2363.3980084	376.0	-0.5173613544	-0.29961149447	-0.0570906048913	1083.36436806	837.160237136	2351.17070046	430.646095258	0.690499561065	0.00918217501416
1136.76886148	850.629146921	2363.3980084	376.0	-1.10878534192	-0.200929810117	-0.0382869302814	1166.28492754	777.653334515	2337.19299771	393.25473566	0.56673910017	0.00753642420438
1136.76886148	850.629146921	2363.3980084	376.0	3.62471417837	0.223450172942	0.042578157954	1397.46875339	714.923343891	2449.0644311	336.672333818	1.88550375453	0.0250731882252
1136.76886148	850.629146921	2363.3980084	376.0	-0.525589669277	-0.0748834640843	-0.01426895276	1296.08466877	695.069324116	2350.97623263	359.822239743	0.542524432116	0.00721442063984
1136.76886148	850.629146921	2363.3980084	376.0	3.04778768358	-0.264264166812	-0.0503552147127	998.843492361	1018.81838042	2435.42936182	417.767489032	2.36352451453	0.0314298472677
1136.76886148	850.629146921	2363.3980084	376.0	-8.28710997137	-0.482348864462	-0.0919109878928	961.962790336	884.309506441	2167.54061638	321.268319607	-0.294674044311	-0.00391853782328
1136.76886148	850.629146921	2363.3980084	376.0	4.04053633106	0.072666883059	0.0138465859487	1149.64766564	950.471664323	2458.89196358	358.772633615	3.09189723338	0.0411156546992
1136.76886148	850.629146921	2363.3980084	376.0	5.35836344293	0.445673688039	0.0849225777513	1270.63989243	936.491262547	2490.03746329	282.906308322	4.55233802351	0.0605364098871
1136.76886148	850.629146921	2363.3980084	376.0	9.36469366199	0.560198677481	0.106745174825	1253.74617156	1034.13174342	2584.7229919	296.845076925	6.78425770414	0.0902161928742
1136.76886148	850.629146921	2363.3980084	376.0	13.8632459941	0.593377385486	0.113067337173	1342.04187821	921.872953481	2691.04168813	427.126856435	6.1121551152	0.0812786584468
1136.76886148	850.629146921	2363.3980084	376.0	-2.34475266366	-0.480065408749	-0.0914758781915	944.725214746	973.150154598	2307.98217065	390.106801303	0.627771075992	0.00834801962756
1136.76886148	850.629146921	2363.3980084	376.0	-6.07192707323	-0.362321149576	-0.0690398531967	1032.5380275	860.139880922	2219.89420488	327.216296456	-0.0262965422387	-0.000349688061684
1136.76886148	850.629146921	2363.3980084	376.0	-5.89683080557	-0.368547635218	-0.0702263024424	1035.30077248	845.68289341	2224.03242658	343.048760691	0.00281591748839	3.74457112818e-05
1136.76886148	850.629146921	2363.3980084	376.0	-2.89623667951	-0.346883240801	-0.0660981785062	1014.89851678	933.963767734	2294.9484084	346.086123883	0.576022575506	0.00765987467428
1136.76886148	850.629146921	2363.3980084	376.0	-5.66201015405	-0.518666687347	-0.0988313047535	997.1983721	762.870563316	2229.58217319	469.51323777	-0.204528724111	-0.00271979686318
1136.76886148	850.629146921	2363.3980084	376.0	-0.193791404948	-0.310119883805	-0.059092965664	1008.57995259	971.669229049	2358.8179462	378.568764561	1.34047586694	0.017825476954
1136.76886148	850.629146921	2363.3980084	376.0	5.94582498677	-0.0181837991562	-0.00346490075384	1134.95428365	936.994107753	2503.92151772	431.973126319	2.81170999315	0.0373897605472
1136.76886148	850.629146921	2363.3980084	376.0	-12.649474509	-0.556621232541	-0.106063497054	1035.17025321	648.731967818	2064.44057978	380.53835875	-1.39791438124	-0.0185892869846
1136.76886148	850.629146921	2363.3980084	376.0	-10.6910208451	-0.38404025	-0.0731784012958	1066.53993702	738.676169969	2110.72663467	305.510527678	-0.837893827375	-0.0111422051513
1136.76886148	850.629146921	2363.3980084	376.0	4.82226351404	0.124606380683	0.0237435938801	1393.15133104	695.942323871	2477.36728825	388.273633337	1.67199043823	0.0222339154019
1136.76886148	850.629146921	2363.3980084	376.0	11.5918046952	0.772584606469	0.147215054586	1381.72905027	933.492619452	2637.35848971	322.136819985	6.73782971379	0.0895987993855
1136.76886148	850.629146921	2363.3980084	376.0	-3.83917950014	-0.45166941453	-0.0860650561224	1022.28789797	783.751201034	2272.66291656	466.623817552	0.120270312185	0.00159933925778
1136.76886148	850.629146921	2363.3980084	376.0	-1.48523958936	-0.290263560191	-0.0553093674144	1086.09395234	839.865245764	2328.29588553	402.336687417	0.582670538207	0.0077482784336
1136.76886148	850.629146921	2363.3980084	376.0	-16.14260439	-0.536544987542	-0.102237993053	1018.78966125	674.109036145	1981.88401774	288.985320352	-1.86635406107	-0.0248185380462
1136.76886148	850.629146921	2363.3980084	376.0	6.76678056633	-0.168032162565	-0.0320183236595	1008.4445801	1062.68048543	2523.32396554	452.198900012	3.67415183911	0.0488584021158
1136.76886148	850.629146921	2363.3980084	376.0	-4.76193412202	-0.572298890968	-0.109050855749	920.112685575	899.610054885	2250.8545522	431.131811741	0.206283307315	0.00274312908664
1136.76886148	850.629146921	2363.3980084	376.0	-9.60716774199	-0.336211839825	-0.0640647560643	1120.89878924	691.107875742	2136.34239732	324.335732344	-0.720916674895	-0.00958665791083
1136.76886148	850.629146921	2363.3980084	376.0	13.5514775386	0.480292738342	0.0915191955682	1344.13315403	874.114065334	2683.67335866	465.426139294	5.09756213627	0.0677867305355
1136.76886148	850.629146921	2363.3980084	376.0	6.28566965542	-0.105943245207	-0.0201873561752	1082.22875158	973.22256588	2511.95339985	456.50208239	2.84076014809	0.037776065799
1136.76886148	850.629146921	2363.3980084	376.0	-1.09993499351	-0.309121547068	-0.0589027338163	1082.78604614	824.193130644	2337.40216667	430.42298989	0.603448579899	0.00802458217951
1136.76886148	850.629146921	2363.3980084	376.0	-15.3600034004	-0.644506287267	-0.122809887055	961.973895875	695.856608202	2000.37999395	342.549489869	-1.74138692097	-0.0231567409703
1136.76886148	850.629146921	2363.3980084	376.0	-6.9441206246	-0.356922003989	-0.0680110525893	1066.5366131	782.688988367	2199.28079986	350.055198396	-0.204609125696	-0.0027208660332
1136.76886148	850.629146921	2363.3980084	376.0	3.89139585271	-0.29897365954	-0.0569690662232	976.126186483	1040.63574998	2455.36718048	438.605244025	2.56171554036	0.0340653662282
1136.76886148	850.629146921	2363.3980084	376.0	5.91953694315	0.102395625184	0.0195113615061	1210.8158417	886.400717292	2503.30022662	406.083667631	2.84234724225	0.0377971707746
1136.76886148	850.629146921	2363.3980084	376.0	-14.8812435127	-0.586293667374	-0.111717543326	996.636506792	680.951826018	2011.6949956	334.106662789	-1.65799802607	-0.0220478460913
1136.76886148	850.629146921	2363.3980084	376.0	8.09312777612	0.221604736345	0.0422265122608	1300.34013752	827.114844318	2554.67082908	427.21584724	3.09373476221	0.041140089923
1136.76886148	850.629146921	2363.3980084	376.0	8.94683459498	0.564560428028	0.107576301072	1339.47392692	900.408896727	2574.84731903	334.964495389	5.18145181221	0.0689022847369
1136.76886148	850.629146921	2363.3980084	376.0	1.11536652992	-0.194180408723	-0.0370008400768	1190.96392078	746.088105208	2389.75855876	452.706532769	0.783851282332	0.0104235542863
1136.76886148	850.629146921	2363.3980084	376.0	14.6999617288	0.796019241936	0.151680495796	1354.00449275	1001.35735774	2710.81661114	355.454760638	8.08544201743	0.107519175764
1136.76886148	850.629146921	2363.3980084	376.0	-1.19722349663	-0.518574605816	-0.0988137587301	911.502548171	1017.09367415	2335.10285213	406.506629807	0.97909692686	0.0130199059423
1136.76886148	850.629146921	2363.3980084	376.0	-7.71648711581	-0.278506011642	-0.0530689808768	1170.29689965	669.562432918	2181.02670559	341.167373023	-0.457179850483	-0.00607951928834
1136.76886148	850.629146921	2363.3980084	376.0	-7.1578735427	-0.458099783389	-0.0872903550665	994.070476104	832.686954662	2194.22896765	367.471536884	-0.169586588035	-0.00225514079834
1136.76886148	850.629146921	2363.3980084	376.0	10.0148947854	0.328359210499	0.0625684471225	1365.41707312	792.846171308	2600.0898323	441.826587873	3.48314287509	0.0463183892965
1136.76886148	850.629146921	2363.3980084	376.0	-0.714281174494	-0.0494735630424	-0.00942712710411	1339.99407883	657.158189905	2346.51670135	349.364432619	0.474795173533	0.00631376560549
1136.76886148	850.629146921	2363.3980084	376.0	5.63101248646	0.126202047938	0.0240476463297	1182.53308224	931.566484765	2496.48124536	382.381678354	3.31447273833	0.0440754353502
1136.76886148	850.629146921	2363.3980084	376.0	4.62758527172	0.11851072259	0.0225820736643	1301.71479638	785.159265524	2472.76626655	385.892204649	2.03960669614	0.0271224294699
1136.76886148	850.629146921	2363.3980084	376.0	-1.8999987351	-0.249165403361	-0.0474781637502	1189.29455631	685.391989301	2318.49347614	443.806930527	0.323673106772	0.00430416365388
1136.76886148	850.629146921	2363.3980084	376.0	-4.56027098393	-0.528231157562	-0.100653802889	962.034148642	836.737953433	2255.62065479	456.848552715	0.108378067573	0.00144119770709
1136.76886148	850.629146921	2363.3980084	376.0	2.89628953699	0.251227537065	0.0478711008128	1358.13297809	759.339528162	2431.84885764	314.376351386	2.07622196832	0.0276093346851
1136.76886148	850.629146921	2363.3980084	376.0	1.36557795174	-0.327705426059	-0.0624438692947	1007.95931702	967.119674833	2395.67205052	420.593058658	1.41851800855	0.0188632713903
1136.76886148	850.629146921	2363.3980084	376.0	-5.22393234221	-0.439106458469	-0.0836712001656	1032.1220063	772.912969675	2239.93569547	434.900719487	-0.0367510158657	-0.000488710317364
1136.76886148	850.629146921	2363.3980084	376.0	-2.99781772052	-0.418494732701	-0.0797436609568	994.298852769	902.922519147	2292.5476441	395.326272183	0.461112277181	0.00613181219656
1136.76886148	850.629146921	2363.3980084	376.0	-4.94751063679	-0.434694933285	-0.0828305894216	1006.39701066	838.568809839	2246.46864055	401.502820044	0.131601641414	0.00175002182731
1136.76886148	850.629146921	2363.3980084	376.0	13.861499988	0.364029662371	0.0693654082262	1217.61857872	1004.95011967	2691.00042305	468.431724666	6.03422571121	0.0802423631809
1136.76886148	850.629146921	2363.3980084	376.0	1.15710380729	-0.070685128806	-0.0134689650926	1279.60662087	730.543763628	2390.74497674	380.594592235	0.795118002895	0.0105733776981
1136.76886148	850.629146921	2363.3980084	376.0	-7.88034608573	-0.571171061236	-0.108835949169	928.951619072	863.364735511	2177.15406596	384.837711373	-0.238754590206	-0.00317492806125
1136.76886148	850.629146921	2363.3980084	376.0	-13.1135523538	-0.511603208886	-0.0974853675469	977.308912381	786.114280374	2053.47257324	290.049380485	-1.16363168961	-0.0154738256597
1136.76886148	850.629146921	2363.3980084	376.0	-4.30420941289	-0.641870260412	-0.122307595353	876.632271206	946.298397088	2261.67240886	438.741740565	0.319315023565	0.00424621041974
1136.76886148	850.629146921	2363.3980084	376.0	1.37900700551	-0.135525450736	-0.0258242093628	1277.05832009	670.01158622	2395.98943251	448.919526191	0.74604643543	0.00992083025838
1136.76886148	850.629146921	2363.3980084	376.0	-0.372133345625	-0.0781126963207	-0.0148842790245	1270.64958786	731.132738186	2354.60301632	352.820690278	0.584230241823	0.00776901917318
1136.76886148	850.629146921	2363.3980084	376.0	-6.48855025285	-0.252713564058	-0.0481542614439	1142.7386394	743.763955207	2210.04774095	323.545146346	-0.211341583326	-0.00281039339529
1136.76886148	850.629146921	2363.3980084	376.0	-0.538919147967	-0.319488410001	-0.0608781269056	1079.79623415	819.408113643	2350.66120399	451.456856199	0.650259746097	0.00864707109172
1136.76886148	850.629146921	2363.3980084	376.0	-6.50291407308	-0.552723041848	-0.105320701572	982.88837507	757.188167872	2209.70826671	469.631723769	-0.354517842807	-0.00471433301605
1136.76886148	850.629146921	2363.3980084	376.0	3.1946286695	-0.0479973451447	-0.00914583558398	1337.80611438	676.051625445	2438.89979875	425.042058925	0.99454108073	0.0132252803289
1136.76886148	850.629146921	2363.3980084	376.0	2.71433243291	0.286181425426	0.0545315216132	1302.36080081	829.566933571	2427.54848706	295.620752686	2.60788507391	0.0346793227914
1136.76886148	850.629146921	2363.3980084	376.0	20.8618096646	0.907796691592	0.172979552514	1376.52537839	1041.10040222	2856.44560253	438.819821922	9.81866692707	0.130567379349
1136.76886148	850.629146921	2363.3980084	376.0	-15.6251078139	-0.698105100893	-0.133023075627	902.351317093	765.117328554	1994.11452152	326.645875871	-1.62396886445	-0.0215953306443
1136.76886148	850.629146921	2363.3980084	376.0	-11.7246997017	-0.603957422468	-0.115083350318	1004.3618848	666.131048815	2086.29668916	415.803755549	-1.30293280009	-0.0173262340437
1136.76886148	850.629146921	2363.3980084	376.0	4.90693105911	-0.114104183092	-0.0217424129367	1176.69420996	842.262971993	2479.36831933	460.411137374	1.58670279428	0.0210997712005
1136.76886148	850.629146921	2363.3980084	376.0	13.1898252439	0.650026000149	0.123861661614	1281.29713544	1048.11572755	2675.12607553	345.713212536	7.88247084424	0.104820091014
1136.76886148	850.629146921	2363.3980084	376.0	3.68615821264	-0.246138080794	-0.046901311127	1019.42675459	995.971891448	2450.51659819	435.117952148	2.25018621122	0.0299226889789
1136.76886148	850.629146921	2363.3980084	376.0	-3.34502128698	-0.108613805326	-0.0206962281489	1216.39146146	772.319202487	2284.34184192	295.631177982	0.164425799078	0.00218651328561
1136.76886148	850.629146921	2363.3980084	376.0	10.3028363615	0.242905741394	0.0462853927961	1176.0094233	1004.40766384	2606.89503778	426.477950634	5.13101653069	0.0682316028018
1136.76886148	850.629146921	2363.3980084	376.0	-1.78034854709	-0.213509849325	-0.0406840414111	1143.79825907	805.758779182	2321.3212863	371.764248043	0.502801033199	0.00668618395211
1136.76886148	850.629146921	2363.3980084	376.0	7.62314310788	-0.0726751813967	-0.0138481671869	1044.4134435	1053.90176975	2543.56322079	445.248007544	4.06592311477	0.0540681265262
1136.76886148	850.629146921	2363.3980084	376.0	-4.47043895203	-0.352631914453	-0.0671935812602	1041.3644794	857.421443309	2257.74374324	358.957820534	0.21256452626	0.00282665593431
1136.76886148	850.629146921	2363.3980084	376.0	2.52704990241	0.161064245071	0.0306905954784	1334.92719792	757.092392008	2423.12225547	331.102665537	1.73070715789	0.0230147228443
1136.76886148	850.629146921	2363.3980084	376.0	-0.79959451243	-0.104375354094	-0.0198885964357	1059.3389711	989.197140666	2344.50040762	295.964295854	2.13834506625	0.0284354397108
1136.76886148	850.629146921	2363.3980084	376.0	-19.1201896199	-0.785005509756	-0.14958184256	876.464454329	733.462611354	1911.51182772	301.584762041	-2.35217562417	-0.0312789311725
1136.76886148	850.629146921	2363.3980084	376.0	6.58734118717	0.199888478908	0.0380885058895	1209.53440018	927.228500157	2519.08309883	382.320198493	3.68482163737	0.049000287731
1136.76886148	850.629146921	2363.3980084	376.0	-0.798414325705	-0.508648068419	-0.0969222691348	911.511738221	1024.74256012	2344.52830013	408.274001787	1.12300875419	0.0149336270504
1136.76886148	850.629146921	2363.3980084	376.0	1.70915014916	-0.350972942365	-0.0668774661519	1013.7382968	945.126583341	2403.79202899	444.92714885	1.19833812779	0.015935347444
1136.76886148	850.629146921	2363.3980084	376.0	-5.23970046615	-0.465655597735	-0.0887301062756	923.305895182	1015.30904121	2239.56303194	300.948095547	0.561174961783	0.00746243300243
1136.76886148	850.629146921	2363.3980084	376.0	-2.14982346143	-0.586476297353	-0.111752343246	870.713808761	1052.11451515	2312.58912353	389.760799618	1.00014293327	0.0132997730489
1136.76886148	850.629146921	2363.3980084	376.0	6.66705066802	-0.0186163796613	-0.00354732844155	1069.28496432	1038.19355504	2520.96695111	413.488431749	4.01134414984	0.0533423424181
1136.76886148	850.629146921	2363.3980084	376.0	5.44991260805	0.00757392342531	0.0014432018722	1113.8935602	977.282820583	2492.20113444	401.024753659	3.27774180269	0.0435869920571
1136.76886148	850.629146921	2363.3980084	376.0	-14.9779232764	-0.541364266146	-0.103156300714	1003.89626071	700.702055848	2009.41006799	304.811751431	-1.60634278241	-0.0213609412554
1136.76886148	850.629146921	2363.3980084	376.0	-3.05237325412	-0.412889919405	-0.0786756706183	1007.87863971	870.507821359	2291.2582797	412.871818634	0.414768874409	0.00551554354267
1136.76886148	850.629146921	2363.3980084	376.0	-11.6464113585	-0.687077031288	-0.130921690413	857.510577074	915.993310537	2088.1469543	314.643066693	-0.725103382334	-0.00964233221189
1136.76886148	850.629146921	2363.3980084	376.0	-9.97604368027	-0.598100827912	-0.113967383367	930.012288728	820.442868565	2127.62439074	377.169233452	-0.613171043516	-0.00815387025952
1136.76886148	850.629146921	2363.3980084	376.0	5.55033617518	0.324816311687	0.0618933520746	1288.6688397	868.592480321	2494.57454303	337.313223005	3.49551087922	0.0464828574364
1136.76886148	850.629146921	2363.3980084	376.0	-10.236143868	-0.6701360278	-0.127693602858	926.648434842	755.912621674	2121.47718809	438.916131571	-0.919012688115	-0.0122209134058
1136.76886148	850.629146921	2363.3980084	376.0	-8.57850937826	-0.659462636057	-0.125659801078	880.207088485	891.340011294	2160.65368861	389.106588826	-0.304659390884	-0.00405132168729
1136.76886148	850.629146921	2363.3980084	376.0	10.3988884221	0.426311768553	0.0812331876054	1245.77181791	982.925514754	2609.16513026	380.4677976	5.70190492116	0.0758232037388
1136.76886148	850.629146921	2363.3980084	376.0	0.809687971908	-0.337841254639	-0.06437523907	979.675716424	1006.55716114	2382.5341578	396.30128024	1.70349962458	0.0226529205396
1136.76886148	850.629146921	2363.3980084	376.0	5.43642822564	0.0022081173382	0.000420754065968	1130.89532489	950.307804319	2491.88244481	410.67931561	2.97253984211	0.0395284553472
1136.76886148	850.629146921	2363.3980084	376.0	8.10102895647	0.104382261285	0.0198899125924	1134.44093221	997.524933715	2554.85756542	422.891699489	4.20420756585	0.0559070155033
1136.76886148	850.629146921	2363.3980084	376.0	-6.03624856496	-0.562982831602	-0.107275691997	940.815908984	846.220726253	2220.73743004	433.700794798	-0.0527232934705	-0.000701107625938
1136.76886148	850.629146921	2363.3980084	376.0	1.02509243811	-0.187397323993	-0.0357083315535	1080.07064916	927.879487062	2387.62502267	379.674886442	1.5252808022	0.020282989391
1136.76886148	850.629146921	2363.3980084	376.0	3.33105193206	-0.0177935599651	-0.00339054115189	1211.66683257	835.635949036	2442.12402342	394.821241813	1.71090281376	0.0227513672043
1136.76886148	850.629146921	2363.3980084	376.0	3.92095658396	-0.165213492148	-0.0314812294489	1140.88912247	862.633367109	2456.06581822	452.543328639	1.44130679974	0.0191663138263
1136.76886148	850.629146921	2363.3980084	376.0	4.45857822912	0.110770643422	0.021107211018	1137.46101787	986.308158249	2468.77195747	345.002781356	3.6796563941	0.0489316009853
1136.76886148	850.629146921	2363.3980084	376.0	2.98882476	0.189297846177	0.036070473738	1205.51388452	917.231439311	2434.03583325	311.29050942	3.05631998544	0.0406425529979
1136.76886148	850.629146921	2363.3980084	376.0	5.57948249799	0.291006740725	0.0554509795588	1306.65366988	836.053995978	2495.26338664	352.555720777	3.11475752673	0.0414196479618
1136.76886148	850.629146921	2363.3980084	376.0	-10.491764644	-0.34538612031	-0.0658129040225	1103.70188143	707.680785893	2115.43585176	304.053184435	-0.850497482812	-0.0113098069523
1136.76886148	850.629146921	2363.3980084	376.0	16.3244623687	0.571194620501	0.108840438358	1277.94084685	1017.17922458	2749.21002691	454.089955476	7.410689509	0.0985464030452
1136.76886148	850.629146921	2363.3980084	376.0	-0.927606513812	0.0624184246536	0.0118937546977	1409.45947125	643.616404461	2341.47497453	288.399098816	0.436508315008	0.00580463184851
1136.76886148	850.629146921	2363.3980084	376.0	-2.72192273048	-0.147963918016	-0.0281943441342	1139.87814743	853.650781673	2299.0681408	305.5392117	0.566401495286	0.00753193477774
1136.76886148	850.629146921	2363.3980084	376.0	2.23207583852	-0.27029330784	-0.0515040601829	977.583055471	1050.4699751	2416.15084432	388.097813744	2.62446107159	0.0348997482925
1136.76886148	850.629146921	2363.3980084	376.0	3.68624296556	-0.183055965686	-0.0348810910226	1032.91508742	1006.46134981	2450.51860123	411.142164001	2.62015364859	0.0348424687313
1136.76886148	850.629146921	2363.3980084	376.0	17.0927856509	0.647509370392	0.123382120883	1329.67355071	971.534412709	2767.36856406	466.160600638	7.24999027725	0.0964094451762
1136.76886148	850.629146921	2363.3980084	376.0	-0.228144593758	-0.1187960662	-0.0226364455412	1020.65851278	1048.05756152	2358.00604362	289.28996932	2.84102059184	0.0377795291468
1136.76886148	850.629146921	2363.3980084	376.0	-5.28941624444	-0.476374286937	-0.0907725394315	970.418912743	880.773479534	2238.38805022	387.195657947	0.142353187202	0.00189299451066
1136.76886148	850.629146921	2363.3980084	376.0	1.84638792744	-0.0591644958149	-0.0112737225257	1085.31760018	979.620003201	2407.03550391	342.097900528	2.59435421869	0.034499391206
1136.76886148	850.629146921	2363.3980084	376.0	-9.41973076746	-0.505263106933	-0.0962772688516	990.310019446	780.515628654	2140.77227905	369.946630946	-0.578732322952	-0.00769590854989
1136.76886148	850.629146921	2363.3980084	376.0	-4.79945598432	-0.304703033418	-0.0580607914288	1065.44973387	857.790423422	2249.96776125	326.727603962	0.127737858398	0.00169864173401
1136.76886148	850.629146921	2363.3980084	376.0	13.8102377547	0.825135326847	0.157228530268	1399.73531548	936.658026799	2689.78889245	353.395550171	7.28938334376	0.0969332891457
1136.76886148	850.629146921	2363.3980084	376.0	1.75182364573	-0.130966595596	-0.0249555250755	1293.88051053	651.644230479	2404.80057356	459.275832547	0.763538708424	0.0101534402716
1136.76886148	850.629146921	2363.3980084	376.0	-6.86392333766	-0.603783725493	-0.115050252571	900.686351158	910.407832719	2201.17618094	390.081997064	-0.034606273765	-0.000460189810704
1136.76886148	850.629146921	2363.3980084	376.0	-5.71716108461	-0.562118775173	-0.107111047098	956.269368688	808.131544809	2228.27873719	463.877823694	-0.126735672881	-0.00168531479895
1136.76886148	850.629146921	2363.3980084	376.0	15.8270598736	0.756468874628	0.144144221537	1406.92614932	901.518702452	2737.45442624	429.009574469	6.8122985277	0.0905890761663
1136.76886148	850.629146921	2363.3980084	376.0	-13.4636243386	-0.698083653451	-0.133018988844	917.571991338	742.034140394	2045.19897892	385.592847193	-1.3871099666	-0.0184456112579
1136.76886148	850.629146921	2363.3980084	376.0	7.34297295235	0.171309062315	0.0326427329106	1209.04306987	918.330041575	2536.94168491	409.568573475	3.56733275366	0.047437935554
1136.76886148	850.629146921	2363.3980084	376.0	-0.71777435014	-0.103418359019	-0.0197062421911	1275.03661131	697.530257388	2346.43414371	373.867275005	0.532651850944	0.00708313631574
1136.76886148	850.629146921	2363.3980084	376.0	-1.1353523346	-0.337653913439	-0.0643395414327	1032.56782611	914.558832995	2336.56511394	389.438454832	0.723405972517	0.00961976027284
1136.76886148	850.629146921	2363.3980084	376.0	-8.88454537512	-0.580664346675	-0.110644883132	917.281886391	881.625134872	2153.42083995	354.513818687	-0.349972570783	-0.00465389056892
1136.76886148	850.629146921	2363.3980084	376.0	-5.29572125968	-0.433482500558	-0.0825995618442	968.93060828	950.032964896	2238.23903762	319.275464444	0.161855407245	0.00215233254315
1136.76886148	850.629146921	2363.3980084	376.0	1.11674866945	-0.538059424036	-0.10252656708	908.178408551	1014.16986228	2389.79122421	467.442953386	1.13906456616	0.0151471351884
1136.76886148	850.629146921	2363.3980084	376.0	13.8515265194	0.63347474142	0.120707839447	1338.36804438	944.653109083	2690.7647103	407.743556833	6.54834993148	0.0870791214293
1136.76886148	850.629146921	2363.3980084	376.0	-15.8763840724	-0.670261307808	-0.127717474811	928.810378263	734.063983846	1988.17586343	325.301501321	-1.73165215651	-0.0230272893152
1136.76886148	850.629146921	2363.3980084	376.0	7.91442727556	0.664211918317	0.126564771021	1356.9775409	910.493955143	2550.44742501	282.975928969	5.50126268368	0.0731550888787
1136.76886148	850.629146921	2363.3980084	376.0	-1.82240249813	-0.403676952968	-0.076920151099	924.587766506	1060.37712126	2320.32738406	335.362496285	1.73871195332	0.023121169592
1136.76886148	850.629146921	2363.3980084	376.0	-10.6521286905	-0.640850273931	-0.122113238173	890.618621199	875.414402326	2111.64581108	345.612787552	-0.616720788033	-0.00820107430896
1136.76886148	850.629146921	2363.3980084	376.0	-0.184981653431	-0.176467518247	-0.0336256703976	1064.69779198	951.076728391	2359.02615569	343.251635321	1.60855125214	0.0213903092041
1136.76886148	850.629146921	2363.3980084	376.0	-1.33359616203	-0.236864833173	-0.0451343051015	1215.01293919	659.055278962	2331.87982327	457.811605113	0.34884237474	0.00463886136623
1136.76886148	850.629146921	2363.3980084	376.0	2.85749126513	-0.294784599601	-0.0561708459605	974.136773953	1044.37715079	2430.93190005	412.417975306	2.51968062093	0.0335063912358
1136.76886148	850.629146921	2363.3980084	376.0	-20.5283285754	-0.830751066883	-0.158298602683	886.875305231	680.060804558	1878.23189969	311.295789903	-2.83054887271	-0.0376402775626
1136.76886148	850.629146921	2363.3980084	376.0	7.97507748836	-0.0138680696112	-0.00264254375214	1112.49075598	974.495534997	2551.88083093	464.894539956	3.40889872981	0.0453311001304
1136.76886148	850.629146921	2363.3980084	376.0	10.2427853584	0.464610975233	0.088531054732	1251.31454332	992.042909334	2605.47579357	362.118340915	5.96197453751	0.0792815762967
1136.76886148	850.629146921	2363.3980084	376.0	0.559806988447	-0.476007767188	-0.0907026995404	907.838592679	1055.60164889	2376.62847562	413.188234045	1.70924136685	0.0227292734954
1136.76886148	850.629146921	2363.3980084	376.0	5.23216850697	-0.00433130960281	-0.000825325762731	1261.74147447	788.483864576	2487.05497469	436.829635644	1.6982990499	0.0225837639614
1136.76886148	850.629146921	2363.3980084	376.0	7.3536844796	0.106198034757	0.0202359060131	1378.1498342	710.233570501	2537.19484094	448.811436232	1.95883707639	0.0260483653775
1136.76886148	850.629146921	2363.3980084	376.0	5.81620555178	0.14146022333	0.0269550730431	1226.01028236	881.773051307	2500.85809458	393.074760908	2.94509061546	0.0391634390354
1136.76886148	850.629146921	2363.3980084	376.0	-2.25540843188	-0.0347904030555	-0.00662926887491	1343.82532333	657.578757523	2310.09373044	308.689649591	0.210969145204	0.00280544076069
1136.76886148	850.629146921	2363.3980084	376.0	-4.5072383987	-0.613928778213	-0.116983379995	869.128091843	1027.66484973	2256.87402585	360.08108428	0.43411528989	0.00577280970598
1136.76886148	850.629146921	2363.3980084	376.0	0.628242041048	-0.592015941804	-0.11280791574	869.958067483	1055.85043529	2378.24586829	452.437365511	1.31433334766	0.01747783707
1136.76886148	850.629146921	2363.3980084	376.0	-0.301274462605	-0.357858329539	-0.0681894682811	963.319946814	1020.7027115	2356.27769375	372.255035438	1.65001123392	0.021941638749
1136.76886148	850.629146921	2363.3980084	376.0	-0.978420846161	-0.262859022533	-0.0500874661838	1134.16432949	770.001259176	2340.27402961	436.108440947	0.55567758511	0.00738932958924
1136.76886148	850.629146921	2363.3980084	376.0	-0.987663415303	-0.117037167589	-0.0223012895559	1261.48560508	703.594700758	2340.05559091	374.975285072	0.505469480391	0.00672166862223
1136.76886148	850.629146921	2363.3980084	376.0	-7.36690728099	-0.667837612718	-0.127255642667	896.83839777	834.430802656	2189.28866844	458.019468016	-0.334109715779	-0.00444294834813
1136.76886148	850.629146921	2363.3980084	376.0	6.49415130462	0.123446484712	0.0235225771174	1120.90652843	1024.93162976	2516.880651	371.042492811	4.4438987949	0.0590943988684
1136.76886148	850.629146921	2363.3980084	376.0	-9.37279036027	-0.48033561733	-0.0915273661071	1011.50568186	760.94950867	2141.8816677	369.426477163	-0.599978966614	-0.00797844370497
1136.76886148	850.629146921	2363.3980084	376.0	-1.62327811467	-0.139444950148	-0.0265710651958	1274.86583437	660.363819836	2325.03348577	389.803831561	0.385346387487	0.00512428706765
1136.76886148	850.629146921	2363.3980084	376.0	-2.28330459896	-0.368878752695	-0.070289396474	1014.28888952	920.654411716	2309.43443298	374.491131746	0.561839516142	0.00747127016146
1136.76886148	850.629146921	2363.3980084	376.0	10.2818767803	0.148088829804	0.028218145923	1154.18234676	992.228333738	2606.39967945	459.988998952	4.5479484646	0.0604780380931
1136.76886148	850.629146921	2363.3980084	376.0	10.730624327	0.590150465753	0.112452451553	1357.36472858	891.494147842	2617.00537004	368.146493609	5.42918573839	0.0721966188616
1136.76886148	850.629146921	2363.3980084	376.0	-4.61310374103	-0.501240164031	-0.0955107019876	938.435212162	951.648720158	2254.37200646	364.28807414	0.299733475305	0.00398581749076
1136.76886148	850.629146921	2363.3980084	376.0	-13.742323983	-0.520103105488	-0.0991050124787	1051.23615548	645.53766903	2038.61219708	341.838372569	-1.51836230822	-0.0201909881412
1136.76886148	850.629146921	2363.3980084	376.0	8.03909616086	0.382018256358	0.0727931128731	1383.62719169	784.706958066	2553.39384696	385.0596972	3.40835854335	0.0453239167998
1136.76886148	850.629146921	2363.3980084	376.0	-12.7820574369	-0.715092767807	-0.136260054841	903.556875996	757.866303016	2061.30711751	399.883938494	-1.26672541404	-0.0168447528463
1136.76886148	850.629146921	2363.3980084	376.0	-0.525852658359	-0.202734680037	-0.0386308460437	999.662908848	1039.62255261	2350.97001715	311.684555684	2.39410598518	0.0318365157604
1136.76886148	850.629146921	2363.3980084	376.0	10.9662772521	0.568800711375	0.108384281893	1379.3389507	855.895997022	2622.57478657	387.339838856	5.03219596664	0.0669174995563
1136.76886148	850.629146921	2363.3980084	376.0	-1.20329193698	-0.311000959239	-0.0592608535136	1077.61694027	833.789175268	2334.95943073	423.553315188	0.605059240988	0.00804600054506
1136.76886148	850.629146921	2363.3980084	376.0	7.69886107493	0.254494360357	0.0484935900071	1181.22411463	995.309537293	2545.35273772	368.819085797	4.78801418227	0.06367040136
[truncated: 1 more rows]
