# Supplementary material for: Optimization of nutritional strategies using a mechanistic computational model in prediabetes: Application to the J-DOIT1 study data
Source: PLoS One. 2023 Nov 30;18(11):e0287069. doi: 10.1371/journal.pone.0287069 (PMC10688723; doi:10.1371/journal.pone.0287069)
Supplement: S1 File — (ZIP) [file pone.0287069.s011.zip › improved_intervention_M1611033.csv]

baseline_carb	baseline_fat	baseline_kcal	baseline_protein	diet_change_percent	hba1c_change	hba1c_percent_change	random_carb_kcal	random_fat_kcal	random_total_kcal	random_protein_kcal	weight_change	weight_percent_change
898.367466526	441.267697501	1715.63516403	376.0	8.40983272386	0.394683759638	0.0737726653528	1107.28209501	425.217996349	1859.91721147	327.41712011	-2.05507823906	-0.031375240291
898.367466526	441.267697501	1715.63516403	376.0	6.58579930988	-0.0464345505117	-0.00867935523584	921.436889412	525.598365975	1828.62345282	381.588197433	-2.4097736853	-0.0367904379436
898.367466526	441.267697501	1715.63516403	376.0	-11.1400266895	-0.35672360572	-0.0666773094803	803.984503418	367.738123678	1524.51294886	352.790321763	-6.23700559284	-0.0952214594327
898.367466526	441.267697501	1715.63516403	376.0	9.07960721966	0.0340424815255	0.00636308065897	954.659128402	502.74964562	1871.40809824	413.999324221	-2.2381906328	-0.0341708493557
898.367466526	441.267697501	1715.63516403	376.0	10.9510564349	0.304766550157	0.0569657103098	1073.54858201	418.327736519	1903.51533906	411.639020526	-2.27194743451	-0.0346862203742
898.367466526	441.267697501	1715.63516403	376.0	-4.05922414722	-0.499403764917	-0.0933464981154	743.426970905	480.667598995	1645.99368717	421.89911727	-4.7873754023	-0.0730897007985
898.367466526	441.267697501	1715.63516403	376.0	-3.62120914784	-0.260096575499	-0.0486161823362	839.480080547	505.990480163	1653.50842652	308.037865814	-4.1748143547	-0.0637376237359
898.367466526	441.267697501	1715.63516403	376.0	-7.55342630256	-0.573298434722	-0.107158585929	710.09814365	457.980912865	1586.04592629	417.966869776	-5.40012891454	-0.0824447162525
898.367466526	441.267697501	1715.63516403	376.0	12.0419415231	0.323205987979	0.0604123342016	1081.47482893	414.669075947	1922.23094723	426.087042348	-2.16806827396	-0.0331002789918
898.367466526	441.267697501	1715.63516403	376.0	3.38235324126	-0.328986653961	-0.0614928325162	810.112129899	521.458927169	1773.66400561	442.092948538	-3.41568235595	-0.0521478222282
898.367466526	441.267697501	1715.63516403	376.0	-6.73871601004	-0.567926996835	-0.106154578848	713.728489707	505.959859359	1600.02338255	380.335033489	-4.94531289695	-0.0755009602588
898.367466526	441.267697501	1715.63516403	376.0	4.56229743215	0.362720739808	0.067798269123	1107.7881375	352.85140246	1793.90754306	333.268003104	-3.49803220983	-0.0534050719058
898.367466526	441.267697501	1715.63516403	376.0	-8.83024971689	-0.438437593006	-0.0819509519637	769.430369766	455.08450305	1564.14029481	339.625421997	-5.42931580242	-0.0828903175942
898.367466526	441.267697501	1715.63516403	376.0	17.8833443203	0.35792557816	0.0669019772262	1084.74537058	469.056771954	2022.44810769	468.645965159	-0.840782406556	-0.0128363726192
898.367466526	441.267697501	1715.63516403	376.0	6.76769095355	0.112144086445	0.020961511485	995.964340821	395.117577698	1831.74404982	440.6621313	-3.51164438918	-0.0536128914379
898.367466526	441.267697501	1715.63516403	376.0	-5.31413361682	-0.0377379295081	-0.00705381859964	937.282238699	364.475515745	1624.46401903	322.706264589	-5.31156668824	-0.0810926211945
898.367466526	441.267697501	1715.63516403	376.0	1.91732773909	-0.408004827753	-0.0762625846267	778.961892905	533.628268004	1748.52951293	435.939352019	-3.58383636388	-0.0547150589905
898.367466526	441.267697501	1715.63516403	376.0	8.38828382385	-0.121603461281	-0.0227296189311	889.925333759	549.03538583	1859.54751097	420.586791378	-2.18235639321	-0.0333184182169
898.367466526	441.267697501	1715.63516403	376.0	6.25795163328	-0.132323770799	-0.0247334151027	888.373842195	508.049391191	1822.9987828	426.57554941	-2.8638921437	-0.0437235441786
898.367466526	441.267697501	1715.63516403	376.0	-20.3661196868	-0.647593674266	-0.121045546592	674.389860783	378.182091424	1366.22685313	313.654900926	-7.41940311372	-0.113273329981
898.367466526	441.267697501	1715.63516403	376.0	12.6235020425	0.175163499785	0.0327408410813	1013.48715758	472.831115191	1932.208404	445.890131224	-1.88925471327	-0.0288435834088
898.367466526	441.267697501	1715.63516403	376.0	-5.68632934967	-0.33689346787	-0.062970741658	811.168377892	364.724245596	1618.07849816	442.185874674	-5.67788691615	-0.0866852964297
898.367466526	441.267697501	1715.63516403	376.0	17.0740501697	0.385585450542	0.0720720468303	1067.33077475	548.400432719	2008.56357266	392.832365196	0.376343695986	0.00574570528223
898.367466526	441.267697501	1715.63516403	376.0	-10.4335208907	-0.615295684713	-0.115008539199	693.025683478	498.155607359	1536.63401078	345.452719942	-5.47822888733	-0.0836370822493
898.367466526	441.267697501	1715.63516403	376.0	0.163984062889	-0.298892580163	-0.0558677719931	822.427437161	536.802944827	1718.44853227	359.218150285	-3.49758783668	-0.0533982875829
898.367466526	441.267697501	1715.63516403	376.0	-8.2696260208	-0.368039733754	-0.0687924735989	797.512095886	483.703594045	1573.75855208	292.54286215	-5.11010063743	-0.0780168036249
898.367466526	441.267697501	1715.63516403	376.0	-6.54502047571	-0.632573474681	-0.118238032651	684.238904572	498.385373693	1603.34649125	420.722212988	-5.06457156723	-0.0773217033164
898.367466526	441.267697501	1715.63516403	376.0	7.88558812133	0.209326049154	0.0391263643278	1026.27043101	483.266160627	1850.92308673	341.386495085	-2.04030373134	-0.0311496752876
898.367466526	441.267697501	1715.63516403	376.0	14.7082121722	0.588957042096	0.110085428429	1122.59014853	490.930364259	1967.97442405	354.453911266	0.225234811905	0.0034386994184
898.367466526	441.267697501	1715.63516403	376.0	-15.2296676428	-0.571988806249	-0.106913795561	708.296882099	356.549788638	1454.34963058	389.502959845	-6.86355278361	-0.104787065399
898.367466526	441.267697501	1715.63516403	376.0	15.7875949386	0.430202659121	0.0804117119853	1106.13349194	477.927033952	1986.49269435	402.432168451	-0.470570455109	-0.00718428175738
898.367466526	441.267697501	1715.63516403	376.0	3.14437684763	-0.00692305319185	-0.00129402863399	936.033321634	538.853625364	1769.58119891	294.694251916	-2.54230230084	-0.0388137755853
898.367466526	441.267697501	1715.63516403	376.0	-8.15349677871	-0.458879956943	-0.0857719545687	760.443691594	366.549375616	1575.75090619	448.757838984	-6.02256422906	-0.0919475454818
898.367466526	441.267697501	1715.63516403	376.0	9.12134200959	0.390051643256	0.0729068492067	1096.94746949	458.706753837	1872.12411497	316.469891644	-1.53784030242	-0.0234784778995
898.367466526	441.267697501	1715.63516403	376.0	-4.81080680721	-0.183265484649	-0.0342552307756	876.232415249	344.92733594	1633.09927077	411.93951958	-5.57647143839	-0.0851369685251
898.367466526	441.267697501	1715.63516403	376.0	3.55140840325	0.238834314066	0.0446419278628	1051.67802654	381.718483154	1776.56437541	343.167865712	-3.61863237702	-0.0552462958324
898.367466526	441.267697501	1715.63516403	376.0	-0.98603818068	0.193702425748	0.0362060608875	1037.417504	338.588944516	1698.71834627	322.711897748	-4.69779098528	-0.0717219997752
898.367466526	441.267697501	1715.63516403	376.0	20.0246823964	0.513639808517	0.0960074408444	1103.31497409	519.680888039	2059.1856567	436.189794573	0.728176720085	0.0111172018334
898.367466526	441.267697501	1715.63516403	376.0	0.655221408585	-0.163600816839	-0.0305795919326	880.890723397	414.04177653	1726.87637291	431.943872988	-4.41443504686	-0.0673959549139
898.367466526	441.267697501	1715.63516403	376.0	-6.69136290372	-0.579236905908	-0.108268580544	706.991305692	454.506627799	1600.8357891	439.337855607	-5.35493929931	-0.0817547984627
898.367466526	441.267697501	1715.63516403	376.0	-0.831555972147	0.126502966813	0.0236454143575	1003.99593128	391.187773029	1701.36869736	306.184993053	-4.28097535789	-0.0653584024106
898.367466526	441.267697501	1715.63516403	376.0	-9.17223211805	-0.524310272631	-0.098001920118	734.58513271	528.389413835	1558.27312448	295.298577938	-5.06639588659	-0.0773495555205
898.367466526	441.267697501	1715.63516403	376.0	1.14925110848	-0.410664538516	-0.0767597268254	778.273273772	512.115360542	1735.35212017	444.963485853	-3.87355651523	-0.0591382674081
898.367466526	441.267697501	1715.63516403	376.0	-9.66107198392	-0.482637318494	-0.0902125828961	749.261509975	336.739538323	1549.88641585	463.885367551	-6.4043115276	-0.097775748513
898.367466526	441.267697501	1715.63516403	376.0	2.17411964732	-0.210251799097	-0.0392994017004	858.170100846	507.652253184	1752.9351252	387.112771173	-3.40951616754	-0.0520536819471
898.367466526	441.267697501	1715.63516403	376.0	3.19228313627	-0.161267462442	-0.0301434509237	878.512076219	485.208850698	1770.40309605	406.682169131	-3.44720874781	-0.052629141188
898.367466526	441.267697501	1715.63516403	376.0	7.65686434392	0.349165520912	0.065264583348	1085.98684588	444.770795908	1846.99902117	316.24137939	-2.05760341036	-0.0314137925246
898.367466526	441.267697501	1715.63516403	376.0	-15.2334853002	-0.470214408719	-0.0878905436858	756.77392841	351.315342077	1454.28413351	346.194863024	-6.87994496185	-0.105037327662
898.367466526	441.267697501	1715.63516403	376.0	5.37875166144	0.0367960263044	0.00687776192605	963.23611779	414.025142557	1807.91491892	430.653658569	-3.59375468161	-0.0548664836886
898.367466526	441.267697501	1715.63516403	376.0	7.85472469134	0.323911456895	0.0605441975505	1086.96343769	382.233573945	1850.39358287	381.196571233	-2.93588935964	-0.0448227383152
898.367466526	441.267697501	1715.63516403	376.0	1.52827369445	-0.111956729108	-0.020926491422	903.67495971	374.892917558	1741.85476493	463.286887663	-4.64553909325	-0.0709242609657
898.367466526	441.267697501	1715.63516403	376.0	3.13523631724	-0.0884565669577	-0.0165339377491	907.147849382	499.526323669	1769.42438076	362.750207709	-3.14085886283	-0.0479520437074
898.367466526	441.267697501	1715.63516403	376.0	5.52504138196	0.278791870723	0.0521106300418	1053.87232692	471.590437505	1810.4247168	284.961952379	-2.22098117964	-0.0339081096129
898.367466526	441.267697501	1715.63516403	376.0	6.41138957851	0.32804621389	0.0613170493253	1080.03918105	434.473095627	1825.63121814	311.118941459	-2.40549985276	-0.0367251885918
898.367466526	441.267697501	1715.63516403	376.0	-7.23888527184	-0.385955019229	-0.0721411250895	790.884652333	385.432133733	1591.44230282	415.125516753	-5.71114523187	-0.0871930569751
898.367466526	441.267697501	1715.63516403	376.0	-6.69547309696	-0.314903278383	-0.0588604258659	819.812895665	425.947498558	1600.76527318	355.004878954	-5.26542950106	-0.0803882366575
898.367466526	441.267697501	1715.63516403	376.0	12.3180971625	0.234396617924	0.0438124519484	1037.29650191	472.766011157	1926.96877049	416.906257423	-1.69658091468	-0.0259019986975
898.367466526	441.267697501	1715.63516403	376.0	-1.749385424	-0.204476311684	-0.0382198713429	862.363352561	480.235981958	1685.62209254	343.02275802	-4.08413916636	-0.0623532697155
898.367466526	441.267697501	1715.63516403	376.0	7.72476887339	0.267995354191	0.0500925895684	1053.63228092	453.892337631	1848.16401516	340.639396608	-2.2281004424	-0.0340168006473
898.367466526	441.267697501	1715.63516403	376.0	-4.26309445563	-0.097729780211	-0.0182672486376	911.06879947	378.023386989	1642.49601647	353.403830011	-5.13399592769	-0.0783816172166
898.367466526	441.267697501	1715.63516403	376.0	6.74436088494	0.128205016028	0.0239635543978	990.967174635	512.00390785	1831.34379096	328.372708473	-2.0641632514	-0.0315139427695
898.367466526	441.267697501	1715.63516403	376.0	0.427459734771	-0.194013237821	-0.0362641566021	869.055242405	389.765643602	1722.96881355	464.147927541	-4.73346366603	-0.0722666208554
898.367466526	441.267697501	1715.63516403	376.0	-2.39621602888	-0.263236372206	-0.0492030602254	839.081773556	468.205838372	1674.52483923	367.237227301	-4.35760713121	-0.0665283531482
898.367466526	441.267697501	1715.63516403	376.0	-0.475634224994	-0.297592081326	-0.0556246880983	824.911527985	458.235883921	1707.47501601	424.327604105	-4.32328462803	-0.0660043454661
898.367466526	441.267697501	1715.63516403	376.0	-6.40679634688	-0.351572212625	-0.0657144322664	805.186169625	341.032171671	1605.71791301	459.499571716	-5.95024039107	-0.0908433647492
898.367466526	441.267697501	1715.63516403	376.0	2.88888710773	-0.0107403212919	-0.00200753669008	940.665834329	466.999272923	1765.1979271	357.532819844	-3.34335510852	-0.0510435894431
898.367466526	441.267697501	1715.63516403	376.0	-19.389685722	-0.604989889823	-0.113082222397	692.268493591	340.689977205	1382.97889759	350.020426789	-7.44489548856	-0.113662526543
898.367466526	441.267697501	1715.63516403	376.0	-7.02395522158	-0.541510127993	-0.101216846354	726.061718628	520.271781599	1595.12971834	348.796218112	-4.8404452745	-0.0738999278549
898.367466526	441.267697501	1715.63516403	376.0	-5.73512830094	-0.0520934766688	-0.00973709844277	929.538687724	397.218016661	1617.24128619	290.484581808	-5.12634238824	-0.0782647692862
898.367466526	441.267697501	1715.63516403	376.0	-15.162837654	-0.391724575816	-0.0732195468816	789.975976247	367.054538092	1455.49618937	298.465675031	-6.80848033432	-0.103946264646
898.367466526	441.267697501	1715.63516403	376.0	-16.614679713	-0.637079893658	-0.119080353955	682.529459018	450.583244899	1430.58787648	297.475172563	-6.60184238791	-0.100791486838
898.367466526	441.267697501	1715.63516403	376.0	-3.32850221772	-0.27474174626	-0.0513535974318	836.857966542	357.561988685	1658.53020954	464.110254317	-5.46091394436	-0.0833727319749
898.367466526	441.267697501	1715.63516403	376.0	-2.22230509165	-0.302602556844	-0.0565612255783	822.721340761	484.676746856	1677.50851642	370.110428805	-4.2513529675	-0.0649061521756
898.367466526	441.267697501	1715.63516403	376.0	9.88843839283	0.286089862254	0.0534747406083	1068.68198038	397.632160743	1885.28469027	418.970549143	-2.69727165794	-0.0411797199686
898.367466526	441.267697501	1715.63516403	376.0	-4.18681686478	-0.487222178813	-0.0910695661333	748.531536969	451.326777097	1643.80466164	443.946347575	-5.03222207278	-0.076827817905
898.367466526	441.267697501	1715.63516403	376.0	13.2321357799	0.329477965142	0.0615846663817	1086.53631184	395.146113315	1942.65033842	460.967913261	-2.32842573901	-0.0355484845651
898.367466526	441.267697501	1715.63516403	376.0	-17.2242872042	-0.543308138174	-0.101552923023	723.209862256	365.488386462	1420.129236	331.430987281	-7.06961853029	-0.107933107333
898.367466526	441.267697501	1715.63516403	376.0	5.49383752921	-0.103121509073	-0.0192750484248	903.565667794	440.041747275	1809.88937253	466.281957464	-3.62691340256	-0.0553727237032
898.367466526	441.267697501	1715.63516403	376.0	-16.3523513353	-0.641753375527	-0.119953901968	679.44963654	432.359156069	1435.08847437	323.279681764	-6.6268045671	-0.101172588811
898.367466526	441.267697501	1715.63516403	376.0	-7.38057916295	-0.2829741061	-0.0528923562803	832.363325267	455.617921562	1589.0113526	301.030105769	-5.10984373938	-0.0780128815172
898.367466526	441.267697501	1715.63516403	376.0	-3.81988082334	-0.655953753838	-0.122608178288	674.762306894	543.797810293	1650.0999454	431.539828211	-4.47500863237	-0.0683207424789
898.367466526	441.267697501	1715.63516403	376.0	5.73422467872	0.384453133132	0.0718603987163	1114.75035558	366.525679373	1814.013539	332.737504049	-3.13669395565	-0.0478884573381
898.367466526	441.267697501	1715.63516403	376.0	4.80817818057	0.265292640781	0.0495874094917	1066.14151893	350.911615543	1798.12595964	381.072825167	-3.78181868071	-0.0577376897819
898.367466526	441.267697501	1715.63516403	376.0	13.3582172545	0.639861006945	0.119600188214	1090.59176283	543.575529492	1944.81343653	310.646144211	0.634679095209	0.00968975717876
898.367466526	441.267697501	1715.63516403	376.0	-9.3381052022	-0.370772118023	-0.0693031996305	797.2234915	437.10581266	1555.42734752	321.098043365	-5.56917540635	-0.0850255787229
898.367466526	441.267697501	1715.63516403	376.0	9.9518242433	0.137589125596	0.0257175935693	992.483473066	527.02546641	1886.37216021	366.86322073	-1.53114518034	-0.0233762622953
898.367466526	441.267697501	1715.63516403	376.0	-4.77536575411	-0.57497837867	-0.107472594144	710.619804129	529.97977999	1633.70730994	393.10772582	-4.55569766844	-0.0695526361594
898.367466526	441.267697501	1715.63516403	376.0	0.724452899296	-0.0114651466492	-0.00214301806527	944.071604681	416.80555096	1728.06413271	367.186977073	-4.09426200508	-0.0625078168715
898.367466526	441.267697501	1715.63516403	376.0	-0.380153644253	-0.109301789812	-0.0204302410864	906.259744658	350.653538082	1709.11311443	452.199831689	-5.03232578172	-0.0768294012476
898.367466526	441.267697501	1715.63516403	376.0	9.25824848889	0.282058916575	0.0527212928177	1070.11860108	371.714437768	1874.47293068	432.639891828	-3.098196828	-0.0473007149313
898.367466526	441.267697501	1715.63516403	376.0	-12.1394325987	-0.478290010289	-0.0894000019232	753.787672825	464.46415734	1507.36678965	289.114959485	-5.87032424933	-0.0896232709821
898.367466526	441.267697501	1715.63516403	376.0	-9.30280051359	-0.653544604929	-0.12215787008	674.711454273	480.421635256	1556.03304718	400.899957648	-5.49322493405	-0.0838660295275
898.367466526	441.267697501	1715.63516403	376.0	-3.25786628157	-0.428749156887	-0.0801400293247	771.903622823	525.788174873	1659.7420645	362.050266807	-4.19877268456	-0.0641033997642
898.367466526	441.267697501	1715.63516403	376.0	-11.8170794279	-0.520845927732	-0.0973543790152	731.785121216	348.106506984	1512.897194	433.005565802	-6.54483309197	-0.099921115908
898.367466526	441.267697501	1715.63516403	376.0	5.93725884372	0.152367815717	0.0284799655545	1014.90726705	375.220844036	1817.49686453	427.368753446	-3.70528085735	-0.0565691733946
898.367466526	441.267697501	1715.63516403	376.0	9.37404467547	0.173178068291	0.0323697323908	1017.66988147	432.773147039	1876.45957077	426.01654226	-2.66191514493	-0.0406399258769
898.367466526	441.267697501	1715.63516403	376.0	-2.77391385383	-0.206832104429	-0.0386602064353	863.284009965	431.79070458	1668.04492253	372.970207985	-4.64211217424	-0.0708719415915
898.367466526	441.267697501	1715.63516403	376.0	-3.07470992219	-0.106491094347	-0.019904877448	908.049713252	354.452877141	1662.88435941	400.381769017	-5.22796248012	-0.0798162210706
898.367466526	441.267697501	1715.63516403	376.0	-18.16883922	-0.632883325829	-0.118295948753	678.596907485	343.520366347	1403.92416947	381.80689564	-7.2774772217	-0.111106522469
898.367466526	441.267697501	1715.63516403	376.0	-11.2815404749	-0.62332375725	-0.116509113505	687.122162702	437.668252369	1522.0850886	397.294673525	-5.96426483809	-0.0910574784441
898.367466526	441.267697501	1715.63516403	376.0	2.26604705713	-0.0475995439913	-0.00889711102642	928.734079007	414.402641511	1754.51226417	411.375543654	-4.04279857924	-0.0617221157136
898.367466526	441.267697501	1715.63516403	376.0	6.98902550844	0.317590401722	0.0593626919107	1090.08943951	335.803774442	1835.54134327	409.648129322	-3.61910129276	-0.0552534548513
898.367466526	441.267697501	1715.63516403	376.0	-1.49335254613	-0.564631181118	-0.105538538527	713.643446065	507.034097352	1690.01468262	469.337139206	-4.44853186619	-0.0679165170411
898.367466526	441.267697501	1715.63516403	376.0	-7.11240379956	-0.376842352748	-0.0704378229436	793.382499361	510.57918304	1593.61226343	289.650581033	-4.76081019393	-0.0726841250982
898.367466526	441.267697501	1715.63516403	376.0	5.39546895604	-0.0517103844271	-0.00966549241627	918.791633227	535.913186415	1808.2017267	353.496907059	-2.4218238206	-0.0369744094749
898.367466526	441.267697501	1715.63516403	376.0	-3.80954188615	-0.298601992388	-0.0558134565212	826.821628783	365.644180874	1650.27732384	457.811514183	-5.4623274169	-0.0833943117083
898.367466526	441.267697501	1715.63516403	376.0	17.2017972346	0.449736283818	0.0840628567884	1119.64987539	455.776742776	2010.75524623	435.328628064	-0.606089793976	-0.00925327929734
898.367466526	441.267697501	1715.63516403	376.0	9.20580186822	0.107666373864	0.0201245558624	986.569313164	476.633988083	1873.57313801	410.369836761	-2.32700507945	-0.0355267951061
898.367466526	441.267697501	1715.63516403	376.0	-7.01088792644	-0.213927389869	-0.039986428013	862.790656612	381.841051487	1595.35390545	350.722197351	-5.54468898113	-0.0846517401699
898.367466526	441.267697501	1715.63516403	376.0	-19.8785726441	-0.614166799792	-0.114797532671	689.855913983	370.826309123	1374.59138164	313.909158533	-7.39579956381	-0.11291297044
898.367466526	441.267697501	1715.63516403	376.0	5.38369557337	0.245878735677	0.0459586421826	1041.21417029	474.60512159	1807.99973841	292.180446532	-2.30859098495	-0.0352456638924
898.367466526	441.267697501	1715.63516403	376.0	-4.70437292523	-0.316554271412	-0.0591690226938	819.019626502	405.973659993	1634.92528787	409.93200138	-5.21771891856	-0.0796598308178
898.367466526	441.267697501	1715.63516403	376.0	-18.8537197084	-0.64353868514	-0.120287604699	678.662689198	423.740050328	1392.17411898	289.771379457	-7.05013810414	-0.107635696246
898.367466526	441.267697501	1715.63516403	376.0	-3.80775221887	-0.18061579122	-0.0337599609757	873.660264146	448.971019935	1650.308028	327.67674392	-4.57604635586	-0.069863303143
898.367466526	441.267697501	1715.63516403	376.0	-7.5447989899	-0.653611186665	-0.122170315264	674.955663662	496.953108912	1586.1939395	414.285166927	-5.19714584507	-0.0793457380926
898.367466526	441.267697501	1715.63516403	376.0	-9.62823426695	-0.2572216004	-0.0480788038131	844.892696362	394.97915021	1550.44979127	310.577944696	-5.82429138398	-0.0889204791448
898.367466526	441.267697501	1715.63516403	376.0	-10.6966504363	-0.55172664333	-0.103126475389	722.044414333	502.529971291	1532.11966777	307.545282145	-5.46054825651	-0.0833671489544
898.367466526	441.267697501	1715.63516403	376.0	-4.13409445833	-0.268242358629	-0.0501387586222	837.025938824	482.254997464	1644.70918579	325.428249498	-4.44773633214	-0.0679043714831
898.367466526	441.267697501	1715.63516403	376.0	12.4648495243	0.420555251048	0.0786084581399	1087.22520125	511.197896696	1929.48650561	331.063407667	-0.34231980339	-0.00522625654031
898.367466526	441.267697501	1715.63516403	376.0	3.34241546444	-0.13331051851	-0.0249178539271	889.452900787	492.298544463	1772.97881906	391.227373813	-3.2962025507	-0.0503237030642
898.367466526	441.267697501	1715.63516403	376.0	6.69962039818	0.32888033781	0.0614729603383	1092.41243797	358.078421121	1830.57620743	380.085348348	-3.32876204962	-0.0508207946506
898.367466526	441.267697501	1715.63516403	376.0	7.55052449487	0.233184374208	0.043585864338	1049.27869347	374.191235543	1845.17461733	421.704688321	-3.35693546302	-0.0512509230995
898.367466526	441.267697501	1715.63516403	376.0	-0.346717725914	-0.382778379853	-0.0715473607203	790.049435251	482.100349066	1709.6867528	437.536968484	-4.24025512078	-0.0647367194012
898.367466526	441.267697501	1715.63516403	376.0	-8.54449803381	-0.487412382176	-0.0911051181638	749.59155012	519.680395293	1569.04275117	299.770805756	-4.99992883273	-0.0763347913393
898.367466526	441.267697501	1715.63516403	376.0	-2.60511409581	-0.629271230835	-0.11762079081	685.59324185	525.062993101	1670.94091054	460.284675585	-4.49081647087	-0.0685620835247
898.367466526	441.267697501	1715.63516403	376.0	8.91095118378	0.0691039463103	0.0129166254786	975.077561714	424.235369913	1868.51457598	469.201644358	-3.1219317938	-0.0476630808214
898.367466526	441.267697501	1715.63516403	376.0	3.97589010338	0.139767202745	0.0261247107934	1001.92978651	460.383783198	1783.84693272	321.533363019	-2.93564987764	-0.0448190821014
898.367466526	441.267697501	1715.63516403	376.0	-6.24063590477	-0.28497169101	-0.0532657366373	833.362384491	349.346326681	1608.56861999	425.859908813	-5.79052215477	-0.0884049183934
898.367466526	441.267697501	1715.63516403	376.0	6.20767932794	0.134542589703	0.025148147608	990.694551717	530.067076798	1822.13629345	301.374664931	-1.89780634054	-0.0289741426036
898.367466526	441.267697501	1715.63516403	376.0	-6.05493311296	-0.604623408692	-0.113013721251	697.323207616	516.913292285	1611.75460238	397.518102481	-4.83430815854	-0.0738062314281
898.367466526	441.267697501	1715.63516403	376.0	-5.97979720293	-0.0328814081213	-0.00614605759276	938.194348073	387.03084713	1613.04366048	287.818465272	-5.22544153374	-0.0797777333396
898.367466526	441.267697501	1715.63516403	376.0	-8.81641532908	-0.452688435237	-0.084614660792	762.855342249	344.802366516	1564.37764243	456.71993367	-6.23860248834	-0.0952458395166
898.367466526	441.267697501	1715.63516403	376.0	-12.3672554789	-0.61870500266	-0.11564579489	685.276526075	361.819474506	1503.45818021	456.362179625	-6.58061682753	-0.100467432481
898.367466526	441.267697501	1715.63516403	376.0	10.7955310733	0.246597384753	0.0460929691127	1048.06204893	430.049562681	1900.84709126	422.735479653	-2.33891177932	-0.0357085767834
898.367466526	441.267697501	1715.63516403	376.0	3.31708971588	-0.205495764776	-0.0384104233227	858.725438224	535.260362149	1772.54432161	378.558521241	-2.9990873544	-0.045787593197
898.367466526	441.267697501	1715.63516403	376.0	16.0533340404	0.234916196946	0.0439095695227	1032.15293197	505.18912163	1991.05180782	453.709754218	-0.981347555179	-0.0149824054226
898.367466526	441.267697501	1715.63516403	376.0	-2.68420304092	-0.470067587236	-0.087863100418	755.44241156	457.322672166	1669.58403278	456.818949057	-4.82538683692	-0.0736700280445
898.367466526	441.267697501	1715.63516403	376.0	-9.1366723321	-0.413243860465	-0.0772418430776	779.592679427	470.200238123	1558.88320068	309.090283125	-5.35366313704	-0.0817353150693
898.367466526	441.267697501	1715.63516403	376.0	-2.8423848151	-0.564245226645	-0.105466397504	714.501153683	517.001464579	1666.87021064	435.367592379	-4.46760430626	-0.0682076993322
898.367466526	441.267697501	1715.63516403	376.0	-10.14493997	-0.285297229457	-0.0533265849452	833.591449965	380.813331787	1541.58500653	327.180224781	-5.99670548904	-0.0915527555579
898.367466526	441.267697501	1715.63516403	376.0	12.6711332286	0.102585498426	0.0191748595188	982.919974947	484.671062661	1933.02558138	465.43454377	-1.98271926388	-0.0302705231126
898.367466526	441.267697501	1715.63516403	376.0	-17.5799257588	-0.526469205652	-0.0984054590003	731.1724875	358.671319014	1414.0277759	324.183969385	-7.15708155095	-0.109268420625
898.367466526	441.267697501	1715.63516403	376.0	15.1964177105	0.405077241143	0.0757153721762	1116.27540559	402.680569651	1976.35024994	457.394274699	-1.77463818934	-0.0270937128144
898.367466526	441.267697501	1715.63516403	376.0	-16.1930768549	-0.32713070365	-0.0611459259159	817.651239378	331.347227637	1437.82104337	288.822576352	-7.14992049191	-0.10915909148
898.367466526	441.267697501	1715.63516403	376.0	-0.352886997958	-0.50444159165	-0.0942881479719	740.885468198	542.704817763	1709.5809106	425.990624639	-3.89289382648	-0.059433493534
898.367466526	441.267697501	1715.63516403	376.0	-8.39417266225	-0.557364888601	-0.10418035301	715.670429023	402.326423268	1571.6217861	453.624933813	-5.88167817551	-0.0897966133665
898.367466526	441.267697501	1715.63516403	376.0	-9.59786019957	-0.396122386378	-0.0740415675473	786.890471348	438.122882602	1550.97089945	325.957545499	-5.6132107054	-0.0856978733648
898.367466526	441.267697501	1715.63516403	376.0	-4.80069693067	-0.0750969368784	-0.0140368106315	919.816098669	396.315565567	1633.27271937	317.141055129	-5.02277182938	-0.0766835393799
898.367466526	441.267697501	1715.63516403	376.0	8.23797207452	0.238276205529	0.04453760851	1053.84075766	347.151873729	1856.96870974	455.976078347	-3.62771544433	-0.0553849686158
898.367466526	441.267697501	1715.63516403	376.0	-4.17278456135	-0.183751826516	-0.0343461357974	876.142430253	334.284700769	1644.04540477	433.618273751	-5.61066956855	-0.0856590773824
898.367466526	441.267697501	1715.63516403	376.0	-11.2813501897	-0.307292950653	-0.0574379347016	824.867036755	362.697312946	1522.08835319	334.524003494	-6.26793994343	-0.0956937395944
898.367466526	441.267697501	1715.63516403	376.0	2.55619012993	-0.134111017049	-0.0250674798222	888.885271012	501.019347243	1759.49006076	369.5854425	-3.28226563362	-0.0501109257041
898.367466526	441.267697501	1715.63516403	376.0	2.49849184867	-0.361474293722	-0.0675652885461	796.97879818	548.438211516	1758.50016875	413.083159057	-3.27758503625	-0.0500394662023
898.367466526	441.267697501	1715.63516403	376.0	17.2748424885	0.464806028985	0.0868796315861	1103.51134944	502.201814257	2012.00843629	406.295272594	0.132303582734	0.00201990202647
898.367466526	441.267697501	1715.63516403	376.0	-2.14378008571	-0.568299336148	-0.106224174981	712.456224077	516.751450761	1678.85571904	449.648044199	-4.41775271908	-0.0674466063982
898.367466526	441.267697501	1715.63516403	376.0	-14.9163151262	-0.546951618268	-0.10223394734	723.153405738	423.038889543	1459.72561655	313.533321265	-6.48739451262	-0.0990441910324
898.367466526	441.267697501	1715.63516403	376.0	-5.15362387366	-0.197119199399	-0.036844710168	870.103497292	357.587683754	1627.21778063	399.526599583	-5.51924407835	-0.0842632683718
898.367466526	441.267697501	1715.63516403	376.0	-7.36797403037	-0.131060074897	-0.024497210261	897.162182803	391.281037326	1589.22761069	300.784390557	-5.46172988774	-0.0833851891259
898.367466526	441.267697501	1715.63516403	376.0	-4.89776611873	-0.302860373098	-0.0566094155323	824.059944628	443.136381741	1631.60736624	364.411039873	-4.90739436762	-0.074922051414
898.367466526	441.267697501	1715.63516403	376.0	-14.1005048116	-0.613252268401	-0.114626592224	690.2842767	393.729291908	1473.72194517	389.708376565	-6.53581604899	-0.0997834511296
898.367466526	441.267697501	1715.63516403	376.0	1.54127042789	-0.0340962118951	-0.0063731237187	937.294016295	360.118424191	1742.07774146	444.665300975	-4.64655649913	-0.0709397938799
898.367466526	441.267697501	1715.63516403	376.0	-5.40995364639	-0.338485707549	-0.0632683565511	810.010878873	413.057909596	1622.82009691	399.751308442	-5.25579411651	-0.0802411315498
898.367466526	441.267697501	1715.63516403	376.0	10.9216706942	0.358839610034	0.0670728243054	1095.35357115	418.830516991	1903.01118696	388.827098809	-2.05891214579	-0.0314337732181
898.367466526	441.267697501	1715.63516403	376.0	8.81193223414	0.402957315304	0.0753191243558	1106.84356635	438.556153029	1866.81577207	321.416052684	-1.79311779947	-0.0273758442667
898.367466526	441.267697501	1715.63516403	376.0	3.19800094911	-0.193382283333	-0.0361462211838	865.706752288	480.038111757	1770.50119286	424.75632881	-3.57243400873	-0.0545409772325
898.367466526	441.267697501	1715.63516403	376.0	1.89895855459	-0.0279084613195	-0.00521653482608	930.133316974	515.950777799	1748.21436474	302.130269966	-2.98229515868	-0.0455312237966
898.367466526	441.267697501	1715.63516403	376.0	-3.28168739084	-0.220871939794	-0.0412844747278	857.382242121	439.654723444	1659.33338118	362.296415611	-4.64734068901	-0.0709517662444
898.367466526	441.267697501	1715.63516403	376.0	-7.45765220836	-0.179854333128	-0.0336176323603	876.665199497	395.635530462	1587.68906033	315.388330371	-5.47389647336	-0.0835709385246
898.367466526	441.267697501	1715.63516403	376.0	-7.04784201631	-0.247657428369	-0.0462911081063	848.12028696	404.799250866	1594.71990809	341.800370264	-5.40523359886	-0.0825226503642
898.367466526	441.267697501	1715.63516403	376.0	18.3793099004	0.348185861178	0.065081469379	1065.75547971	531.750262784	2030.95706758	433.451325091	0.0840076138718	0.00128255899041
898.367466526	441.267697501	1715.63516403	376.0	6.87033440398	0.115124558537	0.0215186090723	998.829736392	372.49965832	1833.50503695	462.175642236	-3.7655476425	-0.0574892769848
898.367466526	441.267697501	1715.63516403	376.0	-13.5559892741	-0.611681897574	-0.114333064967	694.674153203	477.932451707	1483.06384521	310.457240298	-6.02180335544	-0.0919359290907
898.367466526	441.267697501	1715.63516403	376.0	-1.33045156335	-0.235683773329	-0.0440530417437	849.030619041	499.538129594	1692.80946917	344.240720531	-3.90765697603	-0.0596588851302
898.367466526	441.267697501	1715.63516403	376.0	-5.0340364188	-0.173187659757	-0.0323715251883	880.071788084	361.398901442	1629.26946506	387.79877553	-5.4474147351	-0.0831666371771
898.367466526	441.267697501	1715.63516403	376.0	-14.7066936278	-0.585197640753	-0.109382736589	706.236518849	452.683744076	1463.32195668	304.401693758	-6.31598061841	-0.0964271850138
898.367466526	441.267697501	1715.63516403	376.0	-0.97680942134	-0.44144473858	-0.0825130352487	766.56492931	496.310918616	1698.87667811	436.000830183	-4.26873318023	-0.0651714989348
898.367466526	441.267697501	1715.63516403	376.0	-11.5363735555	-0.566778911543	-0.105939983466	711.192225401	382.679085201	1517.71308266	423.841772054	-6.31619425787	-0.0964304466851
898.367466526	441.267697501	1715.63516403	376.0	-2.4498446705	0.0294079423459	0.00549681165344	964.8531846	369.830171858	1673.6047674	338.921410938	-4.83216975006	-0.0737735839704
898.367466526	441.267697501	1715.63516403	376.0	-9.2945080956	-0.323972609621	-0.0605556279666	816.304759361	440.407107118	1556.17531482	299.463448337	-5.51754205651	-0.0842372833056
898.367466526	441.267697501	1715.63516403	376.0	3.65191829266	-0.104277734512	-0.0194911653293	901.065224439	492.648615655	1778.28875842	384.574918324	-3.19869297386	-0.0488350072346
898.367466526	441.267697501	1715.63516403	376.0	0.453523552819	0.00535284140361	0.00100053110348	950.409799003	428.095864362	1723.41597358	344.910310211	-3.9785084689	-0.0607405873115
898.367466526	441.267697501	1715.63516403	376.0	5.86931217004	0.0710946887726	0.0132887268734	979.142315007	389.864663488	1816.3311475	447.324169008	-3.74904573631	-0.0572373394856
898.367466526	441.267697501	1715.63516403	376.0	-2.37351110075	-0.442664196448	-0.0827409712987	766.10582979	543.889285758	1674.91437296	364.919257412	-3.96309655593	-0.0605052909302
898.367466526	441.267697501	1715.63516403	376.0	-6.58925943282	-0.251384192222	-0.0469876994808	846.537379725	402.459391965	1602.58751215	353.590740458	-5.37086032068	-0.0819978674913
898.367466526	441.267697501	1715.63516403	376.0	-9.40479067271	-0.619858616799	-0.115861423701	691.84497	532.029132262	1554.28326814	330.409165881	-5.13492537955	-0.0783958073214
898.367466526	441.267697501	1715.63516403	376.0	-12.1550072768	-0.634593817354	-0.118615666795	684.539547391	494.410878052	1507.099585	328.149159554	-5.73744757538	-0.0875946194715
898.367466526	441.267697501	1715.63516403	376.0	1.88904642277	-0.368614684665	-0.0688999410589	794.926200327	506.191256817	1748.04430872	446.926851577	-3.784746581	-0.0577823905496
898.367466526	441.267697501	1715.63516403	376.0	9.3405211466	0.250120526218	0.0467515002276	1028.21833039	546.468237072	1875.88442932	301.197861862	-0.944132036942	-0.0144142295716
898.367466526	441.267697501	1715.63516403	376.0	6.57550409865	0.19759651138	0.0369339273608	1026.91902099	444.443794321	1828.44682456	357.084009245	-2.68363858701	-0.0409715814811
898.367466526	441.267697501	1715.63516403	376.0	4.63614801603	0.242030294865	0.0452393074515	1050.69146553	400.558856342	1795.17454965	343.924227775	-3.27601932522	-0.050015562217
898.367466526	441.267697501	1715.63516403	376.0	-6.82770817812	-0.403336038849	-0.0753899138035	783.540025353	411.442526791	1598.49660163	403.514049482	-5.48832779194	-0.083791263999
898.367466526	441.267697501	1715.63516403	376.0	5.72855084069	0.283161025999	0.0529272945793	1073.56044636	352.129658306	1813.91619664	388.226091975	-3.63153315729	-0.0554432543098
898.367466526	441.267697501	1715.63516403	376.0	-3.12714340571	-0.279456936157	-0.0522349413378	832.843956158	460.592981711	1661.98479213	368.54785426	-4.52983216107	-0.0691577429172
898.367466526	441.267697501	1715.63516403	376.0	0.869699660828	-0.082872147074	-0.0154901209484	916.338074716	370.129419668	1730.55603723	444.088542846	-4.69039777412	-0.0716091263225
898.367466526	441.267697501	1715.63516403	376.0	-2.65783101439	-0.161485041424	-0.0301841198923	879.300267283	492.682575948	1670.03648054	298.053637312	-4.0301772172	-0.0615294231633
898.367466526	441.267697501	1715.63516403	376.0	-5.89325670196	-0.409322989809	-0.0765089700578	780.568436363	475.492088331	1614.52837974	358.467855048	-4.89100299661	-0.074671801475
898.367466526	441.267697501	1715.63516403	376.0	8.45395506483	0.267723750056	0.0500418224403	1044.02381962	503.99048764	1860.67418987	312.659882607	-1.51681338226	-0.0231574562177
898.367466526	441.267697501	1715.63516403	376.0	-2.97210945601	-0.180847948655	-0.0338033548888	871.467546672	495.407422095	1664.64460909	297.769640319	-4.07554885177	-0.0622221198744
898.367466526	441.267697501	1715.63516403	376.0	-8.52442382861	-0.323773061902	-0.0605183293275	817.051363492	390.671113176	1569.38715129	361.664674625	-5.74914774565	-0.0877732480253
898.367466526	441.267697501	1715.63516403	376.0	-4.06149504503	-0.160719081447	-0.0300409498031	882.360740384	436.491501125	1645.95472685	327.10248534	-4.68908067691	-0.0715890179681
898.367466526	441.267697501	1715.63516403	376.0	6.10461617135	0.319292261722	0.0596807965836	1076.39561883	435.754681223	1820.36810569	308.217805638	-2.4545792676	-0.0374744926351
898.367466526	441.267697501	1715.63516403	376.0	2.88802065704	0.0931774987143	0.0174163548999	991.707906177	355.597528509	1765.18306196	417.877627277	-4.32315568788	-0.0660023769142
898.367466526	441.267697501	1715.63516403	376.0	0.370008062922	-0.0552451440148	-0.010326195143	925.304127274	428.298597503	1721.98315246	368.380427686	-4.09628888892	-0.0625387616629
898.367466526	441.267697501	1715.63516403	376.0	14.1361840213	0.114466946991	0.0213956910264	983.272207733	524.307491868	1958.16050795	450.580808347	-1.31194901309	-0.0200297559251
898.367466526	441.267697501	1715.63516403	376.0	-11.7030987234	-0.237756898848	-0.0444405418408	854.685829143	343.737377972	1514.85268705	316.429479932	-6.42469555348	-0.098086955015
898.367466526	441.267697501	1715.63516403	376.0	2.72478681956	-0.0227384862543	-0.00425018434661	937.937074111	433.158345345	1762.38256485	391.287145392	-3.7489378608	-0.0572356925314
898.367466526	441.267697501	1715.63516403	376.0	-4.61347838246	-0.581196866014	-0.108634928227	705.926916545	467.419805941	1636.48470661	463.137984126	-5.07620761337	-0.0774993528759
898.367466526	441.267697501	1715.63516403	376.0	-8.15180156743	-0.543056071074	-0.101505807677	724.150791062	455.672094159	1575.77998983	395.957104613	-5.44441280703	-0.0831208062142
898.367466526	441.267697501	1715.63516403	376.0	-13.1229056731	-0.625114392668	-0.116843811714	682.949769758	370.250354595	1490.49397976	437.293855403	-6.59417375177	-0.100674408424
898.367466526	441.267697501	1715.63516403	376.0	8.31537039786	-0.00102921848643	-0.000192377287184	939.814625482	515.546804727	1858.29658259	402.935152384	-2.24875561049	-0.0343321467251
898.367466526	441.267697501	1715.63516403	376.0	-3.04518173233	-0.349332019493	-0.0652957045781	803.249788201	530.763733315	1663.39095542	329.377433903	-4.01082006429	-0.0612338941112
898.367466526	441.267697501	1715.63516403	376.0	12.8103254365	0.53086488341	0.0992270810112	1092.58870049	526.750522908	1935.41361184	316.074388448	0.212711349265	0.0032475015155
898.367466526	441.267697501	1715.63516403	376.0	-7.47541367128	-0.421199129458	-0.0787288092445	775.699700126	518.034906307	1587.38433843	293.649731993	-4.79986845433	-0.0732804344173
898.367466526	441.267697501	1715.63516403	376.0	4.69484992853	-0.288435370821	-0.0539131534245	825.676794534	531.110747395	1796.1816603	439.394118369	-3.1109827417	-0.0474959197207
898.367466526	441.267697501	1715.63516403	376.0	-16.582670636	-0.529944248255	-0.0990549996738	728.563139186	344.92383161	1431.13703546	357.650064664	-7.08194218902	-0.108121254794
898.367466526	441.267697501	1715.63516403	376.0	-3.12208662448	0.074535642755	0.0139318958421	986.292630094	338.980831695	1662.07154805	336.798086257	-5.13078164299	-0.0783325441678
898.367466526	441.267697501	1715.63516403	376.0	2.26733951362	0.361537929244	0.0675771830363	1105.42612423	363.659295289	1754.53443801	285.449018493	-3.64820153162	-0.0556977333071
898.367466526	441.267697501	1715.63516403	376.0	-8.90691859794	-0.503555106192	-0.0941224497556	742.975983998	477.125733633	1562.82493653	342.723218898	-5.34410659618	-0.0815894136821
898.367466526	441.267697501	1715.63516403	376.0	-6.07751136633	-0.111164053457	-0.020778327749	905.610823882	382.744652309	1611.36724193	323.011765737	-5.3323756645	-0.0814103154886
898.367466526	441.267697501	1715.63516403	376.0	-12.0506015741	-0.578106701006	-0.108057327291	705.194165507	369.381182352	1508.89080594	434.315458086	-6.46465439612	-0.0986970136811
898.367466526	441.267697501	1715.63516403	376.0	7.45879039023	0.0369483936156	0.00690624179732	954.673456622	518.824660139	1843.60079477	370.102678012	-2.17553667149	-0.033214300328
898.367466526	441.267697501	1715.63516403	376.0	4.76392636551	-0.128581338513	-0.0240338950492	888.394666012	541.89758704	1797.36675994	367.07450689	-2.60882634653	-0.0398294098706
898.367466526	441.267697501	1715.63516403	376.0	6.57939998095	0.31729115721	0.0593067583571	1089.08159042	344.348898938	1828.51366368	395.083174326	-3.54786263095	-0.0541658416938
898.367466526	441.267697501	1715.63516403	376.0	-4.30952802268	-0.26101916004	-0.0487886280449	843.065725384	347.072561838	1641.69938587	451.561098645	-5.61260339976	-0.085688601523
898.367466526	441.267697501	1715.63516403	376.0	10.1630634294	0.0448972063193	0.00839200118117	962.104755797	460.224772418	1889.99625396	467.666725748	-2.65768670565	-0.0405753695519
898.367466526	441.267697501	1715.63516403	376.0	13.0405908175	0.484789953171	0.0906149445179	1080.31029115	540.936482667	1939.36412569	318.117351873	0.249869230386	0.00381479741047
898.367466526	441.267697501	1715.63516403	376.0	-20.4395729164	-0.638850173698	-0.11941124742	679.194061996	388.128139276	1364.9666637	297.644462425	-7.41237795788	-0.113166075693
898.367466526	441.267697501	1715.63516403	376.0	11.0865389143	0.28809457634	0.0538494535214	1066.36024386	420.487261709	1905.83972411	418.992218549	-2.29411698597	-0.0350246868086
898.367466526	441.267697501	1715.63516403	376.0	2.95834713936	0.0209356647628	0.00391320836687	961.671623261	335.589056436	1766.38960782	469.128928127	-4.68702582301	-0.0715576461528
898.367466526	441.267697501	1715.63516403	376.0	-10.8266985782	-0.562875104489	-0.105210299905	714.534652335	420.937385698	1529.88851612	394.416478083	-5.98441060221	-0.091365047362
898.367466526	441.267697501	1715.63516403	376.0	5.24010928743	-0.346552312495	-0.0647761331766	802.280837253	544.289728949	1805.5363216	458.965755393	-3.06293493829	-0.0467623654701
898.367466526	441.267697501	1715.63516403	376.0	-0.0929706664717	-0.100565979835	-0.0187973794084	900.745182238	530.752650472	1714.04012658	282.54229387	-3.24403146163	-0.0495271978874
898.367466526	441.267697501	1715.63516403	376.0	-7.07369079354	-0.150731042822	-0.0281740266957	888.195766211	408.54703927	1594.27643738	297.533631897	-5.30818785603	-0.0810410359699
898.367466526	441.267697501	1715.63516403	376.0	5.72003524137	0.331059010501	0.0618801888787	1094.43564312	350.690576537	1813.77010002	368.643880362	-3.50426901845	-0.053500290358
898.367466526	441.267697501	1715.63516403	376.0	12.6906502588	0.429227283637	0.0802293988106	1071.19247866	544.949486343	1933.36042241	317.218457407	0.0903357736195	0.00137917211633
898.367466526	441.267697501	1715.63516403	376.0	4.61079095601	0.314797254591	0.0588406083348	1077.80606664	417.241194412	1794.73951501	299.692253958	-2.8695343278	-0.0438096843939
898.367466526	441.267697501	1715.63516403	376.0	-4.84393453695	-0.0641664061306	-0.0119937207721	926.771952024	347.840153495	1632.53091979	357.91881427	-5.41831965386	-0.0827224374634
898.367466526	441.267697501	1715.63516403	376.0	8.47213190102	0.403852796769	0.0754865040689	1091.64760601	483.200316776	1860.98603806	286.138115275	-1.19738761333	-0.0182807269211
898.367466526	441.267697501	1715.63516403	376.0	1.95889735475	0.0485068629261	0.00906670335067	969.451596987	407.720125476	1749.24269587	372.070973409	-3.94394178611	-0.0602128516963
898.367466526	441.267697501	1715.63516403	376.0	-3.69588943966	-0.27664068432	-0.0517085391252	831.872645589	537.399803807	1652.22718518	282.95473578	-3.95424407246	-0.0603701385108
898.367466526	441.267697501	1715.63516403	376.0	6.03651829867	0.384108351546	0.07179595356	1110.06647753	391.698409212	1819.19979464	317.4349079	-2.78923723958	-0.04258377465
898.367466526	441.267697501	1715.63516403	376.0	10.8474349916	-0.0131026266739	-0.00244908909793	934.774442457	510.510804549	1901.73757314	456.452326132	-2.15136892816	-0.0328453271475
898.367466526	441.267697501	1715.63516403	376.0	-12.2259747147	-0.373829741762	-0.0698747180864	796.974152569	334.494618778	1505.88204268	374.413271329	-6.57968677256	-0.100453233169
898.367466526	441.267697501	1715.63516403	376.0	5.14358754971	0.101396868516	0.018952685704	982.658423882	495.298254883	1803.88036072	325.923681957	-2.50896677183	-0.0383048362111
898.367466526	441.267697501	1715.63516403	376.0	7.2990980171	0.309948818072	0.0579343585181	1069.26806737	455.283311714	1840.86105626	316.309677179	-2.10842881482	-0.032189752898
898.367466526	441.267697501	1715.63516403	376.0	-13.0184484086	-0.440439177374	-0.082325079883	768.745829771	335.439484722	1492.28608532	388.100770825	-6.69503600801	-0.102214290199
898.367466526	441.267697501	1715.63516403	376.0	-6.09569214037	-0.613092866054	-0.114596797393	694.491628509	547.137377933	1611.05532618	369.426319734	-4.61304450753	-0.0704281604203
898.367466526	441.267697501	1715.63516403	376.0	6.40305951935	0.364634453249	0.06815597257	1106.48936846	366.508612801	1825.48830471	352.490323457	-3.13446294735	-0.0478543961428
898.367466526	441.267697501	1715.63516403	376.0	14.1041024751	0.445461787152	0.0832638854489	1094.04526317	509.580974184	1957.61010566	353.983868311	-0.110505934952	-0.00168711351071
898.367466526	441.267697501	1715.63516403	376.0	-0.00366247453298	0.0882088254071	0.0164876309172	982.854708527	446.620742392	1715.57232933	286.096878406	-3.69748802051	-0.0564501987864
898.367466526	441.267697501	1715.63516403	376.0	4.32948913948	0.343339763528	0.0641756567342	1100.027731	349.452427498	1789.91340213	340.433243627	-3.62142873632	-0.0552889883407
898.367466526	441.267697501	1715.63516403	376.0	14.2532112292	0.337999597584	0.0631774948755	1084.69464931	430.476379142	1960.16826788	444.997239427	-1.73016663482	-0.0264147577836
898.367466526	441.267697501	1715.63516403	376.0	-17.4077893859	-0.636415626916	-0.118956191947	678.192144583	364.528431439	1416.98100804	374.26043202	-7.07976882333	-0.108088073639
898.367466526	441.267697501	1715.63516403	376.0	12.3018711429	0.382062169014	0.0714134895353	1101.26609752	434.461767277	1926.69039119	390.962526392	-1.62891396271	-0.0248689154612
898.367466526	441.267697501	1715.63516403	376.0	-7.37788618458	-0.0869355385143	-0.0162496333672	918.205835604	335.330094805	1589.05755428	335.521623874	-5.84202000071	-0.0891911450491
898.367466526	441.267697501	1715.63516403	376.0	3.68055072269	-0.058579299863	-0.0109494018435	916.517199558	533.72744732	1778.77998646	328.535339577	-2.64874735409	-0.0404388909022
898.367466526	441.267697501	1715.63516403	376.0	4.58769671619	-0.14912830391	-0.0278744493289	884.502236674	449.433240221	1794.34330211	460.407825214	-3.69648320333	-0.0564348580661
898.367466526	441.267697501	1715.63516403	376.0	3.40851219882	-0.0251096422677	-0.00469339107807	938.068359401	409.790286433	1774.11279788	426.254152046	-3.94648739091	-0.0602517158917
898.367466526	441.267697501	1715.63516403	376.0	-3.86914867633	-0.272445676021	-0.0509244254245	837.3288134	394.918536941	1649.25468879	417.007338446	-5.17402867084	-0.0789928041349
898.367466526	441.267697501	1715.63516403	376.0	-5.75558293477	-0.282681657472	-0.0528376929853	833.696975401	384.257712816	1616.8903593	398.935671086	-5.45848574547	-0.0833356602361
898.367466526	441.267697501	1715.63516403	376.0	16.2351894787	0.170221281492	0.031817061961	1001.82043915	543.760013716	1994.17178367	448.591330803	-0.694064532495	-0.0105964050763
898.367466526	441.267697501	1715.63516403	376.0	-14.6973347632	-0.608118936679	-0.113667090968	691.267971386	366.39330671	1463.48252065	405.821242559	-6.76180159519	-0.10323361214
898.367466526	441.267697501	1715.63516403	376.0	-2.71088410471	-0.282992770308	-0.0528958449173	830.282642037	501.700927018	1669.12628307	337.142714016	-4.12468312124	-0.062972261393
898.367466526	441.267697501	1715.63516403	376.0	-2.84342387058	-0.426122601685	-0.0796490844271	773.19679646	474.412169529	1666.85238424	419.243418252	-4.61003915071	-0.0703822771101
898.367466526	441.267697501	1715.63516403	376.0	4.43019597972	0.219251516942	0.0409815919518	1032.44333084	466.000157743	1791.64116409	293.197675505	-2.60515546703	-0.0397733659089
898.367466526	441.267697501	1715.63516403	376.0	-6.97448568157	-0.1605415943	-0.0300077746356	886.340936092	347.217584247	1595.97843516	362.419914825	-5.7593597962	-0.0879291571939
898.367466526	441.267697501	1715.63516403	376.0	-2.78980654885	-0.0757769298532	-0.0141639121221	918.673633296	405.154756818	1667.77226187	343.943871753	-4.6974421517	-0.0717166740717
898.367466526	441.267697501	1715.63516403	376.0	-0.545446722819	-0.395900208497	-0.0740000389713	784.057549439	551.126920805	1706.27728825	371.092818005	-3.61604818453	-0.055206842512
898.367466526	441.267697501	1715.63516403	376.0	-10.7501542584	-0.591164294796	-0.110497999027	702.666456259	456.276847351	1531.20173738	372.258433773	-5.76468682837	-0.0880104859294
898.367466526	441.267697501	1715.63516403	376.0	14.048808809	0.404992879657	0.0756996036741	1089.78131542	501.675637797	1956.66146808	365.204514866	-0.390432872551	-0.00596080721452
898.367466526	441.267697501	1715.63516403	376.0	-4.08151560467	-0.439835603077	-0.0822122622574	767.948310547	465.763511572	1645.61124709	411.899424969	-4.82381560784	-0.0736460398143
898.367466526	441.267697501	1715.63516403	376.0	-14.6684572047	-0.497242240973	-0.0929424749483	745.701993357	392.361655975	1463.9779542	325.914304871	-6.60295420119	-0.100808461087
898.367466526	441.267697501	1715.63516403	376.0	-9.93507242494	-0.0812803038238	-0.015192580154	920.812306728	341.881467084	1545.18556793	282.491794121	-6.16087505292	-0.0940591611133
898.367466526	441.267697501	1715.63516403	376.0	-2.49798714913	-0.337379076072	-0.0630615095462	807.740267183	537.101784998	1672.7788181	327.936765922	-3.87027622788	-0.0590881866852
898.367466526	441.267697501	1715.63516403	376.0	-8.93260517788	-0.522861083973	-0.0977310437334	733.487956516	446.695207864	1562.38424853	382.201084152	-5.57327384161	-0.0850881502536
898.367466526	441.267697501	1715.63516403	376.0	-10.5711893656	-0.242063645218	-0.0452455411622	852.566104347	346.919248594	1534.27212202	334.786769074	-6.25098406851	-0.095434871275
898.367466526	441.267697501	1715.63516403	376.0	-19.0438097931	-0.479747365253	-0.0896724047202	753.351258289	351.985109487	1388.91286665	283.57649887	-7.45139871079	-0.113761812378
898.367466526	441.267697501	1715.63516403	376.0	-9.69589058739	-0.463438050374	-0.0866239346493	759.348852301	497.936681088	1549.28905564	292.003522255	-5.2952288572	-0.0808431886596
898.367466526	441.267697501	1715.63516403	376.0	15.203666667	0.524556221602	0.0980478918882	1103.45234149	513.795646446	1976.47461559	359.226627648	0.314470185327	0.00480107153171
898.367466526	441.267697501	1715.63516403	376.0	-10.8989488886	-0.562185306695	-0.105081365737	714.776848925	418.314504413	1528.64896439	395.557611047	-6.00897452447	-0.0917400690759
898.367466526	441.267697501	1715.63516403	376.0	-3.56659953151	-0.381168318879	-0.0712464147437	790.748303122	530.425918348	1654.4453283	333.271106834	-4.12423269239	-0.0629653846166
898.367466526	441.267697501	1715.63516403	376.0	7.3525143912	0.0851566896042	0.0159171382438	984.528726358	392.076585008	1841.77748636	465.172174996	-3.57747039935	-0.0546178686923
898.367466526	441.267697501	1715.63516403	376.0	0.585839297384	0.314910300644	0.0588617384381	1088.97585007	342.284485124	1725.68602902	294.425693824	-4.21660946042	-0.064375716953
898.367466526	441.267697501	1715.63516403	376.0	-2.57419356437	-0.365036377974	-0.0682310986867	796.835003874	537.071080972	1671.47139405	337.565309201	-3.92153528873	-0.0598707677669
898.367466526	441.267697501	1715.63516403	376.0	-13.1243264022	-0.365675933033	-0.0683506416885	800.631388024	355.026022581	1490.46960523	334.812194623	-6.56996402529	-0.100304794279
898.367466526	441.267697501	1715.63516403	376.0	4.02701584501	0.20884572063	0.0390365832953	1036.34802773	405.672292232	1784.72406392	342.703743959	-3.37205946618	-0.0514818239111
898.367466526	441.267697501	1715.63516403	376.0	-6.70472087559	-0.434221976662	-0.081162986292	770.792287351	423.095435321	1600.60661504	406.718892363	-5.42139946313	-0.0827694574524
898.367466526	441.267697501	1715.63516403	376.0	1.15849941434	0.362122657264	0.0676864779933	1108.76357679	343.70153404	1735.51078735	283.045676526	-4.01390860747	-0.0612810474423
898.367466526	441.267697501	1715.63516403	376.0	5.31845858776	-0.155017982229	-0.0289753237812	880.576504497	483.106139791	1806.88050974	443.197865455	-3.27812252796	-0.0500476721827
898.367466526	441.267697501	1715.63516403	376.0	3.25967633826	0.182749254854	0.0341587392251	1028.20817661	379.18698541	1771.55931752	364.164155496	-3.82138061138	-0.0583416887233
898.367466526	441.267697501	1715.63516403	376.0	5.98867793596	0.000548710385828	0.00010256268894	939.021421502	536.183069757	1818.37902856	343.174537298	-2.22077700301	-0.0339049924124
898.367466526	441.267697501	1715.63516403	376.0	-3.69247261296	-0.607090593306	-0.113474877253	695.593164923	518.415231973	1652.28580546	438.277408561	-4.60258981107	-0.0702685467339
898.367466526	441.267697501	1715.63516403	376.0	-14.7096708079	-0.445639465142	-0.0832970962882	767.43966175	406.839281197	1463.27087913	288.991936187	-6.55360420867	-0.100055026087
898.367466526	441.267697501	1715.63516403	376.0	-1.87697944428	-0.413147407565	-0.0772238144981	777.922168324	513.99330153	1683.43304466	391.517574805	-4.13292360072	-0.06309807024
898.367466526	441.267697501	1715.63516403	376.0	11.3093727621	0.0183181623881	0.00342395558656	947.575416181	505.822327048	1909.66273996	456.264996735	-2.0797125648	-0.0317513368672
898.367466526	441.267697501	1715.63516403	376.0	-4.28779612521	-0.409742497244	-0.0765873826624	780.142483171	467.780498599	1642.07222594	394.149244171	-4.78132799031	-0.0729973738978
898.367466526	441.267697501	1715.63516403	376.0	-5.82449353255	-0.408727485866	-0.0763976609095	780.989897793	365.460707364	1615.70810486	469.257499698	-5.77663967032	-0.0881929720659
898.367466526	441.267697501	1715.63516403	376.0	-6.23420385152	-0.410200317716	-0.0766729565825	780.247891636	479.193459224	1608.67897055	349.237619693	-4.90344716695	-0.0748617888084
898.367466526	441.267697501	1715.63516403	376.0	-2.14557266603	-0.201423598209	-0.0376492706932	866.142395718	406.823720013	1678.8249649	405.858849168	-4.79988987397	-0.0732807614347
898.367466526	441.267697501	1715.63516403	376.0	-8.95597450021	-0.382117992418	-0.0714239238165	792.830912786	352.142372108	1561.98331622	417.010031326	-6.12275917501	-0.0934772393131
898.367466526	441.267697501	1715.63516403	376.0	9.18686320136	0.149525344917	0.0279486626012	997.213437623	525.64255732	1873.24821958	350.392224637	-1.58173801908	-0.024148672047
898.367466526	441.267697501	1715.63516403	376.0	-0.355076497334	-0.16534470176	-0.0309055517309	880.33001929	416.963560905	1709.54334678	412.249766585	-4.47684538253	-0.0683487844661
898.367466526	441.267697501	1715.63516403	376.0	11.3979098282	0.265452108187	0.0496172164836	1035.64110926	540.787534475	1911.181713	334.753069266	-0.741423440436	-0.0113194418387
898.367466526	441.267697501	1715.63516403	376.0	-6.15514477429	-0.0801310239334	-0.0149777614829	918.346645803	388.733827429	1610.03533588	302.954862651	-5.27228334472	-0.080492875492
898.367466526	441.267697501	1715.63516403	376.0	10.0585184724	0.337759258604	0.0631325717016	1094.52303847	366.413561478	1888.20264392	427.266043973	-2.91272509004	-0.0444690853441
898.367466526	441.267697501	1715.63516403	376.0	-6.83184501466	-0.29655333812	-0.0554305304898	828.610770623	347.919993984	1598.4256286	421.894863996	-5.86901366898	-0.0896032621218
898.367466526	441.267697501	1715.63516403	376.0	0.409684631521	0.301845724796	0.0564197616441	1084.71128162	331.868691356	1722.66385763	306.083884649	-4.37878666079	-0.0668517047448
898.367466526	441.267697501	1715.63516403	376.0	-4.87235843437	-0.301742072501	-0.0564003873833	826.021653132	336.553122522	1632.04326941	469.468493756	-5.80172571313	-0.0885759650859
898.367466526	441.267697501	1715.63516403	376.0	-11.7475356668	-0.413999805548	-0.0773831412239	779.885294966	443.948333811	1514.09031122	290.256682445	-5.90352265842	-0.0901301169225
898.367466526	441.267697501	1715.63516403	376.0	-4.98881003735	-0.174309347948	-0.0325811865324	876.583934936	445.887824743	1630.04538476	307.573625081	-4.75037137626	-0.072524753836
898.367466526	441.267697501	1715.63516403	376.0	-1.69982016238	-0.390425391349	-0.0729767086634	787.131403905	495.904400053	1686.4724516	403.436647638	-4.24380386923	-0.0647908987668
898.367466526	441.267697501	1715.63516403	376.0	-9.33509638535	-0.500509065054	-0.0935530962718	744.088443822	453.647135469	1555.47896784	357.743388553	-5.55306157215	-0.084779565987
898.367466526	441.267697501	1715.63516403	376.0	10.3060087825	0.337043051308	0.062998701179	1094.2278079	365.857768012	1892.44867471	432.363098795	-2.90413012531	-0.0443378645086
898.367466526	441.267697501	1715.63516403	376.0	10.370932244	0.3011500152	0.0562897224673	1072.35929915	416.844241605	1893.56252444	404.358983685	-2.35128072134	-0.035897415593
898.367466526	441.267697501	1715.63516403	376.0	3.88433028212	0.162090188588	0.0302972315118	1020.20020126	368.169874743	1782.27610023	393.906024228	-3.93727391573	-0.0601110521486
898.367466526	441.267697501	1715.63516403	376.0	-2.98387352435	-0.116131107573	-0.0217067490791	902.370019688	393.845894669	1664.44278059	368.226866236	-4.87635415355	-0.0744481550161
898.367466526	441.267697501	1715.63516403	376.0	-14.6845307915	-0.501201528279	-0.0936825286502	744.465037178	418.085801742	1463.7021901	301.151351175	-6.48929804165	-0.0990732525443
898.367466526	441.267697501	1715.63516403	376.0	13.3050195218	0.46110513446	0.0861878756	1104.05026061	493.368269525	1943.90075752	346.482227392	-0.319721147205	-0.00488123888862
898.367466526	441.267697501	1715.63516403	376.0	3.58239055553	0.384586903712	0.071885402563	1119.0257052	339.811086172	1777.09591611	318.259124735	-3.69648566667	-0.0564348956743
898.367466526	441.267697501	1715.63516403	376.0	-5.26103021039	-0.101291770316	-0.0189330411806	908.021304333	415.979318305	1625.37507975	301.37445711	-4.95407918926	-0.0756347967826
898.367466526	441.267697501	1715.63516403	376.0	-8.74546364254	-0.494164476023	-0.0923671917801	746.767835794	451.986670736	1565.59491452	366.840407988	-5.48896428679	-0.0838009814777
898.367466526	441.267697501	1715.63516403	376.0	1.44420924623	0.291576979313	0.0545003699651	1074.21224461	378.506452969	1740.4125257	287.693828118	-3.77141172728	-0.0575788049966
898.367466526	441.267697501	1715.63516403	376.0	-9.02008727929	-0.422361087627	-0.0789459976873	775.89966595	469.066485124	1560.88337484	315.917223764	-5.3501355395	-0.0816814586184
898.367466526	441.267697501	1715.63516403	376.0	13.5045151209	0.0882305558346	0.0164916926794	971.84580361	536.467825837	1947.32337417	439.009744726	-1.28841439399	-0.0196704487631
898.367466526	441.267697501	1715.63516403	376.0	3.69476676071	0.0963902746963	0.018016873775	993.886498812	339.532463906	1779.0238818	445.604919085	-4.42659678188	-0.0675816302577
898.367466526	441.267697501	1715.63516403	376.0	-16.0513562063	-0.648599202911	-0.121233495871	674.550207783	402.971747843	1440.25245265	362.730497022	-6.72009774198	-0.102596912091
898.367466526	441.267697501	1715.63516403	376.0	2.10201799908	0.297834122964	0.055669929526	1081.20317614	345.521619797	1751.69812397	324.973328036	-4.03657736298	-0.0616271353127
898.367466526	441.267697501	1715.63516403	376.0	13.4730664506	0.360360602189	0.0673571219046	1072.21031022	517.00771864	1946.78382973	357.565800862	-0.441668856628	-0.00674303597905
898.367466526	441.267697501	1715.63516403	376.0	-1.8359677129	-0.188969524526	-0.0353214064535	872.441058997	366.515784515	1684.13665634	445.179812833	-5.12919686379	-0.0783083490655
898.367466526	441.267697501	1715.63516403	376.0	9.50495038017	0.395278005813	0.0738837394043	1102.30743061	446.797566997	1878.70543507	329.600437467	-1.64316306224	-0.0250864589655
898.367466526	441.267697501	1715.63516403	376.0	-5.31583471577	-0.106074148658	-0.0198269436744	909.384311848	339.515581087	1624.43483438	375.534941447	-5.58513396589	-0.0852692208532
898.367466526	441.267697501	1715.63516403	376.0	-13.1131402958	-0.511174314052	-0.0955466007575	739.872006138	438.50226057	1490.661518	312.287251295	-6.15323199337	-0.0939424731812
898.367466526	441.267697501	1715.63516403	376.0	10.7027864919	0.159458925212	0.0298054065818	999.651916289	534.369077106	1899.25593261	365.234939217	-1.29531699597	-0.0197758319995
898.367466526	441.267697501	1715.63516403	376.0	-11.2046959063	-0.265722956403	-0.0496678423183	841.774689748	388.891225932	1523.40346104	292.737545357	-6.09915595551	-0.0931168848169
898.367466526	441.267697501	1715.63516403	376.0	-12.1051859243	-0.388499426507	-0.0726167152349	790.429252482	434.745692141	1507.95433764	282.779393014	-6.00706294953	-0.0917108847257
898.367466526	441.267697501	1715.63516403	376.0	4.28224736107	0.306957305552	0.0573751972994	1084.0693302	352.234082879	1789.10290556	352.799492488	-3.69885881605	-0.0564711269626
898.367466526	441.267697501	1715.63516403	376.0	-4.89551871982	-0.455709220299	-0.0851792935138	761.407993027	547.892638315	1631.64592341	322.345292066	-4.25275458557	-0.0649275509247
898.367466526	441.267697501	1715.63516403	376.0	-2.01312265131	0.110216061598	0.020601133009	996.355242563	401.559445334	1681.09732393	283.182636029	-4.37046838699	-0.0667247081983
898.367466526	441.267697501	1715.63516403	376.0	19.6809207513	0.39294735309	0.0734481033814	1080.37872504	523.367240228	2053.28796104	449.541995769	0.260522024179	0.00397743548364
898.367466526	441.267697501	1715.63516403	376.0	9.55271284193	0.118804728545	0.0222064913168	982.270893058	549.578689074	1879.52486466	347.675282529	-1.35172334651	-0.0206369976567
898.367466526	441.267697501	1715.63516403	376.0	5.39123496521	0.363307700854	0.0679079814679	1105.09306499	372.003168971	1808.12908687	331.032852901	-3.17481187824	-0.0484704103549
898.367466526	441.267697501	1715.63516403	376.0	-13.8951207229	-0.606536977907	-0.11337139774	693.932758798	403.207662068	1477.24558682	380.105165955	-6.45488718575	-0.0985478959656
898.367466526	441.267697501	1715.63516403	376.0	4.50968650822	-0.106208401876	-0.0198520377338	898.277773286	524.917151561	1793.00493155	369.810006703	-2.76754509804	-0.0422525969167
898.367466526	441.267697501	1715.63516403	376.0	6.98682809249	0.341672765072	0.0638640682377	1097.40168652	361.541441982	1835.50364363	376.560515132	-3.2174512446	-0.0491213930474
898.367466526	441.267697501	1715.63516403	376.0	-4.3322560766	0.0527670266623	0.00986299563781	976.228571516	353.607304557	1641.30945538	311.473579309	-5.18266266249	-0.0791246208014
898.367466526	441.267697501	1715.63516403	376.0	-4.32081692675	-0.122649443213	-0.0229251295726	900.658776047	376.541718723	1641.50570946	364.305214689	-5.18295922098	-0.0791291484119
898.367466526	441.267697501	1715.63516403	376.0	-2.27120271031	-0.337335709644	-0.0630534036718	809.926072261	397.565681539	1676.66961168	469.177857882	-5.11438487746	-0.0780822118697
898.367466526	441.267697501	1715.63516403	376.0	-5.80424555658	-0.482240450868	-0.0901384020314	751.214819498	509.194294508	1616.05548625	355.646372246	-4.70597085441	-0.0718468832735
898.367466526	441.267697501	1715.63516403	376.0	-10.5917148934	-0.223954239962	-0.0418606056003	859.609701196	370.764922134	1533.91997884	303.545355512	-6.10439777266	-0.0931969125597
898.367466526	441.267697501	1715.63516403	376.0	-17.6874212682	-0.615364312747	-0.115021366869	687.356580906	348.777398365	1412.18354514	376.049565869	-7.19314014959	-0.109818933582
898.367466526	441.267697501	1715.63516403	376.0	0.416697936738	0.0565101579262	0.0105626463413	968.405648309	463.753944078	1722.78418036	290.62458797	-3.53146940618	-0.0539155634531
898.367466526	441.267697501	1715.63516403	376.0	3.15951835446	0.16828054384	0.0314543072597	1021.61371979	384.221626453	1769.84097193	364.005625689	-3.81027065571	-0.0581720710796
898.367466526	441.267697501	1715.63516403	376.0	4.62241775615	-0.101945615367	-0.0190552552088	898.754936194	543.353890864	1794.93898848	352.830161421	-2.54368583154	-0.0388348981914
898.367466526	441.267697501	1715.63516403	376.0	-11.8590594182	-0.535726921274	-0.100135873135	726.88315628	400.673232627	1512.17697053	384.620581618	-6.21092262591	-0.094823246197
898.367466526	441.267697501	1715.63516403	376.0	1.16865115297	-0.291783421569	-0.0545389573025	826.492391127	476.28901866	1735.68495415	432.903544364	-3.99054390565	-0.0609243344375
898.367466526	441.267697501	1715.63516403	376.0	5.15955221292	-0.278110202239	-0.0519832153719	829.931489521	520.749474329	1804.1542561	453.473292248	-3.16465201718	-0.0483152979722
898.367466526	441.267697501	1715.63516403	376.0	-6.65140714332	-0.362230812652	-0.0677066939536	800.732593328	353.184841336	1601.52128417	447.60384951	-5.88532687691	-0.0898523187315
898.367466526	441.267697501	1715.63516403	376.0	0.00530511776156	-0.229947616223	-0.0429808628454	852.382882427	457.019422778	1715.72618049	406.323875288	-4.16645495964	-0.0636099993838
898.367466526	441.267697501	1715.63516403	376.0	0.414588838971	0.104757910051	0.0195809177665	998.545664386	338.314320986	1722.74799593	385.888010562	-4.70756686386	-0.0718712498299
898.367466526	441.267697501	1715.63516403	376.0	-0.325459147707	0.153206082616	0.0286366509563	1014.54158911	396.944572912	1710.05147244	298.565310422	-4.10972271643	-0.0627438582662
898.367466526	441.267697501	1715.63516403	376.0	13.254801927	0.3702459141	0.069204843757	1064.80626891	540.841619228	1943.03920681	337.39131867	-0.103887277145	-0.00158606529992
898.367466526	441.267697501	1715.63516403	376.0	15.5488480296	0.449200154007	0.0839626456088	1112.39377117	473.968803131	1982.39666842	396.034094122	-0.44926987227	-0.0068590820194
898.367466526	441.267697501	1715.63516403	376.0	-10.381196919	-0.214472358794	-0.0400882913633	863.477185465	373.230869565	1537.53169924	300.823644207	-6.05666385068	-0.0924681503921
898.367466526	441.267697501	1715.63516403	376.0	-5.49088291153	-0.446299810216	-0.083420525274	765.535447937	492.052382209	1621.43164598	363.843815835	-4.75948014828	-0.0726638190577
898.367466526	441.267697501	1715.63516403	376.0	-4.62003235072	-0.551024598158	-0.102995251992	721.410317895	535.063730403	1636.37226443	379.89821613	-4.46105946103	-0.068107778031
898.367466526	441.267697501	1715.63516403	376.0	9.62615624751	0.350016719969	0.0654236859754	1083.22773857	460.57135801	1880.78488555	336.985788969	-1.64082481302	-0.0250507605041
898.367466526	441.267697501	1715.63516403	376.0	-12.0890344309	-0.495506428368	-0.0926180239939	744.716552873	359.960861696	1508.23143834	403.554023769	-6.47413892012	-0.0988418155744
898.367466526	441.267697501	1715.63516403	376.0	-8.58160047876	-0.208742388167	-0.0390172688163	866.657829551	331.228796476	1568.40620858	370.51958255	-6.09739411848	-0.0930899865417
898.367466526	441.267697501	1715.63516403	376.0	13.4193247514	0.266715767014	0.0498534143951	1040.91256984	522.181018433	1945.86181824	382.768229967	-0.808239087442	-0.0123395280526
898.367466526	441.267697501	1715.63516403	376.0	-8.91564643608	-0.586346006784	-0.109597384446	705.307884275	483.071577763	1562.67519867	374.295736631	-5.37294650816	-0.0820297176819
898.367466526	441.267697501	1715.63516403	376.0	2.58713577621	0.0522432177242	0.00976508742508	973.575884695	365.57325992	1760.02097514	420.87183053	-4.32831590491	-0.0660811588536
898.367466526	441.267697501	1715.63516403	376.0	-5.19029880997	-0.500013010359	-0.093460375768	743.244363062	464.768221503	1626.58857252	418.57598796	-5.02797854359	-0.0767630311999
898.367466526	441.267697501	1715.63516403	376.0	-6.85437102786	-0.305831793222	-0.057164821163	823.040082998	452.377073329	1598.0391644	322.622008073	-5.07777123583	-0.0775232249745
898.367466526	441.267697501	1715.63516403	376.0	-6.5895666062	-0.534040298444	-0.0998206165317	729.271632615	518.902493678	1602.58224217	354.408115881	-4.78971029753	-0.0731253480539
898.367466526	441.267697501	1715.63516403	376.0	-6.220307187	-0.626421654834	-0.117088159782	685.496471183	462.62168108	1608.91738662	460.799234352	-5.31247969058	-0.0811065601615
898.367466526	441.267697501	1715.63516403	376.0	-4.02931883656	0.113020195222	0.0211252701349	1001.2957085	361.077191448	1646.5067532	284.133853247	-5.01462886574	-0.0765592193243
898.367466526	441.267697501	1715.63516403	376.0	14.9791188702	0.284152520034	0.0531126205672	1058.5734609	459.116977842	1972.62219463	454.931755885	-1.49931190638	-0.0228902581127
898.367466526	441.267697501	1715.63516403	376.0	3.13251088794	0.297847978418	0.0556725193305	1078.78262479	364.287079964	1769.37762234	326.307917586	-3.70708088625	-0.0565966547518
898.367466526	441.267697501	1715.63516403	376.0	16.7298962725	0.41530265158	0.0776266638466	1113.98828643	432.630805611	2002.65914738	456.040055346	-1.18067260126	-0.0180255358971
898.367466526	441.267697501	1715.63516403	376.0	-10.0752940751	-0.296076674957	-0.0553414345714	829.563256467	346.455510382	1542.779876	366.761109145	-6.21625234984	-0.0949046160281
898.367466526	441.267697501	1715.63516403	376.0	10.1164380284	0.190536181388	0.0356142395117	1022.00440068	457.338119036	1889.19633219	409.853812476	-2.22904787901	-0.0340312653285
898.367466526	441.267697501	1715.63516403	376.0	-1.64440062111	-0.333981614305	-0.0624264699635	810.789622587	430.324024796	1687.42324873	446.309601351	-4.75506543951	-0.0725964189239
898.367466526	441.267697501	1715.63516403	376.0	11.0287208024	0.120173809044	0.0224623942138	994.305855406	442.849248424	1904.84777626	467.692672425	-2.58426997843	-0.0394545034875
898.367466526	441.267697501	1715.63516403	376.0	8.92386094164	0.0595233171413	0.0111258536713	962.705817429	524.778089883	1868.73606033	381.252153019	-1.90105968153	-0.0290238119318
898.367466526	441.267697501	1715.63516403	376.0	5.80741429459	-0.0127347429897	-0.00238032579246	934.746591033	526.463426084	1815.26920579	354.059188669	-2.38574907821	-0.036423650049
898.367466526	441.267697501	1715.63516403	376.0	-1.86907207953	-0.178123117878	-0.0332940407248	877.666032881	343.643103505	1683.56870619	462.259569804	-5.32842825453	-0.0813500496875
898.367466526	441.267697501	1715.63516403	376.0	-18.5003027509	-0.495644473028	-0.0926438267343	745.953458347	346.606760432	1398.23746458	305.677245802	-7.3634188803	-0.11241860886
898.367466526	441.267697501	1715.63516403	376.0	10.3157436671	0.0818001297583	0.0152897438801	972.418051195	512.956487927	1892.61568981	407.241150688	-1.85929423456	-0.02838617152
898.367466526	441.267697501	1715.63516403	376.0	10.3572083114	0.27100277263	0.050654723856	1064.42735486	377.668667845	1893.32707183	451.231049123	-2.97780360622	-0.0454626504766
898.367466526	441.267697501	1715.63516403	376.0	16.9744634985	0.402028880559	0.0751455851512	1070.80635686	547.133607817	2006.85502871	388.915064036	0.416806051922	0.00636345117438
898.367466526	441.267697501	1715.63516403	376.0	-0.972035380761	-0.432691726522	-0.0808769582284	769.887381646	525.753683255	1698.95858323	403.317518326	-3.97000761237	-0.0606108032423
898.367466526	441.267697501	1715.63516403	376.0	-12.1044285627	-0.447301597967	-0.0836077753209	765.870126997	349.895026572	1507.9673312	392.202177631	-6.50883383873	-0.0993715089882
898.367466526	441.267697501	1715.63516403	376.0	6.32015368593	0.0655491478803	0.0122521771739	975.784542125	403.153539748	1824.06594308	445.127861211	-3.57373910143	-0.054560902312
898.367466526	441.267697501	1715.63516403	376.0	-1.24414881594	-0.529699435862	-0.099009240348	729.79154612	533.054688014	1694.29010945	431.443875314	-4.11552807225	-0.0628324896527
898.367466526	441.267697501	1715.63516403	376.0	4.66220373534	0.124483479214	0.02326794004	997.453349451	443.67895985	1795.62157073	354.489261428	-3.09184787889	-0.0472037844105
898.367466526	441.267697501	1715.63516403	376.0	-11.791406122	-0.47483181526	-0.0887536103291	755.13620318	457.935478746	1513.33765427	300.26597234	-5.84797553454	-0.0892820692296
898.367466526	441.267697501	1715.63516403	376.0	16.3024282518	0.286917025571	0.0536293505741	1042.90833347	544.860795113	1995.32535571	407.556227121	-0.173145609409	-0.00264344441845
898.367466526	441.267697501	1715.63516403	376.0	-2.35932452996	-0.303934412163	-0.0568101704978	822.692754786	462.008819175	1675.15776276	390.456188796	-4.47505824769	-0.0683214999648
898.367466526	441.267697501	1715.63516403	376.0	-7.85630524489	-0.448826669676	-0.0838928354534	764.727062035	377.831967299	1580.84962865	438.290599318	-5.89791691872	-0.0900445331102
898.367466526	441.267697501	1715.63516403	376.0	-3.57615964594	-0.0119877670913	-0.00224070412921	949.40687179	334.8487499	1654.28131162	370.025689929	-5.32931409865	-0.0813635740252
898.367466526	441.267697501	1715.63516403	376.0	5.74535508754	0.17295533482	0.0323280999663	1019.36697647	422.573232085	1814.20449621	372.264287648	-3.1000709326	-0.0473293272153
898.367466526	441.267697501	1715.63516403	376.0	0.0677203036254	-0.145694145013	-0.0272325504696	885.760216562	480.043055866	1716.79699737	350.993724941	-3.78116571907	-0.0577277209018
898.367466526	441.267697501	1715.63516403	376.0	8.70884957094	0.0767552801776	0.0143467813416	967.603178078	540.911382597	1865.04724965	356.532688972	-1.67186922284	-0.0255247209594
898.367466526	441.267697501	1715.63516403	376.0	12.9671181179	0.312494095674	0.0584101113409	1055.40785269	524.737626742	1938.10360222	357.958122791	-0.606946952078	-0.00926636568059
898.367466526	441.267697501	1715.63516403	376.0	5.59819736739	0.120509166308	0.0225250778145	1000.965573	380.252757236	1811.67980661	430.461476375	-3.75659776611	-0.0573526376505
898.367466526	441.267697501	1715.63516403	376.0	1.05530388685	0.127756322879	0.0238796865195	1006.94995385	357.679239157	1733.7403286	369.11113559	-4.4000024977	-0.0671756106519
898.367466526	441.267697501	1715.63516403	376.0	4.89722800892	-0.126843381016	-0.0237090431806	891.562608598	494.742654897	1799.65372981	413.348466315	-3.11502667214	-0.0475576591166
898.367466526	441.267697501	1715.63516403	376.0	1.10957296838	-0.205908277405	-0.0384875284869	861.882900873	458.155543176	1734.67138804	414.632943994	-4.00881713994	-0.0612033151136
898.367466526	441.267697501	1715.63516403	376.0	0.22783188724	0.213149598037	0.0398410463621	1043.4495344	360.725300663	1719.543928	315.369092934	-4.28895250447	-0.0654801909079
898.367466526	441.267697501	1715.63516403	376.0	-13.2683467545	-0.575599985191	-0.107588782279	710.618667622	460.786397421	1487.99874142	316.593676379	-6.06323958094	-0.0925685432204
898.367466526	441.267697501	1715.63516403	376.0	3.89583073306	-0.216202156842	-0.0404116181013	854.277978632	537.363964348	1782.47340601	390.831463035	-2.94487445274	-0.0449599153091
898.367466526	441.267697501	1715.63516403	376.0	13.0211893114	0.15716142364	0.0293759670356	1007.11885777	462.916511269	1939.03126663	468.995897586	-2.05913299292	-0.03143714493
898.367466526	441.267697501	1715.63516403	376.0	-8.406587455	-0.427102531315	-0.079832248844	774.040897763	408.606293575	1571.40879355	388.761602216	-5.69734285885	-0.086982333723
898.367466526	441.267697501	1715.63516403	376.0	4.18085246494	-0.0978471327716	-0.0182891836956	902.430941502	512.126926021	1787.36333907	372.805471548	-2.92066828194	-0.0445903554495
898.367466526	441.267697501	1715.63516403	376.0	-7.13791289367	-0.325623183114	-0.0608641463765	815.264122379	439.522962007	1593.17462045	338.38753606	-5.22752747799	-0.0798095798166
898.367466526	441.267697501	1715.63516403	376.0	3.65258948798	-0.00701697172186	-0.00131158349941	940.464315176	488.247078058	1778.30027368	349.588880447	-3.02388030182	-0.0461661114781
898.367466526	441.267697501	1715.63516403	376.0	2.28470393517	0.0690443466158	0.0129054853487	977.72138761	411.395031295	1754.83234813	365.715929228	-3.82824872605	-0.0584465454359
898.367466526	441.267697501	1715.63516403	376.0	-19.3827161951	-0.633896521247	-0.118485331074	678.035046482	338.734380414	1383.09846924	366.329042345	-7.44565541063	-0.113674128407
898.367466526	441.267697501	1715.63516403	376.0	-8.92714460598	-0.621117931016	-0.116096809536	686.977538435	426.279907512	1562.47793202	449.220486077	-5.81732241821	-0.0888140827207
898.367466526	441.267697501	1715.63516403	376.0	1.89334340758	0.141824707358	0.026509291095	1012.73001946	358.687440555	1748.1180293	376.700569291	-4.27647660861	-0.0652897192154
898.367466526	441.267697501	1715.63516403	376.0	8.57287572057	0.162111095654	0.0303011393745	1009.11070608	471.870397803	1862.71443446	381.733330571	-2.26809037678	-0.0346273339966
898.367466526	441.267697501	1715.63516403	376.0	-3.11526688269	-0.141726587795	-0.0264909509897	889.170328098	454.667539137	1662.18854993	318.3506827	-4.39034065006	-0.0670281015276
898.367466526	441.267697501	1715.63516403	376.0	8.08317515997	0.200658064976	0.0375061803693	1011.65606376	546.08071483	1854.31295944	296.576180847	-1.27817621389	-0.0195141406701
898.367466526	441.267697501	1715.63516403	376.0	2.53608903504	0.347743237364	0.0649987359558	1097.58303496	376.971690452	1759.1451993	284.590473891	-3.50076016311	-0.0534467200474
898.367466526	441.267697501	1715.63516403	376.0	-2.3467236226	-0.226881763851	-0.0424078063273	855.735605458	402.526743872	1675.37394835	417.111599025	-4.89832402162	-0.0747835728492
898.367466526	441.267697501	1715.63516403	376.0	-0.322397274168	-0.558381590721	-0.104370390789	717.041970382	547.660718476	1710.10400302	445.401314165	-3.95563184304	-0.0603913258479
898.367466526	441.267697501	1715.63516403	376.0	-4.24230471467	-0.597697998841	-0.11171925212	699.923072029	517.157403273	1642.85269258	425.772217275	-4.64725028455	-0.0709503860237
898.367466526	441.267697501	1715.63516403	376.0	0.794625639048	0.261126711591	0.0488087311385	1065.3600631	347.275245706	1729.26804091	316.632732111	-4.25851555191	-0.0650155046093
898.367466526	441.267697501	1715.63516403	376.0	7.26287654639	0.385300938762	0.0720188670584	1119.66705194	335.610046029	1840.23962798	384.962530009	-3.3754714228	-0.0515339148519
898.367466526	441.267697501	1715.63516403	376.0	4.72495466887	0.169308231731	0.0316463984543	1025.45698229	338.137492018	1796.69814781	433.103673504	-4.19072139507	-0.063980479314
898.367466526	441.267697501	1715.63516403	376.0	-8.37543887545	-0.571656741624	-0.106851727406	709.401384236	413.537512198	1571.94318954	449.004293104	-5.81069372881	-0.0887128813558
898.367466526	441.267697501	1715.63516403	376.0	0.555899175113	-0.17631724403	-0.0329564942113	872.169517836	505.97715972	1725.17236575	347.025688196	-3.52892070247	-0.0538766519461
898.367466526	441.267697501	1715.63516403	376.0	15.9829456722	0.42723213644	0.079856474101	1079.12058167	536.950713294	1989.84420023	373.772905259	0.309702617789	0.00472828424105
898.367466526	441.267697501	1715.63516403	376.0	-4.97615877131	-0.382122799079	-0.0714248222577	791.990375819	380.032933744	1630.26243433	458.239124765	-5.55051023293	-0.0847406142432
898.367466526	441.267697501	1715.63516403	376.0	-11.1725159152	-0.286634173497	-0.0535764810275	833.874753106	340.746880703	1523.95555228	349.33391847	-6.3811592777	-0.0974222790488
898.367466526	441.267697501	1715.63516403	376.0	-3.6355935204	-0.224665184749	-0.0419934924764	857.135107178	396.390430153	1653.26164317	399.736105839	-5.071908247	-0.0774337136946
898.367466526	441.267697501	1715.63516403	376.0	13.1350396533	0.370238713258	0.0692034978052	1085.52261269	482.567360717	1940.98452313	372.894549717	-0.920403867741	-0.0140519674464
898.367466526	441.267697501	1715.63516403	376.0	-0.350169528081	-0.331930504287	-0.0620430849135	810.175771814	501.920547674	1709.62753247	397.531212981	-3.95011112993	-0.0603070401515
898.367466526	441.267697501	1715.63516403	376.0	-5.91955595318	-0.237848851692	-0.0444577292882	850.72783219	447.503213113	1614.07718054	315.846135237	-4.92634870495	-0.07521143061
898.367466526	441.267697501	1715.63516403	376.0	-7.14245169303	-0.281415592598	-0.0526010453454	834.055654233	408.755252827	1593.09675121	350.285844148	-5.41709831955	-0.0827037911381
898.367466526	441.267697501	1715.63516403	376.0	8.98342586964	0.197681115276	0.0369497411731	1029.37160375	418.92551442	1869.75797718	421.460859011	-2.79019164368	-0.042598345705
898.367466526	441.267697501	1715.63516403	376.0	15.3928686939	0.47020622747	0.0878890144804	1101.41432377	505.317275891	1979.72063209	372.989032426	0.0461187083552	0.000704102417637
898.367466526	441.267697501	1715.63516403	376.0	-1.75305198592	-0.274216182098	-0.0512553611398	836.194872808	387.959542564	1685.55918771	461.404772341	-5.05952375725	-0.0772446375152
898.367466526	441.267697501	1715.63516403	376.0	22.030228457	0.718274724753	0.134256957898	1108.68449228	541.52592301	2093.59351015	443.383094862	1.58604582229	0.024214440035
898.367466526	441.267697501	1715.63516403	376.0	4.34795433874	0.0809369277324	0.015128397707	969.277828296	538.644073771	1790.23019758	282.308295511	-2.18085424677	-0.0332954846836
898.367466526	441.267697501	1715.63516403	376.0	-10.2974609455	-0.285854502882	-0.0534307482023	833.673798367	364.691271517	1538.96830304	340.603233161	-6.11926717631	-0.0934239263559
898.367466526	441.267697501	1715.63516403	376.0	5.53909941741	0.360072198008	0.067303214581	1102.57086816	379.352688787	1810.6659014	328.742344451	-3.07909457703	-0.047009077512
898.367466526	441.267697501	1715.63516403	376.0	3.66744306621	0.140295454973	0.0262234495276	1011.11241346	365.280645603	1778.55510689	402.162047827	-4.04178080564	-0.0617065771853
898.367466526	441.267697501	1715.63516403	376.0	12.853655347	0.387795635069	0.0724851654334	1103.21330584	435.473113876	1936.15699502	397.470575303	-1.54469620619	-0.0235831481862
898.367466526	441.267697501	1715.63516403	376.0	6.7924676949	0.249136439197	0.0465675587283	1057.76848486	359.889093434	1832.16912831	414.511550014	-3.54716925533	-0.0541552558065
898.367466526	441.267697501	1715.63516403	376.0	-5.84210775678	-0.563752292277	-0.105374260239	714.24461524	466.067097261	1615.40590903	435.09419653	-5.16634875197	-0.0788755534652
898.367466526	441.267697501	1715.63516403	376.0	-1.69917936474	-0.275119111682	-0.0514241330247	834.815806841	437.72511097	1686.48344535	413.942527534	-4.58973778445	-0.070072332587
898.367466526	441.267697501	1715.63516403	376.0	7.44327718874	0.094748732408	0.0177100434407	989.099367445	384.50113754	1843.33464483	469.734139848	-3.63601252102	-0.0555116415423
898.367466526	441.267697501	1715.63516403	376.0	-2.6278795149	-0.217447717943	-0.0406444332604	858.634207897	439.867939893	1670.550339	372.048191211	-4.5693811021	-0.0697615435435
898.367466526	441.267697501	1715.63516403	376.0	-16.0839527606	-0.597593940496	-0.111699801962	699.13448594	412.322709226	1439.6932147	328.236019536	-6.68768896475	-0.102102121599
898.367466526	441.267697501	1715.63516403	376.0	-18.8513119789	-0.510066264691	-0.0953394887273	739.832663021	368.626758636	1392.21542684	283.756005179	-7.34316596095	-0.112109403984
898.367466526	441.267697501	1715.63516403	376.0	-1.60904819545	-0.254038924243	-0.0474839110735	842.302532349	480.218468603	1688.02976738	365.508766428	-4.14743871914	-0.0633196751014
898.367466526	441.267697501	1715.63516403	376.0	-9.8026581149	-0.491778771499	-0.0919212657007	748.027743504	472.352797931	1547.4573144	327.076772964	-5.48387461161	-0.0837232765132
898.367466526	441.267697501	1715.63516403	376.0	-4.64171399791	-0.168133484536	-0.0314268195395	881.392843105	383.174008761	1636.00028647	371.4334346	-5.21634027461	-0.0796387828185
898.367466526	441.267697501	1715.63516403	376.0	4.78864068567	0.339614125416	0.0634792757788	1088.72801344	410.709526726	1797.79076751	298.353227344	-2.84810973942	-0.0434825914415
898.367466526	441.267697501	1715.63516403	376.0	6.78150276204	0.0456921049715	0.0085405803685	964.586390048	443.289197246	1831.98101006	424.105422768	-3.11550694163	-0.0475649914753
898.367466526	441.267697501	1715.63516403	376.0	2.33817255871	0.236061670869	0.0441236767979	1053.17436942	358.701230653	1755.74967464	343.874074568	-4.01617739164	-0.0613156853686
898.367466526	441.267697501	1715.63516403	376.0	0.0555951661543	0.0497324206125	0.00929577955374	970.161507189	410.578972766	1716.58897425	335.848494292	-4.1176528807	-0.0628649294764
898.367466526	441.267697501	1715.63516403	376.0	1.56291723307	-0.414654065881	-0.077505432875	776.567922943	515.590737447	1742.44912166	450.290461272	-3.81316906163	-0.0582163215516
898.367466526	441.267697501	1715.63516403	376.0	-10.8774852976	-0.490282464713	-0.0916415821894	746.656215323	354.469053085	1529.0172013	427.891932891	-6.38860777661	-0.0975359965895
898.367466526	441.267697501	1715.63516403	376.0	13.8572443551	0.439178589993	0.0820894560735	1103.84056798	486.332863371	1953.37492095	363.201489597	-0.45757323438	-0.00698585090657
898.367466526	441.267697501	1715.63516403	376.0	8.14511395295	0.334303589732	0.0624866522863	1097.5696883	332.087135872	1855.37560315	425.718778982	-3.51937316548	-0.0537308880226
898.367466526	441.267697501	1715.63516403	376.0	6.53782660373	0.0274235894315	0.00512590456663	948.895478402	540.633060564	1827.8004162	338.271877238	-2.03908167766	-0.0311310179796
898.367466526	441.267697501	1715.63516403	376.0	-11.0823218096	-0.583191410815	-0.109007740339	705.671774914	435.744999446	1525.50295407	384.086179711	-5.92884251336	-0.0905166795933
898.367466526	441.267697501	1715.63516403	376.0	-3.09073656052	-0.43005306083	-0.0803837496878	771.738085972	450.68851724	1662.60940077	440.182797556	-4.85170706966	-0.074071863659
898.367466526	441.267697501	1715.63516403	376.0	-15.3708778404	-0.572315802077	-0.106974916276	710.642730135	405.867934928	1451.92697878	335.416313714	-6.62315662785	-0.101116895082
898.367466526	441.267697501	1715.63516403	376.0	-19.4981362287	-0.552907387429	-0.10334717522	718.119738419	346.084795642	1381.11828256	316.913748497	-7.47011441037	-0.11404754825
898.367466526	441.267697501	1715.63516403	376.0	4.17681316226	0.189215057761	0.035367300516	1026.16281168	423.787884701	1787.29403937	337.343342998	-3.1997235846	-0.0488507417497
898.367466526	441.267697501	1715.63516403	376.0	-13.3668453969	-0.53026580443	-0.0991151036318	731.656268496	464.854669255	1486.30886408	289.797926325	-6.06719909552	-0.0926289938247
898.367466526	441.267697501	1715.63516403	376.0	-6.60279781969	-0.242435707502	-0.0453150855144	850.694462233	384.998630324	1602.35524282	366.662150266	-5.49921117414	-0.0839574225059
898.367466526	441.267697501	1715.63516403	376.0	-12.2360537346	-0.239233578416	-0.0447165567132	854.131081455	344.948570795	1505.70912347	306.629471216	-6.49604955863	-0.0991763291394
898.367466526	441.267697501	1715.63516403	376.0	18.1614283997	0.558478846255	0.104388569394	1118.07999908	500.206729055	2027.21901594	408.93228781	0.526493090917	0.00803806245674
898.367466526	441.267697501	1715.63516403	376.0	-12.603501064	-0.551056190579	-0.103001157118	716.548454583	335.355951985	1499.40506787	447.500661307	-6.72885967031	-0.102730681989
898.367466526	441.267697501	1715.63516403	376.0	8.94372478662	0.230811007624	0.0431422444157	1049.47343752	357.084876986	1869.07685144	462.518536937	-3.47576468811	-0.0530651097421
898.367466526	441.267697501	1715.63516403	376.0	-11.3974937424	-0.632320097907	-0.118190672506	685.831554061	506.243467265	1520.09575356	328.020732238	-5.56693939254	-0.0849914411074
898.367466526	441.267697501	1715.63516403	376.0	10.9695431554	0.285315106564	0.0533299264606	1071.06242181	371.711649584	1903.83250373	461.058432338	-2.96398907705	-0.0452517416343
898.367466526	441.267697501	1715.63516403	376.0	-5.38548632808	-0.30566992688	-0.0571345657719	824.498410276	332.850081545	1623.23986683	465.891375008	-5.87839416727	-0.0897464758362
898.367466526	441.267697501	1715.63516403	376.0	12.6238370219	0.221934314867	0.0414830495078	1034.73920517	453.288362831	1932.21415102	444.186583026	-1.98248522497	-0.0302669499996
898.367466526	441.267697501	1715.63516403	376.0	-14.6724634382	-0.505285970529	-0.0944459757998	740.607271989	356.662632445	1463.90922185	366.639317418	-6.78553811096	-0.103596001694
898.367466526	441.267697501	1715.63516403	376.0	-0.620047807807	-0.104099394133	-0.0194578306791	908.569063018	349.87499207	1704.9974058	446.553350714	-5.05034954869	-0.0771045732625
898.367466526	441.267697501	1715.63516403	376.0	-3.0798016831	-0.0908852793977	-0.0169879026912	910.185162098	449.35166182	1662.79700337	303.260179451	-4.36763277305	-0.0666814163824
898.367466526	441.267697501	1715.63516403	376.0	0.648702197879	0.285527953798	0.0533697109902	1077.49549774	333.149194492	1726.76452704	316.119834814	-4.37210871083	-0.0667497513105
898.367466526	441.267697501	1715.63516403	376.0	2.14265704062	-0.234529730814	-0.0438373328624	849.083610137	487.748248442	1752.39534166	415.563483082	-3.67016907423	-0.0560331156372
898.367466526	441.267697501	1715.63516403	376.0	-1.80565534484	0.0317570352154	0.00593589443279	960.730116836	439.631935219	1684.65670599	284.294653935	-4.11116619896	-0.0627658961674
898.367466526	441.267697501	1715.63516403	376.0	-1.56142316653	-0.450036212797	-0.0841189182799	763.051450457	543.418380605	1688.84683912	382.37700806	-3.89400710162	-0.0594504901011
898.367466526	441.267697501	1715.63516403	376.0	7.33843986554	0.352235142166	0.06583834433	1096.95319478	394.310161941	1841.53601885	350.272662125	-2.7327450755	-0.0417212988626
898.367466526	441.267697501	1715.63516403	376.0	3.3103159672	0.205766667794	0.0384610594008	1039.57501326	362.870249635	1772.4281088	369.98284591	-3.94373510701	-0.0602096962903
898.367466526	441.267697501	1715.63516403	376.0	-13.0202024779	-0.545424106585	-0.101948431137	722.095772163	388.389229064	1492.25599189	381.770990661	-6.42080569942	-0.0980275679301
898.367466526	441.267697501	1715.63516403	376.0	0.185144545173	-0.431266060077	-0.0806104785191	770.285577161	513.414846679	1718.81156895	435.111145108	-3.98331684336	-0.0608139976085
898.367466526	441.267697501	1715.63516403	376.0	-13.1545689873	-0.550749475428	-0.102943827183	721.82237136	451.86534564	1489.9507528	316.263035804	-6.09136418051	-0.0929979264201
898.367466526	441.267697501	1715.63516403	376.0	-9.66734861593	-0.502896826357	-0.0939994067956	741.576511602	392.95350386	1549.77873174	415.248716281	-6.01170024648	-0.0917816831523
898.367466526	441.267697501	1715.63516403	376.0	-6.0026477009	-0.358995054219	-0.0671018792932	800.043094723	524.968660359	1612.6516293	287.639874215	-4.4768056945	-0.068348178542
898.367466526	441.267697501	1715.63516403	376.0	-14.1852348063	-0.549585167166	-0.10272619947	719.967140295	378.171952672	1472.26828759	374.129194623	-6.615531431	-0.101000479863
898.367466526	441.267697501	1715.63516403	376.0	-1.73196467838	-0.162742562382	-0.0304191705386	878.544632937	494.806909476	1685.92096898	312.569426563	-3.88843531102	-0.0593654245957
898.367466526	441.267697501	1715.63516403	376.0	-4.65417920909	-0.129507506723	-0.0242070106024	898.960376108	347.068999307	1635.78642892	389.757053504	-5.47879470917	-0.0836457207507
898.367466526	441.267697501	1715.63516403	376.0	-5.692408758	-0.321610828143	-0.0601141734847	817.541806815	371.780432813	1617.97419769	428.651958067	-5.60129759049	-0.085515993748
898.367466526	441.267697501	1715.63516403	376.0	-21.0403571135	-0.640203999554	-0.119664298982	677.313837245	366.744803747	1354.65939875	310.600757759	-7.56517390004	-0.115498838169
898.367466526	441.267697501	1715.63516403	376.0	-9.57428370156	-0.434935725462	-0.0812963972826	770.970487275	456.256661779	1551.37538614	324.148237085	-5.51777675578	-0.0842408665005
898.367466526	441.267697501	1715.63516403	376.0	-6.2573597077	-0.188787192023	-0.0352873256117	872.113822845	412.8223388	1608.28170054	323.345538897	-5.1917680209	-0.0792636339069
898.367466526	441.267697501	1715.63516403	376.0	9.46474184973	0.095808385257	0.0179081093938	979.128287906	503.023450304	1878.01560339	395.863865175	-2.01068813018	-0.030697528705
898.367466526	441.267697501	1715.63516403	376.0	12.6018398163	0.205485382129	0.038408482641	1026.52658115	466.106138014	1931.83675923	439.204040067	-1.87152505004	-0.0285729015273
898.367466526	441.267697501	1715.63516403	376.0	0.590020785502	-0.246010818525	-0.0459833305654	844.283727917	505.521490457	1725.7577681	375.952549724	-3.65939532395	-0.0558686309
898.367466526	441.267697501	1715.63516403	376.0	-2.58971566183	-0.241481768332	-0.0451367791276	850.834582877	350.698805185	1671.20509148	469.671703422	-5.41591012712	-0.0826856507957
898.367466526	441.267697501	1715.63516403	376.0	3.78419473632	0.348313898558	0.0651054015996	1102.25110548	348.95502432	1780.5581396	329.352009802	-3.67175605149	-0.0560573442976
898.367466526	441.267697501	1715.63516403	376.0	8.07196151374	0.360085859556	0.0673057681414	1089.10057407	448.659996724	1854.12057418	316.360003393	-1.91797361836	-0.029282039975
898.367466526	441.267697501	1715.63516403	376.0	15.3959377154	0.461874286747	0.0863316423826	1088.59075089	527.331040633	1979.7732853	363.851493783	0.272850296671	0.0041656533843
898.367466526	441.267697501	1715.63516403	376.0	-10.7777280846	-0.350799737566	-0.0655700444049	805.837739477	422.928493765	1530.72867112	301.962437882	-5.85526584931	-0.0893933717452
898.367466526	441.267697501	1715.63516403	376.0	-15.7911087832	-0.611614014274	-0.1143203765	694.695609776	465.101146574	1444.71734895	284.920592603	-6.4332146397	-0.0982170174
898.367466526	441.267697501	1715.63516403	376.0	-9.8461074871	-0.636363574907	-0.118946462599	682.560044265	478.116759027	1546.71188169	386.035078398	-5.55200177086	-0.0847633858147
898.367466526	441.267697501	1715.63516403	376.0	-20.8699567017	-0.536554049409	-0.100290476525	726.38582475	344.63897168	1357.58284813	286.558051704	-7.71645455082	-0.117808466425
898.367466526	441.267697501	1715.63516403	376.0	-10.470325697	-0.201751173714	-0.0377104997595	868.667706736	378.057763248	1536.00257458	289.277104595	-6.04044305359	-0.0922205046349
898.367466526	441.267697501	1715.63516403	376.0	-14.8944977353	-0.537377060451	-0.100444310365	727.746522992	426.344883067	1460.09992337	306.008517316	-6.47358037896	-0.0988332882284
898.367466526	441.267697501	1715.63516403	376.0	9.6603008933	0.310386211255	0.0580161142533	1084.38611448	352.682416349	1881.3706831	444.302152274	-3.21989901019	-0.0491587635144
898.367466526	441.267697501	1715.63516403	376.0	-5.76928861354	-0.446577128882	-0.0834723605386	765.542218222	471.894327065	1616.65521986	379.218674572	-4.95288717292	-0.0756165980598
898.367466526	441.267697501	1715.63516403	376.0	0.436217465388	-0.223127316593	-0.0417060404846	851.852055271	547.002567677	1723.11906425	324.264441306	-3.23242172174	-0.0493499499502
898.367466526	441.267697501	1715.63516403	376.0	-3.82465175914	-0.597297588548	-0.111644409074	700.715006454	541.938644743	1650.01809355	407.364442348	-4.39485976326	-0.0670970956223
898.367466526	441.267697501	1715.63516403	376.0	7.82693724105	0.239093622386	0.0446903967077	1045.074945	433.160342965	1849.9168516	371.68156364	-2.57391569516	-0.0392964228269
898.367466526	441.267697501	1715.63516403	376.0	-7.11985351387	-0.57565318829	-0.107598726783	709.795731311	486.617805631	1593.48445352	397.070916573	-5.14223263808	-0.0785073685204
898.367466526	441.267697501	1715.63516403	376.0	-6.70185923682	-0.433954818166	-0.0811130501245	770.844388544	401.182305937	1600.65571032	428.629015835	-5.59381458109	-0.0854017493297
898.367466526	441.267697501	1715.63516403	376.0	6.65144144133	0.296553696651	0.0554305975048	1070.20747219	420.620843288	1829.74963231	338.921316835	-2.65865467393	-0.0405901476936
898.367466526	441.267697501	1715.63516403	376.0	1.11157198155	-0.470720262685	-0.0879850958289	754.401767392	532.804767481	1734.70568382	447.499148942	-3.79462145255	-0.0579331519474
898.367466526	441.267697501	1715.63516403	376.0	-3.66292265499	-0.0679400684128	-0.012699078208	923.631688123	374.79536644	1652.79277493	354.365720363	-5.05688304965	-0.0772043213687
898.367466526	441.267697501	1715.63516403	376.0	-12.3578503926	-0.544974020497	-0.101864302897	723.311619054	419.241577389	1503.61953717	361.066340731	-6.15999681792	-0.0940457529453
898.367466526	441.267697501	1715.63516403	376.0	-10.2450333291	-0.321201981403	-0.0600377535333	818.894539553	352.168011791	1539.86776967	368.805218323	-6.21205382722	-0.0948405164461
898.367466526	441.267697501	1715.63516403	376.0	8.18176809588	0.295391865916	0.0552134328814	1073.42084199	393.577152828	1856.00445452	389.006459705	-2.85827938921	-0.0436378532704
898.367466526	441.267697501	1715.63516403	376.0	-13.4210967872	-0.59916565049	-0.111993579531	698.486428644	428.20211786	1485.37810815	358.689561642	-6.25509652383	-0.0954976568523
898.367466526	441.267697501	1715.63516403	376.0	-2.05956752819	0.158259428547	0.0295812015976	1021.14327469	351.724848962	1680.30049929	307.432375636	-4.76541705695	-0.0727544588847
898.367466526	441.267697501	1715.63516403	376.0	4.30667542636	0.20787158487	0.0388545018449	1037.95134947	386.555284074	1789.52200204	365.015368494	-3.56794077684	-0.0544723782724
898.367466526	441.267697501	1715.63516403	376.0	-7.90411982668	-0.219793265166	-0.0410828533021	860.333503453	388.501429529	1580.02930487	331.194371892	-5.61181312781	-0.0856765363024
898.367466526	441.267697501	1715.63516403	376.0	2.77793210029	0.307491175729	0.0574749861176	1079.10028415	390.31438061	1763.29434397	293.879679214	-3.42853773397	-0.0523440875415
898.367466526	441.267697501	1715.63516403	376.0	8.82467691629	0.282257086369	0.0527583339007	1062.85168619	430.71479486	1867.03442431	373.46794326	-2.36912216311	-0.036169804017
898.367466526	441.267697501	1715.63516403	376.0	11.747860888	0.0271958520833	0.005083336838	951.10820139	504.634990995	1917.18559644	461.442404058	-2.03586383953	-0.0310818906798
898.367466526	441.267697501	1715.63516403	376.0	7.4086453272	0.247530215561	0.0462673300113	1044.25998093	462.53071365	1842.74048844	335.949793854	-2.22097667862	-0.0339080408949
898.367466526	441.267697501	1715.63516403	376.0	10.930466407	0.0294087117909	0.00549695547494	948.976705982	541.510084769	1903.1620893	412.675298547	-1.61702339181	-0.0246873800277
898.367466526	441.267697501	1715.63516403	376.0	8.19680012064	0.321676860595	0.0601265159991	1088.32684059	363.822068047	1856.26234922	404.113440579	-3.15009723278	-0.0480930875234
898.367466526	441.267697501	1715.63516403	376.0	-6.09529562649	-0.417156356683	-0.0779731507818	777.668509836	398.102813981	1611.06212891	435.29080509	-5.54279780579	-0.0846228672639
898.367466526	441.267697501	1715.63516403	376.0	-11.409369745	-0.502353015115	-0.0938977598347	744.010754461	473.316320138	1519.89200469	302.564930089	-5.71505240917	-0.087252708537
898.367466526	441.267697501	1715.63516403	376.0	-3.29748503852	-0.454111949119	-0.0848807381532	761.847431624	530.352639187	1659.06235118	366.862280366	-4.20361080218	-0.0641772641555
898.367466526	441.267697501	1715.63516403	376.0	-12.7335876845	-0.596796190354	-0.111550689786	701.225975232	475.538066756	1497.17325607	320.409214081	-5.91227679154	-0.0902637678098
898.367466526	441.267697501	1715.63516403	376.0	4.4583808508	0.346122270894	0.064695751569	1091.72698451	407.786609104	1792.12471365	292.611120037	-2.90247369453	-0.044312575489
898.367466526	441.267697501	1715.63516403	376.0	4.70535613609	0.0607369510566	0.0113527011321	972.179916713	431.848591504	1796.36190849	392.333400273	-3.38783751618	-0.0517227101707
898.367466526	441.267697501	1715.63516403	376.0	1.32853846307	0.0642785497103	0.0120146821888	973.71527317	439.066377141	1738.42803707	325.646386757	-3.65107180371	-0.0557415542551
898.367466526	441.267697501	1715.63516403	376.0	14.3724273257	0.22963160701	0.0429217957028	1027.88611976	520.370299395	1962.21358115	413.957161994	-0.911342961419	-0.0139136329988
898.367466526	441.267697501	1715.63516403	376.0	-0.258202715372	-0.477162246272	-0.0891892049107	752.13217009	542.063625192	1711.20534745	417.009552165	-3.83333241566	-0.0585241590177
898.367466526	441.267697501	1715.63516403	376.0	-3.78815636643	-0.407325588789	-0.0761356240727	780.730713451	502.537542389	1650.64422134	367.375965496	-4.42631114416	-0.0675772693765
898.367466526	441.267697501	1715.63516403	376.0	-5.058239352	-0.524922047022	-0.0981162704713	732.305166293	488.743330864	1628.85423102	407.805733866	-4.85261103982	-0.07408566473
898.367466526	441.267697501	1715.63516403	376.0	0.236232081358	0.0855693042323	0.0159942624733	981.358149774	450.812533325	1719.68804468	287.517361585	-3.62828068675	-0.055393598271
898.367466526	441.267697501	1715.63516403	376.0	16.3293523795	0.297399506868	0.0555886928725	1051.67911772	522.585467569	1995.78727551	421.522690216	-0.44212899108	-0.00675006093253
898.367466526	441.267697501	1715.63516403	376.0	-5.76488452308	-0.607622740351	-0.113574343991	694.429594293	474.208899365	1616.73077798	448.092284325	-5.1541942743	-0.0786899889206
898.367466526	441.267697501	1715.63516403	376.0	4.52322426349	0.0309072199303	0.00577705045427	952.576996393	519.298955508	1793.23719004	321.361238138	-2.49315767751	-0.0380634759925
898.367466526	441.267697501	1715.63516403	376.0	-7.68321102412	-0.611429515993	-0.11428589084	695.151532768	531.069722642	1583.81929397	357.598038561	-4.91551564919	-0.0750460404456
898.367466526	441.267697501	1715.63516403	376.0	13.4288827439	0.215839096229	0.0403437563045	1026.69263126	495.123546354	1946.02579852	424.209620906	-1.38070373607	-0.0210794463522
898.367466526	441.267697501	1715.63516403	376.0	2.22045087519	-0.163047378237	-0.0304761454649	876.127079175	526.937797964	1753.73000004	350.665122903	-3.10942080257	-0.0474720733217
898.367466526	441.267697501	1715.63516403	376.0	-5.49027737908	-0.086578647608	-0.0161829247865	915.676790625	385.500718691	1621.44203471	320.264525393	-5.21173672459	-0.0795684996121
898.367466526	441.267697501	1715.63516403	376.0	-17.8075108139	-0.533352335225	-0.0996920252757	729.280674928	393.740545119	1410.12324667	287.102026618	-7.06788103335	-0.107906580662
898.367466526	441.267697501	1715.63516403	376.0	0.324170723191	-0.175017914316	-0.0327136288441	875.930913936	423.269833066	1721.19675095	421.996003944	-4.37145529878	-0.066739775554
898.367466526	441.267697501	1715.63516403	376.0	-8.09835512066	-0.141239552469	-0.0263999163493	893.113354899	389.616093991	1576.69693587	293.967486979	-5.58649916288	-0.0852900635554
898.367466526	441.267697501	1715.63516403	376.0	4.66131735737	0.036890667915	0.00689545194673	966.08878951	370.727595588	1795.60636372	458.789978618	-4.14070632544	-0.0632168904648
898.367466526	441.267697501	1715.63516403	376.0	2.34990010527	-0.36176492529	-0.0676196122037	796.967116149	544.368405075	1755.95087655	414.615355328	-3.33385955639	-0.0508986191815
898.367466526	441.267697501	1715.63516403	376.0	-8.44792188866	-0.532182123085	-0.0994732940347	728.518226933	429.099599836	1570.69964548	413.081818707	-5.65843965879	-0.0863883917373
898.367466526	441.267697501	1715.63516403	376.0	-4.97753191718	-0.0110936925821	-0.00207358739853	948.678420963	361.43652714	1630.23887616	320.123928052	-5.26715278212	-0.0804145462919
898.367466526	441.267697501	1715.63516403	376.0	7.53868132481	0.206372308631	0.0385742632955	1040.6521683	340.387790853	1844.97143174	463.931472581	-3.85471173325	-0.058850560813
898.367466526	441.267697501	1715.63516403	376.0	-7.04321414158	-0.326462641128	-0.0610210544164	815.044083649	431.140306771	1594.79930554	348.614915116	-5.27907559416	-0.0805965739566
898.367466526	441.267697501	1715.63516403	376.0	11.3781519971	0.058543785652	0.0109427636733	960.074079609	542.746679339	1910.8427407	408.021981758	-1.47046459433	-0.0224498411348
898.367466526	441.267697501	1715.63516403	376.0	7.38273901821	0.0705504310124	0.0131869964509	976.833179731	414.225402696	1842.29603069	451.237448264	-3.34923453799	-0.051133351725
898.367466526	441.267697501	1715.63516403	376.0	-2.82198231296	-0.230309005296	-0.0430484122049	850.339653582	528.405214864	1667.22024314	288.475374698	-3.84277917013	-0.0586683842767
898.367466526	441.267697501	1715.63516403	376.0	-6.52576039441	-0.533288455134	-0.0996800850718	727.140724156	420.756091177	1603.67692398	455.780108647	-5.55052534326	-0.0847408449353
898.367466526	441.267697501	1715.63516403	376.0	-7.47568940929	-0.227197741958	-0.0424668676557	856.748688557	402.897127481	1587.37960777	327.73379173	-5.45740473612	-0.0833191562767
898.367466526	441.267697501	1715.63516403	376.0	-3.38313585013	-0.0946503504658	-0.0176916542927	911.507432631	392.672611818	1657.59289574	353.412851286	-4.90211883405	-0.0748415089168
898.367466526	441.267697501	1715.63516403	376.0	-15.123825003	-0.572170544594	-0.106947765345	710.25500892	396.872664168	1456.16550413	349.037831041	-6.63357638589	-0.101275975357
898.367466526	441.267697501	1715.63516403	376.0	0.346675296133	0.114669298694	0.0214335137746	997.561317546	406.041053483	1721.58284731	317.980476283	-4.00680981671	-0.0611726689575
898.367466526	441.267697501	1715.63516403	376.0	6.31963362107	0.164022328395	0.0306583791393	1000.52554455	535.044816498	1824.05702067	288.486659619	-1.73991292071	-0.0265635560414
898.367466526	441.267697501	1715.63516403	376.0	-6.48930913507	-0.0465903647875	-0.00870847939953	934.794278092	344.470463931	1604.3022946	325.037552581	-5.62969466623	-0.085949536889
898.367466526	441.267697501	1715.63516403	376.0	-18.466629988	-0.537146510538	-0.100401216923	726.905082066	374.990309218	1398.81516634	296.919775057	-7.229688491	-0.110376923527
898.367466526	441.267697501	1715.63516403	376.0	-9.25353904878	-0.336826936252	-0.0629583058416	811.046061368	440.261259226	1556.87819419	305.570873595	-5.51847460314	-0.0842515206586
898.367466526	441.267697501	1715.63516403	376.0	-0.0109881577557	0.0869355127934	0.0162496285595	984.636983338	422.521891812	1715.44664733	308.287772178	-3.93887404897	-0.0601354816636
898.367466526	441.267697501	1715.63516403	376.0	-9.91562219113	-0.468230906706	-0.087519795646	757.103189421	383.695224397	1545.51926298	404.720849166	-6.06983908873	-0.0926692990645
898.367466526	441.267697501	1715.63516403	376.0	5.22747182501	-0.362837581131	-0.0678201086226	795.874346328	543.867537913	1805.31950885	465.577624606	-3.10863198938	-0.0474600303722
898.367466526	441.267697501	1715.63516403	376.0	-19.7111194762	-0.641352414782	-0.119878956034	674.36058609	337.071334372	1377.46426707	366.032346609	-7.49276930006	-0.114393424428
898.367466526	441.267697501	1715.63516403	376.0	6.56720602733	0.263920195935	0.0493308777448	1043.46030129	497.035825181	1828.30445993	287.808333453	-1.83437101688	-0.0280056643799
898.367466526	441.267697501	1715.63516403	376.0	5.75804350183	0.0398263142835	0.00744417089411	959.730797441	478.213439334	1814.4221831	376.477946328	-2.80863834311	-0.042879974704
898.367466526	441.267697501	1715.63516403	376.0	-5.11786508709	-0.615056957184	-0.114963917231	693.051255921	537.645223373	1627.83127095	397.134791652	-4.58673736193	-0.0700265246096
898.367466526	441.267697501	1715.63516403	376.0	0.518628144672	-0.458425191466	-0.0856869516758	759.412957457	520.039155355	1724.53293085	445.080818035	-3.94539517865	-0.0602350408955
898.367466526	441.267697501	1715.63516403	376.0	-3.1820420774	0.174131880701	0.0325480150843	1028.40042322	348.02254677	1661.04293121	284.619961219	-4.9310163779	-0.0752826927923
898.367466526	441.267697501	1715.63516403	376.0	8.85173218891	0.335278192172	0.0626688209667	1097.15911415	337.886560381	1867.49859409	432.452919551	-3.38718607842	-0.051712764556
898.367466526	441.267697501	1715.63516403	376.0	0.845615173187	-0.483431571271	-0.0903610413591	749.396006357	519.363273286	1730.14283529	461.383555647	-3.97885813612	-0.0607459257424
898.367466526	441.267697501	1715.63516403	376.0	-9.01721887105	-0.536350578053	-0.100252444496	727.502250876	455.847701142	1560.93258626	377.58263424	-5.53024100236	-0.0844311603413
898.367466526	441.267697501	1715.63516403	376.0	-0.70204250822	0.27260006243	0.0509532826972	1070.26693282	347.791578475	1703.59067589	285.532164597	-4.4219862974	-0.0675112411817
898.367466526	441.267697501	1715.63516403	376.0	19.7405495943	0.503135462884	0.0940440117541	1085.56843516	549.702284143	2054.31097444	419.04025514	1.00111802788	0.0152842447005
898.367466526	441.267697501	1715.63516403	376.0	-14.6199039886	-0.582672160517	-0.108910684209	708.01710696	472.668906212	1464.81095025	284.12493708	-6.2240196051	-0.0950232000779
898.367466526	441.267697501	1715.63516403	376.0	12.8252109685	0.104827327853	0.0195938930566	981.18545498	511.116669321	1935.66899326	443.366868962	-1.61393683749	-0.0246402570609
898.367466526	441.267697501	1715.63516403	376.0	-12.7944070293	-0.541940865705	-0.101297358076	725.214304991	430.475780841	1496.129818	340.439732171	-6.15133601027	-0.0939135268743
898.367466526	441.267697501	1715.63516403	376.0	-12.8804150924	-0.549817231251	-0.102769575935	719.585300177	380.138976526	1494.65423343	394.929956727	-6.45795670491	-0.0985947588536
898.367466526	441.267697501	1715.63516403	376.0	0.0830266532055	-0.410106732799	-0.0766554640747	778.826687371	500.81549841	1717.05959848	437.417412704	-4.07392673618	-0.0621973547508
898.367466526	441.267697501	1715.63516403	376.0	17.6615995779	0.331026129888	0.0618740429696	1065.97390019	510.48445374	2018.64377691	442.185422985	-0.366527611244	-0.00559584139304
898.367466526	441.267697501	1715.63516403	376.0	-3.00396090948	-0.395243351711	-0.0738772620021	785.136720006	525.471593409	1664.09815435	353.489840936	-4.12027539836	-0.0629049679139
898.367466526	441.267697501	1715.63516403	376.0	6.97739962705	0.27300907354	0.051029733372	1050.49262058	480.327697388	1835.34188556	304.5215676	-1.96059762477	-0.0299327881644
898.367466526	441.267697501	1715.63516403	376.0	15.173864356	0.405348935017	0.0757661560779	1103.94390308	459.227426661	1975.96331666	412.791986917	-0.933433778461	-0.0142508973811
898.367466526	441.267697501	1715.63516403	376.0	0.0235456325288	-0.168934460835	-0.0315765347354	879.540229392	393.155569511	1716.03912118	443.343322276	-4.68584461259	-0.071539612406
898.367466526	441.267697501	1715.63516403	376.0	11.2133701445	0.0383012156909	0.00715910573662	957.542541814	481.36221034	1908.0156853	469.110933144	-2.33703822228	-0.0356799728592
898.367466526	441.267697501	1715.63516403	376.0	14.5749109216	0.9227413723	0.17247502286	1111.66563729	534.076596119	1965.68746092	319.945227517	1.09636713787	0.0167384295858
898.367466526	441.267697501	1715.63516403	376.0	5.98571030166	0.0635783609335	0.011883805782	973.505570125	425.517630295	1818.32811478	419.304914359	-3.34293953205	-0.0510372447642
898.367466526	441.267697501	1715.63516403	376.0	6.64063301047	-0.0598251309877	-0.0111822674743	919.603149357	469.318092031	1829.56419907	440.64295768	-3.09732390607	-0.0472873878789
898.367466526	441.267697501	1715.63516403	376.0	-15.9446395446	-0.380590374189	-0.0711383876988	794.814087821	347.129755705	1442.08332122	300.139477696	-7.01812868203	-0.107147002779
898.367466526	441.267697501	1715.63516403	376.0	6.64433649185	0.161514695589	0.0301896627269	1019.7214102	361.426433758	1829.6277373	448.479893342	-3.79004700644	-0.0578633130754
898.367466526	441.267697501	1715.63516403	376.0	-5.13278954284	-0.479438583406	-0.0896146884871	752.137493836	546.613457234	1627.57522173	328.824270665	-4.32432177647	-0.0660201797934
898.367466526	441.267697501	1715.63516403	376.0	16.8891258149	0.189536773942	0.0354274343817	1010.36319674	534.307976964	2005.3909454	460.719771704	-0.703962659513	-0.0107475215193
898.367466526	441.267697501	1715.63516403	376.0	3.9270161643	0.032880405331	0.00614587015533	952.481724263	527.547834563	1783.00843424	302.978875412	-2.46993255268	-0.037708893934
898.367466526	441.267697501	1715.63516403	376.0	4.49416997579	-0.148348314701	-0.0277286569534	882.435918763	507.113464964	1792.73872446	403.189340735	-3.06372013212	-0.0467743531621
898.367466526	441.267697501	1715.63516403	376.0	-14.3382103439	-0.633817703921	-0.118470598864	684.382944227	469.458357466	1469.64378547	315.802483782	-6.17412983131	-0.0942615241421
898.367466526	441.267697501	1715.63516403	376.0	9.23925375787	0.301340547692	0.0563253360171	1072.06653823	420.412664186	1874.14705039	381.667847978	-2.39878960592	-0.0366227420751
898.367466526	441.267697501	1715.63516403	376.0	-0.286865253257	-0.266041481633	-0.0497273797445	837.711316713	458.15825063	1710.71360287	414.844035525	-4.24886406765	-0.0648681537046
898.367466526	441.267697501	1715.63516403	376.0	-4.41459694224	-0.295143012068	-0.0551669181436	828.169127286	384.657683606	1639.89678654	427.069975644	-5.34400138227	-0.0815878073629
898.367466526	441.267697501	1715.63516403	376.0	-5.78333484471	-0.302085814076	-0.056464638145	823.093751881	505.395092543	1616.41423778	287.925393354	-4.53411767046	-0.0692231705414
898.367466526	441.267697501	1715.63516403	376.0	2.40846923584	0.221337626429	0.0413715189587	1047.15989413	355.506381764	1756.95570915	354.289433255	-4.07969006491	-0.0622853445025
898.367466526	441.267697501	1715.63516403	376.0	-5.45403965903	-0.56877199432	-0.106312522303	711.788172292	464.875185922	1622.06374178	445.400383562	-5.14912117576	-0.0786125370346
898.367466526	441.267697501	1715.63516403	376.0	-12.9143746019	-0.381370563336	-0.071284217446	793.740752614	407.384136152	1494.07161214	292.946723376	-6.27213360353	-0.0957577649394
898.367466526	441.267697501	1715.63516403	376.0	-5.49853426714	-0.569202398551	-0.106392971692	710.931963335	444.993583139	1621.30037663	465.37483016	-5.3177637596	-0.0811872329709
898.367466526	441.267697501	1715.63516403	376.0	-18.249859247	-0.623790791761	-0.116596409675	684.228101976	360.965977859	1402.5341614	357.340081565	-7.20139515149	-0.109944964145
898.367466526	441.267697501	1715.63516403	376.0	2.27498435975	-0.224490240247	-0.0419607925695	854.232042212	450.225696519	1754.66559568	450.207856948	-4.0312567949	-0.0615459052657
898.367466526	441.267697501	1715.63516403	376.0	4.92028041579	-0.126836842973	-0.0237078211165	891.857645118	488.438494969	1800.04922501	419.753084921	-3.18339277143	-0.0486014163577
898.367466526	441.267697501	1715.63516403	376.0	8.17985825898	0.136615131256	0.0255355385525	988.676320385	549.394269423	1855.97168869	317.901098877	-1.44002541913	-0.0219851209027
898.367466526	441.267697501	1715.63516403	376.0	-0.508487637201	0.0220071908692	0.00411349362041	962.067829654	355.592676667	1706.91137132	389.250864997	-4.77064120463	-0.0728342168646
898.367466526	441.267697501	1715.63516403	376.0	2.68244646458	0.246791988474	0.04612934364	1059.58817338	340.655891693	1761.65615883	361.41209376	-4.15551610529	-0.0634429939739
898.367466526	441.267697501	1715.63516403	376.0	-8.87462087574	-0.315216050404	-0.0589188879259	819.794459244	441.434550186	1563.37904761	302.150038178	-5.44420186973	-0.0831175857974
898.367466526	441.267697501	1715.63516403	376.0	12.4808044871	0.142793029056	0.0266902858048	992.643847865	538.973147592	1929.76023456	398.143239104	-1.14107467992	-0.0174209874796
898.367466526	441.267697501	1715.63516403	376.0	-5.505804736	-0.146673070246	-0.0274155271487	891.848644391	348.029191527	1621.17564191	381.297805995	-5.57815779951	-0.0851627144963
898.367466526	441.267697501	1715.63516403	376.0	-10.9371834085	-0.610011502815	-0.114020841648	696.882124541	540.65932165	1527.99299952	290.451553325	-5.30618366893	-0.0810104376936
898.367466526	441.267697501	1715.63516403	376.0	-1.39530737184	-0.308733972481	-0.0577072845759	821.459900193	406.775090338	1691.69678011	463.461789578	-4.91308268756	-0.0750088959934
898.367466526	441.267697501	1715.63516403	376.0	-5.5964576824	-0.500339087069	-0.0935213246858	742.13108421	415.392768446	1619.62036809	462.096515432	-5.47325054822	-0.083561077072
898.367466526	441.267697501	1715.63516403	376.0	-12.2712459777	-0.521151197295	-0.0974114387466	733.588711028	390.986063357	1505.10535297	380.530578584	-6.31030304318	-0.096340504476
898.367466526	441.267697501	1715.63516403	376.0	-12.0222269361	-0.269941397339	-0.0504563359512	841.057948135	345.685053442	1509.37761121	322.634609635	-6.46108545736	-0.0986425260665
898.367466526	441.267697501	1715.63516403	376.0	16.9171292261	0.411371615604	0.076891890767	1094.98903616	495.636029122	2005.87138177	415.24631649	-0.226109861971	-0.00345205896139
898.367466526	441.267697501	1715.63516403	376.0	-0.786806383196	-0.329451449949	-0.0615797102709	812.317703679	439.254730925	1702.13643704	450.56400244	-4.59202435492	-0.0701072420599
898.367466526	441.267697501	1715.63516403	376.0	-10.2841088808	-0.436122011759	-0.0815181330391	770.586736018	387.894325068	1539.19737576	380.716314675	-6.05364154828	-0.0924220083706
898.367466526	441.267697501	1715.63516403	376.0	-3.61826618866	-0.231989425349	-0.043362509411	852.574175368	450.42077397	1653.55891697	350.563967628	-4.6068801191	-0.0703340476199
898.367466526	441.267697501	1715.63516403	376.0	12.3220454339	0.339946056885	0.0635413190439	1062.24825527	527.69870816	1927.03650842	337.089544992	-0.494498969619	-0.00754960258961
898.367466526	441.267697501	1715.63516403	376.0	3.47150720241	-0.253977338285	-0.0474723996794	839.852568813	524.313550377	1775.19356231	411.027443124	-3.20829537886	-0.0489816088375
898.367466526	441.267697501	1715.63516403	376.0	-10.0276518199	-0.306256835119	-0.0572442682466	824.757833506	383.680299148	1543.59724328	335.159110624	-5.9718876255	-0.0911738568778
898.367466526	441.267697501	1715.63516403	376.0	7.99706910987	0.168364215975	0.0314699469112	1006.25774768	512.271129503	1852.83569377	334.306816585	-1.80505441912	-0.0275580827346
898.367466526	441.267697501	1715.63516403	376.0	-6.0799932544	-0.62634706107	-0.117074217022	686.920484272	498.314722413	1611.32466178	426.089455099	-5.01346620987	-0.076541468853
898.367466526	441.267697501	1715.63516403	376.0	-12.5062741884	-0.573119201425	-0.107125084379	711.826154119	468.714305489	1501.07312634	320.532666734	-5.91259089339	-0.0902685632579
898.367466526	441.267697501	1715.63516403	376.0	-8.99980757908	-0.381094483272	-0.0712326136957	792.968753482	434.341745364	1561.23130051	333.92080166	-5.5484735653	-0.0847095200809
898.367466526	441.267697501	1715.63516403	376.0	-5.95482296482	-0.54536692019	-0.101937742092	723.847341777	512.838643061	1613.47212729	376.786142449	-4.77805106678	-0.072947344531
898.367466526	441.267697501	1715.63516403	376.0	2.47189555934	-0.315710664042	-0.0590113390733	815.833320372	510.806154747	1758.04387346	431.404398341	-3.57399112338	-0.0545647499753
898.367466526	441.267697501	1715.63516403	376.0	-11.5146361156	-0.424982186202	-0.0794359226546	775.012428023	334.139193203	1518.08601782	408.934396592	-6.53618382093	-0.0997890659684
898.367466526	441.267697501	1715.63516403	376.0	-11.5654864167	-0.569599681019	-0.106467230097	711.344763017	415.258599001	1517.21361217	390.610250154	-6.10507807523	-0.0932072988585
898.367466526	441.267697501	1715.63516403	376.0	9.71492992491	0.229775063795	0.0429486100552	1044.19843006	404.328895408	1882.30791798	433.780592516	-2.81629737999	-0.0429969065648
898.367466526	441.267697501	1715.63516403	376.0	1.73785092482	-0.199224237465	-0.0372381752271	864.534096206	455.648079465	1745.45034559	425.26816992	-3.96640686794	-0.0605558300448
898.367466526	441.267697501	1715.63516403	376.0	5.65094024171	0.108066481023	0.0201993422472	996.316317413	370.366770136	1812.58468191	445.901594363	-3.89907529462	-0.0595278670934
898.367466526	441.267697501	1715.63516403	376.0	3.49625847484	0.0679540620134	0.0127016938343	967.814140447	511.239516449	1775.61820385	296.56454695	-2.61428734199	-0.0399127838471
898.367466526	441.267697501	1715.63516403	376.0	12.4003228497	0.480953453267	0.0898978417322	1093.93342157	514.77794157	1928.37946329	319.668100149	-0.0916295214433	-0.0013989239915
898.367466526	441.267697501	1715.63516403	376.0	5.81473299098	-0.0247117368239	-0.00461901622877	933.576023557	478.392541982	1815.39476791	403.426202375	-2.97007643487	-0.045344678395
898.367466526	441.267697501	1715.63516403	376.0	9.10033832726	0.0152118514515	0.00284333671991	948.844492202	479.97451239	1871.76376841	442.944763822	-2.57574102833	-0.0393242905089
898.367466526	441.267697501	1715.63516403	376.0	0.143283496377	-0.189918482487	-0.0354987817733	864.969955729	545.350713024	1718.09338607	307.772717322	-3.22740266658	-0.0492733231539
898.367466526	441.267697501	1715.63516403	376.0	5.61217518715	-0.122457586037	-0.0228892684181	894.751131818	459.310512656	1811.919615	457.85797053	-3.44624385065	-0.0526144099336
898.367466526	441.267697501	1715.63516403	376.0	5.06929797703	0.391569370591	0.0731905365591	1116.47601274	372.830219976	1802.60582269	313.299589977	-3.10764780987	-0.0474450047309
898.367466526	441.267697501	1715.63516403	376.0	-2.63231219859	-0.414627431564	-0.0775004544979	777.971003911	427.276511819	1670.47429032	465.226774591	-4.99942296793	-0.0763270682127
898.367466526	441.267697501	1715.63516403	376.0	0.636171639741	-0.148153373803	-0.0276922194024	886.891082476	425.253297399	1726.54954838	414.405168507	-4.2735302174	-0.0652447361435
898.367466526	441.267697501	1715.63516403	376.0	-7.56842556055	-0.24402977885	-0.0456130427758	850.264527034	383.856073156	1585.78859375	351.667993557	-5.62176343455	-0.0858284493825
898.367466526	441.267697501	1715.63516403	376.0	9.85380801992	0.291930216868	0.0545663956762	1072.77888208	384.199937324	1884.69055941	427.711740013	-2.85603846829	-0.0436036407373
898.367466526	441.267697501	1715.63516403	376.0	2.32207410062	-0.059335187691	-0.011090689288	925.156478505	386.170486183	1755.47348383	444.146519144	-4.36136284927	-0.0665856923552
898.367466526	441.267697501	1715.63516403	376.0	-12.993578944	-0.57361612072	-0.10721796649	712.476602157	496.224521787	1492.7127546	284.011630655	-5.85687670439	-0.0894179649525
898.367466526	441.267697501	1715.63516403	376.0	-2.63208098147	-0.185283429767	-0.0346324167789	873.416436541	392.777683515	1670.47825716	404.284137106	-4.95066211693	-0.0755826277395
898.367466526	441.267697501	1715.63516403	376.0	8.66634433304	-0.0534605775404	-0.00999263131596	917.689454505	533.017132704	1864.31801484	413.611427631	-2.15940801467	-0.0329680612927
898.367466526	441.267697501	1715.63516403	376.0	-10.9374836161	-0.546358584383	-0.102123099885	723.278035129	451.211319424	1527.98784905	353.498494496	-5.79400258861	-0.0884580547879
898.367466526	441.267697501	1715.63516403	376.0	-16.8228343884	-0.592501650511	-0.110747972058	698.095041304	346.163071474	1427.01670167	382.758588896	-7.10487821782	-0.108471423173
898.367466526	441.267697501	1715.63516403	376.0	0.505520153414	-0.032972880016	-0.00616315514318	929.315263787	503.340602854	1724.30804554	291.652178899	-3.30058899254	-0.0503906716418
898.367466526	441.267697501	1715.63516403	376.0	12.9662783676	0.438346041248	0.0819338394857	1099.3394595	494.041477103	1938.08919517	344.708258561	-0.437152894017	-0.006674089985
898.367466526	441.267697501	1715.63516403	376.0	-8.91298358723	-0.392801108083	-0.0734207678659	788.348371387	363.245973456	1562.72088344	411.126538597	-6.04723796742	-0.0923242437774
898.367466526	441.267697501	1715.63516403	376.0	4.51048582732	-0.145930005686	-0.0272766365768	885.316692475	462.683900981	1793.01864495	445.018051493	-3.54804806866	-0.054168672804
898.367466526	441.267697501	1715.63516403	376.0	-0.245378076849	-0.213078226412	-0.0398277058714	856.483874289	534.096711582	1711.42537146	320.844785585	-3.42042010172	-0.0522201542247
898.367466526	441.267697501	1715.63516403	376.0	-0.673685871967	-0.0292607267506	-0.00546929471974	940.787618238	343.527925254	1704.07717231	419.76162882	-4.9912636546	-0.0762024985435
898.367466526	441.267697501	1715.63516403	376.0	6.07369349362	-0.243576987927	-0.0455284089583	842.988505821	535.302901251	1819.83758536	441.546178287	-2.84573341403	-0.0434463116646
898.367466526	441.267697501	1715.63516403	376.0	10.43820788	0.0886912079562	0.0165777958797	977.213900521	491.741127713	1894.71672891	425.761700676	-2.09795460506	-0.0320298412987
898.367466526	441.267697501	1715.63516403	376.0	18.5972540527	0.223645130579	0.0418028281455	1020.45591273	548.103431285	2034.6961941	466.136850083	-0.257148419036	-0.00392593006162
898.367466526	441.267697501	1715.63516403	376.0	-12.6602535043	-0.643399408002	-0.120261571589	679.804440542	473.339679689	1498.43140305	345.287282822	-5.9212857013	-0.0904013084168
898.367466526	441.267697501	1715.63516403	376.0	5.66706329948	0.145352215211	0.0271686383573	993.627789956	535.257218212	1812.86129476	283.976286593	-1.8747170882	-0.0286216349343
898.367466526	441.267697501	1715.63516403	376.0	17.6213352494	0.540995974831	0.101120742959	1105.34214957	518.270949865	2017.95298794	394.339888503	0.622091971949	0.009497587358
898.367466526	441.267697501	1715.63516403	376.0	-10.3281274908	-0.32382831842	-0.0605286576487	816.679244872	432.512477588	1538.44217701	289.25045455	-5.72417078737	-0.0873919204178
898.367466526	441.267697501	1715.63516403	376.0	-14.6536257904	-0.603354234901	-0.112776492505	695.72382043	405.098884511	1464.23240716	363.409702221	-6.53322116113	-0.0997438345211
898.367466526	441.267697501	1715.63516403	376.0	1.85163523312	-0.235123879524	-0.0439483886961	850.2192116	441.901850959	1747.4024692	455.281406636	-4.17338897334	-0.0637158621885
898.367466526	441.267697501	1715.63516403	376.0	-11.5876828996	-0.454188291513	-0.0848950077594	763.217418976	378.347967046	1516.8328015	375.267415483	-6.27462159324	-0.0957957495152
898.367466526	441.267697501	1715.63516403	376.0	7.22716875946	0.0644541639597	0.0120475072822	971.8132441	448.749749029	1839.62701263	419.064019498	-2.96221817975	-0.0452247050344
898.367466526	441.267697501	1715.63516403	376.0	-9.51566492889	-0.446450571558	-0.0834487049642	766.311190984	444.673266336	1552.38107042	341.396613095	-5.59280033496	-0.0853862646559
898.367466526	441.267697501	1715.63516403	376.0	-7.66564500279	-0.267701262617	-0.0500376191808	839.136008172	436.894810919	1584.12066281	308.089843719	-5.2706093865	-0.0804673188779
898.367466526	441.267697501	1715.63516403	376.0	-3.85028797791	0.0452357440162	0.00845527925537	973.914444541	337.712187122	1649.57826956	337.951637899	-5.265488784	-0.0803891417404
898.367466526	441.267697501	1715.63516403	376.0	-6.07497429486	-0.208447052681	-0.0389620659217	864.629259077	390.394406825	1611.41076882	356.387102916	-5.36263866169	-0.08187234598
898.367466526	441.267697501	1715.63516403	376.0	6.27235228782	-0.208939486564	-0.0390541096382	857.975859924	498.569684157	1823.24584549	466.700301407	-3.16265062604	-0.0482847423823
898.367466526	441.267697501	1715.63516403	376.0	-2.41557134874	-0.165868021678	-0.031003368538	880.766490777	412.98863337	1674.19277256	380.437648408	-4.71461676452	-0.0719788819011
898.367466526	441.267697501	1715.63516403	376.0	-6.16099355789	-0.251585627282	-0.0470253508938	847.280497879	360.655380801	1609.93499209	401.999113414	-5.65493061662	-0.0863348185743
898.367466526	441.267697501	1715.63516403	376.0	9.06349274285	0.185592704014	0.0346902250493	1024.34833193	418.389279627	1871.13163261	428.394021051	-2.8298152075	-0.0432032856107
898.367466526	441.267697501	1715.63516403	376.0	-7.22992670733	-0.349776913937	-0.0653788624181	806.13892715	337.351376792	1591.5959991	448.10569516	-6.04619584941	-0.0923083335787
898.367466526	441.267697501	1715.63516403	376.0	-4.05286172004	-0.26576960277	-0.0496765612653	841.038367344	343.300474509	1646.10284321	461.764001355	-5.63090425147	-0.0859680038393
898.367466526	441.267697501	1715.63516403	376.0	-2.42855739271	-0.264880417636	-0.0495103584366	838.838725368	451.985986029	1673.96997942	383.145268022	-4.51135425428	-0.0688756374699
898.367466526	441.267697501	1715.63516403	376.0	0.131587929922	0.158023214558	0.02953704945	1021.82683936	337.291736889	1717.89273282	358.774156574	-4.64791527627	-0.0709605385691
898.367466526	441.267697501	1715.63516403	376.0	-8.02748555266	-0.628801474884	-0.11753298596	686.707828128	508.839916819	1577.9127991	382.365054151	-5.13233559971	-0.0783562686979
898.367466526	441.267697501	1715.63516403	376.0	-6.45293061256	-0.0713171319954	-0.0133303050459	923.349707152	363.590560722	1604.92641733	317.986149454	-5.49735034381	-0.0839290128826
898.367466526	441.267697501	1715.63516403	376.0	-11.3957133104	-0.377164140372	-0.070497970163	795.322985448	396.023909576	1520.12629928	328.779404257	-6.10747817721	-0.0932439416369
898.367466526	441.267697501	1715.63516403	376.0	3.67750607686	0.192590629157	0.0359982484405	1033.66291129	364.69693975	1778.72775144	380.367900396	-3.92042657316	-0.0598538408117
898.367466526	441.267697501	1715.63516403	376.0	-10.4194432018	-0.426724404426	-0.0797615709207	774.314090471	474.258218115	1536.87553256	288.303223975	-5.53072030304	-0.0844384779089
898.367466526	441.267697501	1715.63516403	376.0	-0.536591267685	-0.140089186022	-0.0261848945836	889.282843537	455.204887642	1706.42921555	361.941484372	-4.0778551842	-0.0622573310565
898.367466526	441.267697501	1715.63516403	376.0	7.93965881684	0.13179503427	0.0246345858448	995.610146778	484.834827224	1851.85074259	371.405768591	-2.25986455623	-0.0345017489501
898.367466526	441.267697501	1715.63516403	376.0	-4.60583900044	-0.500321870188	-0.0935181065773	742.994978924	469.389031261	1636.61577054	424.231760352	-4.93557614974	-0.0753523076297
898.367466526	441.267697501	1715.63516403	376.0	-10.1097404433	-0.59548337499	-0.111305303737	698.730971218	414.641312608	1542.18890199	428.816618164	-5.98273430325	-0.0913394550114
898.367466526	441.267697501	1715.63516403	376.0	-4.10524164836	-0.475816608157	-0.0889376837676	753.455894378	513.83088341	1645.20419474	377.917416951	-4.46816650818	-0.0682162825676
898.367466526	441.267697501	1715.63516403	376.0	7.06742391964	-0.112031177282	-0.0209404069687	897.575870214	482.102176466	1836.88637398	457.208327303	-3.04990025158	-0.0465633626196
898.367466526	441.267697501	1715.63516403	376.0	-2.11566920775	-0.549791160013	-0.102764702806	720.871061758	522.14765154	1679.33799914	436.319285847	-4.33152904773	-0.0661302144692
898.367466526	441.267697501	1715.63516403	376.0	3.5292105938	0.204218050032	0.0381715981368	1040.73795571	341.910266493	1776.18354199	393.535319783	-4.16415063977	-0.0635748189278
898.367466526	441.267697501	1715.63516403	376.0	15.2452198776	0.52749024747	0.0985963079384	1085.01030144	545.901928238	1977.18751708	346.275287398	0.638648912769	0.00975036508044
898.367466526	441.267697501	1715.63516403	376.0	-4.1466747505	-0.402564913586	-0.0752457782404	782.618105718	510.429036579	1644.49335387	351.446211572	-4.39296145563	-0.0670681138265
898.367466526	441.267697501	1715.63516403	376.0	-7.7743952101	-0.498291761614	-0.0931386470306	745.144048003	495.094385013	1582.25490601	342.016472996	-5.0705686362	-0.0774132616214
898.367466526	441.267697501	1715.63516403	376.0	-3.71574902669	-0.265953556711	-0.0497109451797	839.270832969	428.025228044	1651.88646712	384.590406105	-4.85973888878	-0.0741944868516
898.367466526	441.267697501	1715.63516403	376.0	15.8017359967	0.405341844265	0.0757648307037	1116.38938834	402.027688454	1986.73530331	468.318226515	-1.74404818423	-0.0266266898356
898.367466526	441.267697501	1715.63516403	376.0	-12.9594250584	-0.631520622863	-0.118041237918	679.959166071	372.01874007	1493.29871067	441.320804528	-6.57230059211	-0.100340467055
898.367466526	441.267697501	1715.63516403	376.0	-0.978179416754	0.158025590829	0.0295374936129	1016.43310719	398.294361348	1698.85317399	284.125705448	-4.17633156168	-0.0637607872011
898.367466526	441.267697501	1715.63516403	376.0	-7.85661651722	-0.391256332636	-0.0731320247917	788.616202104	431.889581432	1580.84428835	360.338504819	-5.43216752317	-0.0829338553156
898.367466526	441.267697501	1715.63516403	376.0	-13.7597424557	-0.601852864494	-0.112495862522	697.397286851	430.177601084	1479.56818398	351.993296041	-6.28747627469	-0.0959920041937
898.367466526	441.267697501	1715.63516403	376.0	0.613660593047	0.0177685537689	0.00332122500353	960.557944311	344.304977997	1726.16334095	421.300418641	-4.78843002223	-0.0731058018662
898.367466526	441.267697501	1715.63516403	376.0	-4.36230313116	-0.343744598721	-0.0642513268637	806.513709157	488.780612224	1640.79395755	345.499636166	-4.51870154876	-0.0689878099047
898.367466526	441.267697501	1715.63516403	376.0	-7.64627410571	-0.472939445689	-0.0883998963904	755.244902747	496.430230087	1584.45299673	332.777863898	-5.01944038141	-0.0766326775787
898.367466526	441.267697501	1715.63516403	376.0	-18.1084739916	-0.601227759699	-0.112379020505	696.440658579	384.073296772	1404.95981656	324.445861207	-7.09290728666	-0.108288660865
898.367466526	441.267697501	1715.63516403	376.0	-5.44985352726	-0.360940203132	-0.0674654585293	798.870979555	540.681759876	1622.13556053	282.582821094	-4.28170972437	-0.0653696141125
898.367466526	441.267697501	1715.63516403	376.0	-5.41382620613	-0.25847270388	-0.0483126549308	843.185743336	409.008928194	1622.75365792	370.558986385	-5.19213161579	-0.0792691849739
898.367466526	441.267697501	1715.63516403	376.0	-7.66738841062	-0.298943472711	-0.0558772846189	826.159047565	444.982967442	1584.09075229	312.948737284	-5.23647392052	-0.0799461667255
898.367466526	441.267697501	1715.63516403	376.0	5.42599844503	0.287761242241	0.0537871480825	1074.00681913	366.109784181	1808.72550135	368.608898038	-3.4758815513	-0.053066893913
898.367466526	441.267697501	1715.63516403	376.0	-0.466299235731	-0.0786484059505	-0.0147006366263	917.166450659	399.997429292	1707.63517037	390.471290417	-4.50206242418	-0.0687337774684
898.367466526	441.267697501	1715.63516403	376.0	18.040880856	0.350900950352	0.0655889626827	1063.58960489	540.129694143	2025.15085989	421.431560859	0.192164315276	0.00293380634009
898.367466526	441.267697501	1715.63516403	376.0	-4.85800550261	-0.095751606727	-0.0178974965845	912.764557074	361.342085849	1632.28951335	358.182870431	-5.34110745693	-0.0815436252966
898.367466526	441.267697501	1715.63516403	376.0	4.85952322939	0.290020233606	0.054209389459	1067.92420435	417.899551222	1799.00685335	313.183097782	-2.90775327552	-0.0443931797789
898.367466526	441.267697501	1715.63516403	376.0	4.03865516266	0.211743233584	0.0395781745016	1036.38069471	415.73300727	1784.92375215	332.810050174	-3.24701273014	-0.0495727134373
898.367466526	441.267697501	1715.63516403	376.0	-8.98862479839	-0.375179013182	-0.0701269183518	795.683515463	398.707850793	1561.42315622	367.031789966	-5.78676818114	-0.088347605819
898.367466526	441.267697501	1715.63516403	376.0	-3.49982103639	-0.52631915137	-0.098377411471	731.171988909	488.850052447	1655.59100365	435.568962293	-4.71006303843	-0.0719093593653
898.367466526	441.267697501	1715.63516403	376.0	0.335398435026	-0.179044525212	-0.0334662663947	874.684724814	410.449468635	1721.38937752	436.255184068	-4.50636914663	-0.0687995289561
898.367466526	441.267697501	1715.63516403	376.0	-15.2084260427	-0.466123669238	-0.0871259194838	759.04225514	405.175880788	1454.71405894	290.495923015	-6.63579817684	-0.10130989583
898.367466526	441.267697501	1715.63516403	376.0	11.550619547	0.539332364417	0.100809787742	1117.36821923	483.498627924	1913.80165464	312.934807489	-0.326126119855	-0.0049790247306
898.367466526	441.267697501	1715.63516403	376.0	17.9235280288	0.384447308539	0.0718593100072	1077.90382782	523.692182117	2023.13751352	421.54150359	0.111229803658	0.00169816494135
898.367466526	441.267697501	1715.63516403	376.0	-4.85627895792	-0.498772170582	-0.0932284430994	744.504136728	530.035669759	1632.31913456	357.779328074	-4.45021252507	-0.0679421759553
898.367466526	441.267697501	1715.63516403	376.0	-7.51746156467	-0.498067202177	-0.0930966733041	745.201970384	548.033450512	1586.66294998	293.427529085	-4.66835763695	-0.0712726356786
898.367466526	441.267697501	1715.63516403	376.0	0.576144495076	0.137206673061	0.0256461071142	1012.10980463	344.842017766	1725.51970158	368.567879187	-4.56355347636	-0.0696725721581
898.367466526	441.267697501	1715.63516403	376.0	-4.87843840644	-0.528474799305	-0.0987803363187	730.667363931	490.300056325	1631.93895927	410.971539015	-4.82745987146	-0.0737016774269
898.367466526	441.267697501	1715.63516403	376.0	-9.47196207988	-0.313474987347	-0.0585934555789	822.050228202	346.355687128	1553.13085186	384.72493653	-6.16035050393	-0.0940511527317
898.367466526	441.267697501	1715.63516403	376.0	12.6017225445	0.330550752638	0.0617851874089	1075.2075493	467.352305289	1931.83474727	389.274892687	-1.3649737869	-0.0208392944565
898.367466526	441.267697501	1715.63516403	376.0	-2.82874533403	-0.0702934232715	-0.0131389576208	923.283256177	356.227129215	1667.10421438	387.593828983	-5.13697790606	-0.078427143604
898.367466526	441.267697501	1715.63516403	376.0	16.8783481551	0.408368279739	0.0763305195773	1113.1941294	424.084519851	2005.20604008	467.927390832	-1.33451481314	-0.0203742719563
898.367466526	441.267697501	1715.63516403	376.0	1.50193117223	0.0870685205404	0.0162744898206	990.422666042	340.679932061	1741.40282336	410.300225254	-4.6160159829	-0.0704735264566
898.367466526	441.267697501	1715.63516403	376.0	4.80917352633	0.151668295195	0.0283492140552	1013.19618386	395.671247336	1798.14303614	389.275604952	-3.56337442051	-0.0544026629086
898.367466526	441.267697501	1715.63516403	376.0	-6.64491314918	-0.416993559594	-0.0779427214194	777.860435928	420.050709204	1601.63269742	403.721552289	-5.41873237913	-0.0827287386127
898.367466526	441.267697501	1715.63516403	376.0	-1.54157414028	0.0665021766514	0.0124303133928	982.415800039	339.577969549	1689.187376	367.193606409	-4.95855131967	-0.0757030735828
898.367466526	441.267697501	1715.63516403	376.0	9.17319796373	0.202860472875	0.0379178453971	1024.23331997	479.747373324	1873.01377396	369.033080668	-1.98123043195	-0.0302477928542
898.367466526	441.267697501	1715.63516403	376.0	7.81119786945	0.0566952205289	0.010597237482	960.183502809	539.270218864	1849.64682141	350.193099734	-1.84030473214	-0.0280962554525
898.367466526	441.267697501	1715.63516403	376.0	-1.56567095148	-0.0545944143452	-0.010204563429	922.833465153	478.432317815	1688.77396263	287.508179662	-3.85515992605	-0.0588574034511
898.367466526	441.267697501	1715.63516403	376.0	10.8876719435	0.433978908564	0.0811175530027	1110.96306925	459.734228189	1902.42789243	331.730594991	-1.12971534791	-0.0172475625636
898.367466526	441.267697501	1715.63516403	376.0	-8.28744557484	-0.428526094301	-0.0800983353834	772.959063834	513.01813492	1573.45283355	287.475634791	-4.96282453597	-0.0757683135263
898.367466526	441.267697501	1715.63516403	376.0	10.6426027493	0.0826533293403	0.0154492204374	970.264384989	535.745538207	1898.22339916	392.213475966	-1.54095135515	-0.0235259748878
898.367466526	441.267697501	1715.63516403	376.0	7.89214873278	0.0887543544622	0.0165895989649	979.555565616	472.821598174	1851.03564288	398.658479094	-2.54249712365	-0.0388167499794
898.367466526	441.267697501	1715.63516403	376.0	4.41323546523	-0.0299790474619	-0.00560356027326	927.595476337	533.376588188	1791.35018354	330.378119015	-2.5015470448	-0.0381915579359
898.367466526	441.267697501	1715.63516403	376.0	-2.42196372508	-0.126418489497	-0.023629624205	895.426931751	451.720932036	1674.0831027	326.935238912	-4.30751137729	-0.0657635324778
898.367466526	441.267697501	1715.63516403	376.0	-8.90728641341	-0.382235710154	-0.0714459271316	791.859917892	486.647879387	1562.81862616	284.310828879	-5.1989344286	-0.0793730447115
898.367466526	441.267697501	1715.63516403	376.0	1.14403829155	0.0653202115017	0.0122093853274	980.402175596	352.366082575	1735.26268725	402.494429075	-4.56877369806	-0.0697522701993
898.367466526	441.267697501	1715.63516403	376.0	1.64869178188	0.253897126761	0.0474574068711	1056.79774928	392.066066647	1743.92069998	295.056884061	-3.68847969767	-0.05631266714
898.367466526	441.267697501	1715.63516403	376.0	9.78642498122	0.393250815919	0.0735048254054	1117.06869587	373.845054049	1883.53451231	392.620762386	-2.62912122005	-0.040139255268
898.367466526	441.267697501	1715.63516403	376.0	0.819757949746	0.0751522676863	0.0140471528386	980.461941739	412.695441204	1729.69921967	336.54183673	-3.96024727315	-0.0604617904297
898.367466526	441.267697501	1715.63516403	376.0	10.8233456766	0.471877860496	0.0882014692515	1121.06559456	457.671870846	1901.32428838	322.586822971	-0.970602644275	-0.0148183609813
898.367466526	441.267697501	1715.63516403	376.0	4.14933941122	-0.339809275075	-0.0635157523505	805.695392886	517.314250843	1786.82269004	463.813046312	-3.42606032266	-0.0523062644681
898.367466526	441.267697501	1715.63516403	376.0	11.1026026639	0.180397791126	0.0337192132947	1009.58012325	520.626132042	1906.11531945	375.909064156	-1.36175918065	-0.0207902164985
898.367466526	441.267697501	1715.63516403	376.0	12.4637700899	0.077153043809	0.0144211296839	968.13112178	532.845274278	1929.46798645	428.491590394	-1.45087211442	-0.022150719304
898.367466526	441.267697501	1715.63516403	376.0	10.7281423694	0.398909210028	0.0745624691641	1115.95189522	393.43573333	1899.69094696	390.303318418	-2.26138913789	-0.034525025006
898.367466526	441.267697501	1715.63516403	376.0	17.3458360178	0.453867202902	0.0848349911967	1112.3991261	478.149310024	2013.22642624	422.677990121	-0.239417520127	-0.00365522931492
898.367466526	441.267697501	1715.63516403	376.0	-11.86451034	-0.284756308433	-0.0532254782118	834.594457959	355.327321879	1512.08345259	322.161672755	-6.38603205357	-0.0974966725735
898.367466526	441.267697501	1715.63516403	376.0	8.82841264805	0.0835071287031	0.0156088091034	978.282421297	460.575782263	1867.09851584	428.240312282	-2.63370814728	-0.0402092846913
898.367466526	441.267697501	1715.63516403	376.0	0.0605179072076	-0.060300949104	-0.01127120544	926.265388368	366.965075755	1716.67343052	423.4429664	-4.74876906992	-0.0725002911438
898.367466526	441.267697501	1715.63516403	376.0	-7.21549108502	-0.275726326067	-0.0515376310405	834.829627949	472.040959047	1591.84366171	284.973074719	-4.96745951743	-0.0758390766019
898.367466526	441.267697501	1715.63516403	376.0	-9.7885463287	-0.624890042606	-0.116801877123	688.75663443	504.616751665	1547.69942116	354.326035069	-5.36250612385	-0.0818703225015
898.367466526	441.267697501	1715.63516403	376.0	2.39411545046	-0.156567359995	-0.0292649271019	878.367823666	532.466197526	1756.70945056	345.875429369	-3.02044602215	-0.0461136797275
898.367466526	441.267697501	1715.63516403	376.0	5.80380951733	0.287096342698	0.0536628677941	1062.56085176	443.627400897	1815.20736096	309.019108306	-2.49935543808	-0.0381580982913
898.367466526	441.267697501	1715.63516403	376.0	-1.1733091803	-0.50865411047	-0.0950755346673	738.437406692	491.39668976	1695.50545915	465.671362695	-4.46270266008	-0.0681328650394
898.367466526	441.267697501	1715.63516403	376.0	13.2217176999	0.28886032797	0.0539925846672	1064.4129586	434.09669618	1942.47160218	443.961947397	-1.94946005513	-0.0297627489333
898.367466526	441.267697501	1715.63516403	376.0	-1.55808540668	-0.295638349644	-0.0552595046064	824.204575555	531.453699394	1688.9041029	333.245827955	-3.74007636045	-0.0571004024497
898.367466526	441.267697501	1715.63516403	376.0	-19.4959776182	-0.524909735355	-0.0981139692253	731.662716203	342.240044374	1381.15531644	307.252555861	-7.50774349453	-0.114622038085
898.367466526	441.267697501	1715.63516403	376.0	7.28334457883	0.313239399881	0.0585494205386	1072.41885284	445.705760208	1840.59078474	322.46617169	-2.22034696443	-0.0338984269379
898.367466526	441.267697501	1715.63516403	376.0	-0.678456831492	0.252448129748	0.0471865663081	1062.85067701	337.481895578	1703.99532005	303.662747465	-4.56203337307	-0.0696493644744
898.367466526	441.267697501	1715.63516403	376.0	4.11414895822	0.135913209493	0.0254043382231	999.690280124	466.375675242	1786.21895025	320.152994888	-2.8623332862	-0.0436997448275
898.367466526	441.267697501	1715.63516403	376.0	-4.23959041643	-0.0845390587707	-0.0158016932282	918.358277955	338.102017696	1642.89926003	386.43896438	-5.45997587419	-0.083358410293
898.367466526	441.267697501	1715.63516403	376.0	0.322390143883	0.0514702218143	0.00962060220827	966.369936855	463.98976252	1721.1662027	290.806503326	-3.55149747937	-0.0542213355629
898.367466526	441.267697501	1715.63516403	376.0	-5.76029717785	0.0769836067558	0.0143894592067	987.434383854	344.686848326	1616.80948009	284.688247911	-5.43557043147	-0.082985808114
898.367466526	441.267697501	1715.63516403	376.0	19.5891462501	0.727999539491	0.136074680279	1115.34957622	527.498992407	2051.71344543	408.864876795	1.29670797707	0.0197970683522
898.367466526	441.267697501	1715.63516403	376.0	-14.1990161372	-0.58733047725	-0.109781397617	700.396253451	353.635956716	1472.03185023	417.999640065	-6.78044997985	-0.103518320303
898.367466526	441.267697501	1715.63516403	376.0	-2.22519497641	0.124542550286	0.0232789813618	1006.46206342	354.870289862	1677.45893654	316.126583266	-4.80752626962	-0.0733973476278
898.367466526	441.267697501	1715.63516403	376.0	-3.82402695737	-0.500638723137	-0.0935773314275	742.864610762	485.238422383	1650.02881286	421.925779719	-4.72816557101	-0.0721857339085
898.367466526	441.267697501	1715.63516403	376.0	3.66375177306	-0.382783892458	-0.0715483911137	788.40607849	542.729978239	1778.49177777	447.355721039	-3.28866818979	-0.0502086746533
898.367466526	441.267697501	1715.63516403	376.0	12.1371098814	0.300628480638	0.0561922393717	1061.5686015	480.11171723	1923.86368905	382.18337032	-1.35229904387	-0.0206457869292
898.367466526	441.267697501	1715.63516403	376.0	7.4844931223	-0.0960306354283	-0.0179496514819	904.151131015	478.133147853	1844.04175988	461.757481014	-3.02454559794	-0.0461762686708
898.367466526	441.267697501	1715.63516403	376.0	-7.73994843004	-0.496772905501	-0.0928547486917	744.978513252	435.558611754	1582.84588708	402.308762078	-5.50282075003	-0.0840125305348
898.367466526	441.267697501	1715.63516403	376.0	9.41794288402	0.330004132374	0.0616830153971	1093.40260251	349.202320512	1877.21270387	434.607780848	-3.21530846957	-0.0490886789247
898.367466526	441.267697501	1715.63516403	376.0	-12.6392967186	-0.648865644161	-0.121283297974	674.94702758	425.607741943	1498.79094504	398.236175515	-6.20106285408	-0.0946727153294
898.367466526	441.267697501	1715.63516403	376.0	-21.9503441164	-0.592186945138	-0.110689148624	698.948712255	338.062126249	1339.04734174	302.036503237	-7.84010700408	-0.119696290139
898.367466526	441.267697501	1715.63516403	376.0	6.52749739033	-0.138494388405	-0.0258868015711	886.785151223	486.804161804	1827.62320459	454.033891559	-3.10282408734	-0.047371360112
898.367466526	441.267697501	1715.63516403	376.0	-8.9569403809	-0.403722166196	-0.0754620871395	783.173867941	492.280826874	1561.96674523	286.512050417	-5.18306173758	-0.0791307135509
898.367466526	441.267697501	1715.63516403	376.0	-3.48566005906	-0.291451856979	-0.054476982613	827.941209058	465.098137744	1655.83395436	362.794607554	-4.54711501093	-0.0694216032202
898.367466526	441.267697501	1715.63516403	376.0	7.09082838065	0.309111713228	0.057777890323	1080.2832672	386.342671659	1837.28790915	370.66197029	-3.00252414281	-0.0458400632491
898.367466526	441.267697501	1715.63516403	376.0	-0.522699905273	-0.172054119846	-0.0321596485693	875.99217031	460.911343809	1706.66754065	369.764026531	-4.07635162143	-0.0622343758996
898.367466526	441.267697501	1715.63516403	376.0	1.90576123982	-0.0111213767597	-0.00207876201117	941.692778017	452.624815608	1748.331074	354.013480374	-3.60048324594	-0.0549692098617
898.367466526	441.267697501	1715.63516403	376.0	-0.110387306747	0.210728699387	0.0393885419416	1044.22216637	343.034177571	1713.74132058	326.484976639	-4.5163630928	-0.068952108287
898.367466526	441.267697501	1715.63516403	376.0	5.82037711769	0.210181371236	0.0392862376141	1034.63115525	423.59237732	1815.49160054	357.268067969	-2.97283073763	-0.0453867288188
898.367466526	441.267697501	1715.63516403	376.0	-11.2362593119	-0.360764932847	-0.0674326977284	802.348717782	351.945176997	1522.86194815	368.568053371	-6.34973949271	-0.096942587675
898.367466526	441.267697501	1715.63516403	376.0	-0.14136792639	0.0524067450708	0.00979565328426	973.015911651	386.531692362	1713.20980617	353.662202158	-4.37394852717	-0.0667778401094
898.367466526	441.267697501	1715.63516403	376.0	-6.58918911671	-0.330341345558	-0.0617460458986	812.905398044	458.082696234	1602.58871852	331.600624238	-5.02344354674	-0.0766937946067
898.367466526	441.267697501	1715.63516403	376.0	-13.5364353234	-0.45155088963	-0.084402035445	764.075217889	333.153498132	1483.39931966	386.17060364	-6.77169319105	-0.103384628871
898.367466526	441.267697501	1715.63516403	376.0	6.69614613965	-0.0831289840987	-0.0155381278689	906.041194876	538.840483742	1830.51660183	385.634923216	-2.34373968753	-0.0357822853059
898.367466526	441.267697501	1715.63516403	376.0	-8.61348428945	-0.485042676505	-0.0906621825243	750.460754419	446.020546883	1567.85919871	371.377897407	-5.50709020684	-0.0840777130815
898.367466526	441.267697501	1715.63516403	376.0	-7.44097371339	-0.0944018224126	-0.017645200451	913.65918158	366.494517703	1587.97520245	307.821503171	-5.62734990523	-0.0859137390111
898.367466526	441.267697501	1715.63516403	376.0	-8.39260977668	-0.496924008964	-0.0928829923297	745.757056564	479.994474687	1571.64859952	345.897068268	-5.25330923476	-0.0802031944238
898.367466526	441.267697501	1715.63516403	376.0	-10.81261566	-0.212961939623	-0.039805970023	865.099416536	341.125896261	1530.13012761	323.904814816	-6.31173910958	-0.0963624291539
898.367466526	441.267697501	1715.63516403	376.0	-0.149767627227	-0.186654995964	-0.0348887842923	867.300025256	525.305967432	1713.06569795	320.459705262	-3.44594603724	-0.0526098631639
898.367466526	441.267697501	1715.63516403	376.0	-15.9555522374	-0.63460643243	-0.118618024753	682.252793945	423.523169552	1441.89609923	336.120135731	-6.61049863515	-0.100923643285
898.367466526	441.267697501	1715.63516403	376.0	-8.513140443	-0.598634470337	-0.111894293521	700.473234237	510.343735776	1569.58073302	358.763763012	-5.14839089902	-0.0786013877713
898.367466526	441.267697501	1715.63516403	376.0	-12.3521308164	-0.397920622973	-0.074377686537	786.856265615	356.178404312	1503.71766423	360.682994307	-6.4727829886	-0.0988211143298
898.367466526	441.267697501	1715.63516403	376.0	-0.959888459483	-0.122924633558	-0.0229765670202	897.524019909	430.115611389	1699.16698008	371.527348782	-4.3348375194	-0.0661807254871
898.367466526	441.267697501	1715.63516403	376.0	2.21348115493	0.043363879283	0.00810539799682	960.790631478	487.296813964	1753.61042507	305.522979628	-3.08525386267	-0.0471031124072
898.367466526	441.267697501	1715.63516403	376.0	2.43870281606	-0.0543211645841	-0.0101534887073	919.11633386	523.671771087	1757.47440709	314.686302139	-2.89147713462	-0.0441446890781
898.367466526	441.267697501	1715.63516403	376.0	6.10323799606	0.0025891044019	0.000483944748019	948.283307042	420.808997024	1820.34446123	451.252157165	-3.54417502833	-0.0541095424173
898.367466526	441.267697501	1715.63516403	376.0	-6.17085157367	-0.269601062029	-0.0503927218746	838.535188397	417.994871516	1609.76586451	353.235804596	-5.21867243432	-0.0796743883102
898.367466526	441.267697501	1715.63516403	376.0	-7.1603454781	-0.434348924575	-0.0811867148739	770.473003412	512.357457186	1592.78975914	309.959298541	-4.80396937851	-0.0733430439467
898.367466526	441.267697501	1715.63516403	376.0	10.4867988206	0.312168167617	0.0583491902088	1055.38239946	520.043369558	1895.55037217	320.12460316	-0.907065350058	-0.0138483259551
898.367466526	441.267697501	1715.63516403	376.0	7.86468668115	0.262311085643	0.0490301094661	1059.7232347	392.00982524	1850.56449427	398.831434333	-3.01458557168	-0.0460242072012
898.367466526	441.267697501	1715.63516403	376.0	4.96878692541	0.213788118084	0.0399603959035	1032.41995869	452.470621295	1800.88141974	315.990839762	-2.71176151835	-0.0414009392114
898.367466526	441.267697501	1715.63516403	376.0	7.51333343357	0.108001621675	0.0201872190046	978.603757353	546.42341346	1844.5365544	319.50938359	-1.63655531096	-0.0249855772665
898.367466526	441.267697501	1715.63516403	376.0	8.02167455373	0.272073731767	0.050854903134	1061.95001568	407.254029384	1853.25783341	384.053788348	-2.775643894	-0.0423762426564
898.367466526	441.267697501	1715.63516403	376.0	-14.5731571708	-0.385639241024	-0.072082101126	792.354937602	388.026635162	1465.6129551	285.231382332	-6.62881202751	-0.101203237061
898.367466526	441.267697501	1715.63516403	376.0	6.12637051616	0.017345247682	0.00324210237046	947.478931265	515.433696125	1820.74133088	357.82870349	-2.40008771221	-0.0366425604917
898.367466526	441.267697501	1715.63516403	376.0	-19.8690251634	-0.527856294434	-0.0986647279316	730.207236648	340.19773335	1374.75518157	304.350211577	-7.57041429593	-0.115578844213
898.367466526	441.267697501	1715.63516403	376.0	-2.74277825209	-0.171984180745	-0.0321465758401	880.577535525	341.397353755	1668.57909586	446.604206583	-5.41002673664	-0.0825958280402
898.367466526	441.267697501	1715.63516403	376.0	-1.10325869994	-0.439541717156	-0.0821573303096	767.353525922	495.846193631	1696.70726982	433.507550268	-4.28042016595	-0.0653499261977
898.367466526	441.267697501	1715.63516403	376.0	18.060863339	0.342057674624	0.0639360139484	1071.31880701	503.806916909	2025.4936864	450.367962477	-0.385381476379	-0.00588368666228
898.367466526	441.267697501	1715.63516403	376.0	-9.52945458833	-0.312424297361	-0.0583970649273	822.374032038	360.613539404	1552.14449017	369.156918727	-6.0673266906	-0.0926309418413
898.367466526	441.267697501	1715.63516403	376.0	8.22682692019	0.379168406439	0.0708725993345	1094.18293167	454.298134887	1856.77749955	308.296432997	-1.74289045675	-0.0266090146068
898.367466526	441.267697501	1715.63516403	376.0	-4.36388907641	-0.342323597823	-0.0639857192193	807.618652179	456.519894613	1640.76674851	376.628201721	-4.78878204987	-0.0731111763338
898.367466526	441.267697501	1715.63516403	376.0	-0.822944640867	-0.022230607535	-0.00415525374485	940.041376751	414.946351842	1701.51643639	346.528707795	-4.29949617739	-0.0656411630135
898.367466526	441.267697501	1715.63516403	376.0	-7.52388535647	-0.332093333032	-0.0620735201929	812.131812144	470.198783088	1586.55274115	304.222145919	-5.06513675264	-0.0773303321013
898.367466526	441.267697501	1715.63516403	376.0	17.9453711254	0.34113318008	0.0637632112298	1074.08947706	490.397070765	2023.51226137	459.02571354	-0.598630071752	-0.00913939040843
898.367466526	441.267697501	1715.63516403	376.0	10.1895574698	0.424121174627	0.0792749859116	1104.65756838	467.936992829	1890.45079504	317.856233827	-1.12883982681	-0.0172341958292
898.367466526	441.267697501	1715.63516403	376.0	4.53250909292	-0.309748847135	-0.057896980773	817.57310458	517.081853647	1793.39648384	458.741525611	-3.32877207637	-0.0508209477309
898.367466526	441.267697501	1715.63516403	376.0	13.7801402739	0.881724220922	0.164808265593	1120.46845213	515.192811514	1952.05209622	316.390832577	0.832525434997	0.0127103119847
898.367466526	441.267697501	1715.63516403	376.0	6.87388182398	0.208891159851	0.0390450766077	1042.10852921	338.628230427	1833.56589773	452.829138094	-3.91687317703	-0.0597995904891
898.367466526	441.267697501	1715.63516403	376.0	3.33751512304	0.0486299307846	0.00908970668871	967.449920553	432.122538933	1772.89474708	373.322287597	-3.54316854654	-0.0540941762831
898.367466526	441.267697501	1715.63516403	376.0	-9.10823865136	-0.466787771645	-0.0872500507747	757.95749765	442.10500572	1559.3710189	359.30851553	-5.57552708376	-0.0851225508971
898.367466526	441.267697501	1715.63516403	376.0	-10.8986546555	-0.424118119054	-0.0792744147765	775.421133876	347.803370813	1528.65401235	405.429507662	-6.38078061761	-0.0974164979787
898.367466526	441.267697501	1715.63516403	376.0	-8.50573775162	-0.258096133454	-0.0482422679353	845.211642709	353.15527848	1569.7077362	371.340815011	-5.9657099964	-0.0910795419298
898.367466526	441.267697501	1715.63516403	376.0	-13.7713812449	-0.441913798305	-0.0826007099635	768.626068437	364.840826707	1479.36850482	345.901609673	-6.61465620179	-0.100987117585
898.367466526	441.267697501	1715.63516403	376.0	2.60128392911	-0.227959472719	-0.0426092472371	851.09635968	504.111599081	1760.26370583	405.055747069	-3.44375959969	-0.052576482438
898.367466526	441.267697501	1715.63516403	376.0	7.30938852754	0.368922794116	0.0689575316104	1099.94384442	414.005551742	1841.03760388	327.088207718	-2.42144715273	-0.0369686588204
898.367466526	441.267697501	1715.63516403	376.0	-5.43306162036	-0.498788608315	-0.093231515573	743.340669067	437.463741997	1622.42364838	441.61923732	-5.2745319414	-0.0805272052121
898.367466526	441.267697501	1715.63516403	376.0	10.1560716315	0.330604640861	0.0617952599739	1077.21998618	456.585186405	1889.87630022	356.071127634	-1.72513337621	-0.0263379141406
898.367466526	441.267697501	1715.63516403	376.0	-0.793290029644	-0.0497199358508	-0.00929344595343	926.109044146	457.521418812	1702.02520133	318.394738368	-3.93612747575	-0.060093549248
898.367466526	441.267697501	1715.63516403	376.0	-9.16071397919	-0.446041758236	-0.0833722912591	766.022456178	365.517009688	1558.47073372	426.931267859	-6.10611822982	-0.0932231790812
898.367466526	441.267697501	1715.63516403	376.0	2.98415527987	-0.00258114738008	-0.000482457454221	949.15893732	382.148305203	1766.83238136	435.525138834	-4.23277341929	-0.064622494951
898.367466526	441.267697501	1715.63516403	376.0	-16.0746883941	-0.524936601629	-0.0981189909587	732.736837837	389.10126241	1439.85215743	318.014057183	-6.8132566355	-0.104019185275
898.367466526	441.267697501	1715.63516403	376.0	3.85798533567	-0.0907266731964	-0.0169582566722	910.622732773	406.746595696	1781.82411707	464.4547886	-4.08884333571	-0.0624250890948
898.367466526	441.267697501	1715.63516403	376.0	5.267662753	-0.189009249557	-0.0353288316928	866.677580565	487.197286157	1806.00903854	452.134171818	-3.31752169144	-0.0506491861288
898.367466526	441.267697501	1715.63516403	376.0	-2.2663413277	-0.474556491078	-0.0887021478651	753.529671472	549.783637036	1676.75301527	373.439706765	-3.95316453425	-0.0603536570114
898.367466526	441.267697501	1715.63516403	376.0	14.7736434125	0.240620020568	0.0449757047791	1038.92509763	475.670078873	1969.09698542	454.501808913	-1.4563980014	-0.0222350839908
898.367466526	441.267697501	1715.63516403	376.0	17.2663466599	0.184759554182	0.0345344961088	1007.04010945	544.094212796	2011.86267887	460.728356618	-0.562499385445	-0.00858777687702
898.367466526	441.267697501	1715.63516403	376.0	8.35171904051	0.285132750544	0.0532958412232	1060.63733074	452.031760376	1858.92019269	346.251101571	-2.12967630857	-0.0325141421155
898.367466526	441.267697501	1715.63516403	376.0	2.41639484441	-0.0913198095821	-0.0170691232864	904.712905413	522.036911593	1757.09168368	330.341866673	-2.98942153583	-0.0456400234479
898.367466526	441.267697501	1715.63516403	376.0	-8.42299499063	-0.611022918603	-0.114209891328	693.390133685	468.588818179	1571.1273001	409.148348239	-5.4470797501	-0.0831615229023
898.367466526	441.267697501	1715.63516403	376.0	-6.99718952666	-0.595558110987	-0.111319273082	701.029167192	496.552588347	1595.58892001	398.007164475	-5.07741788387	-0.0775178302882
898.367466526	441.267697501	1715.63516403	376.0	14.163953095	0.278330599046	0.0520244110366	1052.43761166	483.999785058	1958.63692394	422.199527223	-1.23150203313	-0.0188015577577
898.367466526	441.267697501	1715.63516403	376.0	-4.72690172874	-0.253184885205	-0.0473242776084	846.065279074	370.697895525	1634.5387758	417.7756012	-5.43644381363	-0.0829991421929
898.367466526	441.267697501	1715.63516403	376.0	9.57082936091	0.193175619929	0.03610759251	1012.3898997	531.538639859	1879.83567803	335.90713847	-1.32219865082	-0.0201862389438
898.367466526	441.267697501	1715.63516403	376.0	1.49266316297	-0.00992897917953	-0.00185588395879	943.554600931	432.843669815	1741.24381813	364.845547385	-3.84731913352	-0.058737696695
898.367466526	441.267697501	1715.63516403	376.0	-2.87678125523	-0.266919635718	-0.0498915206949	836.271301044	517.090655239	1666.28009322	312.918136936	-3.99103934073	-0.0609318983317
898.367466526	441.267697501	1715.63516403	376.0	-6.57715867578	-0.375961910253	-0.0702732542529	793.535378662	517.561052505	1602.79511699	291.698685824	-4.63068591123	-0.0706974948279
898.367466526	441.267697501	1715.63516403	376.0	18.1490752657	0.430267776079	0.0804238833792	1110.18978909	467.118019197	2027.00708123	449.69927294	-0.47625307946	-0.00727103938107
898.367466526	441.267697501	1715.63516403	376.0	-1.72686857962	-0.260862654333	-0.0487593746417	840.674881678	437.493570611	1686.00839944	407.839947149	-4.570521629	-0.0697789561679
898.367466526	441.267697501	1715.63516403	376.0	-8.4714564155	-0.420570166911	-0.0786112461515	776.609204411	457.223584006	1570.29587886	336.463090441	-5.35403418968	-0.0817409799952
898.367466526	441.267697501	1715.63516403	376.0	5.38781979494	-0.0914854871973	-0.0171000910649	905.509998848	498.067311161	1808.070495	404.493184994	-2.94971542539	-0.0450338232884
898.367466526	441.267697501	1715.63516403	376.0	-0.910022439294	-0.597844495265	-0.111746634629	699.320725736	532.78567121	1700.02249906	467.916102111	-4.22603970079	-0.0645196900884
898.367466526	441.267697501	1715.63516403	376.0	8.78961319626	0.352812448905	0.0659462521317	1090.08542499	433.499280255	1866.4328588	342.848153561	-2.07672581352	-0.031705737611
898.367466526	441.267697501	1715.63516403	376.0	19.1447139276	0.382208525223	0.0714408458361	1088.33897662	489.639969739	2044.08860822	466.109661865	-0.325826735239	-0.00497445397311
898.367466526	441.267697501	1715.63516403	376.0	-2.11501533389	-0.549472373866	-0.102705116611	721.648723387	550.087747185	1679.34921723	407.612746662	-4.07397611463	-0.0621981086203
898.367466526	441.267697501	1715.63516403	376.0	-18.3349153924	-0.581102439638	-0.108617278437	704.608214824	355.679201714	1401.07490826	340.787491722	-7.24875144598	-0.110667961007
898.367466526	441.267697501	1715.63516403	376.0	13.2777623678	0.291624537557	0.0545092593565	1054.71682974	498.187122299	1943.4331242	390.529172164	-1.04625758412	-0.0159733982309
898.367466526	441.267697501	1715.63516403	376.0	-0.542611549007	-0.524319953626	-0.0980037296497	731.563326922	512.884301378	1706.32592949	461.878301188	-4.23944051894	-0.064724282732
898.367466526	441.267697501	1715.63516403	376.0	7.98331929298	0.0149991575743	0.002803580855	945.107933077	528.284598521	1852.59979707	379.207265476	-2.07698231381	-0.0317096536459
898.367466526	441.267697501	1715.63516403	376.0	0.525080864809	-0.144408290321	-0.0269922037984	886.570152812	471.447961352	1724.64363598	366.625521819	-3.81380356201	-0.0582260085803
898.367466526	441.267697501	1715.63516403	376.0	-1.21724419304	-0.108239933787	-0.0202317633246	904.672663909	407.148501704	1694.75169462	382.930529007	-4.55682910626	-0.0695699100192
898.367466526	441.267697501	1715.63516403	376.0	-0.461540317305	0.0998532323219	0.0186641555742	991.985637563	400.399913255	1707.71681605	315.331265229	-4.19074599727	-0.0639808549202
898.367466526	441.267697501	1715.63516403	376.0	4.08571528871	-0.123573369433	-0.0230978260623	893.277307974	490.723297957	1785.73113222	401.730526291	-3.22319168307	-0.0492090333293
898.367466526	441.267697501	1715.63516403	376.0	4.23576854198	0.101555296411	0.0189822983946	994.982089738	354.776671659	1788.3054986	438.546737203	-4.20265078427	-0.0641626073934
898.367466526	441.267697501	1715.63516403	376.0	5.45948611048	0.370413532605	0.0692361743186	1110.44008317	356.719245076	1809.30002751	342.140699269	-3.33241581087	-0.0508765772652
898.367466526	441.267697501	1715.63516403	376.0	-5.87193724047	-0.431410550506	-0.0806374860758	771.318149894	526.006097222	1614.89414392	317.569896804	-4.52292699275	-0.0690523205
898.367466526	441.267697501	1715.63516403	376.0	0.733141348793	0.0108975662106	0.00203692826366	956.001187394	373.246700467	1728.21319481	398.965306948	-4.49502354734	-0.0686263136999
898.367466526	441.267697501	1715.63516403	376.0	-4.52245850107	-0.207353327159	-0.0387576312446	865.700012089	354.433020975	1638.0462757	417.91324264	-5.49818480916	-0.0839417528115
898.367466526	441.267697501	1715.63516403	376.0	-17.6983533663	-0.601441569081	-0.112418984875	696.878393368	396.050146601	1411.99599022	319.067450251	-6.98705688383	-0.106672624181
898.367466526	441.267697501	1715.63516403	376.0	8.75055637287	0.193497586701	0.0361677732152	1019.20053479	489.707446231	1865.76278621	356.854805187	-1.92658790444	-0.029413555793
898.367466526	441.267697501	1715.63516403	376.0	-0.807494377982	-0.321624577538	-0.0601167434651	815.22506824	457.719345168	1701.78150653	428.837093123	-4.40146475304	-0.0671979351609
898.367466526	441.267697501	1715.63516403	376.0	-8.02639933133	-0.647292584836	-0.120989268194	677.03242971	475.862175701	1577.93143469	425.036829283	-5.39412728229	-0.0823530882793
898.367466526	441.267697501	1715.63516403	376.0	1.76472502993	-0.16032128383	-0.0299665951085	878.127473656	510.016907348	1745.91140719	357.767026184	-3.32557128197	-0.0507720806408
898.367466526	441.267697501	1715.63516403	376.0	7.36440131706	-0.0768031696352	-0.0143557326421	909.41916645	523.134395193	1841.98142264	409.427861	-2.45161702011	-0.0374292674825
898.367466526	441.267697501	1715.63516403	376.0	-11.6330557258	-0.625387239376	-0.116894811098	689.52443926	521.295713613	1516.05436934	305.234216473	-5.51835318197	-0.0842496669002
898.367466526	441.267697501	1715.63516403	376.0	5.71636626786	-0.142781957451	-0.0266882163459	882.495833495	544.126113709	1813.70715382	387.085206619	-2.52701046102	-0.0385803123819
898.367466526	441.267697501	1715.63516403	376.0	-12.523075831	-0.569298285591	-0.106410894503	709.49583301	367.982616533	1500.78487145	423.306421911	-6.51199658109	-0.0994197951311
898.367466526	441.267697501	1715.63516403	376.0	-3.27391592808	-0.407806297135	-0.0762254760999	780.323385784	514.390145451	1659.46671112	364.753179889	-4.26729121717	-0.0651494842316
898.367466526	441.267697501	1715.63516403	376.0	-5.03286136048	-0.0803815086457	-0.0150245810553	917.743646654	394.498381558	1629.28962477	317.047596557	-5.07345915706	-0.0774573917108
898.367466526	441.267697501	1715.63516403	376.0	2.67844674666	-0.283637608593	-0.0530163754379	828.951645436	496.201163282	1761.58753826	436.434729545	-3.64086679529	-0.0555857525998
898.367466526	441.267697501	1715.63516403	376.0	7.04904898731	-0.225356782916	-0.0421227631619	850.178024209	528.886306729	1836.57112718	457.506796244	-2.79876152005	-0.0427291835123
898.367466526	441.267697501	1715.63516403	376.0	-5.70678771004	-0.134343369605	-0.0251109102066	896.493164711	365.288183949	1617.72750734	355.946158676	-5.44663430303	-0.0831547221837
898.367466526	441.267697501	1715.63516403	376.0	11.9206963189	0.385440379226	0.0720449306965	1067.2774818	538.048506769	1920.15082187	314.824833299	-0.213324705547	-0.00325686573354
898.367466526	441.267697501	1715.63516403	376.0	8.19736257137	0.340002972396	0.0635519574572	1086.81234268	424.710760821	1856.27199882	344.748895323	-2.29967404571	-0.0351095274154
898.367466526	441.267697501	1715.63516403	376.0	13.0667618125	0.277881077058	0.0519403882351	1054.61559374	470.558274892	1939.81312448	414.639255853	-1.50181347762	-0.0229284500399
898.367466526	441.267697501	1715.63516403	376.0	14.1003944162	0.304176898011	0.0568554949553	1058.20107991	503.181451939	1957.5464889	396.163957046	-0.855681255033	-0.0130638359547
898.367466526	441.267697501	1715.63516403	376.0	8.79571954571	-0.0671361505441	-0.0125488131858	911.82662724	539.464992759	1866.53762148	415.246001483	-2.11008149269	-0.0322149846213
898.367466526	441.267697501	1715.63516403	376.0	3.65615801721	-0.00322144705942	-0.000602139637274	943.231523701	471.707188113	1778.36149662	363.422784809	-3.19606568148	-0.0487948959005
898.367466526	441.267697501	1715.63516403	376.0	8.23568930589	0.351549182761	0.0657101276188	1101.09749814	364.05018525	1856.92954576	391.78186237	-3.04163210635	-0.0464371313946
898.367466526	441.267697501	1715.63516403	376.0	-9.62988337553	-0.232979778515	-0.0435476221524	855.281917597	384.167828943	1550.42149858	310.971752041	-5.88396033431	-0.0898314554857
898.367466526	441.267697501	1715.63516403	376.0	13.068707811	0.343291107526	0.0641665621544	1065.39354958	522.374809208	1939.84651072	352.078151924	-0.484850763155	-0.00740230172756
898.367466526	441.267697501	1715.63516403	376.0	5.34828096124	-0.135949378183	-0.0254110987257	887.811748931	493.956122509	1807.39215287	425.624281429	-3.10764077588	-0.0474448973417
898.367466526	441.267697501	1715.63516403	376.0	0.36488458568	0.0899948737942	0.0168214717372	992.206021637	337.571615875	1721.89525229	392.117614775	-4.74710198779	-0.0724748395083
898.367466526	441.267697501	1715.63516403	376.0	0.00182432745847	-0.0848131269858	-0.0158529209319	908.505946654	508.736768939	1715.66646283	298.423747237	-3.40916508731	-0.0520483219437
898.367466526	441.267697501	1715.63516403	376.0	9.48390999981	0.159839889816	0.0298766149188	1009.68873752	456.844327495	1878.34445891	411.81139389	-2.38839045768	-0.0364639764531
898.367466526	441.267697501	1715.63516403	376.0	-12.1886437612	-0.408921444415	-0.0764339148439	782.09667136	433.466908168	1506.52250564	290.958926114	-6.0271701975	-0.0920178656107
898.367466526	441.267697501	1715.63516403	376.0	6.80907284095	0.278110487781	0.0519832687441	1068.13724588	378.999947209	1832.45401203	385.316818945	-3.2193415868	-0.0491502532336
898.367466526	441.267697501	1715.63516403	376.0	-6.56585222245	-0.441749244645	-0.0825699522702	767.415237352	515.161573734	1602.98909448	320.412283394	-4.70883468033	-0.0718906058066
898.367466526	441.267697501	1715.63516403	376.0	1.49166030904	-0.157878836303	-0.0295100628603	877.233150944	546.2223939	1741.22661282	317.771067973	-2.99035818052	-0.0456543233668
898.367466526	441.267697501	1715.63516403	376.0	-3.10836954784	-0.445851628621	-0.0833367530132	765.252485307	493.429660901	1662.30688304	403.624736828	-4.49710159498	-0.068658039618
898.367466526	441.267697501	1715.63516403	376.0	-0.567707024156	-0.0660495798599	-0.0123457158617	920.781390229	433.233482113	1705.89538269	351.880510349	-4.16765362023	-0.0636282995455
898.367466526	441.267697501	1715.63516403	376.0	-4.41680105282	-0.367244014973	-0.0686437411165	796.384547221	532.054440571	1639.85897204	311.419984247	-4.20351168743	-0.0641757509531
898.367466526	441.267697501	1715.63516403	376.0	-3.75075559663	-0.114662271714	-0.0214322003204	900.845944582	444.233186722	1651.28588209	306.20675079	-4.5304251103	-0.0691667955771
898.367466526	441.267697501	1715.63516403	376.0	-1.89654709469	-0.240761425768	-0.0450021356576	846.799606637	508.572587071	1683.09733517	327.72514146	-3.90181459719	-0.0595696885067
898.367466526	441.267697501	1715.63516403	376.0	1.30562602371	-0.244133489615	-0.0456324279654	847.058670971	426.331020701	1738.0349432	464.645251528	-4.39380586734	-0.0670810056083
898.367466526	441.267697501	1715.63516403	376.0	-2.23581036146	-0.139554796789	-0.0260850087456	891.43796859	418.231192464	1677.27681526	367.607654211	-4.60794714573	-0.0703503381027
898.367466526	441.267697501	1715.63516403	376.0	-12.388822041	-0.642286636076	-0.120053576837	679.816050122	463.325149562	1503.08817668	359.946976999	-5.94268711738	-0.0907280475936
898.367466526	441.267697501	1715.63516403	376.0	-2.6570264848	-0.123781324251	-0.0231366961216	897.556734525	430.020567383	1670.05028334	342.472981428	-4.52559370126	-0.0690930336071
898.367466526	441.267697501	1715.63516403	376.0	-11.0839833543	-0.519922769906	-0.0971818261506	733.111048666	372.593334505	1525.47444803	419.770064855	-6.30577269466	-0.0962713388498
898.367466526	441.267697501	1715.63516403	376.0	14.7765820684	0.326042014792	0.0609424326714	1079.05910091	435.068550546	1969.14740203	455.019750574	-1.67960948095	-0.025642892839
898.367466526	441.267697501	1715.63516403	376.0	7.20396560022	-0.149617560655	-0.0279658991878	881.467871166	501.674522328	1839.22893107	456.086537574	-2.90827642564	-0.0444011668036
898.367466526	441.267697501	1715.63516403	376.0	20.2074673389	0.751403483255	0.140449249207	1104.6458001	548.208036712	2062.32157945	409.467742641	1.54771043559	0.0236291669556
898.367466526	441.267697501	1715.63516403	376.0	-2.50034350953	-0.216224863223	-0.0404158622846	859.87909697	414.026656987	1672.73839156	398.832637599	-4.79033682216	-0.0731349133154
898.367466526	441.267697501	1715.63516403	376.0	-4.22687537236	-0.398349374853	-0.0744578270753	785.044313428	411.538789553	1643.1174038	446.534300817	-5.24274052198	-0.0800418400303
898.367466526	441.267697501	1715.63516403	376.0	-13.54432811	-0.477908155499	-0.0893286271962	754.008505556	416.092299515	1483.26390824	313.16310317	-6.32518630335	-0.0965677298221
898.367466526	441.267697501	1715.63516403	376.0	-14.6522297716	-0.47139474593	-0.0881111674635	756.076741336	345.717966606	1464.25635775	362.461649809	-6.83620714099	-0.104369574672
898.367466526	441.267697501	1715.63516403	376.0	-6.013348905	-0.559009601654	-0.10448777601	715.433866347	434.242343128	1612.46803568	462.791826202	-5.43354577809	-0.0829548973754
898.367466526	441.267697501	1715.63516403	376.0	-8.15276919896	-0.178379587519	-0.0333419789756	877.065664041	404.841753903	1575.76338881	293.855970864	-5.50947045407	-0.0841140527339
898.367466526	441.267697501	1715.63516403	376.0	2.34203436012	0.0857991347965	0.0160372214573	977.339227439	488.612824109	1755.81592906	289.863877515	-2.96089482489	-0.0452045011434
898.367466526	441.267697501	1715.63516403	376.0	16.4310031815	0.532516501813	0.0995357947314	1099.16148262	525.236912112	1997.53123241	373.132837679	0.566951159576	0.00865574289429
898.367466526	441.267697501	1715.63516403	376.0	-10.4007326649	-0.296590173474	-0.0554374156027	829.176778418	364.549324567	1537.19653711	343.470434125	-6.13801702663	-0.0937101836127
898.367466526	441.267697501	1715.63516403	376.0	-4.10103798892	-0.176890307002	-0.0330636087853	878.684523476	347.463031661	1645.2763142	419.128759061	-5.48078675386	-0.0836761336468
898.367466526	441.267697501	1715.63516403	376.0	-3.75782706365	-0.242826475402	-0.0453881262433	847.62470962	468.907195691	1651.16456152	334.632656208	-4.47977035081	-0.0683934404704
898.367466526	441.267697501	1715.63516403	376.0	8.3271264855	0.00825787214063	0.00154352750292	942.776829038	524.028234659	1858.49827416	391.693210468	-2.11735924264	-0.0323260953075
898.367466526	441.267697501	1715.63516403	376.0	-0.37922767746	-0.279167619923	-0.0521808635371	830.883986337	517.997441763	1709.12900064	360.247572541	-3.70130854519	-0.0565085274075
898.367466526	441.267697501	1715.63516403	376.0	9.21564686999	0.0777422709921	0.014531265606	974.271311337	478.75498624	1873.74204232	420.715744744	-2.39308410924	-0.0365356352556
898.367466526	441.267697501	1715.63516403	376.0	2.53467006043	0.0985353081832	0.0184178146137	983.591794009	477.739777045	1759.12085488	297.789283822	-3.02126485522	-0.0461261809957
898.367466526	441.267697501	1715.63516403	376.0	-8.28352444517	-0.185680815499	-0.0347066944857	874.138875213	402.692814987	1573.52010582	296.688415625	-5.5468345333	-0.0846844966916
898.367466526	441.267697501	1715.63516403	376.0	2.87983065956	-0.224913188199	-0.0420398482615	852.165611785	506.657897309	1765.04255149	406.219042393	-3.38513354664	-0.051681428193
898.367466526	441.267697501	1715.63516403	376.0	0.769771284826	0.27304183295	0.0510358566261	1069.13547223	358.297948028	1728.84163087	301.408210612	-4.11779977461	-0.0628671721314
898.367466526	441.267697501	1715.63516403	376.0	2.15579864955	-0.11597687064	-0.0216779197457	897.721134354	472.083797776	1752.62080372	382.815871594	-3.5868840316	-0.0547615882686
898.367466526	441.267697501	1715.63516403	376.0	6.93082918627	0.255375295386	0.0477337000722	1061.96781717	344.282943706	1834.54290671	428.292145825	-3.70984692178	-0.056638884302
898.367466526	441.267697501	1715.63516403	376.0	3.85673729187	-0.241183262782	-0.0450809836976	845.586331185	500.689144757	1781.80270519	435.527229248	-3.40162881852	-0.0519332644048
898.367466526	441.267697501	1715.63516403	376.0	-9.49093888217	-0.643672117282	-0.120312545286	681.425288626	537.700994839	1552.80527917	333.678995703	-5.12669239515	-0.0782701129031
898.367466526	441.267697501	1715.63516403	376.0	-8.10436376983	-0.105461480098	-0.0197124261865	910.579084856	332.439867855	1576.59384937	333.57489666	-5.96743510138	-0.0911058794103
898.367466526	441.267697501	1715.63516403	376.0	-10.1301636704	-0.637646307286	-0.119186225661	681.45999207	464.502878811	1541.83851392	395.875643042	-5.67524360702	-0.0866449405652
898.367466526	441.267697501	1715.63516403	376.0	-8.68920094536	-0.640394249891	-0.119699859793	682.88821027	543.184740487	1566.56017714	340.487226379	-4.98363866954	-0.0760860865579
898.367466526	441.267697501	1715.63516403	376.0	16.1608181804	0.33248020705	0.0621458330935	1064.91923526	516.15259238	1992.89584352	411.82401588	-0.37956320296	-0.00579485806046
898.367466526	441.267697501	1715.63516403	376.0	7.47359032295	0.000481046818814	8.99152932363e-05	945.361495499	448.407586605	1843.85470762	450.085625519	-3.12249488627	-0.047671677653
898.367466526	441.267697501	1715.63516403	376.0	3.82339252745	0.102084379061	0.0190811923479	991.483739815	408.108252906	1781.23063069	381.638637966	-3.63745258256	-0.0555336272147
898.367466526	441.267697501	1715.63516403	376.0	6.14950598382	0.259114449679	0.0484326074167	1063.6878994	345.534830276	1821.1382511	411.915521421	-3.74657605914	-0.0571996344906
898.367466526	441.267697501	1715.63516403	376.0	10.746190438	0.0699237830863	0.0130698659974	971.990953501	463.171837873	1900.00058597	464.8377946	-2.50248395241	-0.0382058618688
898.367466526	441.267697501	1715.63516403	376.0	13.8924210109	0.262002857538	0.0489724967361	1040.25448198	517.342481444	1953.97842402	396.381460597	-0.856934531342	-0.0130829699441
898.367466526	441.267697501	1715.63516403	376.0	20.2718828543	0.47718147404	0.089192798886	1092.8393481	530.48882072	2063.42671468	440.098545866	0.739903952575	0.0112962435508
898.367466526	441.267697501	1715.63516403	376.0	7.52371673469	0.281848524121	0.0526819671254	1072.55691656	352.30598355	1844.71469397	419.851793856	-3.48166164661	-0.0531551396429
898.367466526	441.267697501	1715.63516403	376.0	-9.28910710621	-0.498985305239	-0.0932682813532	742.822012494	377.992773526	1556.26797609	435.453190068	-6.08097826893	-0.0928393628844
898.367466526	441.267697501	1715.63516403	376.0	9.19381738213	0.405625153014	0.0758177856101	1106.28265051	444.306808172	1873.36752795	322.778069266	-1.66087629506	-0.025356890001
898.367466526	441.267697501	1715.63516403	376.0	8.4190088319	0.305014892475	0.0570121294345	1080.3720932	370.038364618	1860.07464001	409.66418219	-3.10809667063	-0.0474518575668
898.367466526	441.267697501	1715.63516403	376.0	14.9375328078	0.366133946763	0.0684362517314	1100.19232963	404.04085794	1971.90872951	467.675541943	-1.94224668965	-0.0296526212161
898.367466526	441.267697501	1715.63516403	376.0	2.19110296163	0.130441859022	0.0243816558919	1004.95594716	393.704051417	1753.22649692	354.566498341	-3.89374455681	-0.0594464817834
898.367466526	441.267697501	1715.63516403	376.0	-6.46491554417	-0.396939606008	-0.07419431888	785.606947544	481.600029509	1604.72079963	337.513822574	-4.89864853068	-0.0747885271859
898.367466526	441.267697501	1715.63516403	376.0	-15.5200953794	-0.600415963025	-0.112227282808	694.87674009	361.292515395	1449.36695021	393.197694722	-6.87655200465	-0.104985526789
898.367466526	441.267697501	1715.63516403	376.0	-3.77175131257	-0.456485112269	-0.0853243200503	761.074266639	426.234790707	1650.92567221	463.616614862	-5.16684449756	-0.0788831221001
898.367466526	441.267697501	1715.63516403	376.0	2.87213451869	0.213339479445	0.039876538214	1045.1317529	339.030830284	1764.91051379	380.747930604	-4.23578912386	-0.0646685362422
898.367466526	441.267697501	1715.63516403	376.0	2.55452517302	0.303748446234	0.056775410511	1076.76795592	395.281374226	1759.46149617	287.412166027	-3.41153407131	-0.0520844896383
898.367466526	441.267697501	1715.63516403	376.0	-8.88444007065	-0.334908286096	-0.062599679644	811.765544419	440.430755765	1563.21058605	311.014285864	-5.46292544411	-0.0834034418949
898.367466526	441.267697501	1715.63516403	376.0	13.9442014551	0.867740314958	0.162194451394	1102.7601919	542.465904691	1954.86678753	309.640690943	1.00460811768	0.0153375285141
898.367466526	441.267697501	1715.63516403	376.0	6.68070608812	0.248016858602	0.0463582913276	1051.88868483	409.2331303	1830.25170688	369.129891752	-2.95036786335	-0.0450437841733
898.367466526	441.267697501	1715.63516403	376.0	-10.1032397135	-0.570805196609	-0.106692560114	709.952395375	405.617063619	1542.3004308	426.730971801	-6.02376287255	-0.0919658453824
898.367466526	441.267697501	1715.63516403	376.0	-10.1087391976	-0.452063280018	-0.0844978093492	764.12443555	437.148836337	1542.20607971	340.932807826	-5.72156322234	-0.0873521102647
898.367466526	441.267697501	1715.63516403	376.0	-5.54734853378	-0.235626239702	-0.0440422877948	854.219252425	343.325838903	1620.46290191	422.917810582	-5.72006573977	-0.0873292479355
898.367466526	441.267697501	1715.63516403	376.0	5.67830510972	0.0404266046889	0.00755637470821	963.183193356	436.347215256	1813.05416321	413.523754598	-3.30209245732	-0.0504136253026
898.367466526	441.267697501	1715.63516403	376.0	-10.8129345772	-0.545714937279	-0.102002792015	725.256146666	522.515350964	1530.12465616	282.353158527	-5.36887957958	-0.0819676271691
898.367466526	441.267697501	1715.63516403	376.0	5.8008776902	0.153485577912	0.0286888930677	1013.56245177	397.587690896	1815.1570615	404.006918832	-3.44811286009	-0.0526429444289
898.367466526	441.267697501	1715.63516403	376.0	3.95789549783	-0.076647254546	-0.0143265896348	912.635827737	483.852544555	1783.53821094	387.049838651	-3.20286788374	-0.0488987463166
898.367466526	441.267697501	1715.63516403	376.0	-1.09902303671	-0.309597597893	-0.0578687098864	820.278588962	452.65508667	1696.77993835	423.846262716	-4.45393810675	-0.0679990550649
898.367466526	441.267697501	1715.63516403	376.0	-21.4539745387	-0.566175570649	-0.105827209467	712.310996088	350.485490984	1347.56323276	284.766745687	-7.76413651561	-0.118536435353
898.367466526	441.267697501	1715.63516403	376.0	19.084326418	0.594552446116	0.111131298339	1096.32825972	544.309140958	2043.05257887	402.415178197	1.1339907452	0.0173128358046
898.367466526	441.267697501	1715.63516403	376.0	-0.76389094157	-0.191735437787	-0.0358383995863	870.119833526	396.826221639	1702.52958242	435.583527253	-4.75559110507	-0.0726044443522
898.367466526	441.267697501	1715.63516403	376.0	11.171534167	0.130549675992	0.0244018085966	992.366205708	504.813831508	1907.29793256	410.117895341	-1.73294728043	-0.0264572103883
898.367466526	441.267697501	1715.63516403	376.0	-19.1715017275	-0.534383111363	-0.0998846937127	727.703473031	358.520075384	1386.72213892	300.498590503	-7.39690717494	-0.112929880533
898.367466526	441.267697501	1715.63516403	376.0	-8.51454637569	-0.523589456589	-0.0978671881475	732.507225109	427.428434834	1569.55661235	409.620952406	-5.66867455473	-0.0865446496906
898.367466526	441.267697501	1715.63516403	376.0	-6.99653114443	-0.375077908771	-0.070108020331	795.252602099	410.352399993	1595.60021545	389.995213359	-5.48224431137	-0.0836983864331
898.367466526	441.267697501	1715.63516403	376.0	2.80399189182	-0.0190807039569	-0.00356648672091	935.175068201	495.953821858	1763.74143492	332.612544861	-3.06167051192	-0.0467430612506
898.367466526	441.267697501	1715.63516403	376.0	-8.03858499571	-0.451514331691	-0.0843952021852	763.965402514	427.389463128	1577.72237315	386.367507508	-5.54495122153	-0.0846557438402
898.367466526	441.267697501	1715.63516403	376.0	-3.08149248524	-0.386366766833	-0.0722180872585	789.420893497	459.449381322	1662.76799537	413.897720553	-4.70130373163	-0.0717756294905
898.367466526	441.267697501	1715.63516403	376.0	-4.52455212706	-0.41191004192	-0.0769925311999	779.267513349	474.560894099	1638.01035672	384.181949271	-4.7511082638	-0.0725360040275
898.367466526	441.267697501	1715.63516403	376.0	-8.40337904407	-0.550033135295	-0.102809931831	720.456776426	437.947090349	1571.46383818	413.059971405	-5.60707403192	-0.0856041836934
898.367466526	441.267697501	1715.63516403	376.0	7.00197378	-0.0866172055119	-0.0161901318714	909.157234341	456.921039233	1835.76348837	469.685214799	-3.28368386206	-0.0501325780467
898.367466526	441.267697501	1715.63516403	376.0	-6.72373983703	-0.315057446725	-0.0588892423785	818.339442852	494.182201429	1600.28031905	287.758674764	-4.76714761543	-0.0727808796249
898.367466526	441.267697501	1715.63516403	376.0	11.2317983902	0.338434179267	0.0632587250966	1064.41258417	517.471158776	1908.33184676	326.448103815	-0.747595321871	-0.0114136690362
898.367466526	441.267697501	1715.63516403	376.0	-19.4751341545	-0.554171537787	-0.103583465007	717.796526154	351.767552525	1381.51291423	311.948835551	-7.44676360466	-0.113691047399
898.367466526	441.267697501	1715.63516403	376.0	5.04816110895	-0.283101086668	-0.0529160909661	827.654598446	533.015333988	1802.24319115	441.573258715	-3.04896656359	-0.046549107841
898.367466526	441.267697501	1715.63516403	376.0	6.21453363389	0.400046292454	0.0747750079354	1120.78620566	368.81028033	1822.25388833	332.657402336	-3.00408575774	-0.0458639046984
898.367466526	441.267697501	1715.63516403	376.0	5.92914023409	0.0184829957762	0.00345476556565	947.174569121	523.794944812	1817.35757881	346.388064874	-2.32070513822	-0.0354306127972
898.367466526	441.267697501	1715.63516403	376.0	-9.41921787393	-0.273932548725	-0.051202345556	838.463561625	367.492844901	1554.03575001	348.07934348	-5.98401996684	-0.0913590834632
898.367466526	441.267697501	1715.63516403	376.0	8.8289814989	0.406397128942	0.0759620801761	1104.698675	449.620918603	1867.10827525	312.788681647	-1.61890210953	-0.024716062741
898.367466526	441.267697501	1715.63516403	376.0	-5.59262114923	-0.538533827667	-0.100660528536	725.922168575	473.413050356	1619.686189	420.350970069	-5.04904009725	-0.0770845816374
898.367466526	441.267697501	1715.63516403	376.0	1.05797010716	-0.406355561589	-0.0759543105775	780.219937771	486.293648115	1733.78607121	467.272485323	-4.13332718654	-0.0631042318555
898.367466526	441.267697501	1715.63516403	376.0	8.73039200195	-0.0219729256284	-0.00410708890251	931.15067505	518.952544789	1865.41683917	415.31361933	-2.23394523362	-0.034106034101
898.367466526	441.267697501	1715.63516403	376.0	-8.4388367218	-0.0757866049374	-0.014165720549	922.552559271	348.784226178	1570.85551379	299.518728344	-5.88565611249	-0.0898573452288
898.367466526	441.267697501	1715.63516403	376.0	-9.73707228651	-0.499566358627	-0.0933768894629	744.947455614	519.624381177	1548.58252793	284.010691141	-5.19317624123	-0.0792851334539
898.367466526	441.267697501	1715.63516403	376.0	17.3848716802	0.433174051454	0.0809671124214	1113.61150567	458.480375017	2013.89613579	441.804255108	-0.64461416108	-0.00984143757374
898.367466526	441.267697501	1715.63516403	376.0	8.30879646283	0.346278181058	0.0647248936557	1092.57014827	406.171061857	1858.18379785	359.442587727	-2.50758983972	-0.0382838143469
898.367466526	441.267697501	1715.63516403	376.0	3.56309581703	0.214894696531	0.0401672329964	1031.76412531	458.76776878	1776.76488879	286.232994697	-2.80875717336	-0.0428817889063
898.367466526	441.267697501	1715.63516403	376.0	1.35828137994	-0.0305585166704	-0.00571187227484	929.220268567	514.919630465	1738.93831701	294.798417975	-3.06841843014	-0.0468460829029
898.367466526	441.267697501	1715.63516403	376.0	-14.7062130243	-0.616261630642	-0.11518908984	691.631592056	447.156277938	1463.33020209	324.542332092	-6.33154254718	-0.0966647717127
898.367466526	441.267697501	1715.63516403	376.0	-5.37184495416	-0.367829015022	-0.0687530869199	797.588638216	444.926943672	1623.47390304	380.958321147	-5.02726628437	-0.0767521570133
898.367466526	441.267697501	1715.63516403	376.0	-5.57735270682	0.00658959225962	0.00123169948778	956.54088482	357.443148166	1619.94813977	305.964106782	-5.36407543712	-0.0818942814828
898.367466526	441.267697501	1715.63516403	376.0	-13.6587515419	-0.345994715423	-0.0646719094249	809.13414598	334.981017593	1481.30081961	337.185656034	-6.74764782339	-0.103017524021
898.367466526	441.267697501	1715.63516403	376.0	1.35779154217	0.158485511807	0.0296234601509	1021.98347655	333.971802993	1738.92991318	382.974633638	-4.55692664469	-0.0695713991555
898.367466526	441.267697501	1715.63516403	376.0	7.9659284025	0.13213721213	0.0246985443234	999.476675813	448.866134406	1852.30143284	403.958622622	-2.70148009076	-0.0412439708513
898.367466526	441.267697501	1715.63516403	376.0	2.41338370831	-0.0304187134945	-0.0056857408401	936.112496932	409.862356353	1757.04002357	411.065170285	-4.04240506726	-0.061716107897
898.367466526	441.267697501	1715.63516403	376.0	-10.83587744	-0.467302556272	-0.0873462722003	757.41801007	365.092744534	1529.73104034	407.220285731	-6.29082369457	-0.0960431098407
898.367466526	441.267697501	1715.63516403	376.0	10.7008578507	0.538729297888	0.100697065026	1089.8946133	524.93964602	1899.22284417	284.388584848	-0.041386728438	-0.000631858449436
898.367466526	441.267697501	1715.63516403	376.0	1.6922539908	-0.290969377497	-0.0543867995321	826.115320416	501.860867486	1744.66806856	416.691880655	-3.68145760537	-0.056205459624
898.367466526	441.267697501	1715.63516403	376.0	7.44917071033	0.221682618341	0.0414360034282	1034.62096176	459.097303105	1843.43575616	349.717491296	-2.34304034164	-0.0357716082693
898.367466526	441.267697501	1715.63516403	376.0	16.417670853	0.572302884446	0.106972501766	1116.84394365	501.648526507	1997.3024983	378.810028138	0.442167791376	0.00675065330345
898.367466526	441.267697501	1715.63516403	376.0	6.58649824202	0.259002043145	0.0484115968495	1046.22263244	475.545724239	1828.63544394	306.867087268	-2.11234289111	-0.0322495097879
898.367466526	441.267697501	1715.63516403	376.0	-15.7953175619	-0.624669525365	-0.116760658947	688.132341284	451.152005765	1444.64514167	305.360794617	-6.47574494008	-0.098866334963
898.367466526	441.267697501	1715.63516403	376.0	-1.11114993951	0.0432570230546	0.00808542487002	969.522988151	384.048800599	1696.57188494	343.000096189	-4.52228323253	-0.0690424920996
898.367466526	441.267697501	1715.63516403	376.0	-2.4590267499	-0.235048127302	-0.0439342294023	852.123846139	412.195505187	1673.44723641	409.127885087	-4.83241118207	-0.0737772699553
898.367466526	441.267697501	1715.63516403	376.0	-3.7119412493	-0.406092524384	-0.0759051447447	781.25452913	497.576924721	1651.95179469	373.120340835	-4.45898334645	-0.0680760816252
898.367466526	441.267697501	1715.63516403	376.0	8.53040268303	0.371216536305	0.0693862684683	1104.80781151	393.470720413	1861.98575209	363.707220166	-2.56157425373	-0.0391080038737
898.367466526	441.267697501	1715.63516403	376.0	11.0703190982	0.279393899629	0.0522231588091	1067.85134563	377.534664722	1905.56145125	460.175440896	-2.9005103136	-0.0442826002076
898.367466526	441.267697501	1715.63516403	376.0	-11.6385400066	-0.472933441577	-0.0883987741266	755.11126122	359.24402905	1515.96027909	401.604988824	-6.41651649224	-0.0979620838511
898.367466526	441.267697501	1715.63516403	376.0	21.4021498482	0.653869977263	0.122218687339	1114.5337155	524.325492756	2082.81797268	443.958764419	1.26576862061	0.019324711765
898.367466526	441.267697501	1715.63516403	376.0	1.00494607906	-0.508000682581	-0.0949533986133	738.522057905	524.50288293	1732.87637234	469.851431504	-3.97085002937	-0.0606236645706
898.367466526	441.267697501	1715.63516403	376.0	6.92984644679	0.331584918792	0.0619784894939	1086.16662702	408.95757734	1834.52604648	339.401842118	-2.65900798756	-0.0405955417948
898.367466526	441.267697501	1715.63516403	376.0	7.37300826614	0.0335782058759	0.00627630016373	953.006558336	522.572706136	1842.12908649	366.549822015	-2.14871172322	-0.0328047591331
898.367466526	441.267697501	1715.63516403	376.0	3.91889459206	0.220633491776	0.0412399050048	1046.26296128	358.490788756	1782.86909769	378.115347652	-3.89722867133	-0.0594996743715
898.367466526	441.267697501	1715.63516403	376.0	6.74067827404	0.160009733067	0.0299083613209	1018.34692163	370.364070246	1831.28061079	442.56961891	-3.67982360069	-0.0561805129877
898.367466526	441.267697501	1715.63516403	376.0	-6.93542419316	-0.41301877489	-0.0771997710076	779.006254672	504.621894792	1596.64858779	313.020438331	-4.80747910281	-0.0733966275238
898.367466526	441.267697501	1715.63516403	376.0	-4.21257011199	-0.0225826462293	-0.00422105536997	945.080371271	333.62336609	1643.36282988	364.659092515	-5.42212628654	-0.082780553993
898.367466526	441.267697501	1715.63516403	376.0	13.6156228661	0.388975141725	0.0727056339674	1095.39071288	469.529428964	1949.22957772	384.30943588	-0.980302356541	-0.0149664481915
898.367466526	441.267697501	1715.63516403	376.0	15.2852804912	0.261118331106	0.0488071646926	1049.13453519	460.173481681	1977.87481105	468.566794183	-1.55746749651	-0.0237781297177
898.367466526	441.267697501	1715.63516403	376.0	10.8284492211	0.189782329072	0.0354733325368	1019.05692566	478.336193971	1901.41184658	404.01872695	-1.90107196169	-0.0290239994151
898.367466526	441.267697501	1715.63516403	376.0	15.692876095	0.622437988564	0.116343549264	1091.81183212	547.232565122	1984.86766456	345.82326732	0.897322643424	0.0136995823423
898.367466526	441.267697501	1715.63516403	376.0	1.484373115	0.0283901162871	0.00530656379199	965.372708148	335.050814917	1741.10159115	440.678068088	-4.79096016364	-0.0731444299792
898.367466526	441.267697501	1715.63516403	376.0	-1.49576933762	-0.228452828166	-0.0427014632087	853.291541982	458.902026454	1689.9732193	377.779650861	-4.29238377908	-0.0655325767798
898.367466526	441.267697501	1715.63516403	376.0	3.01834680501	-0.0241601813995	-0.00451592175692	936.192971118	451.225856261	1767.41898319	380.000155806	-3.52970357561	-0.0538886042079
898.367466526	441.267697501	1715.63516403	376.0	4.9395013837	0.192460739537	0.035973970007	1034.76814352	347.481411167	1800.37898669	418.129432011	-4.00707390816	-0.0611767008879
898.367466526	441.267697501	1715.63516403	376.0	-11.9559832996	-0.388962651631	-0.0727032993703	790.547805861	388.54187775	1510.51411033	331.424426722	-6.23042130563	-0.0951209359639
898.367466526	441.267697501	1715.63516403	376.0	0.360516979495	0.00579118264008	0.00108246404487	950.084061388	435.828709651	1721.8203201	335.90754906	-3.91110338585	-0.059711502074
898.367466526	441.267697501	1715.63516403	376.0	15.5589464103	0.287745368209	0.0537841809736	1047.27888642	527.256045659	1982.56991979	408.03498772	-0.475908302226	-0.00726577560651
898.367466526	441.267697501	1715.63516403	376.0	-1.34921622138	0.143990520179	0.0269141159213	1014.91376197	351.640672935	1692.48753609	325.933101191	-4.69895651519	-0.0717397941251
898.367466526	441.267697501	1715.63516403	376.0	19.5887288212	0.465743966625	0.0870549470328	1109.91645399	490.96978894	2051.70628387	450.820040943	0.141672249218	0.00216293510257
898.367466526	441.267697501	1715.63516403	376.0	-10.2083977007	-0.597819450457	-0.111741953356	701.162442413	506.924070288	1540.49630339	332.409790689	-5.38549748832	-0.0822213356995
898.367466526	441.267697501	1715.63516403	376.0	3.88199357678	-0.0275262465614	-0.00514509281522	935.530493763	435.331548852	1782.2360109	411.373968279	-3.63138323421	-0.0554409654078
898.367466526	441.267697501	1715.63516403	376.0	9.85398225108	0.308730704733	0.0577066737818	1082.80359433	359.931112003	1884.69354858	441.958842252	-3.11644335049	-0.0475792877938
898.367466526	441.267697501	1715.63516403	376.0	5.30797574449	-0.0837191622216	-0.0156484415368	909.075230908	490.580717568	1806.7006624	407.044713921	-3.02237811777	-0.0461431773705
898.367466526	441.267697501	1715.63516403	376.0	-9.73810650903	-0.601205274798	-0.112374817719	694.830671189	393.295710476	1548.56478445	460.438402782	-6.11161576358	-0.0933071108943
898.367466526	441.267697501	1715.63516403	376.0	-17.9617923642	-0.602532412541	-0.112622880849	694.452319152	361.232848095	1407.47633814	351.791170891	-7.16768028893	-0.109430233419
898.367466526	441.267697501	1715.63516403	376.0	-6.64796244974	-0.491880479538	-0.0919402765492	747.525662921	504.464773946	1601.58038255	349.589945681	-4.85525708283	-0.0741260623333
898.367466526	441.267697501	1715.63516403	376.0	-11.4681309322	-0.511955179117	-0.0956925568444	739.958516924	484.097688699	1518.8838771	294.827671475	-5.66958966291	-0.0865586208077
898.367466526	441.267697501	1715.63516403	376.0	-7.93811897317	-0.426717980694	-0.0797603702233	774.0555683	449.342883569	1579.44600356	356.047551692	-5.3487990488	-0.0816610541802
898.367466526	441.267697501	1715.63516403	376.0	10.0825329352	0.191644727477	0.0358214443881	1009.57592702	544.262713629	1888.61464449	334.776003836	-1.11643088186	-0.0170447462879
898.367466526	441.267697501	1715.63516403	376.0	1.85732545536	-0.284143935866	-0.0531110160498	828.938527322	496.663123009	1747.50009265	421.898442319	-3.70642659644	-0.0565866655945
898.367466526	441.267697501	1715.63516403	376.0	7.6933742633	0.184526480611	0.0344909309553	1028.54146813	371.491866708	1847.62539819	447.592063352	-3.52532693696	-0.0538217852971
898.367466526	441.267697501	1715.63516403	376.0	5.55484327263	0.0537062733787	0.0100385557717	965.78300882	473.400159323	1810.93600852	371.752840376	-2.84701967415	-0.0434659492237
898.367466526	441.267697501	1715.63516403	376.0	-12.7213023083	-0.612149914588	-0.114420544783	687.094342572	340.643473827	1497.3840283	469.646211905	-6.75631258015	-0.103149810384
898.367466526	441.267697501	1715.63516403	376.0	9.74658413929	0.0464500094632	0.00868224475948	959.901892033	497.669632081	1882.85098881	425.279464699	-2.21056030301	-0.0337490122597
898.367466526	441.267697501	1715.63516403	376.0	-19.2485319997	-0.590058449198	-0.110291298916	701.653577398	376.6175513	1385.40058048	307.129451782	-7.30050460177	-0.111458085523
898.367466526	441.267697501	1715.63516403	376.0	-11.7436155927	-0.608521013828	-0.113742245575	692.789369482	409.826104484	1514.15756539	411.542091424	-6.18461639206	-0.0944216243062
898.367466526	441.267697501	1715.63516403	376.0	7.14364245734	0.159017191636	0.0297228395581	1018.04504637	367.202918337	1838.19400602	452.94604131	-3.69052219911	-0.0563438503681
898.367466526	441.267697501	1715.63516403	376.0	-1.65376346033	-0.381777314242	-0.0713602456528	791.142890214	438.19613483	1687.26261657	457.923591528	-4.76527321571	-0.0727522628353
898.367466526	441.267697501	1715.63516403	376.0	-10.9815438433	-0.591097587218	-0.110485530321	702.760127306	456.381796982	1527.2319363	368.090012009	-5.79099670149	-0.0884121633815
898.367466526	441.267697501	1715.63516403	376.0	-19.1017363147	-0.617489675334	-0.115418630904	689.15248848	388.961937392	1387.91905887	309.804632999	-7.21483006849	-0.110150077382
898.367466526	441.267697501	1715.63516403	376.0	4.89226560193	-0.168243147176	-0.0314473172292	874.539997491	502.883133041	1799.56859301	422.145462479	-3.1228082351	-0.0476764616045
898.367466526	441.267697501	1715.63516403	376.0	-12.9631256933	-0.61855450056	-0.115617663656	690.492384618	454.591533538	1493.23522128	348.15130312	-6.05683494583	-0.0924707625317
898.367466526	441.267697501	1715.63516403	376.0	6.4818516742	0.244127340729	0.0456312786409	1055.76053976	359.055069874	1826.84009063	412.024480993	-3.59794260983	-0.0549304215242
898.367466526	441.267697501	1715.63516403	376.0	0.458221704754	0.0344616956038	0.00644143843062	967.794594682	344.121502771	1723.49657672	411.58047927	-4.77334557207	-0.0728755049171
898.367466526	441.267697501	1715.63516403	376.0	3.80939093376	0.188696682524	0.0352704079484	1029.79828599	387.836554013	1780.99041442	363.355574417	-3.65296584954	-0.0557704709853
898.367466526	441.267697501	1715.63516403	376.0	-3.64210240851	-0.0166759238704	-0.00311699511597	945.819230821	365.105583807	1653.1499744	342.225159768	-5.07581261475	-0.0774933223626
898.367466526	441.267697501	1715.63516403	376.0	6.28581011288	0.24805106043	0.0463646841926	1047.53766378	442.190822084	1823.47673267	333.748246807	-2.58662084014	-0.039490394506
898.367466526	441.267697501	1715.63516403	376.0	6.7431086578	0.340698617623	0.0636819846024	1096.22966297	367.361909444	1831.32230731	367.730734893	-3.16997825082	-0.0483966145164
898.367466526	441.267697501	1715.63516403	376.0	7.16543007323	0.270756674823	0.0506087242659	1067.69986942	353.495044046	1838.56780202	417.372888546	-3.53021234332	-0.0538963716537
898.367466526	441.267697501	1715.63516403	376.0	-10.762002393	-0.17711966663	-0.0331064797438	880.004819975	350.261898173	1530.99846662	300.731748471	-6.24500308878	-0.0953435586073
898.367466526	441.267697501	1715.63516403	376.0	-5.18037902954	0.0545913825372	0.0102039967359	976.323986253	365.463967555	1626.75875977	284.970805958	-5.20472293615	-0.0794614188725
898.367466526	441.267697501	1715.63516403	376.0	-10.8577296621	-0.648970235777	-0.121302847809	675.02463485	435.873572851	1529.35613593	418.457928228	-5.95273549167	-0.090881457888
898.367466526	441.267697501	1715.63516403	376.0	-7.42748469908	-0.609889893851	-0.113998111	693.51863118	465.468689114	1588.20662473	429.219304433	-5.37386349342	-0.0820437174568
898.367466526	441.267697501	1715.63516403	376.0	4.75316137989	-0.133388056222	-0.0249323469574	890.346810996	463.3599571	1797.18207206	443.475303968	-3.49238236144	-0.0533188146785
898.367466526	441.267697501	1715.63516403	376.0	-2.88756569244	-0.026747671	-0.0049995646729	938.451782784	416.819193003	1666.09507162	310.824095836	-4.54205069039	-0.0693442853494
898.367466526	441.267697501	1715.63516403	376.0	-5.68903579425	-0.343515746308	-0.0642085507118	808.39932654	360.421970476	1618.03206545	449.21076843	-5.7219952074	-0.0873587054565
898.367466526	441.267697501	1715.63516403	376.0	16.2218839471	0.34859053034	0.0651571084748	1077.37008579	487.738828593	1993.94350929	428.834594909	-0.716106538763	-0.0109329242559
898.367466526	441.267697501	1715.63516403	376.0	0.0625952551013	-0.0738184703656	-0.0137978449282	915.274560354	472.104363087	1716.70907023	329.330146793	-3.73257266659	-0.056985842238
898.367466526	441.267697501	1715.63516403	376.0	-9.88334421932	-0.308697721372	-0.0577005086678	824.263538861	334.194811828	1546.07303522	387.61468453	-6.28586539847	-0.0959674106637
898.367466526	441.267697501	1715.63516403	376.0	-13.3262901794	-0.598231855498	-0.111819038411	699.322096611	438.141020456	1487.00464365	349.541526582	-6.18869774222	-0.0944839349957
898.367466526	441.267697501	1715.63516403	376.0	-10.94447151	-0.587074528347	-0.1097335567	706.240437255	508.355038994	1527.86796228	313.272486035	-5.47579227361	-0.0835998820399
898.367466526	441.267697501	1715.63516403	376.0	12.4875836902	0.954952683229	0.178495828641	1110.84630847	529.61324104	1929.87654095	289.416991443	0.8321738925	0.0127049449237
898.367466526	441.267697501	1715.63516403	376.0	3.6418126168	-0.421214156673	-0.0787316180698	773.343048901	535.158379889	1778.11538189	469.613953099	-3.46207895757	-0.0528561672911
898.367466526	441.267697501	1715.63516403	376.0	6.72991696736	-0.168159045313	-0.0314315972548	874.556667775	491.112807822	1831.09598603	465.426510432	-3.11296005848	-0.0475261077631
898.367466526	441.267697501	1715.63516403	376.0	14.6157715344	0.77123296286	0.144155693992	1097.9713196	546.088559382	1966.38847997	322.328600984	0.994083915585	0.015176853673
898.367466526	441.267697501	1715.63516403	376.0	7.93034283822	-0.0950592437778	-0.0177680829491	901.265972874	535.874365767	1851.69091439	414.550575746	-2.30319013584	-0.0351632081808
898.367466526	441.267697501	1715.63516403	376.0	4.42268084703	0.109398462932	0.0204483108284	992.974657317	425.357403608	1791.51223183	373.180170906	-3.36592890779	-0.0513882275998
898.367466526	441.267697501	1715.63516403	376.0	2.99183361736	-0.177490091485	-0.0331757180345	872.739733819	465.452067776	1766.96411362	428.77231202	-3.71139946545	-0.0566625872587
898.367466526	441.267697501	1715.63516403	376.0	-9.32071737615	-0.482627350184	-0.0902107196605	751.641233042	481.119691984	1555.72565918	322.964734156	-5.3557438343	-0.0817670814397
898.367466526	441.267697501	1715.63516403	376.0	5.48363322606	0.0844259738246	0.0157805558551	985.726806528	377.879638971	1809.71430392	446.10785842	-3.88386579986	-0.0592956610666
898.367466526	441.267697501	1715.63516403	376.0	-20.5936589697	-0.554279462241	-0.103603637802	717.739195744	346.72191098	1362.32310918	297.86200246	-7.6409475055	-0.116655687107
898.367466526	441.267697501	1715.63516403	376.0	6.2764234918	0.110901214644	0.0207291989989	991.397812974	445.796912374	1823.3156925	386.120967148	-2.94873869988	-0.0450189114486
898.367466526	441.267697501	1715.63516403	376.0	-14.0048714422	-0.65124520079	-0.121728074914	677.329572174	493.252488477	1475.36266489	304.780604236	-6.01561999455	-0.0918415266344
898.367466526	441.267697501	1715.63516403	376.0	8.24997941074	0.40008809496	0.0747828214879	1101.02999141	453.708794461	1857.17471182	302.435925948	-1.65241867749	-0.0252277660685
898.367466526	441.267697501	1715.63516403	376.0	-1.64895388942	0.0141176561746	0.00263881423824	959.752768313	341.793826602	1687.34513126	385.798536346	-5.02944186234	-0.0767853719441
898.367466526	441.267697501	1715.63516403	376.0	-13.3060649863	-0.423121034619	-0.0790880438541	776.515154703	417.481750037	1487.35163417	293.354729434	-6.28319179167	-0.0959265922392
898.367466526	441.267697501	1715.63516403	376.0	-2.96309641266	-0.170362568737	-0.031843470792	878.664878507	423.155533663	1664.79924003	362.978827858	-4.68733223187	-0.0715623241507
898.367466526	441.267697501	1715.63516403	376.0	-2.67980386357	-0.225618231762	-0.042171632105	857.531837733	352.741614429	1669.65950662	459.386054455	-5.38065533523	-0.0821474096981
898.367466526	441.267697501	1715.63516403	376.0	3.84450788464	-0.0168732518052	-0.0031538788421	942.366733496	391.524459223	1781.59289318	447.70170046	-4.09340118957	-0.0624946746499
898.367466526	441.267697501	1715.63516403	376.0	-0.651809183262	-0.448719581068	-0.0838728188913	763.453852382	530.920559197	1704.45249648	410.078084897	-3.92114281913	-0.0598647758645
898.367466526	441.267697501	1715.63516403	376.0	5.30766719964	0.01078345683	0.00201559940747	947.389302675	487.241882786	1806.69536889	372.064183433	-2.82354079039	-0.0431074929831
898.367466526	441.267697501	1715.63516403	376.0	-4.90682657278	-0.513274817382	-0.0959392182022	738.291181942	530.530128078	1631.45192191	362.630611887	-4.47413092641	-0.0683073423879
898.367466526	441.267697501	1715.63516403	376.0	-0.967013848837	-0.512676519935	-0.0958273869038	736.926104082	512.510768376	1699.0447344	449.607861937	-4.25361673803	-0.0649407135577
898.367466526	441.267697501	1715.63516403	376.0	-9.93184661515	-0.459794554493	-0.0859429073818	760.828980095	408.789918484	1545.24091106	375.622012481	-5.8917851596	-0.0899509184671
898.367466526	441.267697501	1715.63516403	376.0	4.93758934818	0.366619805679	0.0685270664821	1110.63591348	344.5026032	1800.34618314	345.207666458	-3.54724481814	-0.0541564094373
898.367466526	441.267697501	1715.63516403	376.0	-7.54632040965	-0.50605186153	-0.0945891329962	739.525601826	396.805627883	1586.16783749	449.836607779	-5.79255762354	-0.0884359942526
898.367466526	441.267697501	1715.63516403	376.0	-3.53256927043	-0.224906097896	-0.0420385229712	856.676918559	408.743912441	1655.02916343	389.608332429	-4.95284385814	-0.0756159367654
898.367466526	441.267697501	1715.63516403	376.0	0.563279764852	-0.0152788924155	-0.00285586774121	942.32061579	420.119048714	1725.29898974	362.859325241	-4.08476955263	-0.0623628939333
898.367466526	441.267697501	1715.63516403	376.0	4.63275693523	0.140397534451	0.026242529804	1006.22872562	420.764226031	1795.11637107	368.123419419	-3.31797004778	-0.0506560312638
898.367466526	441.267697501	1715.63516403	376.0	1.97626662247	-0.376731142793	-0.0704170360361	791.726460994	501.243031867	1749.54068914	456.571196275	-3.84667165784	-0.0587278115701
898.367466526	441.267697501	1715.63516403	376.0	0.574085452818	-0.00567102752473	-0.00106000514481	948.859114583	375.900651902	1725.48437593	400.724609441	-4.51356618061	-0.0689094073375
898.367466526	441.267697501	1715.63516403	376.0	-3.60118417862	-0.533879855531	-0.099790627202	728.910031951	543.00519453	1653.85198194	381.936755457	-4.25830976634	-0.0650123628449
898.367466526	441.267697501	1715.63516403	376.0	-5.91620627325	-0.26893656128	-0.0502685161271	837.782976199	456.830486086	1614.13464883	319.521186542	-4.88437055558	-0.0745705428333
898.367466526	441.267697501	1715.63516403	376.0	9.47894982282	0.411286971329	0.0768760694074	1120.03237561	397.418642455	1878.25936037	360.808342304	-2.26367755038	-0.0345599626012
898.367466526	441.267697501	1715.63516403	376.0	-1.00775642846	0.0185334941077	0.00346420450611	956.724699697	419.61961516	1698.34574037	322.001425516	-4.21067634325	-0.0642851350115
898.367466526	441.267697501	1715.63516403	376.0	-2.06850844062	-0.459366773531	-0.0858629483236	759.640002193	492.529109379	1680.14710585	427.977994277	-4.43238914264	-0.0676700632465
898.367466526	441.267697501	1715.63516403	376.0	8.68525131406	0.33580510731	0.0627673097775	1079.60721079	452.983986149	1864.64238965	332.051192712	-1.89466768886	-0.0289262242575
898.367466526	441.267697501	1715.63516403	376.0	-15.620038121	-0.522347269787	-0.0976350036986	734.040653113	394.353985377	1447.65229739	319.257658899	-6.72493891083	-0.102670823066
898.367466526	441.267697501	1715.63516403	376.0	7.19250432852	0.00622887475049	0.0011642756543	940.892868437	538.19359363	1839.03229746	359.945835395	-2.05941697454	-0.0314414805274
898.367466526	441.267697501	1715.63516403	376.0	-4.94073380625	-0.102744661736	-0.0192046096703	909.333025542	372.926424422	1630.87019749	348.610747522	-5.26159028131	-0.0803296226155
898.367466526	441.267697501	1715.63516403	376.0	-1.45095796498	-0.0595420717744	-0.0111293592102	927.148044184	363.726049845	1690.74201896	399.867924935	-4.91628405806	-0.0750577718788
898.367466526	441.267697501	1715.63516403	376.0	-4.4082841523	-0.577798046737	-0.107999634904	707.988909007	485.310965383	1640.00509098	446.70521659	-4.90192629878	-0.074838569447
898.367466526	441.267697501	1715.63516403	376.0	4.40451017479	-0.228146980095	-0.0426442953448	850.12386208	517.777793796	1791.20048939	423.298833513	-3.13972942969	-0.0479348004532
898.367466526	441.267697501	1715.63516403	376.0	13.6851869971	0.198758971307	0.0371512095902	1013.25941889	539.710836809	1950.42304441	397.452788712	-0.82504898407	-0.0125961676957
898.367466526	441.267697501	1715.63516403	376.0	-10.7427974246	-0.187850836505	-0.0351123058888	875.65057843	344.279774219	1531.32795381	311.397601162	-6.27862442332	-0.0958568614248
898.367466526	441.267697501	1715.63516403	376.0	0.187822543912	0.011194922552	0.00209250888823	952.718903414	430.438844538	1718.85751364	335.699765684	-3.97485114862	-0.0606847503606
898.367466526	441.267697501	1715.63516403	376.0	4.09935169356	-0.227713292578	-0.0425632322576	850.537137265	512.863677765	1785.96508318	422.564268149	-3.21818667848	-0.0491326210455
898.367466526	441.267697501	1715.63516403	376.0	6.04699991986	0.388229911071	0.0725663385179	1112.98989612	385.051773443	1819.37962102	321.33795146	-2.85772040246	-0.0436293191215
898.367466526	441.267697501	1715.63516403	376.0	1.88669547823	-0.0276850292534	-0.00517477182306	939.345437837	372.020921778	1748.00397509	436.637615474	-4.48175833878	-0.0684237914317
898.367466526	441.267697501	1715.63516403	376.0	-1.11199705259	-0.146670617606	-0.0274150687113	884.365277559	504.657333975	1696.55735157	307.534740036	-3.69490936426	-0.0564108299887
898.367466526	441.267697501	1715.63516403	376.0	5.02140091861	0.199872400108	0.037359327123	1030.74311811	421.302700816	1801.78408391	349.73826499	-3.11036129996	-0.0474864320604
898.367466526	441.267697501	1715.63516403	376.0	-8.06637648948	-0.330674541058	-0.0618083254315	813.897075227	405.37672294	1577.24557251	357.971774343	-5.59539557406	-0.0854258866269
898.367466526	441.267697501	1715.63516403	376.0	-2.1546545233	-0.253696789013	-0.0474199605632	844.824683373	389.655761279	1678.66915336	444.18870871	-5.04300294524	-0.0769924113777
898.367466526	441.267697501	1715.63516403	376.0	4.13689855847	-0.193530832686	-0.0361739874179	866.347374262	451.797681692	1786.6092504	468.464194442	-3.80527839104	-0.0580958532984
898.367466526	441.267697501	1715.63516403	376.0	-7.29987958453	-0.0976951631257	-0.0182607781543	910.971546302	393.42532019	1590.39586294	285.998996451	-5.41846007461	-0.0827245812918
898.367466526	441.267697501	1715.63516403	376.0	5.40677312965	-0.255130664062	-0.0476879745911	839.531109065	502.622833909	1808.39566508	466.241722104	-3.29337427948	-0.0502805233509
898.367466526	441.267697501	1715.63516403	376.0	-2.24929889936	-0.138017958804	-0.0257977493092	889.509083782	475.829598058	1677.04540117	311.706719325	-4.08880325028	-0.0624244771036
898.367466526	441.267697501	1715.63516403	376.0	-13.206464685	-0.324375229553	-0.0606308840286	818.261799505	335.806821604	1489.06041197	334.991790857	-6.68150690221	-0.102007738965
898.367466526	441.267697501	1715.63516403	376.0	-3.48348275437	-0.265146408884	-0.049560076427	839.490033211	430.574042196	1655.87130896	385.807233553	-4.81228628749	-0.0734700196563
898.367466526	441.267697501	1715.63516403	376.0	-3.19414937996	-0.315712458134	-0.0590116744176	818.148761997	458.950557355	1660.83521407	383.73589472	-4.60598256429	-0.070320344493
898.367466526	441.267697501	1715.63516403	376.0	-10.5454039294	-0.647241170439	-0.120979658026	675.16464336	425.135384032	1534.71450602	434.414478632	-5.99644987438	-0.091548853044
898.367466526	441.267697501	1715.63516403	376.0	4.50462570159	-0.21349095129	-0.0399048507084	857.468887882	472.095216876	1792.91810657	463.354001813	-3.60076701576	-0.0549735422253
898.367466526	441.267697501	1715.63516403	376.0	-18.4937363599	-0.635268545257	-0.11874178416	677.073875546	337.539234499	1398.35011989	383.737009848	-7.34631325757	-0.112157454314
898.367466526	441.267697501	1715.63516403	376.0	-4.53336313877	-0.393648354998	-0.0735791317753	785.891801466	537.117218764	1637.8591919	314.850171675	-4.21153051545	-0.0642981758083
898.367466526	441.267697501	1715.63516403	376.0	14.2557859937	0.0952300141254	0.0178000026403	974.025008299	539.930576798	1960.21244144	446.256856346	-1.16420050814	-0.0177740535594
898.367466526	441.267697501	1715.63516403	376.0	7.30907703246	0.208389495778	0.038951307622	1040.79435187	350.233789632	1841.03225976	450.004118263	-3.74539973221	-0.0571816753009
898.367466526	441.267697501	1715.63516403	376.0	2.88356837287	-0.189635275449	-0.0354458458782	867.017674015	487.901090315	1765.10667701	410.18791268	-3.50755375091	-0.0535504389451
898.367466526	441.267697501	1715.63516403	376.0	-0.908327441137	-0.251807747822	-0.0470668687517	844.389516837	429.49366159	1700.05157904	426.168400615	-4.55714168529	-0.0695746822182
898.367466526	441.267697501	1715.63516403	376.0	2.36838127434	-0.114590387932	-0.0214187640995	894.788688783	533.912789014	1756.26794599	327.566468191	-2.9217414505	-0.0446067397022
898.367466526	441.267697501	1715.63516403	376.0	-2.12084966543	-0.432534217951	-0.080847517374	770.521367493	451.786931338	1679.24912139	456.940822559	-4.76546073227	-0.0727551256835
898.367466526	441.267697501	1715.63516403	376.0	-7.45034193644	-0.0274595808931	-0.00513263194263	943.244555847	342.490633351	1587.81447793	302.079288727	-5.76399202272	-0.0879998782094
898.367466526	441.267697501	1715.63516403	376.0	-12.6487487194	-0.610848039428	-0.114177203631	694.947799042	480.478347137	1498.62878319	323.202637008	-5.87611128455	-0.0897116226649
898.367466526	441.267697501	1715.63516403	376.0	7.69266397375	0.0833009322404	0.0155702677085	974.918918218	498.546472973	1847.61321221	374.147821019	-2.26199254898	-0.034534237389
898.367466526	441.267697501	1715.63516403	376.0	-12.238491597	-0.576144015137	-0.107690470119	711.204994783	497.881783889	1505.66729864	296.580519972	-5.72576711727	-0.0874162918667
898.367466526	441.267697501	1715.63516403	376.0	5.31086507486	-0.223706869756	-0.0418143681788	851.744401098	515.455177505	1806.75023277	439.550654162	-3.08078297873	-0.0470348546371
898.367466526	441.267697501	1715.63516403	376.0	-1.13457106395	-0.14962394081	-0.0279670917402	883.076714679	506.837604617	1696.17006389	306.255744596	-3.68274444011	-0.0562251059559
898.367466526	441.267697501	1715.63516403	376.0	-7.91927022637	-0.548931681129	-0.102604052547	721.525218452	461.107492377	1579.76937929	397.13666846	-5.38637058389	-0.0822346654029
898.367466526	441.267697501	1715.63516403	376.0	9.35718515185	0.359640426612	0.0672225096471	1099.31603573	397.963667686	1876.17032286	378.890619437	-2.47102989827	-0.0377256473019
898.367466526	441.267697501	1715.63516403	376.0	5.14302385941	-0.0120495806968	-0.00225225807417	933.805630621	540.68784471	1803.87068985	329.377214522	-2.29471052113	-0.0350337484142
898.367466526	441.267697501	1715.63516403	376.0	0.42963383799	-0.341889239401	-0.0639045307292	805.613799722	524.389023058	1723.00611323	393.003290448	-3.67356836828	-0.0560850132561
898.367466526	441.267697501	1715.63516403	376.0	-4.15279978343	-0.215359751552	-0.0402541591685	859.929548119	436.590871013	1644.38827065	347.867851519	-4.76613335084	-0.0727653946693
898.367466526	441.267697501	1715.63516403	376.0	6.75527085242	0.171072496422	0.0319761675555	1014.46987692	458.763819375	1831.5309662	358.297269901	-2.57198179346	-0.0392668976101
898.367466526	441.267697501	1715.63516403	376.0	-11.440172867	-0.371032874363	-0.0693519391332	797.719909277	413.922702122	1519.3635355	307.720924096	-6.01010229711	-0.0917572869788
898.367466526	441.267697501	1715.63516403	376.0	-2.89766519153	-0.479514450557	-0.0896288692631	751.762387873	500.97251057	1665.92180107	413.186902622	-4.46620090711	-0.068186273391
898.367466526	441.267697501	1715.63516403	376.0	8.06803218552	0.311670472499	0.058256163084	1079.72182592	397.461231056	1854.05316125	376.87010427	-2.76355417887	-0.042191666853
898.367466526	441.267697501	1715.63516403	376.0	-12.7098756009	-0.638512509106	-0.119348132543	682.915240057	495.288795024	1497.58006891	319.376033833	-5.81238055571	-0.0887386344383
898.367466526	441.267697501	1715.63516403	376.0	7.37293343708	0.271244227453	0.0506998555986	1066.51179166	366.283176087	1842.12780269	409.332834947	-3.35166839932	-0.0511705099132
898.367466526	441.267697501	1715.63516403	376.0	-2.47493733852	-0.0267078523332	-0.00499212193144	936.472199654	446.313346765	1673.17426876	290.388722341	-4.22856497221	-0.0645582438505
898.367466526	441.267697501	1715.63516403	376.0	10.139944149	0.250172968311	0.046761302488	1055.86812433	374.336834052	1889.59961146	459.394653081	-3.10774915966	-0.0474465520559
898.367466526	441.267697501	1715.63516403	376.0	10.919081374	0.0873403355776	0.0163252963696	974.510703513	512.73573769	1902.96676367	415.720322464	-1.79557338928	-0.0274133341875
898.367466526	441.267697501	1715.63516403	376.0	-5.72572568334	-0.459997600782	-0.0859808599593	760.125597832	471.558963671	1617.40260081	385.718039305	-4.96861794695	-0.0758567625488
898.367466526	441.267697501	1715.63516403	376.0	-4.80512534446	-0.190769280833	-0.0356578095016	873.038825013	345.134081817	1633.19674394	415.023837112	-5.58324951511	-0.0852404506124
898.367466526	441.267697501	1715.63516403	376.0	1.99190210746	-0.0126902030369	-0.00237200056764	939.407727902	475.701386209	1749.80893702	334.699822904	-3.35344343562	-0.0511976097042
898.367466526	441.267697501	1715.63516403	376.0	16.7455881625	0.288520569253	0.0539290783651	1056.2144602	482.686461381	2002.92836297	464.027441384	-1.02968560207	-0.0157203908713
898.367466526	441.267697501	1715.63516403	376.0	3.02398936981	0.157715185009	0.0294794738334	1015.50331973	402.174822183	1767.51578901	349.837647102	-3.64904598644	-0.0557106257472
898.367466526	441.267697501	1715.63516403	376.0	3.67345390391	-0.185121200175	-0.0346020934907	868.673237059	487.049389591	1778.65823094	422.935604287	-3.43827300435	-0.0524927176237
898.367466526	441.267697501	1715.63516403	376.0	12.3660755425	0.271736439387	0.0507918578294	1051.19502548	477.256376798	1927.79190444	399.340502165	-1.48916458782	-0.0227353372187
898.367466526	441.267697501	1715.63516403	376.0	9.33578286393	-0.0580001307369	-0.0108411459321	915.82873233	531.75345997	1875.80313768	428.220945377	-2.13433799612	-0.0325853129179
898.367466526	441.267697501	1715.63516403	376.0	1.30590754836	-0.236561884514	-0.0442171746755	846.8951741	534.708157948	1738.03977314	356.436441088	-3.27639927369	-0.0500213629572
898.367466526	441.267697501	1715.63516403	376.0	5.88247706504	0.221418526208	0.0413866404127	1037.4774996	437.659338565	1816.55700907	341.420170909	-2.76444535359	-0.0422052725739
898.367466526	441.267697501	1715.63516403	376.0	8.75878673671	0.247295539397	0.0462234653078	1055.63619943	368.113038028	1865.90398922	442.154751766	-3.29659601755	-0.0503297101916
898.367466526	441.267697501	1715.63516403	376.0	-3.98862275571	-0.0382129456877	-0.0071426066706	935.15234826	395.088855559	1647.20494947	316.96374565	-4.88692382037	-0.0746095239751
898.367466526	441.267697501	1715.63516403	376.0	-6.52917016602	-0.290691245579	-0.0543348122577	830.51903882	384.618441661	1603.61842474	388.480944258	-5.54344427786	-0.0846327370666
898.367466526	441.267697501	1715.63516403	376.0	-8.33888180595	-0.404123806053	-0.07553716001	783.091173751	475.899974297	1572.57037548	313.579227429	-5.19616693329	-0.0793307928747
898.367466526	441.267697501	1715.63516403	376.0	10.6838871872	0.112758786539	0.0210764086988	980.323385902	547.279622916	1898.9316895	371.328680678	-1.29315870411	-0.0197428809788
898.367466526	441.267697501	1715.63516403	376.0	-14.213176999	-0.416984480391	-0.0779410243722	778.919173593	331.204810498	1471.78890151	361.664917415	-6.84877925411	-0.10456151533
898.367466526	441.267697501	1715.63516403	376.0	-8.90639474186	-0.523580092344	-0.0978654378213	734.360930529	503.717806705	1562.83392399	324.755186755	-5.18320775834	-0.0791329428755
898.367466526	441.267697501	1715.63516403	376.0	-11.931822082	-0.573426263419	-0.107182479144	710.842373654	446.757817276	1510.92862868	353.328437748	-5.95650530892	-0.0909390123499
898.367466526	441.267697501	1715.63516403	376.0	-0.547214779198	0.0216803167321	0.00405239565085	958.806991443	407.03124384	1706.24695485	340.408719569	-4.27129833909	-0.0652106616655
898.367466526	441.267697501	1715.63516403	376.0	6.30535539959	0.151597014749	0.0283358906072	1015.53807716	361.332487524	1823.81205848	446.941493792	-3.84314739632	-0.0586740060507
898.367466526	441.267697501	1715.63516403	376.0	8.05128735017	0.128860437018	0.0240860629941	1001.69717872	407.828568056	1853.76588096	444.240134188	-3.21321959362	-0.0490567876888
898.367466526	441.267697501	1715.63516403	376.0	-1.25421625192	-0.181442983746	-0.0339145764011	870.831235108	497.754427478	1694.11738898	325.53172639	-3.82915924932	-0.0584604465545
898.367466526	441.267697501	1715.63516403	376.0	-7.54263348345	-0.32902957966	-0.0615008560113	814.733104131	383.703657674	1586.23109169	387.794329886	-5.69571926025	-0.086957545958
898.367466526	441.267697501	1715.63516403	376.0	12.9515177446	0.424890666796	0.0794188162236	1118.39054987	428.494462643	1937.83595673	390.950944216	-1.46368496818	-0.022346335392
898.367466526	441.267697501	1715.63516403	376.0	-13.1064549089	-0.383259414352	-0.0716372737107	793.160193434	379.449690575	1490.77621485	318.166330844	-6.44001973726	-0.0983209120193
898.367466526	441.267697501	1715.63516403	376.0	11.0659516583	0.393481985666	0.073548034704	1121.48493959	342.921308189	1905.48652191	441.080274133	-2.94683895432	-0.0449899076996
898.367466526	441.267697501	1715.63516403	376.0	0.0696084703739	-0.15549057832	-0.029063659499	885.9823817	367.979825037	1716.82939142	462.867184685	-4.90727621349	-0.0749202475342
898.367466526	441.267697501	1715.63516403	376.0	9.67621991775	0.324681821535	0.0606881909411	1092.89132816	332.191510388	1881.64379548	456.560956939	-3.43768556665	-0.0524837491091
898.367466526	441.267697501	1715.63516403	376.0	-6.91981526916	-0.406250329471	-0.0759346410226	782.287374283	368.369249402	1596.91637998	446.259756299	-5.83988828426	-0.0891585997597
898.367466526	441.267697501	1715.63516403	376.0	4.53282718976	0.174791102659	0.0326712341419	1024.61906783	378.300377223	1793.40194122	390.482496166	-3.73005381198	-0.0569473864425
898.367466526	441.267697501	1715.63516403	376.0	-13.1241349102	-0.60681847237	-0.113424013527	695.834276572	451.653164767	1490.47289053	342.985449194	-6.09142327073	-0.0929988285608
898.367466526	441.267697501	1715.63516403	376.0	3.73800128891	0.122444810594	0.0228868804849	991.696473046	488.505526165	1779.76562857	299.56362936	-2.69638865161	-0.0411662389559
898.367466526	441.267697501	1715.63516403	376.0	-5.15868666021	-0.251482113374	-0.0470060024998	843.697849087	490.449717841	1627.13092168	292.983354754	-4.50556193926	-0.0687872051796
898.367466526	441.267697501	1715.63516403	376.0	-8.71171786132	-0.600151732996	-0.112177894018	700.525564129	533.019745135	1566.17386901	332.628559743	-5.0214974245	-0.0766640828167
898.367466526	441.267697501	1715.63516403	376.0	-6.39247255713	-0.441858292301	-0.0825903350096	767.321710265	518.356299616	1605.96365699	320.285647105	-4.66195620595	-0.0711749039076
898.367466526	441.267697501	1715.63516403	376.0	-15.7431618989	-0.636701457783	-0.119009618277	682.010733455	439.231847586	1445.53994256	324.297361518	-6.51122846741	-0.0994080682048
898.367466526	441.267697501	1715.63516403	376.0	-20.0163334027	-0.542698130695	-0.101438902934	722.449749666	331.073575042	1372.22790962	318.704584914	-7.60768710271	-0.116147894698
898.367466526	441.267697501	1715.63516403	376.0	-12.3886369102	-0.261689719081	-0.0489139661833	844.784293688	337.132835762	1503.09135285	321.174223402	-6.55979208051	-0.100149497412
898.367466526	441.267697501	1715.63516403	376.0	13.0626431284	0.114008275204	0.0213099579821	982.335748003	532.814383031	1939.74246289	424.592331855	-1.27826066763	-0.0195154300402
898.367466526	441.267697501	1715.63516403	376.0	-2.83757990823	-0.0743033448161	-0.0138884756666	916.960577588	448.588467767	1666.95264531	301.40359996	-4.32044975217	-0.0659610649186
898.367466526	441.267697501	1715.63516403	376.0	8.72779617615	0.261052071244	0.0487947796718	1062.80015826	356.053167727	1865.37230427	446.518978284	-3.408577339	-0.052039348687
898.367466526	441.267697501	1715.63516403	376.0	17.6817338641	0.509346938163	0.0952050351707	1120.61192187	483.4577263	2018.98920781	414.91955964	0.10846734404	0.00165598998534
898.367466526	441.267697501	1715.63516403	376.0	2.83841141229	0.377531933437	0.0705667165304	1115.386361	343.805491458	1764.33194832	305.14009586	-3.75793909214	-0.0573731159105
898.367466526	441.267697501	1715.63516403	376.0	-4.72411495762	-0.397840973229	-0.0743627987345	784.724716912	500.256711272	1634.58658662	349.60515844	-4.53912735674	-0.0692996543014
898.367466526	441.267697501	1715.63516403	376.0	13.6033812731	0.136846547477	0.0255787939209	992.564561586	520.474516911	1949.01955665	435.980478148	-1.32001574797	-0.0201529121827
898.367466526	441.267697501	1715.63516403	376.0	7.34519668233	0.00627894060608	0.00117363375815	942.984868531	514.565271693	1841.65194118	384.101800952	-2.32474275054	-0.0354922557334
898.367466526	441.267697501	1715.63516403	376.0	-3.04173397478	-0.365594997735	-0.0683355135953	798.180303719	426.383432309	1663.45010636	438.886370331	-4.96116708454	-0.0757430089243
898.367466526	441.267697501	1715.63516403	376.0	-12.7543073238	-0.567786706317	-0.106128356321	712.362747726	411.500532394	1496.81778265	372.954502531	-6.26099765702	-0.0955877504889
898.367466526	441.267697501	1715.63516403	376.0	-2.46670092905	-0.133982470244	-0.0250434523821	889.872208628	499.739081013	1673.3155755	283.704285856	-3.90860533717	-0.0596733639262
898.367466526	441.267697501	1715.63516403	376.0	8.5753810074	-0.22262678927	-0.0416124839756	850.359534919	542.98715583	1862.75741604	469.41072529	-2.5158361612	-0.0384097123847
898.367466526	441.267697501	1715.63516403	376.0	0.0292798295768	-0.325601503953	-0.0608600941968	813.00028126	481.735957405	1716.13749908	421.401260414	-4.10108180301	-0.0626119359239
898.367466526	441.267697501	1715.63516403	376.0	-4.121984545	0.0841028303978	0.0157201552145	990.571345939	339.678210911	1644.91694772	314.667390867	-5.23897988161	-0.0799844256735
898.367466526	441.267697501	1715.63516403	376.0	-4.80838521308	0.0350986610467	0.0065604973919	969.440968994	342.989523412	1633.14081649	320.710324084	-5.35158099229	-0.0817035265998
898.367466526	441.267697501	1715.63516403	376.0	11.0203792696	0.303509494832	0.0567307466977	1069.66119003	440.821310122	1904.70466598	394.222165833	-1.96885425937	-0.0300588436546
898.367466526	441.267697501	1715.63516403	376.0	-2.13077242145	0.171561178335	0.0320675099691	1026.40604734	356.431672065	1679.0788831	296.241163694	-4.7107967803	-0.0719205615312
898.367466526	441.267697501	1715.63516403	376.0	12.410185451	0.400242190992	0.0748116244845	1105.72083255	443.813391336	1928.54866955	379.014445661	-1.40145365243	-0.0213962389684
898.367466526	441.267697501	1715.63516403	376.0	-1.45376545726	0.256962144029	0.0480303072951	1065.11320399	335.052622776	1690.69385264	290.52802587	-4.68074527848	-0.0714617599768
898.367466526	441.267697501	1715.63516403	376.0	8.44529116442	0.265425139569	0.0496121756204	1062.7643412	375.468845088	1860.52554895	422.292362662	-3.16768722133	-0.0483616369668
898.367466526	441.267697501	1715.63516403	376.0	-1.11522932236	0.0415400710483	0.00776449926136	965.546398615	428.869725855	1696.50189761	302.085773142	-4.1000822855	-0.0625966761146
898.367466526	441.267697501	1715.63516403	376.0	5.80773410554	0.171819295166	0.0321157561059	1023.85723215	368.435966853	1815.27469257	422.981493568	-3.74402951372	-0.0571607559346
898.367466526	441.267697501	1715.63516403	376.0	-4.72219734507	-0.306781017894	-0.0573422463354	823.234725467	395.260701187	1634.61948586	416.124059206	-5.29725921514	-0.0808741864906
898.367466526	441.267697501	1715.63516403	376.0	-14.3497880622	-0.521908156418	-0.0975529264333	732.008332306	347.794144167	1469.44515407	389.642677595	-6.80259655127	-0.103856435897
898.367466526	441.267697501	1715.63516403	376.0	-14.4548537425	-0.644479045965	-0.120463373078	675.250899074	388.846392311	1467.64261031	403.545318926	-6.61669805045	-0.101018290847
898.367466526	441.267697501	1715.63516403	376.0	-17.7828723944	-0.605099567373	-0.113102722873	694.320621892	380.629785209	1410.54595205	335.595544953	-7.05825431742	-0.1077596079
898.367466526	441.267697501	1715.63516403	376.0	12.5183361208	0.537196795728	0.100410616024	1096.02107591	521.090714228	1930.40414047	313.292350333	0.143873990859	0.00219654947877
898.367466526	441.267697501	1715.63516403	376.0	6.3384762032	0.138032906097	0.0258005431956	1002.18302024	449.081774243	1824.38029063	373.115496145	-2.82617192422	-0.0431476629651
898.367466526	441.267697501	1715.63516403	376.0	-11.4096304446	-0.499947049647	-0.0934480466629	744.935922165	461.196503652	1519.88753203	313.755106218	-5.78081378275	-0.0882566989733
898.367466526	441.267697501	1715.63516403	376.0	-12.0642817553	-0.4613193402	-0.0862279140561	760.656287816	439.132654147	1508.65610395	308.867161982	-5.98556144194	-0.0913826174342
898.367466526	441.267697501	1715.63516403	376.0	1.79767123395	0.0730685881288	0.0136576800241	981.671757946	381.344331321	1746.47664385	383.460554583	-4.18824128769	-0.0639426150793
898.367466526	441.267697501	1715.63516403	376.0	-8.92210386726	-0.639885075008	-0.119604686917	681.168125038	488.793063879	1562.56441271	392.603223792	-5.38213313283	-0.0821699714937
898.367466526	441.267697501	1715.63516403	376.0	-11.5368485567	-0.257128391433	-0.0480613815762	845.60657659	381.082009825	1517.70493337	291.016346953	-6.19392183973	-0.0945636922097
898.367466526	441.267697501	1715.63516403	376.0	11.6581202961	0.188610320181	0.0352542654544	1023.7138147	430.645522824	1915.64597529	461.286637772	-2.47173312018	-0.0377363835142
898.367466526	441.267697501	1715.63516403	376.0	20.4291309874	0.468619844718	0.0875924943398	1106.32424246	500.383456368	2066.12451895	459.416820121	0.334323255334	0.00510417183716
898.367466526	441.267697501	1715.63516403	376.0	4.88463223806	0.216791356628	0.0405217489023	1031.51429258	466.347882984	1799.43763234	301.575456769	-2.55237195701	-0.0389675107941
898.367466526	441.267697501	1715.63516403	376.0	-3.74030440732	0.0233516131032	0.00436478749593	960.397003207	401.920696149	1651.46518637	289.147487017	-4.72789182282	-0.0721815545469
898.367466526	441.267697501	1715.63516403	376.0	-3.63098747233	-0.0313005101231	-0.00585056263984	938.13715662	392.28403047	1653.34066615	322.91947906	-4.85659049205	-0.074146419726
898.367466526	441.267697501	1715.63516403	376.0	-9.06614817471	-0.387700522613	-0.0724673874043	790.53329479	365.402151451	1560.09313792	404.157691678	-6.0421226011	-0.0922461465817
898.367466526	441.267697501	1715.63516403	376.0	-16.5329644247	-0.558018061742	-0.104302441447	716.293871827	373.393584659	1431.9898127	342.302356214	-6.93445456576	-0.105869535355
898.367466526	441.267697501	1715.63516403	376.0	1.52847463944	0.168482512427	0.0314920583976	1023.27458078	370.313022215	1741.85821241	348.270609416	-4.13244293837	-0.0630907318835
898.367466526	441.267697501	1715.63516403	376.0	-1.65378064223	0.00583081446991	0.00108987186353	956.192552808	341.825927967	1687.26232179	389.243841018	-5.0423872301	-0.0769830111466
898.367466526	441.267697501	1715.63516403	376.0	10.2053834176	0.463796303292	0.0866908978116	1111.63657545	472.01833157	1890.72231056	307.067403545	-0.881675208798	-0.0134606902107
898.367466526	441.267697501	1715.63516403	376.0	6.45707567063	-0.0929263972321	-0.0173694200434	906.785252465	455.618559654	1826.4150248	464.011212681	-3.35384748477	-0.0512037783935
898.367466526	441.267697501	1715.63516403	376.0	3.84244733223	0.171613161712	0.0320772264882	1022.36666894	389.890191276	1781.55754162	369.300681404	-3.66994312136	-0.056029665975
898.367466526	441.267697501	1715.63516403	376.0	-6.7577798388	-0.50165923986	-0.0937680822168	743.681662155	544.540652908	1599.6963168	311.474001742	-4.58480652283	-0.0699970461501
898.367466526	441.267697501	1715.63516403	376.0	-2.47203990991	0.0339024996252	0.0063369158178	964.072980564	409.350043644	1673.22397806	299.800953856	-4.4727900496	-0.0682868709862
898.367466526	441.267697501	1715.63516403	376.0	-6.64666771698	-0.339272997241	-0.063415513503	810.445874903	351.549968682	1601.60259544	439.606751853	-5.87102791127	-0.0896340139126
898.367466526	441.267697501	1715.63516403	376.0	-6.39146745877	-0.295367478797	-0.0552088745415	828.505828038	386.431415644	1605.98090081	391.043657125	-5.5198540507	-0.0842725809268
898.367466526	441.267697501	1715.63516403	376.0	-5.64497506557	-0.401501626185	-0.0750470329318	782.895144135	543.036625172	1618.7879868	292.856217495	-4.33293741983	-0.0661517163333
898.367466526	441.267697501	1715.63516403	376.0	-8.13647167035	-0.247646651085	-0.0462890936608	848.760438161	388.382855784	1576.04299494	338.899700994	-5.66182674624	-0.0864401029961
898.367466526	441.267697501	1715.63516403	376.0	9.02189735877	0.115984388147	0.0216793248872	994.613837684	425.081515417	1870.41800758	450.722654476	-2.96532284548	-0.0452721045111
898.367466526	441.267697501	1715.63516403	376.0	2.6226706946	-0.0307034674425	-0.00573896587711	932.665094886	466.022760355	1760.6306247	361.942769458	-3.42506471289	-0.0522910643189
898.367466526	441.267697501	1715.63516403	376.0	-4.64712645071	-0.537983877707	-0.100557734151	725.924746159	475.324862392	1635.90742852	434.657819971	-4.94626288963	-0.0755154639638
898.367466526	441.267697501	1715.63516403	376.0	9.32380065773	0.118850770929	0.0222150973699	984.918559414	530.479345676	1875.59756673	360.199661645	-1.60814938328	-0.0245518989814
898.367466526	441.267697501	1715.63516403	376.0	-1.60044995116	-0.461297652101	-0.0862238602057	758.779238025	484.632063314	1688.17728188	444.765980543	-4.46920509993	-0.0682321389302
898.367466526	441.267697501	1715.63516403	376.0	-5.02014245126	-0.219584530529	-0.0410438374821	857.098637539	474.012756205	1629.50783485	298.396441105	-4.58018558693	-0.0699264975104
898.367466526	441.267697501	1715.63516403	376.0	-0.887982899838	-0.172225582651	-0.0321916976917	879.540536096	356.284706657	1700.40061715	464.575374394	-5.12347355482	-0.0782209703026
898.367466526	441.267697501	1715.63516403	376.0	7.05285325739	-0.0986937547573	-0.0184474307958	899.277783913	547.734296852	1836.63639458	389.624313813	-2.24956066003	-0.0343444375577
898.367466526	441.267697501	1715.63516403	376.0	5.12194648025	-0.159869257745	-0.0298821042515	879.723494644	455.476504598	1803.50907892	468.309079682	-3.6148042543	-0.0551878512108
898.367466526	441.267697501	1715.63516403	376.0	-7.4745333748	-0.158529838595	-0.0296317455319	886.420545477	372.614372948	1587.3994411	328.364522677	-5.62834273645	-0.0859288967396
898.367466526	441.267697501	1715.63516403	376.0	6.82259292909	0.164578405042	0.0307623186994	1011.78349452	459.296679676	1832.68596742	361.605793218	-2.5784085681	-0.0393650163069
898.367466526	441.267697501	1715.63516403	376.0	-8.69757705961	-0.412910890486	-0.0771796056983	779.756720157	457.073296746	1566.41647357	329.586456671	-5.3786848205	-0.0821173255038
898.367466526	441.267697501	1715.63516403	376.0	6.60459861876	0.33192887081	0.0620427795906	1095.2235401	346.175327377	1828.94598037	387.547112891	-3.47637435777	-0.0530744176758
898.367466526	441.267697501	1715.63516403	376.0	-4.79131760347	-0.0593367589845	-0.0110909829878	928.699844556	350.331018985	1633.4336344	354.402770861	-5.386066556	-0.0822300237558
898.367466526	441.267697501	1715.63516403	376.0	8.98509179891	0.41245237746	0.0770939023289	1101.10902737	465.891056802	1869.78655845	302.786474275	-1.34127993741	-0.0204775562964
898.367466526	441.267697501	1715.63516403	376.0	-12.7135675011	-0.609378341599	-0.113902493757	689.205567398	351.901269684	1497.51672938	456.409892294	-6.67222564507	-0.101866040383
898.367466526	441.267697501	1715.63516403	376.0	-11.4347205631	-0.34722118124	-0.064901155372	807.799441599	393.809489009	1519.45707714	317.848146529	-6.11740283109	-0.09339546307
898.367466526	441.267697501	1715.63516403	376.0	4.23328449655	0.196200001782	0.0366728975293	1028.76366614	426.019714261	1788.26288144	333.479501045	-3.1490816795	-0.0480775828931
898.367466526	441.267697501	1715.63516403	376.0	10.765290443	0.220585881685	0.0412310059225	1025.83701266	512.901080764	1900.32827238	361.590178955	-1.34657354267	-0.0205583746972
898.367466526	441.267697501	1715.63516403	376.0	-21.5077706836	-0.608201216556	-0.113682470384	693.007085647	369.850453561	1346.64028718	283.782747972	-7.67539243542	-0.1171815639
898.367466526	441.267697501	1715.63516403	376.0	-0.249180553589	0.110536233703	0.0206609782622	998.402003835	376.652270133	1711.36013483	336.305860859	-4.38092641304	-0.0668843727182
898.367466526	441.267697501	1715.63516403	376.0	17.5960515561	0.314611438853	0.0588058764212	1052.34538439	542.921054953	2017.519212	422.252772665	0.0256300794173	0.000391298922402
898.367466526	441.267697501	1715.63516403	376.0	16.6268339268	0.485763737821	0.0907969603404	1120.95592523	473.399340056	2000.89097354	406.535708258	-0.204310636336	-0.00311924635627
898.367466526	441.267697501	1715.63516403	376.0	-0.0627039163419	-0.257507174381	-0.0481321821273	840.080487926	496.946511537	1714.55939359	377.532394126	-3.83173464469	-0.0584997655677
898.367466526	441.267697501	1715.63516403	376.0	7.12094633453	-0.125932440539	-0.0235387739325	888.416783606	550.781348936	1837.80462335	398.606490812	-2.28075999439	-0.0348207632731
898.367466526	441.267697501	1715.63516403	376.0	-7.4996263525	-0.447878934996	-0.0837156887844	765.26260647	490.492579844	1586.96893715	331.213750838	-5.0182959686	-0.0766152056274
898.367466526	441.267697501	1715.63516403	376.0	3.06267271186	-0.0527538194558	-0.00986052700108	926.596800138	409.659532282	1768.17945403	431.923121611	-4.0365040481	-0.0616260160015
898.367466526	441.267697501	1715.63516403	376.0	-0.878931558155	-0.011560590468	-0.0021608580314	943.061962032	437.270488823	1700.55590515	320.223454292	-4.07611386925	-0.0622307460954
898.367466526	441.267697501	1715.63516403	376.0	-0.24155570707	0.101498914007	0.0189717596274	995.720451555	361.075640599	1711.49094938	354.694857222	-4.5513009498	-0.069485510684
898.367466526	441.267697501	1715.63516403	376.0	-12.1306545686	-0.50494827853	-0.0943828558001	742.080613292	419.230883859	1507.51738862	346.205891471	-6.11913926867	-0.0934219735675
898.367466526	441.267697501	1715.63516403	376.0	12.4465021498	0.172612466134	0.0322640123614	1015.04290285	448.792085546	1929.1717316	465.336743202	-2.23227143497	-0.0340804799231
898.367466526	441.267697501	1715.63516403	376.0	-5.62421087562	-0.380253148534	-0.0710753548661	792.865140091	401.649123082	1619.14422455	424.629961372	-5.42368070762	-0.0828042856125
898.367466526	441.267697501	1715.63516403	376.0	-11.1912133208	-0.475700905254	-0.0889160570568	753.636781158	349.957054315	1523.63477301	420.040937542	-6.43720235624	-0.0982778985685
898.367466526	441.267697501	1715.63516403	376.0	8.05731133924	0.383008475946	0.0715903693357	1102.51793923	427.020009806	1853.86923064	324.331281603	-2.1156411856	-0.032299865429
898.367466526	441.267697501	1715.63516403	376.0	-0.763212412581	-0.121709338688	-0.0227494091006	898.693255704	413.25832472	1702.5412235	390.589643076	-4.47545532958	-0.0683275622836
898.367466526	441.267697501	1715.63516403	376.0	18.8650753241	0.441810174395	0.0825813410085	1115.87987986	460.462471268	2039.29103001	462.948678883	-0.471912083377	-0.00720476463172
898.367466526	441.267697501	1715.63516403	376.0	13.2790972552	0.26631514725	0.0497785321963	1035.40821052	545.578713465	1943.456026	362.469102013	-0.499960300622	-0.00763298168888
898.367466526	441.267697501	1715.63516403	376.0	3.23464571106	-0.398120775588	-0.0744150982407	782.459519174	543.181409722	1771.12988328	445.488954382	-3.35360214026	-0.0512000326757
898.367466526	441.267697501	1715.63516403	376.0	-15.517844939	-0.580652983869	-0.108533268013	706.843196723	408.544738954	1449.40555955	334.017623877	-6.62943235552	-0.101212707718
898.367466526	441.267697501	1715.63516403	376.0	2.55981020097	-0.0723448518106	-0.0135224022076	918.187256459	417.338488949	1759.55216797	424.026422558	-4.03762679816	-0.0616431572239
898.367466526	441.267697501	1715.63516403	376.0	-9.27456990541	-0.414464300697	-0.0774699627472	779.415957706	417.016864365	1556.51738142	360.084559347	-5.72451677219	-0.0873972026289
898.367466526	441.267697501	1715.63516403	376.0	3.33549299468	0.187372420055	0.0350228822533	1033.16718216	345.260221383	1772.86005474	394.432651197	-4.18460980407	-0.0638871725812
898.367466526	441.267697501	1715.63516403	376.0	9.71605870763	0.0596933751757	0.0111576402198	962.23586503	528.827059268	1882.32728377	391.264359475	-1.78068764343	-0.027186070892
898.367466526	441.267697501	1715.63516403	376.0	-2.1432231458	-0.0159308999672	-0.00297773831163	942.914087584	415.140196144	1678.86527409	320.810990366	-4.44621397979	-0.0678811294625
898.367466526	441.267697501	1715.63516403	376.0	2.30524709935	0.198588009572	0.0371192541256	1036.68917186	362.911240967	1755.18479388	355.584381051	-4.06239495308	-0.0620212969936
898.367466526	441.267697501	1715.63516403	376.0	-8.92005675545	-0.191628463938	-0.0358184044744	872.944344999	368.401831219	1562.59953368	321.253357461	-5.87039184583	-0.0896243029898
898.367466526	441.267697501	1715.63516403	376.0	-18.45123965	-0.567224153898	-0.106023206336	711.66283921	360.6797046	1399.07920839	326.736664583	-7.25193970483	-0.110716636715
898.367466526	441.267697501	1715.63516403	376.0	-6.74869115141	-0.341109117781	-0.0637587136039	808.473575559	463.133417661	1599.85224552	328.245252302	-5.01684886732	-0.0765931124781
898.367466526	441.267697501	1715.63516403	376.0	5.89714544745	0.0978848641861	0.0182962362965	988.733342984	414.232894938	1816.808665	413.842427076	-3.39267641417	-0.0517965864759
898.367466526	441.267697501	1715.63516403	376.0	-4.57307446578	-0.263941381986	-0.0493348377544	840.338359124	425.990887087	1637.17789041	370.848644204	-4.96546955837	-0.0758086955476
898.367466526	441.267697501	1715.63516403	376.0	10.6259515057	0.289954327074	0.0541970704811	1061.61128505	457.557138617	1897.93772457	378.7693009	-1.82939577751	-0.0279297065269
898.367466526	441.267697501	1715.63516403	376.0	3.96520106678	0.0363056529054	0.0067861033468	951.976885671	543.150139797	1783.66354785	288.536522385	-2.29168999657	-0.0349876335355
898.367466526	441.267697501	1715.63516403	376.0	-6.25023757638	-0.140682562758	-0.0262958061229	892.138324024	410.353582709	1608.40389033	305.911983598	-5.16952074301	-0.0789239808094
898.367466526	441.267697501	1715.63516403	376.0	13.6903997095	0.396193201121	0.0740548039478	1114.4925927	393.651038159	1950.51247554	442.368844677	-2.04554475308	-0.0312296908867
898.367466526	441.267697501	1715.63516403	376.0	17.4733336611	0.313245833921	0.0585506231628	1059.4651664	512.277102256	2015.41382064	443.67155199	-0.438964326417	-0.00670174544147
898.367466526	441.267697501	1715.63516403	376.0	3.88164624416	0.112834356639	0.0210905339512	1001.17175176	336.549863591	1782.23005193	444.508436582	-4.40819063099	-0.0673006203204
898.367466526	441.267697501	1715.63516403	376.0	-12.9931092496	-0.510471570664	-0.0954152468531	737.965850882	365.668080169	1492.72081284	389.086881788	-6.54170404573	-0.0998733442096
898.367466526	441.267697501	1715.63516403	376.0	8.15191337925	0.165488861915	0.0309324975542	1019.87613602	375.490731456	1855.4922565	460.125389024	-3.49815963391	-0.0534070173117
898.367466526	441.267697501	1715.63516403	376.0	8.39218886746	0.314463873034	0.0587782940251	1085.85198223	358.155102139	1859.61450727	415.607422897	-3.2314209598	-0.0493346711419
898.367466526	441.267697501	1715.63516403	376.0	3.07948220074	0.185943980306	0.0347558841693	1023.26012993	437.418601868	1768.46784353	307.789111735	-3.18019050597	-0.0485525268087
898.367466526	441.267697501	1715.63516403	376.0	1.98260317356	-0.195757030112	-0.0365900990863	866.663387471	431.479782327	1749.64940124	451.506231437	-4.19080631701	-0.0639817758322
898.367466526	441.267697501	1715.63516403	376.0	-8.86885626839	-0.571273906572	-0.106780169453	713.544234858	534.217871293	1563.47794724	315.715841088	-5.01402720077	-0.0765500335995
898.367466526	441.267697501	1715.63516403	376.0	0.460322232431	0.0987448327405	0.0184569780823	993.503717047	373.169133491	1723.53261411	356.859763576	-4.35866626941	-0.0665445231972
898.367466526	441.267697501	1715.63516403	376.0	-5.00997157067	-0.235821585528	-0.0440788010333	850.779147186	466.576532634	1629.68233005	312.326650232	-4.65296053123	-0.0710375653623
898.367466526	441.267697501	1715.63516403	376.0	9.43839533028	0.297021578088	0.0555180519791	1059.47922945	481.965973471	1877.56359323	336.118390317	-1.5880196099	-0.0242445741969
898.367466526	441.267697501	1715.63516403	376.0	-4.17431213577	-0.00580418295313	-0.00108489400993	948.862695916	393.304947433	1644.01919717	301.851553821	-4.8919694933	-0.0746865571497
898.367466526	441.267697501	1715.63516403	376.0	11.4764836397	0.156764626742	0.0293017993911	998.068590407	538.148399578	1912.52975294	376.312762958	-1.18707165923	-0.0181232314387
898.367466526	441.267697501	1715.63516403	376.0	1.77834688408	-0.459612038576	-0.0859087922572	758.639974764	531.31777194	1746.14510851	456.187361805	-3.73240024318	-0.0569832098196
898.367466526	441.267697501	1715.63516403	376.0	-3.31673385179	0.0924375972682	0.0172780555642	993.853550885	341.80405881	1658.73211177	323.074502073	-5.10708430671	-0.0779707527741
898.367466526	441.267697501	1715.63516403	376.0	16.6858833726	0.359155913105	0.0671319463747	1063.8452209	543.42898595	2001.9040466	394.629839742	0.175090292049	0.00267313422975
898.367466526	441.267697501	1715.63516403	376.0	-0.567553334232	0.0817407547573	0.015278645749	985.807885029	382.458278979	1705.89801945	337.631855442	-4.41107833438	-0.067344707395
898.367466526	441.267697501	1715.63516403	376.0	-3.18709735562	-0.130301158843	-0.024355356793	892.509688663	480.672420397	1660.95620108	287.774092022	-4.16786722026	-0.0636315606146
898.367466526	441.267697501	1715.63516403	376.0	-13.944697457	-0.439694048453	-0.0821858034491	769.559487144	361.525350099	1476.39503094	345.310193694	-6.65453563615	-0.101595963911
898.367466526	441.267697501	1715.63516403	376.0	0.597761664771	-0.0143154495718	-0.00267578496669	942.380074517	425.657075664	1725.89057334	357.853423163	-4.02354290538	-0.06142813596
898.367466526	441.267697501	1715.63516403	376.0	-13.4807060858	-0.579348604124	-0.108289458715	707.077721013	411.25623848	1484.35543006	366.021470568	-6.35219954059	-0.0969801456579
898.367466526	441.267697501	1715.63516403	376.0	-13.1351580259	-0.389991328367	-0.0728955753958	790.291752911	394.247407827	1490.28377408	305.744613347	-6.36981033815	-0.0972490127961
898.367466526	441.267697501	1715.63516403	376.0	-3.79102111573	-0.566228622148	-0.105837125635	713.895682531	516.608023364	1650.59507269	420.091366794	-4.55973537069	-0.0696142804686
898.367466526	441.267697501	1715.63516403	376.0	4.47809324386	0.351203305066	0.0656454775825	1098.42814929	381.985055594	1792.4629064	312.04970151	-3.19364684445	-0.0487579670909
898.367466526	441.267697501	1715.63516403	376.0	-5.1590752489	-0.088818489912	-0.0166015868994	916.33116726	348.386228542	1627.12425492	362.406859116	-5.47587699391	-0.0836011754796
898.367466526	441.267697501	1715.63516403	376.0	-1.79085464584	0.186352743212	0.0348322884509	1033.27484821	350.254013484	1684.91063199	301.381770292	-4.69988952552	-0.0717540385575
898.367466526	441.267697501	1715.63516403	376.0	12.6767314271	0.159424289341	0.029798932587	999.100442837	537.497047064	1933.12162604	396.524136137	-1.08431955261	-0.0165544969864
898.367466526	441.267697501	1715.63516403	376.0	-7.60606584781	-0.525947979682	-0.0983080335854	733.675051326	541.821787722	1585.14282374	309.645984695	-4.74873768313	-0.0724998119563
898.367466526	441.267697501	1715.63516403	376.0	5.08197588184	0.0267195421661	0.00499430694693	955.576797643	465.366323943	1802.82332928	381.880207697	-3.05511092366	-0.046642914865
898.367466526	441.267697501	1715.63516403	376.0	8.13350582628	0.217557922997	0.0406650323359	1027.69633844	494.138071581	1855.17645005	333.342040034	-1.85293242567	-0.0282890446668
898.367466526	441.267697501	1715.63516403	376.0	6.75781741095	0.0967633143358	0.0180866008104	987.527468968	420.806145332	1831.57465585	423.24104155	-3.24677908427	-0.0495691463247
898.367466526	441.267697501	1715.63516403	376.0	-10.298882467	-0.566686021565	-0.105922620853	710.686916103	378.807129025	1538.94391492	449.449869794	-6.23087548305	-0.0951278699703
898.367466526	441.267697501	1715.63516403	376.0	-9.29260293598	-0.630163047418	-0.117787485499	682.184907391	413.766907178	1556.2080004	460.256185835	-5.95246822418	-0.0908773774684
898.367466526	441.267697501	1715.63516403	376.0	2.19129695109	-0.087506239346	-0.0163563064198	911.162341885	434.911055756	1753.22982507	407.156427427	-3.91501994561	-0.0597712968795
898.367466526	441.267697501	1715.63516403	376.0	10.3174560833	0.15794018404	0.0295215297272	1011.24912083	431.142953763	1892.64506863	450.252994029	-2.66238254761	-0.0406470617956
898.367466526	441.267697501	1715.63516403	376.0	2.16590579344	0.0798646343907	0.014927969045	974.295894399	494.799531664	1752.79420544	283.698779376	-2.93353051131	-0.0447867253635
898.367466526	441.267697501	1715.63516403	376.0	-11.3395973394	-0.420629482663	-0.078622333208	777.120339806	363.180183924	1521.08904461	380.788520883	-6.32305280722	-0.0965351573622
898.367466526	441.267697501	1715.63516403	376.0	13.6932679907	0.400734638344	0.0749036707186	1111.21930704	420.869072249	1950.56168478	418.473305486	-1.63343832406	-0.0249379896802
898.367466526	441.267697501	1715.63516403	376.0	19.5561756231	0.38933261043	0.0727724505477	1070.48217033	545.394314989	2051.14778976	435.271304439	0.531050968185	0.00810764836924
898.367466526	441.267697501	1715.63516403	376.0	-0.468704152484	-0.136296986456	-0.0254760722348	888.555692141	501.745523851	1707.59391077	317.29269478	-3.62211450174	-0.0552994580418
898.367466526	441.267697501	1715.63516403	376.0	13.0205854468	0.183997073353	0.0343919763276	1019.3138054	451.347548528	1939.02090651	468.359552585	-2.11913775911	-0.0323532482307
898.367466526	441.267697501	1715.63516403	376.0	-7.35046143557	-0.536093077784	-0.100204313605	727.389503806	465.912876336	1589.52806292	396.225682778	-5.27777857468	-0.0805767721325
898.367466526	441.267697501	1715.63516403	376.0	-5.91713936899	-0.339394394434	-0.0634382045671	808.296250407	501.748937879	1614.11864031	304.073452022	-4.61463094641	-0.0704523808612
898.367466526	441.267697501	1715.63516403	376.0	0.891321163611	-0.28004584641	-0.0523450180205	831.167316506	482.251153714	1730.92698333	417.508513114	-3.93030902711	-0.0600047179712
898.367466526	441.267697501	1715.63516403	376.0	-4.49990163761	-0.409867887548	-0.0766108201025	780.043152933	480.268698947	1638.43326919	378.121417305	-4.69732851171	-0.0717149391101
898.367466526	441.267697501	1715.63516403	376.0	-9.7506882622	-0.480390383641	-0.0897925950731	751.283492737	359.894458365	1548.34892747	437.170976364	-6.2369795047	-0.0952210611405
898.367466526	441.267697501	1715.63516403	376.0	9.02259333375	0.149640530814	0.0279701926755	1007.61425974	436.675408569	1870.42994797	426.140279657	-2.71476901155	-0.0414468551381
898.367466526	441.267697501	1715.63516403	376.0	5.10541894984	0.0603000159463	0.011271031018	960.478579532	547.745970434	1803.2255268	295.000976835	-2.03791420277	-0.0311131939354
898.367466526	441.267697501	1715.63516403	376.0	3.83089887213	-0.365367582527	-0.0682930060798	795.20061133	544.605207715	1781.35941218	441.55359313	-3.21436836018	-0.0490743261096
898.367466526	441.267697501	1715.63516403	376.0	15.6492990828	0.272309514414	0.0508989746569	1041.98966761	527.106960553	1984.12004201	415.023413856	-0.541279651907	-0.0082638114795
898.367466526	441.267697501	1715.63516403	376.0	6.7948557073	0.0518003847109	0.00968231489924	963.810904161	484.583289744	1832.21009789	383.815903982	-2.60425104632	-0.0397595579591
898.367466526	441.267697501	1715.63516403	376.0	-10.8561627276	-0.491580139308	-0.0918841381885	746.105694399	356.674028361	1529.38301881	426.603296048	-6.37221546061	-0.0972857322231
898.367466526	441.267697501	1715.63516403	376.0	-11.1372316275	-0.389944370402	-0.072886798206	789.928014479	342.552559976	1524.56090193	392.08032747	-6.4165785846	-0.097963031826
898.367466526	441.267697501	1715.63516403	376.0	11.1107164721	0.17849880337	0.0333642623121	1016.49321775	461.015002134	1906.2545228	428.746302912	-2.14479313518	-0.0327449333615
898.367466526	441.267697501	1715.63516403	376.0	1.96595776293	0.209882468175	0.0392303678832	1037.24542016	403.028827349	1749.36382672	309.089579208	-3.63439244225	-0.0554869075153
898.367466526	441.267697501	1715.63516403	376.0	0.140390837157	-0.269973709279	-0.0504623755662	835.78614381	467.310662202	1718.0437586	414.946952585	-4.12745305947	-0.0630145505263
898.367466526	441.267697501	1715.63516403	376.0	4.64523534531	0.294604844642	0.0550663261013	1072.46033946	400.246812946	1795.33045506	322.623302661	-3.12755613579	-0.047748948638
898.367466526	441.267697501	1715.63516403	376.0	3.0130392924	0.24374077258	0.0455590229122	1056.16797806	360.526966683	1767.32792563	350.63298089	-3.90475672007	-0.0596146064133
898.367466526	441.267697501	1715.63516403	376.0	-9.51413375759	-0.596512640727	-0.111497689855	702.772682747	546.952120639	1552.40733973	302.682536343	-5.04496997713	-0.0770224423989
898.367466526	441.267697501	1715.63516403	376.0	11.8515976502	0.251514865565	0.0470121244047	1049.34333316	434.321563068	1918.96534081	435.300444588	-2.18523029039	-0.0333622945098
898.367466526	441.267697501	1715.63516403	376.0	1.73458127629	-0.0164874165231	-0.00308176009778	934.635165378	515.546008629	1745.39425035	295.213076344	-2.98418536702	-0.0455600819392
898.367466526	441.267697501	1715.63516403	376.0	7.40570787532	0.249126283578	0.0465656604819	1048.4998176	438.2658747	1842.69009248	355.924400182	-2.51759275647	-0.0384365306331
898.367466526	441.267697501	1715.63516403	376.0	15.2555323493	0.404766576486	0.0756573040161	1110.56385989	430.815186834	1977.36444147	435.985394745	-1.35731217308	-0.0207223232531
898.367466526	441.267697501	1715.63516403	376.0	1.00638008022	-0.152176174423	-0.0284441447519	881.288578191	514.737883453	1732.90097457	336.874512923	-3.34701513668	-0.0510994677356
898.367466526	441.267697501	1715.63516403	376.0	5.17771784962	0.250227172281	0.0467714340712	1059.7304335	348.845066397	1804.46591215	395.89041225	-3.81532700998	-0.0582492673279
898.367466526	441.267697501	1715.63516403	376.0	15.0640006869	0.238306304548	0.0445432344949	1037.89502076	476.029199178	1974.07845692	460.154236979	-1.44111236679	-0.0220017155236
898.367466526	441.267697501	1715.63516403	376.0	7.0341419442	0.15364439639	0.0287185787645	999.022005631	522.852480647	1836.31537671	314.440890432	-1.8288074402	-0.0279207242779
898.367466526	441.267697501	1715.63516403	376.0	3.45571683438	0.136612859577	0.0255351139397	1008.76376876	375.858156052	1774.92265721	390.300732397	-3.95120359869	-0.060323719064
898.367466526	441.267697501	1715.63516403	376.0	12.4710248303	0.813759416556	0.152104563842	1105.83329791	528.927180388	1929.59245133	294.831973033	0.665518786017	0.0101605921529
898.367466526	441.267697501	1715.63516403	376.0	-12.3858431	-0.652290992337	-0.12192354997	677.536615889	519.338535419	1503.13928444	306.264133135	-5.64608572725	-0.0861997820954
898.367466526	441.267697501	1715.63516403	376.0	-1.67068649986	-0.0159259610659	-0.0029768151525	939.941319791	457.564689139	1686.97227895	289.466270024	-4.00038415641	-0.0610745672734
898.367466526	441.267697501	1715.63516403	376.0	-2.85291085785	-0.240226302119	-0.0449021125457	847.474796084	500.396377872	1666.68962215	318.818448196	-4.09383066393	-0.0625012315104
898.367466526	441.267697501	1715.63516403	376.0	12.1742285114	0.554705742052	0.103683316271	1110.82159991	498.413012586	1924.50050932	315.26589682	-0.0614414887814	-0.000938037996663
898.367466526	441.267697501	1715.63516403	376.0	-11.3685083686	-0.582822686247	-0.108938819859	705.269956218	420.022182637	1520.59303683	395.300897974	-6.06142510121	-0.0925408412399
898.367466526	441.267697501	1715.63516403	376.0	6.81314689354	-0.0889052724968	-0.0166178079433	903.131558977	548.009658345	1832.52390791	381.382690587	-2.24215278452	-0.0342313402216
898.367466526	441.267697501	1715.63516403	376.0	-0.382442111811	-0.269129427923	-0.0503045659669	835.229721212	506.054804245	1709.07385267	367.789327217	-3.79799821779	-0.0579847056151
898.367466526	441.267697501	1715.63516403	376.0	-4.91621870265	-0.0426662983496	-0.00797500903731	933.262894117	398.50216068	1631.29078722	299.525732426	-4.98996533177	-0.0761826768209
898.367466526	441.267697501	1715.63516403	376.0	10.0908030447	0.213647608924	0.0399341325091	1039.00405444	386.611779263	1888.75652939	463.140695695	-3.07274678342	-0.0469121646324
898.367466526	441.267697501	1715.63516403	376.0	0.216388906859	-0.212079029836	-0.0396409401562	859.156853456	471.36881613	1719.3476082	388.821938618	-3.9711352383	-0.0606280189053
898.367466526	441.267697501	1715.63516403	376.0	-6.45109104368	-0.427804815592	-0.0799635169331	772.648370553	545.095220506	1604.95797762	287.21438656	-4.46483165903	-0.0681653688401
898.367466526	441.267697501	1715.63516403	376.0	-0.0709916753503	0.00161115234622	0.000301149971256	951.495678934	387.003839809	1714.41720588	375.917687138	-4.45132075846	-0.067959095549
898.367466526	441.267697501	1715.63516403	376.0	13.8955874024	0.175015233912	0.0327131278339	1002.79847384	550.480955928	1954.03274775	400.753317978	-0.756470328281	-0.0115491653173
898.367466526	441.267697501	1715.63516403	376.0	-10.5662529594	-0.453202823315	-0.0847108080963	763.694238762	466.301183822	1534.35681273	304.36139015	-5.60852215848	-0.0856262924959
898.367466526	441.267697501	1715.63516403	376.0	-14.9311012851	-0.608236156243	-0.113689001167	696.290716423	470.995653088	1459.47194	292.185570492	-6.26947393743	-0.0957171593501
898.367466526	441.267697501	1715.63516403	376.0	1.12512075531	-0.25313560409	-0.047315066185	841.705317622	492.128381886	1734.93813134	401.104431834	-3.75533143627	-0.0573333043705
898.367466526	441.267697501	1715.63516403	376.0	-6.67062944198	-0.283869505899	-0.0530597207287	831.060358977	486.155852214	1601.19149966	283.975288467	-4.79177731553	-0.0731569055806
898.367466526	441.267697501	1715.63516403	376.0	11.53526574	0.130752526697	0.0244397246163	992.006042771	508.105292045	1913.53823933	413.426904509	-1.6606778415	-0.0253538601756
898.367466526	441.267697501	1715.63516403	376.0	10.7503967694	0.302892047362	0.0566153359554	1079.66422818	363.17699148	1900.07275127	457.231531617	-3.03035762767	-0.0462650019492
898.367466526	441.267697501	1715.63516403	376.0	11.2928511886	0.24226487401	0.0452831540205	1044.26666671	445.473979058	1909.37929004	419.638644273	-2.11156525045	-0.0322376374114
898.367466526	441.267697501	1715.63516403	376.0	5.84300896785	-0.00375607865926	-0.000702070777431	941.691258162	483.66008351	1815.87988052	390.528538844	-2.85248907521	-0.0435494515299
898.367466526	441.267697501	1715.63516403	376.0	-4.95826955678	-0.426016677636	-0.0796292855394	773.643650721	478.502754242	1630.56934798	378.42294302	-4.78399057743	-0.0730380240829
898.367466526	441.267697501	1715.63516403	376.0	5.72852389697	-0.136997502502	-0.0256070098135	886.707744888	506.533352036	1813.91573438	420.674637459	-2.93646251851	-0.0448314888322
898.367466526	441.267697501	1715.63516403	376.0	-5.33159254832	-0.250759447385	-0.0468709247449	845.066734475	456.962044498	1624.16448747	322.135708492	-4.78732444082	-0.0730889227606
898.367466526	441.267697501	1715.63516403	376.0	8.06109774807	0.382923328907	0.0715744540013	1118.87694003	332.709153671	1853.9341916	402.348097903	-3.35262815668	-0.0511851626974
898.367466526	441.267697501	1715.63516403	376.0	-2.36053071759	-0.118505540707	-0.0221505683565	899.28350803	438.442159334	1675.13706898	337.411401614	-4.40745507922	-0.0672893905224
898.367466526	441.267697501	1715.63516403	376.0	-2.55856662056	-0.455409709174	-0.085123310126	761.275449048	509.737718948	1671.73949539	400.726327393	-4.3130643742	-0.0658483110565
898.367466526	441.267697501	1715.63516403	376.0	1.14146747134	-0.0784344163164	-0.0146606385638	911.457093922	500.381078639	1735.21858135	323.380408791	-3.33369925996	-0.0508961719078
898.367466526	441.267697501	1715.63516403	376.0	-9.4707535906	-0.600649784077	-0.112270987678	698.413443597	468.392315426	1553.15158513	386.345826106	-5.54782455294	-0.0846996114953
898.367466526	441.267697501	1715.63516403	376.0	11.5333774156	0.0111406320407	0.00208236112911	944.866065049	502.827306077	1913.50584257	465.812471443	-2.12552048448	-0.0324506944196
898.367466526	441.267697501	1715.63516403	376.0	18.5777415407	0.356355072505	0.0666084247673	1075.20481732	507.285525891	2034.36143058	451.871087365	-0.226936094952	-0.00346467320537
898.367466526	441.267697501	1715.63516403	376.0	-10.8544056636	-0.629927050221	-0.117743373873	683.375896407	426.330997283	1529.41316362	419.706269927	-6.00202648216	-0.0916339920941
898.367466526	441.267697501	1715.63516403	376.0	-6.74911097511	-0.5260691612	-0.0983306843365	732.153770712	481.442491733	1599.84504288	386.248780434	-5.08468771308	-0.077628820047
898.367466526	441.267697501	1715.63516403	376.0	13.3943410346	0.522776014602	0.0977151429163	1099.63841991	515.486727143	1945.43318881	330.308041759	0.147828361069	0.00225692154304
898.367466526	441.267697501	1715.63516403	376.0	9.0122755093	-0.13301542853	-0.0248626969215	886.452453144	526.840382019	1870.25293174	456.96009658	-2.43248923772	-0.0371372402706
898.367466526	441.267697501	1715.63516403	376.0	-8.66214003774	-0.329877564597	-0.0616593578686	813.405973	460.513215467	1567.02444358	293.105255115	-5.2975820381	-0.0808791150856
898.367466526	441.267697501	1715.63516403	376.0	-11.6783438317	-0.609599747777	-0.113943878089	691.549829711	396.492519838	1515.27739067	427.235041125	-6.26890084213	-0.0957084098035
898.367466526	441.267697501	1715.63516403	376.0	-17.5057091111	-0.633206842271	-0.118356419116	677.643909372	334.871383323	1415.3010628	402.78577011	-7.25214098471	-0.11071970969
898.367466526	441.267697501	1715.63516403	376.0	1.12768728646	0.128584154013	0.0240344213108	1007.65159214	352.833559572	1734.98216365	374.497011937	-4.44164251524	-0.0678113361106
898.367466526	441.267697501	1715.63516403	376.0	-3.96741592195	-0.326922265725	-0.061106965556	814.036921283	442.270287946	1647.56878137	391.261572137	-4.84819299364	-0.0740182136434
898.367466526	441.267697501	1715.63516403	376.0	-13.799825743	-0.567359378538	-0.10604848197	711.561978112	383.14647357	1478.88050101	384.172049323	-6.54788589343	-0.0999677235637
898.367466526	441.267697501	1715.63516403	376.0	8.41600055255	0.351292244101	0.0656621017012	1079.85535572	473.201855893	1860.02302891	306.9658173	-1.58704447174	-0.0242296865915
898.367466526	441.267697501	1715.63516403	376.0	2.67462275382	0.0709996548108	0.013270963516	982.595848562	349.347360171	1761.5219325	429.578723764	-4.45625024699	-0.0680343549159
898.367466526	441.267697501	1715.63516403	376.0	4.54024157871	-0.238063119073	-0.0444977792661	846.005968438	521.743252216	1793.52914508	425.779924429	-3.10791207595	-0.0474490393275
898.367466526	441.267697501	1715.63516403	376.0	-3.75433916733	-0.301630199162	-0.0563794764789	824.749147669	419.943079756	1651.2244011	406.53217367	-4.98556591544	-0.0761155101593
898.367466526	441.267697501	1715.63516403	376.0	5.40408291202	-0.0805409216646	-0.0150543778812	908.952258253	513.959244222	1808.34951076	385.438008284	-2.74144163338	-0.0418540707387
898.367466526	441.267697501	1715.63516403	376.0	5.7576379063	0.0857110989849	0.0160207661654	982.951055713	423.562038969	1814.41522456	407.902129883	-3.32695658705	-0.0507932303367
898.367466526	441.267697501	1715.63516403	376.0	-0.966598043454	-0.0944970817683	-0.017663005938	905.741258353	494.351161723	1699.0518681	298.959448022	-3.68867778335	-0.0563156913489
898.367466526	441.267697501	1715.63516403	376.0	3.01593419037	-0.197759400985	-0.036964374016	865.255940254	441.24362408	1767.37759152	460.878027188	-4.01229265461	-0.0612563764063
898.367466526	441.267697501	1715.63516403	376.0	4.7658053533	0.251716961832	0.0470498994079	1061.54258631	337.905875604	1797.39899652	397.950534603	-3.97728942119	-0.0607219758961
898.367466526	441.267697501	1715.63516403	376.0	-7.60340994344	-0.459814540011	-0.0859466429928	760.473588118	498.845931828	1585.18838937	325.868869426	-4.98405159368	-0.0760923907431
898.367466526	441.267697501	1715.63516403	376.0	6.30077695423	0.138642510795	0.025914487999	1007.66696621	391.188297436	1823.73350906	424.878245417	-3.52331379522	-0.0537910503087
898.367466526	441.267697501	1715.63516403	376.0	17.8626269129	0.583015585922	0.108974875873	1091.91868869	547.93467321	2022.09267256	382.239310661	1.03489479416	0.0157999205215
898.367466526	441.267697501	1715.63516403	376.0	7.06349224144	-0.0638412237837	-0.011932939025	917.747157841	471.143208315	1836.81892073	447.928554573	-3.05397613358	-0.0466255898257
898.367466526	441.267697501	1715.63516403	376.0	-6.27000534634	-0.0139609176164	-0.00260951731147	947.920391105	357.745430795	1608.06474752	302.398925619	-5.47468881695	-0.0835830353732
898.367466526	441.267697501	1715.63516403	376.0	4.79495132264	0.0475744055767	0.00889241225732	968.671337392	402.533955072	1797.89903502	426.693742551	-3.74605544617	-0.057191686201
898.367466526	441.267697501	1715.63516403	376.0	-4.59579680943	-0.519925018973	-0.097182246537	733.355288783	441.238914328	1636.7880579	462.193854786	-5.20380327015	-0.0794473781702
898.367466526	441.267697501	1715.63516403	376.0	9.68013621515	0.224712727325	0.0420023789393	1041.4509628	410.198422673	1881.71098486	430.061599388	-2.7596788369	-0.0421325013268
898.367466526	441.267697501	1715.63516403	376.0	16.8997732935	0.301213472933	0.0563015837257	1061.60905241	479.41441368	2005.57361729	464.550151204	-1.01154428906	-0.0154434242605
898.367466526	441.267697501	1715.63516403	376.0	4.78754690921	-0.273447264037	-0.0511116381377	831.200383724	545.02201098	1797.7720023	421.549607592	-2.91459314744	-0.0444976053044
898.367466526	441.267697501	1715.63516403	376.0	-8.92371189579	-0.149425338233	-0.0279299697631	891.929720785	334.550546032	1562.53682481	336.05655799	-6.08104219435	-0.092840338845
898.367466526	441.267697501	1715.63516403	376.0	-9.77157371327	-0.619222881386	-0.115742594652	687.655722461	417.833129723	1547.99060932	442.501757139	-5.9518889085	-0.0908685329542
898.367466526	441.267697501	1715.63516403	376.0	-0.648449655722	-0.102066390668	-0.0190778300313	910.053374598	333.497230654	1704.51013371	460.959528461	-5.20834855448	-0.0795167718241
898.367466526	441.267697501	1715.63516403	376.0	7.87557036513	0.111567820762	0.0208537982732	987.720942139	483.251576112	1850.75121858	379.778700328	-2.34697456105	-0.0358316726879
898.367466526	441.267697501	1715.63516403	376.0	2.889616934	-0.115494756282	-0.0215878049126	900.461875952	409.241575478	1765.21044825	455.506996822	-4.18831220425	-0.0639436977748
898.367466526	441.267697501	1715.63516403	376.0	8.31587803123	0.367852688461	0.0687575118619	1088.77774959	460.461929551	1858.30529173	309.065612585	-1.69892328409	-0.0259377600624
898.367466526	441.267697501	1715.63516403	376.0	9.25073989342	0.0830382640399	0.0155211708486	969.878542846	541.609453114	1874.34411057	362.85611461	-1.59194439332	-0.0243044945545
898.367466526	441.267697501	1715.63516403	376.0	10.7349218783	0.617346891331	0.115391942305	1100.81039186	516.150178851	1899.8072586	282.846687889	0.0539439024391	0.000823571029604
898.367466526	441.267697501	1715.63516403	376.0	-6.75643241982	-0.550092071296	-0.102820947906	719.30076613	419.810532078	1599.7194336	460.608135391	-5.59912920913	-0.085482888689
898.367466526	441.267697501	1715.63516403	376.0	-1.70447913963	-0.181635406561	-0.0339505432824	869.017124121	534.599318168	1686.39252054	282.776078255	-3.56529321844	-0.0544319575334
898.367466526	441.267697501	1715.63516403	376.0	-7.04807100446	-0.533416325495	-0.0997039860738	728.687607289	472.571361623	1594.71597949	393.457010576	-5.19280310696	-0.0792794367475
898.367466526	441.267697501	1715.63516403	376.0	-0.931871520582	-0.352796645416	-0.0659432982085	801.722262692	516.067707825	1699.64764854	381.857678019	-3.91011878549	-0.0596964700074
898.367466526	441.267697501	1715.63516403	376.0	-1.93129846497	-0.273898139031	-0.0511959138376	833.459158217	512.472430943	1682.50112844	336.569539279	-3.92153787046	-0.0598708071825
898.367466526	441.267697501	1715.63516403	376.0	-0.469562625234	-0.0420593618548	-0.00786156296351	926.953106036	488.929301634	1707.57918251	291.696774841	-3.58657184796	-0.0547568221063
898.367466526	441.267697501	1715.63516403	376.0	-3.2736825981	-0.344220770733	-0.0643403309781	805.907303364	500.091988099	1659.47071422	353.471422753	-4.29519864283	-0.065575551799
898.367466526	441.267697501	1715.63516403	376.0	18.7188068862	0.619378710358	0.115771721562	1103.48159026	534.618519107	2036.78159725	398.681487885	1.07230824124	0.0163711181869
898.367466526	441.267697501	1715.63516403	376.0	10.0251790807	-0.0608897825375	-0.011381267764	916.320198518	502.986859775	1887.63066159	468.323603299	-2.44695410006	-0.0373580778634
898.367466526	441.267697501	1715.63516403	376.0	11.8338619193	0.136552771333	0.0255238824921	998.297748216	470.196613214	1918.66106038	450.166698947	-2.11537874605	-0.0322958587183
898.367466526	441.267697501	1715.63516403	376.0	4.92528775209	0.176382049345	0.0329686073542	1025.78148063	371.669924948	1800.13513263	402.683727048	-3.76813056306	-0.0575287108864
898.367466526	441.267697501	1715.63516403	376.0	7.78953155997	0.222230765421	0.0415384608264	1034.64334537	460.39743255	1849.27510658	354.234328661	-2.29158754888	-0.0349860694485
898.367466526	441.267697501	1715.63516403	376.0	-0.873836784549	-0.0903229973736	-0.0168828032474	906.465210447	508.046925697	1700.64331287	286.131176731	-3.54513603908	-0.0541242143371
898.367466526	441.267697501	1715.63516403	376.0	-18.6428946469	-0.600292570062	-0.112204218703	696.40690485	373.255424265	1395.79110787	326.128778756	-7.21227721274	-0.110111102485
898.367466526	441.267697501	1715.63516403	376.0	4.75415911694	0.137756470787	0.0257488730444	993.337437271	518.982123285	1797.19918959	284.879629035	-2.19381021214	-0.0334932856815
898.367466526	441.267697501	1715.63516403	376.0	9.74422061481	0.197759241307	0.0369643441696	1030.39502736	407.077684575	1882.81043935	445.337727421	-2.88464017882	-0.0440403080737
898.367466526	441.267697501	1715.63516403	376.0	-13.5661742871	-0.534329753181	-0.0998747202208	725.139031266	337.064463261	1482.88910754	420.685613019	-6.7942779083	-0.103729433715
898.367466526	441.267697501	1715.63516403	376.0	5.29824591038	0.0615409303756	0.0115029776403	972.951102203	423.920328173	1806.53373394	409.662303566	-3.42456822206	-0.0522834843062
898.367466526	441.267697501	1715.63516403	376.0	12.5031477639	0.167350655128	0.0312804962856	1011.88085902	458.451073478	1930.14356367	459.811631178	-2.11782889213	-0.0323332655288
898.367466526	441.267697501	1715.63516403	376.0	-2.55412375562	-0.52738211363	-0.0985760960056	730.641335512	501.520865857	1671.81571874	439.653517374	-4.51677305851	-0.0689583673055
898.367466526	441.267697501	1715.63516403	376.0	3.88087613533	0.0130181490721	0.00243329889199	953.525017269	416.519030501	1782.21683968	412.172791906	-3.74707291127	-0.0572072200193
898.367466526	441.267697501	1715.63516403	376.0	16.9422728025	0.355560941022	0.0664599889761	1070.09431816	523.721291594	2006.30275381	412.487144058	-0.0953817855301	-0.00145621046611
898.367466526	441.267697501	1715.63516403	376.0	-19.421799934	-0.578095329901	-0.108055201851	707.231071189	372.300003092	1382.42793487	302.896860591	-7.35262970328	-0.1122538886
898.367466526	441.267697501	1715.63516403	376.0	-13.6539905514	-0.374371015489	-0.0699758907456	796.825865391	398.599023636	1481.38250083	285.957611806	-6.4344645522	-0.0982361000335
898.367466526	441.267697501	1715.63516403	376.0	16.6460661273	0.428200103164	0.0800374024606	1097.25539124	499.643426419	2001.22092793	404.322110274	-0.108583219023	-0.00165775906905
898.367466526	441.267697501	1715.63516403	376.0	-4.54675115027	-0.405835191423	-0.0758570451257	781.818908274	461.406847609	1637.62950247	394.403746589	-4.85606957934	-0.0741384668602
898.367466526	441.267697501	1715.63516403	376.0	-5.18967996857	-0.327912143498	-0.0612919894389	813.772230876	449.473742319	1626.59918959	363.35321639	-4.91946753107	-0.0751063745202
898.367466526	441.267697501	1715.63516403	376.0	-7.33309938962	-0.368198543892	-0.0688221577368	798.357747542	371.607781803	1589.82593229	419.86040294	-5.80770690166	-0.0886672809414
898.367466526	441.267697501	1715.63516403	376.0	-3.96808135343	0.0914918320745	0.0171012770233	991.258791175	372.235807177	1647.55736499	284.062766638	-4.9353337158	-0.0753486063481
898.367466526	441.267697501	1715.63516403	376.0	10.6062237498	0.416980168927	0.077940218491	1116.59861052	422.526084355	1897.59926825	358.47457338	-1.78488802355	-0.0272501988329
898.367466526	441.267697501	1715.63516403	376.0	-11.1665519901	-0.458958729027	-0.0857866783228	760.614641632	341.423733351	1524.05787148	422.019496492	-6.47945361987	-0.0989229560286
898.367466526	441.267697501	1715.63516403	376.0	-2.6760171458	-0.306572895327	-0.057303344921	821.145539941	487.934390194	1669.72447288	360.644542742	-4.27778233423	-0.0653096539577
898.367466526	441.267697501	1715.63516403	376.0	17.86780122	0.494511780524	0.0924321085093	1121.39694727	477.114127711	2022.1814448	423.670369815	-0.0272040057241	-0.000415328331666
898.367466526	441.267697501	1715.63516403	376.0	-4.27370245883	-0.262613668537	-0.0490866670163	841.569329848	392.491062971	1642.31402184	408.253629018	-5.21956137187	-0.0796879598759
898.367466526	441.267697501	1715.63516403	376.0	7.9019271497	0.229831680095	0.0429591925412	1030.24222396	504.934805527	1851.20340484	316.026375354	-1.70185989384	-0.0259825937991
898.367466526	441.267697501	1715.63516403	376.0	14.9235695623	0.424686754877	0.0793807018461	1104.00706091	478.712562041	1971.66917117	388.949548214	-0.552523680892	-0.00843547604415
898.367466526	441.267697501	1715.63516403	376.0	-1.64392755203	-0.418846297186	-0.0782890275114	775.666112368	506.43975355	1687.43136487	405.325498955	-4.19084227445	-0.0639823248008
898.367466526	441.267697501	1715.63516403	376.0	5.89081794724	-0.112911902782	-0.0211050285573	894.939939077	531.57193246	1816.70010818	390.188236642	-2.57802258687	-0.0393591234636
898.367466526	441.267697501	1715.63516403	376.0	-5.79565543178	-0.300592769587	-0.0561855644089	825.962222773	400.979851478	1616.20286145	389.260787202	-5.34750869962	-0.0816413541927
898.367466526	441.267697501	1715.63516403	376.0	18.1062324819	0.438244209921	0.0819148055927	1094.42340498	511.98972846	2026.27205537	419.858921931	0.205386936933	0.00313567842646
898.367466526	441.267697501	1715.63516403	376.0	-6.51625758397	-0.358203027029	-0.0669538368279	800.74147301	509.123863775	1603.83995754	293.974620752	-4.6657637165	-0.0712330338397
898.367466526	441.267697501	1715.63516403	376.0	7.43309660573	0.318741765474	0.0595779000887	1089.40262243	345.431575245	1843.15998317	408.325785491	-3.45749817442	-0.0527862316706
898.367466526	441.267697501	1715.63516403	376.0	5.54625271532	0.143559763089	0.0268336005773	1012.39340843	359.927214825	1810.7886259	438.468002642	-3.93870492705	-0.0601328996497
898.367466526	441.267697501	1715.63516403	376.0	-7.48761511569	-0.371871403907	-0.0695086736275	795.960141943	475.794469577	1587.17500615	315.420394635	-5.05239729176	-0.0771358365154
898.367466526	441.267697501	1715.63516403	376.0	10.9387781592	-0.112226423277	-0.0209769015472	893.204137318	544.86237549	1903.30468864	465.238175832	-2.01449262981	-0.0307556126689
898.367466526	441.267697501	1715.63516403	376.0	9.24687023024	0.220690619476	0.0412505830795	1027.24980534	504.294765349	1874.27772127	342.733150579	-1.60165878275	-0.0244528058435
898.367466526	441.267697501	1715.63516403	376.0	9.21928854371	0.0332182727027	0.00620902293509	957.823587968	456.669305812	1873.80452016	459.311626376	-2.80307658561	-0.0427950623758
898.367466526	441.267697501	1715.63516403	376.0	-0.180415241099	-0.00874697320445	-0.00163494826251	946.771331302	393.670782828	1712.53989671	372.097782579	-4.4145618674	-0.0673978911053
898.367466526	441.267697501	1715.63516403	376.0	-2.6941755046	-0.523884769296	-0.0979223867843	732.484819769	512.738541323	1669.41294169	424.189580598	-4.42122597519	-0.0674996332091
898.367466526	441.267697501	1715.63516403	376.0	-9.4466940822	-0.540950837299	-0.101112306037	725.922858942	472.499307255	1553.56435851	355.142192318	-5.47096742125	-0.0835262201718
898.367466526	441.267697501	1715.63516403	376.0	-9.67343127512	-0.36839894793	-0.0688596164356	798.75576447	336.121128442	1549.6743755	414.797482591	-6.2960019019	-0.0961221664413
898.367466526	441.267697501	1715.63516403	376.0	-9.34183130261	-0.592241254124	-0.110699299836	702.927615404	489.219191774	1555.36342124	363.216614057	-5.38543903276	-0.0822204432482
898.367466526	441.267697501	1715.63516403	376.0	-1.66953892707	-0.114873883587	-0.0214717539414	899.543973215	460.860471987	1686.99196712	326.587521914	-4.11535648291	-0.0628298699681
898.367466526	441.267697501	1715.63516403	376.0	4.21412547812	0.00837244352618	0.00156494271517	952.261424257	403.341083626	1787.93418259	432.331674702	-3.87626003813	-0.0591795425669
898.367466526	441.267697501	1715.63516403	376.0	-0.123363577145	-0.0223687015689	-0.00418106571382	939.800662722	415.442638984	1713.51869512	358.275393412	-4.21742530537	-0.0643881726011
898.367466526	441.267697501	1715.63516403	376.0	-6.91968898646	-0.316477693475	-0.0591547090607	820.243059293	337.562613281	1596.91854653	439.112873959	-5.9805677744	-0.0913063782352
898.367466526	441.267697501	1715.63516403	376.0	3.53402704064	0.227695891111	0.0425599796468	1036.94824874	457.166533808	1776.26617464	282.151392092	-2.79619543947	-0.0426900067095
898.367466526	441.267697501	1715.63516403	376.0	-8.21398036681	-0.243606784691	-0.0455339784469	851.129897125	360.067555728	1574.71322849	363.515775635	-5.871768567	-0.0896453216336
898.367466526	441.267697501	1715.63516403	376.0	11.0010191004	0.251411253874	0.0469927577334	1053.27569283	401.896119656	1904.37251612	449.200703629	-2.68008164516	-0.0409172770253
898.367466526	441.267697501	1715.63516403	376.0	-6.77356334703	-0.385846047164	-0.0721207564792	789.780337966	507.936622074	1599.42552939	301.708569347	-4.73601729441	-0.0723056075483
898.367466526	441.267697501	1715.63516403	376.0	4.26635753553	0.0691394048839	0.0129232532493	981.927895004	338.784634835	1788.83029413	468.117764291	-4.45297663079	-0.0679843760426
898.367466526	441.267697501	1715.63516403	376.0	-17.8451873964	-0.569981445748	-0.10653858799	712.252813384	404.481300629	1409.47685397	292.742739954	-7.0063537889	-0.106967233418
898.367466526	441.267697501	1715.63516403	376.0	9.33805107723	0.423490181699	0.0791570433082	1118.80606336	421.370652479	1875.84205194	335.665336108	-1.88910160914	-0.0288412459411
898.367466526	441.267697501	1715.63516403	376.0	8.27857037687	0.207175594591	0.0387244102039	1029.55957007	452.938745076	1857.66522849	375.166913347	-2.38739078067	-0.0364487142088
898.367466526	441.267697501	1715.63516403	376.0	-14.3344552565	-0.372370336689	-0.0696019320914	797.982486945	366.600552802	1469.70820907	305.125169327	-6.68657312256	-0.102085085841
898.367466526	441.267697501	1715.63516403	376.0	19.6365922554	0.302818690383	0.0566016243707	1051.30482243	532.162196348	2052.52744578	469.060426999	-0.0573290545939	-0.000875252741892
898.367466526	441.267697501	1715.63516403	376.0	-14.5438812063	-0.551449398862	-0.103074653993	717.407492198	343.921893546	1466.11522384	404.785838093	-6.85797838987	-0.104701960151
898.367466526	441.267697501	1715.63516403	376.0	13.5048203104	0.32817380619	0.0613408983533	1073.27191929	472.651733359	1947.32861011	401.404957459	-1.2288031763	-0.0187603538367
898.367466526	441.267697501	1715.63516403	376.0	-0.145043532723	-0.349939244558	-0.0654092045902	803.264923148	479.382755365	1713.14674618	430.499067664	-4.18641004607	-0.0639146571919
898.367466526	441.267697501	1715.63516403	376.0	8.33267080717	0.0436361959926	0.00815629831638	955.707779785	533.558877163	1858.5933945	369.326737549	-1.89656317813	-0.0289551630249
898.367466526	441.267697501	1715.63516403	376.0	-15.6084616901	-0.535929293094	-0.100173699644	725.11143548	340.19836591	1447.85090671	382.541105318	-6.99052947014	-0.106725640766
898.367466526	441.267697501	1715.63516403	376.0	-6.36154218832	-0.658126306636	-0.123014262923	673.991334893	531.158962581	1606.49430927	401.344011796	-4.82375401139	-0.0736450994105
898.367466526	441.267697501	1715.63516403	376.0	7.19740485901	-0.153966363829	-0.0287787595943	880.101188507	492.550604175	1839.11637269	466.464580003	-3.02637686014	-0.0462042268723
898.367466526	441.267697501	1715.63516403	376.0	-10.3277828022	-0.336030995222	-0.0628095318172	812.03360988	410.315983414	1538.44809061	316.098497314	-5.85912628718	-0.089452309728
898.367466526	441.267697501	1715.63516403	376.0	-5.73153685015	-0.138472457133	-0.0258827022678	895.485923883	345.172159233	1617.30290239	376.644819271	-5.61702219539	-0.0857560640518
898.367466526	441.267697501	1715.63516403	376.0	-14.6332477661	-0.509401991106	-0.0952153254404	738.848219725	362.873276988	1464.58201971	362.860523	-6.74740924476	-0.103013881599
898.367466526	441.267697501	1715.63516403	376.0	-12.1670963162	-0.484771136979	-0.0906114274726	751.125444214	442.265734859	1506.89218118	313.501002112	-5.98975688984	-0.0914466700739
898.367466526	441.267697501	1715.63516403	376.0	-0.793929779662	-0.190354724747	-0.0355803223826	867.614334244	486.814216547	1702.01422555	347.585674757	-3.89012265688	-0.0593911856011
898.367466526	441.267697501	1715.63516403	376.0	-3.27137254045	-0.219300658172	-0.0409907772284	858.964571859	407.874117571	1659.51034638	392.671656947	-4.92639539271	-0.0752121434001
898.367466526	441.267697501	1715.63516403	376.0	10.6107962974	0.261361797535	0.0488526724365	1058.46399148	394.006969311	1897.67771649	445.206755696	-2.7775959378	-0.0424060448519
898.367466526	441.267697501	1715.63516403	376.0	-0.818930629252	-0.155104834041	-0.0289915577647	880.756019172	508.57380513	1701.58530218	312.25547788	-3.63412656509	-0.055482848322
898.367466526	441.267697501	1715.63516403	376.0	-1.54174382662	-0.0712304409827	-0.0133141011183	918.97208609	430.938573956	1689.1844648	339.273804752	-4.3091251418	-0.0657881701039
898.367466526	441.267697501	1715.63516403	376.0	-15.5302973314	-0.654500106265	-0.122336468461	674.884125116	463.526639894	1449.19192193	310.781156921	-6.37329800076	-0.0973022595536
898.367466526	441.267697501	1715.63516403	376.0	-6.96472181344	0.013082769072	0.00244537739664	959.857006919	352.213785373	1596.14594752	284.075155226	-5.60170370935	-0.0855221940359
898.367466526	441.267697501	1715.63516403	376.0	-2.81825804598	-0.382168571829	-0.0714333779119	791.226715183	440.763611611	1667.28413798	435.293811183	-4.83909702355	-0.073879343871
898.367466526	441.267697501	1715.63516403	376.0	-7.32686826772	-0.442438524139	-0.0826987895587	767.241909254	518.436247148	1589.9328356	304.254679202	-4.79269830825	-0.0731709665382
898.367466526	441.267697501	1715.63516403	376.0	13.4999858215	0.256564175177	0.0479559205938	1051.74119034	428.531629695	1947.24566792	466.972847884	-2.13066433454	-0.0325292264816
898.367466526	441.267697501	1715.63516403	376.0	1.89207868676	0.117405612069	0.0219449742185	1003.99510478	332.937364799	1748.09633131	411.163861732	-4.60232951876	-0.0702645728055
898.367466526	441.267697501	1715.63516403	376.0	0.359960717385	-0.0408091188065	-0.00762787267412	927.74771971	483.789933595	1721.81077667	310.273123366	-3.52367494987	-0.0537965641201
898.367466526	441.267697501	1715.63516403	376.0	2.29043100434	-0.333620718639	-0.0623590128298	807.992123131	548.243322737	1754.93060374	398.695157877	-3.23811450067	-0.0494368626056
898.367466526	441.267697501	1715.63516403	376.0	-3.22172984162	-0.159588681418	-0.0298296600781	881.884589951	455.096389519	1660.36203397	323.381054504	-4.42316183993	-0.0675291883958
898.367466526	441.267697501	1715.63516403	376.0	-8.04115613073	-0.199877449216	-0.0373602708816	870.032795458	342.256510536	1577.67826185	365.38895586	-5.94964293617	-0.0908342433003
898.367466526	441.267697501	1715.63516403	376.0	-18.1004893766	-0.589012036039	-0.110095707671	701.401187416	367.593966516	1405.09680342	336.101649489	-7.16330628218	-0.10936345469
898.367466526	441.267697501	1715.63516403	376.0	13.2773833754	0.161793148586	0.030241710016	1007.85690215	473.364988159	1943.42662208	462.204731771	-1.88485033209	-0.0287763409479
898.367466526	441.267697501	1715.63516403	376.0	-3.05343974314	-0.331498949422	-0.0619624204527	810.484386321	522.954828905	1663.24927808	329.810062855	-4.05300859943	-0.0618779938844
898.367466526	441.267697501	1715.63516403	376.0	8.53084186208	0.0250836346354	0.00468852983838	947.670142115	541.790055368	1861.9932868	372.533089317	-1.83404146163	-0.0280006330019
898.367466526	441.267697501	1715.63516403	376.0	-0.553152005407	-0.0719069666859	-0.0134405545207	913.692416031	508.053232216	1706.14509371	284.399445464	-3.47036851704	-0.0529827254511
898.367466526	441.267697501	1715.63516403	376.0	1.85298923162	0.384156325053	0.0718049205706	1119.7060112	333.614416755	1747.42569887	294.10527091	-3.97777093002	-0.0607293271759
898.367466526	441.267697501	1715.63516403	376.0	6.9871509855	0.179769598741	0.0336017941572	1018.75622043	451.926471146	1835.5091833	364.826491727	-2.60646056991	-0.0397932911437
898.367466526	441.267697501	1715.63516403	376.0	2.73166123797	-0.168505038625	-0.0314962689018	876.971218238	451.919113622	1762.50050479	433.610172927	-3.8580935276	-0.0589021912611
898.367466526	441.267697501	1715.63516403	376.0	-10.1962901274	-0.40038045689	-0.0748374685777	785.200072745	444.13882166	1540.70402517	311.365130769	-5.66201350003	-0.086442954199
898.367466526	441.267697501	1715.63516403	376.0	5.19328356523	0.248855504113	0.0465150474978	1050.68620698	422.237945759	1804.73296304	331.808810302	-2.94076894688	-0.0448972358303
898.367466526	441.267697501	1715.63516403	376.0	-2.68090045146	-0.274833512954	-0.0513707500848	835.016319358	444.183537319	1669.64069317	390.440836492	-4.62360749212	-0.0705894273607
898.367466526	441.267697501	1715.63516403	376.0	2.28294972141	-0.167054381474	-0.0312251180326	878.000770114	443.216963885	1754.80225222	433.584518226	-3.98420190952	-0.060827510069
898.367466526	441.267697501	1715.63516403	376.0	17.8881783466	0.764475367188	0.142892591998	1120.40954992	518.900589812	2022.53104195	383.220902214	1.1394090933	0.0173955586763
898.367466526	441.267697501	1715.63516403	376.0	7.80058776068	0.218656755168	0.0408704215267	1044.69420254	355.204189833	1849.46479065	449.566398275	-3.61815625049	-0.055239026725
898.367466526	441.267697501	1715.63516403	376.0	-4.82369985251	-0.149278534999	-0.0279025299064	890.265603068	357.129891779	1632.87807315	385.482578303	-5.43385568141	-0.0829596287238
898.367466526	441.267697501	1715.63516403	376.0	5.36294909676	0.25638201511	0.0479218719831	1048.67378854	455.094556885	1807.64380456	303.875459132	-2.50964883639	-0.0383152494106
898.367466526	441.267697501	1715.63516403	376.0	-0.944750758876	0.14238247006	0.0266135458056	1014.54333956	346.695255884	1699.4266878	338.188092356	-4.70151550538	-0.0717788626776
898.367466526	441.267697501	1715.63516403	376.0	-0.177346131643	-0.122336242746	-0.0228665874292	899.298002776	387.702739456	1712.59255143	425.591809199	-4.67330162919	-0.0713481164762
898.367466526	441.267697501	1715.63516403	376.0	-3.36101026725	-0.226345993004	-0.0423076622438	856.715951961	382.697751325	1657.97249002	418.558786729	-5.16993610483	-0.0789303222111
898.367466526	441.267697501	1715.63516403	376.0	-13.2967730285	-0.637745716481	-0.119204806819	680.811744134	435.70837693	1487.51105027	370.990929204	-6.20882648171	-0.0947912439955
898.367466526	441.267697501	1715.63516403	376.0	15.0010242503	0.665622850415	0.124415486059	1095.04526343	543.98076203	1972.99801103	333.971985573	0.872230940298	0.0133165029053
898.367466526	441.267697501	1715.63516403	376.0	2.87780635577	0.00346882032223	0.000648377630323	951.622377445	384.585291545	1765.00782182	428.800152829	-4.20228931008	-0.0641570887035
898.367466526	441.267697501	1715.63516403	376.0	-1.3496815181	-0.204885400201	-0.0382963364862	862.277650431	475.740129558	1692.4795533	354.461773311	-4.08045303125	-0.0622969928435
898.367466526	441.267697501	1715.63516403	376.0	14.0798533715	0.389966797171	0.0728909901255	1095.88457812	469.317041621	1957.19407951	391.992459767	-0.942033398156	-0.0143821892848
898.367466526	441.267697501	1715.63516403	376.0	-3.02157672446	-0.610318036163	-0.114078137601	694.147166764	524.493501914	1663.79593123	445.155262557	-4.49694963742	-0.0686557196553
898.367466526	441.267697501	1715.63516403	376.0	5.44332653416	-0.188738032995	-0.0352781370085	866.291505358	499.487696903	1809.02278814	443.243585878	-3.16517425551	-0.0483232710765
898.367466526	441.267697501	1715.63516403	376.0	7.81700878383	-0.0326462096708	-0.00610209526557	926.755171115	523.90635838	1849.7465155	399.084986002	-2.2814191448	-0.0348308266381
898.367466526	441.267697501	1715.63516403	376.0	5.94248664116	0.276785090379	0.051735530912	1071.33672377	346.581028888	1817.58655446	399.668801802	-3.69932643019	-0.0564782661098
898.367466526	441.267697501	1715.63516403	376.0	-0.77717361055	0.174830284003	0.0326785577575	1028.56511076	346.07414044	1702.30170028	327.66244908	-4.63191018375	-0.0707161860115
898.367466526	441.267697501	1715.63516403	376.0	-6.5291273541	-0.47266503627	-0.0883486049103	754.758428081	397.526765136	1603.61915924	451.333966018	-5.65748570186	-0.0863738275092
898.367466526	441.267697501	1715.63516403	376.0	-10.2093382297	-0.45575983771	-0.0851887547121	761.668392575	335.262762982	1540.48016734	443.549011786	-6.43276955296	-0.0982102221826
898.367466526	441.267697501	1715.63516403	376.0	-10.508880428	-0.347632466609	-0.0649780311419	807.78949512	335.940345752	1535.34111606	391.611275187	-6.36639672615	-0.0971968965825
898.367466526	441.267697501	1715.63516403	376.0	-0.763302459128	0.0890310321843	0.016641314427	986.346477857	413.945790001	1702.53967863	302.247410771	-4.11653485527	-0.0628478603857
898.367466526	441.267697501	1715.63516403	376.0	7.34474090886	0.323796761074	0.0605227590792	1088.27947579	372.530475832	1841.64412177	380.834170143	-3.10528673882	-0.0474089578446
898.367466526	441.267697501	1715.63516403	376.0	14.8704321278	0.715024540743	0.133649446868	1100.04496949	539.586217786	1970.75752665	331.126339379	0.902601857266	0.013780181027
898.367466526	441.267697501	1715.63516403	376.0	-7.59443656997	-0.330244861304	-0.0617280114587	814.462165771	355.976514678	1585.34233972	414.903659274	-5.91318675036	-0.0902776603108
898.367466526	441.267697501	1715.63516403	376.0	2.99494968501	-0.150825049354	-0.0281915980101	881.654180257	510.063747824	1767.01757397	375.299645887	-3.1786478869	-0.0485289753725
898.367466526	441.267697501	1715.63516403	376.0	-10.5031075481	-0.427140978467	-0.0798394352274	774.413464065	418.243410534	1535.44015762	342.783283018	-5.87684873044	-0.0897228813807
898.367466526	441.267697501	1715.63516403	376.0	-5.61673177832	-0.228323182713	-0.0426772304136	853.425960772	480.629273286	1619.27253857	285.21730451	-4.6265980009	-0.0706350839832
898.367466526	441.267697501	1715.63516403	376.0	-7.19088330075	-0.115556861615	-0.021599413386	906.109526227	331.224567331	1592.26584152	354.931747957	-5.87066742623	-0.0896285103241
898.367466526	441.267697501	1715.63516403	376.0	-4.22578743321	-0.216716338981	-0.0405077269123	859.828965087	422.395742061	1643.13606887	360.911361718	-4.89700833302	-0.0747634860003
898.367466526	441.267697501	1715.63516403	376.0	3.03656701402	0.0550993934875	0.0102989520537	965.338362492	487.770344959	1767.7315755	314.622868048	-2.9527350869	-0.0450799249909
898.367466526	441.267697501	1715.63516403	376.0	-9.93766210257	-0.64456000572	-0.120478505742	675.079993126	404.756656216	1545.14113851	465.304489171	-6.08947591087	-0.0929690978758
898.367466526	441.267697501	1715.63516403	376.0	2.79891111495	-0.406602338204	-0.0760004370476	779.435546953	520.498435107	1763.65426732	463.720285265	-3.64798288348	-0.0556943951676
898.367466526	441.267697501	1715.63516403	376.0	7.87642599359	0.341303519764	0.0637950504231	1075.6724553	475.361599562	1850.76589804	299.731843175	-1.66004802338	-0.0253442446317
898.367466526	441.267697501	1715.63516403	376.0	5.49009508292	0.116802002747	0.0218321500462	997.18383341	409.210800256	1809.82516581	403.430532143	-3.43634821446	-0.0524633315185
898.367466526	441.267697501	1715.63516403	376.0	5.61115796794	0.199468621835	0.0372838545486	1023.7489721	473.846232407	1811.90216323	314.306958723	-2.42987962926	-0.03709739892
898.367466526	441.267697501	1715.63516403	376.0	-7.02945858691	-0.525635703268	-0.0982496641623	730.522050764	409.586992115	1595.03530067	454.926257789	-5.67207691745	-0.0865965941595
898.367466526	441.267697501	1715.63516403	376.0	6.61963052913	0.122423783018	0.0228829500969	996.268984649	443.578379494	1829.20387311	389.35650897	-2.9117307844	-0.0444539051054
898.367466526	441.267697501	1715.63516403	376.0	6.83244677852	0.0935467402471	0.0174853720088	982.49899182	464.28391446	1832.85502352	386.072117243	-2.72569498209	-0.0416136638487
898.367466526	441.267697501	1715.63516403	376.0	-7.80019308745	-0.420454557754	-0.0785896369634	776.37861905	352.932397758	1581.81230856	452.501291748	-6.05328172123	-0.0924165148279
898.367466526	441.267697501	1715.63516403	376.0	7.00652980898	0.358047240121	0.0669247177796	1089.18057304	443.532261757	1835.84165321	303.128818411	-2.11039392157	-0.0322197545278
898.367466526	441.267697501	1715.63516403	376.0	-9.5457524992	-0.562376927172	-0.105117182649	716.885304265	501.209391753	1551.86487748	333.770181462	-5.31158336419	-0.0810928757892
898.367466526	441.267697501	1715.63516403	376.0	-2.75205098305	-0.0932114130188	-0.0174226940222	910.312155083	427.607729714	1668.42000963	330.500124833	-4.51669416614	-0.0689571628418
898.367466526	441.267697501	1715.63516403	376.0	-4.04916398915	-0.152684940124	-0.0285392411447	885.639301537	436.977198477	1646.16628278	323.549782767	-4.67402339927	-0.0713591358668
898.367466526	441.267697501	1715.63516403	376.0	-12.1233000116	-0.634549688403	-0.118607418393	683.562385333	469.346999798	1507.64356599	354.734180858	-5.87225219429	-0.0896527052564
898.367466526	441.267697501	1715.63516403	376.0	11.7609727613	0.369530588471	0.0690711380321	1088.63862052	468.54849477	1917.41054835	360.223433062	-1.24401496118	-0.0189925948271
898.367466526	441.267697501	1715.63516403	376.0	16.2129087849	0.505206075076	0.0944310420704	1085.52153822	543.770226897	1993.78952825	364.49776314	0.653911302108	0.00998337865814
898.367466526	441.267697501	1715.63516403	376.0	-4.65961862598	-0.29746423971	-0.0556007924691	826.255811267	441.23934667	1635.69310837	368.197950432	-4.88981375717	-0.0746536451477
898.367466526	441.267697501	1715.63516403	376.0	0.39585594105	0.241465047786	0.0451336537918	1058.22038306	335.192211737	1722.42660775	329.014012959	-4.47581679525	-0.0683330808436
898.367466526	441.267697501	1715.63516403	376.0	-10.5213337902	-0.636445147457	-0.118961709805	681.888482837	459.613831535	1535.1274618	393.625147426	-5.74856053101	-0.0877642829161
898.367466526	441.267697501	1715.63516403	376.0	5.22395397378	0.141860851558	0.0265160470201	1003.76370323	450.451231001	1805.25915535	351.044221118	-2.90861289888	-0.0444063037996
898.367466526	441.267697501	1715.63516403	376.0	-10.1455241084	-0.328867309765	-0.0614705251898	814.614664424	430.911020418	1541.57498485	296.049300006	-5.70634545347	-0.0871197779155
898.367466526	441.267697501	1715.63516403	376.0	-14.3912042727	-0.44693696711	-0.0835396200207	766.761772847	382.205014535	1468.734603	319.767815615	-6.61216316992	-0.100949056029
898.367466526	441.267697501	1715.63516403	376.0	-5.48528991084	-0.47146928819	-0.0881251005962	755.349249354	435.689098545	1621.52760147	430.489253569	-5.25390977972	-0.0802123630491
898.367466526	441.267697501	1715.63516403	376.0	-7.26174428177	-0.467477556505	-0.0873789825243	757.218037376	417.170737913	1591.05012561	416.661350318	-5.56144697689	-0.0849075874334
898.367466526	441.267697501	1715.63516403	376.0	12.9866642265	0.411507357617	0.076917263106	1096.73003981	486.10686207	1938.43894213	355.602040252	-0.669941048386	-0.0102281076089
898.367466526	441.267697501	1715.63516403	376.0	-5.82993938175	-0.498340464081	-0.0931477502956	744.327677545	471.220759549	1615.61467395	400.066236858	-5.03459630913	-0.0768640657883
898.367466526	441.267697501	1715.63516403	376.0	-1.60978865577	-0.319919059956	-0.0597979551319	815.220614271	503.876802682	1688.01706378	368.919646828	-4.03777211956	-0.0616453758712
898.367466526	441.267697501	1715.63516403	376.0	-14.710509776	-0.45809256472	-0.0856247784523	761.955808057	362.467864943	1463.2564855	338.832812501	-6.75334683922	-0.103104531897
898.367466526	441.267697501	1715.63516403	376.0	-4.68336641129	-0.39463919352	-0.0737643352373	786.600153447	430.012663268	1635.28568301	418.6728663	-5.11962795252	-0.0781622588171
898.367466526	441.267697501	1715.63516403	376.0	17.1512593853	0.355492531219	0.066447202097	1070.20371655	523.463252777	2009.88820111	416.221231785	-0.0846505498162	-0.00129237480635
898.367466526	441.267697501	1715.63516403	376.0	4.51314129043	0.106165818575	0.0198440782384	997.763175229	341.370410728	1793.06420301	453.93061705	-4.32123750986	-0.0659730917536
898.367466526	441.267697501	1715.63516403	376.0	-14.4178338487	-0.538046515673	-0.100569442182	725.9935055	388.047435005	1468.27773663	354.236796122	-6.5881060142	-0.100581771209
898.367466526	441.267697501	1715.63516403	376.0	-9.06417634476	-0.457490214379	-0.0855121896035	761.62339397	499.934140406	1560.12696733	298.569432951	-5.18274075216	-0.0791258130101
898.367466526	441.267697501	1715.63516403	376.0	7.40724885733	-0.05283463907	-0.00987563347103	921.643179225	479.993050387	1842.71653011	441.080300498	-2.89436964433	-0.0441888495318
898.367466526	441.267697501	1715.63516403	376.0	-20.1690617426	-0.639743085217	-0.11957814677	675.327327062	338.162607887	1369.60764852	356.117713567	-7.54581071886	-0.115203217082
898.367466526	441.267697501	1715.63516403	376.0	10.3448038454	0.106519939484	0.0199102690624	988.094020677	451.703193681	1893.11425645	453.31704209	-2.56153965622	-0.0391074756675
898.367466526	441.267697501	1715.63516403	376.0	-0.472976209559	-0.0727891118674	-0.0136054414705	921.032894578	368.962016105	1707.52061786	417.525707174	-4.79761688235	-0.0732460592725
898.367466526	441.267697501	1715.63516403	376.0	1.21401538385	0.373192992428	0.0697556995192	1114.27729205	338.25163274	1736.46323885	283.934314059	-4.03815807757	-0.0616512683599
898.367466526	441.267697501	1715.63516403	376.0	-2.42698407027	-0.282948618687	-0.052887592278	831.328049279	458.051513398	1673.99697189	384.617409215	-4.48437842797	-0.0684637927934
898.367466526	441.267697501	1715.63516403	376.0	-1.9712488162	-0.0199079690974	-0.00372111571913	940.457622261	427.411157199	1681.81572617	313.946946706	-4.31877227604	-0.065935454596
898.367466526	441.267697501	1715.63516403	376.0	-6.2840361077	-0.274198885104	-0.0512521280568	836.692257878	416.595886772	1607.82403084	354.535886193	-5.24773574027	-0.0801181029049
898.367466526	441.267697501	1715.63516403	376.0	-0.244642937742	-0.196108894077	-0.0366558680518	865.250913524	484.866406411	1711.43798376	361.320663826	-3.85759483143	-0.0588945775791
898.367466526	441.267697501	1715.63516403	376.0	-0.479434620597	-0.207945875791	-0.0388683879984	860.857211178	475.418051003	1707.40981509	371.134552907	-3.99448814196	-0.0609845517857
898.367466526	441.267697501	1715.63516403	376.0	-1.58454869426	-0.419292940011	-0.0783725121516	775.619247395	485.337615327	1688.45008944	427.493226715	-4.38434628349	-0.0669365844807
898.367466526	441.267697501	1715.63516403	376.0	-3.41339004094	-0.203869573747	-0.0381064623825	864.69766621	430.258913718	1657.0738442	362.117264271	-4.72096888996	-0.0720758609153
898.367466526	441.267697501	1715.63516403	376.0	17.3331825189	0.333532444652	0.0623425130191	1056.75377543	546.385530726	2013.00933837	409.870032214	0.148731589647	0.00227071129233
898.367466526	441.267697501	1715.63516403	376.0	-7.40966424903	-0.204252035831	-0.0381779506226	866.626621621	391.515103342	1588.51235863	330.370633671	-5.51456664983	-0.0841918572494
898.367466526	441.267697501	1715.63516403	376.0	11.7457964702	0.132897517682	0.0248406575107	994.074908139	496.858395535	1917.15017857	426.216874891	-1.78377991155	-0.0272332810923
898.367466526	441.267697501	1715.63516403	376.0	-1.8789417233	-0.411452289733	-0.0769069700436	778.796071397	490.006403743	1683.39937911	414.59690397	-4.35308244515	-0.0664592739718
898.367466526	441.267697501	1715.63516403	376.0	-13.7797339061	-0.637220462085	-0.119106628427	684.279990842	510.944928739	1479.22520362	284.000284043	-5.90980185625	-0.0902259825381
898.367466526	441.267697501	1715.63516403	376.0	13.4846665356	0.0292008682439	0.00545810621382	947.41689965	551.460785669	1946.98284486	448.105159545	-1.29750075572	-0.0198091718431
898.367466526	441.267697501	1715.63516403	376.0	-2.74780673716	-0.0651546183832	-0.0121784333427	922.614570673	414.398869949	1668.4928254	331.479384783	-4.59566906592	-0.0701628865026
898.367466526	441.267697501	1715.63516403	376.0	13.2313618709	0.3859868773	0.0721470798691	1109.32010214	399.993681826	1942.63706096	433.323276994	-2.03125773475	-0.0310115684695
898.367466526	441.267697501	1715.63516403	376.0	-3.20163664293	-0.322816542837	-0.0603395407172	815.495362483	445.368466631	1660.70675996	399.842930842	-4.73869085199	-0.0723464252212
898.367466526	441.267697501	1715.63516403	376.0	-13.1827655278	-0.569130840194	-0.106379596298	713.139110315	446.56128292	1489.46700304	329.766609806	-6.12201267588	-0.0934658423798
898.367466526	441.267697501	1715.63516403	376.0	13.6886206941	0.402799401679	0.0752896077905	1109.24387719	433.490486188	1950.48195413	407.747590752	-1.43963866402	-0.0219792162446
898.367466526	441.267697501	1715.63516403	376.0	3.05595185181	0.0871821025719	0.0162957201069	989.62424099	346.933993303	1768.06414859	431.5059143	-4.41650389524	-0.0674275403853
898.367466526	441.267697501	1715.63516403	376.0	9.62824738181	0.128760915124	0.0240674607709	991.781602618	505.803277847	1880.82076179	383.235881324	-1.85570112108	-0.0283313148256
898.367466526	441.267697501	1715.63516403	376.0	-2.15596589922	-0.276370275934	-0.0516579955018	834.730911411	422.816027224	1678.64665494	421.0997163	-4.7724892895	-0.0728624319007
898.367466526	441.267697501	1715.63516403	376.0	-5.62465680292	-0.272960288919	-0.0510206147512	837.866600112	376.775612744	1619.13657406	404.494361205	-5.49536841687	-0.083898754456
898.367466526	441.267697501	1715.63516403	376.0	-9.10651106768	-0.0822204287852	-0.0153683044458	920.511643061	336.651905457	1559.40065793	302.237109416	-6.06657640536	-0.0926194871048
898.367466526	441.267697501	1715.63516403	376.0	7.93142932707	0.197388531029	0.0368950525287	1031.16437496	402.352968289	1851.70955457	418.192211324	-3.08453233195	-0.0470920966711
898.367466526	441.267697501	1715.63516403	376.0	2.46444475061	-0.370776190956	-0.0693039609263	793.900104894	508.417050794	1757.91604477	455.598889078	-3.72070614832	-0.0568046740202
898.367466526	441.267697501	1715.63516403	376.0	11.9061283538	0.132706542454	0.0248049612063	991.467451865	518.652046531	1919.90088874	409.781390344	-1.48741704018	-0.022708657102
898.367466526	441.267697501	1715.63516403	376.0	2.64681257181	0.216257944706	0.0404220457394	1045.36548465	350.885364428	1761.04481123	364.793962153	-4.11877145557	-0.0628820069552
898.367466526	441.267697501	1715.63516403	376.0	13.789681947	0.452848614868	0.08464460091	1100.06263574	499.487670575	1952.21579652	352.665490198	-0.233329056033	-0.00356227566463
898.367466526	441.267697501	1715.63516403	376.0	2.6275177196	-0.159264224743	-0.0297690139706	880.624950523	456.146895659	1760.71378197	423.941935784	-3.80218760306	-0.0580486656956
898.367466526	441.267697501	1715.63516403	376.0	5.81618469839	-0.0021255005518	-0.000397289822767	946.329092391	421.969893401	1815.41967392	447.120688124	-3.56424540686	-0.05441596041
898.367466526	441.267697501	1715.63516403	376.0	13.2410049638	0.381213948597	0.071254943663	1074.25263905	524.553646381	1942.80250126	343.996215829	-0.263121428063	-0.00401712103914
898.367466526	441.267697501	1715.63516403	376.0	-14.2452735369	-0.404050925161	-0.0755235374133	784.576132412	403.711125966	1471.23824202	282.950983638	-6.50262718793	-0.0992767509608
898.367466526	441.267697501	1715.63516403	376.0	11.1642190969	0.579163715803	0.10825490015	1083.96758624	540.441808189	1907.17243264	282.763038208	0.224223973572	0.00342326677209
898.367466526	441.267697501	1715.63516403	376.0	13.7743776677	0.325220991674	0.0607889704064	1077.72806986	442.356344132	1951.95323092	431.86881693	-1.64937883946	-0.0251813563276
898.367466526	441.267697501	1715.63516403	376.0	-13.6378504308	-0.57956394545	-0.10832970943	709.490198403	481.293778879	1481.65940642	290.875429138	-6.02651724445	-0.0920078968619
898.367466526	441.267697501	1715.63516403	376.0	10.8256577951	0.383164038362	0.0716194464229	1084.00623465	495.633694172	1901.3639559	321.724027073	-0.876763761957	-0.0133857062894
898.367466526	441.267697501	1715.63516403	376.0	-9.08232771609	-0.632731368643	-0.118267545541	683.721892751	470.844309497	1559.81555602	405.24935377	-5.51861380145	-0.0842536458236
898.367466526	441.267697501	1715.63516403	376.0	3.43862349773	0.134916473886	0.025218032502	1008.64243246	368.124255707	1774.62939791	397.862709742	-4.04309254485	-0.0617266037382
898.367466526	441.267697501	1715.63516403	376.0	5.69987111665	0.131619588197	0.0246017921864	999.270400434	452.999149273	1813.42415721	361.154607501	-2.8592437791	-0.0436525767802
898.367466526	441.267697501	1715.63516403	376.0	3.99836876332	-0.0722048711723	-0.0134962376023	916.702881442	441.142209254	1784.23258452	426.387493821	-3.65873887534	-0.0558586087838
898.367466526	441.267697501	1715.63516403	376.0	-12.9824622867	-0.551158636351	-0.10302030586	720.287339282	411.628817954	1492.90347588	360.987318645	-6.28212857353	-0.0959103599012
898.367466526	441.267697501	1715.63516403	376.0	8.4627582334	0.0760155497693	0.0142085139756	975.062762181	463.498005141	1860.82522013	422.264452804	-2.64866766364	-0.0404376742541
898.367466526	441.267697501	1715.63516403	376.0	3.54820303786	-0.0977219740389	-0.01826578954	903.983310038	487.989816945	1776.50938304	384.536256052	-3.2443593144	-0.0495322032733
898.367466526	441.267697501	1715.63516403	376.0	0.83945439725	-0.151350763745	-0.0282898623822	886.566198334	396.051997548	1730.03713885	447.41894297	-4.55826100701	-0.0695917710993
898.367466526	441.267697501	1715.63516403	376.0	11.7152155533	0.213109987662	0.0398336425536	1029.22071856	470.479145649	1916.6255216	416.92565739	-1.85162430719	-0.0282690733922
898.367466526	441.267697501	1715.63516403	376.0	3.61633189757	0.0801095206143	0.0149737421709	986.263740168	349.079745197	1777.67822571	442.334740345	-4.36354749648	-0.0666190457478
898.367466526	441.267697501	1715.63516403	376.0	6.83818316533	-0.112465237554	-0.0210215397298	896.011803506	511.387675078	1832.95343899	425.553960408	-2.72737591073	-0.0416393268814
898.367466526	441.267697501	1715.63516403	376.0	2.32449102707	-0.18318124586	-0.0342394852075	871.814721286	429.619422345	1755.51494947	454.08080584	-4.15764117611	-0.0634754378032
898.367466526	441.267697501	1715.63516403	376.0	5.11017595926	-0.0810349456126	-0.0151467188061	909.464256897	503.40261401	1803.30713973	390.440268821	-2.8889152945	-0.0441055770153
898.367466526	441.267697501	1715.63516403	376.0	-8.19181740656	-0.547732576388	-0.10237992082	723.587125431	519.781388941	1575.09346403	331.724949655	-4.99863706275	-0.0763150696604
898.367466526	441.267697501	1715.63516403	376.0	3.30826091688	-0.191006433323	-0.0357021370698	867.20826526	463.717025904	1772.39285163	441.467560471	-3.7336760548	-0.0570026878595
898.367466526	441.267697501	1715.63516403	376.0	-1.1510643012	-0.250319463627	-0.0467886847902	844.806164775	439.694803632	1695.88710011	411.386131709	-4.47828547391	-0.0683707705941
898.367466526	441.267697501	1715.63516403	376.0	-8.35213735916	-0.619191728014	-0.115736771591	691.714222875	526.804161435	1572.34295855	353.824574235	-5.03384512315	-0.0768525973
898.367466526	441.267697501	1715.63516403	376.0	4.32628689934	0.0809874054902	0.0151378328019	986.74772597	343.764607716	1789.85846337	459.346129683	-4.36630405066	-0.0666611305445
898.367466526	441.267697501	1715.63516403	376.0	-19.046529028	-0.477574917764	-0.089266339769	753.906886498	331.307818889	1388.8662145	303.651509108	-7.51339806546	-0.114708367412
898.367466526	441.267697501	1715.63516403	376.0	11.5372154325	0.146198258415	0.0273267772739	992.498718955	549.060413968	1913.57168894	372.012556014	-1.07936971522	-0.0164789269499
898.367466526	441.267697501	1715.63516403	376.0	-12.3652774177	-0.561902805671	-0.105028561808	713.591248395	379.187843095	1503.49211652	410.713025029	-6.41740604406	-0.0979756647949
898.367466526	441.267697501	1715.63516403	376.0	9.32427746982	0.0905190535652	0.0169194492645	972.972580032	539.569232004	1875.60574709	363.063935054	-1.58644510964	-0.024220536025
898.367466526	441.267697501	1715.63516403	376.0	-8.39312846295	-0.574853555782	-0.107449262763	707.030071946	394.739477162	1571.63970075	469.870151646	-5.96056047396	-0.0910009232666
898.367466526	441.267697501	1715.63516403	376.0	-0.294217435184	-0.0599116981277	-0.0111984482482	927.66377204	341.293491686	1710.58746625	441.630202524	-5.03292280715	-0.0768385161398
898.367466526	441.267697501	1715.63516403	376.0	4.7507322292	-0.348448629893	-0.0651305850266	801.618225068	546.190464188	1797.1403967	449.331707444	-3.08403105995	-0.0470844436633
898.367466526	441.267697501	1715.63516403	376.0	9.62841754874	0.101312877472	0.0189369864434	986.592717523	446.343015	1880.82368123	447.887948709	-2.69796798693	-0.0411903509455
898.367466526	441.267697501	1715.63516403	376.0	-5.80127631377	-0.424451916508	-0.0793368068239	774.621370304	423.04498959	1616.10642763	418.440067731	-5.32267766979	-0.0812622545007
898.367466526	441.267697501	1715.63516403	376.0	-18.8818066901	-0.562556252125	-0.105150701332	713.962706019	359.314840765	1391.69224885	318.414702064	-7.32369808925	-0.111812184569
898.367466526	441.267697501	1715.63516403	376.0	-1.7081416721	-0.220284998008	-0.0411747659827	857.022082602	447.589853399	1686.32968485	381.717748848	-4.4068269589	-0.0672798008993
898.367466526	441.267697501	1715.63516403	376.0	5.24265099704	0.185785994493	0.0347263541109	1025.47853601	415.860938378	1805.57992806	364.240453675	-3.19214845768	-0.0487350909569
898.367466526	441.267697501	1715.63516403	376.0	-1.6021063323	-0.175608454389	-0.0328240101661	872.644861625	510.176803702	1688.14886442	305.327199098	-3.75393522111	-0.0573119881086
898.367466526	441.267697501	1715.63516403	376.0	-1.61793174318	-0.317593696727	-0.0593633077994	816.329666944	495.450234976	1687.87735811	376.09745619	-4.11295629606	-0.0627932258941
898.367466526	441.267697501	1715.63516403	376.0	-2.92797456836	-0.259298822467	-0.04846706962	843.147946458	364.998587888	1665.40180274	457.255268392	-5.33984616241	-0.0815243688917
898.367466526	441.267697501	1715.63516403	376.0	-0.96059533324	-0.288703956512	-0.0539633563575	827.208558915	517.98230071	1699.15485271	353.963993081	-3.78233325686	-0.0577455459063
898.367466526	441.267697501	1715.63516403	376.0	-7.04305734802	-0.334572655763	-0.0625369450025	811.514421299	443.788872148	1594.80199554	339.498702094	-5.19225948901	-0.0792711372368
898.367466526	441.267697501	1715.63516403	376.0	-0.279642167939	-0.0556956272892	-0.0104103976242	927.807048402	377.836883841	1710.83752466	405.193592417	-4.66292553505	-0.0711897028251
898.367466526	441.267697501	1715.63516403	376.0	6.02172998818	0.395016900212	0.0738349346191	1110.69596446	407.872013281	1818.94608119	300.378103451	-2.54306228586	-0.03882537841
898.367466526	441.267697501	1715.63516403	376.0	7.1860197245	-0.257183316359	-0.0480716479176	836.980953662	546.117979099	1838.92104531	455.822112554	-2.67137444049	-0.040784342603
898.367466526	441.267697501	1715.63516403	376.0	-9.73444756859	-0.545065223364	-0.101881350162	723.873792721	463.113905227	1548.62755852	361.639860568	-5.57069575475	-0.0850487901489
898.367466526	441.267697501	1715.63516403	376.0	8.89661671377	-0.16156818474	-0.030199660699	874.459297318	541.447899881	1868.26864878	452.361451577	-2.34441041032	-0.0357925253484
898.367466526	441.267697501	1715.63516403	376.0	-17.2857202927	-0.580515574071	-0.108507583939	703.350060228	334.871469276	1419.07526833	380.853738826	-7.21732808037	-0.110188214967
898.367466526	441.267697501	1715.63516403	376.0	4.77667639622	-0.0338973299173	-0.00633594951724	925.057863773	544.544007255	1797.58550395	327.983632924	-2.34805812274	-0.0358482156144
898.367466526	441.267697501	1715.63516403	376.0	6.14147809225	0.121647247607	0.0227378032911	999.855000652	399.259455776	1821.00052177	421.88606534	-3.48612717022	-0.0532233155758
898.367466526	441.267697501	1715.63516403	376.0	-0.631104292168	-0.276758854345	-0.0517306269803	834.352734421	414.952270975	1704.80771687	455.502711472	-4.71888364998	-0.0720440251905
898.367466526	441.267697501	1715.63516403	376.0	-8.09904101338	-0.388290809815	-0.0725777214607	790.068134342	396.756922195	1576.68516845	389.860111915	-5.7141688638	-0.0872392192947
898.367466526	441.267697501	1715.63516403	376.0	10.634521473	0.0282855510456	0.00528701888702	948.407523283	543.489387155	1898.08475394	406.187843505	-1.61960366373	-0.024726773492
898.367466526	441.267697501	1715.63516403	376.0	15.6175427917	1.09696368854	0.205039941784	1119.51414972	536.906305264	1983.57521992	327.154764938	1.44041485386	0.0219910664712
898.367466526	441.267697501	1715.63516403	376.0	11.5837068719	0.477609577523	0.0892728182285	1081.62250997	532.831176585	1914.36931242	299.915625866	-0.0131301272852	-0.000200459958553
898.367466526	441.267697501	1715.63516403	376.0	-0.28377625802	-0.35085652242	-0.0655806583962	803.017793137	472.984676266	1710.76659876	434.764129355	-4.26278057778	-0.065080619508
898.367466526	441.267697501	1715.63516403	376.0	-3.58301279303	-0.443812222791	-0.0829555556619	766.198749625	419.193084312	1654.16373662	468.771902681	-5.19361169581	-0.0792917816155
898.367466526	441.267697501	1715.63516403	376.0	3.35050950657	-0.227376769041	-0.0425003306619	850.678313116	518.0836597	1773.1176833	404.35571048	-3.22658942391	-0.0492609072352
898.367466526	441.267697501	1715.63516403	376.0	6.53934985734	0.236199956541	0.0441495245871	1040.2646609	459.554231794	1827.82654968	328.007656989	-2.38581983346	-0.0364247302818
898.367466526	441.267697501	1715.63516403	376.0	-4.70899728554	-0.194955205352	-0.0364402252995	866.707293963	481.005861903	1634.84595072	287.132794858	-4.45746771343	-0.0680529421898
898.367466526	441.267697501	1715.63516403	376.0	-7.90842907106	-0.51385348814	-0.0960473809608	738.988204029	534.494077584	1579.95537396	306.473092348	-4.83049652366	-0.0737480385292
898.367466526	441.267697501	1715.63516403	376.0	16.7085706998	0.35116949825	0.0656391585513	1072.78916455	509.481922366	2002.29327836	420.022191442	-0.345575689831	-0.00527596473024
898.367466526	441.267697501	1715.63516403	376.0	-15.5557945996	-0.432138103085	-0.0807734772121	773.104083072	378.186717833	1448.75448183	297.463680927	-6.81093813617	-0.103983788338
898.367466526	441.267697501	1715.63516403	376.0	12.8258406309	0.193328735488	0.0361362122407	1018.87855066	488.234715997	1935.67979597	428.566529319	-1.60246485863	-0.0244651123455
898.367466526	441.267697501	1715.63516403	376.0	-3.92579745967	-0.0649926040623	-0.012148150292	926.088529209	350.18594795	1648.28280234	372.008325181	-5.29781989937	-0.0808827465553
898.367466526	441.267697501	1715.63516403	376.0	-8.20834253486	-0.469207486126	-0.0877023338552	756.539506391	399.322560509	1574.80995311	418.947886215	-5.78971855765	-0.0883926497351
898.367466526	441.267697501	1715.63516403	376.0	-5.22265485795	-0.403552084104	-0.0754302960943	783.090890984	421.434709024	1626.03346079	421.50786078	-5.25407134715	-0.0802148297274
898.367466526	441.267697501	1715.63516403	376.0	-4.91812297629	-0.00929223889153	-0.00173686708253	948.555364443	376.474598409	1631.25811684	306.228153983	-5.13555962787	-0.0784054905018
898.367466526	441.267697501	1715.63516403	376.0	12.6905292221	0.281432948895	0.0526042895131	1063.70928808	416.951619781	1933.35834586	452.697438002	-2.24992302833	-0.0343499698982
898.367466526	441.267697501	1715.63516403	376.0	2.79348405309	0.0145541322714	0.0027203985554	953.231213273	435.362291404	1763.56115874	374.967654065	-3.63797649178	-0.0555416258287
898.367466526	441.267697501	1715.63516403	376.0	4.8849349888	-0.0901158653697	-0.016844086985	906.464782576	492.976969531	1799.44282643	400.001074327	-3.04827195473	-0.0465385031257
898.367466526	441.267697501	1715.63516403	376.0	8.19275385	0.128703577635	0.0240567434831	1000.44377073	421.735187432	1856.19292998	434.013971818	-3.03085308141	-0.0462725661284
898.367466526	441.267697501	1715.63516403	376.0	-2.87489180243	-0.450248692726	-0.0841586341544	763.310133609	527.680651806	1666.31250934	375.321723922	-4.17504919284	-0.0637412090509
898.367466526	441.267697501	1715.63516403	376.0	-13.071409274	-0.591724619883	-0.110602732688	702.936880314	455.178106687	1491.37747009	333.262483087	-6.06383893681	-0.0925776936918
898.367466526	441.267697501	1715.63516403	376.0	0.813522911347	-0.213746713098	-0.0399526566539	859.054676488	448.565285304	1729.59224916	421.972287369	-4.14773020558	-0.0633241252761
898.367466526	441.267697501	1715.63516403	376.0	4.94899511212	0.189483665376	0.035417507547	1033.10114649	351.962352566	1800.54186444	415.478365377	-3.96180439067	-0.0604855632163
898.367466526	441.267697501	1715.63516403	376.0	-1.28641502953	-0.177683984846	-0.0332119597844	871.004066398	525.51344922	1693.56497542	297.047459806	-3.57895739869	-0.0546405709723
898.367466526	441.267697501	1715.63516403	376.0	0.47071869232	0.063114910836	0.0117971795955	978.852819625	364.819300792	1723.71097944	380.038859018	-4.50906916641	-0.0688407506322
898.367466526	441.267697501	1715.63516403	376.0	-5.82190631179	-0.211315364047	-0.0394981988874	864.479990384	349.006865905	1615.75249213	402.265635836	-5.67209038454	-0.086596799764
898.367466526	441.267697501	1715.63516403	376.0	-10.3191394574	-0.481893904616	-0.090073627031	751.782419984	408.711365471	1538.59637887	378.102593417	-5.95318582571	-0.090888333217
898.367466526	441.267697501	1715.63516403	376.0	2.57817649916	0.0164553687493	0.00307576985968	956.118847511	403.23740749	1759.86726664	400.511011636	-3.99993516927	-0.061067712508
898.367466526	441.267697501	1715.63516403	376.0	21.5673015475	0.634939331284	0.118680248838	1098.81270609	548.947416115	2085.65137331	437.891251106	1.45654357278	0.0222373064546
898.367466526	441.267697501	1715.63516403	376.0	-18.6006875626	-0.603413637287	-0.112787595755	696.276505306	398.894236993	1396.51522745	301.344485153	-7.11659205401	-0.108650260367
898.367466526	441.267697501	1715.63516403	376.0	8.02760458844	-0.014837291534	-0.00277332552038	933.138903607	531.383200216	1853.35957118	388.837467352	-2.12229723789	-0.0324014845479
898.367466526	441.267697501	1715.63516403	376.0	3.74653765822	-0.129097697659	-0.0241304107775	892.945931985	449.781102199	1779.91208152	437.185047341	-3.71238837622	-0.0566776851331
898.367466526	441.267697501	1715.63516403	376.0	9.12651367578	0.249371639837	0.0466115214648	1033.84774417	522.354966539	1872.2128419	316.010131188	-1.27903000727	-0.0195271756835
898.367466526	441.267697501	1715.63516403	376.0	5.97799894774	-0.239065003457	-0.0446850473752	845.221639809	522.330097424	1818.19581608	450.644078846	-2.98894218831	-0.045632705165
898.367466526	441.267697501	1715.63516403	376.0	9.73255423428	0.27127426682	0.0507054704337	1040.24409476	527.024504942	1882.61028683	315.341687125	-1.0671781774	-0.0162927966016
898.367466526	441.267697501	1715.63516403	376.0	13.602701121	0.378788881707	0.0708016601321	1089.34198422	479.313105954	1949.00788772	380.352797538	-0.887618925528	-0.0135514339775
898.367466526	441.267697501	1715.63516403	376.0	1.26949631372	-0.26044062046	-0.0486804898056	839.563039605	459.983627584	1737.41508919	437.868422002	-4.08525934002	-0.0623703716033
898.367466526	441.267697501	1715.63516403	376.0	-0.886779573424	-0.16542271403	-0.0309201334636	876.269038517	516.307936318	1700.42126184	307.844287003	-3.58876263843	-0.054790269289
898.367466526	441.267697501	1715.63516403	376.0	6.2504742689	0.338953189177	0.0633557362947	1084.91888627	430.480782023	1822.8704985	307.470830207	-2.43534005518	-0.0371807642013
898.367466526	441.267697501	1715.63516403	376.0	-5.19755931077	-0.479845052042	-0.0896906639331	752.064745714	500.443466363	1626.46400882	373.955796743	-4.70423466231	-0.0718203765238
898.367466526	441.267697501	1715.63516403	376.0	19.289428856	0.305121413582	0.0570320399218	1054.21357621	522.831236113	2046.57138842	469.526576095	-0.206094573694	-0.00314648204113
898.367466526	441.267697501	1715.63516403	376.0	-0.123880170685	-0.155693618504	-0.0291016109353	884.125214359	420.986868773	1713.50983226	408.397749126	-4.39882218749	-0.0671575906487
898.367466526	441.267697501	1715.63516403	376.0	2.88522817438	0.345312627076	0.0645444162759	1095.35363606	384.537979835	1765.13515315	285.243537254	-3.37615388881	-0.0515443341804
898.367466526	441.267697501	1715.63516403	376.0	-5.639521619	-0.528989481508	-0.0988765385997	730.196774187	468.849275829	1618.88154805	419.835498033	-5.07747780848	-0.0775187451676
898.367466526	441.267697501	1715.63516403	376.0	-7.64377529795	-0.102618438845	-0.0191810166065	911.702909026	332.153177017	1584.49586716	340.639781112	-5.90942876007	-0.0902202864133
898.367466526	441.267697501	1715.63516403	376.0	-2.89146312101	-0.0906967689536	-0.0169526670941	912.042273724	414.183603872	1666.02820597	339.802328372	-4.64916799388	-0.0709796640287
898.367466526	441.267697501	1715.63516403	376.0	-13.8695162972	-0.505217809303	-0.0944332353837	742.895088509	442.636547252	1477.68486535	292.153229591	-6.25269983944	-0.095461066251
898.367466526	441.267697501	1715.63516403	376.0	1.69956957449	0.258660805084	0.0483478140344	1059.05984207	389.855550836	1744.79357728	295.878184378	-3.69445394221	-0.0564038769803
898.367466526	441.267697501	1715.63516403	376.0	-0.801624898552	-0.379539768449	-0.0709420127942	791.804936958	445.376800124	1701.88220538	464.700468302	-4.62622584538	-0.0706294022195
898.367466526	441.267697501	1715.63516403	376.0	0.667862865061	0.156296793368	0.0292143539005	1012.24679967	429.298415684	1727.09325419	285.548038832	-3.64454750452	-0.0556419466338
898.367466526	441.267697501	1715.63516403	376.0	9.96269607435	0.041860930841	0.00782447305439	958.0270488	497.469707512	1886.55868116	431.061924851	-2.21065230256	-0.033750416833
898.367466526	441.267697501	1715.63516403	376.0	2.528864048	-0.0420216346823	-0.00785451115557	930.222930139	428.954894295	1759.02124488	399.843420451	-3.85292956436	-0.0588233521276
898.367466526	441.267697501	1715.63516403	376.0	-0.781304156245	-0.132983478442	-0.0248567249424	893.334744342	429.907464733	1702.23083518	378.988626109	-4.33531622975	-0.066188034042
898.367466526	441.267697501	1715.63516403	376.0	11.5488904451	0.130299838357	0.0243551099733	997.518992472	452.211888915	1913.77198956	464.04110817	-2.39314775165	-0.0365366068954
898.367466526	441.267697501	1715.63516403	376.0	-8.38648083444	-0.218887403076	-0.0409135332852	860.850267779	387.014420932	1571.75374981	323.889061096	-5.68557003308	-0.0868025959249
898.367466526	441.267697501	1715.63516403	376.0	8.82206081101	0.321147853987	0.0600276362593	1081.12242345	414.00081849	1866.98954149	371.866299554	-2.44880390749	-0.0373863191984
898.367466526	441.267697501	1715.63516403	376.0	-9.82885764616	-0.456614501275	-0.0853485049113	761.3256996	340.558527385	1547.00782603	445.123599042	-6.36131275729	-0.0971192787373
898.367466526	441.267697501	1715.63516403	376.0	10.5457250192	0.454818342029	0.0850127742109	1116.41315329	459.047637135	1896.56133076	321.100540336	-1.06197917272	-0.0162134224843
898.367466526	441.267697501	1715.63516403	376.0	11.1907823642	0.243572687554	0.0455276051504	1048.90103641	411.15241428	1907.6281614	447.574710704	-2.57121566865	-0.0392552010481
898.367466526	441.267697501	1715.63516403	376.0	6.79955654788	-0.0542619684878	-0.0101424240164	918.735189312	519.434549796	1832.29074716	394.121008052	-2.48329676011	-0.0379129276353
898.367466526	441.267697501	1715.63516403	376.0	-0.408659679432	-0.0304702982823	-0.00569538285651	940.767575254	331.262175846	1708.62405487	436.594303766	-5.09114901222	-0.0777274658354
898.367466526	441.267697501	1715.63516403	376.0	-4.1912350454	-0.295220475445	-0.0551813972795	826.832202187	452.694229701	1643.72886178	364.202429893	-4.7379633131	-0.0723353177572
898.367466526	441.267697501	1715.63516403	376.0	5.81701897482	0.251472968582	0.0470042931929	1058.27965509	366.976148553	1815.43398706	390.178183417	-3.53677163873	-0.0539965135684
898.367466526	441.267697501	1715.63516403	376.0	-14.5231082069	-0.387420026533	-0.0724149582305	791.580331312	392.242232464	1466.47161272	282.649048943	-6.60264815705	-0.100803788657
898.367466526	441.267697501	1715.63516403	376.0	-11.8011846658	-0.573404423717	-0.107178396956	712.857974522	517.052197883	1513.16989013	283.259717724	-5.56207165714	-0.0849171245365
898.367466526	441.267697501	1715.63516403	376.0	-9.80288604234	-0.635686690778	-0.118819942201	679.592010899	411.303100489	1547.453404	456.558292606	-6.01981227334	-0.0919055308907
898.367466526	441.267697501	1715.63516403	376.0	-8.37966800359	-0.257236573347	-0.0480816024947	843.347188078	443.646993825	1571.87063313	284.876451225	-5.32647373561	-0.0813202097039
898.367466526	441.267697501	1715.63516403	376.0	10.5146696744	0.164830528419	0.0308094445643	1004.92388035	511.969061794	1896.02853434	379.135592197	-1.57913731731	-0.0241089666765
898.367466526	441.267697501	1715.63516403	376.0	4.52363232751	-0.02329512675	-0.00435422929907	932.947793392	499.459881774	1793.24419093	360.836515763	-2.84856717414	-0.0434895751777
898.367466526	441.267697501	1715.63516403	376.0	-15.1665455226	-0.56931810723	-0.106414599482	710.845277236	380.375851123	1455.43257587	364.211447514	-6.72379883511	-0.10265341733
898.367466526	441.267697501	1715.63516403	376.0	-0.699956608881	0.0237811827847	0.00444508089433	962.185678296	367.562797294	1703.62646231	373.877986722	-4.66919444556	-0.0712854113826
898.367466526	441.267697501	1715.63516403	376.0	-17.0682714403	-0.477973779847	-0.0893408934294	753.543900275	337.456752306	1422.8058973	331.805244724	-7.19345219651	-0.109823697657
898.367466526	441.267697501	1715.63516403	376.0	10.1009215093	-0.00626088405405	-0.00117025870169	936.361317248	527.894828032	1888.93012533	424.67398005	-1.96657253926	-0.030024008233
898.367466526	441.267697501	1715.63516403	376.0	1.37958487782	0.0259312431816	0.00484696134235	956.085123874	463.035453812	1739.30380731	320.183229623	-3.47636150863	-0.0530742215058
898.367466526	441.267697501	1715.63516403	376.0	-12.8163927577	-0.445079905091	-0.0831925056245	766.94124586	349.564037757	1495.75262312	379.247339498	-6.58800829398	-0.100580279297
898.367466526	441.267697501	1715.63516403	376.0	-10.1697465623	-0.534827562772	-0.0999677687424	728.190955308	443.009339138	1541.15941591	369.959121467	-5.74715967797	-0.0877428958469
898.367466526	441.267697501	1715.63516403	376.0	-15.8986641837	-0.590725617033	-0.110416003184	700.546574908	376.636389249	1442.87209068	365.689126525	-6.83406936513	-0.104336936872
898.367466526	441.267697501	1715.63516403	376.0	15.8015202793	0.31192909515	0.0583045037664	1061.42748439	501.262121621	1986.73160239	424.041996374	-0.721087562999	-0.0110089704275
898.367466526	441.267697501	1715.63516403	376.0	-8.50685126078	-0.509318463042	-0.095199712718	737.709398369	380.4842703	1569.68863245	451.494963777	-6.00434432373	-0.0916693789883
898.367466526	441.267697501	1715.63516403	376.0	12.8824037449	0.30291214114	0.0566190918019	1068.59949162	444.72278071	1936.65021265	423.327940311	-1.77221249693	-0.0270566793425
898.367466526	441.267697501	1715.63516403	376.0	-7.16697726569	-0.488394941344	-0.091288774083	748.99019242	490.258382112	1592.67598186	353.427407327	-5.02049089059	-0.0766487158869
898.367466526	441.267697501	1715.63516403	376.0	-9.19457798406	-0.442489560862	-0.082708329133	767.818273503	404.178094104	1557.88975095	385.893383341	-5.82770850139	-0.0889726488761
898.367466526	441.267697501	1715.63516403	376.0	3.34963147325	0.0838946238494	0.0156812381027	977.998976029	475.511790549	1773.10261945	319.591852869	-2.9801107504	-0.0454978740519
898.367466526	441.267697501	1715.63516403	376.0	-0.439960722268	0.072819984562	0.0136112120677	980.122137094	407.384551269	1708.08704317	320.580354804	-4.16729407407	-0.0636228102912
898.367466526	441.267697501	1715.63516403	376.0	-6.73637536703	-0.485122268404	-0.0906770595148	750.093358316	446.664477261	1600.06353945	403.305703873	-5.30235440806	-0.0809519756956
898.367466526	441.267697501	1715.63516403	376.0	7.1375201745	0.151857134456	0.0283845111133	993.696678011	550.123063669	1838.08896998	294.269228301	-1.50376558692	-0.0229582532354
898.367466526	441.267697501	1715.63516403	376.0	-6.65378793969	-0.55990253629	-0.10465467968	715.494345425	442.260389362	1601.48043839	443.725703607	-5.42396070589	-0.0828085603953
898.367466526	441.267697501	1715.63516403	376.0	-12.1214946577	-0.346854250469	-0.0648325701811	808.110450747	390.133794704	1507.67453927	309.430293823	-6.23761327279	-0.0952307369892
898.367466526	441.267697501	1715.63516403	376.0	15.1597657091	0.340132425139	0.0635761542316	1069.72271375	506.660161953	1975.72143532	399.338559613	-0.555321134163	-0.00847818525439
898.367466526	441.267697501	1715.63516403	376.0	0.111182045274	0.145699473153	0.0272335463837	1016.1214373	341.923195618	1717.54264229	359.498009371	-4.62594201209	-0.0706250688868
898.367466526	441.267697501	1715.63516403	376.0	-10.501481501	-0.441316668151	-0.0824890968506	768.516614727	459.084003182	1535.46805465	307.867436743	-5.63581766611	-0.0860430178031
898.367466526	441.267697501	1715.63516403	376.0	1.35594788549	0.350457363816	0.0655060493113	1104.16393617	341.790955372	1738.89828276	292.943391217	-4.03753816663	-0.0616418040707
898.367466526	441.267697501	1715.63516403	376.0	13.1182344458	0.0864449660609	0.0161579375815	971.696355874	532.122101403	1940.69620708	436.877749801	-1.37990451283	-0.0210672444707
898.367466526	441.267697501	1715.63516403	376.0	0.710773473926	-0.544214834991	-0.101722399064	722.818916271	540.402452121	1727.82944368	464.60807529	-3.91398449389	-0.0597554884563
898.367466526	441.267697501	1715.63516403	376.0	12.3469034611	0.247602054079	0.0462807577717	1048.69780297	425.228508823	1927.46298147	453.536669676	-2.28687774629	-0.0349141640655
898.367466526	441.267697501	1715.63516403	376.0	-17.005722066	-0.532870018726	-0.0996018726591	727.302957083	346.102767019	1423.87901637	350.473292265	-7.1299199463	-0.108853739638
898.367466526	441.267697501	1715.63516403	376.0	-1.0306675323	-0.140063241902	-0.0261800452153	890.706920125	424.036140716	1697.95266942	383.209608578	-4.42895856901	-0.0676176880765
898.367466526	441.267697501	1715.63516403	376.0	-3.91970759106	-0.532578433581	-0.0995473707627	727.609287257	453.343268491	1648.38728227	467.43472652	-5.06542220279	-0.077334690119
898.367466526	441.267697501	1715.63516403	376.0	4.00855571279	-0.235145854894	-0.0439524962419	846.877132224	534.09704415	1784.40735541	403.433179031	-3.01267466135	-0.0459950329978
898.367466526	441.267697501	1715.63516403	376.0	6.75582425267	0.140649041242	0.0262895404191	1011.06544703	355.713835656	1831.54046053	464.761177843	-3.90564196509	-0.0596281216045
898.367466526	441.267697501	1715.63516403	376.0	8.98079748852	0.354066053446	0.0661805707375	1102.1831443	363.041477005	1869.71288375	404.48826245	-2.98357325296	-0.0455507366865
898.367466526	441.267697501	1715.63516403	376.0	10.5563422606	0.300511106371	0.0561703002564	1067.43387812	447.407066747	1896.74348388	381.902539014	-1.93092324617	-0.0294797442164
898.367466526	441.267697501	1715.63516403	376.0	2.63813971001	-0.13018311707	-0.0243332929103	894.492275006	407.151910442	1760.89601657	459.25183112	-4.26060526744	-0.0650474086632
898.367466526	441.267697501	1715.63516403	376.0	-7.25439107094	-0.59549752778	-0.111307949118	701.300182831	502.06557035	1591.17627988	387.810526697	-5.06254009589	-0.0772906884869
898.367466526	441.267697501	1715.63516403	376.0	-4.92141613591	-0.397741647638	-0.0743442332035	785.459653053	383.763601966	1631.20161823	461.978363211	-5.53639310409	-0.0845250855587
898.367466526	441.267697501	1715.63516403	376.0	10.3724019049	0.254400255013	0.0475514495352	1053.60435424	411.498318021	1893.58773846	428.485066206	-2.58859289011	-0.0395205021391
898.367466526	441.267697501	1715.63516403	376.0	-9.60954038006	-0.548846026681	-0.10258804237	721.934525347	457.176637316	1550.77051017	371.659347502	-5.5983189168	-0.0854705178138
898.367466526	441.267697501	1715.63516403	376.0	0.952224456124	-0.0717910054077	-0.0134188795155	920.239537907	387.439386259	1731.97186164	424.29293747	-4.48592824224	-0.0684874540801
898.367466526	441.267697501	1715.63516403	376.0	-11.618068043	-0.494263742507	-0.092385746263	746.354566282	395.554784321	1516.3115033	374.402152698	-6.19448060559	-0.094572222986
898.367466526	441.267697501	1715.63516403	376.0	-13.8560578375	-0.6060130849	-0.113273473813	697.317528451	477.569095881	1477.91576342	303.029139086	-6.07058645512	-0.0926807092385
898.367466526	441.267697501	1715.63516403	376.0	9.72448943588	0.0195206289419	0.00364871569008	949.344862846	494.50931397	1882.47192431	438.617747495	-2.33487795201	-0.0356469916338
898.367466526	441.267697501	1715.63516403	376.0	-5.67689039107	-0.397221972324	-0.0742470976307	785.27778004	488.44801713	1618.24043625	344.514639084	-4.74816843535	-0.0724911211504
898.367466526	441.267697501	1715.63516403	376.0	0.895544635224	0.288359071351	0.0538988918413	1076.06578887	354.772893133	1730.9994427	300.160760698	-4.10449230763	-0.0626640046967
898.367466526	441.267697501	1715.63516403	376.0	-9.58715294926	-0.128281190182	-0.0239777925574	900.802658558	341.528149799	1551.1545968	308.823788443	-6.11716492415	-0.093391830903
898.367466526	441.267697501	1715.63516403	376.0	7.03657360504	-0.00676517293278	-0.00126451830519	936.005686651	536.676434934	1836.35709514	363.674973553	-2.12888249621	-0.0325020228429
898.367466526	441.267697501	1715.63516403	376.0	-12.6939517706	-0.572766172201	-0.107059097608	710.575077211	425.733921591	1497.85326375	361.544264943	-6.1723923836	-0.0942349982229
898.367466526	441.267697501	1715.63516403	376.0	-7.19902759405	-0.443725115879	-0.0829392739961	766.89276174	487.053685152	1592.12611516	338.179668263	-5.00028739789	-0.0763402656166
898.367466526	441.267697501	1715.63516403	376.0	9.66420929908	-0.0377004994192	-0.00704682232134	924.705601084	518.517811477	1881.43773709	438.214324526	-2.212322011	-0.0337759085649
898.367466526	441.267697501	1715.63516403	376.0	-7.56606047572	-0.406952650944	-0.0760659160643	782.031351664	449.252189297	1585.82916997	354.545629013	-5.28582335785	-0.0806995932496
898.367466526	441.267697501	1715.63516403	376.0	-5.15121287618	-0.531782189348	-0.0993985400651	728.583383172	461.519828157	1627.25914455	437.15593322	-5.09742068546	-0.0778232165719
898.367466526	441.267697501	1715.63516403	376.0	9.38779026324	0.184468084537	0.0344800158013	1006.49359933	546.36762999	1876.69539491	323.834165584	-1.18727160071	-0.0181262839804
898.367466526	441.267697501	1715.63516403	376.0	-4.40999036163	-0.0829618586912	-0.015506889475	917.698538953	369.725654026	1639.97581865	352.551625673	-5.20442972347	-0.079456942343
898.367466526	441.267697501	1715.63516403	376.0	10.950284208	0.123470293839	0.0230785595961	995.508665995	444.991937202	1903.50209046	463.001487264	-2.55106484526	-0.0389475548895
898.367466526	441.267697501	1715.63516403	376.0	-10.1442021375	-0.545438142469	-0.101951054667	723.346900656	446.249248003	1541.59766505	372.001516387	-5.73003439363	-0.0874814411241
898.367466526	441.267697501	1715.63516403	376.0	5.25499664427	-0.157211013591	-0.0293852361852	878.040242409	521.538276188	1805.79173432	406.213215727	-2.85735288839	-0.0436237082197
898.367466526	441.267697501	1715.63516403	376.0	-10.848311237	-0.590686617891	-0.110408713624	700.318427283	396.866697319	1529.51772174	432.33259714	-6.17283789894	-0.0942417999839
898.367466526	441.267697501	1715.63516403	376.0	4.30624864513	0.128081319602	0.0239404335704	990.0281928	516.543540027	1789.51468003	282.942947206	-2.30420873936	-0.0351787593795
898.367466526	441.267697501	1715.63516403	376.0	-0.412695500006	-0.11135351123	-0.0208137404168	904.463423699	375.264762975	1708.55481491	428.826628234	-4.79697748495	-0.0732362974801
898.367466526	441.267697501	1715.63516403	376.0	-10.5430821387	-0.2284290993	-0.0426970279066	857.576624513	376.021759276	1534.75433948	301.155955695	-6.06683464382	-0.0926234296767
898.367466526	441.267697501	1715.63516403	376.0	-7.94955819831	-0.208341896601	-0.0389424105797	865.898263185	361.950294076	1579.24974819	351.401190931	-5.80105465619	-0.0885657199419
898.367466526	441.267697501	1715.63516403	376.0	-16.3948058575	-0.539992542879	-0.100933185585	723.050050566	335.017314732	1434.36010966	376.292744364	-7.11002172601	-0.108549950015
898.367466526	441.267697501	1715.63516403	376.0	-5.31083514641	-0.0869173070968	-0.0162462256256	914.262916237	410.526085984	1624.52060875	299.73160653	-4.9909572672	-0.0761978208732
898.367466526	441.267697501	1715.63516403	376.0	13.9160051559	0.337734711469	0.0631279834522	1058.94052979	538.876400506	1954.38304191	356.566111618	-0.20609798293	-0.00314653409053
898.367466526	441.267697501	1715.63516403	376.0	22.9629093659	0.64322758526	0.120229455189	1111.76320477	529.479603652	2109.59491179	468.35210337	1.39670736391	0.0213237765482
898.367466526	441.267697501	1715.63516403	376.0	1.34208297623	0.221131591545	0.0413330077654	1044.95443985	377.165359097	1738.6604115	316.540612549	-3.96309862172	-0.060505322469
898.367466526	441.267697501	1715.63516403	376.0	4.05345283665	0.159532371096	0.0298191347843	1010.95784645	450.937577418	1785.17762625	323.282202386	-2.98198350512	-0.0455264657271
898.367466526	441.267697501	1715.63516403	376.0	-13.6860655003	-0.449336285476	-0.0839880907431	765.769328215	408.28542583	1480.83221173	306.777457686	-6.38371799465	-0.0974613434297
898.367466526	441.267697501	1715.63516403	376.0	-1.54155215469	0.00393559179165	0.000735624633953	951.869533992	402.600522388	1689.18775319	334.717696809	-4.45862805833	-0.0680706573791
898.367466526	441.267697501	1715.63516403	376.0	0.0156776223891	-0.477405687262	-0.0892347078994	752.003515235	493.92144978	1715.90413483	469.979169814	-4.2822559237	-0.0653779530336
898.367466526	441.267697501	1715.63516403	376.0	-1.68590236756	-0.18819425148	-0.0351764956037	869.653792656	461.419190809	1686.71123018	355.638246713	-4.22425886512	-0.0644925017575
898.367466526	441.267697501	1715.63516403	376.0	-4.75299828737	-0.552057822335	-0.103188378007	718.905734007	453.574498459	1634.09105406	461.610821598	-5.16044969235	-0.0787854914863
898.367466526	441.267697501	1715.63516403	376.0	-4.4541844715	-0.208916931017	-0.039049893648	863.760168655	400.809093752	1639.21760896	374.648346555	-5.09634532756	-0.0778067988941
898.367466526	441.267697501	1715.63516403	376.0	-8.95083605732	-0.0820490538834	-0.0153362717539	920.747243014	332.443260655	1562.07147315	308.880969485	-6.07170546106	-0.0926977932987
898.367466526	441.267697501	1715.63516403	376.0	7.04736852529	-0.10644634832	-0.0198965137047	900.038912838	478.100630898	1836.54229659	458.402752849	-3.08376557862	-0.0470803905134
898.367466526	441.267697501	1715.63516403	376.0	-4.45902005854	-0.349481120656	-0.0653235739544	805.343783608	404.006166978	1639.13464793	429.784697345	-5.25709828838	-0.0802610425707
898.367466526	441.267697501	1715.63516403	376.0	-16.2341351259	-0.524985488861	-0.098128128759	731.87856947	366.438164636	1437.11663323	338.799899125	-6.93478772355	-0.105874621734
898.367466526	441.267697501	1715.63516403	376.0	-4.89690633904	-0.305039420797	-0.0570167141677	824.410419584	362.651073995	1631.62211692	444.560623346	-5.58683826342	-0.0852952406629
898.367466526	441.267697501	1715.63516403	376.0	-9.6075631371	-0.238407573998	-0.0445621633642	853.316194323	372.450464405	1550.80443244	325.037773713	-5.95812279791	-0.0909637068383
898.367466526	441.267697501	1715.63516403	376.0	5.22756318327	0.15693481547	0.0293336103681	1016.9281407	376.856737978	1805.32107622	411.53619754	-3.73244005778	-0.056983817676
898.367466526	441.267697501	1715.63516403	376.0	6.74241445685	0.278087078623	0.0519788932005	1047.13770999	502.025980734	1831.31039735	282.146706628	-1.69947839968	-0.0259462351096
898.367466526	441.267697501	1715.63516403	376.0	4.84168583058	0.00209324041881	0.000391259891366	950.068710049	391.828820542	1798.70082867	456.803298077	-3.97088997084	-0.0606242743639
898.367466526	441.267697501	1715.63516403	376.0	2.74237049762	0.38187101406	0.0713777596373	1117.13295561	344.238775426	1762.68423661	301.312505578	-3.75248418296	-0.0572898348543
898.367466526	441.267697501	1715.63516403	376.0	-5.10671716849	-0.302930427539	-0.0566225098204	822.698224671	503.439391977	1628.02252856	301.884911908	-4.45014290616	-0.0679411130712
898.367466526	441.267697501	1715.63516403	376.0	-7.76547337133	-0.208415968963	-0.0389562558809	863.486645718	435.541883437	1582.40797222	283.37944306	-5.25996777858	-0.0803048515814
898.367466526	441.267697501	1715.63516403	376.0	6.75597544318	-0.00528226497825	-0.000987339248271	941.834086965	469.538466864	1831.5430544	420.170500574	-2.94310134525	-0.0449328449656
898.367466526	441.267697501	1715.63516403	376.0	17.1618289633	0.18750695916	0.0350480297494	1009.85290566	532.19445562	2010.06953651	468.022175235	-0.723963644502	-0.0110528800687
898.367466526	441.267697501	1715.63516403	376.0	-17.5840751291	-0.627974579205	-0.11737842602	686.095543919	431.905218214	1413.95658784	295.955825711	-6.82820245587	-0.104247365739
898.367466526	441.267697501	1715.63516403	376.0	-15.4569968228	-0.581509913028	-0.108693441687	707.681663887	440.315768147	1450.44949123	302.452059199	-6.48546893242	-0.0990147928614
898.367466526	441.267697501	1715.63516403	376.0	14.0327419467	0.273516031061	0.0511244917872	1038.06589923	545.079834916	1956.38581934	373.240085194	-0.410358436807	-0.00626501430239
898.367466526	441.267697501	1715.63516403	376.0	-2.60373704135	-0.0748765250162	-0.0139956121526	916.404125982	453.431887727	1670.96453577	301.128522058	-4.24736624314	-0.0648452861548
898.367466526	441.267697501	1715.63516403	376.0	-21.399613751	-0.547178447462	-0.10227634532	720.620522199	332.001507116	1348.49586555	295.873836234	-7.82065790758	-0.119399357368
898.367466526	441.267697501	1715.63516403	376.0	3.58258409785	0.075798396556	0.0141679245899	972.782353135	494.333811178	1777.09923659	309.983072277	-2.76672193025	-0.0422400294695
898.367466526	441.267697501	1715.63516403	376.0	10.2555908382	0.0441751632044	0.00825703985129	957.578886098	512.571286703	1891.58368673	421.433513925	-1.98962505126	-0.0303759549811
898.367466526	441.267697501	1715.63516403	376.0	-3.95364089812	-0.334958708144	-0.0626091043259	811.150594808	412.358479053	1647.80511052	424.296036659	-5.1188199348	-0.0781499226688
898.367466526	441.267697501	1715.63516403	376.0	-10.1545640375	-0.379938282742	-0.0710165014471	793.268487546	465.08995573	1541.41989265	283.06144937	-5.5254791537	-0.0843584603619
898.367466526	441.267697501	1715.63516403	376.0	0.253063801468	-0.570958170853	-0.106721153431	711.089310578	539.904494942	1719.97681559	468.983010072	-4.01211274225	-0.0612536296526
898.367466526	441.267697501	1715.63516403	376.0	-0.61818123959	-0.344392950753	-0.0643725141595	805.029532342	514.472773452	1705.0294293	385.527123509	-3.87828873215	-0.0592105149947
898.367466526	441.267697501	1715.63516403	376.0	4.1661019072	-0.11389419403	-0.0212886343982	899.323518603	444.111617885	1787.11027332	443.675136828	-3.70695164412	-0.0565946815896
898.367466526	441.267697501	1715.63516403	376.0	-8.49673295241	-0.64856100888	-0.1212263568	677.807519107	505.420927661	1569.8622257	386.633778934	-5.2276271421	-0.0798111014061
898.367466526	441.267697501	1715.63516403	376.0	16.3672575721	0.363821520901	0.0680040225983	1090.89295869	450.63015469	1996.43759032	454.914476936	-1.18304757579	-0.0180617950502
898.367466526	441.267697501	1715.63516403	376.0	5.68803732142	0.138877491502	0.0259584096266	1005.60035348	418.401053349	1813.22113246	389.219725628	-3.25072793571	-0.049629434133
898.367466526	441.267697501	1715.63516403	376.0	-14.041734556	-0.514498661795	-0.0961679741674	738.745210456	447.867825656	1474.73022834	288.117192233	-6.25630543408	-0.0955161134974
898.367466526	441.267697501	1715.63516403	376.0	1.8126661453	0.186674810361	0.0348924879179	1027.47867978	404.525894354	1746.73390182	314.729327689	-3.69111693164	-0.056352930254
898.367466526	441.267697501	1715.63516403	376.0	-8.02295395958	-0.310166027591	-0.0579749584282	821.505394961	451.282167444	1577.9905447	305.202982297	-5.25150463415	-0.0801756432694
898.367466526	441.267697501	1715.63516403	376.0	5.16480951429	0.140764784708	0.0263111747119	994.8789569	516.796826799	1804.24445221	292.568668509	-2.15774513663	-0.0329426738417
898.367466526	441.267697501	1715.63516403	376.0	-13.5341893442	-0.434322790392	-0.0811818299799	771.926977552	392.700251237	1483.43785247	318.810623681	-6.43678919007	-0.0982715906881
898.367466526	441.267697501	1715.63516403	376.0	0.702259305344	-0.394039643195	-0.073652269756	785.133798702	498.098142536	1727.68337161	444.451430374	-4.01706542888	-0.0613292431889
898.367466526	441.267697501	1715.63516403	376.0	14.1757836234	0.575966874263	0.107657359675	1120.24912048	491.614172915	1958.83989265	346.976599254	0.14287773538	0.00218133947144
898.367466526	441.267697501	1715.63516403	376.0	7.56838440238	0.20035788637	0.0374500722187	1036.45088509	359.35727887	1845.48102818	449.67286422	-3.63772226269	-0.0555377444685
898.367466526	441.267697501	1715.63516403	376.0	-0.41076964313	-0.197307739379	-0.0368799512858	868.124359966	381.97690645	1708.58785559	458.48658917	-4.88093269877	-0.0745180564698
898.367466526	441.267697501	1715.63516403	376.0	-10.049282257	-0.37072416257	-0.0692942359944	797.657546709	408.761928252	1543.22614389	336.806668931	-5.84685858665	-0.08926501659
898.367466526	441.267697501	1715.63516403	376.0	0.649542575855	-0.373996828338	-0.0699059492221	793.236163879	492.292764118	1726.77894486	441.250016866	-4.03879830972	-0.0616610428966
898.367466526	441.267697501	1715.63516403	376.0	6.36589395816	0.181054282191	0.0338419219049	1023.51237195	413.825552258	1824.85067928	387.512755068	-3.12491980691	-0.0477086993421
898.367466526	441.267697501	1715.63516403	376.0	-13.3421012608	-0.468929292853	-0.0876503351127	757.733743709	443.093925343	1486.73338318	285.905714125	-6.1679842606	-0.0941676986351
898.367466526	441.267697501	1715.63516403	376.0	5.02543373482	0.0593382352674	0.0110912589285	969.737634917	454.792485672	1801.85327233	377.323151737	-3.09836777122	-0.0473033247514
898.367466526	441.267697501	1715.63516403	376.0	1.52141776578	-0.165886310988	-0.0310067871006	875.942677003	510.307839057	1741.73714221	355.486626148	-3.35976040742	-0.0512940520217
898.367466526	441.267697501	1715.63516403	376.0	8.64375906607	0.0950273437974	0.017762120336	987.138665672	409.058406397	1863.93053406	467.733461989	-3.25313685058	-0.0496662114592
898.367466526	441.267697501	1715.63516403	376.0	-8.26200934308	-0.1334153084	-0.0249374408225	898.280245613	343.397192325	1573.88922648	332.211788544	-5.92544056998	-0.0904647415265
898.367466526	441.267697501	1715.63516403	376.0	-1.24752242233	-0.239871983458	-0.0448358847585	846.521649157	522.820819029	1694.23223067	324.889762484	-3.69197282747	-0.056365997366
898.367466526	441.267697501	1715.63516403	376.0	9.7344164448	0.291924245497	0.0545652795322	1064.69111668	443.660167914	1882.64223557	374.290950973	-2.08449714157	-0.0318243838408
898.367466526	441.267697501	1715.63516403	376.0	5.05521503598	-0.0509095014609	-0.00951579466558	926.670148958	412.173439127	1802.3642108	463.520622717	-3.84995371278	-0.0587779192791
898.367466526	441.267697501	1715.63516403	376.0	-0.569557337895	0.161502037431	0.0301872967162	1016.91967103	406.912550407	1705.86363806	282.031416618	-4.02891679325	-0.0615101800497
898.367466526	441.267697501	1715.63516403	376.0	-1.59704342527	-0.118460786376	-0.0221422030609	896.365495034	492.587161175	1688.23572544	299.283069229	-3.82617626065	-0.0584149047428
898.367466526	441.267697501	1715.63516403	376.0	2.26548676958	-0.402467700683	-0.0752276076043	781.10229511	530.627649169	1754.50265168	442.772707403	-3.57415389955	-0.0545672351076
898.367466526	441.267697501	1715.63516403	376.0	-3.13309041971	-0.250487589828	-0.0468201102483	846.543424476	383.37769883	1661.88276307	431.96163976	-5.17864116611	-0.0790632239101
898.367466526	441.267697501	1715.63516403	376.0	0.26231724505	-0.392012120676	-0.0732732935843	786.074814219	495.023238488	1720.13557092	439.037518217	-4.08004983099	-0.0622908371144
898.367466526	441.267697501	1715.63516403	376.0	15.0346453195	0.41367541103	0.0773225067346	1111.5915392	440.542954098	1973.57482592	421.44033262	-1.18365612596	-0.0180710858925
898.367466526	441.267697501	1715.63516403	376.0	4.80498895194	0.127547557639	0.0238406649792	1000.05505803	429.446746128	1798.07124411	368.56943996	-3.23438408219	-0.0493799096518
898.367466526	441.267697501	1715.63516403	376.0	-0.711135471318	0.114060976141	0.0213198086245	995.632260309	424.371562612	1703.43467382	283.430850895	-3.9650783157	-0.0605355468046
898.367466526	441.267697501	1715.63516403	376.0	-5.96442370786	-0.160654614962	-0.0300288999929	882.560410888	440.554400636	1613.30741356	290.192602038	-4.9192428963	-0.0751029449817
898.367466526	441.267697501	1715.63516403	376.0	2.22964417465	-0.0831190062859	-0.0155362628572	907.093749989	534.036081489	1753.88772352	312.757892042	-2.87177731295	-0.043843928442
898.367466526	441.267697501	1715.63516403	376.0	-4.54634046427	-0.630449275716	-0.117840986115	685.582722362	524.111498177	1637.63654835	427.942327807	-4.66735377567	-0.0712573095522
898.367466526	441.267697501	1715.63516403	376.0	-8.39172778175	-0.546711066381	-0.10218898437	724.370436706	531.466189994	1571.66373133	315.827104633	-4.94670342574	-0.0755221897059
898.367466526	441.267697501	1715.63516403	376.0	14.5470501549	0.4693343008	0.0877260375327	1103.29540341	499.891142006	1965.20947181	362.022926392	-0.0954837474407	-0.0014577671365
898.367466526	441.267697501	1715.63516403	376.0	8.82015328449	0.12602249545	0.0235556066262	999.725705821	414.717628191	1866.9568153	452.513481285	-3.07951877103	-0.0470155537562
898.367466526	441.267697501	1715.63516403	376.0	-5.63031005814	-0.334302875734	-0.0624865188287	810.139003533	508.544559553	1619.03958483	300.35602174	-4.51813133854	-0.0689791044051
898.367466526	441.267697501	1715.63516403	376.0	6.84120845847	0.0543029704778	0.0101500879398	960.210305713	531.353153641	1833.00534198	341.441882631	-2.03957374637	-0.0311385304789
898.367466526	441.267697501	1715.63516403	376.0	6.22962536277	-0.0169892977571	-0.00317556967422	934.230564219	511.395781891	1822.51280734	376.886461228	-2.52947322957	-0.0386179119019
898.367466526	441.267697501	1715.63516403	376.0	-2.6309849991	-0.343413814492	-0.0641894980359	806.898413986	449.663681548	1670.49706022	413.934964688	-4.67829539738	-0.0714243572119
898.367466526	441.267697501	1715.63516403	376.0	-12.6947155036	-0.352279959679	-0.0658467214353	805.846421559	398.721098659	1497.84016087	293.272640655	-6.28178692906	-0.0959051439552
898.367466526	441.267697501	1715.63516403	376.0	-0.247640252802	-0.239764557303	-0.0448158051033	848.496267362	455.018755117	1711.38656077	407.871538291	-4.22766394653	-0.0645444877333
898.367466526	441.267697501	1715.63516403	376.0	9.93410987663	0.206515976357	0.038601117076	1028.99826226	453.337843753	1886.0682463	403.732140291	-2.24145198715	-0.0342206410252
898.367466526	441.267697501	1715.63516403	376.0	-3.32153579596	-0.28100656794	-0.0525245921383	834.123592704	364.134534648	1658.64972793	460.391600573	-5.411105178	-0.082612292794
898.367466526	441.267697501	1715.63516403	376.0	11.649311053	0.381040482062	0.0712225200116	1109.65129384	386.986597157	1915.49484082	418.856949825	-2.34989589949	-0.0358762732747
898.367466526	441.267697501	1715.63516403	376.0	-5.39915304585	-0.280429057894	-0.0524166463353	831.576494017	508.58765466	1623.00539581	282.841247135	-4.43361586671	-0.0676887918582
898.367466526	441.267697501	1715.63516403	376.0	-5.36645712397	-0.175159237148	-0.0327400443267	876.299603226	445.970148963	1623.56633855	301.296586356	-4.80348285716	-0.0733356161399
898.367466526	441.267697501	1715.63516403	376.0	-9.25147454236	-0.463439867356	-0.0866242742722	759.124932869	399.12314944	1556.91361359	398.665531278	-5.88861964028	-0.0899025899279
898.367466526	441.267697501	1715.63516403	376.0	6.16992521904	0.181379557165	0.0339027209654	1030.44203223	336.261760124	1821.48857068	454.784778328	-4.07114035208	-0.0621548145355
898.367466526	441.267697501	1715.63516403	376.0	0.548877901682	-0.372639077553	-0.0696521640287	793.196495594	536.929888623	1725.05190632	394.925522099	-3.59869584347	-0.0549419212743
898.367466526	441.267697501	1715.63516403	376.0	0.938057992316	-0.365523542468	-0.0683221574707	796.094629843	525.885861389	1731.7288168	409.74832557	-3.65826346225	-0.0558513505687
898.367466526	441.267697501	1715.63516403	376.0	-0.329547024434	-0.114977188223	-0.0214910632192	897.880846576	486.946943123	1709.98133939	325.153549695	-3.70847092953	-0.0566178767867
898.367466526	441.267697501	1715.63516403	376.0	-2.7024749466	-0.241227882275	-0.0450893237898	850.232827001	386.709633907	1669.27055354	432.328092635	-5.09714971293	-0.0778190795867
898.367466526	441.267697501	1715.63516403	376.0	-2.62424030021	0.14892818298	0.0278370435477	1018.22603053	339.891128614	1670.61277465	312.495615509	-4.96172219223	-0.0757514838508
898.367466526	441.267697501	1715.63516403	376.0	20.2079686011	0.496970087506	0.0928916051413	1107.82157521	506.95005069	2062.33017928	447.558553384	0.525611242645	0.00802459912435
898.367466526	441.267697501	1715.63516403	376.0	8.9569866786	0.23559342202	0.0440361536485	1047.23073184	400.654752309	1869.30437712	421.418892972	-2.90257967469	-0.0443141935068
898.367466526	441.267697501	1715.63516403	376.0	-8.50737633436	-0.430245237548	-0.0804196705697	772.665944917	384.011248157	1569.6796241	413.002431024	-5.89138796936	-0.0899448544941
898.367466526	441.267697501	1715.63516403	376.0	-2.20652045234	-0.079975076188	-0.0149486123716	914.761131041	444.609939379	1677.77932325	318.408252824	-4.27908461282	-0.0653295360735
898.367466526	441.267697501	1715.63516403	376.0	0.927609080595	-0.314664911022	-0.058815871219	816.909759087	496.503081788	1731.5495516	418.136710724	-3.85235744503	-0.0588146174813
898.367466526	441.267697501	1715.63516403	376.0	10.4824687269	0.456849146731	0.0853923638749	1111.76087438	469.953364076	1895.47608356	313.761845112	-0.909670058456	-0.0138880924955
898.367466526	441.267697501	1715.63516403	376.0	0.30751583045	0.0611582862307	0.0114314553702	971.271558673	453.36943119	1720.91101375	296.270023886	-3.6399604016	-0.0555719145282
898.367466526	441.267697501	1715.63516403	376.0	0.73542277498	-0.265208652749	-0.0495717107942	835.881979898	528.565344906	1728.25233576	363.805010956	-3.45325507226	-0.052721451485
898.367466526	441.267697501	1715.63516403	376.0	6.47669365356	0.0594217588846	0.0111068708196	971.116752764	432.812345939	1826.75159781	422.822499111	-3.22770496035	-0.0492779383259
898.367466526	441.267697501	1715.63516403	376.0	-6.45127210913	-0.460287761154	-0.0860350955427	759.882148317	399.383279256	1604.9548712	445.689443622	-5.6195790346	-0.0857950997649
898.367466526	441.267697501	1715.63516403	376.0	4.33267411489	0.079429867507	0.0148467042069	979.745905865	435.201170228	1789.96804468	375.020968591	-3.33789914629	-0.0509602923098
898.367466526	441.267697501	1715.63516403	376.0	-7.97018567996	-0.423871950167	-0.0792284019003	775.191180147	454.946454727	1578.89585586	348.758220989	-5.30972565015	-0.0810645137428
898.367466526	441.267697501	1715.63516403	376.0	-3.44498533187	-0.0809132799785	-0.0151239775661	919.621601135	339.966750268	1656.53178428	396.943432875	-5.359545337	-0.0818251196489
898.367466526	441.267697501	1715.63516403	376.0	-12.6888957533	-0.562589526271	-0.105156920798	714.252570915	398.47834086	1497.94000656	385.209094782	-6.32980279897	-0.0966382106713
898.367466526	441.267697501	1715.63516403	376.0	10.0504481413	0.281957965178	0.0527024233977	1057.99299162	460.659908376	1888.06418648	369.41128648	-1.86907529122	-0.0285355006293
898.367466526	441.267697501	1715.63516403	376.0	-1.06832292831	-0.405743720962	-0.0758399478433	780.965211922	483.110560378	1697.3066402	433.230867904	-4.33553582881	-0.0661913866994
898.367466526	441.267697501	1715.63516403	376.0	-0.318849664155	-0.439075332788	-0.0820701556613	767.33516707	504.528603842	1710.16486707	438.301096156	-4.12889286836	-0.0630365323414
898.367466526	441.267697501	1715.63516403	376.0	11.6526346358	0.0861521447307	0.0161032046226	975.776195867	493.133012309	1915.55186137	446.642653198	-1.99796921441	-0.0305033467848
898.367466526	441.267697501	1715.63516403	376.0	-1.32824985611	-0.44242111871	-0.0826955362075	766.031837875	538.748414764	1692.84724243	388.06698979	-3.89998574211	-0.0595417670551
898.367466526	441.267697501	1715.63516403	376.0	-5.37794118898	-0.326169313142	-0.0609662267556	813.424842999	504.839386231	1623.36931389	305.105084658	-4.50182587286	-0.0687301659979
898.367466526	441.267697501	1715.63516403	376.0	-3.8326010255	-0.17904421453	-0.0334662083234	877.012667904	370.85732576	1649.88171314	402.011719472	-5.25364065242	-0.0802082542354
898.367466526	441.267697501	1715.63516403	376.0	12.2104606651	0.358945296312	0.0670925787499	1086.0520584	464.580939536	1925.12212089	374.489122955	-1.31118824346	-0.0200181411216
898.367466526	441.267697501	1715.63516403	376.0	21.438902849	0.638814934478	0.11940466065	1122.49514667	509.248760987	2083.44852009	451.704612426	1.09071020707	0.0166520642301
898.367466526	441.267697501	1715.63516403	376.0	-10.9176291003	-0.563680398051	-0.105360822066	716.387443613	491.243421523	1528.3284801	320.697614968	-5.56088179302	-0.084898958672
898.367466526	441.267697501	1715.63516403	376.0	-3.42475802165	-0.557350068422	-0.104177582883	717.517528254	506.361567581	1656.87881112	432.99971529	-4.6013769201	-0.0702500293145
898.367466526	441.267697501	1715.63516403	376.0	-10.474839078	-0.52635960412	-0.0983849727326	732.057991859	437.09526623	1535.92514143	366.771883339	-5.81590090168	-0.0887923801783
898.367466526	441.267697501	1715.63516403	376.0	2.10132923744	-0.0945679553668	-0.0176762533396	909.434430966	408.728679781	1751.68630734	433.523196589	-4.21304119191	-0.0643212395712
898.367466526	441.267697501	1715.63516403	376.0	-11.593939609	-0.512385623674	-0.0957730137708	739.288465116	456.260326808	1516.7254592	321.176667275	-5.83920224763	-0.0891481259181
898.367466526	441.267697501	1715.63516403	376.0	-8.44707592045	-0.55182113625	-0.103144137617	719.533813779	434.848154629	1570.7141592	416.332190796	-5.63600590729	-0.0860458917143
898.367466526	441.267697501	1715.63516403	376.0	1.51981018727	0.153718890799	0.0287325029531	1019.36464478	340.5663587	1741.70956203	381.778558546	-4.48121996361	-0.0684155719635
898.367466526	441.267697501	1715.63516403	376.0	-9.63690740277	-0.372343991204	-0.0695970077018	797.111903185	368.495774493	1550.3009919	384.693314222	-6.06716649932	-0.0926284961729
898.367466526	441.267697501	1715.63516403	376.0	0.125262353511	-0.0210615971008	-0.00393674712164	942.442622281	376.085537406	1717.78420901	399.256049324	-4.58153285554	-0.0699470664967
898.367466526	441.267697501	1715.63516403	376.0	0.735444235578	-0.242871533448	-0.045396548308	847.302035413	443.090272279	1728.25270394	437.860396252	-4.26640651083	-0.0651359772646
898.367466526	441.267697501	1715.63516403	376.0	-3.38484347577	-0.466529101324	-0.0872017011821	757.038601003	490.258047637	1657.56359911	410.266950469	-4.58594012751	-0.0700143530917
898.367466526	441.267697501	1715.63516403	376.0	18.7390318025	0.392048859174	0.0732801605933	1095.683117	474.097225851	2037.12858303	467.348240176	-0.538692294352	-0.00822430983743
898.367466526	441.267697501	1715.63516403	376.0	-10.5630824699	-0.197136057821	-0.0368478612749	871.46633082	351.440596661	1534.41120677	311.504279287	-6.211103129	-0.0948260019694
898.367466526	441.267697501	1715.63516403	376.0	-6.09675309343	0.0460400393169	0.00860561482558	974.97472519	333.613679538	1611.03712409	302.448719364	-5.59170962392	-0.0853696125789
898.367466526	441.267697501	1715.63516403	376.0	15.4932385747	0.12225500869	0.0228514034935	982.860289449	550.859787587	1981.44261306	447.722536025	-0.832787226331	-0.012714308799
898.367466526	441.267697501	1715.63516403	376.0	15.25966107	0.288069300981	0.0538447291553	1044.56885964	538.956573517	1977.43527526	393.909842103	-0.330700801295	-0.00504886719534
898.367466526	441.267697501	1715.63516403	376.0	1.74625758804	-0.352653054069	-0.0659164587045	800.838989029	536.279421184	1745.59457326	408.476163048	-3.45211263901	-0.0527040097559
898.367466526	441.267697501	1715.63516403	376.0	1.08552769716	-0.0765176072673	-0.0143023564986	919.195681902	364.688058177	1734.25885891	450.375118835	-4.71678564658	-0.0720119946043
898.367466526	441.267697501	1715.63516403	376.0	-3.71588376386	-0.414657606308	-0.0775060946371	778.166485497	439.625282943	1651.88415552	434.092387079	-4.97922697906	-0.0760187325048
898.367466526	441.267697501	1715.63516403	376.0	-7.76664198492	-0.194774820864	-0.0364065085727	871.869395708	351.94592505	1582.38792307	358.572602311	-5.84275105388	-0.0892023061662
[truncated: 1 more rows]
