# Supplementary material for: Optimization of nutritional strategies using a mechanistic computational model in prediabetes: Application to the J-DOIT1 study data
Source: PLoS One. 2023 Nov 30;18(11):e0287069. doi: 10.1371/journal.pone.0287069 (PMC10688723; doi:10.1371/journal.pone.0287069)
Supplement: S1 File — (ZIP) [file pone.0287069.s011.zip › improved_intervention_M1611034.csv]

baseline_carb	baseline_fat	baseline_kcal	baseline_protein	diet_change_percent	hba1c_change	hba1c_percent_change	random_carb_kcal	random_fat_kcal	random_total_kcal	random_protein_kcal	weight_change	weight_percent_change
1656.89456136	545.831819819	2578.72638118	376.0	14.9886518359	2.01596103673	0.399675066758	2065.39714881	431.063795424	2965.24270026	468.781756026	6.40191871294	0.0810369457334
1656.89456136	545.831819819	2578.72638118	376.0	8.68617057738	1.48566636092	0.294541308668	1878.14290758	590.47483142	2802.71895338	334.101214381	5.80518175639	0.073483313372
1656.89456136	545.831819819	2578.72638118	376.0	5.09103021428	0.600494273297	0.119051204064	1751.52487489	536.688908159	2710.01012039	421.796337348	3.73423065685	0.0472687424917
1656.89456136	545.831819819	2578.72638118	376.0	-7.98238323387	0.319067648681	0.0632568692864	1480.64887744	457.627759423	2372.88255888	434.605922023	1.36607618568	0.0172921036162
1656.89456136	545.831819819	2578.72638118	376.0	-2.51790038876	0.520611334606	0.103213983863	1662.44764722	464.260884308	2513.79661961	387.088088073	2.62697923095	0.0332529016576
1656.89456136	545.831819819	2578.72638118	376.0	-11.0573682374	0.258304010014	0.0512101526595	1430.19116477	427.304474599	2293.58710938	436.091470015	0.483423386679	0.00611928337568
1656.89456136	545.831819819	2578.72638118	376.0	0.641592177009	0.475614629465	0.0942931462064	1636.55572369	653.782657285	2595.27128791	304.932906937	2.96488536257	0.0375301944629
1656.89456136	545.831819819	2578.72638118	376.0	-0.817418231429	0.390429933324	0.0774048242118	1553.51008631	660.655572961	2557.6474016	343.481742337	2.88233462767	0.0364852484515
1656.89456136	545.831819819	2578.72638118	376.0	-8.70124033343	0.427629261751	0.0847797901965	1572.57521885	447.546607959	2354.34520121	334.22337441	1.52281280829	0.0192761114973
1656.89456136	545.831819819	2578.72638118	376.0	2.97141953099	0.59672430605	0.118303787877	1744.88281923	515.068849144	2655.35116052	395.39949215	3.4480550185	0.0436462660569
1656.89456136	545.831819819	2578.72638118	376.0	-2.00706095736	0.291258118599	0.0577434810863	1460.28286556	664.915372332	2526.96977079	401.771532898	2.75056396185	0.0348172653398
1656.89456136	545.831819819	2578.72638118	376.0	12.0625857239	0.709205723036	0.140603830895	1795.36344155	650.429704876	2889.7874615	443.994315075	5.90700565993	0.0747722235434
1656.89456136	545.831819819	2578.72638118	376.0	-6.55944366142	0.308923876002	0.0612458120543	1471.68482204	475.853789147	2409.57627703	462.037665842	1.59008580025	0.0201276683576
1656.89456136	545.831819819	2578.72638118	376.0	-20.173634872	0.111809970418	0.0221669251423	1308.67329108	429.357907914	2058.5035367	320.472337699	-1.67944472858	-0.0212587940327
1656.89456136	545.831819819	2578.72638118	376.0	-0.934100043067	0.395158868493	0.0783423609225	1551.71629029	567.117206134	2554.63849695	435.805000519	2.85108375029	0.0360896677252
1656.89456136	545.831819819	2578.72638118	376.0	6.55987836935	0.69319381637	0.137429384689	1761.54319593	662.263021168	2747.88769527	324.081478166	5.06820400017	0.0641544810148
1656.89456136	545.831819819	2578.72638118	376.0	-5.41414783303	0.299165597783	0.0593111811624	1463.41809145	564.52474076	2439.1103227	411.167490483	2.09134065626	0.0264726665349
1656.89456136	545.831819819	2578.72638118	376.0	3.94288511765	0.476864569487	0.0945409535065	1635.99006547	629.0083084	2680.40259989	415.404226018	3.5821318895	0.0453434416393
1656.89456136	545.831819819	2578.72638118	376.0	-10.713127388	0.413338299306	0.0819465303938	1559.05392212	419.596971664	2302.46413898	323.813245197	1.09404758422	0.0138487035977
1656.89456136	545.831819819	2578.72638118	376.0	-13.6231243178	0.133829907284	0.0265324954964	1324.88158352	433.085023847	2227.42328046	469.456673093	-0.648450954825	-0.0082082399345
1656.89456136	545.831819819	2578.72638118	376.0	-2.02792285529	0.341681693498	0.0677402247221	1502.08062766	567.374816868	2526.43179952	456.976355	2.61777054944	0.0331363360689
1656.89456136	545.831819819	2578.72638118	376.0	8.43143133206	1.87112692639	0.370960929101	1846.47556312	665.74069729	2796.14992525	283.93366484	6.42791828819	0.0813660542808
1656.89456136	545.831819819	2578.72638118	376.0	6.89070749155	0.595430523448	0.11804728855	1750.1842206	591.1424956	2756.41887312	415.092156921	4.04098870284	0.0511517557322
1656.89456136	545.831819819	2578.72638118	376.0	6.25250454972	0.694203653347	0.137629590275	1818.65588775	579.700932149	2739.96136549	341.604545596	4.4816107071	0.056729249457
1656.89456136	545.831819819	2578.72638118	376.0	-14.4078866716	0.214957582149	0.0426164913062	1393.02679485	448.869102783	2207.18640661	365.290508978	-0.0230421407501	-0.000291672667723
1656.89456136	545.831819819	2578.72638118	376.0	9.20441468821	0.731199577129	0.1449642302	1858.36730473	550.615341287	2816.08305098	407.100404963	4.8707147772	0.0616546174329
1656.89456136	545.831819819	2578.72638118	376.0	2.18081876798	0.705674779164	0.139903802372	1848.06518891	496.069607306	2634.96373008	290.82893386	3.19982765964	0.0405041475904
1656.89456136	545.831819819	2578.72638118	376.0	0.48349389809	0.495506616874	0.0982368391899	1650.7703755	585.870816616	2591.19436588	354.553173773	3.0661041611	0.0388114450772
1656.89456136	545.831819819	2578.72638118	376.0	16.5429543812	2.17461124056	0.431128318905	1969.33357953	635.799224528	3005.32391004	400.191105979	8.52555451413	0.107918411571
1656.89456136	545.831819819	2578.72638118	376.0	8.59721446015	2.02288361992	0.401047505933	1954.28691652	554.501054597	2800.42501851	291.637047402	6.13980095203	0.0777189993928
1656.89456136	545.831819819	2578.72638118	376.0	7.76329629079	0.559366652388	0.110897433067	1712.09037893	644.740037804	2778.92055068	422.090133953	4.39158811962	0.0555897230331
1656.89456136	545.831819819	2578.72638118	376.0	-0.797002771717	0.465532062554	0.0922942233453	1624.95289471	636.205587716	2558.17386045	297.015378028	2.74683938964	0.0347701188562
1656.89456136	545.831819819	2578.72638118	376.0	3.0076698025	0.611853589418	0.12130324929	1759.74176418	510.843702943	2656.28595584	385.700488715	3.44663758588	0.0436283238719
1656.89456136	545.831819819	2578.72638118	376.0	1.06308543541	0.451426175705	0.0894976557702	1609.01566992	605.21579029	2606.14044576	391.908985551	3.18489865965	0.040315172907
1656.89456136	545.831819819	2578.72638118	376.0	-11.2148029403	0.0812077173681	0.0160998646646	1280.18115251	629.591925873	2289.52729916	379.754220778	0.982403555699	0.0124354880468
1656.89456136	545.831819819	2578.72638118	376.0	-17.5107503321	0.215068339791	0.0426384496018	1392.14599969	435.583279086	2127.17204283	299.44276405	-0.622773539899	-0.00788320936581
1656.89456136	545.831819819	2578.72638118	376.0	-5.3893393667	0.481107969893	0.0953822303514	1624.06617501	478.109743842	2439.75006516	337.574146309	2.15267111107	0.027249001406
1656.89456136	545.831819819	2578.72638118	376.0	-1.37513557068	0.406087759907	0.0805090721466	1563.95495543	594.491523074	2543.26539745	384.818918941	2.82776145043	0.0357944487396
1656.89456136	545.831819819	2578.72638118	376.0	2.99034286619	0.657770950544	0.130406611924	1804.16095052	543.926030087	2655.83914156	307.752160954	3.44653721891	0.0436270534039
1656.89456136	545.831819819	2578.72638118	376.0	8.92944801103	0.758733305085	0.150422939152	1893.62578839	501.861918172	2808.99241274	413.504706173	4.56689055808	0.0578087412416
1656.89456136	545.831819819	2578.72638118	376.0	11.9721530197	1.24936534395	0.247693367159	1950.38971305	515.219294374	2887.4554495	421.846442073	5.93718584687	0.0751542512262
1656.89456136	545.831819819	2578.72638118	376.0	0.355986591941	0.356682209548	0.0707141573251	1521.89918098	669.616584051	2587.90630134	396.390536315	3.10290264404	0.0392772486587
1656.89456136	545.831819819	2578.72638118	376.0	3.78102744282	0.546159249166	0.10827899468	1692.2990816	663.525574635	2676.22873333	320.404077101	3.9173239705	0.0495863793734
1656.89456136	545.831819819	2578.72638118	376.0	-9.91716071109	0.049840970815	0.00988123925753	1254.97038348	664.905029277	2322.98994166	403.114528906	1.24029877622	0.0156999845091
1656.89456136	545.831819819	2578.72638118	376.0	-0.470801660233	0.678710044589	0.134557899403	1810.57730254	433.477772703	2566.58569457	322.530619326	2.90730570031	0.0368013379786
1656.89456136	545.831819819	2578.72638118	376.0	-17.4959499366	0.178060605803	0.0353014682402	1363.12671207	430.068461734	2127.55370453	334.358530727	-0.834178006983	-0.0105592152783
1656.89456136	545.831819819	2578.72638118	376.0	0.188878706802	0.674985424438	0.133819473521	1804.70311461	413.857230084	2583.59704622	365.036701526	3.0695755953	0.0388553872823
1656.89456136	545.831819819	2578.72638118	376.0	10.6942536225	1.68440393664	0.333942096875	1849.50405315	649.5229526	2854.50192062	355.474914868	6.5499501496	0.0829107613873
1656.89456136	545.831819819	2578.72638118	376.0	-14.5962397874	0.086563759467	0.017161728681	1285.91455744	564.719265233	2202.32929512	351.69547245	0.147877204509	0.00187186334822
1656.89456136	545.831819819	2578.72638118	376.0	9.00850873066	0.659373294655	0.130724285221	1809.83037287	551.955257948	2811.03117237	449.245541549	4.3606748258	0.0551984155165
1656.89456136	545.831819819	2578.72638118	376.0	-11.3338742162	0.183505056317	0.036380859698	1362.19252821	587.532142675	2286.45677676	336.732105874	1.03605569259	0.0131146290201
1656.89456136	545.831819819	2578.72638118	376.0	16.3749184863	2.04977426648	0.406378720555	1945.86211089	619.23835342	3000.99072409	435.890259776	7.88572066098	0.0998192488732
1656.89456136	545.831819819	2578.72638118	376.0	-10.7831732101	0.141979268648	0.0281481500095	1329.97473606	581.780416694	2300.65784889	388.902696135	1.00005897397	0.0126589743541
1656.89456136	545.831819819	2578.72638118	376.0	3.29126040481	0.563487913137	0.111714495071	1715.30663701	548.382767279	2663.59898152	399.909577229	3.48882959057	0.0441623998807
1656.89456136	545.831819819	2578.72638118	376.0	-7.47692275619	0.406582939337	0.0806072441191	1557.04968675	414.575774917	2385.91700157	414.291539899	1.55453587254	0.0196776692726
1656.89456136	545.831819819	2578.72638118	376.0	-7.24925668758	0.378493911356	0.0750384439643	1532.02579313	568.267198848	2391.78788654	291.494894566	1.80096967847	0.0227970845376
1656.89456136	545.831819819	2578.72638118	376.0	-1.67814971992	0.583194183104	0.115621368577	1720.10345972	443.684157324	2535.45149164	371.663874592	2.77384610749	0.0351119760442
1656.89456136	545.831819819	2578.72638118	376.0	11.2503312549	2.04695829962	0.405820440052	2020.65048936	483.727640029	2868.84164123	364.463511836	6.25988636458	0.0792390679061
1656.89456136	545.831819819	2578.72638118	376.0	-20.3658482933	0.0945610021131	0.018747224844	1294.43157089	433.674715867	2053.54687849	325.440591739	-1.78386068402	-0.0225805149876
1656.89456136	545.831819819	2578.72638118	376.0	-10.3509949592	0.286584188903	0.0568168495049	1451.68341795	480.240066198	2311.80254346	379.879059311	1.04798717784	0.013265660479
1656.89456136	545.831819819	2578.72638118	376.0	4.22802991116	0.728165766304	0.144362760964	1868.9214261	452.339541433	2687.75570391	366.494736377	3.60243499287	0.0456004429477
1656.89456136	545.831819819	2578.72638118	376.0	-13.4757265653	0.111975406711	0.0221997237729	1308.12239928	487.43970062	2231.22426519	435.66216529	-0.185341055883	-0.00234608931497
1656.89456136	545.831819819	2578.72638118	376.0	1.9186885668	0.512443529039	0.101594672688	1669.1421947	650.389867957	2628.20410943	308.672046776	3.29765031796	0.0417424090881
1656.89456136	545.831819819	2578.72638118	376.0	6.3318356205	1.80937234982	0.358717753731	1997.84263466	449.282775529	2742.00709674	294.881686553	4.89569359538	0.0619708050048
1656.89456136	545.831819819	2578.72638118	376.0	-6.9940275786	0.425665368629	0.0843904378725	1573.16993267	512.70339113	2398.36954691	312.496223109	1.86457912582	0.0236022674154
1656.89456136	545.831819819	2578.72638118	376.0	1.44250491339	0.615374193413	0.122001227877	1750.73309393	427.5743629	2615.92463593	437.617179107	3.22571846219	0.0408318792683
1656.89456136	545.831819819	2578.72638118	376.0	-1.22314056949	0.509978132105	0.101105894549	1665.39351434	598.370404014	2547.18493264	283.42101428	2.6365221979	0.0333736987076
1656.89456136	545.831819819	2578.72638118	376.0	2.35923908515	0.63502845158	0.125897789766	1770.78805236	432.103914373	2639.56470187	436.672735131	3.36899723192	0.0426455345812
1656.89456136	545.831819819	2578.72638118	376.0	17.9996641054	2.18414935109	0.433019300374	1996.68743037	600.531141836	3042.88846799	445.669895789	8.44026332039	0.106838776208
1656.89456136	545.831819819	2578.72638118	376.0	-14.2500307702	0.183320027337	0.0363441767124	1367.3492999	431.175079869	2211.25707838	412.732698613	-0.345368886783	-0.00437175806054
1656.89456136	545.831819819	2578.72638118	376.0	-7.70354319443	0.16279507351	0.0322749947482	1346.6003791	631.068795044	2380.07308054	402.4039064	1.69736780893	0.0214856684674
1656.89456136	545.831819819	2578.72638118	376.0	-4.27246090856	0.28427375212	0.0563587930452	1450.9937533	585.772704661	2468.55130461	431.784846647	2.27304909276	0.028772773326
1656.89456136	545.831819819	2578.72638118	376.0	14.739363111	2.02902487078	0.402265041788	1895.10176558	680.434017488	2958.81422614	383.278443081	8.03895877889	0.101758971885
1656.89456136	545.831819819	2578.72638118	376.0	-2.44390113787	0.57629869601	0.11425430135	1717.67311049	490.268590404	2515.70485781	307.76315692	2.57326085774	0.0325729222499
1656.89456136	545.831819819	2578.72638118	376.0	-12.0779687433	0.219400129007	0.0434972500015	1394.84122503	500.589403726	2267.26861489	371.837986127	0.660903060004	0.00836586151904
1656.89456136	545.831819819	2578.72638118	376.0	13.3665475686	1.89026904378	0.374755956341	2030.44068444	456.350025943	2923.41306959	436.622359201	6.19901641857	0.0784685622604
1656.89456136	545.831819819	2578.72638118	376.0	-16.5100626389	0.126633352417	0.0251057399717	1318.53418099	511.906160155	2152.97704036	322.53669922	-0.332365416581	-0.00420715717191
1656.89456136	545.831819819	2578.72638118	376.0	1.19241378373	0.654850656097	0.129827647918	1792.08079641	446.43126157	2609.47547	370.963412014	3.20494508725	0.040568925155
1656.89456136	545.831819819	2578.72638118	376.0	21.1141306167	2.33001086926	0.461937127133	2029.59428619	649.261184178	3123.20203755	444.346567182	10.0882108565	0.127698871601
1656.89456136	545.831819819	2578.72638118	376.0	-15.2296863988	0.140095899542	0.0277747620028	1328.93210367	524.196327292	2185.99444025	332.866009285	0.00580218938364	7.3445435236e-05
1656.89456136	545.831819819	2578.72638118	376.0	-5.82794942115	0.450506756878	0.0893153760663	1595.823382	409.914927323	2428.43951198	422.701202654	1.89627931836	0.0240035356754
1656.89456136	545.831819819	2578.72638118	376.0	2.91108007705	0.656614555421	0.130177350401	1793.5516996	439.618083965	2653.79517111	420.625387538	3.46076722104	0.0438071800131
1656.89456136	545.831819819	2578.72638118	376.0	-9.85594664906	0.075175022761	0.0149038506663	1273.43771425	679.216249222	2324.56848483	371.914521358	1.36551910856	0.0172850520071
1656.89456136	545.831819819	2578.72638118	376.0	-11.4679141396	0.125292198855	0.024839849099	1316.35159874	585.523597546	2283.0002539	381.125057607	0.866860815659	0.0109729217172
1656.89456136	545.831819819	2578.72638118	376.0	6.96578692313	1.79025567777	0.354927771168	1925.11962293	543.881830119	2758.35496623	289.353513175	5.43791634157	0.0688343840705
1656.89456136	545.831819819	2578.72638118	376.0	-7.30389867568	0.233896561561	0.046371245353	1407.02106452	539.634132119	2390.37881918	443.723622537	1.55525975092	0.0196868322902
1656.89456136	545.831819819	2578.72638118	376.0	4.96651904349	0.816570827773	0.161889537623	1944.22437214	429.215841369	2706.79931798	333.359104479	3.74218845038	0.0473694740554
1656.89456136	545.831819819	2578.72638118	376.0	-8.91442130254	0.223398062876	0.0442898617914	1398.8202416	503.671837197	2348.84784732	446.355768525	1.10693269888	0.0140118063149
1656.89456136	545.831819819	2578.72638118	376.0	8.65966360569	0.588933135489	0.116759146608	1742.7049711	608.764378531	2802.0354111	450.566061472	4.35273310384	0.0550978873904
1656.89456136	545.831819819	2578.72638118	376.0	0.228750479307	0.425274761626	0.0843129979434	1588.59200233	677.528319702	2584.62523014	318.50490811	2.95548177269	0.0374111616796
1656.89456136	545.831819819	2578.72638118	376.0	-12.3265490033	0.164297231119	0.032572805535	1348.92387462	535.727407563	2260.85841015	376.207127961	0.612743842663	0.00775625117295
1656.89456136	545.831819819	2578.72638118	376.0	10.178885126	0.817275729842	0.162029288232	1953.09520769	430.829339154	2841.21197724	457.287430396	4.46929048485	0.0565732972766
1656.89456136	545.831819819	2578.72638118	376.0	13.2832005022	2.23416466872	0.442935104821	2014.86858914	571.737824979	2921.2637768	334.657362682	7.78841252131	0.0985875002697
1656.89456136	545.831819819	2578.72638118	376.0	-14.2420801334	0.249502891567	0.0494652838159	1422.57034136	424.824967153	2211.46210355	364.066795036	0.00471451378213	5.96773896473e-05
1656.89456136	545.831819819	2578.72638118	376.0	-3.41037484196	0.393436390246	0.0780008703898	1551.58217737	601.925162575	2490.78214544	337.274805493	2.49086504666	0.0315299372995
1656.89456136	545.831819819	2578.72638118	376.0	-8.50891310866	0.228772707994	0.0453554139561	1401.03771624	614.994319856	2359.3047941	343.272758001	1.63189294853	0.0206568727662
1656.89456136	545.831819819	2578.72638118	376.0	-8.65967649042	0.515753001196	0.102250793259	1646.32302347	413.601655655	2355.417019	295.492339873	1.53961685733	0.0194888209789
1656.89456136	545.831819819	2578.72638118	376.0	-1.21004837375	0.38087133335	0.0755097806008	1540.04335432	594.396047016	2547.52254454	413.083143211	2.84183559509	0.0359726024695
1656.89456136	545.831819819	2578.72638118	376.0	-3.61896177432	0.383234945068	0.0759783792761	1540.42913249	575.244808828	2485.40325918	369.729317865	2.46991960912	0.0312648051788
1656.89456136	545.831819819	2578.72638118	376.0	3.99308579092	0.710552398046	0.140870816425	1854.14951695	468.340026334	2681.6971379	359.207594618	3.55184905485	0.0449601146183
1656.89456136	545.831819819	2578.72638118	376.0	-0.993994037374	0.556715209338	0.110371770289	1699.79149363	484.731233085	2553.09399471	368.571268004	2.87404744835	0.0363803474475
1656.89456136	545.831819819	2578.72638118	376.0	-5.83119494183	0.27239100716	0.0540029752499	1439.97371316	565.076580367	2428.35581888	423.305525351	1.97523013263	0.0250029130713
1656.89456136	545.831819819	2578.72638118	376.0	6.33480821133	0.74962084401	0.148616344966	1883.64137489	420.219893143	2742.08375173	438.222483691	3.94007979656	0.0498744278046
1656.89456136	545.831819819	2578.72638118	376.0	-12.7908514399	0.280689391972	0.0556481744591	1447.21954271	447.043223664	2248.88532072	354.622554349	0.496432577712	0.00628395667989
1656.89456136	545.831819819	2578.72638118	376.0	0.114671995	0.297211555659	0.0589237818514	1466.13467199	670.995285552	2581.68345817	444.553500625	3.04603589151	0.0385574163482
1656.89456136	545.831819819	2578.72638118	376.0	1.79871209914	0.695609826637	0.137908371657	1840.40345769	492.253884221	2625.11024461	292.452902697	3.09203652387	0.0391397028338
1656.89456136	545.831819819	2578.72638118	376.0	9.03790983331	0.718050263722	0.14235730843	1865.746939	498.512966	2811.78934636	447.529441362	4.29413071872	0.0543560850471
1656.89456136	545.831819819	2578.72638118	376.0	-18.1251557193	0.110984234966	0.0220032186688	1305.75003279	506.829205792	2111.32820902	298.748970438	-0.71297064431	-0.00902494486469
1656.89456136	545.831819819	2578.72638118	376.0	-10.6812394742	0.223506680344	0.044311395786	1393.28089471	621.250267714	2303.28644103	288.755278601	1.21495470816	0.015379173521
1656.89456136	545.831819819	2578.72638118	376.0	10.3161237529	0.631199039137	0.125138588251	1766.71218227	635.947762529	2844.75098592	442.091041121	5.13843130239	0.0650434342075
1656.89456136	545.831819819	2578.72638118	376.0	3.00144879719	0.690194486234	0.136834751434	1833.68228796	473.26292201	2656.12553313	349.180323163	3.4054101913	0.0431064581177
1656.89456136	545.831819819	2578.72638118	376.0	8.68255817655	2.0948690178	0.415318996391	2044.80895919	442.714075367	2802.62579944	315.102764887	5.65371312965	0.0715659889829
1656.89456136	545.831819819	2578.72638118	376.0	-15.7318379644	0.0897369016368	0.0177908211017	1290.14131751	516.591047064	2173.04532535	366.312960775	-0.341060996693	-0.00431722780624
1656.89456136	545.831819819	2578.72638118	376.0	15.2273452477	2.2170349723	0.439539050814	1988.87486261	619.035715447	2971.39795024	363.487372185	8.40791926519	0.106429357787
1656.89456136	545.831819819	2578.72638118	376.0	13.7072776712	2.23797739838	0.443690998886	2040.96615209	531.37205295	2932.19956663	359.861361596	7.53809309637	0.0954188999541
1656.89456136	545.831819819	2578.72638118	376.0	-8.27202105119	0.0791873888631	0.0156993237239	1279.88015122	620.653545163	2365.41359208	464.879895693	1.29898867992	0.0164428946826
1656.89456136	545.831819819	2578.72638118	376.0	-7.17411169017	0.249156894051	0.0493966879562	1419.53131342	599.808988209	2393.72567041	374.385368787	1.8432570964	0.0233323683089
1656.89456136	545.831819819	2578.72638118	376.0	-11.5403849651	0.224567933576	0.0445217949199	1401.2302623	450.579924571	2281.1314296	429.321242728	0.416561310365	0.0052729279793
1656.89456136	545.831819819	2578.72638118	376.0	6.80876110172	0.611828456312	0.121298266517	1757.13956738	616.617953106	2754.30569995	380.548179458	4.38376568945	0.0554907049298
1656.89456136	545.831819819	2578.72638118	376.0	3.4929713435	0.536765808788	0.106416694843	1689.70677586	561.978004776	2668.80055471	417.115774072	3.52129362252	0.0445733369939
1656.89456136	545.831819819	2578.72638118	376.0	2.09334727604	0.513129675771	0.101730704951	1663.24836534	536.257191454	2632.70807964	433.202522849	3.32086370225	0.0420362493955
1656.89456136	545.831819819	2578.72638118	376.0	-19.4976261083	0.124038720916	0.0245913403877	1317.10102832	473.672341004	2075.93595302	285.162583702	-1.12985499246	-0.0143019619299
1656.89456136	545.831819819	2578.72638118	376.0	10.5950786071	1.28201358522	0.254166055754	1936.40012263	526.187868682	2851.94446833	389.356477023	5.7912426204	0.0733068686127
1656.89456136	545.831819819	2578.72638118	376.0	-9.03516401305	0.259888104854	0.0515242079409	1430.47012624	458.979413031	2345.7342232	456.28468392	0.965333377039	0.0122194098359
1656.89456136	545.831819819	2578.72638118	376.0	0.524209575917	0.38291403522	0.0759147571808	1541.55378384	589.211519419	2592.24431181	461.479008553	3.05403278217	0.0386586428122
1656.89456136	545.831819819	2578.72638118	376.0	13.943281433	2.34447616521	0.464804949486	2051.44840928	583.210038456	2938.2854579	303.627010167	8.60265674954	0.108894389235
1656.89456136	545.831819819	2578.72638118	376.0	-7.01841318151	0.510011370714	0.101112484281	1645.60858399	417.288369962	2397.74070893	334.843754984	1.85217941956	0.0234453091083
1656.89456136	545.831819819	2578.72638118	376.0	1.81040040283	0.415541708859	0.0823833681322	1574.31384939	610.564457409	2625.41165398	440.533347174	3.28391979054	0.0415686049436
1656.89456136	545.831819819	2578.72638118	376.0	8.78216440798	0.697696390466	0.138322044105	1840.9668898	542.154102335	2805.19437161	422.073379475	4.51645643306	0.0571703345957
1656.89456136	545.831819819	2578.72638118	376.0	-16.414763293	0.0378079441466	0.007495627309	1249.17114688	504.675307767	2155.43454974	401.588095088	-0.86014608485	-0.0108879251247
1656.89456136	545.831819819	2578.72638118	376.0	9.80693159096	0.626864400042	0.124279222847	1774.88314914	600.449103997	2831.6203133	456.288060172	4.68241552046	0.0592710825374
1656.89456136	545.831819819	2578.72638118	376.0	-3.27893972568	0.383216837424	0.0759747893387	1538.50862203	534.330287063	2494.17149745	421.332588361	2.45817105455	0.0311160892981
1656.89456136	545.831819819	2578.72638118	376.0	-12.8901294099	0.156232454348	0.0309739203703	1341.87671481	543.270176249	2246.32521352	361.178322461	0.540437418269	0.00684097997809
1656.89456136	545.831819819	2578.72638118	376.0	19.0180504413	2.32440731676	0.460826192855	2039.14839338	618.643070948	3069.1498651	411.358400773	9.51800641948	0.120481093917
1656.89456136	545.831819819	2578.72638118	376.0	-1.96680933733	0.663852078646	0.131612228122	1792.51097829	427.945936468	2528.00774993	307.55083518	2.66344422065	0.0337144838057
1656.89456136	545.831819819	2578.72638118	376.0	0.553784489254	0.445647739255	0.0883520498127	1604.76096019	622.434480083	2593.0069679	365.811527633	3.09479683687	0.0391746435047
1656.89456136	545.831819819	2578.72638118	376.0	-3.30419680623	0.316075456315	0.0626636511331	1482.07193938	650.010914688	2493.52018645	361.437332385	2.54374931162	0.0321993583749
1656.89456136	545.831819819	2578.72638118	376.0	-18.923014669	0.11869767668	0.0235324497779	1313.2314601	476.690122129	2090.7536098	300.832027571	-1.02240733048	-0.0129418649428
1656.89456136	545.831819819	2578.72638118	376.0	-17.5106022808	0.19274509124	0.0382127460825	1372.54203335	460.109127605	2127.17586066	294.524699714	-0.569091726212	-0.00720369273686
1656.89456136	545.831819819	2578.72638118	376.0	-17.0803629241	0.151819916068	0.0300991110365	1339.51621426	483.233012082	2138.27055646	315.521330112	-0.508253878043	-0.00643359339295
1656.89456136	545.831819819	2578.72638118	376.0	-20.8432508523	0.0531035483925	0.0105280627265	1260.85974234	451.75419656	2041.23597276	328.622033857	-1.95406644896	-0.0247350183412
1656.89456136	545.831819819	2578.72638118	376.0	-8.88140111622	0.368967282358	0.0731497387705	1521.18181565	503.603585599	2349.69934758	324.913946334	1.51395643048	0.0191640054491
1656.89456136	545.831819819	2578.72638118	376.0	16.6306357029	2.25316858073	0.446702732104	2011.96524692	607.483980629	3007.58497141	388.135743863	8.68621082139	0.109952035714
1656.89456136	545.831819819	2578.72638118	376.0	-7.93717213968	0.427442511311	0.0847427659221	1573.23644282	459.658981164	2374.0484293	341.153005309	1.67330519167	0.0211810783756
1656.89456136	545.831819819	2578.72638118	376.0	-4.94794157577	0.402251025077	0.0797484189289	1556.2963609	560.453503752	2451.13250644	334.382641793	2.2379496912	0.0283284771038
1656.89456136	545.831819819	2578.72638118	376.0	-11.5246118908	0.321529047515	0.0637448547808	1477.21125599	507.94721151	2281.53817403	296.379706524	0.987288243949	0.0124973195437
1656.89456136	545.831819819	2578.72638118	376.0	23.018643186	2.41581633013	0.478948519059	2066.43129315	668.112595061	3172.31420561	437.770317403	11.2257452233	0.142098040802
1656.89456136	545.831819819	2578.72638118	376.0	-2.10419832908	0.367699448971	0.0728983840149	1524.80409257	543.569698546	2524.46486376	456.091072648	2.59573612498	0.0328574193035
1656.89456136	545.831819819	2578.72638118	376.0	13.8899536612	2.30923633399	0.457818464312	2013.50597422	628.606631636	2936.91028058	294.797674727	8.80398364603	0.111442830962
1656.89456136	545.831819819	2578.72638118	376.0	-5.32898587999	0.19956886777	0.0395655963065	1378.00972375	600.239865261	2441.30641645	463.056827438	1.96703090912	0.0248991254319
1656.89456136	545.831819819	2578.72638118	376.0	9.83589022734	2.11381006938	0.419074161258	2038.65924774	464.473362559	2832.3670773	329.234466998	6.03455405524	0.0763867601929
1656.89456136	545.831819819	2578.72638118	376.0	-10.2017770849	0.233130468606	0.0462193633239	1403.25065625	593.569963192	2315.65046414	318.829844704	1.30074743276	0.0164651573767
1656.89456136	545.831819819	2578.72638118	376.0	4.16301438862	0.47936416288	0.0950365112767	1640.7097852	668.084256509	2686.07913148	377.285089768	3.61870399248	0.0458063796516
1656.89456136	545.831819819	2578.72638118	376.0	2.07485430132	0.448911419591	0.0889990919093	1610.76172841	657.694819611	2632.23119642	363.7746484	3.29310525569	0.0416848766542
1656.89456136	545.831819819	2578.72638118	376.0	-8.13980051831	0.285861060306	0.0566734853897	1450.48165715	550.144954906	2368.82319784	368.196585787	1.63077061	0.0206426659494
1656.89456136	545.831819819	2578.72638118	376.0	3.90878746759	0.573691668909	0.113737444272	1729.74582103	582.388524273	2679.52331479	367.388969494	3.52368775482	0.044603642466
1656.89456136	545.831819819	2578.72638118	376.0	-3.77246571662	0.321070033011	0.0636538526984	1482.91344585	554.273409465	2481.44481253	444.257957217	2.31794092596	0.0293410243793
1656.89456136	545.831819819	2578.72638118	376.0	11.2668760677	2.02600337067	0.401666013218	2041.40994586	450.12805805	2869.26828668	377.730282772	6.03010893735	0.0763304928778
1656.89456136	545.831819819	2578.72638118	376.0	-7.13657175736	0.497139688095	0.0985606043011	1634.44574847	423.234023716	2394.69372256	337.013950379	1.82816878181	0.0231413769849
1656.89456136	545.831819819	2578.72638118	376.0	-15.6037005962	0.232419932558	0.0460784957489	1407.74840755	430.299231846	2176.34963747	338.301998069	-0.249785705842	-0.00316184437774
1656.89456136	545.831819819	2578.72638118	376.0	5.80299500852	0.604088998957	0.119763877668	1747.25352921	625.943126341	2728.36974437	355.173088817	4.27590338032	0.0541253592445
1656.89456136	545.831819819	2578.72638118	376.0	11.5022490218	2.24762675803	0.445604036088	2049.63707626	507.288162344	2875.33791114	318.41267253	7.03013255525	0.0889890196867
1656.89456136	545.831819819	2578.72638118	376.0	-10.1506387746	0.217634567837	0.0431472180485	1393.87251508	505.476673457	2316.96918124	417.619992705	0.944405607206	0.011954501357
1656.89456136	545.831819819	2578.72638118	376.0	15.9005224403	2.20156346034	0.43647174075	2016.31175002	566.789108443	2988.7573481	405.656489634	7.97814777157	0.100989212298
1656.89456136	545.831819819	2578.72638118	376.0	6.75872613004	1.05234673972	0.20863337425	1957.95860663	470.434378957	2753.01543493	324.62244934	4.75793552504	0.0602270319625
1656.89456136	545.831819819	2578.72638118	376.0	5.48126989308	0.523337729576	0.10375450626	1681.01710377	613.314102275	2720.07333394	425.742127895	3.77960713398	0.0478431282782
1656.89456136	545.831819819	2578.72638118	376.0	-13.9416502694	0.32940543324	0.0653063904123	1484.11493413	446.327578305	2219.20936771	288.76685528	0.408836554065	0.00517514625399
1656.89456136	545.831819819	2578.72638118	376.0	5.87838291503	0.513132392129	0.101731243483	1668.55918873	594.6631137	2730.3137922	467.091489765	3.82674897899	0.0484398604936
1656.89456136	545.831819819	2578.72638118	376.0	12.6991823994	1.27466766852	0.252709688445	1941.64064159	529.457575746	2906.20354791	435.105330572	6.11385566224	0.0773905780031
1656.89456136	545.831819819	2578.72638118	376.0	1.76909370181	0.598312087789	0.118618574106	1745.61301694	594.621605857	2624.34646718	284.111844383	3.28815842844	0.0416222585879
1656.89456136	545.831819819	2578.72638118	376.0	-1.20362249014	0.522685300378	0.103625158679	1671.3741473	530.715864512	2547.6882505	345.598238689	2.81954996054	0.0356905058296
1656.89456136	545.831819819	2578.72638118	376.0	12.2067651717	0.902608031208	0.178946873753	1897.56906497	563.255593991	2893.50545496	432.680795993	5.94480044401	0.0752506385318
1656.89456136	545.831819819	2578.72638118	376.0	16.5900340866	2.36854828794	0.469577376673	2028.88013599	667.102083941	3006.53796682	310.555746888	10.0225530926	0.126867760666
1656.89456136	545.831819819	2578.72638118	376.0	7.95217735944	0.652446154775	0.12935094266	1803.02673814	557.067653061	2783.79127663	423.696885432	4.24305435783	0.0537095488333
1656.89456136	545.831819819	2578.72638118	376.0	-16.175260775	0.176087939251	0.0349103765366	1361.24793328	443.848891182	2161.61066435	356.513839895	-0.529423812196	-0.00670156724299
1656.89456136	545.831819819	2578.72638118	376.0	0.113891293681	0.641520511942	0.127184875484	1787.52300768	508.850123915	2581.66332602	285.290194421	2.82898883379	0.0358099852378
1656.89456136	545.831819819	2578.72638118	376.0	-3.89500473401	0.379113274543	0.0751612360316	1536.16660268	569.193329878	2478.28486656	372.924934005	2.42156652688	0.0306527408466
1656.89456136	545.831819819	2578.72638118	376.0	-1.24729824722	0.642004737573	0.127280875808	1775.58536147	439.601285434	2546.56197223	331.37532533	2.81047151665	0.0355755888184
1656.89456136	545.831819819	2578.72638118	376.0	6.71123631916	1.23638213333	0.245119376155	1925.65575847	513.338265505	2751.79080265	312.796778677	5.00278648319	0.0633264111796
1656.89456136	545.831819819	2578.72638118	376.0	15.4355569014	1.99471903948	0.395463727098	1897.71964795	668.196828765	2976.76715908	410.850682369	7.93885266961	0.100491805944
1656.89456136	545.831819819	2578.72638118	376.0	3.00182466304	0.605300985996	0.120004160586	1756.35783983	583.074173441	2656.13522569	316.703212418	3.46985695513	0.0439222399384
1656.89456136	545.831819819	2578.72638118	376.0	-0.711478982611	0.451423395478	0.0894971045754	1608.00592915	596.333393588	2560.37928496	356.039962223	2.90568886684	0.0367808717322
1656.89456136	545.831819819	2578.72638118	376.0	-0.841823429207	0.618168354588	0.122555185287	1760.13859683	487.492607638	2557.01805833	309.386853866	2.80055636517	0.0354500805717
1656.89456136	545.831819819	2578.72638118	376.0	5.80741938532	0.456914568381	0.0905857589971	1618.69748846	669.18981014	2728.48383694	440.596538343	3.82963485938	0.0484763906251
1656.89456136	545.831819819	2578.72638118	376.0	14.0535418995	1.85545093959	0.367853080807	1976.91841471	526.418398884	2941.12877364	437.79196004	6.63752688101	0.0840193276077
1656.89456136	545.831819819	2578.72638118	376.0	3.67625952448	0.385469006557	0.0764212939249	1548.92312953	666.976057219	2673.52705538	457.627868638	3.54973453337	0.0449333485237
1656.89456136	545.831819819	2578.72638118	376.0	-11.6131449473	0.216163404899	0.042855552121	1388.30587179	578.112507803	2279.25514874	312.836769154	1.00194138657	0.0126828023616
1656.89456136	545.831819819	2578.72638118	376.0	-17.320133392	0.141947945853	0.0281419400978	1333.26232238	444.435611729	2132.08753215	354.389598042	-0.897877069884	-0.0113655325302
1656.89456136	545.831819819	2578.72638118	376.0	4.13993973356	0.482237641635	0.0956061938214	1643.6479416	657.570875839	2685.48409926	384.26528182	3.58298325045	0.0453542183602
1656.89456136	545.831819819	2578.72638118	376.0	-2.75851124695	0.386641411658	0.0766537295119	1542.61975138	551.656104561	2507.59192393	413.316067986	2.57094443514	0.0325436004448
1656.89456136	545.831819819	2578.72638118	376.0	11.4884246962	2.00150246753	0.39680857802	1904.13282433	639.948386843	2874.98141961	330.900208433	7.16303192525	0.0906712901931
1656.89456136	545.831819819	2578.72638118	376.0	-5.43830218068	0.260407767587	0.0516272338595	1430.59170283	639.409314471	2438.48744816	368.486430862	2.19037010571	0.0277262038697
1656.89456136	545.831819819	2578.72638118	376.0	-1.58270212677	0.532841438441	0.105638667415	1680.44249111	525.202072316	2537.9128239	332.268260484	2.74445117551	0.0347398882976
1656.89456136	545.831819819	2578.72638118	376.0	18.6557890087	2.37472786485	0.470802510875	2066.03331763	604.027588866	3059.80813397	389.747227473	9.65781763117	0.122250856091
1656.89456136	545.831819819	2578.72638118	376.0	8.19381837177	1.70435965725	0.337898425308	1832.87444182	655.714118274	2790.02253716	301.433977064	6.11115395609	0.077356379191
1656.89456136	545.831819819	2578.72638118	376.0	-12.6195771667	0.176881751829	0.0350677541294	1361.52549677	440.708463555	2253.30201559	451.068055269	-0.112132263205	-0.00141939573677
1656.89456136	545.831819819	2578.72638118	376.0	-2.42724878208	0.36774209409	0.0729068386379	1528.01504591	602.971812441	2516.1342765	385.147418155	2.66699526236	0.0337594337007
1656.89456136	545.831819819	2578.72638118	376.0	-9.56795374653	0.346328810995	0.0686615406413	1503.52087837	446.193535996	2331.99503378	382.280619411	1.20432404183	0.0152446081245
1656.89456136	545.831819819	2578.72638118	376.0	10.2016794749	2.00000263728	0.396511228644	1977.1805516	528.708049602	2841.79978113	335.911179929	6.26050393471	0.0792468852495
1656.89456136	545.831819819	2578.72638118	376.0	3.67897402656	0.692295571825	0.137251302899	1827.39207406	429.256614466	2673.59705496	416.948366439	3.57588498776	0.0452643669337
1656.89456136	545.831819819	2578.72638118	376.0	-0.718429580077	0.44349978238	0.0879262058644	1601.7200597	614.092530157	2560.20004807	344.38745821	2.88896072459	0.0365691230961
1656.89456136	545.831819819	2578.72638118	376.0	-2.41829934262	0.480714515077	0.0953042258282	1624.50436863	448.299710337	2516.36505806	443.560979088	2.54044702654	0.032157557298
1656.89456136	545.831819819	2578.72638118	376.0	-4.0102566514	0.429590880699	0.0851686916532	1578.46890148	477.445413398	2475.31283496	419.398520086	2.3057197265	0.0291863256519
1656.89456136	545.831819819	2578.72638118	376.0	13.1227614646	0.879518945513	0.17436933892	1947.55027243	500.486657411	2917.12649301	469.089563173	5.63120768341	0.0712811099166
1656.89456136	545.831819819	2578.72638118	376.0	-13.4461310606	0.205941438325	0.0408289925306	1385.98968445	443.133859193	2231.98745227	402.863908627	0.0119338471587	0.000151061356439
1656.89456136	545.831819819	2578.72638118	376.0	12.1193464378	0.666079827675	0.132053891292	1780.98123971	648.78437419	2891.251165	461.485551099	5.68419180408	0.0719517949883
1656.89456136	545.831819819	2578.72638118	376.0	6.1676584539	0.5848670083	0.115953015127	1735.16481155	537.87381708	2737.77341684	464.734788204	3.86790322355	0.0489608002981
1656.89456136	545.831819819	2578.72638118	376.0	2.19072727397	0.763200768693	0.151308637727	1890.65087607	411.120927011	2635.21924334	333.447440253	3.30641443939	0.041853347334
1656.89456136	545.831819819	2578.72638118	376.0	-0.197950393841	0.719499314964	0.142644590595	1846.83864877	421.675033312	2573.62178216	305.108100069	2.90744425724	0.0368030918638
1656.89456136	545.831819819	2578.72638118	376.0	3.32221069838	0.778410410904	0.154324030711	1907.40482525	458.976749641	2664.3971049	298.015530006	3.47308740544	0.0439631317145
1656.89456136	545.831819819	2578.72638118	376.0	11.9267144344	1.91004962531	0.378677562512	1865.73050601	671.679902234	2886.28371271	348.873304468	7.20972781531	0.0912623774089
1656.89456136	545.831819819	2578.72638118	376.0	0.393367321756	0.485208570017	0.0961951962762	1639.42758918	574.196075311	2588.87024808	375.24658359	3.07812371785	0.0389635913651
1656.89456136	545.831819819	2578.72638118	376.0	17.7040377358	2.21503192356	0.439141935679	1974.37346226	656.131676304	3035.26507281	404.759934249	9.06339298489	0.11472649348
1656.89456136	545.831819819	2578.72638118	376.0	5.51431184936	0.770331049429	0.15272225405	1840.22180232	576.802601766	2720.92539558	303.900991497	4.61060301411	0.0583620634697
1656.89456136	545.831819819	2578.72638118	376.0	-11.0438722702	0.134047344434	0.0265756035752	1324.9056639	544.394773871	2293.93513345	424.634695679	0.709761916227	0.00898432805351
1656.89456136	545.831819819	2578.72638118	376.0	-2.21538962297	0.535179136242	0.106102128517	1678.36170467	486.870824032	2521.59754453	356.365015827	2.68082501628	0.033934493877
1656.89456136	545.831819819	2578.72638118	376.0	2.66255344395	0.544334362003	0.107917201031	1691.85520138	654.702344388	2647.38634926	300.828803483	3.6353694234	0.0460173344734
1656.89456136	545.831819819	2578.72638118	376.0	9.75899413938	2.05651429478	0.407714967244	2024.43028883	471.077528313	2830.38413759	334.876320451	5.9479829553	0.0752909234848
1656.89456136	545.831819819	2578.72638118	376.0	2.02550467911	0.726169192602	0.143966929541	1863.46950143	447.300809036	2630.9586047	320.188294228	3.22465081006	0.0408183646843
1656.89456136	545.831819819	2578.72638118	376.0	-4.35536528769	0.440583891959	0.08734811498	1590.03686517	518.392819069	2466.41342751	357.983743269	2.33564924639	0.0295651803341
1656.89456136	545.831819819	2578.72638118	376.0	-16.3331316065	0.0587802679164	0.011653502759	1260.12651919	428.863103252	2157.53960757	468.54998513	-1.68062930525	-0.0212737886741
1656.89456136	545.831819819	2578.72638118	376.0	-0.0436333169124	0.565854206817	0.112183625459	1711.70919334	505.332695666	2577.60119733	360.55930832	3.00543355468	0.0380434627175
1656.89456136	545.831819819	2578.72638118	376.0	-3.62866783302	0.458572785303	0.0909145093781	1611.55384718	579.642648523	2485.15296649	293.956470788	2.35877483552	0.0298579093104
1656.89456136	545.831819819	2578.72638118	376.0	0.306494519068	0.554424661879	0.109917656994	1693.61127377	442.224188719	2586.6300362	450.794573711	3.014196588	0.0381543871898
1656.89456136	545.831819819	2578.72638118	376.0	3.84459584522	0.590930361762	0.117155107407	1727.27808169	643.5812749	2677.86798849	307.008631908	4.02028921036	0.05088973684
1656.89456136	545.831819819	2578.72638118	376.0	0.0944148811665	0.446556296245	0.0885321760992	1605.46728628	620.988050809	2581.16108263	354.705745543	3.01697883265	0.0381896054766
1656.89456136	545.831819819	2578.72638118	376.0	8.38889201691	0.807982375406	0.160186830969	1822.05327046	621.924257875	2795.05295271	351.07542438	5.47294589916	0.0692777961919
1656.89456136	545.831819819	2578.72638118	376.0	13.2993451961	2.27379925035	0.45079287279	1989.52780263	642.799481977	2921.68010428	289.352819674	8.61846892224	0.109094543319
1656.89456136	545.831819819	2578.72638118	376.0	-11.6470463623	0.195626612228	0.0387840230429	1374.44507331	531.346788556	2278.38092401	372.589062146	0.800299386237	0.0101303719777
1656.89456136	545.831819819	2578.72638118	376.0	7.36752561106	0.770687998314	0.152793021077	1912.23890741	457.840596907	2768.71470776	398.635203436	4.0854089485	0.0517140373227
1656.89456136	545.831819819	2578.72638118	376.0	5.23368077607	0.594032876118	0.117770197486	1733.96654231	640.941843413	2713.68868806	338.780302338	4.25662321608	0.0538813065326
1656.89456136	545.831819819	2578.72638118	376.0	-4.58834176052	0.321526855936	0.0637444202886	1486.61061587	665.212733669	2460.40560175	308.582252203	2.28072486052	0.0288699349433
1656.89456136	545.831819819	2578.72638118	376.0	-8.57133634396	0.20271550976	0.0401894349247	1381.45817019	514.231687967	2357.69506966	462.005211502	1.11623374495	0.0141295410753
1656.89456136	545.831819819	2578.72638118	376.0	-0.354992396869	0.510604623684	0.101230099858	1661.17227835	542.776059056	2569.57209859	365.623761184	2.96334769786	0.0375107303526
1656.89456136	545.831819819	2578.72638118	376.0	-3.17684468409	0.429443153593	0.0851394039636	1577.89723476	454.260474921	2496.80424923	464.646539547	2.32347257436	0.0294110452451
1656.89456136	545.831819819	2578.72638118	376.0	-3.72151345104	0.43210746131	0.0856676172304	1581.49962958	494.78706134	2482.75873204	406.472041119	2.39312993601	0.0302927840002
1656.89456136	545.831819819	2578.72638118	376.0	12.6099010219	2.09193037724	0.41473639517	2037.90455727	476.627008889	2903.90122548	389.369659315	6.51528058343	0.0824719061194
1656.89456136	545.831819819	2578.72638118	376.0	-12.728491804	0.12225262241	0.0242372367982	1316.18485402	472.601912812	2250.49340511	461.706638275	-0.188113403462	-0.0023811823223
1656.89456136	545.831819819	2578.72638118	376.0	-7.05512608856	0.24605843114	0.0487824010983	1417.08314035	565.810052894	2396.79398351	413.900790267	1.74863276277	0.0221345919338
1656.89456136	545.831819819	2578.72638118	376.0	-7.88543077069	0.341311059304	0.0676667445092	1500.08940607	442.88836105	2375.38269763	432.404930512	1.38978728156	0.0175922440704
1656.89456136	545.831819819	2578.72638118	376.0	-8.11434310932	0.228155547141	0.0452330585134	1401.94971767	547.580553369	2369.47967476	419.949403721	1.47621277404	0.0186862376461
1656.89456136	545.831819819	2578.72638118	376.0	17.6283872006	2.22449167635	0.441017382306	2041.70261764	542.274855423	3033.3142525	449.336779443	8.07679828547	0.102237952981
1656.89456136	545.831819819	2578.72638118	376.0	-3.60711556004	0.444336726999	0.0880921346153	1593.52228802	509.091327419	2485.70874064	383.095125195	2.44886749094	0.0309983226701
1656.89456136	545.831819819	2578.72638118	376.0	-16.9856773072	0.0381730071683	0.0075680030072	1248.83582593	555.230433043	2140.71223944	336.645980466	-0.487141876328	-0.00616635286491
1656.89456136	545.831819819	2578.72638118	376.0	-11.9419064502	0.155029977177	0.0307355228345	1343.08347143	484.402681634	2270.77728914	443.291136076	0.238252737573	0.00301585743763
1656.89456136	545.831819819	2578.72638118	376.0	4.78084276228	0.960320345553	0.190388648999	1948.01666223	463.240080906	2702.01123474	290.754491598	4.2288290784	0.053529482005
1656.89456136	545.831819819	2578.72638118	376.0	3.76997565995	0.681393488271	0.135089906477	1823.83858234	536.711198585	2675.94373809	315.393957169	3.64958893909	0.0461973283429
1656.89456136	545.831819819	2578.72638118	376.0	-13.5460300425	0.202398845332	0.0401266545067	1380.79934928	493.390298251	2229.41133087	355.221683343	0.335134865938	0.00424221349288
1656.89456136	545.831819819	2578.72638118	376.0	-14.1171517002	0.089578677336	0.0177594522871	1290.17532105	502.214569789	2214.68366602	422.293775179	-0.26049231946	-0.0032973711324
1656.89456136	545.831819819	2578.72638118	376.0	4.91602150098	0.659935728204	0.130835790683	1809.83613042	539.809913131	2705.49712453	355.85108098	3.74746759305	0.0474362986461
1656.89456136	545.831819819	2578.72638118	376.0	13.2832953852	2.27597707153	0.451224637497	2023.57467587	581.346648252	2921.26622357	316.344899452	8.07773398278	0.10224979725
1656.89456136	545.831819819	2578.72638118	376.0	-10.2009059351	0.0366715421744	0.00727032953498	1245.84544218	647.128737734	2315.67292872	422.6987488	1.06750642951	0.0135127396141
1656.89456136	545.831819819	2578.72638118	376.0	-13.416005801	0.257092865787	0.0509700368334	1422.64808389	509.992415684	2232.76430029	300.123800719	0.561404103549	0.00710638105758
1656.89456136	545.831819819	2578.72638118	376.0	13.9448945574	1.89586494657	0.375865374023	2044.09764822	440.709844174	2938.32705596	453.519563573	6.19069451253	0.0783632216776
1656.89456136	545.831819819	2578.72638118	376.0	-4.71492771378	0.307709975803	0.0610051498419	1473.44644905	646.358976164	2457.14129637	337.335871158	2.30471366666	0.0291735907173
1656.89456136	545.831819819	2578.72638118	376.0	-9.86661442836	0.115821219872	0.0229621768183	1307.83277472	629.754929659	2324.29339199	386.705687608	1.27262765325	0.0161092108006
1656.89456136	545.831819819	2578.72638118	376.0	12.7174710114	2.07889788255	0.412152633336	2042.89606192	466.622059027	2906.67516117	397.15704023	6.43972225812	0.0815154716217
1656.89456136	545.831819819	2578.72638118	376.0	19.3538991629	2.28159988716	0.452339390792	2022.24461359	619.965190099	3077.81048468	435.600680993	9.29401494413	0.117645758786
1656.89456136	545.831819819	2578.72638118	376.0	11.613622383	2.11457607603	0.419226026176	2001.97282058	531.23385061	2878.20992539	345.003254194	6.77442181407	0.0857521748616
1656.89456136	545.831819819	2578.72638118	376.0	-10.9303085144	0.12798772979	0.0253742525357	1316.76087423	626.129073144	2296.86363198	353.973684607	1.12271652793	0.0142116016194
1656.89456136	545.831819819	2578.72638118	376.0	5.45222765921	0.66074654549	0.13099653955	1810.88221303	540.59377411	2719.32441419	367.848427055	3.83634895893	0.048561379227
1656.89456136	545.831819819	2578.72638118	376.0	8.02845134142	2.04342549873	0.405120043364	1997.24809363	494.44752044	2785.75817393	294.062559852	5.7221403074	0.0724321557899
1656.89456136	545.831819819	2578.72638118	376.0	-19.2706210405	0.0379313780641	0.00752009874387	1248.89962011	528.360204711	2081.78979259	304.529967771	-1.072744568	-0.0135790451646
1656.89456136	545.831819819	2578.72638118	376.0	-6.28395443069	0.504090835053	0.0999387063942	1643.13409024	483.238562816	2416.6803905	290.307737442	1.94746577828	0.0246514655478
1656.89456136	545.831819819	2578.72638118	376.0	5.9981306949	1.60809624049	0.318813687647	2003.31272978	427.751306246	2733.40175979	302.33772376	4.63684732261	0.0586942699065
1656.89456136	545.831819819	2578.72638118	376.0	8.69816252344	1.78243637585	0.353377552707	1857.0423094	639.586135141	2803.02819285	306.399748311	6.23102106372	0.0788736843509
1656.89456136	545.831819819	2578.72638118	376.0	5.6386758057	0.699907730216	0.138760454048	1779.20112756	636.67059077	2724.13240173	308.2606834	4.77146855933	0.060398336194
1656.89456136	545.831819819	2578.72638118	376.0	-7.71254463462	0.168810315329	0.0334675486378	1352.70171949	565.709894954	2379.84095803	461.429343585	1.39466164494	0.0176539448727
1656.89456136	545.831819819	2578.72638118	376.0	7.96911332126	0.539347379771	0.106928505109	1687.92423256	680.806363989	2784.22800875	415.4974122	4.62752385847	0.0585762513731
1656.89456136	545.831819819	2578.72638118	376.0	2.78775292123	0.537149599782	0.106492783462	1688.94230699	551.118693381	2650.61490121	410.553900839	3.42517957772	0.0433567035155
1656.89456136	545.831819819	2578.72638118	376.0	11.0886150519	2.06736407923	0.409865995089	2032.51939366	470.151808167	2864.67142283	362.000221008	6.18988106884	0.0783529249221
1656.89456136	545.831819819	2578.72638118	376.0	11.7428606949	2.1985348634	0.435871305194	2003.6035925	562.320702128	2881.54262783	315.618333205	7.29983880883	0.0924030228966
1656.89456136	545.831819819	2578.72638118	376.0	16.3837540727	2.24208865889	0.44450607829	2007.28519087	607.656674811	3001.21856969	386.276704004	8.59527113803	0.108800900481
1656.89456136	545.831819819	2578.72638118	376.0	-10.9430638175	0.260667828767	0.0516787923805	1425.69039274	567.53173189	2296.53470761	303.312582981	1.13932981739	0.0144218964226
1656.89456136	545.831819819	2578.72638118	376.0	-16.0984888355	0.0501068746395	0.0099339561141	1257.76521158	562.888664326	2163.59040261	342.936526703	-0.24230024946	-0.00306709176531
1656.89456136	545.831819819	2578.72638118	376.0	1.2601823434	0.637780455625	0.126443389299	1787.27139857	537.305943267	2611.22303572	286.645693892	3.00975521608	0.0380981672921
1656.89456136	545.831819819	2578.72638118	376.0	-5.19466578616	0.391928215749	0.0777018667226	1544.24349092	468.841471249	2444.77016414	431.685201974	2.02621565146	0.0256482993855
1656.89456136	545.831819819	2578.72638118	376.0	-11.9742701773	0.0736542115961	0.0146023417122	1276.35460427	579.218215434	2269.94271717	414.369897463	0.559469276936	0.00708188958147
1656.89456136	545.831819819	2578.72638118	376.0	-14.5536766379	0.102397788204	0.020300909636	1300.42656759	507.929985762	2203.42688229	395.070328941	-0.182823205761	-0.00231421779444
1656.89456136	545.831819819	2578.72638118	376.0	17.7227175403	2.40858283404	0.477514439737	2054.28810619	659.240716119	3035.74677386	322.217951546	10.4084919102	0.131753062154
1656.89456136	545.831819819	2578.72638118	376.0	6.44587727282	0.686090171434	0.136021049055	1761.10008578	660.408403599	2744.94791892	323.439429538	5.01670869305	0.0635026416842
1656.89456136	545.831819819	2578.72638118	376.0	-2.39584103632	0.388106965663	0.0769442834384	1550.49998085	660.310888348	2516.94419633	306.133327132	2.57735830725	0.0326247886993
1656.89456136	545.831819819	2578.72638118	376.0	13.3307820802	2.09370326387	0.415087879435	2011.80158753	519.828145479	2922.4907755	390.86104249	6.90910104495	0.0874569752525
1656.89456136	545.831819819	2578.72638118	376.0	9.81891591339	1.82978900557	0.362765465021	1969.97252937	511.049126079	2831.92935619	350.907700735	5.88530779291	0.0744975669988
1656.89456136	545.831819819	2578.72638118	376.0	-0.998044628631	0.462333383529	0.0916600681065	1621.89779721	639.037672553	2552.98954105	292.05407129	2.70200750627	0.0342026266616
1656.89456136	545.831819819	2578.72638118	376.0	9.41968205963	0.815218073635	0.161621346874	1948.15989819	411.808676564	2821.63420748	461.66563272	4.33876781131	0.0549211115356
1656.89456136	545.831819819	2578.72638118	376.0	-10.1234956133	0.0863212195992	0.0171136438539	1283.93186705	645.189446475	2317.66912911	388.547815578	1.22368145566	0.0154896386793
1656.89456136	545.831819819	2578.72638118	376.0	14.0446056278	1.74002397198	0.344969066611	1936.58448722	565.676499953	2940.89833164	438.637344468	6.72671436147	0.0851482830566
1656.89456136	545.831819819	2578.72638118	376.0	-2.50938377881	0.480789029406	0.0953189986928	1626.73104854	487.096546455	2514.01623967	400.188644682	2.61677006846	0.0331236717527
1656.89456136	545.831819819	2578.72638118	376.0	-5.30530002305	0.262064894245	0.0519557680898	1431.45789301	593.949013015	2441.91720989	416.510303864	2.11702194812	0.0267977461787
1656.89456136	545.831819819	2578.72638118	376.0	14.7082771336	2.08217361935	0.412802065691	1954.71119927	609.56812158	2958.01260384	393.733282994	7.70151200877	0.097487493782
1656.89456136	545.831819819	2578.72638118	376.0	5.37792090361	0.836013761581	0.165744203327	1913.97542048	495.202336729	2717.40824628	308.230489073	4.29116484542	0.0543185423471
1656.89456136	545.831819819	2578.72638118	376.0	7.31731891681	0.609854769343	0.12090697251	1739.29687505	658.399861575	2767.42001449	369.723277861	4.82126712446	0.061028697778
1656.89456136	545.831819819	2578.72638118	376.0	8.59493590913	0.734545087556	0.14562749555	1872.34291285	518.996247202	2800.36626092	409.027100866	4.52676451517	0.0573008166478
1656.89456136	545.831819819	2578.72638118	376.0	-6.20822888275	0.26698987148	0.0529321711895	1435.19697918	539.630027616	2418.63314518	443.806138385	1.80482251268	0.0228458545909
1656.89456136	545.831819819	2578.72638118	376.0	-9.51940714991	0.162245218845	0.0321659831175	1345.08288033	628.075685087	2333.24691768	360.088352257	1.41593047029	0.01792317051
1656.89456136	545.831819819	2578.72638118	376.0	-16.8852318667	0.0635895669936	0.0126069720447	1265.28211607	432.293261581	2143.30245251	445.727074863	-1.63360574372	-0.020678553718
1656.89456136	545.831819819	2578.72638118	376.0	-2.27463777153	0.686667786181	0.136135564271	1809.20154162	410.963394905	2520.06969689	299.904760369	2.60962395167	0.0330332145781
1656.89456136	545.831819819	2578.72638118	376.0	10.9911221527	2.12483910443	0.421260726492	2056.79831473	447.718435716	2862.15734772	357.640597273	6.15275943803	0.0778830308611
1656.89456136	545.831819819	2578.72638118	376.0	-9.3583697156	0.147358351973	0.0292145820724	1334.26233128	598.883484611	2337.39963248	404.253816589	1.2966705409	0.0164135511506
1656.89456136	545.831819819	2578.72638118	376.0	1.89570763178	0.702308115329	0.139236343245	1843.52307438	501.328916837	2627.61149399	282.759502775	3.15711941525	0.0399635369019
1656.89456136	545.831819819	2578.72638118	376.0	-2.0813655284	0.410909584614	0.0814650247054	1572.57178106	660.837694405	2525.05365921	291.64418375	2.56666969933	0.0324894898649
1656.89456136	545.831819819	2578.72638118	376.0	20.2702046662	2.41923026489	0.479625349898	2062.80176406	668.874562423	3101.43949643	369.763169943	10.967798136	0.138832887797
1656.89456136	545.831819819	2578.72638118	376.0	9.67381146358	0.577611104931	0.114514493444	1728.70602177	636.94359566	2828.18750946	462.53789203	4.65802836273	0.0589623843384
1656.89456136	545.831819819	2578.72638118	376.0	-17.751729161	0.0976370410722	0.0193570660333	1294.07533348	415.636437723	2120.95785819	411.246086985	-1.64026913917	-0.0207629004959
1656.89456136	545.831819819	2578.72638118	376.0	-7.86118634148	0.408560135761	0.080999233894	1556.75475227	490.520060786	2376.00789512	328.733082064	1.70603440448	0.0215953722086
1656.89456136	545.831819819	2578.72638118	376.0	-3.15168691634	0.600243704084	0.119001527376	1732.44230159	430.120217921	2497.45299922	334.890479709	2.52771730892	0.0319964216319
1656.89456136	545.831819819	2578.72638118	376.0	-8.6774861797	0.343497933429	0.0681003040104	1499.19299714	538.955525858	2354.95775584	316.809232847	1.56902357821	0.0198610579521
1656.89456136	545.831819819	2578.72638118	376.0	-3.54808141953	0.447252853269	0.088670272258	1593.8254935	449.452889149	2487.23106959	443.952686947	2.3179153417	0.0293407005278
1656.89456136	545.831819819	2578.72638118	376.0	-15.6239310103	0.121568019998	0.0241015107053	1314.38863324	525.017898663	2175.82795044	336.421418541	-0.122795910151	-0.00155437860951
1656.89456136	545.831819819	2578.72638118	376.0	11.1990093369	1.2832106697	0.254403384159	2028.77802911	416.3646637	2867.51818939	422.37549658	5.3771900422	0.0680656967367
1656.89456136	545.831819819	2578.72638118	376.0	-10.9663372728	0.234244916903	0.0464403086643	1403.16735762	589.284235371	2295.93454888	303.482955889	1.14796926218	0.0145312564833
1656.89456136	545.831819819	2578.72638118	376.0	-12.9616419674	0.131779245279	0.0261259407769	1317.92335096	616.124519651	2244.48110034	310.43322972	0.739933065062	0.0093662413299
1656.89456136	545.831819819	2578.72638118	376.0	19.4592768132	2.20007994214	0.436177625325	1960.13207709	679.314041552	3080.52788595	441.081767314	9.39931852503	0.118978715507
1656.89456136	545.831819819	2578.72638118	376.0	1.23627943502	0.639243044743	0.126733355421	1780.59757949	470.383417226	2610.60664512	359.625648402	3.19118777477	0.0403947819591
1656.89456136	545.831819819	2578.72638118	376.0	11.9434382602	0.787968933636	0.156219059008	1899.62422915	530.186503635	2886.71497442	456.904241636	5.34088846347	0.0676061830819
1656.89456136	545.831819819	2578.72638118	376.0	17.3011890849	1.94951431333	0.386501648162	1892.54955573	669.537723394	3024.87670837	462.789429246	8.04843516736	0.101878926169
1656.89456136	545.831819819	2578.72638118	376.0	-2.41275812147	0.407036525481	0.0806971700001	1568.07458815	650.948821591	2516.50795099	297.484541251	2.54406173908	0.0322033131529
1656.89456136	545.831819819	2578.72638118	376.0	-15.7452681256	0.102575617771	0.0203361652995	1297.60896224	556.606400516	2172.69899824	318.483635485	-0.0375473062595	-0.000475282357715
1656.89456136	545.831819819	2578.72638118	376.0	2.34294130223	0.655557409758	0.129967765614	1798.42762067	474.954002435	2639.14442664	365.762803531	3.34700766242	0.0423671856003
1656.89456136	545.831819819	2578.72638118	376.0	-7.69183803664	0.251278676113	0.0498173426077	1420.73550738	628.844694951	2380.37492453	330.794722204	1.79486520199	0.0227198126835
1656.89456136	545.831819819	2578.72638118	376.0	-5.33259818818	0.422228904668	0.0837091404972	1571.2377982	478.185686937	2441.2132649	391.789779769	2.11176514446	0.0267312043603
1656.89456136	545.831819819	2578.72638118	376.0	6.17281295317	0.687866341333	0.136373184245	1836.95026832	500.244450258	2737.90633727	400.711618689	3.86529261712	0.0489277546471
1656.89456136	545.831819819	2578.72638118	376.0	-20.7298036403	0.119904753448	0.0237717592086	1315.27617382	415.710526612	2044.16146594	313.174765508	-1.8556113307	-0.0234887510215
1656.89456136	545.831819819	2578.72638118	376.0	-3.3527726901	0.318467223912	0.063137831862	1481.23856943	573.743044882	2492.26754732	437.285933008	2.42625705095	0.0307121145689
1656.89456136	545.831819819	2578.72638118	376.0	-4.24054612516	0.242656244889	0.0481078994625	1415.59750148	644.179175344	2469.37429955	409.597622721	2.35898387712	0.0298605554066
1656.89456136	545.831819819	2578.72638118	376.0	12.9294544505	2.29292317017	0.454584292261	2052.15655725	537.817908073	2912.14163404	322.167168714	7.7279318697	0.0978219224013
1656.89456136	545.831819819	2578.72638118	376.0	-7.9682526437	0.310306671713	0.0615199587059	1471.54694007	544.619590584	2373.24694814	357.08041749	1.68156284619	0.0212856056479
1656.89456136	545.831819819	2578.72638118	376.0	18.0919104481	2.08090132106	0.412549825745	1940.32097258	645.803927436	3045.26724877	459.142348751	8.39307402194	0.106241443316
1656.89456136	545.831819819	2578.72638118	376.0	9.69678630053	1.94007509673	0.384630272943	1891.36460576	630.01447824	2828.77996764	307.400883645	6.62787455564	0.0838971462739
1656.89456136	545.831819819	2578.72638118	376.0	-11.5882671692	0.205295704221	0.040700972288	1385.2164403	445.318500833	2279.89667857	449.361737442	0.243489695466	0.00308214804388
1656.89456136	545.831819819	2578.72638118	376.0	-3.76938232507	0.198120575011	0.0392784645145	1377.1400864	651.959063557	2481.52432476	452.425174804	2.3562892197	0.029826445819
1656.89456136	545.831819819	2578.72638118	376.0	-1.6665534801	0.350117902592	0.0694127483331	1513.70193696	638.278310839	2535.75052694	383.770279141	2.79592260595	0.0353914253918
1656.89456136	545.831819819	2578.72638118	376.0	-4.53610781999	0.278691097864	0.0552520019556	1445.48514992	553.399056641	2461.75257215	462.86836559	2.10076691856	0.0265919863109
1656.89456136	545.831819819	2578.72638118	376.0	-4.23321297876	0.43098050691	0.0854441924881	1581.11050416	514.980629035	2469.56340133	373.472268129	2.34916572847	0.0297362750439
1656.89456136	545.831819819	2578.72638118	376.0	4.81935573524	0.680294358125	0.134871998042	1819.93899364	451.359913041	2703.00437893	431.705472248	3.72132788173	0.0471054162244
1656.89456136	545.831819819	2578.72638118	376.0	13.2237421908	0.882573150766	0.17497485146	1908.54515764	551.942419227	2919.73050964	459.242932769	5.97554468858	0.0756398061845
1656.89456136	545.831819819	2578.72638118	376.0	-11.3084454746	0.158880909338	0.0314989907491	1344.00274351	560.422226354	2287.11251443	382.687544566	0.873269105009	0.0110540393039
1656.89456136	545.831819819	2578.72638118	376.0	-14.4123048369	0.038947555004	0.00772156126171	1247.24536332	614.213172645	2207.07247422	345.613938255	0.289305339464	0.0036620929046
1656.89456136	545.831819819	2578.72638118	376.0	-4.97205595296	0.43259198779	0.0857636771986	1581.41248368	499.802826504	2450.51066264	369.295352457	2.21815956024	0.0280779691169
1656.89456136	545.831819819	2578.72638118	376.0	-2.21788223906	0.514953470068	0.102092281933	1666.87576099	571.655500578	2521.53326678	283.002005212	2.50938500218	0.0317643671162
1656.89456136	545.831819819	2578.72638118	376.0	13.1136418672	1.69283569456	0.335613738018	1955.09559205	535.002679374	2916.89132355	426.793052118	6.41169744712	0.0811607271788
1656.89456136	545.831819819	2578.72638118	376.0	-3.68983843731	0.611490523456	0.121231269519	1739.82910944	413.409347999	2483.57554398	330.337086539	2.44213435529	0.030913093105
1656.89456136	545.831819819	2578.72638118	376.0	0.038870343817	0.64612121222	0.128096988941	1780.41365859	433.749205062	2579.72874099	365.565877344	3.03901220938	0.0384685089795
1656.89456136	545.831819819	2578.72638118	376.0	10.0045235334	1.0812725745	0.214368075833	1841.25132206	622.954949537	2836.71566885	372.509397255	5.98714281769	0.0757866179455
1656.89456136	545.831819819	2578.72638118	376.0	-12.3148944686	0.276781564758	0.0548734267957	1443.18126221	464.905870856	2261.15894871	353.071815645	0.645924248854	0.00817625631461
1656.89456136	545.831819819	2578.72638118	376.0	-9.74405458097	0.290787578455	0.057650193984	1457.21858851	437.148717402	2327.45387511	433.086569194	0.893495151998	0.0113100652152
1656.89456136	545.831819819	2578.72638118	376.0	4.396259639	0.751357041617	0.148960555435	1888.06744699	433.476381389	2692.09388828	370.550059897	3.6415501828	0.0460955719342
1656.89456136	545.831819819	2578.72638118	376.0	9.5726873305	2.00458415729	0.397419539511	1877.46606681	665.853390521	2825.57979476	282.260337435	6.96448405051	0.0881580259558
1656.89456136	545.831819819	2578.72638118	376.0	1.14123552059	0.529675553056	0.105011013691	1683.60366973	638.396547544	2608.15572262	286.155505351	3.14904272875	0.0398613003639
1656.89456136	545.831819819	2578.72638118	376.0	-6.83807423407	0.256540756194	0.050860578151	1426.12516809	551.170345153	2402.39115694	425.095643702	1.74641550229	0.0221065253455
1656.89456136	545.831819819	2578.72638118	376.0	-21.4078478565	0.119691745365	0.0237295292158	1315.31134015	422.088529417	2026.67656086	289.276691293	-1.91135036061	-0.0241943083622
1656.89456136	545.831819819	2578.72638118	376.0	7.22402480839	0.527315504574	0.104543121446	1685.95920065	631.98672427	2765.0142147	447.068289779	4.00995331864	0.0507589027676
1656.89456136	545.831819819	2578.72638118	376.0	-16.0009840094	0.0964018532401	0.0191121834338	1294.11393722	438.676691731	2166.10478528	433.314156336	-1.14669733253	-0.0145151561079
1656.89456136	545.831819819	2578.72638118	376.0	10.5160714382	0.769914127381	0.152639597022	1872.22927789	560.157473798	2849.90708962	417.520337933	5.32604334214	0.0674182701537
1656.89456136	545.831819819	2578.72638118	376.0	-20.8208516764	0.0615783684358	0.0122082411649	1267.42195743	443.671583309	2041.81358622	330.720045478	-1.98163166725	-0.025083945155
1656.89456136	545.831819819	2578.72638118	376.0	-10.8681312743	0.246004228479	0.0487716551306	1412.76210282	590.553314801	2298.46701287	295.151595244	1.16607616659	0.014760457805
1656.89456136	545.831819819	2578.72638118	376.0	-7.83930710181	0.209855455283	0.0416049673439	1385.63457185	623.227026873	2376.57210085	367.710502126	1.7393230089	0.0220167469481
1656.89456136	545.831819819	2578.72638118	376.0	8.31739486871	0.643057018942	0.127489496222	1775.48796564	624.775250983	2793.20923689	392.946020265	4.87358293305	0.0616909232031
1656.89456136	545.831819819	2578.72638118	376.0	-3.91901356543	0.485660179619	0.0962847302973	1629.14181024	464.958455397	2477.66574449	383.565478854	2.38626047799	0.0302058288354
1656.89456136	545.831819819	2578.72638118	376.0	-0.114208218735	0.711380813479	0.141035054219	1844.46619673	445.945863569	2575.78126372	285.369203416	2.83240703931	0.0358532536622
1656.89456136	545.831819819	2578.72638118	376.0	-8.55598594103	0.156599731902	0.0310467351115	1340.30501026	654.477354809	2358.09091455	363.308549485	1.62799298308	0.0206075061149
1656.89456136	545.831819819	2578.72638118	376.0	1.33481290599	0.535253264941	0.106116824929	1677.98187917	470.348016218	2613.14755373	464.817658343	3.15869624436	0.0399834967641
1656.89456136	545.831819819	2578.72638118	376.0	-8.10991834456	0.440024722537	0.0872372566488	1583.47086755	474.437689238	2369.59377734	311.685220549	1.655617766	0.0209571869114
1656.89456136	545.831819819	2578.72638118	376.0	-2.28381431698	0.400784406117	0.0794576538694	1562.27117167	652.512263993	2519.83305889	305.04962323	2.5871216448	0.0327483752506
1656.89456136	545.831819819	2578.72638118	376.0	16.8918061528	2.19523715977	0.435217517797	2013.87715014	572.293481471	3014.3198427	428.149211097	8.11975702841	0.102781734537
1656.89456136	545.831819819	2578.72638118	376.0	-1.31566742898	0.394946269801	0.0783002120939	1555.53542148	626.298204081	2544.7989181	362.96529254	2.83307448025	0.0358617022816
1656.89456136	545.831819819	2578.72638118	376.0	3.41524831319	0.709331862765	0.140628838772	1839.99964965	410.257068544	2666.79629042	416.539572228	3.5482012391	0.0449139397354
1656.89456136	545.831819819	2578.72638118	376.0	4.05569973241	0.574278107497	0.113853708861	1724.91849016	537.953490426	2683.31178012	420.439799536	3.59842040458	0.0455496253744
1656.89456136	545.831819819	2578.72638118	376.0	-11.9057488166	0.0646690020585	0.0128209758245	1266.82931507	634.980904474	2271.70969557	369.89947603	0.857692612732	0.0108568685156
1656.89456136	545.831819819	2578.72638118	376.0	0.397746904439	0.389317192075	0.0771842173028	1552.25252356	654.251559855	2588.98318554	382.479102126	3.09684267892	0.0392005402395
1656.89456136	545.831819819	2578.72638118	376.0	-10.7141371105	0.132924377261	0.0263529693221	1322.14804368	598.866315905	2302.438101	381.423741409	1.06322543741	0.0134585498406
1656.89456136	545.831819819	2578.72638118	376.0	-4.66846611239	0.518722672914	0.102839546573	1659.15742849	476.381482592	2458.33941395	322.800502861	2.26412400299	0.0286597975061
1656.89456136	545.831819819	2578.72638118	376.0	-12.0866184116	0.103376631065	0.0204949704728	1299.59198203	572.400324539	2267.04556361	395.053257044	0.626916854771	0.0079356563895
1656.89456136	545.831819819	2578.72638118	376.0	11.5205826874	2.11627627975	0.419563100663	1954.76936036	603.678197417	2875.81068621	317.363128429	7.26644308406	0.0919802922033
1656.89456136	545.831819819	2578.72638118	376.0	-7.33229157307	0.256780974644	0.0509082027446	1425.84571553	628.685706549	2389.64664404	335.11522196	1.85952157335	0.0235382477639
1656.89456136	545.831819819	2578.72638118	376.0	-14.7785834623	0.149398320626	0.0296190167775	1339.01446697	462.885478635	2197.62715068	395.72720507	-0.332273671957	-0.00420599584756
1656.89456136	545.831819819	2578.72638118	376.0	8.59970834338	0.704834100487	0.139737133324	1830.43333947	578.533566916	2800.48932894	391.522422557	4.88107674999	0.0617857816454
1656.89456136	545.831819819	2578.72638118	376.0	16.2118470179	2.36151186714	0.468182368584	2063.02822704	588.441354767	2996.78555711	345.315975299	9.11137179945	0.115333820246
1656.89456136	545.831819819	2578.72638118	376.0	-5.21030547189	0.208685710164	0.0413730591126	1385.85470206	642.664846148	2444.36685944	415.84731123	2.16852298338	0.0274496580175
1656.89456136	545.831819819	2578.72638118	376.0	1.48897334671	0.640299572101	0.126942817625	1773.9567357	421.417773827	2617.12292968	421.74842016	3.25265642334	0.0411728661182
1656.89456136	545.831819819	2578.72638118	376.0	14.4175105397	2.30663322721	0.45730238446	2033.79054032	591.188923512	2950.51452898	325.53506515	8.52362416777	0.107893976807
1656.89456136	545.831819819	2578.72638118	376.0	3.70053495255	0.626669704411	0.124240623396	1767.13523964	460.62889003	2674.15305225	446.38892258	3.55233083287	0.0449662130743
1656.89456136	545.831819819	2578.72638118	376.0	-2.78054128779	0.566863281201	0.112383679858	1709.53107348	503.462904013	2507.02382946	294.029851961	2.48328846046	0.0314340311451
1656.89456136	545.831819819	2578.72638118	376.0	-2.80977367573	0.334854716502	0.0663867399886	1497.61554596	606.638392706	2506.27000616	402.016067488	2.59603240574	0.0328611696929
1656.89456136	545.831819819	2578.72638118	376.0	12.3640949225	1.64327331398	0.325787730766	1906.83847812	586.645893212	2897.56255874	404.078187413	6.51251637435	0.082436916131
1656.89456136	545.831819819	2578.72638118	376.0	-9.07971933986	0.415901400972	0.082454679019	1561.57989905	462.662140575	2344.58526323	320.343223607	1.46303830038	0.0185194721567
1656.89456136	545.831819819	2578.72638118	376.0	-4.65193550722	0.532708598632	0.105612331212	1670.31831994	449.814225462	2458.76569302	338.633147619	2.27931315463	0.0288520652485
1656.89456136	545.831819819	2578.72638118	376.0	-8.40500015303	0.109907679835	0.0217897858514	1303.22447021	646.16086964	2361.9844249	412.599085054	1.5282606862	0.0193450719772
1656.89456136	545.831819819	2578.72638118	376.0	-16.2123123634	0.0432764666354	0.00857979116482	1249.77780618	600.343518264	2160.65520527	310.533880821	-0.0806650724598	-0.00102107686658
1656.89456136	545.831819819	2578.72638118	376.0	-12.1291179852	0.259688651251	0.0514846651965	1431.10705236	432.517749819	2265.94961589	402.324813718	0.402827749774	0.00509908544018
1656.89456136	545.831819819	2578.72638118	376.0	-1.96877429193	0.490406841354	0.0972257813946	1644.52775634	586.796205356	2527.95707913	296.633117435	2.59400757165	0.0328355388816
1656.89456136	545.831819819	2578.72638118	376.0	8.04007923557	0.644250900598	0.127726189651	1793.50459946	573.05089619	2786.0580255	419.502529846	4.34570149934	0.0550088797385
1656.89456136	545.831819819	2578.72638118	376.0	9.99608556625	0.833319725918	0.165210096336	1957.12708842	447.86128257	2836.49807677	431.509705779	4.66603849694	0.0590637784422
1656.89456136	545.831819819	2578.72638118	376.0	4.28645886783	0.57519896169	0.114036273134	1721.66518765	506.769339137	2689.26242683	460.827900041	3.61588786865	0.0457707325146
1656.89456136	545.831819819	2578.72638118	376.0	0.136626607128	0.637599475145	0.12640750895	1775.20935489	452.547998404	2582.24960754	354.492254256	3.03698864264	0.0384428942106
1656.89456136	545.831819819	2578.72638118	376.0	-2.1497514769	0.43197474759	0.085641306025	1586.01410878	561.642906119	2523.29017272	375.633157817	2.70138008482	0.0341946846179
1656.89456136	545.831819819	2578.72638118	376.0	6.48068603501	1.01870662968	0.201964042362	1950.33391127	476.306247056	2745.84554165	319.20538332	4.70444472955	0.0595499332855
1656.89456136	545.831819819	2578.72638118	376.0	-1.18256253818	0.552659871438	0.109567777843	1693.38615743	461.992967908	2548.23132904	392.852203701	2.843851824	0.0359981243544
1656.89456136	545.831819819	2578.72638118	376.0	14.4364452373	2.00306390456	0.39711814127	1941.61151459	603.005845284	2951.00280302	406.38544315	7.39214714846	0.0935714828919
1656.89456136	545.831819819	2578.72638118	376.0	-4.10327549655	0.432471556666	0.0857398010837	1586.68924639	585.491687228	2472.91413346	300.733199842	2.31190237992	0.0292645870876
1656.89456136	545.831819819	2578.72638118	376.0	0.0145282533628	0.488110654282	0.0967705500162	1645.7939251	613.255984158	2579.10102509	320.051115828	2.92717500797	0.0370528482022
1656.89456136	545.831819819	2578.72638118	376.0	-19.3917678681	0.1202038607	0.0238310588225	1313.88947438	478.593821449	2078.66574739	286.182451557	-1.09310535729	-0.0138367766745
1656.89456136	545.831819819	2578.72638118	376.0	-5.79922988202	0.187143305517	0.0371021620771	1367.50387519	617.45345387	2429.18011031	444.222781254	1.95202042462	0.024709119299
1656.89456136	545.831819819	2578.72638118	376.0	-8.97694268764	0.248911178632	0.0493479735591	1421.23074774	458.583010936	2347.23559187	467.421833196	0.906635367181	0.0114763970529
1656.89456136	545.831819819	2578.72638118	376.0	19.6005129091	2.35366027893	0.466625749193	2044.08782938	634.874501079	3084.16997842	405.207647962	9.94588676805	0.125897300861
1656.89456136	545.831819819	2578.72638118	376.0	-1.37982990668	0.479982048593	0.0951590104268	1629.41215811	525.964311396	2543.14434336	387.767873858	2.8156262031	0.0356408380139
1656.89456136	545.831819819	2578.72638118	376.0	5.38489463619	0.567590362826	0.112527827682	1724.45819844	600.005302298	2717.58807977	393.12457903	3.76818479615	0.0476985417234
1656.89456136	545.831819819	2578.72638118	376.0	11.8461345926	2.26667876665	0.449381198781	2030.92079724	552.25160354	2884.20577907	301.033378291	7.53294136728	0.0953536881934
1656.89456136	545.831819819	2578.72638118	376.0	-10.8584355437	0.0385870030452	0.00765007990586	1247.54279834	637.5669543	2298.71703923	413.607286595	0.934854318315	0.011833598966
1656.89456136	545.831819819	2578.72638118	376.0	-5.89217991219	0.252344855447	0.0500287183678	1422.7410365	573.865672429	2426.78318336	430.176474428	1.94706032696	0.0246463332526
1656.89456136	545.831819819	2578.72638118	376.0	20.1892618201	2.27225366515	0.450486452251	1993.09371535	672.102573891	3099.3522019	434.155912663	9.85125915001	0.124699482911
1656.89456136	545.831819819	2578.72638118	376.0	-14.6813245827	0.0356688395341	0.00707153836918	1247.66677419	537.653444303	2200.13519106	414.814972567	-0.322895850415	-0.00408728924576
1656.89456136	545.831819819	2578.72638118	376.0	8.09681335717	0.762337932605	0.151137575854	1894.67947186	500.880241131	2787.52104326	391.961330268	4.47427664698	0.0566364132529
1656.89456136	545.831819819	2578.72638118	376.0	-10.5390629834	0.262736926387	0.0520890020593	1427.88249111	571.054197512	2306.9527837	308.016095077	1.22240387544	0.0154734667778
1656.89456136	545.831819819	2578.72638118	376.0	-1.23535316153	0.44150443502	0.0875306175695	1600.05307853	620.345986555	2546.87000331	326.470938225	2.78226359639	0.0352185265366
1656.89456136	545.831819819	2578.72638118	376.0	0.611348034113	0.434565424627	0.0861549216152	1591.94804092	598.604938279	2594.49137422	403.938395019	3.12268053999	0.039527601772
1656.89456136	545.831819819	2578.72638118	376.0	-15.3596354053	0.124107351839	0.0246049468357	1315.70684486	536.892724519	2182.64341093	330.043841556	-0.00235589241318	-2.98214229516e-05
1656.89456136	545.831819819	2578.72638118	376.0	11.9066092672	2.2848708106	0.452987868873	2040.84123771	545.961614836	2885.76525546	298.962402912	7.5793616424	0.0959412866127
1656.89456136	545.831819819	2578.72638118	376.0	17.3198826302	2.03251167374	0.402956319139	1906.70586657	675.697559462	3025.35876376	442.955337727	8.35342364601	0.105739539823
1656.89456136	545.831819819	2578.72638118	376.0	12.8086193358	1.24648127635	0.247121585319	2011.05605744	444.675537928	2909.02562706	453.294031692	5.71393139483	0.0723282455042
1656.89456136	545.831819819	2578.72638118	376.0	-15.3350449251	0.218267598703	0.0432727198063	1396.27246552	432.668377086	2183.27753213	354.336689527	-0.261380384162	-0.00330861245775
1656.89456136	545.831819819	2578.72638118	376.0	-0.850927756546	0.504261394211	0.0999725206604	1657.6658524	572.83014916	2556.78328264	326.287281081	2.83086274803	0.0358337056713
1656.89456136	545.831819819	2578.72638118	376.0	-10.1899925063	0.359249371387	0.0712231109015	1510.55428326	508.890041384	2315.95435618	296.510031539	1.26048264637	0.0159554765364
1656.89456136	545.831819819	2578.72638118	376.0	9.83325556671	2.1353570909	0.423345973612	1981.08325407	558.068199504	2832.29913661	293.147683035	6.69126818506	0.0846995972792
1656.89456136	545.831819819	2578.72638118	376.0	-2.81207405364	0.453620370959	0.0899326667246	1600.62784605	473.679191996	2506.2106857	431.903647661	2.50206394414	0.0316716954955
1656.89456136	545.831819819	2578.72638118	376.0	-8.46094991609	0.11472728228	0.022745297835	1305.56683701	678.88530705	2360.5416336	376.08948954	1.64538554088	0.0208276650744
1656.89456136	545.831819819	2578.72638118	376.0	-10.0004521419	0.0460928424006	0.00913815273605	1252.82967702	651.540529981	2320.84208356	416.471876557	1.15053346137	0.0145637147009
1656.89456136	545.831819819	2578.72638118	376.0	-3.43498780457	0.466430459393	0.0924723353276	1611.60885853	460.058027399	2490.14744448	418.480558543	2.41327060879	0.0305477292252
1656.89456136	545.831819819	2578.72638118	376.0	-2.09993496098	0.513524309618	0.101808943223	1660.58085704	517.740617904	2524.57480436	346.253329417	2.68932623057	0.0340421041844
1656.89456136	545.831819819	2578.72638118	376.0	-7.19473166906	0.453043610926	0.0898183209608	1596.33478572	458.881259748	2393.19393758	337.977892107	1.82119148323	0.0230530567498
1656.89456136	545.831819819	2578.72638118	376.0	-8.24288921985	0.402461414742	0.0797901298061	1551.11656183	478.695702559	2366.1648223	336.352557914	1.62312108594	0.0205458365309
1656.89456136	545.831819819	2578.72638118	376.0	19.1356351293	2.43266630883	0.482289117531	2070.77643436	661.530870425	3072.18205247	339.874747684	10.8629048073	0.137505124143
1656.89456136	545.831819819	2578.72638118	376.0	-13.9764153697	0.223121595058	0.0442350505665	1396.30785291	499.653588629	2218.3128709	322.351429363	0.359252837068	0.00454750426668
1656.89456136	545.831819819	2578.72638118	376.0	-8.06867225619	0.486997806207	0.0965499219284	1623.49982098	453.573447259	2370.6574011	293.584132859	1.64747777982	0.0208541491116
1656.89456136	545.831819819	2578.72638118	376.0	-6.42476200615	0.364336332981	0.0722316282674	1520.86413223	577.390039277	2413.0493484	314.795176894	1.97931313579	0.0250545966556
1656.89456136	545.831819819	2578.72638118	376.0	-16.0693523439	0.253406150519	0.0502391257969	1422.9783361	439.91035672	2164.341753	301.453060182	-0.19669788865	-0.00248984669178
1656.89456136	545.831819819	2578.72638118	376.0	-2.88295706497	0.425012062189	0.0842609163737	1578.66338059	555.355282655	2504.38280679	370.364143546	2.58418469501	0.032711198671
1656.89456136	545.831819819	2578.72638118	376.0	0.733681537994	0.5438316472	0.107817535131	1690.25115786	505.655151854	2597.64602056	401.739710844	3.1345792186	0.039678217957
1656.89456136	545.831819819	2578.72638118	376.0	-6.68081965899	0.375525767064	0.0744499934703	1530.27241171	567.271101928	2406.44632216	308.902808516	1.92592821972	0.0243788382243
1656.89456136	545.831819819	2578.72638118	376.0	-5.87110759563	0.230395531876	0.0456771474775	1404.01354835	576.127392905	2427.32658075	447.185639487	1.89311451129	0.0239634748265
1656.89456136	545.831819819	2578.72638118	376.0	3.24725503548	0.652632506333	0.129387887854	1803.417739	522.185536353	2662.46420345	336.86092809	3.38767573989	0.042881971391
1656.89456136	545.831819819	2578.72638118	376.0	8.80566996694	0.742079156355	0.147121165019	1882.03247678	505.046596385	2805.80051566	418.721442496	4.47385404924	0.0566310639144
1656.89456136	545.831819819	2578.72638118	376.0	11.0877571497	0.915378499948	0.181478687539	2005.33444978	417.314175603	2864.64929988	442.000674497	4.93033823629	0.0624093447631
1656.89456136	545.831819819	2578.72638118	376.0	-4.13487326362	0.310670733769	0.0615921359573	1474.90717648	598.19823376	2472.09931351	398.993903262	2.36891497609	0.0299862655202
1656.89456136	545.831819819	2578.72638118	376.0	-9.39382576456	0.0828408998442	0.0164236518327	1281.61471985	644.979749702	2336.48531799	409.89084844	1.31374950575	0.0166297405792
1656.89456136	545.831819819	2578.72638118	376.0	4.7526487	0.599313409466	0.118817091488	1744.51399649	495.453700962	2701.28418702	461.316489565	3.68291045221	0.0466191196482
1656.89456136	545.831819819	2578.72638118	376.0	19.0891470222	2.41890430889	0.479560727378	2056.84110784	676.535927859	3070.98325139	337.606215694	10.9077405064	0.138072664638
1656.89456136	545.831819819	2578.72638118	376.0	2.66074720419	0.596531613093	0.118265585467	1739.78403833	480.382076495	2647.33977127	427.173656454	3.41087034817	0.0431755740274
1656.89456136	545.831819819	2578.72638118	376.0	2.1242463127	0.648959047536	0.128659604983	1799.12175224	526.248189676	2633.50488125	308.134939335	3.17305271018	0.0401652241795
1656.89456136	545.831819819	2578.72638118	376.0	4.47783522364	0.689259763727	0.136649437694	1837.42545457	495.308114144	2694.1974994	361.463930689	3.60350549511	0.0456139936089
1656.89456136	545.831819819	2578.72638118	376.0	11.2870321355	1.00701309337	0.199645736196	1838.61370843	629.354188805	2869.78805651	401.820159277	6.18112525917	0.0782420918883
1656.89456136	545.831819819	2578.72638118	376.0	-6.4853896682	0.373570063362	0.0740622647427	1527.70714586	469.845051177	2411.48592689	413.933729847	1.81065815652	0.0229197235003
1656.89456136	545.831819819	2578.72638118	376.0	-11.3561138154	0.337964263578	0.0670032243414	1490.43059508	512.552295658	2285.88327835	282.900387616	1.02234267962	0.0129410465774
1656.89456136	545.831819819	2578.72638118	376.0	8.50465300461	0.701874545297	0.139150385665	1847.46945337	481.054790663	2798.03811184	469.513867806	4.1803152254	0.0529153826
1656.89456136	545.831819819	2578.72638118	376.0	17.6604677713	2.15826706234	0.427887998085	1971.98046241	627.808025165	3034.14152264	434.353035071	8.5182421745	0.10782585031
1656.89456136	545.831819819	2578.72638118	376.0	16.5371105419	2.24283483564	0.444654011824	2057.90183035	518.999494646	3005.17321341	428.271888418	7.83345338071	0.0991576377305
1656.89456136	545.831819819	2578.72638118	376.0	5.14933616577	0.583523610684	0.115686679358	1738.01153955	568.213896958	2711.51367135	405.288234839	3.7276646905	0.0471856289937
1656.89456136	545.831819819	2578.72638118	376.0	20.4118983831	2.35570948674	0.46703201561	2061.58270252	602.898554687	3105.09338969	440.612132486	9.69588810466	0.122732760818
1656.89456136	545.831819819	2578.72638118	376.0	-1.96371461126	0.415455466717	0.082366270166	1567.11708039	507.970139093	2528.08755445	453.000334971	2.61647420017	0.0331199265844
1656.89456136	545.831819819	2578.72638118	376.0	-15.5449006439	0.187831693396	0.037238638659	1366.01470599	512.107778425	2177.86592735	299.743442934	0.0290619829513	0.000367873201915
1656.89456136	545.831819819	2578.72638118	376.0	1.48134414109	0.704526183529	0.139676087139	1847.64905431	483.201068017	2616.92619335	286.076071022	3.02209598645	0.0382543795753
1656.89456136	545.831819819	2578.72638118	376.0	-5.50737804244	0.459569678536	0.0911121487977	1603.79625307	437.997924729	2436.70617069	394.91199289	2.05859862575	0.0260582104526
1656.89456136	545.831819819	2578.72638118	376.0	20.1029806023	2.33277762292	0.462485650856	2067.68486479	571.901464906	3097.12724538	457.540915685	9.19897848246	0.116442765601
1656.89456136	545.831819819	2578.72638118	376.0	-5.79228702711	0.445354474512	0.0882939085075	1591.1425648	453.38176677	2429.35914754	384.834815976	2.02828514914	0.0256744955587
1656.89456136	545.831819819	2578.72638118	376.0	-4.75469909339	0.535904182619	0.106245872843	1671.94121221	427.151219473	2456.11570132	357.023269631	2.25904079208	0.0285954530643
1656.89456136	545.831819819	2578.72638118	376.0	-13.1338582448	0.0885039094115	0.0175463737929	1288.96916651	535.257677301	2240.04011376	415.813269947	0.15144733863	0.00191705491937
1656.89456136	545.831819819	2578.72638118	376.0	-5.19180417852	0.465724155789	0.0923323068575	1611.854138	510.943165496	2444.84395717	322.046653677	2.17852465183	0.0275762614156
1656.89456136	545.831819819	2578.72638118	376.0	-1.66399552545	0.510607148522	0.101230600421	1663.69443165	576.99659214	2535.81648959	295.125465799	2.62885182845	0.0332766054235
1656.89456136	545.831819819	2578.72638118	376.0	-4.44634849007	0.372803052795	0.073910200792	1532.20782786	615.504304358	2464.06721967	316.355087448	2.3039922168	0.0291644584405
1656.89456136	545.831819819	2578.72638118	376.0	0.133692762835	0.417825973523	0.0828362358292	1575.47747258	595.693919479	2582.17395173	411.002559666	3.05044790179	0.0386132645797
1656.89456136	545.831819819	2578.72638118	376.0	2.8097836271	0.528039462816	0.104686650043	1677.34211666	530.138483433	2651.18301283	443.70241274	3.41746933405	0.0432591054944
1656.89456136	545.831819819	2578.72638118	376.0	-1.08104179953	0.414684049434	0.0822133325603	1570.34493395	569.00284038	2550.84927111	411.501496776	2.85683256037	0.036162437473
1656.89456136	545.831819819	2578.72638118	376.0	1.98636866153	0.542709254298	0.10759501473	1698.78009355	589.185672006	2629.94939389	341.983628333	3.23376746603	0.0409337653928
1656.89456136	545.831819819	2578.72638118	376.0	-4.56868152023	0.295590792861	0.058602456951	1460.95530661	586.194211501	2460.91258555	413.763067442	2.25903069128	0.0285953252061
1656.89456136	545.831819819	2578.72638118	376.0	-14.9195500342	0.136811130871	0.0271235390307	1328.37940391	442.236770282	2193.9920085	423.375834306	-0.649953144736	-0.00822725499665
1656.89456136	545.831819819	2578.72638118	376.0	18.7370326946	2.26841222084	0.449724865352	2000.26474909	649.783500578	3061.90318633	411.854936662	9.44203404155	0.119519418247
1656.89456136	545.831819819	2578.72638118	376.0	-16.3317521721	0.0782282646785	0.0155091722202	1279.88773707	454.132615176	2157.57517941	423.554827168	-1.1388852436	-0.0144162689063
1656.89456136	545.831819819	2578.72638118	376.0	3.13459633047	0.776093329651	0.153864656949	1909.27152887	427.267658074	2659.5590437	323.019856761	3.38625816576	0.0428640274146
1656.89456136	545.831819819	2578.72638118	376.0	7.08993971901	0.783512262527	0.155335500104	1919.95963618	425.634782183	2761.55652713	415.962108768	4.03055625135	0.0510196993841
1656.89456136	545.831819819	2578.72638118	376.0	-19.0376802709	0.0549173851286	0.0108876655687	1257.82183302	422.835261425	2087.79669767	407.139603226	-2.09027349773	-0.0264591581991
1656.89456136	545.831819819	2578.72638118	376.0	-9.37415256316	0.447456802996	0.0887107063831	1589.28404573	417.140706935	2336.99263602	330.567883361	1.37752680316	0.0174370481412
1656.89456136	545.831819819	2578.72638118	376.0	-9.22146674139	0.223242677773	0.0442590558631	1398.08171124	525.905751576	2340.92998559	416.942522778	1.20509170805	0.0152543254184
1656.89456136	545.831819819	2578.72638118	376.0	-7.5738752923	0.180359079855	0.0357571530243	1360.98091943	638.10468766	2383.41686094	384.331253855	1.77315030535	0.0224449405741
1656.89456136	545.831819819	2578.72638118	376.0	12.802567279	0.828372060401	0.164229195163	1873.39791776	585.26858107	2908.86956108	450.20306225	5.99034747356	0.0758271832097
1656.89456136	545.831819819	2578.72638118	376.0	21.6756421761	2.31990035112	0.459932662791	2022.50390736	656.77312547	3137.68188427	458.404851435	10.1516402142	0.128501774863
1656.89456136	545.831819819	2578.72638118	376.0	11.1746466424	0.601143773869	0.119179971029	1733.77364719	673.167019256	2866.88994215	459.949275706	5.37319694793	0.0680151512396
1656.89456136	545.831819819	2578.72638118	376.0	2.29720061369	0.566853470159	0.112381734766	1722.25687221	578.612740112	2637.96489944	337.095287116	3.26050296695	0.041272189455
1656.89456136	545.831819819	2578.72638118	376.0	7.23508108907	0.697817835397	0.138346121213	1840.43304815	538.398151237	2765.29932593	386.468126538	4.29065533517	0.0543120928503
1656.89456136	545.831819819	2578.72638118	376.0	11.0107430618	1.05073476949	0.208313792523	1847.09744599	620.591398235	2862.66331728	394.974473054	6.13040616874	0.0776000780854
1656.89456136	545.831819819	2578.72638118	376.0	5.64899842234	0.459728548307	0.0911436455803	1622.07569974	676.143011268	2724.39859377	426.179882766	3.80568491628	0.0481732267884
1656.89456136	545.831819819	2578.72638118	376.0	-1.23156597338	0.50185071058	0.0994945897264	1647.54883053	492.181712338	2546.96766453	407.237121657	2.8243186638	0.0357508691621
1656.89456136	545.831819819	2578.72638118	376.0	-10.2686464765	0.0919157746295	0.0182227943357	1286.24436456	675.157240115	2313.9260855	352.524480832	1.31443616337	0.0166384324477
1656.89456136	545.831819819	2578.72638118	376.0	-4.9732602867	0.409897648286	0.0812644029115	1561.34096662	514.408956453	2450.47960617	374.729683091	2.21641104651	0.0280558360318
1656.89456136	545.831819819	2578.72638118	376.0	7.10732507644	1.36789931883	0.271193362178	1965.63669007	473.251451868	2762.00484793	323.116705987	4.96911180379	0.0629001494151
1656.89456136	545.831819819	2578.72638118	376.0	0.727434201654	0.578467467811	0.114684271969	1718.64025703	458.012328589	2597.48491885	420.832333226	3.12663438892	0.0395776504927
1656.89456136	545.831819819	2578.72638118	376.0	19.2235419128	2.19547092714	0.435263863429	1987.08974063	627.873949433	3074.44892789	459.485237822	8.87066582519	0.11228690918
1656.89456136	545.831819819	2578.72638118	376.0	-1.26937707343	0.614686295954	0.121864848524	1746.68023215	414.168554286	2545.99261971	385.143833278	2.84214887909	0.0359765680897
1656.89456136	545.831819819	2578.72638118	376.0	-6.86803683709	0.3214026448	0.0637197947661	1481.96658347	513.429808701	2401.6185034	406.222111227	1.77795089916	0.0225057075843
1656.89456136	545.831819819	2578.72638118	376.0	-0.740886819651	0.498130701557	0.0987570780248	1642.81221455	476.423270981	2559.62093731	440.385451782	2.85659888206	0.0361594795198
1656.89456136	545.831819819	2578.72638118	376.0	-11.9063611052	0.35316285764	0.0700164269707	1504.67602358	468.279384157	2271.69390633	298.738498588	0.883328298383	0.0111813708656
1656.89456136	545.831819819	2578.72638118	376.0	4.86120479267	0.558873488909	0.110799660767	1699.59440138	670.642646043	2704.08355162	333.84650419	4.23465755148	0.0536032601453
1656.89456136	545.831819819	2578.72638118	376.0	-2.7539921688	0.383584986144	0.076047776793	1540.38638094	562.681860815	2507.70845859	404.640216832	2.58688988645	0.0327454416006
1656.89456136	545.831819819	2578.72638118	376.0	-8.06800337001	0.218096683574	0.0432388349671	1391.3079963	667.019937832	2370.67464985	312.346715712	1.73848764552	0.0220061727281
1656.89456136	545.831819819	2578.72638118	376.0	-10.1627486168	0.069200432498	0.0137193561653	1270.32121296	652.678659999	2316.65690155	393.657028593	1.20479657154	0.0152505895132
1656.89456136	545.831819819	2578.72638118	376.0	6.77961414005	0.601877296481	0.119325395813	1754.22471605	550.207684271	2753.55407956	449.121679238	3.94997249934	0.0499996518904
1656.89456136	545.831819819	2578.72638118	376.0	-3.77437734152	0.280831877232	0.0556764229246	1448.24927795	594.982738585	2481.39551695	438.163500418	2.356606541	0.0298304625444
1656.89456136	545.831819819	2578.72638118	376.0	-7.0164870585	0.264046773916	0.0523486863434	1432.41870721	643.591486656	2397.79037837	321.780184508	1.9142970831	0.0242316086468
1656.89456136	545.831819819	2578.72638118	376.0	13.0315298524	2.1686541126	0.429947286401	2043.25945887	493.946277259	2914.77387936	377.568143227	6.89530259116	0.0872823112805
1656.89456136	545.831819819	2578.72638118	376.0	8.41758495852	0.69772247633	0.138327215767	1844.58662152	488.641818647	2795.79286517	462.564425004	4.1685191421	0.0527660650898
1656.89456136	545.831819819	2578.72638118	376.0	11.8307726561	2.15277014357	0.426798204514	2001.07224555	547.450077016	2883.80963676	335.287314197	7.03917788353	0.089103517513
1656.89456136	545.831819819	2578.72638118	376.0	13.9494497418	2.14690548152	0.425635503871	1989.87485666	575.552475007	2938.4445217	373.017190034	7.56224774527	0.0957246550034
1656.89456136	545.831819819	2578.72638118	376.0	-6.91367026876	0.165997399379	0.0329098729934	1348.93089933	662.786084775	2400.44174205	388.724757951	1.91275469439	0.0242120847391
1656.89456136	545.831819819	2578.72638118	376.0	-13.1089393573	0.0662800349908	0.013140371727	1270.81924712	568.669203824	2240.68270368	401.194252734	0.303622828862	0.00384332694762
1656.89456136	545.831819819	2578.72638118	376.0	-16.0981713307	0.123106636996	0.0244065497613	1316.89690327	496.517748538	2163.59859019	350.18393838	-0.383165461111	-0.00485019571027
1656.89456136	545.831819819	2578.72638118	376.0	14.2765544082	1.91133424415	0.378932245074	2047.20412109	439.451871559	2946.87965603	460.223663383	6.23932408712	0.078978785913
1656.89456136	545.831819819	2578.72638118	376.0	1.70803452184	0.607206179399	0.120381875377	1755.69015383	580.968220352	2622.771918	286.113543811	3.22342208114	0.0408028111537
1656.89456136	545.831819819	2578.72638118	376.0	-8.56245337859	0.226730974529	0.0449506293674	1401.29979329	517.166864061	2357.92413703	439.457479681	1.24926026992	0.0158134211382
1656.89456136	545.831819819	2578.72638118	376.0	-16.962531222	0.176912027256	0.0350737563949	1362.47298833	411.126217693	2141.30911364	367.709907624	-0.938267714751	-0.0118768065158
1656.89456136	545.831819819	2578.72638118	376.0	-6.79727321388	0.472510081159	0.0936776528864	1614.18635334	481.861295307	2403.44330362	307.395654965	1.88968434373	0.0239200549839
1656.89456136	545.831819819	2578.72638118	376.0	-8.42603237065	0.256397394868	0.0508321560008	1426.16419718	513.356485372	2361.44206155	421.921379004	1.36477942542	0.0172756889294
1656.89456136	545.831819819	2578.72638118	376.0	-6.98976640624	0.392116261778	0.0777391478545	1544.35288751	557.535117834	2398.47943088	296.59142554	1.85162280349	0.0234382633353
1656.89456136	545.831819819	2578.72638118	376.0	6.9930634264	0.49430609687	0.0979988296729	1654.56321744	653.780154215	2759.05835261	450.714980956	3.97485457627	0.0503146148894
1656.89456136	545.831819819	2578.72638118	376.0	-10.4567705202	0.0314023015976	0.00622567438494	1243.31342587	606.452204999	2309.07488116	459.309250294	0.738990669247	0.00935431226895
1656.89456136	545.831819819	2578.72638118	376.0	16.6881037373	2.10317531066	0.416965763415	1926.21708953	672.106980287	3009.06691478	410.742844964	8.52541776078	0.107916680516
1656.89456136	545.831819819	2578.72638118	376.0	-11.9889256458	0.054809780399	0.0108663323551	1262.27777637	550.742290828	2269.56479273	456.54472554	0.225417309845	0.00285338366893
1656.89456136	545.831819819	2578.72638118	376.0	10.3702811436	0.645571495125	0.127988004585	1757.79482268	667.159176873	2846.14755683	421.193557279	5.51189944755	0.0697708790829
1656.89456136	545.831819819	2578.72638118	376.0	5.58357156634	0.529530482948	0.104982252765	1686.33445559	603.79927964	2722.71141418	432.577678942	3.79464906598	0.0480335324807
1656.89456136	545.831819819	2578.72638118	376.0	12.5430115848	2.26353624644	0.448758177328	2032.95910809	551.794902347	2902.17632992	317.422319477	7.63688267688	0.0966694009731
1656.89456136	545.831819819	2578.72638118	376.0	3.86618064195	0.630568086437	0.125013498501	1778.05406732	575.381009557	2678.42460134	324.989524467	3.69384094853	0.0467574803611
1656.89456136	545.831819819	2578.72638118	376.0	7.61520496142	1.91580358884	0.379818316583	1966.5964499	510.692005731	2775.1016805	297.81322487	5.54218158804	0.0701541973169
1656.89456136	545.831819819	2578.72638118	376.0	5.65878925706	0.640649880881	0.127012268216	1788.00662751	575.348923355	2724.65107261	361.295521749	4.03408787649	0.0510644034999
1656.89456136	545.831819819	2578.72638118	376.0	-22.1633617336	0.051725118644	0.0102547816503	1256.48479237	413.731032341	2007.1939252	336.97810049	-2.64707689033	-0.0335073024092
1656.89456136	545.831819819	2578.72638118	376.0	0.309492215429	0.469102786484	0.0930021384783	1620.98355453	546.271463945	2586.70733859	419.452320111	3.06378935567	0.0387821437427
1656.89456136	545.831819819	2578.72638118	376.0	-14.5226090875	0.124705242347	0.0247234818292	1317.94198067	442.628707276	2204.22802941	443.65734146	-0.698938069372	-0.00884731733382
1656.89456136	545.831819819	2578.72638118	376.0	2.53945822312	0.421192119436	0.0835035922751	1582.2431247	642.441136717	2644.21206032	419.527798902	3.40063814152	0.0430460524243
1656.89456136	545.831819819	2578.72638118	376.0	-16.7695731558	0.187423752254	0.0371577621439	1371.31926566	412.718104695	2146.2849742	362.247603844	-0.822956329263	-0.0104171687249
1656.89456136	545.831819819	2578.72638118	376.0	6.99612058442	1.88607076655	0.373923625407	1960.10170194	510.49305333	2759.13718835	288.542433079	5.37691596221	0.0680622273698
1656.89456136	545.831819819	2578.72638118	376.0	1.63781549866	0.602770577611	0.119502493579	1739.0581976	431.275361934	2620.96116152	450.627601991	3.23681652883	0.0409723611244
1656.89456136	545.831819819	2578.72638118	376.0	17.3543133848	2.27651914548	0.451332106557	1991.48383689	666.399347405	3026.24663871	368.363454416	9.49024460738	0.120129678574
1656.89456136	545.831819819	2578.72638118	376.0	2.68447149828	0.429534783321	0.0851575700478	1592.98240077	678.33306468	2647.9515559	376.636090452	3.39341868346	0.0429546668792
1656.89456136	545.831819819	2578.72638118	376.0	7.31324298137	0.546459148883	0.108338451404	1698.90576701	657.950227972	2767.31490726	410.458912281	4.37401328148	0.0553672567275
1656.89456136	545.831819819	2578.72638118	376.0	-1.51973608949	0.694755291006	0.137738955394	1819.86285609	417.649032839	2539.53654572	302.024656793	2.71902459664	0.0344180328689
1656.89456136	545.831819819	2578.72638118	376.0	5.64289781105	0.518549525485	0.102805219168	1677.37249898	626.705572477	2724.2412757	420.163204248	3.79667338408	0.0480591567605
1656.89456136	545.831819819	2578.72638118	376.0	-18.2613283447	0.174701568022	0.0346355210194	1358.67783951	452.453136569	2107.8166896	296.685713522	-0.822145014648	-0.0104068989196
1656.89456136	545.831819819	2578.72638118	376.0	6.339795478	0.702747078028	0.13932336995	1755.49255261	669.660833159	2742.21235969	317.058973917	5.08381330171	0.0643520671103
1656.89456136	545.831819819	2578.72638118	376.0	-14.2915079319	0.0569318645386	0.011287046895	1264.262623	524.192547557	2210.18749588	421.732325314	-0.274696031033	-0.00347716494978
1656.89456136	545.831819819	2578.72638118	376.0	-11.6477149013	0.0897585757248	0.0177951181056	1283.817732	664.327676317	2278.36368422	330.218275902	1.04697671617	0.0132528698249
1656.89456136	545.831819819	2578.72638118	376.0	6.06397554185	0.611651828826	0.121263249173	1763.34463556	540.394389281	2735.09971823	431.360693392	3.85988904353	0.0488593549814
1656.89456136	545.831819819	2578.72638118	376.0	-3.18007559713	0.426057223326	0.0844681251638	1581.60900263	587.099699161	2496.72093282	328.012231024	2.50813310597	0.0317485203287
1656.89456136	545.831819819	2578.72638118	376.0	5.68119744523	0.518014685475	0.102699184273	1676.378659	651.502264895	2725.22891847	397.347994575	3.9093151401	0.0494850017735
1656.89456136	545.831819819	2578.72638118	376.0	2.7539570991	0.468618921021	0.0929062095601	1621.92139694	564.378198366	2649.74339942	463.443804121	3.39117302743	0.0429262408535
1656.89456136	545.831819819	2578.72638118	376.0	-21.2282005098	0.0467205602588	0.00926260116154	1256.29572768	462.211393685	2031.30917439	312.802053022	-1.94469247895	-0.0246163604931
1656.89456136	545.831819819	2578.72638118	376.0	-3.14318999641	0.549101214889	0.108862255133	1688.15193837	460.349580208	2497.67211154	349.170592959	2.53247685274	0.032056669022
1656.89456136	545.831819819	2578.72638118	376.0	6.43087716698	1.54044076904	0.305400628279	1846.78448435	613.507369869	2744.56110723	284.269253011	5.44102318137	0.0688737111566
1656.89456136	545.831819819	2578.72638118	376.0	12.0241641614	0.890658918218	0.17657789814	1987.83668488	438.894314044	2888.79667453	462.065675603	5.10034345611	0.064561309571
1656.89456136	545.831819819	2578.72638118	376.0	-7.4523716624	0.385918738999	0.0765104557889	1539.40484074	413.295067663	2386.5501071	433.850198703	1.46897485084	0.018594618365
1656.89456136	545.831819819	2578.72638118	376.0	2.38044198063	0.671696261001	0.133167379263	1815.95182935	530.840672279	2640.11146653	293.318964896	3.30756317557	0.0418678882983
1656.89456136	545.831819819	2578.72638118	376.0	-3.4989888949	0.385491895649	0.0764258318099	1539.40268214	503.59267026	2488.49703148	445.501679074	2.34327468791	0.0296617049103
1656.89456136	545.831819819	2578.72638118	376.0	17.8158083787	2.27981156297	0.451984845949	2003.62562145	647.85552762	3038.14733187	386.666182798	9.38512973833	0.118799110612
1656.89456136	545.831819819	2578.72638118	376.0	17.004658007	2.2261663627	0.441349397839	2068.39215882	494.691667844	3017.22998324	454.146156578	7.61297636553	0.0963667894371
1656.89456136	545.831819819	2578.72638118	376.0	3.1261051006	0.643161947326	0.127510298835	1778.84451572	431.674765399	2659.34007812	448.820796997	3.47231052967	0.0439532978439
1656.89456136	545.831819819	2578.72638118	376.0	12.6387793396	2.1667992628	0.429579552498	2005.5000296	551.092154942	2904.64591827	348.053733731	7.24723329655	0.091737130336
1656.89456136	545.831819819	2578.72638118	376.0	8.99934440086	1.81994320697	0.360813482745	1830.10791447	680.987739532	2810.79484938	299.699195384	6.5377794704	0.082756702157
1656.89456136	545.831819819	2578.72638118	376.0	-4.66789116748	0.179338746794	0.0355548665333	1360.91517427	676.230812291	2458.3542402	421.208253642	2.28183270168	0.0288839582491
1656.89456136	545.831819819	2578.72638118	376.0	-0.536550178728	0.445450384021	0.0883129230812	1603.15866484	607.607905603	2564.89022018	354.123649738	2.92871888272	0.0370723909205
1656.89456136	545.831819819	2578.72638118	376.0	14.4094305194	1.18202169897	0.234342129059	1893.42730424	587.917014518	2950.30616737	468.961848612	6.54630643802	0.0828646384559
1656.89456136	545.831819819	2578.72638118	376.0	-11.8424810124	0.169135225677	0.0335319638534	1354.84226241	451.841197539	2273.34119913	466.657739177	0.027250374135	0.000344941444747
1656.89456136	545.831819819	2578.72638118	376.0	-7.83901289133	0.281227081681	0.0557547743221	1446.45523044	595.479089177	2376.57968773	334.645368117	1.75072144472	0.0221610309458
1656.89456136	545.831819819	2578.72638118	376.0	-15.4557602185	0.123652661765	0.0245148020946	1315.85700393	528.702847292	2180.16461502	335.604763799	-0.0654825241944	-0.000828892711321
1656.89456136	545.831819819	2578.72638118	376.0	-3.87351735295	0.280788871837	0.055667896875	1448.45417669	604.450217406	2478.83896732	425.934573227	2.37210314869	0.0300266221353
1656.89456136	545.831819819	2578.72638118	376.0	-4.76113350764	0.501186489969	0.0993629044348	1641.11650421	427.764718497	2455.94977538	387.068552675	2.22018559634	0.0281036151436
1656.89456136	545.831819819	2578.72638118	376.0	19.4796358787	2.41401846528	0.478592082729	2057.37074305	670.427991381	3081.05289055	353.254156116	10.8365436807	0.137171438996
1656.89456136	545.831819819	2578.72638118	376.0	-2.50264783616	0.430599383046	0.085368632642	1581.57169553	516.127298082	2514.1899412	416.490947595	2.60024102556	0.0329144433615
1656.89456136	545.831819819	2578.72638118	376.0	7.23512916444	0.547197794973	0.108484891946	1703.9209843	632.81858028	2765.30056566	428.561001077	4.12506993156	0.052216075083
1656.89456136	545.831819819	2578.72638118	376.0	-10.008605129	0.215848466529	0.0427931139035	1387.91272065	628.839155562	2320.63184033	303.879964123	1.35928465329	0.0172061348518
1656.89456136	545.831819819	2578.72638118	376.0	-14.0211012626	0.0921382741015	0.0182669060471	1290.13419921	570.770437366	2217.16054399	356.255907413	0.292726158614	0.00370539441283
1656.89456136	545.831819819	2578.72638118	376.0	13.4036001979	2.00394996064	0.397293806629	2009.77787461	501.724423425	2924.36855552	412.866257481	6.61451874983	0.0837280854409
1656.89456136	545.831819819	2578.72638118	376.0	10.6235795518	0.721073956014	0.142956771613	1841.75015326	579.385478639	2852.67942971	431.543797809	5.24016359502	0.0663311847471
1656.89456136	545.831819819	2578.72638118	376.0	6.52539773162	0.561524791657	0.111325295729	1718.60342149	608.07281424	2746.99853397	420.322298231	3.93553945404	0.0498169551144
1656.89456136	545.831819819	2578.72638118	376.0	5.93241051278	0.856043646893	0.169715235308	1798.79857846	634.272909095	2731.70701612	298.635528558	5.08795151586	0.0644044495679
1656.89456136	545.831819819	2578.72638118	376.0	7.61681316323	0.70261060699	0.139296313836	1851.22038294	508.491377024	2775.14315163	415.431391664	4.11630188372	0.0521050871357
1656.89456136	545.831819819	2578.72638118	376.0	16.9731643444	2.37914613956	0.471678457487	2029.28501878	677.954500083	3016.41784785	309.178328991	10.2670178236	0.129962250932
1656.89456136	545.831819819	2578.72638118	376.0	3.80392671575	0.578112104241	0.114613819239	1727.56854195	527.898331639	2676.81924292	421.35236934	3.56586131714	0.045137485027
1656.89456136	545.831819819	2578.72638118	376.0	14.860658874	2.31490913073	0.458943126631	2030.14263708	607.393624593	2961.94211198	324.405850308	8.79721256934	0.111357121131
1656.89456136	545.831819819	2578.72638118	376.0	-1.34596900609	0.439978137952	0.0872280210056	1594.70082135	571.549562355	2544.01752334	377.76713964	2.82671515119	0.0357812044454
1656.89456136	545.831819819	2578.72638118	376.0	-5.17672889184	0.380311927682	0.0753988754327	1536.46105052	571.151385565	2445.23270757	337.620271482	2.20550415612	0.0279177741281
1656.89456136	545.831819819	2578.72638118	376.0	-3.71709768118	0.468455578305	0.0928738259922	1612.86682391	446.319507717	2482.87260266	423.686271033	2.34308977648	0.0296593642592
1656.89456136	545.831819819	2578.72638118	376.0	-4.13019434655	0.238845702061	0.0473524389494	1412.65196022	671.367894212	2472.21996997	388.200115545	2.41846145091	0.0306134360875
1656.89456136	545.831819819	2578.72638118	376.0	-2.0490494823	0.433676690043	0.0859787252267	1584.69424169	518.602092289	2525.88700162	422.590667638	2.66990964427	0.033796324611
1656.89456136	545.831819819	2578.72638118	376.0	-0.96556680133	0.5465274085	0.108351984239	1687.67246442	462.331298939	2553.82705535	403.823291987	2.87075046953	0.0363386135384
1656.89456136	545.831819819	2578.72638118	376.0	6.62104110008	0.737031612778	0.146120462486	1882.6970908	470.592218375	2749.46491474	396.175605563	3.93198042311	0.0497719040899
1656.89456136	545.831819819	2578.72638118	376.0	10.8778448961	2.05839346603	0.408087523003	2008.2547979	501.871380046	2859.23623722	349.110059281	6.32959598323	0.0801214681421
1656.89456136	545.831819819	2578.72638118	376.0	-9.54431980314	0.0466033003183	0.00923935375065	1254.06413381	635.457525381	2332.60448852	443.082829322	1.11478505521	0.0141112032305
1656.89456136	545.831819819	2578.72638118	376.0	-7.89088359497	0.465758417118	0.0923390993493	1606.82900157	418.403989973	2375.24208421	350.009092666	1.65953145206	0.0210067272413
1656.89456136	545.831819819	2578.72638118	376.0	-16.5142719237	0.0356967381719	0.00707706942345	1247.43950397	502.696055355	2152.86849443	402.732935096	-0.909186197556	-0.011508686045
1656.89456136	545.831819819	2578.72638118	376.0	16.828657576	2.34627274519	0.465161131085	2066.46414546	572.026055366	3012.69141369	374.201212866	8.92735410756	0.113004482374
1656.89456136	545.831819819	2578.72638118	376.0	-4.61515177282	0.565066540639	0.112027466423	1700.25206743	461.318287666	2459.71424489	298.143889794	2.23304768767	0.0282664264263
1656.89456136	545.831819819	2578.72638118	376.0	4.09087744448	0.557668330012	0.110560731565	1712.45090258	575.317676947	2684.21891707	396.450337536	3.58703424303	0.0454054967472
1656.89456136	545.831819819	2578.72638118	376.0	14.4264174304	2.18025099903	0.432246431212	1960.23832288	643.02788398	2950.74421332	347.478006456	8.31566757381	0.105261614858
1656.89456136	545.831819819	2578.72638118	376.0	9.76049861913	2.06393711755	0.409186581593	2007.20389767	497.449082042	2830.42293401	325.769954295	6.11648305106	0.0774238360894
1656.89456136	545.831819819	2578.72638118	376.0	-1.94670545189	0.460111997293	0.0912196663943	1606.85392172	475.104649786	2528.52617413	446.567602624	2.62697894055	0.0332528979816
1656.89456136	545.831819819	2578.72638118	376.0	7.63726917792	0.849647978997	0.168447259912	1962.96390403	439.057928721	2775.67065628	373.648823523	4.36470517767	0.0552494326287
1656.89456136	545.831819819	2578.72638118	376.0	-8.81793819654	0.269901834424	0.0535094834306	1435.51993258	601.230696337	2351.33588263	314.585253719	1.57072920193	0.0198826481257
1656.89456136	545.831819819	2578.72638118	376.0	17.3380283688	2.40834363771	0.477467017785	2070.14473857	619.199267344	3025.82669271	336.482686796	9.89055297286	0.125196873074
1656.89456136	545.831819819	2578.72638118	376.0	-10.7298666365	0.0651455087168	0.0129154458201	1267.94113306	633.711169049	2302.03247956	400.380177449	1.02243357705	0.0129421971778
1656.89456136	545.831819819	2578.72638118	376.0	-9.72712327111	0.0356933028364	0.00707638834981	1246.19341095	621.655107512	2327.89048726	460.041968794	0.953784630542	0.0120732231714
1656.89456136	545.831819819	2578.72638118	376.0	14.6657830265	1.68204956502	0.3334753301	1973.77837487	517.018037732	2956.9167971	466.120384498	6.51423907927	0.0824587225224
1656.89456136	545.831819819	2578.72638118	376.0	4.95585130566	0.693431068636	0.13747642122	1838.6653593	522.424865256	2706.52422621	345.434001658	3.80196555729	0.0481261462948
1656.89456136	545.831819819	2578.72638118	376.0	8.68821046734	0.737939658629	0.146300487436	1880.50906568	457.555879369	2802.77155656	464.706611508	4.21560718792	0.0533621163028
1656.89456136	545.831819819	2578.72638118	376.0	15.4955223764	1.98332592458	0.393204981082	1988.20129774	536.921855257	2978.31350461	453.190351605	7.06481855719	0.0894280830024
1656.89456136	545.831819819	2578.72638118	376.0	7.347385354	0.708158774638	0.140396267771	1821.94336711	590.368696903	2768.19534563	355.883281618	4.8115047139	0.0609051229608
1656.89456136	545.831819819	2578.72638118	376.0	4.25621375146	0.477908595284	0.0947479372093	1635.50712217	613.318395826	2688.48248803	439.656970037	3.62467104312	0.0458819119382
1656.89456136	545.831819819	2578.72638118	376.0	7.12972552853	0.618048512704	0.122531425992	1757.62035859	627.669408934	2762.58249429	377.292726771	4.57471410606	0.0579077734944
1656.89456136	545.831819819	2578.72638118	376.0	-3.2042540597	0.218489369426	0.0433166870392	1394.98041937	665.980836213	2496.09743643	435.136180838	2.51023571272	0.0317751356041
1656.89456136	545.831819819	2578.72638118	376.0	13.7507543165	2.1479428823	0.425841174128	2045.90064422	486.481017092	2933.32071035	400.939049038	6.88340475801	0.0871317057976
1656.89456136	545.831819819	2578.72638118	376.0	-13.0589717349	0.168629415313	0.0334316842414	1354.60371567	467.786796394	2241.97123194	419.580719877	0.0452561814972	0.000572863056926
1656.89456136	545.831819819	2578.72638118	376.0	13.9455150341	2.04640295665	0.405710340335	2041.47988045	467.339018374	2938.34305636	429.52415754	6.54964524661	0.0829069018558
1656.89456136	545.831819819	2578.72638118	376.0	-6.56048519662	0.458561676284	0.0909123069557	1602.26621072	477.927945093	2409.54941868	329.355262874	1.94439713281	0.0246126219344
1656.89456136	545.831819819	2578.72638118	376.0	11.4417597334	0.826168170718	0.163792262236	1836.14477865	623.113114145	2873.7780579	414.520165105	6.0034755429	0.0759933613026
1656.89456136	545.831819819	2578.72638118	376.0	-3.03237332545	0.287397248362	0.056978042895	1456.02854807	650.710601134	2500.52977026	393.790621061	2.58496253482	0.0327210447445
1656.89456136	545.831819819	2578.72638118	376.0	13.4314664463	1.8772051254	0.372165964593	1873.38883414	662.238093736	2925.08714981	389.460221941	7.32762177825	0.0927547060538
1656.89456136	545.831819819	2578.72638118	376.0	-8.70137549621	0.0451854614025	0.00895825959606	1251.85057645	665.992264366	2354.34171574	436.498874926	1.38761830703	0.0175647886966
1656.89456136	545.831819819	2578.72638118	376.0	9.54241259033	1.97665380793	0.391882198242	1987.6106229	505.667540953	2824.79909205	331.520928196	5.97474183139	0.0756296434354
1656.89456136	545.831819819	2578.72638118	376.0	9.76787352254	2.0052051218	0.397542649049	2001.31407249	493.439546322	2830.61311259	335.859493774	5.99155139542	0.0758424227269
1656.89456136	545.831819819	2578.72638118	376.0	-2.8272276558	0.460943394649	0.0913844953705	1610.31717617	522.195975386	2505.81991577	373.306764213	2.58733154542	0.0327510322205
1656.89456136	545.831819819	2578.72638118	376.0	10.6845824719	0.621192351845	0.12315470893	1745.11888444	670.817078143	2854.25252811	438.316565522	5.43523967997	0.0688005022781
1656.89456136	545.831819819	2578.72638118	376.0	-7.41203287137	0.383053810408	0.0759424683601	1535.16420849	506.726722476	2387.59033415	345.699403184	1.78688364604	0.0226187803296
1656.89456136	545.831819819	2578.72638118	376.0	-10.6432940337	0.151414155673	0.0300186668662	1338.73176809	547.831835456	2304.26495011	417.70134656	0.861210050402	0.0109013930431
1656.89456136	545.831819819	2578.72638118	376.0	-5.39574685944	0.406222806128	0.0805358457826	1558.87171298	546.576914901	2439.58483346	334.136205575	2.16083075664	0.0273522880587
1656.89456136	545.831819819	2578.72638118	376.0	17.7221171802	2.36178974482	0.468237459321	2031.17719112	661.525330129	3035.73129221	343.028770962	10.0707418155	0.1274777445
1656.89456136	545.831819819	2578.72638118	376.0	-8.65527745819	0.303551023835	0.0601806153519	1465.51121775	524.446004157	2355.530458	365.573236096	1.51285662518	0.019150083863
1656.89456136	545.831819819	2578.72638118	376.0	10.1253325959	1.43946525127	0.28538169137	1808.41034866	674.052607854	2839.83100402	357.368047504	6.35556513113	0.0804501915333
1656.89456136	545.831819819	2578.72638118	376.0	17.1119025413	2.398894597	0.475593694885	2051.29680146	650.564551836	3019.99552634	318.134173043	10.1364531848	0.128309533984
1656.89456136	545.831819819	2578.72638118	376.0	14.1631242357	2.21941233434	0.440010375563	2065.61601253	483.601459075	2943.95460225	394.737130646	7.14907137984	0.0904945744283
1656.89456136	545.831819819	2578.72638118	376.0	-6.60694182674	0.443106789965	0.0878482930145	1589.34510066	514.648132894	2408.35142931	304.358195757	1.92129413652	0.0243201789433
1656.89456136	545.831819819	2578.72638118	376.0	6.43659170259	0.599036281862	0.118762149457	1735.5957093	649.931534069	2744.70846947	359.1812261	4.55228966255	0.0576239197791
1656.89456136	545.831819819	2578.72638118	376.0	3.38318702942	0.555650756616	0.110160736839	1707.01081817	545.91429321	2665.96951764	413.044406253	3.50656166105	0.044386856469
1656.89456136	545.831819819	2578.72638118	376.0	-9.58494320246	0.119781347393	0.0237472932977	1312.9461714	573.271253708	2331.5569222	445.339497094	1.01594808891	0.0128601023912
1656.89456136	545.831819819	2578.72638118	376.0	-1.6734312767	0.397084182784	0.0787240647867	1555.0142445	590.010742018	2535.57316738	390.548180864	2.78027135569	0.0351933082999
1656.89456136	545.831819819	2578.72638118	376.0	-4.38501296685	0.361446250263	0.0716586538982	1519.98566263	575.613618553	2465.64889499	370.049613801	2.34222502007	0.0296484179756
1656.89456136	545.831819819	2578.72638118	376.0	-9.37852877321	0.0482114587074	0.00955817975959	1255.02221874	643.079209758	2336.87978554	438.778357048	1.18742449883	0.0150306898586
1656.89456136	545.831819819	2578.72638118	376.0	5.42819008587	0.683986364854	0.135603958139	1832.80891142	499.637603572	2718.70455095	386.258035958	3.75791429884	0.0475685354284
1656.89456136	545.831819819	2578.72638118	376.0	2.94301018995	0.572917093602	0.113583880571	1723.13254717	533.991320265	2654.61856135	397.49469392	3.44269957493	0.043578475632
1656.89456136	545.831819819	2578.72638118	376.0	1.91582118591	0.473416555962	0.0938573663683	1632.59787211	626.133359571	2628.13016752	369.398935844	3.27862867432	0.0415016287889
1656.89456136	545.831819819	2578.72638118	376.0	2.0234087374	0.464862949606	0.0921615681217	1619.79498341	579.142992198	2630.90455609	431.96658049	3.31500358588	0.0419620707073
1656.89456136	545.831819819	2578.72638118	376.0	9.62037964709	0.703802259587	0.139532565342	1809.89630367	617.929103077	2826.80964911	398.984242366	5.33653831339	0.067551117891
1656.89456136	545.831819819	2578.72638118	376.0	16.7855960891	2.17826778745	0.431853248899	1980.3066166	620.217444851	3011.58097577	411.056914317	8.43931813113	0.106826811786
1656.89456136	545.831819819	2578.72638118	376.0	-15.1142701134	0.120085789721	0.0238076506188	1314.13764947	440.221046189	2188.97071044	434.612014787	-0.82936228999	-0.0104982568353
1656.89456136	545.831819819	2578.72638118	376.0	5.99667271655	0.762219227188	0.151114041869	1855.42789342	557.767607954	2733.36416252	320.168661143	4.56913013816	0.0578370903564
1656.89456136	545.831819819	2578.72638118	376.0	14.609989559	2.11098004246	0.418513093271	1921.27675474	673.318924195	2955.47803623	360.882357293	8.28118787815	0.104825163015
1656.89456136	545.831819819	2578.72638118	376.0	7.91545426387	0.825439768256	0.163647852549	1957.51402786	424.419474776	2782.84428848	400.910785837	4.19377130071	0.0530857126672
1656.89456136	545.831819819	2578.72638118	376.0	17.3674781182	2.07230608377	0.410845773943	1923.88662389	665.177412606	3026.58612116	437.52208467	8.42779064455	0.106680894235
1656.89456136	545.831819819	2578.72638118	376.0	1.830619093	0.568052343847	0.112619417892	1719.67280613	612.123248416	2625.93303867	294.13698413	3.28055606244	0.0415260261068
1656.89456136	545.831819819	2578.72638118	376.0	20.7107819925	2.33364090345	0.462656800843	2014.5181036	682.011680464	3112.80078017	416.270996112	10.4310791493	0.132038976573
1656.89456136	545.831819819	2578.72638118	376.0	3.26131747379	0.731192665783	0.144962859989	1874.1544188	468.387797699	2662.82683525	320.284618756	3.37313789679	0.0426979480606
1656.89456136	545.831819819	2578.72638118	376.0	-12.6442807197	0.350118565344	0.0694128797272	1500.76062299	466.613772404	2252.66497855	285.290583164	0.72768479063	0.00921119988139
1656.89456136	545.831819819	2578.72638118	376.0	-5.27782882702	0.428729340645	0.0849978867258	1578.27722085	516.808898649	2442.62561687	347.539497365	2.17829884002	0.0275734030382
1656.89456136	545.831819819	2578.72638118	376.0	-5.14015037086	0.321130817068	0.0636659034632	1484.21118134	610.443600291	2446.17596754	351.521185909	2.2304571154	0.0282336343722
1656.89456136	545.831819819	2578.72638118	376.0	9.35039488187	2.17918551554	0.432035193407	2047.5387373	467.154842692	2819.84748075	305.15390075	6.12109005553	0.0774821526016
1656.89456136	545.831819819	2578.72638118	376.0	6.681298691	0.689470942499	0.136691305016	1804.17749076	603.917498422	2751.01879313	342.923803949	4.71601100591	0.0596963418469
1656.89456136	545.831819819	2578.72638118	376.0	4.54249787124	0.569682445156	0.112942594202	1725.98667778	601.659004926	2695.86497215	368.219289446	3.66742530495	0.0464231051259
1656.89456136	545.831819819	2578.72638118	376.0	-17.5816909885	0.057151237704	0.0113305387994	1263.94695522	472.252817693	2125.34267741	389.142904496	-1.23266503376	-0.0156033548577
1656.89456136	545.831819819	2578.72638118	376.0	6.21149529212	0.740497271024	0.146807547784	1859.71480668	541.166640724	2738.90384895	338.022401547	4.40409699911	0.0557480632799
1656.89456136	545.831819819	2578.72638118	376.0	-7.15865575264	0.405673166094	0.0804268767038	1555.22769215	469.570308591	2394.12423675	369.326236012	1.78988368454	0.0226567555005
1656.89456136	545.831819819	2578.72638118	376.0	3.32011485798	0.405803593915	0.0804527347176	1567.75177764	652.161489563	2664.34305891	444.429791704	3.50422788448	0.0443573149934
1656.89456136	545.831819819	2578.72638118	376.0	1.88088169581	0.432909547886	0.0858266351875	1592.94514405	631.150561305	2627.22917367	403.133468314	3.30574125536	0.0418448260172
1656.89456136	545.831819819	2578.72638118	376.0	17.4131054062	2.20604945941	0.437361114079	2008.34494991	589.603412086	3027.76272408	429.81436208	8.37960358385	0.106070931441
1656.89456136	545.831819819	2578.72638118	376.0	5.27044018444	0.729620511413	0.144651171969	1873.45730256	487.841143717	2714.63661262	353.338166343	3.78751543191	0.0479432333154
1656.89456136	545.831819819	2578.72638118	376.0	-9.90904956327	0.187515404828	0.0371759327574	1369.05949555	509.957978649	2323.19910597	444.181631774	0.859881398097	0.0108845746594
1656.89456136	545.831819819	2578.72638118	376.0	6.37199971061	0.441849663387	0.0875990609411	1603.86977815	674.825716934	2743.04281873	464.347323644	3.90023453419	0.0493700573948
1656.89456136	545.831819819	2578.72638118	376.0	10.8191211224	0.725563236632	0.143846795526	1827.22179139	607.856787457	2857.72191178	422.643332928	5.52289997305	0.0699101262411
1656.89456136	545.831819819	2578.72638118	376.0	-6.87066237832	0.232793308091	0.0461525194471	1405.48786689	656.148924398	2401.55079787	339.914006585	1.95646247609	0.0247653477986
1656.89456136	545.831819819	2578.72638118	376.0	-11.8329445569	0.0876096337125	0.0173690788486	1283.54735886	644.935726344	2273.58711822	345.104033022	0.959117676963	0.0121407300881
1656.89456136	545.831819819	2578.72638118	376.0	5.85467356269	0.64638148515	0.128148589443	1791.43712952	487.53477759	2729.70239288	450.730485762	3.84269165658	0.048641666539
1656.89456136	545.831819819	2578.72638118	376.0	-2.63696807032	0.234788654911	0.0465481076351	1408.97778964	646.110822992	2510.72618989	455.637577258	2.5532483876	0.032319599843
1656.89456136	545.831819819	2578.72638118	376.0	-17.0356694236	0.0827946735622	0.0164144872249	1284.95803094	499.278051897	2139.42307955	355.186996709	-0.713442148025	-0.00903091326614
1656.89456136	545.831819819	2578.72638118	376.0	-4.08707634814	0.40434686401	0.0801639302161	1560.11541911	581.661665171	2473.33186517	331.554780897	2.37594674783	0.0300752752889
1656.89456136	545.831819819	2578.72638118	376.0	-10.0667486326	0.350366983079	0.069462129873	1507.9655061	420.562842692	2319.13247847	390.604129676	1.02542101279	0.0129800128201
1656.89456136	545.831819819	2578.72638118	376.0	-5.3046256261	0.253263263583	0.0502107976968	1423.496139	549.141979817	2441.93460074	469.296481925	1.90515740802	0.0241159165573
1656.89456136	545.831819819	2578.72638118	376.0	16.1350373185	2.32189022155	0.460327165256	2009.21870563	662.527809963	2994.80484513	323.058329538	9.58325522449	0.121307028158
1656.89456136	545.831819819	2578.72638118	376.0	13.5338974597	0.787811658768	0.156187878424	1802.98070942	663.024556578	2927.72856538	461.723299382	6.38824390075	0.0808638468449
1656.89456136	545.831819819	2578.72638118	376.0	12.3932801532	2.14108137226	0.424480843033	2038.9761804	487.769234685	2898.31516599	371.569750902	6.67650935937	0.0845127767009
1656.89456136	545.831819819	2578.72638118	376.0	2.7630257975	0.603303688969	0.119608185759	1753.26125001	527.261459697	2649.97725634	369.454546632	3.39266699637	0.0429451518528
1656.89456136	545.831819819	2578.72638118	376.0	1.03712154017	0.513590807606	0.101822126805	1668.81206674	584.731853847	2605.47090794	351.926987358	3.13463939691	0.0396789797077
1656.89456136	545.831819819	2578.72638118	376.0	7.68046977081	0.728773103418	0.144483168798	1867.22391979	440.704728902	2776.78468136	468.856032669	4.09310487377	0.0518114540984
1656.89456136	545.831819819	2578.72638118	376.0	8.64707703357	1.85146432739	0.367062713597	1870.47060691	632.800803771	2801.71083785	298.439427165	6.27880984785	0.079478605669
1656.89456136	545.831819819	2578.72638118	376.0	-19.2962700419	0.172779237916	0.0342544087859	1357.25862115	441.205040596	2081.12837503	282.664713286	-1.09933731434	-0.0139156622068
1656.89456136	545.831819819	2578.72638118	376.0	-9.6271209946	0.328883479653	0.0652029103198	1485.7337446	524.98275733	2330.46927235	319.752770416	1.37726448318	0.0174337276352
1656.89456136	545.831819819	2578.72638118	376.0	8.66047280487	1.75079323952	0.347104131546	2033.26923212	416.030911912	2802.05627814	352.756134102	5.17168222132	0.0654643319154
1656.89456136	545.831819819	2578.72638118	376.0	6.97702463017	0.700725020972	0.138922486315	1837.29263653	551.030846751	2758.64475594	370.321272666	4.38750467422	0.0555380338509
1656.89456136	545.831819819	2578.72638118	376.0	-0.251392260156	0.396869891571	0.0786815804066	1559.91895428	661.624614409	2572.24366265	350.700093961	2.97133973482	0.0376118953774
1656.89456136	545.831819819	2578.72638118	376.0	-3.43466870289	0.562311014837	0.111481168683	1698.29037987	439.693357732	2490.15567324	352.171935631	2.48778759007	0.0314909821528
1656.89456136	545.831819819	2578.72638118	376.0	-3.30111163762	0.368895494133	0.0731355063705	1531.74345937	663.566634911	2493.59974451	298.289650232	2.43112207826	0.0307736971932
1656.89456136	545.831819819	2578.72638118	376.0	-7.28389274921	0.220929179968	0.0438003925393	1395.19897889	636.863644174	2390.89471728	358.832094217	1.86470526326	0.0236038640919
1656.89456136	545.831819819	2578.72638118	376.0	-1.57457686521	0.412034157804	0.0816879773601	1574.74245269	675.003097278	2538.12235217	288.376802195	2.6194907289	0.0331581104924
1656.89456136	545.831819819	2578.72638118	376.0	4.48756995256	0.721461943241	0.143033692157	1865.41361458	467.296505922	2694.44853142	361.738410917	3.61835715648	0.0458019893225
1656.89456136	545.831819819	2578.72638118	376.0	-15.3649970308	0.219201674715	0.0434579053758	1391.77144869	495.570039735	2182.50514928	295.163660859	0.0728884008849	0.000922637985885
1656.89456136	545.831819819	2578.72638118	376.0	7.35507628349	0.668907539235	0.132614500245	1816.39683701	552.209571748	2768.39367366	399.7872649	4.2395408277	0.0536650737684
1656.89456136	545.831819819	2578.72638118	376.0	9.35669018772	2.01329934003	0.399147371139	1977.77821382	524.980469031	2820.00981946	317.251136609	6.10564587448	0.077286656639
1656.89456136	545.831819819	2578.72638118	376.0	-1.70002464077	0.369338273432	0.0732232897367	1534.061221	682.225637937	2534.88739729	318.600538353	2.71212903109	0.034330747229
1656.89456136	545.831819819	2578.72638118	376.0	16.4183693861	2.34638215237	0.465182821643	2054.42552356	594.163174158	3002.1112039	353.522506189	9.09677989837	0.115149112638
1656.89456136	545.831819819	2578.72638118	376.0	-6.54656604517	0.484637669675	0.0960820122275	1624.67693846	443.997834291	2409.90835551	341.233582763	1.9398770038	0.0245554051114
1656.89456136	545.831819819	2578.72638118	376.0	-15.7379655652	0.262575704224	0.0520570389025	1432.09696043	424.674288963	2172.88731129	316.116061899	-0.179977013121	-0.00227819003951
1656.89456136	545.831819819	2578.72638118	376.0	-6.51284468155	0.266688953927	0.0528725126738	1435.02906871	601.722963543	2410.77793721	374.025904962	1.9710848472	0.0249504411038
1656.89456136	545.831819819	2578.72638118	376.0	-19.0768365357	0.169296268281	0.0335638914118	1355.94620078	422.357569109	2086.78696474	308.483194848	-1.20865701761	-0.0152994559192
1656.89456136	545.831819819	2578.72638118	376.0	3.63516195054	0.422668492184	0.0837962910753	1585.67563253	672.746856765	2672.4672614	414.044772108	3.54897055731	0.0449236779406
1656.89456136	545.831819819	2578.72638118	376.0	10.9797098293	0.792085457916	0.157035181982	1906.83051485	516.921228771	2861.86305513	438.111311506	5.14118019261	0.0650782302862
1656.89456136	545.831819819	2578.72638118	376.0	-8.51049125521	0.19702391756	0.0390610463044	1375.49248245	576.507058996	2359.26409802	407.264556575	1.45947954547	0.0184744246261
1656.89456136	545.831819819	2578.72638118	376.0	10.0402105966	0.667570296347	0.132349384684	1812.1884758	572.261051191	2837.63594056	453.186413572	4.73171928188	0.0598951807833
1656.89456136	545.831819819	2578.72638118	376.0	-7.13135193123	0.242368990342	0.0480509497109	1413.66085957	628.798303461	2394.8283276	352.369164565	1.89233223098	0.0239535725441
1656.89456136	545.831819819	2578.72638118	376.0	14.3045993727	1.77236365343	0.351380581568	1931.24043703	576.594223093	2947.60285893	439.768198802	6.84711857785	0.0866723870613
1656.89456136	545.831819819	2578.72638118	376.0	-14.904849286	0.112523394398	0.0223083652653	1306.26572497	423.654924944	2194.37110057	464.450450653	-1.09156206281	-0.0138172413015
1656.89456136	545.831819819	2578.72638118	376.0	1.11399658598	0.356504091672	0.0706788445029	1521.3771342	663.870575031	2607.45330503	422.205595802	3.20819761714	0.0406100964194
1656.89456136	545.831819819	2578.72638118	376.0	-16.4783613657	0.147641751258	0.0292707674975	1331.81682406	537.92838841	2153.79452946	284.049316994	-0.150521565618	-0.00190533627365
1656.89456136	545.831819819	2578.72638118	376.0	-13.0709951302	0.180030519714	0.0356920142177	1364.30434601	440.067596708	2241.66118148	437.289238764	-0.144406837079	-0.00182793464657
1656.89456136	545.831819819	2578.72638118	376.0	-10.9806732833	0.0731754042193	0.0145074155867	1276.46102203	560.704826607	2295.5648624	458.399013762	0.52938598043	0.00670108835988
1656.89456136	545.831819819	2578.72638118	376.0	7.25434210151	1.44868781669	0.287210114332	1855.64600203	604.58712067	2765.79601474	305.562892036	5.54807072736	0.0702287433843
1656.89456136	545.831819819	2578.72638118	376.0	12.2332259001	0.715201122036	0.14179245084	1833.18357269	595.3074505	2894.18780474	465.696781544	5.52558522034	0.0699441167132
1656.89456136	545.831819819	2578.72638118	376.0	11.6149184809	1.73263473957	0.343504111731	1852.4264089	656.392330926	2878.2433482	369.424608374	6.789057609	0.0859374380887
1656.89456136	545.831819819	2578.72638118	376.0	-5.49021057146	0.377157997798	0.0747735919504	1531.16682759	481.010231809	2437.14887279	424.971813396	1.99238709273	0.0252200897814
1656.89456136	545.831819819	2578.72638118	376.0	1.78123519019	0.578038911453	0.114599308377	1717.53080598	451.287179926	2624.65956294	455.841577038	3.24853698799	0.0411207213669
1656.89456136	545.831819819	2578.72638118	376.0	10.1278204258	0.834113694494	0.165367504856	1961.30238613	438.859680596	2839.89515834	439.733091614	4.61246087294	0.0583855806702
1656.89456136	545.831819819	2578.72638118	376.0	2.32169956277	0.574273227515	0.113852741379	1721.77229545	512.930115798	2638.5966603	403.894249057	3.36256702814	0.0425641395967
1656.89456136	545.831819819	2578.72638118	376.0	12.8218906584	1.34224505717	0.266107267479	2038.31301185	412.814949762	2909.36785816	458.239896543	5.59831198867	0.0708647087174
1656.89456136	545.831819819	2578.72638118	376.0	13.4414249886	2.12016723726	0.420334503819	1989.44214174	563.104909876	2925.34395337	372.796901753	7.30331366978	0.0924470084782
1656.89456136	545.831819819	2578.72638118	376.0	8.25267768267	1.73846410619	0.344659814866	1837.40327195	654.715287341	2791.54035774	299.421798445	6.1546686	0.0779071974684
1656.89456136	545.831819819	2578.72638118	376.0	-15.1990745528	0.228532585433	0.0453078083729	1402.27510713	464.09264732	2186.78383599	320.416081545	-0.00104109667973	-1.31784389839e-05
1656.89456136	545.831819819	2578.72638118	376.0	-2.55467931947	0.530406281008	0.105155884419	1669.36709187	432.765478881	2512.84819162	410.715620871	2.58851973062	0.0327660725395
1656.89456136	545.831819819	2578.72638118	376.0	-8.8518976808	0.255183843942	0.0505915630337	1424.15073432	549.542803109	2350.46016045	376.766623027	1.45935753721	0.0184728802179
1656.89456136	545.831819819	2578.72638118	376.0	0.430832189341	0.450905758194	0.0893944802129	1603.67817533	550.369754124	2589.83636451	435.788435059	3.06746137108	0.0388286249504
1656.89456136	545.831819819	2578.72638118	376.0	4.67650572533	0.599150413457	0.118784776657	1749.06631831	528.254516196	2699.32066804	421.99983353	3.68185841827	0.046605802763
1656.89456136	545.831819819	2578.72638118	376.0	0.025036622824	0.433874502556	0.0860179426162	1589.50193419	577.467130929	2579.37200718	412.402942058	3.02978504928	0.0383517094846
1656.89456136	545.831819819	2578.72638118	376.0	-18.5752425103	0.0711612191525	0.0141080926155	1273.69459473	437.418552828	2099.7217022	388.608554639	-1.67773461729	-0.0212371470543
1656.89456136	545.831819819	2578.72638118	376.0	-0.195661213659	0.52873891159	0.104825319506	1673.63983612	490.864244092	2573.68081385	409.176733638	2.98925969396	0.0378387303033
1656.89456136	545.831819819	2578.72638118	376.0	-2.05257371207	0.493723905328	0.0978834070832	1643.81851184	543.057635427	2525.79612138	338.919974112	2.68707587376	0.0340136186551
1656.89456136	545.831819819	2578.72638118	376.0	-16.8821886705	0.0873769122126	0.0173229405656	1288.02752131	456.616059625	2143.38092822	398.737347284	-1.09789639986	-0.0138974227831
1656.89456136	545.831819819	2578.72638118	376.0	10.8244997183	0.90187537867	0.178801621465	1883.81698955	573.053107363	2857.86061105	400.990514133	5.79549226737	0.0733606616123
1656.89456136	545.831819819	2578.72638118	376.0	12.1304455437	1.70012217313	0.337058321397	1849.736199	658.447390755	2891.53738057	383.353790821	6.84514588009	0.0866474162036
1656.89456136	545.831819819	2578.72638118	376.0	1.00341440933	0.672493882163	0.133325511928	1813.56424683	471.11181153	2604.60169327	319.925634907	3.08038735872	0.0389922450471
1656.89456136	545.831819819	2578.72638118	376.0	-22.4140799664	0.0406793077241	0.00806489050835	1247.7936334	419.796165517	2000.72858799	333.138789072	-2.69642832216	-0.0341320040779
1656.89456136	545.831819819	2578.72638118	376.0	-12.7102224683	0.116480192206	0.0230928216111	1308.72425444	585.755199562	2250.96452129	356.48506729	0.652687329324	0.00826186492816
1656.89456136	545.831819819	2578.72638118	376.0	10.402586726	1.22323093053	0.242512079804	1792.33580424	681.990235217	2846.98062941	372.654589957	6.31245901326	0.0799045444716
1656.89456136	545.831819819	2578.72638118	376.0	21.6283158127	2.41298975682	0.47838813577	2064.65869351	661.98653392	3136.46146685	409.816239423	10.9741045861	0.13891271628
1656.89456136	545.831819819	2578.72638118	376.0	-2.49649391011	0.504108466078	0.0999422018395	1654.32668455	552.640447181	2514.34863412	307.381502388	2.55724164758	0.0323701474378
1656.89456136	545.831819819	2578.72638118	376.0	14.4343953313	2.04383935861	0.4052020933	2039.57512829	471.669261546	2950.94994155	439.705551716	6.63455205327	0.0839816715603
1656.89456136	545.831819819	2578.72638118	376.0	-13.3223434985	0.0469826127528	0.00931455447121	1249.43706862	666.831659246	2235.1795948	318.910866933	0.696156275189	0.00881210474923
1656.89456136	545.831819819	2578.72638118	376.0	6.56611197959	0.709981854646	0.140757703142	1857.0577855	504.270932835	2748.04844302	386.71972468	3.9898984225	0.0505050433228
1656.89456136	545.831819819	2578.72638118	376.0	7.44258797953	0.754875880607	0.149658184101	1848.27732579	574.142064875	2770.65036085	348.230970192	4.90856361243	0.062133716613
1656.89456136	545.831819819	2578.72638118	376.0	4.90554122577	0.692417266941	0.137275429608	1825.25404438	417.781718109	2705.22686691	462.191104426	3.72632623559	0.0471686865264
1656.89456136	545.831819819	2578.72638118	376.0	10.2933246084	1.76755065089	0.350426378052	1982.30383105	492.577227628	2844.16305836	369.281999681	5.82786840262	0.0737704861091
1656.89456136	545.831819819	2578.72638118	376.0	-1.19287707132	0.395488931895	0.0784077977587	1550.834707	548.683324839	2547.96534545	448.44731361	2.77851095745	0.0351710247779
1656.89456136	545.831819819	2578.72638118	376.0	-8.78451948115	0.275489717176	0.0546173110976	1440.03983801	614.530700358	2352.19765986	297.627121494	1.56772959224	0.0198446783828
1656.89456136	545.831819819	2578.72638118	376.0	23.6533839219	2.4124655539	0.478284209735	2065.84070809	667.193428989	3188.68243242	455.648295345	11.240460079	0.142284304798
1656.89456136	545.831819819	2578.72638118	376.0	-4.75158575188	0.375724953885	0.0744894833237	1535.5352711	638.186910101	2456.19598587	282.473804679	2.16923127639	0.0274586237517
1656.89456136	545.831819819	2578.72638118	376.0	-9.83423227782	0.363022459514	0.0719711458197	1516.81250807	454.524863985	2325.12843905	353.791066989	1.24133899656	0.0157131518552
1656.89456136	545.831819819	2578.72638118	376.0	-9.27532315468	0.264115393135	0.0523622904709	1431.80534517	530.968556606	2339.54117605	376.767274278	1.35197863068	0.0171136535529
1656.89456136	545.831819819	2578.72638118	376.0	-4.05039935001	0.469915982484	0.0931633589381	1613.51831194	417.359794568	2474.2776646	443.399558095	2.20636605256	0.0279286842096
1656.89456136	545.831819819	2578.72638118	376.0	-18.4548699422	0.0472756300107	0.00937264671109	1255.81363821	536.963014638	2102.82578137	310.049128518	-0.826978188516	-0.0104680783356
1656.89456136	545.831819819	2578.72638118	376.0	11.154603702	1.78319298788	0.353527555092	1989.89466807	488.904448811	2866.37308956	387.573972682	5.96082907848	0.075453532639
1656.89456136	545.831819819	2578.72638118	376.0	-3.53031063291	0.460732303867	0.0913426454931	1608.41605467	502.455920074	2487.68932955	376.81735481	2.46576036443	0.0312121565118
1656.89456136	545.831819819	2578.72638118	376.0	11.5611337108	0.789457344244	0.156514144378	1911.87776604	506.387182819	2876.85638615	458.591437291	5.09778366099	0.0645289071012
1656.89456136	545.831819819	2578.72638118	376.0	-5.37403232443	0.217623481548	0.0431450201325	1393.27185309	598.513760531	2440.1447919	448.359178277	2.0113363264	0.0254599534987
1656.89456136	545.831819819	2578.72638118	376.0	-5.77435849088	0.406561436466	0.0806029810598	1557.1006332	484.214766457	2429.82147543	388.506075775	2.03402954954	0.0257472094879
1656.89456136	545.831819819	2578.72638118	376.0	-11.8488527251	0.130074605482	0.0257879868125	1322.58140765	494.833652644	2273.17689009	455.761829798	0.185471499663	0.00234774050206
1656.89456136	545.831819819	2578.72638118	376.0	-2.40557886243	0.351616506006	0.0697098544817	1510.19996583	545.606554805	2516.69308444	460.886563803	2.52716737632	0.0319894604597
1656.89456136	545.831819819	2578.72638118	376.0	1.55951875427	0.498644762566	0.0988589933716	1646.80627061	515.336333332	2618.94210272	456.799498777	3.21173636793	0.0406548907333
1656.89456136	545.831819819	2578.72638118	376.0	-0.295738949751	0.504632677186	0.100046129498	1651.16112681	500.201669824	2571.10008287	419.737286236	2.96397596508	0.0375186831022
1656.89456136	545.831819819	2578.72638118	376.0	16.0903619603	2.0311939141	0.402695066237	1976.87368206	566.616952285	2993.65278988	450.162155534	7.43215456325	0.0940779058639
1656.89456136	545.831819819	2578.72638118	376.0	-10.8095556184	0.188093008183	0.0372904457143	1366.89530343	576.650052876	2299.97751876	356.432162459	1.09917777974	0.0139136427816
1656.89456136	545.831819819	2578.72638118	376.0	5.92816543449	0.769893056794	0.152635419666	1910.71933024	452.213635579	2731.59754716	368.664581345	3.84985126789	0.0487322945303
1656.89456136	545.831819819	2578.72638118	376.0	-8.21567670017	0.411083077856	0.0814994206694	1558.3525627	491.092731003	2366.86655872	317.421265023	1.640541691	0.020766350519
1656.89456136	545.831819819	2578.72638118	376.0	-6.73042076613	0.478493142346	0.0948638267935	1619.21101084	416.780485957	2405.16724532	369.175748528	1.86251476263	0.0235761362359
1656.89456136	545.831819819	2578.72638118	376.0	15.6760634536	2.13692097494	0.423656021994	1978.34068595	598.702088152	2982.96916499	405.926390887	7.9446870564	0.100565658942
1656.89456136	545.831819819	2578.72638118	376.0	5.23525004754	0.722465380079	0.143232628882	1839.73888212	557.101487338	2713.72915528	316.888785823	4.26824332409	0.0540283965075
1656.89456136	545.831819819	2578.72638118	376.0	-7.22315685534	0.300994160331	0.0596737034756	1464.21568472	519.196325766	2392.4609298	409.048919316	1.69571046634	0.0214646894473
1656.89456136	545.831819819	2578.72638118	376.0	13.127474958	2.17735231531	0.431671751648	1931.4926733	682.105263013	2917.24804111	303.650104795	8.41669153706	0.106540399203
1656.89456136	545.831819819	2578.72638118	376.0	-1.65298318294	0.458141537829	0.090829012258	1606.76507891	503.14762513	2536.10046777	426.187763732	2.7290615184	0.0345450825114
1656.89456136	545.831819819	2578.72638118	376.0	-3.86616456397	0.278704798351	0.0552547181505	1447.52587178	637.366820704	2479.02857563	394.135883147	2.43984753169	0.0308841459707
1656.89456136	545.831819819	2578.72638118	376.0	-5.11395957908	0.29725840934	0.0589330708446	1461.4523394	536.467514049	2446.85135639	448.93150295	2.01991071748	0.0255684900947
1656.89456136	545.831819819	2578.72638118	376.0	10.9906653081	2.28109417787	0.45223913122	2046.29884581	527.094033372	2862.14556695	288.752687773	7.23697482264	0.091607276236
1656.89456136	545.831819819	2578.72638118	376.0	3.71413238785	0.51153768607	0.101415084471	1669.16568009	609.65537916	2674.5036929	395.682633653	3.5380089654	0.0447849236127
1656.89456136	545.831819819	2578.72638118	376.0	0.296403535255	0.557873611397	0.110601429698	1713.03344063	585.681785004	2586.36981734	287.654591706	2.84443699924	0.0360055316359
1656.89456136	545.831819819	2578.72638118	376.0	12.0659489079	2.33519643181	0.462965192666	2060.00705128	545.563354093	2889.87418881	284.303783437	7.8700927626	0.0996214273747
1656.89456136	545.831819819	2578.72638118	376.0	9.67494264596	0.720638624167	0.142870464744	1849.9195458	558.813217436	2828.21667956	419.483916319	4.93764727791	0.0625018642773
1656.89456136	545.831819819	2578.72638118	376.0	-10.5512919186	0.308416086797	0.0611451401263	1471.88307469	436.027260097	2306.63743292	398.72709813	0.870544611768	0.0110195520477
1656.89456136	545.831819819	2578.72638118	376.0	-7.5828278206	0.432177026673	0.085681408936	1577.79169007	514.402995907	2383.18599973	290.991313752	1.73390722447	0.0219481927148
1656.89456136	545.831819819	2578.72638118	376.0	13.0248845772	2.34502829783	0.464914412733	2051.80304434	576.281001496	2914.60251589	286.518470057	8.38121449682	0.106091322745
1656.89456136	545.831819819	2578.72638118	376.0	-0.124726775042	0.504753719482	0.100070126781	1648.60998672	469.610613576	2575.51001893	457.289418633	2.92720261352	0.0370531976395
1656.89456136	545.831819819	2578.72638118	376.0	-1.86137239482	0.509015326878	0.100915013259	1656.05066972	513.833467784	2530.72668019	360.842542683	2.73705590945	0.0346462773348
1656.89456136	545.831819819	2578.72638118	376.0	0.927922849549	0.537810929129	0.106623895545	1690.26791549	558.162182678	2602.6549725	354.224874338	3.12527296064	0.0395604172233
1656.89456136	545.831819819	2578.72638118	376.0	3.89681126568	0.680154267378	0.134844224302	1819.93648934	546.222733505	2679.21448132	313.055258476	3.73772219768	0.0473129392111
1656.89456136	545.831819819	2578.72638118	376.0	-13.3028438926	0.281437865481	0.0557965633388	1447.8109301	441.907074525	2235.68243628	345.964431653	0.391477007075	0.00495540515285
1656.89456136	545.831819819	2578.72638118	376.0	1.20146325242	0.585665686237	0.116111357303	1722.20749702	428.880537732	2609.70883103	458.620796287	3.15070310487	0.0398823177831
1656.89456136	545.831819819	2578.72638118	376.0	-6.32902042994	0.274748647693	0.0544703901057	1441.89536586	571.272881924	2415.51826169	402.350013902	1.93552025648	0.0245002564111
1656.89456136	545.831819819	2578.72638118	376.0	-1.54704175159	0.397685502779	0.0788432796945	1553.94774636	565.369103474	2538.83240741	419.51555757	2.77192976142	0.0350877184989
1656.89456136	545.831819819	2578.72638118	376.0	6.49684235666	0.501408747353	0.0994069681509	1661.44395565	655.220329754	2746.26216898	429.597883578	3.94368867232	0.0499201097762
1656.89456136	545.831819819	2578.72638118	376.0	-4.02498578572	0.467253966682	0.092635600056	1611.81200658	451.886363746	2474.93301089	411.234640561	2.31553960528	0.0293106279149
1656.89456136	545.831819819	2578.72638118	376.0	0.690560265472	0.47296316032	0.0937674782554	1633.05568534	667.152597005	2596.53404093	296.32575858	3.00893317392	0.0380877616952
1656.89456136	545.831819819	2578.72638118	376.0	-5.13969328417	0.308469980352	0.061155824812	1474.03377184	658.753304906	2446.18775455	313.400677808	2.20743561572	0.0279422229838
1656.89456136	545.831819819	2578.72638118	376.0	-13.875594493	0.0844983932038	0.0167522587636	1285.63394094	541.139828952	2220.91276545	394.138995555	0.0831196867325	0.00105214793332
1656.89456136	545.831819819	2578.72638118	376.0	13.7470097818	0.997438715582	0.197747564548	1943.72370511	520.877474097	2933.22414905	468.622969845	6.04886012936	0.0765678497387
1656.89456136	545.831819819	2578.72638118	376.0	5.95702629759	0.473923058119	0.0939577831323	1633.94248635	647.393183374	2732.34178985	451.006120125	3.84600827649	0.0486836490694
1656.89456136	545.831819819	2578.72638118	376.0	-6.01268842583	0.3913009226	0.0775775024981	1544.04008639	522.975614517	2423.67559853	356.659897624	2.0459287687	0.0258978325152
1656.89456136	545.831819819	2578.72638118	376.0	12.3689708643	1.22968666479	0.243791963678	2033.69322401	413.320554555	2897.68829594	450.674517374	5.4943742257	0.0695490408316
1656.89456136	545.831819819	2578.72638118	376.0	9.18810680884	0.696573321322	0.138099389636	1778.68120297	656.464248574	2815.66251539	380.517063854	5.50232267291	0.0696496540875
1656.89456136	545.831819819	2578.72638118	376.0	9.60720633123	0.712690522812	0.141294711105	1850.62683122	545.411081319	2826.46994534	430.432032802	4.7484779268	0.0601073155292
1656.89456136	545.831819819	2578.72638118	376.0	-6.74777815375	0.104899159143	0.0207968198143	1298.89219398	672.741274367	2404.71964579	433.086177446	1.83997511798	0.0232908242782
1656.89456136	545.831819819	2578.72638118	376.0	16.6717681099	2.31155743659	0.458278635328	2018.96359911	637.371003731	3008.64566364	352.311060797	9.33650586614	0.118183618559
1656.89456136	545.831819819	2578.72638118	376.0	11.5938622214	0.891040030295	0.176653455649	1995.86575278	422.875524466	2877.70036488	458.959087636	4.93206369117	0.0624311859642
1656.89456136	545.831819819	2578.72638118	376.0	10.046426122	1.49777363562	0.296941640685	1837.17288467	645.446243438	2837.79622196	355.177093847	6.27643189088	0.0794485049478
1656.89456136	545.831819819	2578.72638118	376.0	-6.67360457109	0.233713514434	0.0463349552804	1406.60653846	618.407328314	2406.63237953	381.618512754	1.93974093252	0.0245536826901
1656.89456136	545.831819819	2578.72638118	376.0	-22.066954974	0.0842216369072	0.0166973903464	1286.10686095	426.259850428	2009.67999174	297.313280367	-2.21562694992	-0.0280459107585
1656.89456136	545.831819819	2578.72638118	376.0	-8.22802465597	0.148530263406	0.0294469197871	1333.75088197	661.339892299	2366.54813873	371.457364463	1.68537130738	0.0213338140175
1656.89456136	545.831819819	2578.72638118	376.0	-3.3945960697	0.480463322357	0.0952544255268	1624.10008733	451.539351091	2491.1890368	415.54959838	2.42579208366	0.030706228907
1656.89456136	545.831819819	2578.72638118	376.0	6.7655354886	0.743709148765	0.147444319739	1886.29747463	454.730935017	2753.19102966	412.162620011	3.96892241156	0.050239524197
1656.89456136	545.831819819	2578.72638118	376.0	8.75988197437	0.708625350056	0.140488768845	1814.58798817	609.501275736	2804.61976862	380.530504707	5.17385479308	0.0654918328239
1656.89456136	545.831819819	2578.72638118	376.0	3.95670237458	0.506824196774	0.100480609987	1666.32429262	630.753279434	2680.75890914	383.681337088	3.55436478034	0.0449919592449
1656.89456136	545.831819819	2578.72638118	376.0	15.3124881906	2.1900245544	0.43418409088	1951.13647663	669.439195411	2973.59355377	353.017881725	8.72656219913	0.110462812647
1656.89456136	545.831819819	2578.72638118	376.0	-3.81522833973	0.362279642628	0.0718238783956	1521.07923613	576.800145429	2480.34208148	382.462699926	2.43230465486	0.0307886665172
1656.89456136	545.831819819	2578.72638118	376.0	-3.17349360376	0.397565183082	0.0788194256705	1551.67095768	533.202752168	2496.89066442	412.016954572	2.49400695053	0.0315697082345
1656.89456136	545.831819819	2578.72638118	376.0	4.26993591833	0.606151638082	0.120172806915	1755.3646956	597.221256347	2688.83634517	336.250393227	3.79789293857	0.0480745941591
1656.89456136	545.831819819	2578.72638118	376.0	4.62240486246	0.76100301913	0.150872922111	1833.35739228	576.72532733	2697.92555482	287.842835207	4.39748841313	0.0556644102928
1656.89456136	545.831819819	2578.72638118	376.0	6.07533742014	1.04030861457	0.2062467515	1835.75448358	602.892714061	2735.39270998	296.745512343	5.11838570904	0.0647896925195
1656.89456136	545.831819819	2578.72638118	376.0	-14.950693363	0.262621549447	0.0520661279633	1432.99837101	422.525139517	2193.18890726	337.665396737	-0.0580797402207	-0.000735186585072
1656.89456136	545.831819819	2578.72638118	376.0	2.39577919192	0.770867373615	0.152828583191	1900.60695063	419.440153031	2640.50697124	320.459867579	3.29294320775	0.0416828254146
1656.89456136	545.831819819	2578.72638118	376.0	3.64646168871	0.453534364608	0.0899156155052	1615.66037588	664.724473644	2672.75865073	392.373801207	3.53078023107	0.0446934206465
1656.89456136	545.831819819	2578.72638118	376.0	3.58376700915	0.639272708926	0.126739236504	1779.68472756	459.5320673	2671.14192649	431.925131627	3.54589846928	0.0448847907503
1656.89456136	545.831819819	2578.72638118	376.0	11.5361763382	2.11546612951	0.419402484043	1990.03243694	549.197312638	2876.2128038	336.98305422	6.885772722	0.0871616800253
1656.89456136	545.831819819	2578.72638118	376.0	-4.01407657431	0.236604866885	0.0469081813809	1410.1457682	631.46126857	2475.2143296	433.607292827	2.34493161501	0.029682678671
1656.89456136	545.831819819	2578.72638118	376.0	-11.321636137	0.39229709429	0.0777749988679	1539.0231184	444.095731631	2286.77236334	303.653513303	0.997275976455	0.0126237465374
1656.89456136	545.831819819	2578.72638118	376.0	8.46052993791	1.91285813129	0.379234363857	1896.93138721	608.064316243	2796.90029868	291.904595223	6.20805957641	0.0785830326128
1656.89456136	545.831819819	2578.72638118	376.0	11.9168466911	1.89296403202	0.375290252185	1857.4414368	678.710280298	2886.02925061	349.87753351	7.2103726768	0.0912705402127
1656.89456136	545.831819819	2578.72638118	376.0	-12.7842980064	0.174981707064	0.0346910600841	1353.08053169	593.927792667	2249.05431584	302.045991489	0.769115540096	0.00973563974806
1656.89456136	545.831819819	2578.72638118	376.0	-8.77008796499	0.361954470813	0.0717594113427	1517.9562201	427.759575144	2352.56980918	406.854013936	1.28237158806	0.0162325517475
1656.89456136	545.831819819	2578.72638118	376.0	-16.3770174533	0.132210406252	0.0262114207478	1323.11067311	508.870019653	2156.40791166	324.427218903	-0.306254814521	-0.00387664322179
1656.89456136	545.831819819	2578.72638118	376.0	3.03351688438	0.467546767124	0.0926936493109	1622.53674666	582.252914494	2656.95248136	452.162820202	3.44632486085	0.0436243653272
1656.89456136	545.831819819	2578.72638118	376.0	-7.6627782228	0.406800594918	0.0806503955033	1555.52390012	513.801843046	2381.12429762	311.798554452	1.74594782285	0.0221006053525
1656.89456136	545.831819819	2578.72638118	376.0	-11.4751033487	0.311107562917	0.0616787396744	1469.2992304	502.489421148	2282.81486386	311.026212315	0.984339894824	0.0124599986687
1656.89456136	545.831819819	2578.72638118	376.0	-5.5773050972	0.422824787091	0.0838272773772	1573.54740958	540.708729903	2434.90294328	320.646803799	2.11761275345	0.0268052247272
1656.89456136	545.831819819	2578.72638118	376.0	6.24468266572	0.608661150466	0.120670331179	1763.34757854	564.787077782	2739.75966051	411.625004179	3.86935104747	0.0489791271831
1656.89456136	545.831819819	2578.72638118	376.0	11.0221432854	2.0633768695	0.409075509418	2061.53039585	426.860050045	2862.95729786	374.566851966	5.91485027561	0.074871522476
1656.89456136	545.831819819	2578.72638118	376.0	13.4658855856	1.68417891327	0.333897484789	1882.53243647	623.946340395	2925.97472524	419.495948371	6.87592710489	0.0870370519606
1656.89456136	545.831819819	2578.72638118	376.0	2.35107640309	0.428872656067	0.0850262997753	1589.45820659	637.933941729	2639.35420863	411.962060309	3.37318530918	0.0426985482175
1656.89456136	545.831819819	2578.72638118	376.0	11.7443635531	0.874487368297	0.173371801804	1984.04627292	434.690026444	2881.58138243	462.845083066	4.96496771294	0.0628476925688
1656.89456136	545.831819819	2578.72638118	376.0	-12.2769532344	0.258379781791	0.0512251748199	1425.25414604	511.538652895	2262.13734932	325.344550384	0.782788621786	0.00990871673147
1656.89456136	545.831819819	2578.72638118	376.0	4.33936439592	0.692314858749	0.137255126635	1829.26646484	437.308304332	2690.62671564	424.051946469	3.66300060915	0.0463670963184
1656.89456136	545.831819819	2578.72638118	376.0	6.68516302161	1.11139994444	0.220340988192	1981.77483648	443.158651703	2751.11844365	326.184955462	4.66034097966	0.0589916579703
1656.89456136	545.831819819	2578.72638118	376.0	2.74996831056	0.578487987654	0.114688340138	1722.74616	488.245006334	2649.64053948	438.649373149	3.41499685332	0.0432278082699
1656.89456136	545.831819819	2578.72638118	376.0	-8.0328396724	0.0916333813137	0.0181668083493	1288.27293413	662.897061011	2371.58142539	420.411430255	1.59915155747	0.0202424247781
1656.89456136	545.831819819	2578.72638118	376.0	-4.52621498461	0.459198461161	0.0910385529662	1606.38051647	505.713177961	2462.00768131	349.913986874	2.30498996407	0.0291770881528
1656.89456136	545.831819819	2578.72638118	376.0	-8.64786561562	0.263228228496	0.0521864053322	1432.67607492	480.918134238	2355.72158914	442.12737999	1.17746738258	0.0149046504124
1656.89456136	545.831819819	2578.72638118	376.0	2.45345952352	0.57444514384	0.113886824711	1720.35814549	500.783011333	2641.99438917	420.853232345	3.38093734671	0.0427966752748
1656.89456136	545.831819819	2578.72638118	376.0	-2.24639712754	0.424672107071	0.0841935184517	1575.4879161	504.987443774	2520.79794583	440.322585954	2.59524239977	0.0328511696173
1656.89456136	545.831819819	2578.72638118	376.0	9.08533061907	1.98839502882	0.394209958132	1915.48274028	604.006681867	2813.01219868	293.522776531	6.45514569827	0.0817107050414
1656.89456136	545.831819819	2578.72638118	376.0	1.89841063289	0.517156165492	0.102528978091	1671.99746058	653.316795798	2627.681197	302.366940621	3.33804369078	0.0422537176048
1656.89456136	545.831819819	2578.72638118	376.0	-4.05087769751	0.56268415725	0.111555146164	1696.53752627	422.166190136	2474.26532933	355.561612922	2.38474439871	0.0301866379583
1656.89456136	545.831819819	2578.72638118	376.0	-15.401330687	0.229178030542	0.0454357713208	1405.13957156	431.802462188	2181.56820371	344.626169953	-0.22285346475	-0.00282092993355
1656.89456136	545.831819819	2578.72638118	376.0	-6.64502459682	0.476144252857	0.0943981468788	1617.41095408	409.403311972	2407.36937887	380.555112816	1.85268637104	0.0234517262157
1656.89456136	545.831819819	2578.72638118	376.0	-3.19769875855	0.433112590378	0.0858668894485	1585.85640844	551.343549599	2496.26647971	359.066521663	2.53146766983	0.0320438945548
1656.89456136	545.831819819	2578.72638118	376.0	-15.0514993709	0.217465852756	0.0431137693807	1396.3210511	416.867880956	2190.58939614	377.400464088	-0.35330108609	-0.0044721656467
1656.89456136	545.831819819	2578.72638118	376.0	18.6915209781	2.24330082114	0.444746395944	2004.29042446	624.396022106	3060.72956369	432.043117125	9.03814360196	0.114406881037
1656.89456136	545.831819819	2578.72638118	376.0	21.6706326011	2.40564148238	0.476931301026	2066.7613648	646.199364387	3137.55270104	424.591971846	10.7060918038	0.135520149416
1656.89456136	545.831819819	2578.72638118	376.0	11.9706743187	2.24171128168	0.444431261237	2030.88858511	539.431054644	2887.41731785	317.097678095	7.33880324579	0.0928962436176
1656.89456136	545.831819819	2578.72638118	376.0	5.50073600485	0.701372985698	0.13905094879	1839.80510146	443.057764863	2720.5753117	437.712445377	3.81584602329	0.0483018483961
1656.89456136	545.831819819	2578.72638118	376.0	2.25366662856	0.447786177101	0.0887760065624	1605.68093785	609.24285461	2636.84227708	421.918484623	3.35541452846	0.0424736016261
1656.89456136	545.831819819	2578.72638118	376.0	8.17340131576	1.02443154319	0.203099037111	1830.15708083	622.457988323	2789.49603715	336.880967995	5.62024942911	0.0711423978369
1656.89456136	545.831819819	2578.72638118	376.0	0.0990941808643	0.600900765614	0.119131793341	1734.67378092	413.452897131	2581.28174897	433.155070914	3.01468411339	0.0381605583974
1656.89456136	545.831819819	2578.72638118	376.0	-6.7448097582	0.392832629051	0.077881171501	1545.37119256	556.652182153	2404.79619259	302.772817874	1.90310013528	0.0240898751301
1656.89456136	545.831819819	2578.72638118	376.0	-0.440723080652	0.531735892799	0.105419487074	1682.10421953	543.878218948	2567.36133883	341.378900361	2.91928337654	0.0369529541334
1656.89456136	545.831819819	2578.72638118	376.0	5.15471646957	0.461651137387	0.0915248091567	1623.90671359	672.455854658	2711.65241466	415.289846408	3.73804698717	0.0473170504705
1656.89456136	545.831819819	2578.72638118	376.0	3.31500521419	0.774314600937	0.15351201446	1910.35676013	439.722455349	2664.21129518	314.1320797	3.3822862716	0.0428137502734
1656.89456136	545.831819819	2578.72638118	376.0	13.1469138713	1.92958839467	0.382551228127	1905.00355928	629.821565476	2917.74931749	382.924192735	7.20529968062	0.0912063250711
1656.89456136	545.831819819	2578.72638118	376.0	-6.42735440362	0.387014258644	0.0767276484227	1539.85493029	439.112103965	2412.98249756	434.01546331	1.72904047802	0.0218865883293
1656.89456136	545.831819819	2578.72638118	376.0	17.6013030462	2.35036556885	0.465972555283	2059.55350042	592.946524847	3032.61582627	380.115800996	9.26199133547	0.117240396651
1656.89456136	545.831819819	2578.72638118	376.0	12.473669984	2.26189850858	0.448433487029	2056.43461651	509.459658829	2900.38819976	334.493924425	7.27110595554	0.0920393158929
1656.89456136	545.831819819	2578.72638118	376.0	13.1779135476	2.32236131143	0.460420561345	2026.94027969	607.764286179	2918.54871432	283.844148457	8.56250605627	0.108386152611
1656.89456136	545.831819819	2578.72638118	376.0	20.3946177829	2.2956436901	0.455123649901	2000.39478653	677.236850607	3104.64777029	427.01613316	10.0825944557	0.12762777792
1656.89456136	545.831819819	2578.72638118	376.0	-13.6394158092	0.0881570311052	0.0174776033119	1288.97284533	507.972738022	2227.00316747	430.057584118	-0.157819314099	-0.00199771283669
1656.89456136	545.831819819	2578.72638118	376.0	-7.33757252606	0.265131264126	0.0525636923326	1433.38439356	539.1738983	2389.51046272	416.952170859	1.6570193463	0.0209749284341
1656.89456136	545.831819819	2578.72638118	376.0	-10.42007459	0.236125202258	0.046813085301	1410.86379517	449.072405765	2310.02116879	450.084967858	0.599733725826	0.0075915661497
1656.89456136	545.831819819	2578.72638118	376.0	16.7706560296	2.35226890794	0.466349902446	2060.81908869	588.013906749	3011.19571252	362.362717082	9.12024307625	0.115446114889
1656.89456136	545.831819819	2578.72638118	376.0	0.978348051976	0.567960271935	0.112601164143	1716.79804397	525.989049002	2603.9553005	361.16820753	3.14545769194	0.0398159201512
1656.89456136	545.831819819	2578.72638118	376.0	-5.07992699218	0.327079349658	0.064845231891	1487.27140387	491.010581834	2447.72896369	469.446977986	1.91204402926	0.024203088978
1656.89456136	545.831819819	2578.72638118	376.0	-8.95406039255	0.234965619508	0.0465831918136	1406.14307056	597.328310923	2347.82566365	344.354282166	1.53247839462	0.0193984606914
1656.89456136	545.831819819	2578.72638118	376.0	4.76564708864	0.492831382762	0.0977064597069	1653.37934015	647.017266151	2701.61937989	401.222773589	3.67518180822	0.0465212887116
1656.89456136	545.831819819	2578.72638118	376.0	-7.74351518134	0.254675462978	0.0504907737863	1423.45513945	639.94502851	2379.04231237	315.642144407	1.78274963694	0.0225664511005
1656.89456136	545.831819819	2578.72638118	376.0	0.966770099203	0.596602468706	0.118279632971	1742.4749675	502.347200829	2603.65673678	358.834568447	3.14477243093	0.0398072459611
1656.89456136	545.831819819	2578.72638118	376.0	14.1389865136	2.00701819576	0.397902100667	2039.97924866	462.764666286	2943.33215644	440.588241496	6.48005303346	0.0820259877654
1656.89456136	545.831819819	2578.72638118	376.0	-6.70362397824	0.232586617272	0.0461115418858	1405.28936569	671.641355339	2405.85826116	328.927540131	1.98788663712	0.0251631219889
1656.89456136	545.831819819	2578.72638118	376.0	-13.3277683382	0.0605395685672	0.0120022935304	1266.60345351	505.941117903	2235.03970302	462.495131613	-0.336641392519	-0.0042612834496
1656.89456136	545.831819819	2578.72638118	376.0	-14.4909130224	0.16196064472	0.0321095647741	1346.48624246	522.569789049	2205.0453842	335.989352695	0.19534550376	0.0024727278957
1656.89456136	545.831819819	2578.72638118	376.0	-5.71422418225	0.508132661211	0.100740020066	1647.23644432	465.280251659	2431.37217472	318.855478735	2.08654765088	0.0264119955808
1656.89456136	545.831819819	2578.72638118	376.0	3.44457609801	0.643027367151	0.127483617595	1791.72378197	554.778930848	2667.55257374	321.04986093	3.53183087856	0.0447067199818
1656.89456136	545.831819819	2578.72638118	376.0	-5.25044857391	0.124469495158	0.0246767436871	1314.98274933	677.772856024	2443.33167868	450.576073324	2.09389790024	0.0265050367119
1656.89456136	545.831819819	2578.72638118	376.0	14.088244137	1.88570685595	0.373851478183	1983.65332624	521.487417478	2942.02364939	436.882905675	6.65002496671	0.0841775312242
1656.89456136	545.831819819	2578.72638118	376.0	7.92110725457	1.50931580937	0.299229938416	1854.82994272	613.222977459	2782.99006364	314.937143462	5.75060900881	0.0727925190988
1656.89456136	545.831819819	2578.72638118	376.0	7.31473234772	0.772689243475	0.153189778643	1914.45957554	447.015193551	2767.35331395	405.878544852	4.0405798655	0.0511465805759
1656.89456136	545.831819819	2578.72638118	376.0	16.6414999751	1.98970906476	0.394470472791	1894.78275863	675.874722599	3007.86513127	437.207650039	8.13003696555	0.102911860323
1656.89456136	545.831819819	2578.72638118	376.0	-11.0742629364	0.145524373204	0.0288509859644	1333.60269572	557.54367535	2293.15144132	402.005070251	0.840930018078	0.0106446837731
1656.89456136	545.831819819	2578.72638118	376.0	0.619699381698	0.364280257477	0.0722205109986	1529.64148654	678.407969364	2594.70673262	386.657276721	3.13703212851	0.0397092674495
1656.89456136	545.831819819	2578.72638118	376.0	-15.0251911639	0.100486421045	0.0199219708655	1299.05663177	484.825212787	2191.26781282	407.385968258	-0.470145820992	-0.00595121292395
1656.89456136	545.831819819	2578.72638118	376.0	-13.5397494124	0.0499997615636	0.00991272037343	1253.5755688	645.165998217	2229.57329114	330.831724125	0.595856051899	0.00754248166961
1656.89456136	545.831819819	2578.72638118	376.0	-18.2000997857	0.160350210496	0.0317902875687	1347.74549829	449.516305541	2109.39560661	312.133802782	-0.893434798787	-0.0113093012505
1656.89456136	545.831819819	2578.72638118	376.0	6.08554273304	0.725212720968	0.143777303919	1841.43477184	561.537307653	2735.65587708	332.683797585	4.46471189449	0.0565153404366
1656.89456136	545.831819819	2578.72638118	376.0	17.4074090781	2.13686168935	0.423644268308	1959.27881642	637.37324921	3027.61583136	430.963765733	8.47415767565	0.107267818679
1656.89456136	545.831819819	2578.72638118	376.0	12.8548723925	1.89735845484	0.376161470031	1860.42909036	680.866626796	2910.21836684	368.922649679	7.38618185991	0.0934959729103
1656.89456136	545.831819819	2578.72638118	376.0	-0.466709424398	0.61046846073	0.121028640113	1749.64788696	462.30938545	2566.69122213	354.733949724	2.94704633042	0.0373043839294
1656.89456136	545.831819819	2578.72638118	376.0	-6.82122764291	0.318982255553	0.0632399396417	1479.85718859	531.794016507	2402.82558444	391.174379339	1.83988026116	0.023289623559
1656.89456136	545.831819819	2578.72638118	376.0	-15.1976225485	0.265319277967	0.0526009670831	1435.68396735	414.005023968	2186.82127921	337.132287894	-0.138944175898	-0.00175878703669
1656.89456136	545.831819819	2578.72638118	376.0	-2.67230237676	0.600419186326	0.11903631767	1739.16620019	481.758825319	2509.81501481	288.889989296	2.48693178584	0.0314801491879
1656.89456136	545.831819819	2578.72638118	376.0	9.02791880156	0.700645882938	0.138906796776	1818.50719981	599.12131144	2811.53170499	393.903193738	5.09045891688	0.0644361888213
1656.89456136	545.831819819	2578.72638118	376.0	-14.5205606157	0.086260690041	0.017101643545	1284.20918207	587.146808152	2204.28085389	332.924863665	0.275515917066	0.003487543254
1656.89456136	545.831819819	2578.72638118	376.0	-12.4365919643	0.124167261756	0.0246168242974	1317.42714986	525.567752038	2258.02070328	415.025801377	0.349967536244	0.00442996881322
1656.89456136	545.831819819	2578.72638118	376.0	-11.016341849	0.403552136007	0.0800063711354	1550.90847543	416.717396618	2294.64506768	327.019195632	1.01631309956	0.0128647227792
1656.89456136	545.831819819	2578.72638118	376.0	14.0027366063	2.20569755523	0.43729134719	2011.4858735	566.996590142	2939.81864414	361.336180495	7.73448865105	0.0979049196336
1656.89456136	545.831819819	2578.72638118	376.0	-2.44802898648	0.492173496342	0.0975760302027	1637.69674259	490.345451393	2515.59841189	387.556217912	2.63970528869	0.0334139909961
1656.89456136	545.831819819	2578.72638118	376.0	-8.15885134033	0.379556886359	0.0752491844486	1532.17105365	456.696606941	2368.33192927	379.464268678	1.5466470157	0.0195778103253
1656.89456136	545.831819819	2578.72638118	376.0	-14.0741565376	0.207069745216	0.0410526854116	1387.37548155	425.037787409	2215.79239362	403.379124659	-0.220349874223	-0.00278923891421
1656.89456136	545.831819819	2578.72638118	376.0	1.40801871609	0.623828984592	0.123677435486	1759.38873225	430.83313797	2615.03533127	424.813461048	3.23446263786	0.0409425650362
1656.89456136	545.831819819	2578.72638118	376.0	-3.77498632209	0.234969123926	0.0465838865832	1408.40005297	610.924195702	2481.37981301	462.055564334	2.29757304756	0.0290832031336
1656.89456136	545.831819819	2578.72638118	376.0	-7.8922246221	0.348919206342	0.069175100385	1504.92768948	541.719049317	2375.20750279	328.560763992	1.71751698492	0.0217407213281
1656.89456136	545.831819819	2578.72638118	376.0	-12.2000749872	0.255451968331	0.0506447201291	1422.61151126	517.482059414	2264.11982896	324.026258292	0.808425243153	0.010233230926
1656.89456136	545.831819819	2578.72638118	376.0	-1.13781090231	0.567355407797	0.112481246589	1708.31704159	469.753364399	2549.38535128	371.314945293	2.85465152816	0.0361348294704
1656.89456136	545.831819819	2578.72638118	376.0	-3.10196699304	0.383215752584	0.0759745742633	1537.24292336	499.344798848	2498.73514	462.147417787	2.36665838848	0.02995770112
1656.89456136	545.831819819	2578.72638118	376.0	-9.29408430856	0.141822256383	0.0281170214876	1327.30162257	662.921971731	2339.05737723	348.833782932	1.50782266493	0.0190863628472
1656.89456136	545.831819819	2578.72638118	376.0	8.93176739263	2.19506886967	0.435184153384	2052.08773025	462.413414972	2809.05222324	294.551078026	6.05299248207	0.0766201580008
1656.89456136	545.831819819	2578.72638118	376.0	9.88023757842	2.13112810357	0.422507554237	2043.54357173	462.181267031	2833.51067414	327.785835377	6.0669671321	0.0767970523051
1656.89456136	545.831819819	2578.72638118	376.0	15.22638173	1.94486216461	0.385579334777	2005.72512151	504.645770858	2971.37310375	461.002211386	6.77261167301	0.0857292616837
1656.89456136	545.831819819	2578.72638118	376.0	2.65488166769	0.464474576285	0.092084571032	1620.66522044	593.560037019	2647.18851514	432.963257679	3.40619379062	0.0431163770965
1656.89456136	545.831819819	2578.72638118	376.0	5.01516606584	0.632869497474	0.125469765558	1779.77716399	581.675558951	2708.05379158	346.601068642	3.94465176385	0.0499323008082
1656.89456136	545.831819819	2578.72638118	376.0	15.2574314977	1.84042713148	0.364874530429	1949.88649182	564.456423241	2972.1737923	457.83087724	6.97991435229	0.0883533462315
1656.89456136	545.831819819	2578.72638118	376.0	13.0442012387	1.63758920547	0.324660825827	1851.31961239	654.57183691	2915.10063974	409.209190438	6.90570778241	0.0874140225621
1656.89456136	545.831819819	2578.72638118	376.0	4.20455831378	0.46483693096	0.0921564097858	1621.68568866	605.028439001	2687.15043563	460.436307969	3.60721737593	0.0456609794422
1656.89456136	545.831819819	2578.72638118	376.0	4.38012464517	0.607954180527	0.120530170604	1738.71026693	641.687305739	2691.67781094	311.280238263	4.19335922041	0.0530804964609
1656.89456136	545.831819819	2578.72638118	376.0	1.89881800004	0.372646234474	0.0738791107205	1537.19845982	671.309120965	2627.69170188	419.184121095	3.32071244438	0.042034334739
1656.89456136	545.831819819	2578.72638118	376.0	-11.5882004779	0.15360573754	0.0304531597025	1339.19740288	570.922618293	2279.89839836	369.778377182	0.866385470108	0.0109669046849
1656.89456136	545.831819819	2578.72638118	376.0	-8.76879331879	0.130835777163	0.0259388931727	1321.82198107	572.621112358	2352.60319456	458.160101131	1.15405276882	0.0146082628965
1656.89456136	545.831819819	2578.72638118	376.0	-18.805886431	0.116267943471	0.0230507421631	1311.10329206	481.867151688	2093.77402657	300.803582829	-0.975942267536	-0.0123536995891
1656.89456136	545.831819819	2578.72638118	376.0	1.06642271021	0.498473877432	0.0988251144789	1656.02193109	608.948000566	2606.22650495	341.256573294	3.11638759344	0.0394479442208
1656.89456136	545.831819819	2578.72638118	376.0	7.61175214337	0.539135412397	0.106886481443	1692.44256828	662.315373958	2775.01264177	420.254699537	4.39653930565	0.055652396274
1656.89456136	545.831819819	2578.72638118	376.0	-15.3108832402	0.228966730102	0.0453938798775	1403.48136943	452.789212457	2183.90059588	327.630013989	-0.0784603530986	-0.000993169026565
1656.89456136	545.831819819	2578.72638118	376.0	3.17907540113	0.448997353685	0.0890161288034	1608.91851577	635.009675253	2660.70603723	416.777846203	3.48418513039	0.0441036092454
1656.89456136	545.831819819	2578.72638118	376.0	1.74378308904	0.528284734187	0.104735276405	1684.94430998	597.004124796	2623.69377573	341.745340959	3.20268176237	0.040540275473
1656.89456136	545.831819819	2578.72638118	376.0	-9.03643345397	0.274261607732	0.0543738318262	1441.11383001	506.181183963	2345.70148779	398.406473811	1.31262096435	0.016615455245
1656.89456136	545.831819819	2578.72638118	376.0	-4.79104995199	0.395235215322	0.07835749709	1547.63650192	493.896504036	2455.17831214	413.645306184	2.17358695658	0.027513758944
1656.89456136	545.831819819	2578.72638118	376.0	-18.6390956925	0.0370625616104	0.00734785123125	1245.38838148	448.244960506	2098.07510335	404.441761361	-1.8396231478	-0.0232863689594
1656.89456136	545.831819819	2578.72638118	376.0	0.738408516922	0.683264231128	0.135460791263	1825.91802524	483.192100063	2597.76791641	288.657791104	2.93172500529	0.037110443105
1656.89456136	545.831819819	2578.72638118	376.0	-10.0604414593	0.256578883032	0.0508681370009	1425.47760372	518.598057824	2319.29512321	375.219461666	1.16660946748	0.0147672084491
1656.89456136	545.831819819	2578.72638118	376.0	16.7383681784	2.21310545265	0.438760002507	2027.37702947	557.525466781	3010.36309718	425.460600926	8.05450354804	0.101955741114
1656.89456136	545.831819819	2578.72638118	376.0	-8.16401507126	0.338572785963	0.0671238671617	1495.8601519	518.984428797	2368.19877078	353.354190084	1.63469914434	0.0206923942321
1656.89456136	545.831819819	2578.72638118	376.0	5.81184648454	0.775560943369	0.153759108519	1863.75539935	549.498813103	2728.59799971	315.343787257	4.52565899834	0.0572868227638
1656.89456136	545.831819819	2578.72638118	376.0	-3.50239663419	0.511549928846	0.101417511667	1653.19059926	463.299693069	2488.4091552	371.918862874	2.46992397239	0.03126486041
1656.89456136	545.831819819	2578.72638118	376.0	-7.44475168359	0.332996920933	0.0660184220724	1491.86743895	587.261922761	2386.7466055	307.617243799	1.80175027259	0.0228069654758
1656.89456136	545.831819819	2578.72638118	376.0	4.9824218667	0.710487143199	0.140857879302	1839.5552086	546.104851497	2707.20940828	321.549348181	4.0842519737	0.0516993920722
1656.89456136	545.831819819	2578.72638118	376.0	1.91356387837	0.759534025232	0.150581686208	1892.3947314	433.454728964	2628.07195774	302.222497374	3.16203059744	0.0400257037651
1656.89456136	545.831819819	2578.72638118	376.0	-6.97438539	0.260676207971	0.0516804536024	1429.68476311	539.844804198	2398.87606521	429.346497894	1.69181416066	0.0214153691222
1656.89456136	545.831819819	2578.72638118	376.0	2.22311631922	0.395445417435	0.0783991707841	1558.22453311	656.565896475	2636.05446819	421.264038604	3.36096249088	0.0425438289985
1656.89456136	545.831819819	2578.72638118	376.0	-12.1452398885	0.154154266847	0.030561908574	1335.46888399	626.83449879	2265.53387612	303.230493341	0.932695057382	0.0118062665491
1656.89456136	545.831819819	2578.72638118	376.0	-5.83869604244	0.373468076248	0.0740420452515	1527.93052744	501.583865632	2428.16238602	398.64799295	2.00561678911	0.0253875542926
1656.89456136	545.831819819	2578.72638118	376.0	14.7348318397	1.83320411976	0.363442529691	1926.80164906	591.317944964	2958.69737706	440.577783035	7.0512340869	0.0892561276823
1656.89456136	545.831819819	2578.72638118	376.0	4.97362217939	0.66092818487	0.131032550529	1810.19648806	542.187389014	2706.98248842	354.598611347	3.7787526232	0.047832311686
1656.89456136	545.831819819	2578.72638118	376.0	-11.4250545241	0.288637823135	0.0572239934843	1454.19029921	452.959857301	2284.10548611	376.955329594	0.763018519263	0.00965846226915
1656.89456136	545.831819819	2578.72638118	376.0	-0.343100686519	0.595387452259	0.118038749457	1742.40857423	518.647541354	2569.87875327	308.822637679	2.85632018725	0.0361559517373
1656.89456136	545.831819819	2578.72638118	376.0	-17.7487085675	0.111223039698	0.0220505629854	1305.98933117	510.228505145	2121.03575103	304.817914717	-0.621606062569	-0.00786843117176
1656.89456136	545.831819819	2578.72638118	376.0	7.35427538496	2.08255305926	0.412877291685	2025.04212619	458.323910793	2768.37302068	285.006983696	5.44950567374	0.0689810844777
1656.89456136	545.831819819	2578.72638118	376.0	-10.0725972002	0.178434126162	0.0353755206506	1359.52957597	579.726461841	2318.98165991	379.725622105	1.20104482958	0.0152030991086
1656.89456136	545.831819819	2578.72638118	376.0	-5.32432289087	0.266468855353	0.0528288769534	1435.21135316	588.517426076	2441.42666218	417.697882946	2.10702934402	0.0266712575192
1656.89456136	545.831819819	2578.72638118	376.0	-15.9661988665	0.125802729985	0.0249410646283	1319.78399212	459.7423902	2167.00179894	387.475416621	-0.669733256421	-0.00847763615723
1656.89456136	545.831819819	2578.72638118	376.0	5.81573547133	0.614985093098	0.121924086657	1767.07464044	583.201288361	2728.69828604	378.422357243	3.95997100572	0.0501262152622
1656.89456136	545.831819819	2578.72638118	376.0	11.1901577146	1.41193970994	0.279924605461	1868.01476474	612.453266931	2867.28993027	386.821898598	6.3006008152	0.0797544406988
1656.89456136	545.831819819	2578.72638118	376.0	-0.58003945952	0.518271806937	0.10275015998	1659.79936115	449.153982483	2563.76875062	454.815406987	2.85072447797	0.0360851199742
1656.89456136	545.831819819	2578.72638118	376.0	-12.6129444354	0.144035974235	0.0285559029014	1332.68999986	537.896799475	2253.47305558	382.886256245	0.505204947796	0.00639499933919
1656.89456136	545.831819819	2578.72638118	376.0	10.4620938603	0.643792070066	0.127635224042	1757.59952504	666.59621129	2848.51515558	424.319419249	5.50920655511	0.0697367918369
1656.89456136	545.831819819	2578.72638118	376.0	-15.0712952178	0.229506837091	0.0455009589793	1404.18251524	451.718888043	2190.07891542	334.177512137	-0.0421412444074	-0.000533433473511
1656.89456136	545.831819819	2578.72638118	376.0	8.75493576192	2.06802494003	0.40999701428	1954.36799354	567.638627736	2804.49221933	282.485598058	6.34918595413	0.0803694424573
1656.89456136	545.831819819	2578.72638118	376.0	-0.652292358198	0.430585495917	0.0853658794443	1585.69911842	570.245371288	2561.90554606	405.961056354	2.92811290046	0.037064720259
1656.89456136	545.831819819	2578.72638118	376.0	-0.426646399698	0.489508929301	0.0970477655236	1635.75582983	490.549009851	2567.72433792	441.41949824	2.9100824554	0.0368364867772
1656.89456136	545.831819819	2578.72638118	376.0	-12.8736101405	0.0758067306514	0.0150290901371	1273.78774491	641.263896347	2246.75120028	331.699559019	0.747039114453	0.00945619132219
1656.89456136	545.831819819	2578.72638118	376.0	-1.53521304297	0.455611963772	0.0903275106605	1603.92856731	496.015169077	2539.13743744	439.193701046	2.7233936436	0.0344733372608
1656.89456136	545.831819819	2578.72638118	376.0	5.60510363903	0.51064628757	0.101238359946	1665.75057895	590.874292547	2723.26666742	466.64179592	3.79084953754	0.047985437184
1656.89456136	545.831819819	2578.72638118	376.0	12.8429214246	2.32303806542	0.460554731447	2061.18434301	540.456224755	2909.91018407	308.269616313	7.89589869072	0.0999480846927
1656.89456136	545.831819819	2578.72638118	376.0	10.5418352178	1.74219374816	0.345399236353	1909.68554874	582.077032268	2850.571467	358.808885996	6.2757564603	0.0794399551936
1656.89456136	545.831819819	2578.72638118	376.0	-1.06222101915	0.350131257081	0.0694153959321	1511.53256985	599.225822953	2551.33460754	440.576214732	2.83321216288	0.0358634450998
1656.89456136	545.831819819	2578.72638118	376.0	1.63132565957	0.44347327218	0.0879209500753	1598.837947	578.860636157	2620.79380633	443.095223174	3.24877048736	0.0411236770552
1656.89456136	545.831819819	2578.72638118	376.0	10.8093714366	2.06958143212	0.410305597168	1910.77580397	648.250750312	2857.47049406	298.443939775	7.2914577781	0.0922969339
1656.89456136	545.831819819	2578.72638118	376.0	-4.0651256119	0.42053920241	0.0833741479797	1575.40864184	583.752185476	2473.8979146	314.737087284	2.35122290395	0.0297623152398
1656.89456136	545.831819819	2578.72638118	376.0	-16.2437727908	0.234555564432	0.0465018961998	1406.71029759	454.009094311	2159.84392693	299.124535029	-0.22273287245	-0.00281940344873
1656.89456136	545.831819819	2578.72638118	376.0	-7.3650071322	0.294862563963	0.0584580816739	1458.72601866	591.956098281	2388.80299929	338.120882346	1.83509103363	0.0232290004257
1656.89456136	545.831819819	2578.72638118	376.0	5.20348990536	0.654671064822	0.129792042986	1795.9625622	463.635099239	2712.91014812	453.312486676	3.75954420929	0.0475891672062
1656.89456136	545.831819819	2578.72638118	376.0	12.3136744616	1.19976169768	0.237859178763	1834.76514826	645.112486426	2896.26235302	416.384718329	6.4906186575	0.0821597298418
1656.89456136	545.831819819	2578.72638118	376.0	8.95602782912	0.758063993991	0.150290244645	1899.09306504	447.031885482	2809.67783352	463.552882996	4.25522089558	0.0538635556402
1656.89456136	545.831819819	2578.72638118	376.0	-17.8914617671	0.0996574439545	0.0197576217198	1296.55841128	421.271622968	2117.35453662	399.524502373	-1.56012357548	-0.0197483996896
1656.89456136	545.831819819	2578.72638118	376.0	-2.89647138621	0.642088737209	0.127297529185	1772.91923369	447.322765805	2504.03430942	283.792309932	2.45123330516	0.0310282696856
1656.89456136	545.831819819	2578.72638118	376.0	-1.6271932564	0.386586701453	0.0766428829209	1548.74955422	647.103319685	2536.76551941	340.912645498	2.76411233273	0.0349887637055
1656.89456136	545.831819819	2578.72638118	376.0	0.193990607036	0.335952904139	0.066604461566	1502.03145949	665.387850298	2583.72886814	416.309558355	3.07776457635	0.0389590452703
1656.89456136	545.831819819	2578.72638118	376.0	-5.33085636326	0.240780734971	0.0477360695818	1413.51141443	642.447519007	2441.2581818	385.299248365	2.19703640339	0.0278105873847
1656.89456136	545.831819819	2578.72638118	376.0	-7.15395662315	0.488376202278	0.096823196328	1626.8751308	433.797892847	2394.24541444	333.572390795	1.82803694862	0.0231397082104
1656.89456136	545.831819819	2578.72638118	376.0	12.1664736294	2.19905487974	0.435974401216	1971.1726243	619.899504943	2892.46644633	301.39431708	7.83199110112	0.0991391278622
1656.89456136	545.831819819	2578.72638118	376.0	14.3804454317	1.66351134131	0.329800028015	1843.52886939	671.643978034	2949.55872126	434.385873837	7.19152295294	0.0910319361132
1656.89456136	545.831819819	2578.72638118	376.0	12.9350451081	1.93539300914	0.383702024018	1992.02145533	512.210907055	2912.2858018	408.053439422	6.50500503005	0.0823418358235
1656.89456136	545.831819819	2578.72638118	376.0	-2.55476033969	0.550033294857	0.109047044976	1695.56519078	520.965952509	2512.84610233	296.314959042	2.51895342348	0.0318854863732
1656.89456136	545.831819819	2578.72638118	376.0	-13.1368517303	0.0751910126212	0.0149070207417	1276.61295735	591.244223552	2239.96291996	372.105739059	0.483249802687	0.00611708610996
1656.89456136	545.831819819	2578.72638118	376.0	-15.8753109881	0.0365365808608	0.00724357273212	1248.44598864	528.58939482	2169.34554864	392.310165174	-0.554637307265	-0.00702072540842
1656.89456136	545.831819819	2578.72638118	376.0	-5.38200128652	0.278532438574	0.0552205469022	1447.00664596	667.520392241	2439.93929417	325.412255969	2.1948158882	0.0277824795974
1656.89456136	545.831819819	2578.72638118	376.0	-7.68828376187	0.442090683478	0.0876468444644	1586.38313237	444.175358641	2380.46657956	349.908088547	1.70771919507	0.0216166986718
1656.89456136	545.831819819	2578.72638118	376.0	1.17452250278	0.344277132525	0.0682547844023	1509.14261722	653.492216161	2609.01410282	446.379269436	3.19761818782	0.0404761795927
1656.89456136	545.831819819	2578.72638118	376.0	6.20016834089	0.963413388326	0.191001861286	1932.89080052	492.46486207	2738.61175787	313.256095274	4.66832793746	0.059092758702
1656.89456136	545.831819819	2578.72638118	376.0	0.0705008131531	0.719845182853	0.142713160756	1849.01635283	427.077011245	2580.54440425	304.451040173	2.93756872145	0.0371844141956
1656.89456136	545.831819819	2578.72638118	376.0	-13.8425876246	0.117116724388	0.0232190175233	1304.3463259	626.918690473	2221.76392227	290.498905901	0.571237513456	0.00723085460071
1656.89456136	545.831819819	2578.72638118	376.0	-1.03524966143	0.507995993197	0.1007129249	1652.69156024	482.916743199	2552.03012505	416.421821614	2.84575454316	0.0360222094071
1656.89456136	545.831819819	2578.72638118	376.0	3.0283642811	0.505327858078	0.100183952831	1659.27076197	572.916231564	2656.81960982	424.632616285	3.45850227633	0.043778509827
1656.89456136	545.831819819	2578.72638118	376.0	1.90254668294	0.566189423385	0.112250083938	1719.01912724	556.966204034	2627.78785441	351.802523133	3.24784894366	0.0411120119451
1656.89456136	545.831819819	2578.72638118	376.0	6.7755686818	0.752978630088	0.14928204403	1887.83158182	422.958239851	2753.44975826	442.659936586	3.99564687068	0.0505778084896
1656.89456136	545.831819819	2578.72638118	376.0	6.23514135878	0.683275924204	0.135463109477	1831.65341364	527.685823884	2739.51361631	380.174378784	3.9733047127	0.0502949963633
1656.89456136	545.831819819	2578.72638118	376.0	7.17713223834	0.795558630494	0.157723757037	1906.16661723	502.869295009	2763.80498363	354.769071387	4.52560601321	0.0572861520659
1656.89456136	545.831819819	2578.72638118	376.0	8.59864354493	1.71268696016	0.339549357684	1942.70528231	527.258655631	2800.4618707	330.497932754	5.64685225609	0.0714791424822
1656.89456136	545.831819819	2578.72638118	376.0	-20.4838528099	0.0638784379028	0.0126642422488	1270.14781178	472.927162378	2050.50386489	307.42889074	-1.60788224856	-0.0203529398552
1656.89456136	545.831819819	2578.72638118	376.0	11.2122924346	1.86099423987	0.36895206976	2012.89635979	466.442521914	2867.86072413	388.521842422	5.91904447031	0.0749246135482
1656.89456136	545.831819819	2578.72638118	376.0	4.53997704525	0.478194787155	0.0948046762798	1636.9588368	626.885143346	2695.79996695	431.9559868	3.66329316488	0.0463707995555
1656.89456136	545.831819819	2578.72638118	376.0	4.82113946412	0.444807393243	0.0881854467175	1605.55949641	650.534168816	2703.05037642	446.956711194	3.70246512085	0.0468666470994
1656.89456136	545.831819819	2578.72638118	376.0	10.9301096242	1.88276731552	0.373268698556	1925.20287615	582.105541474	2860.58400156	353.275583929	6.49995768038	0.0822779453212
1656.89456136	545.831819819	2578.72638118	376.0	-5.70754894285	0.357429986717	0.0708624081516	1514.0395207	520.610947251	2431.54431088	396.893842926	2.04417236333	0.0258755995358
1656.89456136	545.831819819	2578.72638118	376.0	-0.103699532036	0.4823767784	0.0956337784299	1637.90811123	588.982292991	2576.05225399	349.161849769	2.97842130307	0.0377015354819
1656.89456136	545.831819819	2578.72638118	376.0	-10.1006590545	0.232954235974	0.0461844242613	1404.60167479	557.599003884	2318.25802147	356.057342797	1.24384854815	0.015744918331
1656.89456136	545.831819819	2578.72638118	376.0	11.2983076437	1.84258543656	0.365302425964	1971.07901778	519.486001263	2870.07882102	379.513801978	6.18889251384	0.0783404115675
1656.89456136	545.831819819	2578.72638118	376.0	-10.5913569619	0.156732342247	0.0310730258222	1337.95248103	655.064383142	2305.60426508	312.587400907	1.26816870476	0.0160527684147
1656.89456136	545.831819819	2578.72638118	376.0	13.521183176	2.17356674225	0.430921241524	2051.22450783	485.700999354	2927.40069879	390.47519161	6.92161571214	0.0876153887612
1656.89456136	545.831819819	2578.72638118	376.0	9.40052595808	2.19252811866	0.434680435896	2025.99046887	506.238719295	2821.14022403	288.911035871	6.43073839429	0.0814017518265
1656.89456136	545.831819819	2578.72638118	376.0	-11.8294159649	0.353100957909	0.0700041550176	1506.57155301	447.093664925	2273.67811096	320.012893023	0.856916996081	0.0108470505833
1656.89456136	545.831819819	2578.72638118	376.0	-0.209855463283	0.282736485835	0.0560540217753	1452.83974496	671.385911552	2573.31478299	449.089126478	2.9896402134	0.037843547005
1656.89456136	545.831819819	2578.72638118	376.0	-6.63041736143	0.35615161329	0.0706089637767	1512.37874088	483.464358794	2407.7460595	411.902959831	1.79340807678	0.0227013680605
1656.89456136	545.831819819	2578.72638118	376.0	2.97503013045	0.565937932302	0.112200224485	1721.76410321	581.968604915	2655.44426801	351.711559876	3.37842182198	0.0427648331897
1656.89456136	545.831819819	2578.72638118	376.0	11.295624946	1.83019483149	0.362845922183	1996.69365045	485.065672538	2870.00964158	388.2503186	6.00103626383	0.0759624843523
1656.89456136	545.831819819	2578.72638118	376.0	-11.2473027463	0.215694658376	0.0427626206139	1391.46341081	517.441756609	2288.68921809	379.784050673	0.857360155429	0.0108526601953
1656.89456136	545.831819819	2578.72638118	376.0	9.95619603366	2.10834329819	0.417990344605	2013.82845292	500.65851889	2835.46943487	320.982463053	6.26823881805	0.0793447951652
1656.89456136	545.831819819	2578.72638118	376.0	-7.86738290159	0.274847433427	0.0544899749062	1441.19304853	560.651419217	2375.84810279	374.00363504	1.6813949366	0.0212834802102
1656.89456136	545.831819819	2578.72638118	376.0	3.98959470903	0.600038075408	0.11896076039	1745.86440994	498.52556458	2681.60711245	437.217137929	3.59196343348	0.0454678915631
1656.89456136	545.831819819	2578.72638118	376.0	-14.6707111156	0.18096719603	0.0358777153113	1357.42997851	558.894197654	2200.40888334	284.084707175	0.324656994305	0.00410958220639
1656.89456136	545.831819819	2578.72638118	376.0	-16.6838307149	0.136543503307	0.0270704804336	1324.67779338	525.37032462	2148.49603715	298.447919149	-0.263513923401	-0.00333561928356
1656.89456136	545.831819819	2578.72638118	376.0	-2.06912385511	0.49651114993	0.0984359932454	1639.66649959	457.089748658	2525.36933847	428.613090223	2.64324900597	0.0334588481768
1656.89456136	545.831819819	2578.72638118	376.0	6.41034975257	1.45088997645	0.287646704293	1949.73135276	489.986678488	2744.03176138	304.313730135	4.92109517999	0.0622923440505
1656.89456136	545.831819819	2578.72638118	376.0	-4.68567634296	0.354361903557	0.070254144242	1513.02798313	566.78446664	2457.89560919	378.083159423	2.28190009264	0.0288848112992
1656.89456136	545.831819819	2578.72638118	376.0	3.54889766397	0.716541307634	0.142058149809	1856.67530903	503.224642071	2670.24274149	310.342790387	3.54114296608	0.0448245945073
1656.89456136	545.831819819	2578.72638118	376.0	-1.65967437759	0.577712458915	0.114534587414	1714.9520918	443.620502236	2535.92792017	377.355326126	2.77578345939	0.0351364994859
1656.89456136	545.831819819	2578.72638118	376.0	17.7427309392	2.32238905292	0.460426061245	2069.20054074	552.573623284	3036.26286465	414.488700634	8.6963841366	0.110080811856
1656.89456136	545.831819819	2578.72638118	376.0	-6.45517027101	0.380294824621	0.0753954846592	1535.3447471	584.419090297	2412.26520245	292.501365058	1.93482044884	0.0244913980866
1656.89456136	545.831819819	2578.72638118	376.0	4.26555156732	0.774387067191	0.153526381283	1888.61262972	500.139550681	2688.72328475	299.971104348	3.90217146475	0.0493945755031
1656.89456136	545.831819819	2578.72638118	376.0	3.4369603118	0.721050129632	0.142952047905	1864.45918901	468.186624407	2667.35618345	334.710370041	3.42812633084	0.0433940041878
1656.89456136	545.831819819	2578.72638118	376.0	8.55274904921	1.06950727702	0.212035542628	1945.51774292	497.439439274	2799.27837723	356.321195033	5.22479944437	0.0661367018274
1656.89456136	545.831819819	2578.72638118	376.0	1.44084833148	0.608686040469	0.120675265755	1743.04617752	418.360857458	2615.88191722	454.474882243	3.20020605547	0.040508937411
1656.89456136	545.831819819	2578.72638118	376.0	-14.5263805443	0.103836547632	0.0205861513942	1299.53390245	557.176969033	2204.13077386	347.419902372	0.177469073257	0.00224644396527
1656.89456136	545.831819819	2578.72638118	376.0	-8.01014676891	0.371598432934	0.0736713784563	1526.07240846	437.942222589	2372.16661328	408.151982236	1.46767543392	0.0185781700497
1656.89456136	545.831819819	2578.72638118	376.0	-4.36551102972	0.436837982325	0.0866054683436	1584.14651417	415.535515783	2466.15179659	466.469766632	2.04350178547	0.0258671112085
1656.89456136	545.831819819	2578.72638118	376.0	-15.5362616823	0.143620778731	0.0284735881703	1333.30678642	415.352301004	2178.08870253	429.429615112	-0.982968414131	-0.0124426381536
1656.89456136	545.831819819	2578.72638118	376.0	-5.26417263371	0.404713244727	0.0802365671545	1555.49529726	450.495418884	2442.97777273	436.987056582	1.98344107424	0.025106849041
1656.89456136	545.831819819	2578.72638118	376.0	-19.7337007234	0.0849411873228	0.016840045068	1284.05824163	413.900001938	2069.84823464	371.889991071	-2.01766586889	-0.0255400742898
1656.89456136	545.831819819	2578.72638118	376.0	5.02232226349	1.28778211845	0.255309698345	1961.13408339	460.145423755	2708.23833034	286.958823191	4.44072628569	0.0562117251353
1656.89456136	545.831819819	2578.72638118	376.0	14.0911152027	1.97739539421	0.392029221692	1997.19731602	517.445238245	2942.09768632	427.455132051	6.75761452473	0.0855394243637
1656.89456136	545.831819819	2578.72638118	376.0	5.06126787712	0.630042421105	0.124909282535	1774.84388444	591.468303781	2709.24263115	342.930442934	4.01973139685	0.0508826759096
1656.89456136	545.831819819	2578.72638118	376.0	6.40759380002	0.576999148469	0.1143931698	1730.29346942	563.843768104	2743.9606929	449.823455382	3.90141259685	0.0493849695803
1656.89456136	545.831819819	2578.72638118	376.0	3.32964820355	0.714112491518	0.141576624012	1847.95557825	520.183599277	2664.58889781	296.449720281	3.60511990003	0.0456344291143
1656.89456136	545.831819819	2578.72638118	376.0	11.460682834	2.14033966567	0.424333795731	1934.10956452	646.390794534	2874.26603289	293.765673832	7.65862486216	0.0969446185084
1656.89456136	545.831819819	2578.72638118	376.0	-11.9542424544	0.180954159856	0.0358751308201	1364.66391966	467.533969264	2270.45917734	438.26128842	0.247974989328	0.00313892391554
1656.89456136	545.831819819	2578.72638118	376.0	-13.3368792452	0.0661351006179	0.0131116377117	1267.24589371	627.378575518	2234.80475766	340.180288435	0.598756471002	0.00757919583547
1656.89456136	545.831819819	2578.72638118	376.0	7.37378676129	0.618613327704	0.122643403589	1767.81353583	598.168348649	2768.87616569	402.894281212	4.32514098405	0.0547486200513
1656.89456136	545.831819819	2578.72638118	376.0	8.55432792959	2.10320890304	0.416972423283	2016.36677554	485.33688345	2799.31909224	297.615433246	5.89267487374	0.0745908211866
1656.89456136	545.831819819	2578.72638118	376.0	-10.2490449063	0.127587564358	0.0252949175967	1319.53136851	555.829003501	2314.43155637	439.071184353	0.854493484078	0.0108163732162
1656.89456136	545.831819819	2578.72638118	376.0	-7.76176052499	0.289889815923	0.0574722077563	1455.33690296	477.759632064	2378.57181488	445.475279858	1.38192443226	0.0174927143324
1656.89456136	545.831819819	2578.72638118	376.0	16.4596681518	2.21046662409	0.43823684062	2045.03126475	524.926860917	3003.17618607	433.218060398	7.7367851745	0.0979339895507
1656.89456136	545.831819819	2578.72638118	376.0	16.7537412916	2.03698871742	0.403843917015	1908.43991132	672.518800454	3010.75952771	429.800815934	8.27771484118	0.104781200521
1656.89456136	545.831819819	2578.72638118	376.0	3.77130449778	0.646076190056	0.128088063056	1788.43069116	470.337764945	2675.97800518	417.209549079	3.57308871331	0.0452289710546
1656.89456136	545.831819819	2578.72638118	376.0	-7.17048473276	0.377381894932	0.0748179807558	1531.72585358	425.115239183	2393.81919972	436.978106957	1.53048187465	0.0193731882867
1656.89456136	545.831819819	2578.72638118	376.0	8.84284959947	0.762367117203	0.151143361856	1903.73819392	476.646549211	2806.75927665	426.374533524	4.35966618994	0.055185647974
1656.89456136	545.831819819	2578.72638118	376.0	-12.7173961857	0.26629191074	0.0527937967368	1436.86939086	424.377539291	2250.77953074	389.532600589	0.301725519991	0.00381931037963
1656.89456136	545.831819819	2578.72638118	376.0	-5.69613733696	0.289862395985	0.0574667716069	1454.9493306	534.591358503	2431.83858497	442.297895862	1.91898094159	0.0242908979948
1656.89456136	545.831819819	2578.72638118	376.0	2.18170098677	0.558282672267	0.110682528205	1714.89088425	592.054567219	2634.98648009	328.04102862	3.22139307986	0.0407771275931
1656.89456136	545.831819819	2578.72638118	376.0	-12.331097418	0.148363103353	0.0294137794118	1332.22506045	607.248687876	2260.74111898	321.267370655	0.857795182021	0.010858166861
1656.89456136	545.831819819	2578.72638118	376.0	-3.11224748497	0.50268507933	0.0996600077974	1645.97387356	473.935564209	2498.47003424	378.560596472	2.53286417761	0.0320615718684
1656.89456136	545.831819819	2578.72638118	376.0	7.36496669007	0.518942607009	0.102883149684	1675.5464156	665.785380742	2768.64872019	427.316923845	4.24808635534	0.0537732450043
1656.89456136	545.831819819	2578.72638118	376.0	1.22615672634	0.691962404459	0.137185250686	1821.88583303	412.682468601	2610.34560816	375.777306527	3.22810638976	0.0408621061995
1656.89456136	545.831819819	2578.72638118	376.0	1.18590191277	0.600268905881	0.119006523767	1737.71966081	440.153322691	2609.30754666	431.434563156	3.19026942795	0.0403831573158
1656.89456136	545.831819819	2578.72638118	376.0	4.19049490533	0.567923997079	0.112593972458	1713.83769834	503.209636173	2686.78777881	469.740444292	3.59258306649	0.0454757350188
1656.89456136	545.831819819	2578.72638118	376.0	6.19659175008	1.58566281347	0.314366140657	1983.89870359	452.469820334	2738.51952738	302.151003452	4.77230753183	0.0604089560991
1656.89456136	545.831819819	2578.72638118	376.0	-8.86854014769	0.145335160002	0.0288134734342	1332.00806495	625.754938981	2350.03099677	392.267992838	1.47332308245	0.0186496592715
1656.89456136	545.831819819	2578.72638118	376.0	7.01787086162	0.584940337175	0.115967552969	1740.63555299	583.437373391	2759.69806849	435.625142108	3.97332602363	0.050295266122
1656.89456136	545.831819819	2578.72638118	376.0	-4.27298471908	0.214352524879	0.0424965354637	1391.09573192	660.820483015	2468.53779697	416.621582028	2.35165191517	0.0297677457616
1656.89456136	545.831819819	2578.72638118	376.0	7.29901680225	1.28151276383	0.254066765231	1871.08692088	580.843862945	2766.94805303	315.017269203	5.40229330927	0.068383459611
1656.89456136	545.831819819	2578.72638118	376.0	-0.0556883224839	0.549588752421	0.108958912058	1699.28297509	537.102576729	2577.29033172	340.904779902	2.97156347283	0.0376147275042
1656.89456136	545.831819819	2578.72638118	376.0	-4.68069342424	0.420168819875	0.0833007176595	1574.77199886	591.138987859	2458.02410503	292.113118315	2.20365254085	0.0278943359601
1656.89456136	545.831819819	2578.72638118	376.0	16.9659371611	2.34337035192	0.464585716082	2023.06855398	658.1396777	3016.23147857	335.023246892	9.80638279703	0.124131427811
1656.89456136	545.831819819	2578.72638118	376.0	-2.72782733645	0.433329268078	0.0859098469624	1591.80904697	630.420872958	2508.38317803	286.153258099	2.45672051419	0.0310977280277
1656.89456136	545.831819819	2578.72638118	376.0	-14.8210285018	0.187018482794	0.0370774153042	1369.69481495	461.1132948	2196.53260925	365.724499499	-0.135818205496	-0.00171921779108
1656.89456136	545.831819819	2578.72638118	376.0	2.19388866858	0.687150852111	0.136231334677	1830.70719279	477.494359553	2635.30076705	327.099214713	3.24890446493	0.0411253729739
1656.89456136	545.831819819	2578.72638118	376.0	-14.9430216595	0.144424353889	0.0286329012468	1334.96863871	455.212809642	2193.3867395	403.205291155	-0.459441898529	-0.00581572023455
1656.89456136	545.831819819	2578.72638118	376.0	-2.34352356693	0.479882215526	0.0951392179868	1628.99842589	527.624881789	2518.29332071	361.670013035	2.66368523501	0.0337175346204
1656.89456136	545.831819819	2578.72638118	376.0	1.03944119376	0.708088762936	0.140382387576	1838.74059975	421.175857422	2605.53072546	345.614268287	3.16701221188	0.0400887621758
1656.89456136	545.831819819	2578.72638118	376.0	-2.50556394265	0.32404544253	0.0642437435627	1489.40652009	642.354871057	2514.1147428	382.353351646	2.668907815	0.0337836432279
1656.89456136	545.831819819	2578.72638118	376.0	12.4114998558	1.71600555043	0.340207285969	1839.23157587	674.155881409	2898.78500227	385.397544986	6.97683629562	0.0883143834889
1656.89456136	545.831819819	2578.72638118	376.0	13.3002643076	2.16072467099	0.428375232155	1994.56110811	570.120475765	2921.70380565	357.022221774	7.473301403	0.0945987519367
1656.89456136	545.831819819	2578.72638118	376.0	-10.288348817	0.12071467204	0.0239323299049	1314.33122364	542.345339049	2313.41801605	456.741453363	0.713788130799	0.00903529279492
1656.89456136	545.831819819	2578.72638118	376.0	-10.5434880697	0.0618421817771	0.012260543572	1266.00572721	622.367334221	2306.83867283	418.465611407	0.971963709755	0.0123033380982
1656.89456136	545.831819819	2578.72638118	376.0	5.6427024021	0.818793164649	0.162330127805	1950.04767118	418.981739376	2724.23623664	355.206826086	3.81267996519	0.0482617717112
1656.89456136	545.831819819	2578.72638118	376.0	-5.77564542266	0.568875766596	0.11278266586	1698.18696112	416.717096241	2429.78828899	314.884231624	2.07781299116	0.0263014302678
1656.89456136	545.831819819	2578.72638118	376.0	-9.70461883183	0.147549186562	0.0292524160512	1334.37953467	595.574793804	2328.47081517	398.5164867	1.23453241961	0.0156269926533
1656.89456136	545.831819819	2578.72638118	376.0	-1.36759185071	0.402590110359	0.0798156444011	1557.03643799	541.442667432	2543.45992934	444.980823919	2.75298420203	0.0348479012915
1656.89456136	545.831819819	2578.72638118	376.0	17.2000482995	2.42673946071	0.481114088167	2070.26048149	640.886572108	3022.26856426	311.121510664	10.2788717696	0.130112300881
1656.89456136	545.831819819	2578.72638118	376.0	1.80426164307	0.735121877132	0.145741847171	1866.40980425	423.589919048	2625.25335216	335.253628861	3.24983792288	0.0411371888972
1656.89456136	545.831819819	2578.72638118	376.0	-12.43186409	0.235115389081	0.0466128844331	1410.39872543	438.359098448	2258.14262222	409.384798339	0.272157103828	0.00344502663073
1656.89456136	545.831819819	2578.72638118	376.0	-1.6689789314	0.541258389118	0.107307372942	1686.72599292	507.543598607	2535.68798118	341.418389653	2.74791498605	0.0347837340006
1656.89456136	545.831819819	2578.72638118	376.0	7.07227322169	0.712163944855	0.141190314206	1792.790047	632.072694257	2761.1009565	336.238215238	5.05796220401	0.0640248380254
1656.89456136	545.831819819	2578.72638118	376.0	5.81619458988	0.734274374685	0.145573825275	1878.05986912	462.224595157	2728.71012545	388.425661181	3.82536628424	0.0484223580283
1656.89456136	545.831819819	2578.72638118	376.0	15.0231215852	2.23505071396	0.443110768033	2064.99421255	495.958805142	2966.13158078	405.178563084	7.42116432254	0.0939387888929
1656.89456136	545.831819819	2578.72638118	376.0	-0.000286415243704	0.711982046716	0.141154251926	1843.24136302	435.458000005	2578.71899532	300.019632292	2.90825336996	0.036813333797
1656.89456136	545.831819819	2578.72638118	376.0	-10.0439255213	0.414636228189	0.0822038517425	1558.18041386	469.480327807	2319.72102406	292.060282387	1.27506909525	0.0161401151298
1656.89456136	545.831819819	2578.72638118	376.0	-16.436001139	0.118373541526	0.0234681882486	1312.78006579	502.825642073	2154.8868838	339.281175941	-0.412923001489	-0.00522687343656
1656.89456136	545.831819819	2578.72638118	376.0	18.6303404723	2.37036463238	0.469937476681	2043.18104787	647.675399423	3059.15188585	368.29543855	10.0914093881	0.127739359343
1656.89456136	545.831819819	2578.72638118	376.0	-1.81123170017	0.426886282209	0.0846324905252	1581.98061018	571.103451386	2532.01967151	378.935609942	2.75584623237	0.0348841295237
1656.89456136	545.831819819	2578.72638118	376.0	-12.9600886996	0.0857044907389	0.0169913740561	1286.86310385	527.701940344	2244.52115486	429.956110671	0.0906812947285	0.00114786449023
1656.89456136	545.831819819	2578.72638118	376.0	12.6246835974	2.25552588972	0.44717008123	2007.98074556	591.859284546	2904.28242765	304.442397542	7.94987519525	0.100631331585
1656.89456136	545.831819819	2578.72638118	376.0	7.42200340363	1.71714692022	0.340433568639	2020.4731592	422.208570165	2770.11954096	327.437811603	4.95168847069	0.0626796008948
1656.89456136	545.831819819	2578.72638118	376.0	0.0757148981865	0.576244788495	0.114243613897	1718.98793058	480.557055862	2580.67886124	381.133874797	3.03897698014	0.0384680630398
1656.89456136	545.831819819	2578.72638118	376.0	-15.6035552099	0.176945194667	0.0350803320117	1362.16667808	435.880994292	2176.35338658	378.305714207	-0.513948573336	-0.00650567814349
1656.89456136	545.831819819	2578.72638118	376.0	-16.4705534386	0.24254074412	0.0480850008167	1414.56318067	435.499543428	2153.99587454	303.933150442	-0.328701789219	-0.00416078214202
1656.89456136	545.831819819	2578.72638118	376.0	17.7016908857	2.10037362257	0.416410313754	1981.0796913	588.158843603	3035.20455397	465.966019066	7.9735513394	0.100931029613
1656.89456136	545.831819819	2578.72638118	376.0	-20.9982833726	0.103243297106	0.0204685363018	1301.16906094	415.412820535	2037.23810826	320.656226786	-2.02273973521	-0.0256043004457
1656.89456136	545.831819819	2578.72638118	376.0	-6.24906637663	0.445746164016	0.0883715630484	1592.98826589	533.409847113	2417.58005795	291.181944951	1.9561728804	0.0247616820303
1656.89456136	545.831819819	2578.72638118	376.0	7.10498886745	0.735663513695	0.145849229519	1880.15361281	464.796982552	2761.94460349	416.994008128	4.00844991885	0.0507398723905
1656.89456136	545.831819819	2578.72638118	376.0	-1.94929906252	0.690348648432	0.136865314915	1813.86541064	413.302773083	2528.45929201	301.291108283	2.65874801178	0.0336550381238
1656.89456136	545.831819819	2578.72638118	376.0	4.44732040911	0.761652284506	0.151001642448	1866.94529244	529.597323344	2693.41060583	296.867990049	4.08367543075	0.0516920940602
1656.89456136	545.831819819	2578.72638118	376.0	13.5332685095	2.09874025955	0.41608649079	1940.98160477	630.788725893	2927.71234647	355.942015809	7.74125375003	0.0979905537978
1656.89456136	545.831819819	2578.72638118	376.0	-7.7445332597	0.386526152526	0.0766308787721	1538.35295653	460.409078579	2379.01605892	380.254023805	1.63697751494	0.0207212343664
1656.89456136	545.831819819	2578.72638118	376.0	-5.33762216471	0.221954639452	0.0440036953712	1397.22040553	647.000696472	2441.08371029	396.862608294	2.18317284897	0.0276350993541
1656.89456136	545.831819819	2578.72638118	376.0	-10.8116660237	0.169931950042	0.0336899187235	1355.13079448	487.604808076	2299.92309718	457.187494627	0.482370459536	0.006105955184
1656.89456136	545.831819819	2578.72638118	376.0	-12.2757549561	0.20034607905	0.0397196826032	1377.63119567	534.128496795	2262.16824964	350.408557178	0.729890664544	0.009239122336
1656.89456136	545.831819819	2578.72638118	376.0	-14.3826239646	0.0368620356816	0.00730809589248	1248.46051276	527.422112475	2207.8378627	431.955237464	-0.383184090684	-0.00485043152764
1656.89456136	545.831819819	2578.72638118	376.0	-4.27529323936	0.366403513136	0.0726414577985	1525.81096215	602.187537377	2468.47826655	340.47976702	2.36153235997	0.0298928146832
1656.89456136	545.831819819	2578.72638118	376.0	-13.561593903	0.344066992135	0.0682131229452	1500.07270183	412.769801066	2229.0099815	316.167478607	0.414407041598	0.00524565875441
1656.89456136	545.831819819	2578.72638118	376.0	-5.0351297583	0.412268486064	0.0817344341919	1563.86005374	525.491251674	2448.88416178	359.532856364	2.21970241817	0.0280974989642
1656.89456136	545.831819819	2578.72638118	376.0	1.02217761878	0.685044089643	0.135813657741	1815.16576835	413.227970174	2605.0855451	376.69180658	3.1983846706	0.0404858819064
1656.89456136	545.831819819	2578.72638118	376.0	-14.0844872995	0.189909398596	0.0376505548366	1368.26779528	525.597611545	2215.52599154	321.660584713	0.358947779441	0.00454364277774
1656.89456136	545.831819819	2578.72638118	376.0	6.75665815628	0.579219044568	0.114833276084	1732.77444795	617.269091981	2752.96210755	402.918567612	4.14915866742	0.0525209957901
1656.89456136	545.831819819	2578.72638118	376.0	5.64306607069	0.555061028586	0.1100438201	1710.65665571	586.814306024	2724.24561466	426.774652926	3.80059125046	0.0481087500058
1656.89456136	545.831819819	2578.72638118	376.0	2.38051049647	0.583628902461	0.115707554017	1738.39937829	582.562240327	2640.11323336	319.15161475	3.26683538888	0.0413523466947
1656.89456136	545.831819819	2578.72638118	376.0	15.1628937419	2.32511568333	0.460966630318	2067.39290792	545.084258002	2969.73592226	357.25875633	8.31175119538	0.105212040448
1656.89456136	545.831819819	2578.72638118	376.0	-8.68750427152	0.42966782346	0.0851839459675	1573.93209562	459.23416804	2354.69941667	321.533153003	1.53994804839	0.0194930132708
1656.89456136	545.831819819	2578.72638118	376.0	12.9728999275	2.15867099063	0.42796807903	2014.2255595	535.919311766	2913.26197402	363.11710275	7.15944262403	0.0906258560003
1656.89456136	545.831819819	2578.72638118	376.0	8.53712323861	0.654414487671	0.129741175192	1806.34047614	545.123904387	2798.87543033	447.411049799	4.22184698294	0.0534411010498
1656.89456136	545.831819819	2578.72638118	376.0	-4.56892678801	0.371228036865	0.073597945453	1526.76780735	519.393937508	2460.90626076	414.744515906	2.22469577406	0.0281607060008
1656.89456136	545.831819819	2578.72638118	376.0	8.30158812355	0.642407378278	0.127360701483	1788.86276564	587.124968019	2792.80162418	416.81389052	4.50198386413	0.0569871375207
1656.89456136	545.831819819	2578.72638118	376.0	5.3492353335	0.535097596947	0.106085962916	1693.45343564	628.432282716	2716.66852392	394.782805561	3.78893145028	0.0479611575985
1656.89456136	545.831819819	2578.72638118	376.0	-15.4246285343	0.13044968338	0.0258623480135	1323.12203831	440.683755196	2180.96741597	417.161622467	-0.774598255648	-0.00980504121073
1656.89456136	545.831819819	2578.72638118	376.0	10.4863316434	1.19776442487	0.237463208737	1906.42202038	557.375840426	2849.14018169	385.34232088	5.87002588412	0.0743041251154
1656.89456136	545.831819819	2578.72638118	376.0	-5.34507108538	0.3678572661	0.0729296721056	1524.3189373	551.888044404	2440.89162301	364.684641303	2.17028370018	0.0274719455719
1656.89456136	545.831819819	2578.72638118	376.0	-3.89436844583	0.356770782456	0.0707317173782	1517.49791084	609.114061375	2478.30127469	351.689302472	2.4319900626	0.0307846843367
1656.89456136	545.831819819	2578.72638118	376.0	6.88662303303	0.505199340927	0.100158473618	1664.07906322	635.423457718	2756.31354611	456.811025174	3.95974126307	0.0501233071274
1656.89456136	545.831819819	2578.72638118	376.0	-15.7350018	0.0578152265697	0.0114621781462	1262.39451881	582.548579161	2172.96373869	328.020640719	-0.03925238763	-0.000496865666203
1656.89456136	545.831819819	2578.72638118	376.0	-4.41993998174	0.321681163367	0.0637750125629	1482.73857596	521.750125444	2464.74822284	460.25952144	2.11467736599	0.026768067924
1656.89456136	545.831819819	2578.72638118	376.0	1.35509289923	0.593552912435	0.117675042116	1732.96877609	453.529259642	2613.67051927	427.172483537	3.21918251083	0.0407491457067
1656.89456136	545.831819819	2578.72638118	376.0	-4.85267034481	0.20840192807	0.0413167977934	1385.64023815	628.809329964	2453.58929081	439.139722696	2.16860477233	0.0274506933206
1656.89456136	545.831819819	2578.72638118	376.0	10.6517863054	1.29260791585	0.256266438512	1842.72764425	632.505879162	2853.40680471	378.173281297	6.22864074732	0.0788435537636
1656.89456136	545.831819819	2578.72638118	376.0	-15.7604041577	0.0772675187778	0.0153186992026	1276.41886935	430.673347564	2172.30868139	465.216464471	-1.41301643744	-0.0178862840183
1656.89456136	545.831819819	2578.72638118	376.0	-10.9341535789	0.270428413365	0.0536138805244	1435.10883858	538.356161791	2296.76447829	323.299477911	1.1090968703	0.0140392008899
1656.89456136	545.831819819	2578.72638118	376.0	10.5411985792	0.801193183053	0.158840837243	1918.83174905	499.847058787	2850.55504984	431.876242005	4.99345481886	0.0632082888463
1656.89456136	545.831819819	2578.72638118	376.0	2.22623567925	0.534427569887	0.105953126465	1689.18084536	577.63696786	2636.13490795	369.317094728	3.31731413168	0.0419913181225
1656.89456136	545.831819819	2578.72638118	376.0	-6.81437523313	0.37108836578	0.0735702549129	1526.60407517	588.663789644	2403.00228933	287.734424524	1.86703582594	0.0236333648853
1656.89456136	545.831819819	2578.72638118	376.0	11.5510708573	2.25017188193	0.446108620525	2005.96474958	584.214900667	2876.59689269	286.417242446	7.66246734419	0.0969932575214
1656.89456136	545.831819819	2578.72638118	376.0	-10.212278993	0.390966896984	0.0775112801316	1537.35424864	491.172262594	2315.37964867	286.853137442	1.24453664449	0.0157536284112
1656.89456136	545.831819819	2578.72638118	376.0	14.2229827536	1.9991603696	0.396344244567	2068.48545819	420.97214998	2945.49818964	456.040581473	6.22749927821	0.0788291047874
1656.89456136	545.831819819	2578.72638118	376.0	-8.52477262108	0.270517405771	0.0536315237453	1437.64176668	528.55227601	2358.89582067	392.701777975	1.46843292163	0.0185877585017
1656.89456136	545.831819819	2578.72638118	376.0	7.90841277964	0.779825594245	0.154604598383	1904.9874887	496.907731277	2782.66270786	380.767487884	4.51325009105	0.0571297479879
1656.89456136	545.831819819	2578.72638118	376.0	13.4282149032	1.51445962709	0.300249727814	1900.57693938	590.469622633	2925.00330141	433.956739403	6.59881189425	0.0835292644842
1656.89456136	545.831819819	2578.72638118	376.0	4.68503701791	0.673680789855	0.133560822731	1819.71268144	486.47961155	2699.54066673	393.348373745	3.67805283757	0.0465576308554
1656.89456136	545.831819819	2578.72638118	376.0	4.63609426361	0.881024244297	0.174667772462	1959.90230658	436.913913074	2698.27856702	301.462347364	3.92898974891	0.0497340474546
1656.89456136	545.831819819	2578.72638118	376.0	11.496742307	0.844061951546	0.167339800069	1938.86018235	495.312907294	2875.19590803	441.022818388	5.27624246148	0.0667878792593
1656.89456136	545.831819819	2578.72638118	376.0	4.69667875913	0.66967423151	0.132766501092	1811.38798006	463.511980124	2699.84087538	424.940915197	3.70115441464	0.0468500558815
1656.89456136	545.831819819	2578.72638118	376.0	13.1308394626	1.57758931869	0.312765527099	1831.90091673	672.01516106	2917.33480248	413.418724683	6.93514620964	0.0877866608815
1656.89456136	545.831819819	2578.72638118	376.0	5.61159416287	1.16148708702	0.230271032321	1996.74253501	418.034990556	2723.43404027	308.656514701	4.36029984575	0.0551936689336
1656.89456136	545.831819819	2578.72638118	376.0	14.3916969607	1.36276836459	0.270176123036	1830.14488044	665.133226192	2949.84886741	454.570760773	6.93289497928	0.0877581642946
1656.89456136	545.831819819	2578.72638118	376.0	8.27570719116	1.83914498331	0.364620337691	1932.13143209	550.064127958	2792.13422575	309.938665702	5.78855649744	0.0732728670562
1656.89456136	545.831819819	2578.72638118	376.0	-9.47117270278	0.249122991627	0.0493899666191	1415.97445094	636.321368935	2334.49075209	282.194932212	1.43162081495	0.0181217824677
1656.89456136	545.831819819	2578.72638118	376.0	-2.68461752467	0.333795429743	0.0661767307183	1499.39545141	666.08357125	2509.49744084	344.018418177	2.62532142041	0.0332319167141
1656.89456136	545.831819819	2578.72638118	376.0	13.0285127986	0.968759962272	0.19206184819	1979.78660819	472.179931973	2914.6960778	462.729537636	5.65549522676	0.0715885471742
1656.89456136	545.831819819	2578.72638118	376.0	-0.759077780923	0.530441020292	0.105162771668	1678.86067577	527.048311723	2559.15184219	353.2428547	2.893221557	0.0366230576836
1656.89456136	545.831819819	2578.72638118	376.0	-8.5383578121	0.269713966859	0.0534722376802	1436.99446773	526.928381867	2358.54549576	394.62264617	1.45770794839	0.0184519993467
1656.89456136	545.831819819	2578.72638118	376.0	-0.730535688433	0.288762667519	0.0572487445518	1457.50945598	650.223087328	2559.88786466	452.155321349	2.89074762326	0.0365917420666
1656.89456136	545.831819819	2578.72638118	376.0	-2.85895762773	0.287657509467	0.0570296410521	1456.28118413	649.776099591	2505.00168661	398.944402891	2.60925854927	0.0330285892312
1656.89456136	545.831819819	2578.72638118	376.0	-6.85857132843	0.545160913408	0.108081069272	1675.44812926	421.891257407	2401.86259296	304.523206297	1.87781598049	0.0237698225379
1656.89456136	545.831819819	2578.72638118	376.0	-5.90277285155	0.248129215763	0.0491929452346	1419.42758596	620.719343205	2426.51002044	386.363091277	2.07885514238	0.0263146220555
1656.89456136	545.831819819	2578.72638118	376.0	7.24151563275	0.488427388426	0.0968333442558	1648.44325592	652.852355311	2765.4652552	464.169643969	4.0040153387	0.0506837384646
1656.89456136	545.831819819	2578.72638118	376.0	-7.8415484148	0.335087343524	0.0664328595409	1493.2807867	507.749972015	2376.51430352	375.483544801	1.65259552735	0.020918930726
1656.89456136	545.831819819	2578.72638118	376.0	10.1783845597	2.27487095715	0.451005344399	2069.49253603	477.401208791	2841.199069	294.305324183	6.67109448037	0.0844442339288
1656.89456136	545.831819819	2578.72638118	376.0	-9.30298563609	0.396561701153	0.0786204800065	1546.8482476	424.905511237	2338.82783635	367.074077516	1.30875978032	0.0165665794978
1656.89456136	545.831819819	2578.72638118	376.0	-2.2019318777	0.618008048504	0.122523403748	1749.06525859	418.932408456	2521.94458296	353.946915914	2.69403096166	0.0341016577425
1656.89456136	545.831819819	2578.72638118	376.0	-10.1079477959	0.178884699142	0.0354648491559	1361.00334982	546.344704283	2318.07006477	410.722010671	1.033602445	0.0130835752532
1656.89456136	545.831819819	2578.72638118	376.0	-1.88331069321	0.444404767281	0.0881056239653	1598.85527629	572.760707216	2530.1609515	358.544967987	2.73647471583	0.0346389204536
1656.89456136	545.831819819	2578.72638118	376.0	15.7456930421	2.1551414273	0.427268324207	1991.30914335	585.926720915	2984.76472156	407.528857296	7.9230730086	0.1002920634
1656.89456136	545.831819819	2578.72638118	376.0	8.84426188096	0.764401709617	0.151546730693	1786.29854209	658.945901519	2806.79569553	361.551251915	5.6367302465	0.0713510157785
1656.89456136	545.831819819	2578.72638118	376.0	6.6121409411	1.06518369978	0.211178370298	1911.48875051	523.75184071	2749.23540399	313.994812771	4.95383848055	0.0627068162095
1656.89456136	545.831819819	2578.72638118	376.0	14.841747959	2.0766116848	0.411699382395	1990.2214267	554.523914354	2961.45445123	416.709110181	7.31040665037	0.0925367930427
1656.89456136	545.831819819	2578.72638118	376.0	5.02624465571	0.56429173309	0.111873856679	1697.84588863	681.350699071	2708.3394781	329.1428904	4.37991226059	0.0554419273492
1656.89456136	545.831819819	2578.72638118	376.0	-16.3684989134	0.0626930695526	0.0124292366282	1267.60391535	465.725678224	2156.6275815	423.297987931	-1.1250802668	-0.0142415223646
1656.89456136	545.831819819	2578.72638118	376.0	3.94300420741	0.539290803665	0.106917288593	1696.17503443	598.13141623	2680.40567089	386.09922023	3.55593918642	0.0450118884358
1656.89456136	545.831819819	2578.72638118	376.0	4.08356991064	0.568546575892	0.11271740204	1715.51361992	510.865484623	2684.03047576	457.651371225	3.58959966024	0.0454379703828
1656.89456136	545.831819819	2578.72638118	376.0	-12.8155727945	0.240336185811	0.0476479353313	1411.96295125	487.242362494	2248.24782463	349.042510889	0.55229860709	0.00699112160873
1656.89456136	545.831819819	2578.72638118	376.0	7.89995778548	0.560820339207	0.11118563426	1717.46169285	615.856191794	2782.4446767	449.126792053	4.14348138026	0.0524491313957
1656.89456136	545.831819819	2578.72638118	376.0	1.35939462887	0.600134508312	0.11897987873	1751.16884008	539.494043774	2613.7814491	323.118565252	3.11232699998	0.0393965443036
1656.89456136	545.831819819	2578.72638118	376.0	11.0331018626	1.1501450518	0.228022413125	2017.71169978	425.494854628	2863.23988958	420.033335166	5.33484299222	0.0675296581294
1656.89456136	545.831819819	2578.72638118	376.0	11.683861701	2.11534529273	0.419378527504	1924.36752536	652.105313678	2880.02120521	303.548366164	7.64597075574	0.0967844399461
1656.89456136	545.831819819	2578.72638118	376.0	12.0662917915	0.816992588959	0.161973154036	1910.49665373	529.282632327	2889.88303084	450.10374478	5.48766943384	0.0694641700486
1656.89456136	545.831819819	2578.72638118	376.0	19.8681453636	2.41461667723	0.478710681448	2062.07228338	661.60154096	3091.07148713	367.397662783	10.7817758839	0.136478175745
1656.89456136	545.831819819	2578.72638118	376.0	22.1756032115	2.34756529287	0.465417385581	2037.14627702	650.919767809	3150.57451139	462.508466555	10.3194091433	0.130625432194
1656.89456136	545.831819819	2578.72638118	376.0	13.2174970567	2.10411802315	0.417152661211	1912.15993975	676.526624382	2919.56946472	330.882900583	8.05704676221	0.101987933699
1656.89456136	545.831819819	2578.72638118	376.0	1.57162444082	0.618267317472	0.122574805209	1767.57052056	523.388666556	2619.25427525	328.295088132	3.15750989645	0.0399684797018
1656.89456136	545.831819819	2578.72638118	376.0	5.43389849482	0.809987555931	0.160584368741	1931.10164865	456.185458733	2718.8517552	331.564647815	3.96455716228	0.0501842678769
1656.89456136	545.831819819	2578.72638118	376.0	-1.8223875871	0.519923179384	0.103077553407	1672.19132261	571.856104742	2531.73199171	287.684564352	2.58000591563	0.0326583027295
1656.89456136	545.831819819	2578.72638118	376.0	-15.6487925	0.124714238735	0.0247252654114	1315.10426845	546.659921543	2175.18684065	313.42265066	-0.00458902015296	-5.80888626957e-05
1656.89456136	545.831819819	2578.72638118	376.0	-16.3478401155	0.15511748669	0.0307528720638	1342.82165924	478.785415467	2157.16031537	335.553240662	-0.398632192142	-0.00504597711572
1656.89456136	545.831819819	2578.72638118	376.0	-3.54144262623	0.503790362742	0.0998791361503	1652.67785122	552.617436039	2487.40226591	282.106978645	2.3293368273	0.0294852762949
1656.89456136	545.831819819	2578.72638118	376.0	-0.119759772137	0.63294912024	0.125485551197	1776.07021702	490.586690384	2575.63810435	308.981196945	2.89421603312	0.0366356459888
1656.89456136	545.831819819	2578.72638118	376.0	7.35340406698	1.63553176121	0.324252926489	1836.35268665	639.046309465	2768.35055177	292.951555659	5.80423598934	0.0734713416372
1656.89456136	545.831819819	2578.72638118	376.0	5.75610648316	0.605818458132	0.120106752207	1730.95532814	662.104707031	2727.16061759	334.100582418	4.58096957628	0.0579869566618
1656.89456136	545.831819819	2578.72638118	376.0	-3.25875063963	0.421288317755	0.0835226641068	1571.573543	490.873086223	2494.69211874	432.245489519	2.4218524837	0.0306563605532
1656.89456136	545.831819819	2578.72638118	376.0	-9.95123825247	0.115913960266	0.0229805630979	1308.89530112	604.012957532	2322.11117511	409.202916457	1.14075015262	0.0144398753496
1656.89456136	545.831819819	2578.72638118	376.0	-11.8534855583	0.0996626719995	0.0197586582077	1297.86922633	505.203607079	2273.057422	469.984588595	0.08384602311	0.00106134206468
1656.89456136	545.831819819	2578.72638118	376.0	-2.92968439528	0.656418385922	0.130138458747	1782.9961138	427.362393754	2503.1778368	292.819329242	2.48510841848	0.0314570685884
1656.89456136	545.831819819	2578.72638118	376.0	-14.4081402864	0.136710277019	0.0271035442147	1326.74780993	417.040402207	2207.17986658	463.391654442	-0.907536767351	-0.0114878071817
1656.89456136	545.831819819	2578.72638118	376.0	3.53980969468	0.601928871577	0.119335620852	1748.39553369	502.361004519	2670.00838762	419.25184941	3.53361795688	0.0447293412263
1656.89456136	545.831819819	2578.72638118	376.0	-21.1962386612	0.055011386502	0.0109063018442	1260.07972857	424.60519289	2032.13338301	347.448461547	-2.33118019384	-0.0295086100486
1656.89456136	545.831819819	2578.72638118	376.0	-7.0771999128	0.247960187476	0.0491594344719	1419.09004766	522.609844035	2396.22475998	454.524868284	1.5426853527	0.0195276626923
1656.89456136	545.831819819	2578.72638118	376.0	3.43242269769	0.575097520605	0.114016161896	1724.80604487	622.42017756	2667.2391708	320.012948374	3.68616952893	0.0466603737839
1656.89456136	545.831819819	2578.72638118	376.0	-16.9288004331	0.146952919253	0.0291342028654	1337.2821143	449.708290341	2142.1789384	355.188533759	-0.761342244793	-0.00963724360497
1656.89456136	545.831819819	2578.72638118	376.0	-5.98442897896	0.369851399641	0.0733250197544	1526.23633421	573.45733302	2424.40433234	324.710665115	2.06227821864	0.0261047875777
1656.89456136	545.831819819	2578.72638118	376.0	9.47344905092	1.40096001626	0.277747822415	1886.72675536	581.606995979	2823.02071107	354.686959733	5.87923514066	0.0744206979831
1656.89456136	545.831819819	2578.72638118	376.0	-7.91210050245	0.328663087155	0.0651592163273	1488.3146159	477.248818198	2374.69495822	409.131524125	1.51227951724	0.0191427786992
1656.89456136	545.831819819	2578.72638118	376.0	-3.07090234424	0.351399646598	0.0696668609434	1509.86288519	542.305444214	2499.53621229	447.367882883	2.43792976854	0.0308598704879
1656.89456136	545.831819819	2578.72638118	376.0	12.0724421872	1.6785430562	0.332780145955	1926.00921101	564.829559635	2890.04163272	399.202862074	6.39353226996	0.0809307882273
1656.89456136	545.831819819	2578.72638118	376.0	-8.14719280826	0.185987295822	0.036872976967	1364.35348691	667.147391371	2368.63257091	337.131692631	1.73658266161	0.0219820590077
1656.89456136	545.831819819	2578.72638118	376.0	-2.9565065036	0.462869230175	0.0917663025724	1612.59389626	529.693219522	2502.48616801	360.199052226	2.56702450748	0.0324939811073
1656.89456136	545.831819819	2578.72638118	376.0	0.790099838657	0.365625709859	0.0724872541353	1526.80701189	613.263752291	2599.10089416	459.03012998	3.10845801997	0.039347569873
1656.89456136	545.831819819	2578.72638118	376.0	16.9120410695	1.93583952972	0.383790549113	1921.63347071	624.476511991	3014.84164584	468.731663141	7.68387150012	0.097264196204
1656.89456136	545.831819819	2578.72638118	376.0	-4.34875652154	0.530932782172	0.105260266093	1672.97730959	505.027472607	2466.58384951	288.579067316	2.24062198914	0.02836230366
1656.89456136	545.831819819	2578.72638118	376.0	-18.5009393141	0.127252072763	0.0252284045921	1320.66581274	416.933170874	2101.63777832	364.038794704	-1.45713398594	-0.0184447339992
1656.89456136	545.831819819	2578.72638118	376.0	7.32079657275	0.654631206958	0.129784140951	1799.10265794	577.97128797	2767.50969372	390.435747807	4.37980658803	0.0554405897218
1656.89456136	545.831819819	2578.72638118	376.0	-8.36821118396	0.208822324465	0.0414001436291	1384.63187717	609.817959355	2362.93311175	368.483275226	1.62318225355	0.0205466108044
1656.89456136	545.831819819	2578.72638118	376.0	19.3311192412	2.34002530486	0.463922542597	2018.53411435	674.733063756	3077.22305283	383.955874728	10.2514760976	0.129765520223
1656.89456136	545.831819819	2578.72638118	376.0	5.06105120292	0.746112626216	0.14792082201	1876.93457856	409.623377364	2709.23704372	422.679087793	3.77786682045	0.047821098993
1656.89456136	545.831819819	2578.72638118	376.0	-5.90058860936	0.507428441601	0.100600404758	1647.26887745	489.633657342	2426.56634607	289.663811277	2.00729583719	0.0254088080657
1656.89456136	545.831819819	2578.72638118	376.0	-1.0350351288	0.452854781078	0.0897808844326	1610.27729811	608.478756714	2552.03565726	333.279602442	2.82352133649	0.0357407764113
1656.89456136	545.831819819	2578.72638118	376.0	2.82737528765	0.571027881056	0.113209334071	1718.71656775	514.631098276	2651.63665362	418.288987599	3.43316204737	0.043457747435
1656.89456136	545.831819819	2578.72638118	376.0	-10.3543337883	0.0855726885839	0.0169652435733	1286.09958807	564.222205048	2311.71644419	461.39465107	0.693801438511	0.00878229669001
1656.89456136	545.831819819	2578.72638118	376.0	5.36133197962	0.550950199033	0.109228826137	1708.26146421	619.102587901	2716.98046332	389.616411209	3.80661950931	0.0481850570799
1656.89456136	545.831819819	2578.72638118	376.0	-12.2545142593	0.273589905545	0.0542406632722	1443.62239747	411.906432921	2262.71598909	407.187158706	0.308103579969	0.00390004531606
1656.89456136	545.831819819	2578.72638118	376.0	9.91575742426	0.688280861738	0.136455365134	1815.83180252	596.407833676	2834.42663378	422.186997579	5.10685626445	0.0646437501829
1656.89456136	545.831819819	2578.72638118	376.0	-15.6754473459	0.156855156124	0.0310973743306	1345.40466054	436.371462292	2174.49948511	392.723362274	-0.65435472679	-0.00828297122519
1656.89456136	545.831819819	2578.72638118	376.0	-14.3548151162	0.269042326593	0.0533390814022	1438.60638681	421.965922206	2208.55497681	347.982667792	0.061831649221	0.000782679104064
1656.89456136	545.831819819	2578.72638118	376.0	-6.6195385354	0.434410085107	0.0861241247239	1580.86900412	446.495775186	2408.02659466	380.661815351	1.86808775417	0.0236466804325
1656.89456136	545.831819819	2578.72638118	376.0	-1.88799078132	0.478970362666	0.0949584382764	1629.04464835	535.606562477	2530.04026483	365.389054009	2.73605303502	0.0346335827218
1656.89456136	545.831819819	2578.72638118	376.0	-5.66797121192	0.194391639187	0.0385391830268	1373.65945528	591.513951467	2432.56491226	467.391505516	1.86790998351	0.023644430171
1656.89456136	545.831819819	2578.72638118	376.0	7.35234716468	1.69191499381	0.335431204166	2009.12750334	434.803690447	2768.32329715	324.392103363	4.98131851475	0.0630546647437
1656.89456136	545.831819819	2578.72638118	376.0	17.4275686169	2.23109653955	0.442326831791	2029.39451652	566.542554714	3028.13569071	432.198619466	8.29733025478	0.105029496896
1656.89456136	545.831819819	2578.72638118	376.0	-21.2135736942	0.0923114684003	0.0183012427439	1292.80603745	454.283653095	2031.68635994	284.596669395	-1.74724287942	-0.0221169984737
1656.89456136	545.831819819	2578.72638118	376.0	5.10116422407	0.851468209331	0.168808130319	1947.28103927	449.83508989	2710.27144878	313.155319622	4.01277184808	0.0507945803554
1656.89456136	545.831819819	2578.72638118	376.0	4.63442441476	0.448978739193	0.0890124383808	1608.12553261	630.911122581	2698.23550618	459.198850994	3.67019693144	0.0464581890056
1656.89456136	545.831819819	2578.72638118	376.0	-10.3422353078	0.132916984916	0.0263515037502	1324.32451109	530.268449565	2312.0284309	457.435470244	0.677324630178	0.00857372949593
1656.89456136	545.831819819	2578.72638118	376.0	-15.9901615734	0.28043405441	0.0555975524206	1446.75195547	415.316500198	2166.3838663	304.31541063	-0.210802054005	-0.00266838043044
1656.89456136	545.831819819	2578.72638118	376.0	-0.786745365352	0.448351639363	0.0888881124827	1609.75491323	660.662541595	2558.43837089	288.020916072	2.71241932246	0.0343344218032
1656.89456136	545.831819819	2578.72638118	376.0	14.0695198398	2.21015395814	0.438174852923	1985.03470791	614.959604048	2941.540801	341.546489046	8.16472339502	0.103350929051
1656.89456136	545.831819819	2578.72638118	376.0	16.3747370993	1.84838541904	0.366452303538	1866.64480135	677.434044528	3000.98604661	456.90720073	7.74932196596	0.0980926831134
1656.89456136	545.831819819	2578.72638118	376.0	15.007910049	2.31138773095	0.458244990276	1998.36524397	667.941953108	2965.73931688	299.432119801	9.38854327988	0.118842319998
1656.89456136	545.831819819	2578.72638118	376.0	22.2343686554	2.36822730063	0.46951373922	2041.00409253	663.278615813	3152.08991139	447.807203044	10.6308856415	0.134568172677
1656.89456136	545.831819819	2578.72638118	376.0	-12.7740727528	0.202532115376	0.0401530760064	1378.78145943	535.965123551	2249.31799715	334.571414177	0.659309476196	0.0083456895721
1656.89456136	545.831819819	2578.72638118	376.0	-9.37665395751	0.330282151047	0.0654802044106	1491.35174844	419.825435133	2336.92813191	425.750948336	1.02109032961	0.0129251940456
1656.89456136	545.831819819	2578.72638118	376.0	3.26350956563	0.571129986357	0.113229576994	1698.46409895	675.172634154	2662.8833633	289.246630196	4.03969953567	0.0511354371604
1656.89456136	545.831819819	2578.72638118	376.0	-15.4807026884	0.119965590985	0.0237838205759	1313.33643474	523.549990968	2179.52141696	342.634991251	-0.114659613209	-0.00145138750898
1656.89456136	545.831819819	2578.72638118	376.0	-6.22834306768	0.217213392254	0.0430637177348	1392.65200752	655.091410442	2418.11445539	370.371037426	2.05903707403	0.0260637604308
1656.89456136	545.831819819	2578.72638118	376.0	-7.36601071765	0.246912396689	0.0489517043396	1417.44948873	608.809051993	2388.77711957	362.51857884	1.82820785949	0.0231418716391
1656.89456136	545.831819819	2578.72638118	376.0	-7.14202668189	0.462764137874	0.0917454674612	1605.33342195	503.297098084	2394.55305499	285.922534952	1.79673241931	0.0227434483457
1656.89456136	545.831819819	2578.72638118	376.0	-3.24353405712	0.495121429583	0.0981604737476	1642.03740506	518.399745005	2495.08451277	334.647362703	2.50262738681	0.0316788276812
1656.89456136	545.831819819	2578.72638118	376.0	14.9862446305	1.94761162324	0.386124429667	1980.90896987	538.306324906	2965.18062502	445.965330241	6.9488470328	0.0879600890228
1656.89456136	545.831819819	2578.72638118	376.0	1.04664619222	0.604862884917	0.119917304702	1750.67405415	501.416553373	2605.71652266	353.625915135	3.14836692542	0.0398527458914
1656.89456136	545.831819819	2578.72638118	376.0	9.47110955858	0.60896985633	0.120731533769	1747.55007652	647.363967136	2822.96038196	428.046338304	4.99400951879	0.0632153103645
1656.89456136	545.831819819	2578.72638118	376.0	-15.5232752243	0.075383430545	0.0149451686251	1277.1360548	455.291430092	2178.42358775	445.99610286	-1.06159830665	-0.0134379532487
1656.89456136	545.831819819	2578.72638118	376.0	-0.487021459106	0.421835474924	0.0836311409445	1583.89375088	658.943909163	2566.16743034	323.329770294	2.87741227182	0.0364229401496
1656.89456136	545.831819819	2578.72638118	376.0	4.48581920401	0.419375825074	0.0831435021955	1580.49765593	649.746271826	2694.40338441	464.159456652	3.65086754208	0.0462135131909
1656.89456136	545.831819819	2578.72638118	376.0	11.5436996098	1.32759789297	0.263203388773	1941.126975	526.860674116	2876.40680839	408.419159269	5.96010441453	0.0754443596776
1656.89456136	545.831819819	2578.72638118	376.0	6.43982986224	0.534569543039	0.105981273402	1691.07909808	603.179046152	2744.79197274	450.533828515	3.90364142117	0.0494131825464
1656.89456136	545.831819819	2578.72638118	376.0	2.86269147632	0.749351472445	0.148562940612	1879.23960549	413.446491177	2652.54736149	359.861264824	3.4408330142	0.0435548482811
1656.89456136	545.831819819	2578.72638118	376.0	-12.1441797719	0.163231191654	0.0323614575048	1349.24764735	507.557288493	2265.56121363	408.756277782	0.450525258892	0.00570285137838
1656.89456136	545.831819819	2578.72638118	376.0	3.78706618261	0.801055723358	0.158813585123	1931.87844947	428.317145253	2676.38445591	316.188861181	3.48441600363	0.0441065316916
1656.89456136	545.831819819	2578.72638118	376.0	-15.2256878637	0.140991843534	0.0279523876951	1331.14098899	498.765504397	2186.09755152	356.191058138	-0.148358048574	-0.00187794998195
1656.89456136	545.831819819	2578.72638118	376.0	-4.17777101783	0.314838227686	0.0624183639346	1481.00577945	670.752307926	2470.9930978	319.235010421	2.36691454038	0.0299609435491
1656.89456136	545.831819819	2578.72638118	376.0	9.29379757056	0.914192597855	0.181243576101	1842.64914175	611.428019699	2818.38799095	364.310829501	5.72384361306	0.072453716621
1656.89456136	545.831819819	2578.72638118	376.0	0.541548378882	0.59676921553	0.118312691422	1748.01828491	545.920076513	2592.6914321	298.753070671	2.92630704909	0.0370418613809
1656.89456136	545.831819819	2578.72638118	376.0	15.1722192179	2.2734457652	0.450722792467	2011.31735224	614.365401393	2969.97640077	344.293647132	8.66211231908	0.109646991381
1656.89456136	545.831819819	2578.72638118	376.0	-9.50217539955	0.104228736191	0.0206639048754	1297.33971674	662.766712899	2333.69127737	373.584847733	1.42105599054	0.0179880505132
1656.89456136	545.831819819	2578.72638118	376.0	-7.66702163115	0.0936638811708	0.018569365815	1289.63278499	672.111705039	2381.01487173	419.270381696	1.69091990658	0.0214040494504
1656.89456136	545.831819819	2578.72638118	376.0	-12.6744899762	0.0554261530914	0.0109885315407	1256.69198173	665.353765117	2251.88596449	329.840217638	0.822170773554	0.0104072249817
1656.89456136	545.831819819	2578.72638118	376.0	13.3981525725	1.71208813811	0.339430638008	1894.14812792	612.37009781	2924.22807616	417.709850433	6.8392790358	0.0865731523519
1656.89456136	545.831819819	2578.72638118	376.0	1.05093806715	0.598226629022	0.118601631448	1740.21800284	473.743348211	2605.82719837	391.865847322	3.18563689809	0.0403245176974
1656.89456136	545.831819819	2578.72638118	376.0	-2.93320401068	0.339888464148	0.0673847074044	1503.20687885	627.047674452	2503.08707555	372.832522245	2.59625829025	0.0328640289905
1656.89456136	545.831819819	2578.72638118	376.0	-4.64282306852	0.540168106316	0.10709121854	1677.84677129	462.970914844	2459.00067788	318.182991749	2.26381085305	0.0286558335829
1656.89456136	545.831819819	2578.72638118	376.0	5.67380389705	0.612089684356	0.121350056375	1759.18231582	507.633674239	2725.03825909	458.222269031	3.81013828637	0.0482295985617
1656.89456136	545.831819819	2578.72638118	376.0	9.66546454283	2.17457626587	0.431121384987	1997.58082948	546.188902483	2827.97226521	284.202533254	6.70096195279	0.0848223031998
1656.89456136	545.831819819	2578.72638118	376.0	2.57498984246	0.465687969511	0.0923251327341	1625.36470185	632.150204981	2645.12832356	387.61341673	3.38656414929	0.0428679006239
1656.89456136	545.831819819	2578.72638118	376.0	2.35873108499	0.4376496763	0.0867663910191	1600.94959426	677.232049144	2639.55160193	361.369958527	3.32669170137	0.0421100215364
1656.89456136	545.831819819	2578.72638118	376.0	1.18530960491	0.648861816912	0.128640328492	1795.63974468	505.243238393	2609.29227266	308.409289589	3.0534989196	0.0386518850582
1656.89456136	545.831819819	2578.72638118	376.0	7.97516834291	1.63852592191	0.324846534876	1881.76224556	590.738232818	2784.38415119	311.883672807	5.7472513213	0.0727500167253
1656.89456136	545.831819819	2578.72638118	376.0	1.96598911334	0.500082659352	0.0991440641062	1655.95929031	667.265450479	2629.4238611	306.199120314	3.36523759632	0.0425979442572
1656.89456136	545.831819819	2578.72638118	376.0	9.90737822539	0.868379913146	0.172160966127	1987.679005	413.974781968	2834.21055716	432.556770199	4.56830149051	0.0578266011457
1656.89456136	545.831819819	2578.72638118	376.0	0.502813925034	0.470282847531	0.0932360918975	1630.0107664	634.281836168	2591.69257652	327.399973946	3.01104351359	0.0381144748556
1656.89456136	545.831819819	2578.72638118	376.0	-3.84190812804	0.348323596816	0.0690570176082	1510.50115198	625.957331848	2479.65408274	343.195598915	2.43872888353	0.0308699858674
1656.89456136	545.831819819	2578.72638118	376.0	-7.06510610304	0.149103595694	0.0295605859821	1335.94756066	613.229567967	2396.53662625	447.359497623	1.66134298386	0.0210296580235
1656.89456136	545.831819819	2578.72638118	376.0	-3.96287637019	0.440487541426	0.087329012971	1589.12880914	496.056883353	2476.53464277	391.348950279	2.37385745963	0.0300488286029
1656.89456136	545.831819819	2578.72638118	376.0	-3.58797970267	0.386200965809	0.0765664087648	1541.84833427	549.195153453	2486.20220204	395.158714319	2.45022574708	0.0310155157858
1656.89456136	545.831819819	2578.72638118	376.0	2.68049886218	0.512913312937	0.101687809861	1666.20623587	566.019744109	2647.84911249	415.62313251	3.4109291439	0.0431763182772
1656.89456136	545.831819819	2578.72638118	376.0	3.55710999845	0.593766864892	0.117717459336	1745.55676969	542.43329288	2670.45451512	382.464452551	3.50853536405	0.0444118400513
1656.89456136	545.831819819	2578.72638118	376.0	14.0387384918	2.08223456757	0.412814149003	1977.18147997	572.058925124	2940.74703426	391.506629166	7.33889528821	0.0928974087115
1656.89456136	545.831819819	2578.72638118	376.0	-2.97503717942	0.229456627434	0.045491004646	1404.2021574	641.945460458	2502.00831259	455.860694731	2.4883990095	0.0314987216392
1656.89456136	545.831819819	2578.72638118	376.0	14.75517663	2.16045095038	0.42832096558	1970.84106572	616.952700483	2959.22201353	371.428247331	8.05938290372	0.10201750511
1656.89456136	545.831819819	2578.72638118	376.0	12.5260124244	1.57232367234	0.311721584525	1909.92068304	579.024717674	2901.73796808	412.79256737	6.4553511108	0.0817133052
1656.89456136	545.831819819	2578.72638118	376.0	-7.23894745452	0.11356556134	0.0225149804402	1305.82994312	668.062804937	2392.05373345	418.160985392	1.78064310578	0.0225397861491
1656.89456136	545.831819819	2578.72638118	376.0	2.28793706979	0.679039152559	0.13462314682	1814.23529845	432.724994956	2637.72601799	390.765724576	3.37634386602	0.0427385299497
1656.89456136	545.831819819	2578.72638118	376.0	-2.64016497778	0.350136910599	0.0694165167721	1508.54114261	537.24695352	2510.64375039	464.85565426	2.46643173749	0.0312206549049
1656.89456136	545.831819819	2578.72638118	376.0	-14.1260892905	0.148294452401	0.029400168993	1336.93061386	419.580820908	2214.45319002	457.941755247	-0.742020474346	-0.00939266423223
1656.89456136	545.831819819	2578.72638118	376.0	-3.27259366119	0.370342100465	0.0734223038195	1528.67986199	576.08625127	2494.33514509	389.569031834	2.51836274028	0.0318780093707
1656.89456136	545.831819819	2578.72638118	376.0	-14.0660861673	0.0854935665401	0.0169495572046	1279.97881117	633.437546668	2216.00050639	302.584148551	0.51492769258	0.00651807205798
1656.89456136	545.831819819	2578.72638118	376.0	-6.54065831392	0.261894319274	0.0519219506886	1430.79883282	539.837342187	2410.06069974	439.424524729	1.74871518646	0.0221356352716
1656.89456136	545.831819819	2578.72638118	376.0	11.5608048499	2.17720758178	0.43164305745	1951.30201321	637.26685693	2876.84790573	288.279035586	7.7607038048	0.0982367570228
1656.89456136	545.831819819	2578.72638118	376.0	0.106534211283	0.554799750505	0.109992020322	1708.94411569	576.698132981	2581.47360699	295.831358319	2.85567925185	0.036147838631
1656.89456136	545.831819819	2578.72638118	376.0	-13.1923171549	0.364232270717	0.0722109973667	1516.06363964	415.97721458	2238.53261842	306.491764198	0.539006094932	0.00682286196116
1656.89456136	545.831819819	2578.72638118	376.0	-14.287599635	0.109875429945	0.0217833921383	1305.32450231	538.510013297	2210.28828016	366.453764548	0.124439035244	0.00157517766132
1656.89456136	545.831819819	2578.72638118	376.0	13.5291203264	2.06767204658	0.409927051266	1916.4080616	656.396912117	2927.60537618	354.800402466	7.81832149141	0.098966094828
1656.89456136	545.831819819	2578.72638118	376.0	0.120851199065	0.369262975353	0.0732083614895	1530.83019384	620.713835657	2581.84280294	430.298773442	3.04252821321	0.0385130153571
1656.89456136	545.831819819	2578.72638118	376.0	-18.3725047746	0.0980292341852	0.0194348204174	1296.75478766	438.897732995	2104.94975368	369.297233023	-1.41223179245	-0.0178763518031
1656.89456136	545.831819819	2578.72638118	376.0	6.7207899491	0.809973806441	0.160581642831	1945.04451475	421.05833006	2752.03716462	385.934319811	3.96670809254	0.0502114948423
1656.89456136	545.831819819	2578.72638118	376.0	-7.30584926967	0.147110576087	0.0291654591767	1332.86823498	671.709520581	2390.3285187	385.75076314	1.84937369354	0.0234097935891
1656.89456136	545.831819819	2578.72638118	376.0	13.3056640365	1.80867749239	0.358579994527	1886.41691812	633.055312143	2921.84304988	402.370819623	7.03944355118	0.0891068803947
1656.89456136	545.831819819	2578.72638118	376.0	8.87641585233	1.87142860995	0.371020739483	1838.40114992	679.526568873	2807.62485847	289.697139679	6.59391850581	0.0834673228584
1656.89456136	545.831819819	2578.72638118	376.0	4.71584817253	0.652569513016	0.129375399091	1802.47654939	514.736817297	2700.3352021	383.12183542	3.66108730471	0.0463428772748
1656.89456136	545.831819819	2578.72638118	376.0	-6.75040816427	0.355743636892	0.070528080272	1512.34772594	555.076806434	2404.65182501	337.227292638	1.9303501642	0.024434812205
1656.89456136	545.831819819	2578.72638118	376.0	10.2148858679	1.1112047938	0.220302298533	1863.05274495	601.450426349	2842.14033787	377.637166571	5.95947140245	0.0754363468664
1656.89456136	545.831819819	2578.72638118	376.0	-16.9271948407	0.0385706553553	0.00764683888884	1249.37481814	550.831029529	2142.22034223	342.014494567	-0.50732143321	-0.0064217902938
1656.89456136	545.831819819	2578.72638118	376.0	-13.1999466638	0.191452539757	0.037956490832	1370.75411802	519.440247183	2238.33587426	348.141509053	0.487591484125	0.00617204410285
1656.89456136	545.831819819	2578.72638118	376.0	-3.19329224713	0.345905185048	0.0685775545298	1504.58379101	533.044092583	2496.38011158	458.752227988	2.37594362066	0.0300752357046
1656.89456136	545.831819819	2578.72638118	376.0	-0.832701306677	0.66568748797	0.131976107845	1797.29856093	431.416160313	2557.25329291	328.538571671	2.86917824158	0.0363187119187
1656.89456136	545.831819819	2578.72638118	376.0	8.46892722822	0.786941979085	0.156015459771	1898.72193179	517.23314876	2797.11684182	381.161761267	4.79203460894	0.060658665936
1656.89456136	545.831819819	2578.72638118	376.0	3.86522055501	0.618014921105	0.122524766278	1771.81344671	554.516215057	2678.39984333	352.070181556	3.50376490202	0.0443514544559
1656.89456136	545.831819819	2578.72638118	376.0	-9.55263124268	0.257833412055	0.051116854095	1428.23284257	475.434362435	2332.39015923	428.722954228	1.01006341727	0.0127856128768
1656.89456136	545.831819819	2578.72638118	376.0	-3.22006117954	0.417661708205	0.0828036693507	1569.43137369	517.440039436	2495.68981406	408.818400927	2.4862118964	0.0314710366633
1656.89456136	545.831819819	2578.72638118	376.0	5.07940483568	0.606860007536	0.120313244952	1761.29906793	560.611701992	2709.71033369	387.799563763	3.70098584314	0.046847922065
1656.89456136	545.831819819	2578.72638118	376.0	7.42762881932	0.734278553937	0.145574653834	1870.93221884	517.402465887	2770.26460504	381.929920313	4.3595359683	0.0551839995987
1656.89456136	545.831819819	2578.72638118	376.0	8.20699341085	1.12189072803	0.222420842194	1882.77729491	568.531099972	2790.36228537	339.05389049	5.47572747148	0.0693130059681
1656.89456136	545.831819819	2578.72638118	376.0	2.94093432459	0.486638121101	0.0964786124308	1646.58970191	635.911273997	2654.56503046	372.064054562	3.41242722808	0.0431952813681
1656.89456136	545.831819819	2578.72638118	376.0	-1.14397632562	0.356909258266	0.0707591709489	1516.91530529	583.29587003	2549.22636188	449.01518656	2.79814730029	0.0354195860797
1656.89456136	545.831819819	2578.72638118	376.0	6.9377444084	1.64002613096	0.325143959349	1943.72154558	509.711480735	2757.6318265	304.198800187	5.19247316495	0.0657275084171
1656.89456136	545.831819819	2578.72638118	376.0	6.69192839369	1.60797362446	0.318789378363	1875.08314617	587.19180409	2751.29290408	289.017953821	5.4366710994	0.0688186215114
1656.89456136	545.831819819	2578.72638118	376.0	-4.845379646	0.40715313203	0.0807202878727	1560.73099132	556.85959158	2453.77729798	336.186715079	2.2552737423	0.0285477688899
1656.89456136	545.831819819	2578.72638118	376.0	-0.424336105336	0.380637287927	0.0754633798428	1538.56307371	575.322818202	2567.78391409	453.898022175	2.90740271379	0.0368025659974
1656.89456136	545.831819819	2578.72638118	376.0	8.00795472861	0.748149121211	0.148324568043	1885.84849828	434.879974156	2785.22962236	464.501149925	4.14149081325	0.0524239343449
1656.89456136	545.831819819	2578.72638118	376.0	-1.31533677384	0.517055570942	0.102509034683	1662.97709782	501.675828238	2544.80744479	380.154518737	2.82576628123	0.0357691934332
1656.89456136	545.831819819	2578.72638118	376.0	15.0414286293	2.20529228164	0.437210999532	2005.60815473	582.553030395	2966.60366935	378.442484233	8.01170405946	0.101413975436
1656.89456136	545.831819819	2578.72638118	376.0	-3.65543867492	0.336233719837	0.0666601347813	1496.82992355	562.984006954	2484.46261973	424.648689219	2.39403681047	0.0303042634237
1656.89456136	545.831819819	2578.72638118	376.0	-5.32554313949	0.26395524318	0.0523305398849	1432.83139903	571.564449215	2441.3951953	436.999347055	2.0404559577	0.0258285564265
1656.89456136	545.831819819	2578.72638118	376.0	-19.234524759	0.0789434942435	0.01565097031	1281.56586435	494.729954455	2082.72061693	306.424798123	-1.1289237893	-0.0142901745481
1656.89456136	545.831819819	2578.72638118	376.0	-5.34328262654	0.382973261389	0.0759264990858	1536.52092804	436.674927089	2440.93774247	467.741887347	1.82387256659	0.0230869945138
1656.89456136	545.831819819	2578.72638118	376.0	-21.4541832632	0.0788061727203	0.0156237455829	1279.59745016	410.203050192	2025.48169751	335.681197155	-2.35404685832	-0.0297980614977
1656.89456136	545.831819819	2578.72638118	376.0	15.6087557322	2.16504949247	0.429232651164	1980.71336971	607.272936175	2981.23348302	393.247177142	8.11886832015	0.102770485065
1656.89456136	545.831819819	2578.72638118	376.0	-0.652195741137	0.597331120834	0.118424092156	1737.72249814	469.909634229	2561.90803755	354.275905176	2.91760991997	0.0369317711389
1656.89456136	545.831819819	2578.72638118	376.0	15.2597193735	2.26517225825	0.449082525427	1975.87578918	675.46004036	2972.23279036	320.896960821	9.20437883191	0.116511124455
1656.89456136	545.831819819	2578.72638118	376.0	-6.03696113831	0.194407514011	0.0385423302957	1373.31243247	657.518133235	2423.04967169	392.219105985	2.06874770783	0.0261866798459
1656.89456136	545.831819819	2578.72638118	376.0	10.1475619976	0.617492537669	0.122421200965	1763.16392984	619.619574041	2840.40423946	457.620735581	4.84588965468	0.0613403753757
1656.89456136	545.831819819	2578.72638118	376.0	6.46802821706	1.3896271866	0.275501028272	1923.62383319	518.876848015	2745.51913116	303.018449952	5.02666085475	0.0636286184146
1656.89456136	545.831819819	2578.72638118	376.0	5.31078461911	0.710741904006	0.140908386996	1847.31300567	433.755332367	2715.6769852	434.608647166	3.79546090393	0.0480438089105
1656.89456136	545.831819819	2578.72638118	376.0	7.38243241641	0.573078266949	0.11361583405	1728.03574818	616.745963379	2769.09911348	424.317401915	4.17452320833	0.0528420659283
1656.89456136	545.831819819	2578.72638118	376.0	7.9942021574	0.74032911242	0.146774209441	1877.17159072	512.913657035	2784.87498118	394.789733425	4.43275994959	0.0561108854378
1656.89456136	545.831819819	2578.72638118	376.0	4.51668726905	0.738055154234	0.146323385058	1881.14657289	460.982304439	2695.19938735	353.070510016	3.60810982741	0.0456722762963
1656.89456136	545.831819819	2578.72638118	376.0	15.5217862152	2.07854990225	0.41208364438	1976.28018454	579.240535811	2978.99077715	423.470056795	7.57908417512	0.0959377743686
1656.89456136	545.831819819	2578.72638118	376.0	4.93149761363	1.43619267885	0.28473288637	1994.92602164	422.834345577	2705.89621113	288.135843912	4.3235256735	0.0547281730823
1656.89456136	545.831819819	2578.72638118	376.0	-3.74430113413	0.373216216807	0.0739921127691	1529.5664552	541.746987821	2482.17110005	410.857657026	2.39629229838	0.0303328139035
1656.89456136	545.831819819	2578.72638118	376.0	7.72460830553	1.80212264297	0.35728046054	1860.00292689	631.69783203	2777.9228934	286.222134483	6.01093083098	0.0760877320377
1656.89456136	545.831819819	2578.72638118	376.0	-16.695130909	0.101533923409	0.0201296438161	1299.80891889	456.854347163	2148.20463606	391.541370002	-0.964665386389	-0.0122109542581
1656.89456136	545.831819819	2578.72638118	376.0	10.7098157001	0.945817849307	0.187513451488	1802.32388072	662.369263437	2854.90322402	390.210079859	6.16090203677	0.0779861017313
1656.89456136	545.831819819	2578.72638118	376.0	0.623878914501	0.501050491551	0.0993359420204	1658.1422778	605.104117707	2594.81451134	331.568115828	3.0364337241	0.0384358699253
1656.89456136	545.831819819	2578.72638118	376.0	3.92436331389	0.768973741448	0.152453160477	1906.94513585	448.116666234	2679.92497325	324.863171171	3.50335060849	0.0443462102341
1656.89456136	545.831819819	2578.72638118	376.0	-10.8017419441	0.208234590077	0.0412836221406	1382.72640753	584.08236094	2300.17901204	333.370243574	1.15549579855	0.0146265290955
1656.89456136	545.831819819	2578.72638118	376.0	-6.55875715204	0.344045749008	0.0682089113815	1502.49327827	572.033631292	2409.59398023	335.067070664	1.97007851462	0.0249377027166
1656.89456136	545.831819819	2578.72638118	376.0	-8.56723441939	0.420337241167	0.0833341080823	1565.40569921	502.802472456	2357.80084707	289.592675405	1.5576189356	0.0197166953873
1656.89456136	545.831819819	2578.72638118	376.0	-17.2721643865	0.0639775146876	0.0126838847517	1269.8888592	515.31894278	2133.32452155	348.116719567	-0.714811208189	-0.00904824314163
1656.89456136	545.831819819	2578.72638118	376.0	7.32938038707	0.770591135167	0.15277381744	1889.41044625	516.361028172	2767.7310468	361.959572375	4.53701373902	0.0574305536585
1656.89456136	545.831819819	2578.72638118	376.0	-10.1211304547	0.368974953628	0.0731512596408	1521.08368499	460.443466778	2317.73012008	336.202968306	1.22113131454	0.0154573584119
1656.89456136	545.831819819	2578.72638118	376.0	-20.3148828038	0.0401938587753	0.0079686476557	1251.00218792	470.371775813	2054.86113901	333.487175282	-1.75574671671	-0.0222246419836
1656.89456136	545.831819819	2578.72638118	376.0	-15.5208586642	0.276390678992	0.0547959316003	1444.35664711	412.963524925	2178.48590422	321.165732189	-0.15275313762	-0.00193358402051
1656.89456136	545.831819819	2578.72638118	376.0	-0.969957388819	0.272284684851	0.053981896283	1443.62485527	681.241903785	2553.71383411	428.847075056	2.89977402226	0.0367060002818
1656.89456136	545.831819819	2578.72638118	376.0	9.16478450463	1.18275654699	0.234487816613	2003.80472064	434.300336976	2815.06109698	376.956039366	5.10666803674	0.0646413675537
1656.89456136	545.831819819	2578.72638118	376.0	-1.44754416657	0.590602420609	0.117090091318	1736.42926201	519.703731951	2541.39817788	285.265183915	2.6275126569	0.0332596538848
1656.89456136	545.831819819	2578.72638118	376.0	-12.1281075597	0.239607842781	0.0475035374268	1413.62135914	451.91659003	2265.975672	400.437722831	0.438025840869	0.00554463089708
1656.89456136	545.831819819	2578.72638118	376.0	12.0895527901	2.14705626283	0.425665397071	2048.04812913	473.927408986	2890.48286835	368.507330228	6.55179579789	0.0829341240239
1656.89456136	545.831819819	2578.72638118	376.0	15.7310433778	2.00416305806	0.397336054334	1971.53317763	566.073189595	2984.3869468	446.780579578	7.32196761854	0.0926831344119
1656.89456136	545.831819819	2578.72638118	376.0	1.48614638865	0.372591794255	0.0738683176556	1536.85180875	665.746026621	2617.05003017	414.452194799	3.26214136691	0.041292928695
1656.89456136	545.831819819	2578.72638118	376.0	1.04933444565	0.585103539303	0.115999908664	1729.40480279	490.25251742	2605.78584536	386.12852515	3.1811709621	0.0402679868621
1656.89456136	545.831819819	2578.72638118	376.0	-13.3861528782	0.147216797877	0.0291865182151	1335.39988031	526.79703442	2233.53412549	371.337210755	0.338387743825	0.00428338916234
1656.89456136	545.831819819	2578.72638118	376.0	2.77333101684	0.62459256838	0.12382882006	1767.79947883	478.390413652	2650.24299975	404.053107271	3.43189457148	0.0434417034365
1656.89456136	545.831819819	2578.72638118	376.0	-3.18509717972	0.6076025185	0.120460451725	1737.67502834	416.175478865	2496.59143994	342.740932743	2.53149246957	0.0320442084755
1656.89456136	545.831819819	2578.72638118	376.0	-5.96090096869	0.276120717794	0.0547424103478	1443.09671392	520.812393467	2425.01105535	461.101947958	1.77157560557	0.0224250076655
1656.89456136	545.831819819	2578.72638118	376.0	8.55789820823	1.19568710621	0.237051369194	1872.63554987	584.372948639	2799.41115995	342.402661445	5.63412214495	0.0713180018348
1656.89456136	545.831819819	2578.72638118	376.0	4.64838264016	0.802232208317	0.159046829563	1929.46498148	445.953089688	2698.59545062	323.177379455	3.73039015375	0.0472201285285
1656.89456136	545.831819819	2578.72638118	376.0	20.5250906182	2.3752540777	0.470906835389	2033.76705584	681.826217615	3108.01230772	392.419034259	10.7410849629	0.135963100796
1656.89456136	545.831819819	2578.72638118	376.0	16.4938415721	2.27933828684	0.451891016423	2016.05701535	617.133183152	3004.05742507	370.867226572	8.91009789962	0.112786049362
1656.89456136	545.831819819	2578.72638118	376.0	-6.56696554574	0.315487549877	0.0625470955348	1478.16697114	632.088384863	2409.38230821	299.126952207	1.94674768015	0.0246423756981
1656.89456136	545.831819819	2578.72638118	376.0	-9.65778981614	0.305811372944	0.0606287416623	1465.0540247	569.923645455	2329.67840736	294.700737203	1.38610088076	0.0175455807692
1656.89456136	545.831819819	2578.72638118	376.0	-10.9743787974	0.071611480511	0.01419735934	1275.32525057	552.011658534	2295.72717996	468.390270858	0.444948336963	0.00563225742991
1656.89456136	545.831819819	2578.72638118	376.0	-9.28923534703	0.211914229617	0.042013130376	1386.86449357	593.579100838	2339.18241868	358.738824268	1.43977298803	0.018224974532
1656.89456136	545.831819819	2578.72638118	376.0	-18.4248616731	0.107796046779	0.0213711432948	1304.75499112	432.596034581	2103.59961252	366.248586821	-1.41685468184	-0.0179348693904
1656.89456136	545.831819819	2578.72638118	376.0	-4.97689116146	0.433989895545	0.086040819894	1581.62569387	410.708297345	2450.38597584	458.05198462	1.94078293777	0.02456687263
1656.89456136	545.831819819	2578.72638118	376.0	-4.7160050552	0.350761193085	0.0695402841167	1508.21810527	506.928668788	2457.11351469	441.966740627	2.11046917685	0.026714799707
1656.89456136	545.831819819	2578.72638118	376.0	6.48039348695	0.588961657775	0.116764801304	1739.58869299	619.795581101	2745.83799764	386.453723548	4.2084575941	0.0532716151152
1656.89456136	545.831819819	2578.72638118	376.0	21.1912131872	2.36615345365	0.469102587956	2060.73579403	614.718275009	3125.18978613	449.735717096	9.95869399975	0.126059417718
1656.89456136	545.831819819	2578.72638118	376.0	-9.0532971921	0.339167637789	0.0672417997203	1495.10199337	530.201589382	2345.26661812	319.963035369	1.49311507883	0.0189001908713
1656.89456136	545.831819819	2578.72638118	376.0	-14.7222380383	0.170966221543	0.0338949685851	1355.99148978	479.438619425	2199.08014499	363.650035787	-0.0676300617461	-0.000856076730964
1656.89456136	545.831819819	2578.72638118	376.0	1.07837328337	0.579834052872	0.114955204772	1727.97090348	519.672119529	2606.53467753	358.891654517	3.15684070001	0.0399600088609
1656.89456136	545.831819819	2578.72638118	376.0	0.148899898151	0.386934071437	0.0767117508797	1551.28111526	676.777985913	2582.56610214	354.507000969	3.03448440472	0.0384111949965
1656.89456136	545.831819819	2578.72638118	376.0	-16.7630663727	0.0617772368823	0.0122476678989	1267.93092853	482.968576857	2146.45276634	395.553260951	-0.973210269632	-0.0123191173371
1656.89456136	545.831819819	2578.72638118	376.0	-14.2559001615	0.146635365218	0.0290712460782	1336.65267197	467.1186673	2211.10572284	407.334383579	-0.245008754955	-0.00310137664501
1656.89456136	545.831819819	2578.72638118	376.0	11.8482567377	0.829018257147	0.164357307127	1933.57824077	497.287685343	2884.26050339	453.394577281	5.26493523053	0.0666447497536
1656.89456136	545.831819819	2578.72638118	376.0	-13.9608770491	0.085795186415	0.0170093549594	1287.13016067	508.038843802	2218.71356167	423.544557201	-0.209588331094	-0.00265301684929
1656.89456136	545.831819819	2578.72638118	376.0	-3.42352257893	0.345960402664	0.0685885017177	1506.47248827	581.441800114	2490.44310127	402.52881289	2.4813838727	0.0314099224392
1656.89456136	545.831819819	2578.72638118	376.0	-0.238076426027	0.328743374579	0.0651751337388	1495.88969233	678.798128521	2572.58704158	397.899220729	3.02223870926	0.0382561861931
1656.89456136	545.831819819	2578.72638118	376.0	4.14156360957	0.538997655627	0.106859170426	1696.81312094	607.623064156	2685.52597458	381.089789482	3.57298709692	0.0452276847711
1656.89456136	545.831819819	2578.72638118	376.0	-9.61533692728	0.120653557363	0.0239202135929	1313.07347468	593.806130586	2330.7731512	423.893545933	1.14464849758	0.0144892214883
1656.89456136	545.831819819	2578.72638118	376.0	6.33342165382	0.659056265904	0.130661432574	1787.34430209	608.115133759	2742.0479962	346.588560353	4.5361967291	0.0574202117608
1656.89456136	545.831819819	2578.72638118	376.0	9.9729497864	2.00005314912	0.396521242886	1933.23257729	588.432574407	2835.90146831	314.236316612	6.5652016516	0.0831038183747
1656.89456136	545.831819819	2578.72638118	376.0	12.4461946758	2.29411220902	0.454820025578	2025.84129482	583.312004873	2899.67968674	290.526387052	8.0452377228	0.101838452187
1656.89456136	545.831819819	2578.72638118	376.0	-3.86345163684	0.377742724229	0.0748895170954	1534.95416205	569.913452924	2479.0985346	374.230919626	2.42655791137	0.0307159229288
1656.89456136	545.831819819	2578.72638118	376.0	4.26379881826	0.587555415045	0.116486006155	1735.3913882	514.950994103	2688.67808615	438.335703849	3.6269970036	0.045911354476
1656.89456136	545.831819819	2578.72638118	376.0	-15.4507723938	0.0384641143873	0.00762571657162	1246.44215916	464.15487656	2180.29323737	469.696201644	-1.26387127782	-0.0159983706054
1656.89456136	545.831819819	2578.72638118	376.0	8.52932011006	1.55069515507	0.3074336152	1813.86448522	665.911283733	2798.674209	318.898440048	6.0936904604	0.0771353222836
1656.89456136	545.831819819	2578.72638118	376.0	8.0106878351	2.04938253353	0.406301057402	1985.33291238	512.462315082	2785.3001017	287.504874236	5.82925161225	0.0737879950917
1656.89456136	545.831819819	2578.72638118	376.0	-0.897803788867	0.490786610077	0.0973010725767	1644.31208821	572.055415961	2555.57447803	339.206973859	2.8518695255	0.0360996142468
1656.89456136	545.831819819	2578.72638118	376.0	13.0688236603	1.14446931079	0.226897167087	1972.119055	490.293462482	2915.73558462	453.323067139	5.91940189306	0.0749291378869
1656.89456136	545.831819819	2578.72638118	376.0	-10.4462920625	0.370165455404	0.0733872829904	1524.42162651	416.363388443	2309.34509191	368.560076956	1.02251173033	0.0129431864599
1656.89456136	545.831819819	2578.72638118	376.0	3.99797704408	0.943283010083	0.187010906043	1980.00514359	414.84132469	2681.82326993	286.976801652	3.81021174557	0.0482305284249
1656.89456136	545.831819819	2578.72638118	376.0	8.35362613447	0.784165804283	0.155465068256	1920.20389643	424.07874223	2794.1435421	449.860903437	4.19720311944	0.0531291534106
1656.89456136	545.831819819	2578.72638118	376.0	11.4054803581	2.1217836944	0.420654975098	1966.58370839	586.677170886	2872.84251208	319.581632803	7.14312930935	0.0904193583462
1656.89456136	545.831819819	2578.72638118	376.0	3.16142951395	0.509503347203	0.101011765901	1659.85254444	540.039050911	2660.25099808	460.359402733	3.45283725688	0.04370680072
1656.89456136	545.831819819	2578.72638118	376.0	-16.3051183451	0.101752993947	0.020173075723	1299.20458059	518.209494119	2158.26199294	340.847918228	-0.359089924412	-0.00454544208116
1656.89456136	545.831819819	2578.72638118	376.0	6.57324853263	1.05946569274	0.210044744794	1986.22247019	435.201632026	2748.23247519	326.808372982	4.5733504884	0.0578905125114
1656.89456136	545.831819819	2578.72638118	376.0	14.3920809615	2.2948877589	0.454973782493	2058.0754374	537.56842096	2949.85876974	354.214911374	7.96446688238	0.100816036486
1656.89456136	545.831819819	2578.72638118	376.0	-0.663057901626	0.694639072327	0.137715914418	1820.84195713	411.023029099	2561.62793215	329.762945926	2.90697746716	0.0367971831286
1656.89456136	545.831819819	2578.72638118	376.0	4.67190506762	0.487911963087	0.0967311584233	1647.7332522	638.657906309	2699.20202967	412.810871152	3.67328492076	0.0464972774779
1656.89456136	545.831819819	2578.72638118	376.0	-4.73127256078	0.554013292823	0.109836100877	1689.98592271	460.402450337	2456.71980749	306.331434442	2.23168789273	0.0282492138321
1656.89456136	545.831819819	2578.72638118	376.0	4.06943793371	0.488350776336	0.0968181554988	1644.88157917	601.363476848	2683.66605075	437.42099473	3.59914642417	0.0455588154959
1656.89456136	545.831819819	2578.72638118	376.0	-6.52621228422	0.136168127577	0.0269960601858	1325.0643217	639.356292124	2410.43322332	446.012609491	1.81000676326	0.0229114780159
1656.89456136	545.831819819	2578.72638118	376.0	14.1807286308	2.10748194027	0.417819575786	2052.42019049	466.558358012	2944.40857143	425.430022924	6.70015231364	0.0848120546031
1656.89456136	545.831819819	2578.72638118	376.0	-9.38049927327	0.139254148516	0.0276078803561	1326.44051486	635.93644646	2336.82897174	374.452010421	1.42045998625	0.0179805061551
1656.89456136	545.831819819	2578.72638118	376.0	-5.13064747463	0.374322643813	0.0742114678455	1528.86382327	493.535779999	2446.42102123	424.021417963	2.07622244397	0.0262812967591
1656.89456136	545.831819819	2578.72638118	376.0	0.191015544098	0.535652536144	0.106195982582	1676.25245941	448.245892389	2583.65214941	459.153797615	2.97634800411	0.0376752911912
1656.89456136	545.831819819	2578.72638118	376.0	12.4418463283	1.52908425467	0.303149138516	2043.8420012	410.947688604	2899.56755476	444.777864957	5.61898552012	0.0711263989888
1656.89456136	545.831819819	2578.72638118	376.0	6.86962772661	0.645499476712	0.127973726549	1798.30573636	540.832786905	2755.87528366	416.73676039	3.96176512954	0.0501489256904
1656.89456136	545.831819819	2578.72638118	376.0	13.1419281367	1.84837913243	0.366451057184	1925.03927848	588.836000066	2917.62074904	403.74547049	6.83971790564	0.0865787076663
1656.89456136	545.831819819	2578.72638118	376.0	5.84693076868	0.633080116593	0.125511521926	1766.11260659	621.506408171	2729.5027274	341.883712642	4.4222163538	0.0559774222
1656.89456136	545.831819819	2578.72638118	376.0	11.7854011024	0.680610325663	0.134934640298	1804.14355301	617.882978587	2882.63962854	460.613096946	5.46560606564	0.0691848869069
1656.89456136	545.831819819	2578.72638118	376.0	-14.6291020644	0.170017350689	0.0337068498591	1356.06346031	422.568033957	2201.48186692	422.850372653	-0.578918497959	-0.00732808225264
1656.89456136	545.831819819	2578.72638118	376.0	3.29854021994	0.493694917999	0.0978776601901	1648.04241492	577.607013005	2663.78670803	438.137280104	3.49223630284	0.0442055228208
1656.89456136	545.831819819	2578.72638118	376.0	15.6171927115	2.09601040205	0.41554528193	1992.02859875	561.408687723	2981.45104964	428.013763158	7.51483476153	0.0951244906523
1656.89456136	545.831819819	2578.72638118	376.0	6.09090034713	0.634392993605	0.125771806821	1786.08106214	533.248867987	2735.79403529	416.464105156	3.85822184581	0.0488382512128
1656.89456136	545.831819819	2578.72638118	376.0	9.94130639624	2.12927993662	0.422141145245	1976.71792961	563.377976337	2835.08547186	294.989565907	6.73005606314	0.0851905830777
1656.89456136	545.831819819	2578.72638118	376.0	6.2708167551	0.734195307776	0.145558149837	1835.57486658	576.805137252	2740.43358716	328.05358333	4.64324351304	0.0587752343423
1656.89456136	545.831819819	2578.72638118	376.0	-8.85364504454	0.345358181321	0.0684691081127	1501.46065753	493.928298103	2350.41510072	355.026145087	1.47596437618	0.0186830933694
1656.89456136	545.831819819	2578.72638118	376.0	-5.8373628601	0.170997574837	0.0339011845433	1353.78735454	648.828922484	2428.19676514	425.580488119	2.02760764445	0.02566591955
1656.89456136	545.831819819	2578.72638118	376.0	-11.9637844438	0.0727868454462	0.01443038173	1271.91706548	648.789648142	2270.21311554	349.50640192	0.922356991263	0.0116754049527
1656.89456136	545.831819819	2578.72638118	376.0	-18.3441196064	0.13363806145	0.026494461033	1326.33015957	451.954457838	2105.6817295	327.397112086	-1.03765711736	-0.0131349002197
1656.89456136	545.831819819	2578.72638118	376.0	-5.9326420014	0.538323314248	0.106725478638	1672.47678874	442.626824409	2425.73977679	310.636163642	2.04269495076	0.0258568981109
1656.89456136	545.831819819	2578.72638118	376.0	-20.8433230364	0.0549836670382	0.0109008063121	1261.30963244	437.784885075	2041.23411133	342.13959381	-2.10820833757	-0.0266861814882
1656.89456136	545.831819819	2578.72638118	376.0	8.88108190541	0.943208936955	0.186996220649	1944.72046576	494.563037576	2807.74518321	368.461679873	5.15114693183	0.0652043915422
1656.89456136	545.831819819	2578.72638118	376.0	2.75197261806	0.564357680007	0.111886931009	1709.84633306	497.979860848	2649.69222509	441.86603118	3.41164123392	0.0431853320749
1656.89456136	545.831819819	2578.72638118	376.0	8.5379362427	0.676851100568	0.1341893538	1815.063726	578.107297184	2798.89639548	405.725372295	4.68969230971	0.0593631937938
1656.89456136	545.831819819	2578.72638118	376.0	8.75488145331	0.712436378142	0.141244325564	1849.16772086	546.044361007	2804.49081886	409.278736996	4.65247202345	0.0588920509297
1656.89456136	545.831819819	2578.72638118	376.0	8.76767989624	0.787370695267	0.156100455049	1924.78851573	460.542200286	2804.82085569	419.490139669	4.36670431946	0.0552747382211
1656.89456136	545.831819819	2578.72638118	376.0	1.58517319259	0.665557837054	0.131950403857	1812.18487781	500.567412659	2619.60366049	306.851370017	3.09911121532	0.0392292558902
1656.89456136	545.831819819	2578.72638118	376.0	-3.6545594911	0.527549666091	0.10458954522	1665.44127319	421.724170194	2484.48529147	397.319848089	2.41037300178	0.0305110506555
1656.89456136	545.831819819	2578.72638118	376.0	-12.4836971146	0.0357627889537	0.00709016434452	1244.08707548	645.487011248	2256.80599034	367.231903611	0.738270361361	0.0093451944476
1656.89456136	545.831819819	2578.72638118	376.0	21.1271709997	2.34354862049	0.464621058781	2023.88777838	672.520422897	3123.53831335	427.130112069	10.4374409271	0.132119505407
1656.89456136	545.831819819	2578.72638118	376.0	13.9187019594	2.18176006715	0.432545612044	1954.41953775	650.668697051	2937.65162053	332.563385725	8.30723333803	0.10515485238
1656.89456136	545.831819819	2578.72638118	376.0	-5.60742348262	0.344728959738	0.0683443615658	1502.65954788	489.558224272	2434.12627253	441.908500383	1.91073944317	0.0241865752299
1656.89456136	545.831819819	2578.72638118	376.0	18.931586915	2.12369475591	0.421033853273	1945.43000178	659.617774165	3066.92020734	461.87243139	8.77457756444	0.111070602081
1656.89456136	545.831819819	2578.72638118	376.0	-9.81512713142	0.163491625675	0.0324130899434	1348.64813228	545.246713642	2325.6211085	431.726262572	0.999241210851	0.0126486229222
1656.89456136	545.831819819	2578.72638118	376.0	6.91713681772	0.710713692883	0.140902793989	1852.884126	459.600299534	2757.10041312	444.615987591	3.99385072116	0.0505550724197
1656.89456136	545.831819819	2578.72638118	376.0	1.00935171291	0.439208419469	0.0870754201962	1600.74275539	651.959487629	2604.75480008	352.052557068	3.13594303772	0.0396954814901
1656.89456136	545.831819819	2578.72638118	376.0	2.56594952689	0.568791563386	0.112765972123	1723.11929517	568.461777748	2644.89519856	353.314125641	3.33307901416	0.042190873597
1656.89456136	545.831819819	2578.72638118	376.0	15.102480753	1.78295068708	0.35347951766	1952.01092618	554.495349986	2968.17803657	461.671760409	6.84353353795	0.0866270068095
1656.89456136	545.831819819	2578.72638118	376.0	11.8755380923	1.9900041754	0.394528980056	1942.34424943	585.287626649	2884.96401488	357.332138792	6.86357548013	0.0868807022801
1656.89456136	545.831819819	2578.72638118	376.0	19.1082185809	2.38892323794	0.473616819576	2041.33679087	673.542987108	3071.4750547	356.595276723	10.5919163527	0.13407489054
1656.89456136	545.831819819	2578.72638118	376.0	-9.41907012944	0.27245092713	0.0540148547046	1440.50381423	474.409002496	2335.83433489	420.921518165	1.0867049321	0.0137557586342
1656.89456136	545.831819819	2578.72638118	376.0	17.9964067078	2.14026933349	0.424319852	1936.53536716	679.225603117	3042.80446862	427.043498343	8.91525603848	0.112851342259
1656.89456136	545.831819819	2578.72638118	376.0	-4.63082846711	0.448142231849	0.0888465963221	1594.36596779	454.389589072	2459.30998583	410.554428973	2.19953190432	0.0278421760041
1656.89456136	545.831819819	2578.72638118	376.0	3.14111964791	0.783023248302	0.155238550417	1916.55736067	429.376190405	2659.72726221	313.793711136	3.35665745775	0.0424893349083
1656.89456136	545.831819819	2578.72638118	376.0	8.88558925106	0.633253671257	0.125545930067	1751.03005004	664.017261855	2807.86141532	392.814103433	5.22438585402	0.0661314665066
1656.89456136	545.831819819	2578.72638118	376.0	-12.7253216541	0.297115875075	0.0589048126635	1455.453302	506.836732907	2250.5751546	288.285119688	0.729808037098	0.00923807641896
1656.89456136	545.831819819	2578.72638118	376.0	17.3926658857	2.16972952582	0.430160492826	1942.90961925	682.269890318	3027.23564477	402.056135204	9.01835484237	0.11415639041
1656.89456136	545.831819819	2578.72638118	376.0	-1.11610006892	0.380494641607	0.0754350994463	1544.90179327	680.186054754	2549.94521427	324.85736624	2.80510193615	0.035507619445
1656.89456136	545.831819819	2578.72638118	376.0	13.601533475	1.94324222346	0.385258172772	1951.17166647	572.161787873	2929.47271315	406.139258807	6.95870983039	0.0880849345619
1656.89456136	545.831819819	2578.72638118	376.0	-3.80869901609	0.429664183438	0.0851832243136	1582.9084828	562.716471825	2480.51045488	334.885500248	2.41963538658	0.0306282960327
1656.89456136	545.831819819	2578.72638118	376.0	8.62791845312	1.85650089806	0.368061240695	1949.07567001	533.01556165	2801.21679048	319.125558816	5.79486676633	0.0733527438777
1656.89456136	545.831819819	2578.72638118	376.0	9.44430254441	0.905148419476	0.179450519325	1993.68225358	425.025926552	2822.26910241	403.560922279	4.73735478392	0.0599665162521
1656.89456136	545.831819819	2578.72638118	376.0	-8.81948029923	0.392081637705	0.0777322834466	1540.57814483	521.588602383	2351.29611602	289.129368809	1.51568661042	0.019185906461
1656.89456136	545.831819819	2578.72638118	376.0	5.43475029047	1.12853504264	0.223738113132	1869.55861159	563.8830413	2718.87372068	285.432067787	4.86982507183	0.0616433553397
1656.89456136	545.831819819	2578.72638118	376.0	-3.48818407416	0.495547514599	0.0982449473828	1639.11805824	474.878471584	2488.77565824	374.779128418	2.47116187211	0.0312805300268
1656.89456136	545.831819819	2578.72638118	376.0	9.72981562949	0.694368066849	0.137662186132	1808.17491611	615.274165994	2829.63170366	406.182621558	5.28262428864	0.0668686618816
1656.89456136	545.831819819	2578.72638118	376.0	16.8186964003	2.02476900056	0.401421292736	1916.78705184	655.958717612	3012.43454223	439.68877278	8.12370099397	0.102831658152
1656.89456136	545.831819819	2578.72638118	376.0	8.5522687699	1.60584246922	0.318366865427	1973.41737498	482.983862846	2799.26599214	342.864754321	5.38395533894	0.0681513334043
1656.89456136	545.831819819	2578.72638118	376.0	5.18362280227	0.61494673758	0.12191648247	1767.91747723	575.490652832	2712.39782989	368.989699828	3.80866376445	0.0482109337272
1656.89456136	545.831819819	2578.72638118	376.0	3.71989108883	0.678313769455	0.134479335736	1824.03628228	485.055276286	2674.65219404	365.560635475	3.52113535878	0.0445713336555
1656.89456136	545.831819819	2578.72638118	376.0	-0.490461591447	0.425643714254	0.0843861447768	1587.1666362	652.20780731	2566.07871874	326.70427522	2.88514745728	0.0365208538896
1656.89456136	545.831819819	2578.72638118	376.0	-12.4831335662	0.0900419986242	0.0178513082126	1289.07477175	573.904186505	2256.82052271	393.841564463	0.52806656826	0.00668438694
1656.89456136	545.831819819	2578.72638118	376.0	-7.93191836664	0.175170949401	0.0347285783903	1356.28360084	645.550757535	2374.18390973	372.349551351	1.72997811129	0.0218984571049
1656.89456136	545.831819819	2578.72638118	376.0	-7.06598631508	0.384887785912	0.0763060638208	1537.1452697	482.322809047	2396.51392799	377.045849242	1.7978862778	0.0227580541493
1656.89456136	545.831819819	2578.72638118	376.0	2.11401649988	0.572714443519	0.113543704108	1722.48839269	530.924519483	2633.24108237	379.828170199	3.31896008351	0.0420121529558
1656.89456136	545.831819819	2578.72638118	376.0	-10.7538967784	0.324515676263	0.0643369699174	1479.56896694	536.178844601	2301.41280795	285.664996416	1.15416517324	0.0146096857372
1656.89456136	545.831819819	2578.72638118	376.0	-16.3949251736	0.166025388011	0.0329154218896	1352.89294821	448.071608275	2155.94612056	354.981564071	-0.584248471751	-0.00739555027532
1656.89456136	545.831819819	2578.72638118	376.0	-6.64286551684	0.378095001994	0.074959358048	1531.90835393	534.649294881	2407.42505563	340.867406826	1.94235034896	0.024586713278
1656.89456136	545.831819819	2578.72638118	376.0	8.3386384578	0.870675529195	0.172616084297	1922.62181558	510.544967962	2793.75705093	360.590267386	5.0105832299	0.063425104176
1656.89456136	545.831819819	2578.72638118	376.0	2.64294089329	0.740045323547	0.146717946778	1876.168457	479.707336222	2646.88059524	291.004802014	3.32024426386	0.0420284084033
1656.89456136	545.831819819	2578.72638118	376.0	-6.39804127816	0.3775251123	0.0748463743655	1532.7373085	577.383253969	2413.73840286	303.617840394	1.9661919538	0.0248885057443
1656.89456136	545.831819819	2578.72638118	376.0	-6.8851487751	0.372216728075	0.0737939587778	1526.20536662	508.255645971	2401.17723334	366.716220747	1.86429889278	0.0235987201618
1656.89456136	545.831819819	2578.72638118	376.0	12.5947992415	0.911798988123	0.180769030159	1985.53297019	452.991034976	2903.51179188	464.987786712	5.34491495773	0.0676571513636
1656.89456136	545.831819819	2578.72638118	376.0	-4.20654045671	0.35818525559	0.0710121442486	1515.65665096	537.515654026	2470.25121269	417.078907705	2.29632696763	0.02906742997
1656.89456136	545.831819819	2578.72638118	376.0	14.2572220669	2.12294237924	0.42088469057	2005.30573634	543.755767629	2946.38112785	397.319623875	7.28947319397	0.0922718125819
1656.89456136	545.831819819	2578.72638118	376.0	-16.6631505607	0.178837610971	0.0354555136738	1363.85411305	430.356695936	2149.02932174	354.81851275	-0.70038324779	-0.00886561073153
1656.89456136	545.831819819	2578.72638118	376.0	9.52492563327	2.07280909989	0.410945499582	1946.71306784	586.243055396	2824.34815128	291.392028044	6.63657440093	0.0840072708978
1656.89456136	545.831819819	2578.72638118	376.0	22.1308879274	2.39675310379	0.475169132393	2059.46831755	654.351118317	3149.42142656	435.601990688	10.7709539401	0.136341189115
1656.89456136	545.831819819	2578.72638118	376.0	17.6557175673	2.24640294317	0.445361408242	2013.57812963	605.01623508	3034.01902788	415.424663166	8.75318944892	0.110799866442
1656.89456136	545.831819819	2578.72638118	376.0	5.34606062777	0.752873586103	0.149261218498	1893.1927345	473.659411145	2716.58665695	349.734511299	3.81331432638	0.0482698015998
1656.89456136	545.831819819	2578.72638118	376.0	0.150493761081	0.385242522506	0.0763763922495	1545.96342318	619.48010147	2582.6072035	417.163678857	3.05604981662	0.0386841748939
1656.89456136	545.831819819	2578.72638118	376.0	-16.2553394313	0.054582303533	0.0108212338487	1259.27333615	585.538376674	2159.54565492	314.733942097	-0.126852527644	-0.00160572819802
1656.89456136	545.831819819	2578.72638118	376.0	0.656139228971	0.628877810366	0.124678392222	1778.7246963	532.094781543	2595.64641658	284.826938734	2.88550787009	0.0365254160771
1656.89456136	545.831819819	2578.72638118	376.0	-8.79602540883	0.193321726499	0.0383270671092	1373.1156485	542.990534664	2351.90095347	435.79477031	1.23542786915	0.0156383274576
1656.89456136	545.831819819	2578.72638118	376.0	6.38184493807	1.39618958946	0.276802059766	1788.04731147	669.980941382	2743.29670021	285.268447351	5.5503476593	0.0702575653075
1656.89456136	545.831819819	2578.72638118	376.0	-12.6332783675	0.297832786694	0.0590469442295	1461.32691788	445.350267098	2252.94869911	346.271514137	0.573115940983	0.00725463216434
1656.89456136	545.831819819	2578.72638118	376.0	-10.2018046586	0.132964305532	0.0263608853155	1324.45603238	522.60580293	2315.64975309	468.587917787	0.628516148098	0.00795590060884
1656.89456136	545.831819819	2578.72638118	376.0	13.8264543408	2.23979885341	0.444052112095	1961.26288424	674.437757592	2935.27280685	299.57216502	8.80484079664	0.11145368097
1656.89456136	545.831819819	2578.72638118	376.0	-11.4929262232	0.24905386037	0.0493762609774	1418.58251309	511.781019808	2282.35526069	351.991727794	0.896578729005	0.0113490978355
1656.89456136	545.831819819	2578.72638118	376.0	-4.93463727379	0.36335772795	0.0720376145817	1523.1069363	618.115059991	2451.47558799	310.253591696	2.21858870045	0.0280834012716
1656.89456136	545.831819819	2578.72638118	376.0	-7.17863036293	0.326711381827	0.0647722802988	1487.79746942	437.844669202	2393.60914621	467.967007584	1.36981799514	0.017339468293
1656.89456136	545.831819819	2578.72638118	376.0	10.0373646673	0.764689481239	0.151603782958	1902.89547821	489.218480445	2837.56255183	445.448593183	4.6175637724	0.0584501743342
1656.89456136	545.831819819	2578.72638118	376.0	-4.4187572699	0.316869082905	0.0628209918528	1482.61449783	669.368850171	2464.77872174	312.795373746	2.31701274163	0.0293292752104
1656.89456136	545.831819819	2578.72638118	376.0	16.4526617206	1.99480879341	0.395481521294	1958.18531676	585.605367731	3002.99550938	459.204824888	7.51465315785	0.0951221918715
1656.89456136	545.831819819	2578.72638118	376.0	2.48661261274	0.452380187893	0.0896867937931	1610.11781066	608.613869408	2642.84931663	424.117636554	3.38728011366	0.0428769634641
1656.89456136	545.831819819	2578.72638118	376.0	-9.43734220005	0.199699081378	0.0395914118514	1377.6841084	561.72675417	2335.36314819	395.952285614	1.27495318232	0.0161386478775
1656.89456136	545.831819819	2578.72638118	376.0	-8.58891183237	0.336954766767	0.0668030861948	1495.40794211	465.324953951	2357.24184591	396.50894984	1.39554274675	0.0176650980602
1656.89456136	545.831819819	2578.72638118	376.0	-10.2603408439	0.13275362777	0.0263191173215	1323.33408838	567.181403328	2314.14026504	423.624773332	0.952293010291	0.0120543419024
1656.89456136	545.831819819	2578.72638118	376.0	2.66514441644	0.557781708905	0.110583209537	1708.16431428	632.878909787	2647.45316335	306.409939281	3.53772150723	0.0447812849016
1656.89456136	545.831819819	2578.72638118	376.0	9.85504737369	0.840768573581	0.166686870258	1960.5365256	447.492011416	2832.86108769	424.832550668	4.6851466973	0.0593056543962
1656.89456136	545.831819819	2578.72638118	376.0	-16.3009611425	0.0967822537246	0.0191875998661	1292.01136823	564.060977421	2158.36919581	302.296850159	-0.123481325598	-0.0015630547544
1656.89456136	545.831819819	2578.72638118	376.0	-2.63259739144	0.299782674886	0.0594335200013	1465.45260275	600.568203648	2510.83889774	444.818091347	2.5538679699	0.0323274426569
1656.89456136	545.831819819	2578.72638118	376.0	6.88745913469	0.783474953508	0.155328103392	1922.5122343	449.217333509	2756.33510688	384.605539078	4.02399814247	0.0509366853478
1656.89456136	545.831819819	2578.72638118	376.0	13.0628159333	2.07118056304	0.410622633434	1950.03561979	604.060279534	2915.58066178	361.484762456	7.38390615468	0.0934671665149
1656.89456136	545.831819819	2578.72638118	376.0	10.6995637203	0.705461921559	0.139861602212	1776.95965803	667.735454262	2854.63885351	409.94374122	5.82005083598	0.0736715295694
1656.89456136	545.831819819	2578.72638118	376.0	-4.03704160468	0.502982300303	0.0997189334463	1643.625442	437.589917855	2474.6221243	393.406764449	2.34706118413	0.0297096352421
1656.89456136	545.831819819	2578.72638118	376.0	11.1085786139	2.06152179709	0.408707731382	2011.42552935	499.448721541	2865.18622847	354.311977587	6.35991635258	0.0805052702858
1656.89456136	545.831819819	2578.72638118	376.0	-8.22553759842	0.23680632383	0.0469481212985	1409.2602656	540.810928444	2366.61227314	416.541079094	1.4585192093	0.0184622684721
1656.89456136	545.831819819	2578.72638118	376.0	-8.48477992658	0.368267602636	0.0730110235203	1520.80355517	529.065158984	2359.92712283	310.058408678	1.59933949042	0.0202448036762
1656.89456136	545.831819819	2578.72638118	376.0	5.17148865665	0.490539990499	0.0972521789252	1649.51397046	630.721320261	2712.08492347	431.849632752	3.74393764253	0.0473916157282
1656.89456136	545.831819819	2578.72638118	376.0	8.10216179777	0.61545131566	0.122016517776	1750.69814434	644.406894451	2787.65896491	392.553926122	4.84319778126	0.0613063010286
1656.89456136	545.831819819	2578.72638118	376.0	8.38475045746	0.833387024462	0.165223438632	1946.24130758	463.134197486	2794.94615323	385.57064816	4.57870597961	0.0579583035394
1656.89456136	545.831819819	2578.72638118	376.0	-4.13645278106	0.329512891212	0.0653276945306	1494.02320787	653.590463021	2472.05858207	324.444911185	2.37702062014	0.0300888686093
1656.89456136	545.831819819	2578.72638118	376.0	11.5921171419	2.01896486758	0.400270592304	2049.96203333	438.528934899	2877.65536406	389.164395832	6.00279494657	0.0759847461591
1656.89456136	545.831819819	2578.72638118	376.0	10.2738073637	0.76533944323	0.151732641402	1887.6156077	528.69387603	2843.65976202	427.350278293	5.01020289707	0.0634202898363
1656.89456136	545.831819819	2578.72638118	376.0	10.5925067062	0.835585432937	0.16565928488	1962.6121558	439.088843054	2851.87814605	450.177147195	4.67419448606	0.0591670188109
1656.89456136	545.831819819	2578.72638118	376.0	10.3232658441	2.07031804817	0.410451635243	2026.07305558	475.438617766	2844.93516091	343.423487559	6.09860179789	0.0771974911126
1656.89456136	545.831819819	2578.72638118	376.0	9.18256314391	0.695080133681	0.137803357193	1812.14455087	606.740844636	2815.51955944	396.634163937	5.14387324796	0.0651123195944
1656.89456136	545.831819819	2578.72638118	376.0	-1.67551454937	0.598944736593	0.118744000118	1737.57160737	465.677436562	2535.51944548	332.270401543	2.74074285022	0.0346929474711
1656.89456136	545.831819819	2578.72638118	376.0	-16.2086358564	0.0389661467766	0.00772524718014	1244.04560703	624.550572268	2160.75001232	292.153833026	0.00121949727266	1.54366743374e-05
1656.89456136	545.831819819	2578.72638118	376.0	23.7671309483	2.40365693157	0.476537853206	2059.61650066	670.656350734	3191.615657	461.342805598	11.2066867366	0.141856794134
1656.89456136	545.831819819	2578.72638118	376.0	11.4246379485	2.03336577929	0.403125650137	1942.92124105	593.009118209	2873.33653392	337.406174654	6.93508694148	0.0877859106516
1656.89456136	545.831819819	2578.72638118	376.0	-10.2939379264	0.24608229072	0.0487871313878	1418.0843044	482.749392814	2313.27388821	412.440190999	0.910890577217	0.0115302604711
1656.89456136	545.831819819	2578.72638118	376.0	-11.0286165956	0.391457325846	0.0776085102788	1539.32375121	439.454545501	2294.32853555	315.550238846	1.04539237832	0.0132328149155
1656.89456136	545.831819819	2578.72638118	376.0	-0.661595942557	0.553652127836	0.109764497985	1701.97688082	528.748051425	2561.66563208	330.94069983	2.87004612296	0.036329697759
1656.89456136	545.831819819	2578.72638118	376.0	-14.2699242628	0.157870918834	0.0312987547251	1341.61771144	548.183390482	2210.74407964	320.942977721	0.336706683654	0.00426210991967
1656.89456136	545.831819819	2578.72638118	376.0	-7.70991965547	0.223305389319	0.0442714887626	1396.47002082	656.552325348	2379.90864906	326.886302894	1.80601671848	0.0228609711201
1656.89456136	545.831819819	2578.72638118	376.0	-0.898657631371	0.42499440893	0.0842574165206	1576.32530814	514.021480982	2555.55245977	465.205670648	2.78054112903	0.0351967231523
1656.89456136	545.831819819	2578.72638118	376.0	15.9787509078	2.09214330909	0.414778610049	1914.63328011	682.241049923	2990.77464623	393.900316189	8.46690028542	0.10717595298
1656.89456136	545.831819819	2578.72638118	376.0	-11.0568916901	0.248408905785	0.0492483952786	1420.64036546	462.573461766	2293.59939823	410.385571005	0.693952353994	0.00878420701259
1656.89456136	545.831819819	2578.72638118	376.0	-4.51146070769	0.264134193032	0.052366017651	1433.48422831	596.792509115	2462.38815374	432.111416313	2.23289858335	0.0282645390297
1656.89456136	545.831819819	2578.72638118	376.0	-13.8505754459	0.285571493418	0.0566160772043	1452.97562521	413.192371708	2221.55793821	355.3899413	0.15946098103	0.00201849343076
1656.89456136	545.831819819	2578.72638118	376.0	-17.9786671928	0.0479596482044	0.00950825697947	1256.8241638	477.780019207	2115.1057473	380.501564294	-1.28764597853	-0.016299316184
1656.89456136	545.831819819	2578.72638118	376.0	5.47645104193	1.44147276829	0.285779692366	2001.17474428	419.790072459	2719.94906895	298.984252211	4.43461666945	0.0561343882209
1656.89456136	545.831819819	2578.72638118	376.0	-10.0262810736	0.0803112859332	0.0159221423341	1278.50152493	660.339807077	2320.17602609	381.334694082	1.28413010941	0.0162548115115
1656.89456136	545.831819819	2578.72638118	376.0	-14.5215047288	0.163838285116	0.0324818170334	1350.86428406	428.230023752	2204.2565078	425.162199983	-0.552115704627	-0.00698880638768
1656.89456136	545.831819819	2578.72638118	376.0	5.93869321419	0.715429627361	0.141837753244	1860.2613961	470.82715517	2731.8690298	400.780478522	3.84906044643	0.0487222841321
1656.89456136	545.831819819	2578.72638118	376.0	19.366433243	2.29510609254	0.455017068307	2060.89726307	555.671886581	3078.13370431	461.564554661	8.74123041183	0.110648486226
1656.89456136	545.831819819	2578.72638118	376.0	-7.71908317581	0.437880065615	0.0868120669339	1583.69440305	411.650761255	2379.67234694	384.327182637	1.60941243447	0.0203723092971
1656.89456136	545.831819819	2578.72638118	376.0	-4.46633479961	0.23685162402	0.0469571023038	1410.22300065	628.218878921	2463.55182743	425.10994786	2.27818680441	0.0288378076507
1656.89456136	545.831819819	2578.72638118	376.0	-13.5139534694	0.108870419848	0.0215841435068	1305.57612099	506.840651984	2230.23849793	417.821724948	-0.0243983889981	-0.000308840367065
1656.89456136	545.831819819	2578.72638118	376.0	3.80771942222	0.80681429588	0.15995525295	1922.87506302	456.885382561	2676.91704645	297.156600862	3.6565064467	0.0462848917304
1656.89456136	545.831819819	2578.72638118	376.0	-6.31948091776	0.572857159484	0.113571998312	1700.03354633	419.766995529	2415.7642596	295.963717746	1.96149447541	0.0248290439925
1656.89456136	545.831819819	2578.72638118	376.0	-14.7770609431	0.146331193257	0.0290109423587	1329.424675	577.876369195	2197.66641228	290.365368081	0.308902810366	0.00391016215654
1656.89456136	545.831819819	2578.72638118	376.0	-6.24530267883	0.348820781248	0.0691555870832	1506.22857549	471.414263134	2417.67711342	440.034274791	1.76458598037	0.022336531397
1656.89456136	545.831819819	2578.72638118	376.0	-10.161470867	0.125202910333	0.0248221471714	1314.65656331	637.066520788	2316.68985122	364.96676712	1.27590055502	0.016150639937
1656.89456136	545.831819819	2578.72638118	376.0	-14.7069423326	0.101154356124	0.0200543925701	1296.74598766	566.460282701	2199.47457939	336.268309029	0.187851866559	0.0023778717286
1656.89456136	545.831819819	2578.72638118	376.0	6.8906328331	0.800746417918	0.158752263663	1935.06269859	417.736676225	2756.41694788	403.617573062	4.00379454236	0.0506809435742
1656.89456136	545.831819819	2578.72638118	376.0	2.99543256168	0.636427860534	0.126175230082	1778.62422266	470.899079167	2655.97039088	406.447089059	3.46513280462	0.0438624405648
1656.89456136	545.831819819	2578.72638118	376.0	-11.2955973994	0.140323865784	0.0278199575305	1329.92131282	542.65344423	2287.44383113	414.869074083	0.69574019713	0.00880683793835
1656.89456136	545.831819819	2578.72638118	376.0	-10.7977933786	0.318368062931	0.0631181726668	1474.23365171	540.672429685	2300.28083474	285.374753353	1.14727941764	0.0145225242739
1656.89456136	545.831819819	2578.72638118	376.0	-10.481704016	0.263640868913	0.0522682135037	1433.94675243	448.223946146	2308.43191452	426.261215954	0.742073518907	0.00939333568236
1656.89456136	545.831819819	2578.72638118	376.0	6.35912729334	0.612295575918	0.121390875479	1763.41550235	536.824096465	2742.71087431	442.471275497	3.89918239899	0.0493567392277
1656.89456136	545.831819819	2578.72638118	376.0	-0.0749833547646	0.581979130198	0.115380477835	1717.8773491	423.872777166	2576.79276563	435.042639368	2.98035355652	0.0377259943864
1656.89456136	545.831819819	2578.72638118	376.0	-15.182119819	0.258938456679	0.0513359351069	1427.90922527	444.320673384	2187.22105219	314.991153533	0.00558804965749	7.0734805791e-05
1656.89456136	545.831819819	2578.72638118	376.0	7.43620538056	0.713707132337	0.141496259385	1858.28972495	470.878539107	2770.48577109	441.317507037	4.05491188806	0.051327998583
1656.89456136	545.831819819	2578.72638118	376.0	-7.45118910711	0.294224837435	0.0583316489761	1458.13835346	626.622974964	2386.58060197	301.819273546	1.80708235958	0.0228744602478
1656.89456136	545.831819819	2578.72638118	376.0	17.5955840983	2.29594132772	0.455182658153	2037.05430072	594.674403851	3032.46835025	400.739645676	8.93229011688	0.113066963505
1656.89456136	545.831819819	2578.72638118	376.0	-12.5699323837	0.120793035912	0.0239478659619	1311.80142198	591.510720453	2254.58221871	351.270076279	0.712216567795	0.00901539959235
1656.89456136	545.831819819	2578.72638118	376.0	5.62487389807	0.781483583461	0.15493330362	1829.29306185	592.785523639	2723.7764883	301.697902813	4.7430263113	0.060038307738
1656.89456136	545.831819819	2578.72638118	376.0	3.81151248169	0.554225173358	0.109878107327	1708.41769089	570.493703672	2677.01485907	398.103464506	3.55335721802	0.0449792052913
1656.89456136	545.831819819	2578.72638118	376.0	-0.620463095688	0.482346959821	0.0956278667369	1630.14246071	505.769266087	2562.72633565	426.81460885	2.90290846055	0.0367456767158
1656.89456136	545.831819819	2578.72638118	376.0	-4.82016251459	0.310166886209	0.0614922454816	1473.93502735	589.529399341	2454.4275788	390.963152114	2.2534361436	0.0285245081469
1656.89456136	545.831819819	2578.72638118	376.0	-5.18871545502	0.417896639696	0.0828502457764	1567.15637736	445.758874936	2444.9236069	432.008354604	2.01590685353	0.0255178082725
1656.89456136	545.831819819	2578.72638118	376.0	15.7679467122	2.34523772994	0.464955933772	2070.23883182	558.115174019	2985.33858282	356.984576988	8.64274894831	0.109401885422
1656.89456136	545.831819819	2578.72638118	376.0	3.76886634545	0.563254398487	0.111668199542	1710.97224238	516.589081032	2675.91513191	448.353808495	3.55213179408	0.0449636935959
1656.89456136	545.831819819	2578.72638118	376.0	-10.6262659582	0.258223393377	0.0511941699797	1423.90626795	574.395857894	2304.70405759	306.401931739	1.20703711416	0.0152789508122
1656.89456136	545.831819819	2578.72638118	376.0	6.73258054962	0.614502792595	0.121828468001	1755.27660756	626.354286571	2752.34121195	370.710317816	4.48337768213	0.0567516162295
1656.89456136	545.831819819	2578.72638118	376.0	10.7161798119	0.913068807338	0.181020778616	1985.16448782	446.700044926	2855.06733705	423.202804304	5.07873096908	0.0642877337858
1656.89456136	545.831819819	2578.72638118	376.0	-17.5798788103	0.0551500296837	0.0109337885971	1261.27737823	551.172957155	2125.38940852	312.939073133	-0.549806149053	-0.006959571507
1656.89456136	545.831819819	2578.72638118	376.0	-3.85009665597	0.347918775979	0.0689767597103	1506.56727779	540.2905394	2479.44292301	432.585105823	2.32797141623	0.0294679926104
1656.89456136	545.831819819	2578.72638118	376.0	9.902063377	1.92079286358	0.380807467007	1891.04875657	627.618522839	2834.07350177	315.406222361	6.61778319841	0.0837694075748
1656.89456136	545.831819819	2578.72638118	376.0	-15.4282300075	0.0652727031672	0.0129406628008	1267.61111351	447.006694527	2180.87454383	466.25673579	-1.25785688846	-0.0159222390944
1656.89456136	545.831819819	2578.72638118	376.0	1.2565641205	0.71660590593	0.142070956767	1851.12850804	439.299298302	2611.12973166	320.701925315	3.13245958698	0.039651387177
1656.89456136	545.831819819	2578.72638118	376.0	-2.92349946032	0.528668073667	0.104811275509	1670.10829755	470.007508784	2503.33732935	363.221523012	2.57003645889	0.0325321070746
1656.89456136	545.831819819	2578.72638118	376.0	16.3666661248	2.3848229025	0.472803906127	2052.46523686	631.675646987	3000.77791826	316.637034417	9.73487536052	0.123226270386
1656.89456136	545.831819819	2578.72638118	376.0	-15.9434525248	0.08479328702	0.0168107230412	1285.75326433	462.31090389	2167.58836486	419.524196636	-0.940484325674	-0.011904864882
1656.89456136	545.831819819	2578.72638118	376.0	-5.08160498969	0.329722511798	0.0653692529338	1492.9265813	639.749737979	2447.68569273	315.009373449	2.21256443048	0.0280071446896
1656.89456136	545.831819819	2578.72638118	376.0	5.33095824435	0.678016992061	0.134420498029	1767.36076582	643.139217025	2716.1972078	305.697224953	4.67804520171	0.0592157620469
1656.89456136	545.831819819	2578.72638118	376.0	11.6542116057	1.42352017733	0.282220495109	1932.08895476	541.635992399	2879.25661038	405.531663219	6.08363479075	0.0770080353259
1656.89456136	545.831819819	2578.72638118	376.0	-11.7620326059	0.14703174537	0.029149830565	1333.24741825	583.979220626	2275.41574341	358.189104532	0.877981964652	0.0111136957551
1656.89456136	545.831819819	2578.72638118	376.0	0.693215339218	0.621959309453	0.123306762382	1771.20028059	527.525827587	2596.60250801	297.876399838	2.94638580352	0.0372960228294
1656.89456136	545.831819819	2578.72638118	376.0	-16.5998185766	0.118453284181	0.0234839976567	1311.15363323	526.349953923	2150.66248032	313.158893171	-0.296035323947	-0.0037472825816
1656.89456136	545.831819819	2578.72638118	376.0	1.58372472702	0.724977989617	0.143730767172	1854.36983213	415.155775985	2619.56630852	350.040700406	3.25255497854	0.0411715820068
1656.89456136	545.831819819	2578.72638118	376.0	8.01433228417	1.91986939527	0.380624384471	2021.5190809	441.569230232	2785.39408207	322.305770941	5.28995373396	0.0669614396704
1656.89456136	545.831819819	2578.72638118	376.0	13.3976855914	2.25859183319	0.447777920935	2038.48001402	544.88455801	2924.216034	340.851461968	7.69577445887	0.0974148665679
1656.89456136	545.831819819	2578.72638118	376.0	-10.8881963707	0.374502722423	0.074247169394	1524.93517711	452.41649191	2297.94958894	320.597919916	1.07468465214	0.0136036031917
1656.89456136	545.831819819	2578.72638118	376.0	1.99807586968	0.480946166288	0.0953501519206	1642.15133263	652.163717112	2630.25129075	335.936241013	3.22332370028	0.0408015658263
1656.89456136	545.831819819	2578.72638118	376.0	2.95227027498	0.551258184422	0.109289885889	1702.24840478	543.037209641	2654.85735361	409.571739186	3.44776279205	0.043642566988
1656.89456136	545.831819819	2578.72638118	376.0	19.1925267712	2.39116305071	0.474060874446	2064.67701913	622.175337383	3073.64913225	386.796775734	10.0178712505	0.126808496842
1656.89456136	545.831819819	2578.72638118	376.0	-0.180347874147	0.676505229833	0.134120783075	1814.79945202	466.62232653	2574.07570297	292.653924423	2.84044337711	0.0359549794571
1656.89456136	545.831819819	2578.72638118	376.0	5.61046258977	0.571870079063	0.113376304334	1725.46176055	621.131998797	2723.40486009	376.81110075	3.98634279109	0.0504600353302
1656.89456136	545.831819819	2578.72638118	376.0	12.6333107138	0.973998083586	0.19310033378	1805.95103056	667.905863624	2904.50489738	430.648003192	6.48789305984	0.0821252286056
1656.89456136	545.831819819	2578.72638118	376.0	1.64087656979	0.572712281699	0.113543275515	1721.16308927	521.159936251	2621.04009817	378.717072648	3.25516781427	0.0412046558768
1656.89456136	545.831819819	2578.72638118	376.0	18.198763865	2.24046989889	0.444185150455	2053.69697595	531.785895115	3048.02270602	462.53983495	8.11942747643	0.102777562993
1656.89456136	545.831819819	2578.72638118	376.0	21.0532634132	2.30775636897	0.457525053324	2030.1990512	629.980155082	3121.63243892	461.453232633	9.7306842984	0.123173218967
1656.89456136	545.831819819	2578.72638118	376.0	-8.47188269859	0.320813268514	0.0636029477626	1480.73952963	503.053998945	2360.25970705	376.466178475	1.51222923471	0.0191421422116
1656.89456136	545.831819819	2578.72638118	376.0	-13.761249782	0.0766120310998	0.0151887452617	1279.04661502	482.825007385	2223.86140267	461.989780272	-0.526051615277	-0.00665888120603
1656.89456136	545.831819819	2578.72638118	376.0	-14.2987865967	0.0361099125981	0.00715898346513	1246.72518565	590.118032246	2209.99979902	373.156581129	0.156602728096	0.00198231301387
1656.89456136	545.831819819	2578.72638118	376.0	1.42728030227	0.507906471835	0.100695176811	1660.18084836	555.816674281	2615.53203487	399.534512225	3.23440631232	0.0409418520546
1656.89456136	545.831819819	2578.72638118	376.0	-5.66070325827	0.170853966662	0.0338727134539	1353.62347895	657.809198379	2432.7523329	421.319655578	2.08048651099	0.026335272291
1656.89456136	545.831819819	2578.72638118	376.0	11.647294691	1.94829902307	0.386260710362	2052.79716481	424.507491596	2879.07824207	401.773585663	5.84551049764	0.0739938037676
1656.89456136	545.831819819	2578.72638118	376.0	-13.5089351637	0.287530647667	0.0570044900212	1446.84447262	501.038880141	2230.3679063	282.484553542	0.553090195705	0.00700114171778
1656.89456136	545.831819819	2578.72638118	376.0	-4.85214947307	0.388816326527	0.0770849180267	1546.1996623	606.66474976	2453.60272267	300.738310602	2.20557500715	0.0279186709766
1656.89456136	545.831819819	2578.72638118	376.0	-3.30784085753	0.288837816557	0.0572636432508	1457.20867626	649.565006925	2493.42621634	386.652533162	2.54351124297	0.0321963448478
1656.89456136	545.831819819	2578.72638118	376.0	-7.6172920673	0.218663734322	0.0433512558133	1393.61248969	587.523514635	2382.29726111	401.161256783	1.68429930876	0.0213202444146
1656.89456136	545.831819819	2578.72638118	376.0	-11.7718657471	0.245508341731	0.0486733429284	1416.86404221	486.872571176	2275.16217361	371.425560223	0.729295037435	0.00923158275234
1656.89456136	545.831819819	2578.72638118	376.0	7.62908545089	1.8165739035	0.360145500296	1958.09757932	510.177193041	2775.45962035	307.184847989	5.44928326916	0.0689782692299
1656.89456136	545.831819819	2578.72638118	376.0	6.46375903364	0.691348446681	0.13706353027	1839.27959063	493.031314176	2745.4090406	413.098135797	3.91422077393	0.0495470984042
1656.89456136	545.831819819	2578.72638118	376.0	-9.86275100347	0.0781152940265	0.0154867751837	1279.06583451	612.99847361	2324.39301915	432.328711021	1.06295581785	0.0134551369348
1656.89456136	545.831819819	2578.72638118	376.0	15.9113500065	2.2935847743	0.454715458822	2037.90869302	582.877908503	2989.0365614	368.249959886	8.5885390019	0.108715683568
1656.89456136	545.831819819	2578.72638118	376.0	-3.1957119448	0.390813391342	0.0774808468164	1543.77535436	487.092449253	2496.3177142	465.449910579	2.3305792443	0.0295010030924
1656.89456136	545.831819819	2578.72638118	376.0	-9.19753943776	0.42804371688	0.0848619581443	1573.63377242	416.235751075	2341.54700528	351.677481792	1.3729827755	0.0173795288038
1656.89456136	545.831819819	2578.72638118	376.0	7.63319611581	0.8296480194	0.164482160864	1910.56625805	513.249953945	2775.56562315	351.749411155	4.79743574635	0.0607270347639
1656.89456136	545.831819819	2578.72638118	376.0	12.3250826711	1.8476722782	0.366310919547	1852.87807807	677.3610623	2896.55653952	366.317399152	7.17965394964	0.090881695565
1656.89456136	545.831819819	2578.72638118	376.0	3.99880467893	0.497685408897	0.0986687963714	1657.78639689	638.8480011	2681.84461237	385.210214382	3.56202269278	0.0450888948453
1656.89456136	545.831819819	2578.72638118	376.0	4.84163081807	0.662098550543	0.131264581789	1813.41210367	523.663145942	2703.57879237	366.503542754	3.65843118905	0.0463092555576
1656.89456136	545.831819819	2578.72638118	376.0	19.5131056982	2.20065447753	0.436291530042	1989.0221722	628.497440533	3081.91598561	464.39637288	8.93312670399	0.113077553215
1656.89456136	545.831819819	2578.72638118	376.0	0.48465490569	0.382601998283	0.0758528941877	1545.87024195	655.495822297	2591.22430509	389.858240851	3.11387891097	0.0394161887465
1656.89456136	545.831819819	2578.72638118	376.0	-0.0625460552057	0.456302690685	0.0904644509685	1609.4386694	556.510592457	2577.11348956	411.1642277	3.01356852319	0.0381464370024
1656.89456136	545.831819819	2578.72638118	376.0	-7.57019196027	0.119498457046	0.023691208772	1311.6044078	630.308015019	2383.511844	441.599421175	1.58802558095	0.0201015896323
1656.89456136	545.831819819	2578.72638118	376.0	-9.75306596763	0.176975150329	0.0350862708821	1360.58106966	501.221689418	2327.2214961	465.418737021	0.75206471189	0.00951980647963
1656.89456136	545.831819819	2578.72638118	376.0	6.93206708007	1.31443268069	0.260593314966	1923.60867687	519.730903867	2757.48542374	314.145843001	5.102407717	0.0645874394557
1656.89456136	545.831819819	2578.72638118	376.0	-4.67721267262	0.250387530114	0.0496406681431	1421.17381557	572.230406677	2458.11386409	464.709641841	2.07729998949	0.0262949365758
1656.89456136	545.831819819	2578.72638118	376.0	19.6743493492	2.399843129	0.475781746432	2048.0027496	675.051868658	3086.07401818	363.019399917	10.7831364341	0.1364953979
1656.89456136	545.831819819	2578.72638118	376.0	-9.97851248331	0.202241090549	0.0400953787766	1380.04220278	545.121699955	2321.40784733	396.243944586	1.12951560797	0.0142976659237
1656.89456136	545.831819819	2578.72638118	376.0	-11.1564229257	0.312136351419	0.0618827025018	1471.787067	483.69252081	2291.03276	335.553172197	1.0012755483	0.0126743740291
1656.89456136	545.831819819	2578.72638118	376.0	6.85873225764	0.673939792406	0.133612171373	1818.80246416	481.58784789	2755.59431933	455.204007276	3.97501859298	0.0503166910504
1656.89456136	545.831819819	2578.72638118	376.0	-1.6301717729	0.435251463127	0.0862909324201	1591.25903862	586.842677631	2536.68871162	358.586995369	2.77585904775	0.0351374563007
1656.89456136	545.831819819	2578.72638118	376.0	3.59349251	0.754996454763	0.149682088573	1890.54760652	472.311859239	2671.39272054	308.533254781	3.51502792681	0.0444940243901
1656.89456136	545.831819819	2578.72638118	376.0	13.1119635397	0.791137349858	0.156847214484	1860.5505177	594.260541012	2916.84804407	462.036985365	5.97190514598	0.0755937360251
1656.89456136	545.831819819	2578.72638118	376.0	9.2852110034	1.31801491865	0.261303512818	1989.51413321	456.763006891	2818.16656688	371.889426777	5.28321430875	0.0668761304905
1656.89456136	545.831819819	2578.72638118	376.0	8.37059831824	0.709865397121	0.140734614814	1845.24065906	550.716242126	2794.58120828	398.624307094	4.63104517934	0.0586208250549
1656.89456136	545.831819819	2578.72638118	376.0	-5.06233687523	0.158165839211	0.0313572242686	1343.25171669	649.46293991	2448.18256468	455.46790808	2.09141335462	0.0264735867673
1656.89456136	545.831819819	2578.72638118	376.0	12.6910981786	0.871593883923	0.172798153038	1837.12460086	630.6313889	2905.99507798	438.239088213	6.28154421168	0.0795132178694
1656.89456136	545.831819819	2578.72638118	376.0	-18.6690987507	0.0578916463693	0.0114773287806	1260.95355905	427.958504914	2097.30140657	408.38934261	-1.94315489648	-0.0245968974238
1656.89456136	545.831819819	2578.72638118	376.0	-14.8432399162	0.187169074722	0.03710727096	1370.03122717	455.917259271	2195.95983764	370.011351202	-0.177956274296	-0.00225261106704
1656.89456136	545.831819819	2578.72638118	376.0	-4.23522358976	0.41578695352	0.0824319891991	1570.18860479	573.434020251	2469.51155317	325.888928136	2.34363160985	0.0296662229095
1656.89456136	545.831819819	2578.72638118	376.0	18.5835399675	2.1383994936	0.423949146233	1946.85228084	663.336569827	3057.94502888	447.756178212	8.83607790469	0.111849087401
1656.89456136	545.831819819	2578.72638118	376.0	-10.609328276	0.076355587853	0.0151379040153	1274.3651899	669.637885263	2305.14083406	361.137758896	1.21871475714	0.0154267690777
1656.89456136	545.831819819	2578.72638118	376.0	-6.31902854035	0.425284819957	0.0843149920613	1573.12399135	447.26530105	2415.77592518	395.386632776	1.89343461397	0.0239675267592
1656.89456136	545.831819819	2578.72638118	376.0	15.6750734879	2.3717579922	0.470213717723	2068.99215346	582.130117919	2982.94363649	331.821365109	9.04080611762	0.114440583767
1656.89456136	545.831819819	2578.72638118	376.0	-3.47940420427	0.519377089782	0.10296928822	1663.01788574	497.88369083	2489.00206706	328.100490493	2.45820477011	0.0311165160774
1656.89456136	545.831819819	2578.72638118	376.0	6.92187377458	0.501865073881	0.0994974373278	1659.28282773	678.545560406	2757.22256628	419.394178143	4.19459664838	0.0530961601061
1656.89456136	545.831819819	2578.72638118	376.0	7.56322293464	0.726724076224	0.144076938189	1870.12350648	505.495911786	2773.76120627	398.141788	4.22718015436	0.0535086095488
1656.89456136	545.831819819	2578.72638118	376.0	21.3269830146	2.4010018994	0.476011478866	2061.21143047	652.189473506	3128.69091849	415.290014517	10.7010005205	0.135455702791
1656.89456136	545.831819819	2578.72638118	376.0	-5.9288493973	0.420565884808	0.083379437908	1571.36329296	549.384406147	2425.83757767	305.089878564	2.03874119581	0.0258068505798
1656.89456136	545.831819819	2578.72638118	376.0	-12.8800422656	0.320289484826	0.0634991048426	1477.08912692	465.787118661	2246.58533337	303.709087789	0.651829506465	0.00825100641095
1656.89456136	545.831819819	2578.72638118	376.0	8.72974182487	0.826761325204	0.163909858288	1935.06970906	480.56540421	2803.84253663	388.207423363	4.72972565567	0.0598699450085
1656.89456136	545.831819819	2578.72638118	376.0	23.6331359217	2.40700238386	0.47720110703	2061.91033871	669.140268799	3188.1602919	457.109684387	11.2082146999	0.141876135442
1656.89456136	545.831819819	2578.72638118	376.0	5.20999296512	0.504577772896	0.100035244428	1663.99458842	634.002288381	2713.07784423	415.080967431	3.74073865672	0.047351122237
1656.89456136	545.831819819	2578.72638118	376.0	8.35643940282	1.09256966027	0.216607783559	1872.39739829	580.029789038	2794.21608859	341.788901264	5.53536006761	0.0700678489571
1656.89456136	545.831819819	2578.72638118	376.0	2.98672273496	0.660336343161	0.130915214742	1799.14708663	449.932678277	2655.74578828	406.666023378	3.47067483771	0.0439325928824
1656.89456136	545.831819819	2578.72638118	376.0	-5.92045211632	0.23569022617	0.0467268489632	1408.52141856	553.530883404	2426.05412057	464.001818613	1.79410549064	0.0227101960841
1656.89456136	545.831819819	2578.72638118	376.0	-15.399279149	0.142115271426	0.0281751132882	1331.46457724	507.57551311	2181.62110726	342.581016912	-0.111928761915	-0.00141681977108
1656.89456136	545.831819819	2578.72638118	376.0	-11.5070544772	0.0761715191726	0.0151014114141	1278.85250666	559.301021351	2281.99093168	443.83740367	0.475748004202	0.00602212663546
1656.89456136	545.831819819	2578.72638118	376.0	-2.17804834814	0.445100072659	0.0882434719783	1594.22654416	499.886849928	2522.56047383	428.447079747	2.63198988288	0.0333163276314
1656.89456136	545.831819819	2578.72638118	376.0	-8.13993524811	0.370994427813	0.073551631208	1523.87142178	506.603328891	2368.81972353	338.344972853	1.65175011958	0.0209082293618
1656.89456136	545.831819819	2578.72638118	376.0	14.4170497201	2.06758930547	0.409910647398	2045.05929899	468.759010713	2950.5026457	436.684335997	6.65922985055	0.0842940487412
1656.89456136	545.831819819	2578.72638118	376.0	6.17001984682	0.647246479051	0.128320079114	1797.17049477	560.237866992	2737.8343107	380.425948939	4.0147388484	0.0508194790937
1656.89456136	545.831819819	2578.72638118	376.0	-5.35074118999	0.507714160134	0.100657049987	1647.85872972	473.096116019	2440.74540653	319.790560791	2.14856200977	0.0271969874654
1656.89456136	545.831819819	2578.72638118	376.0	-4.61889451248	0.611903165773	0.121313078068	1737.91728099	415.284867047	2459.61772987	306.41558183	2.26184764055	0.0286309827918
1656.89456136	545.831819819	2578.72638118	376.0	8.82401375886	1.77473369575	0.351850455144	1841.70568501	658.207073878	2806.27355186	306.360792974	6.3316809217	0.0801478597683
1656.89456136	545.831819819	2578.72638118	376.0	12.2864549646	2.12807618683	0.421902495406	1957.66369667	608.994963143	2895.56043667	328.901776851	7.48093130422	0.0946953329648
1656.89456136	545.831819819	2578.72638118	376.0	-9.81664576538	0.0515887317962	0.0102277422276	1258.9615379	598.876108092	2325.58194708	467.744301091	0.850161390493	0.0107615365885
1656.89456136	545.831819819	2578.72638118	376.0	-13.5352532963	0.221932041707	0.0439992152471	1392.93179656	535.395135255	2229.68923367	301.362301854	0.551076433875	0.00697565106171
1656.89456136	545.831819819	2578.72638118	376.0	-12.7701540786	0.315315675238	0.0625130204675	1476.16741976	434.210771812	2249.41904904	339.040857469	0.556504571693	0.007044361667
1656.89456136	545.831819819	2578.72638118	376.0	-2.81844262524	0.494105987902	0.0979591569987	1642.52301003	531.156696581	2506.04645767	332.36675106	2.56415151612	0.0324576141281
1656.89456136	545.831819819	2578.72638118	376.0	-14.0922330623	0.122066546322	0.0242003462176	1312.17414488	578.865051263	2215.32624951	324.287053368	0.404500590043	0.00512026063346
1656.89456136	545.831819819	2578.72638118	376.0	16.1165984038	2.22666923524	0.441449095013	2014.45470968	584.357517744	2994.32935597	395.517128551	8.27243543756	0.104714372627
1656.89456136	545.831819819	2578.72638118	376.0	11.1796026766	0.756408301742	0.149961994794	1890.87573974	512.624295496	2867.01774472	463.517709482	4.90230549331	0.0620544999153
1656.89456136	545.831819819	2578.72638118	376.0	10.5508403833	2.01405051571	0.39929629574	2027.57120636	463.361720234	2850.80368559	359.870758992	5.97219308012	0.075597380761
1656.89456136	545.831819819	2578.72638118	376.0	7.94227407499	1.91030260666	0.378727717418	1997.40069211	471.916525604	2783.53589802	314.218680311	5.41446384984	0.0685375170865
1656.89456136	545.831819819	2578.72638118	376.0	10.2563312802	0.656720692209	0.130198392587	1797.0543664	597.810152061	2843.20910165	448.344583187	4.93618789554	0.0624833910828
1656.89456136	545.831819819	2578.72638118	376.0	3.70258440889	0.465180135135	0.0922244518506	1626.42479717	653.705479571	2674.20590212	394.075625377	3.53812806375	0.0447864311867
1656.89456136	545.831819819	2578.72638118	376.0	-14.8122495751	0.276843682823	0.0548857420348	1440.33565286	462.256319498	2196.75899374	294.16702138	0.189947916293	0.0024044040037
1656.89456136	545.831819819	2578.72638118	376.0	-17.1710146392	0.265488365924	0.0526344896757	1433.16801022	418.70126315	2135.93289677	284.063623394	-0.471919673241	-0.00597366674989
1656.89456136	545.831819819	2578.72638118	376.0	-3.95255069023	0.361918615419	0.0717523028191	1518.12568085	501.294987726	2476.8009138	457.380245233	2.21133406964	0.0279915705018
1656.89456136	545.831819819	2578.72638118	376.0	0.146062625706	0.514352187182	0.101973074382	1671.32853345	605.995374353	2582.49293665	305.169028843	2.89411808098	0.0366344060884
1656.89456136	545.831819819	2578.72638118	376.0	15.202761862	2.26484845679	0.449018330053	2012.54970357	606.375090445	2970.76401199	351.839217975	8.54393434376	0.108151067643
1656.89456136	545.831819819	2578.72638118	376.0	13.8012841723	2.27892876509	0.451809826544	2012.41856451	607.374474579	2934.62373708	314.830697983	8.41287131562	0.10649204197
1656.89456136	545.831819819	2578.72638118	376.0	10.7457639579	1.07151087627	0.212432766904	1799.87556823	669.896610741	2855.83023123	386.058052253	6.25969554282	0.0792366524408
1656.89456136	545.831819819	2578.72638118	376.0	8.70672638051	0.831755405623	0.164899961464	1906.97897369	524.859164076	2803.24903129	371.410893532	5.05355343707	0.063969030849
1656.89456136	545.831819819	2578.72638118	376.0	-5.04630252821	0.387512777133	0.0768264823816	1544.46087069	599.982793824	2448.59604661	304.152382101	2.18359859342	0.0276404885244
1656.89456136	545.831819819	2578.72638118	376.0	12.4893206069	1.82061601513	0.360946870564	1905.68684863	606.500320215	2900.7917865	388.60461766	6.7974531348	0.0860437105671
1656.89456136	545.831819819	2578.72638118	376.0	-16.117612648	0.150452191116	0.0298279522435	1339.24591541	478.714157632	2163.09725181	345.137178775	-0.384238948746	-0.00486378416135
1656.89456136	545.831819819	2578.72638118	376.0	-1.52704211739	0.442625966886	0.0877529672653	1601.99770437	634.400914392	2539.34814325	302.949524484	2.67627099185	0.033876847998
1656.89456136	545.831819819	2578.72638118	376.0	5.73731471593	0.740797326621	0.146867035413	1876.42419922	427.254626456	2726.67602933	422.99720366	3.85749045359	0.0488289930834
1656.89456136	545.831819819	2578.72638118	376.0	-1.78718613993	0.283772354613	0.0562593883056	1452.40521809	636.116698516	2532.63974071	444.117824109	2.72156340748	0.0344501697149
1656.89456136	545.831819819	2578.72638118	376.0	9.64141748011	0.765145790708	0.151694248752	1871.30196355	555.361567083	2827.35215726	400.688626627	5.15093234591	0.0652016752647
1656.89456136	545.831819819	2578.72638118	376.0	-7.27848348325	0.124213550023	0.0246260011941	1315.42144725	631.305840706	2391.03420745	444.306919498	1.64354304477	0.0208043423388
1656.89456136	545.831819819	2578.72638118	376.0	-6.17805109051	0.255160077351	0.0505868511799	1425.45932819	678.129433246	2419.41134787	315.822586429	2.06027447457	0.0260794237288
1656.89456136	545.831819819	2578.72638118	376.0	-2.60076067108	0.506386620033	0.100393858056	1647.36500877	434.11665687	2511.65987965	430.178214011	2.53848784732	0.032132757561
1656.89456136	545.831819819	2578.72638118	376.0	6.90021388802	0.730038668553	0.144734073861	1778.53421705	651.79342457	2756.66401707	326.336375454	5.17555019567	0.0655132936161
1656.89456136	545.831819819	2578.72638118	376.0	-10.0160476319	0.362899706288	0.0719468093355	1518.73939334	415.754340094	2320.43991855	385.946185115	1.05647024873	0.0133730411232
1656.89456136	545.831819819	2578.72638118	376.0	18.779466664	2.41583568987	0.478952357231	2063.62927607	652.827204741	3062.99744229	346.540961486	10.545428272	0.133486433823
1656.89456136	545.831819819	2578.72638118	376.0	-6.53469567952	0.344757704006	0.0683500602708	1502.62284215	473.567895174	2410.21445977	434.023722439	1.72536799933	0.0218401012573
1656.89456136	545.831819819	2578.72638118	376.0	9.86400954958	0.618543764106	0.122629612233	1737.94880429	678.615563029	2833.09219768	416.527830365	5.38520255645	0.0681671209677
1656.89456136	545.831819819	2578.72638118	376.0	1.32883450459	0.413503494986	0.0819792813216	1570.8922108	591.947292173	2612.99338712	450.153884146	3.19804312475	0.0404815585411
1656.89456136	545.831819819	2578.72638118	376.0	-5.15129696195	0.268946970679	0.053320176582	1437.94422349	619.558373223	2445.88852745	388.385930743	2.21252847806	0.0280066895957
1656.89456136	545.831819819	2578.72638118	376.0	0.205675825701	0.624119505343	0.12373503278	1768.89322519	498.80242444	2584.03019796	316.334548335	2.95599868996	0.0374177049363
1656.89456136	545.831819819	2578.72638118	376.0	-5.48028217784	0.25680960457	0.0509138787807	1426.8676886	595.742820532	2437.4048989	414.794389764	2.08824622689	0.0264334965429
1656.89456136	545.831819819	2578.72638118	376.0	-0.518520223563	0.535838355343	0.106232822233	1689.91498985	580.385455584	2565.35516339	295.054717957	2.7747096096	0.0351229064506
1656.89456136	545.831819819	2578.72638118	376.0	-0.850251809759	0.526811134219	0.104443127323	1681.76121224	591.654981997	2556.80071346	283.384519217	2.68306105102	0.0339627981141
1656.89456136	545.831819819	2578.72638118	376.0	13.3692661727	2.09705121317	0.415751628305	1961.38890505	597.633397263	2923.48317495	364.460872639	7.46727030975	0.0945224089841
1656.89456136	545.831819819	2578.72638118	376.0	2.39533100992	0.703920668038	0.139556040452	1837.35931816	425.642589747	2640.49541385	377.493505948	3.38809303241	0.0428872535748
1656.89456136	545.831819819	2578.72638118	376.0	14.4568558009	2.06804960724	0.410001904686	2029.72008052	491.69289858	2951.52913561	430.116156514	6.81476107585	0.0862627984285
1656.89456136	545.831819819	2578.72638118	376.0	13.5871947926	2.13194466266	0.422669441448	1989.94854233	567.496167773	2929.10295776	371.658247664	7.39576627909	0.093617294672
1656.89456136	545.831819819	2578.72638118	376.0	13.014410945	2.0491817311	0.406261247245	1906.55507614	661.35100299	2914.33242958	346.426350451	7.70766500262	0.09756537978
1656.89456136	545.831819819	2578.72638118	376.0	8.06431664135	0.620490726499	0.12301560795	1773.70902959	575.851386925	2786.68304188	437.122625361	4.20749830798	0.053259472253
1656.89456136	545.831819819	2578.72638118	376.0	0.906195585287	0.462671013876	0.0917270051301	1622.1751717	629.676569026	2602.09468581	350.242945081	3.11642026242	0.0394483577521
1656.89456136	545.831819819	2578.72638118	376.0	-7.00240962866	0.212652943455	0.0421595843487	1389.17569478	547.016301309	2398.15339677	461.961400678	1.54589095311	0.0195682399128
1656.89456136	545.831819819	2578.72638118	376.0	15.1546056416	1.48718665317	0.294842714744	1871.58130845	628.5222471	2969.52219483	469.418639274	6.96598806712	0.0881770641408
1656.89456136	545.831819819	2578.72638118	376.0	5.72172548288	0.713658377394	0.141486593456	1841.79702716	549.382995105	2726.27402567	335.094003403	4.25292720744	0.0538345216132
1656.89456136	545.831819819	2578.72638118	376.0	-9.08846001582	0.409135785495	0.0811133595351	1557.89990537	418.543964987	2344.35986511	367.915994752	1.35269899026	0.0171227720286
1656.89456136	545.831819819	2578.72638118	376.0	13.0032309992	1.025300294	0.20327127161	1980.29724378	475.497107953	2914.04412937	458.249777631	5.75227336672	0.0728135869205
1656.89456136	545.831819819	2578.72638118	376.0	18.343266593	2.17359381339	0.430926608524	1956.69110322	664.835458247	3051.74903599	430.222474523	8.99608985318	0.113874555104
1656.89456136	545.831819819	2578.72638118	376.0	7.19107868138	1.33532927202	0.264736176055	1830.75213408	626.644201897	2764.16462423	306.768288258	5.56375412236	0.0704272673717
1656.89456136	545.831819819	2578.72638118	376.0	-7.54323299002	0.435394111783	0.0863192132798	1580.49539857	474.270473251	2384.20704208	329.441170257	1.76217161474	0.0223059698069
1656.89456136	545.831819819	2578.72638118	376.0	6.70905232677	0.499562382603	0.0990409164558	1659.06127064	642.375945962	2751.73448346	450.297266864	3.93831909115	0.0498521403943
1656.89456136	545.831819819	2578.72638118	376.0	-2.2377818444	0.410913015825	0.0814657049614	1568.44607225	596.949258702	2521.02011041	355.624779459	2.68535130472	0.0339917886674
1656.89456136	545.831819819	2578.72638118	376.0	3.91091054708	0.554982880069	0.110028326739	1711.66908264	592.783772742	2679.57806321	375.12520782	3.53641778088	0.0447647820364
1656.89456136	545.831819819	2578.72638118	376.0	-5.48253291192	0.318416712043	0.0631278176137	1479.71619226	511.474203311	2437.34685863	446.156463053	1.9351078527	0.0244950361102
1656.89456136	545.831819819	2578.72638118	376.0	9.97490493094	0.623406809935	0.1235937371	1750.25769347	661.016165592	2835.95188614	424.678027069	5.28061318833	0.0668432049156
1656.89456136	545.831819819	2578.72638118	376.0	-11.7654674674	0.155410121343	0.0308108884501	1336.65705357	632.272273497	2275.32716773	306.397840669	1.0151457441	0.0128499461278
1656.89456136	545.831819819	2578.72638118	376.0	6.47144091129	0.71095074155	0.140949790157	1847.64019305	434.57261282	2745.60713521	463.394329336	3.93800882136	0.0498482129286
1656.89456136	545.831819819	2578.72638118	376.0	-2.08360636317	0.416848187644	0.0826423845447	1577.23404273	642.46677506	2524.99587422	305.295056421	2.61260114375	0.0330709005537
1656.89456136	545.831819819	2578.72638118	376.0	6.44491295137	0.529571606072	0.104990405645	1684.38309078	662.143270775	2744.9230517	398.396690153	4.18316447038	0.0529514489922
1656.89456136	545.831819819	2578.72638118	376.0	-4.82168226056	0.416086894765	0.0824914541564	1565.68371781	454.518196218	2454.38838871	434.186474682	2.08990730769	0.0264545228821
1656.89456136	545.831819819	2578.72638118	376.0	4.67849714362	0.766966405478	0.152055195376	1902.34766075	467.465931796	2699.37202127	329.558428722	3.72641169175	0.04716976825
1656.89456136	545.831819819	2578.72638118	376.0	-1.91546979153	0.555927893006	0.110215680612	1693.45548649	433.893148935	2529.33165635	401.983020918	2.71482074283	0.0343648195295
1656.89456136	545.831819819	2578.72638118	376.0	-14.6201032526	0.257472841827	0.0510453691171	1424.03767957	478.349567235	2201.71392165	299.326674843	0.240376193577	0.00304273662756
1656.89456136	545.831819819	2578.72638118	376.0	1.40293425756	0.608721847663	0.120682364723	1754.23288615	497.824829829	2614.90421699	362.846501018	3.21032932125	0.0406370800158
1656.89456136	545.831819819	2578.72638118	376.0	7.22614502452	0.476136493145	0.0943966084743	1637.14298096	679.266196198	2765.06888927	448.659712114	4.05997867644	0.0513921351448
1656.89456136	545.831819819	2578.72638118	376.0	8.7577443507	1.45210453719	0.28788749746	1901.76900453	562.271206849	2804.56464515	340.524433773	5.69110654949	0.0720393234113
1656.89456136	545.831819819	2578.72638118	376.0	13.9052937119	1.70533514629	0.338091821231	1867.45225811	645.941078381	2937.30585851	423.912522027	7.05898696676	0.0893542654021
1656.89456136	545.831819819	2578.72638118	376.0	7.95503274065	0.550788644653	0.109196797116	1705.86791321	641.509084073	2783.8649091	436.487911818	4.3137760181	0.0546047597228
1656.89456136	545.831819819	2578.72638118	376.0	3.20451308796	0.517508473066	0.102598824954	1667.13249657	533.733283087	2661.36200557	460.496225913	3.45872671747	0.043781350854
1656.89456136	545.831819819	2578.72638118	376.0	7.68905592501	1.75585606199	0.348107863202	1952.56672749	512.177595547	2777.00609479	312.261771751	5.42650618028	0.0686899516491
1656.89456136	545.831819819	2578.72638118	376.0	6.3005736385	0.595010751323	0.117964066479	1742.15434574	625.498994187	2741.20093577	373.547595839	4.28193159161	0.0542016657165
1656.89456136	545.831819819	2578.72638118	376.0	-13.6682169266	0.193709452569	0.0384039358781	1375.58507623	453.595974622	2226.26046546	397.079414603	-0.00100759277603	-1.27543389371e-05
1656.89456136	545.831819819	2578.72638118	376.0	-14.2945750959	0.122037659141	0.0241946191794	1316.39335627	468.854114039	2210.10840211	424.860931794	-0.399212710835	-0.00505332545361
1656.89456136	545.831819819	2578.72638118	376.0	-4.61955973762	0.428218648069	0.0848966391889	1578.70310164	523.700017411	2459.60057553	357.197456482	2.29184709201	0.0290107226837
1656.89456136	545.831819819	2578.72638118	376.0	-5.36296768661	0.435851486054	0.0864098901773	1583.79959612	492.780128131	2440.43011863	363.850394378	2.15055025866	0.0272221551729
1656.89456136	545.831819819	2578.72638118	376.0	-5.03834186127	0.306125863634	0.060691091125	1470.94627423	615.730103252	2448.80133043	362.124952954	2.24961963624	0.0284761979271
1656.89456136	545.831819819	2578.72638118	376.0	-3.79300449168	0.575507791464	0.11409750029	1713.25764649	479.797665093	2480.91517372	287.859862134	2.32449329748	0.0294239657909
1656.89456136	545.831819819	2578.72638118	376.0	-11.908386838	0.266007840669	0.0527374783246	1428.94670583	554.052394882	2271.64166822	288.642567508	0.932589098488	0.0118049252973
1656.89456136	545.831819819	2578.72638118	376.0	-9.43643687803	0.447002474903	0.0886206334066	1587.72715302	436.206853874	2335.38649397	311.452487075	1.38891617176	0.017581217364
1656.89456136	545.831819819	2578.72638118	376.0	-14.7939286175	0.137712651132	0.0273022702482	1328.42508184	504.918900767	2197.23144111	363.887458502	-0.0556082748684	-0.000703902213525
1656.89456136	545.831819819	2578.72638118	376.0	13.0981417957	1.93802952518	0.384224727435	1920.98325119	609.714147667	2916.49161911	385.794220263	7.09659404352	0.0898303043484
1656.89456136	545.831819819	2578.72638118	376.0	6.52652059559	1.92238079706	0.381122283319	2000.20937861	458.9134468	2747.02748955	287.904664141	5.06691355924	0.0641381463195
1656.89456136	545.831819819	2578.72638118	376.0	-15.5920043029	0.104349138534	0.0206877752844	1299.6108626	549.898361436	2176.65125287	327.142028836	-0.0384452530845	-0.000486648773221
1656.89456136	545.831819819	2578.72638118	376.0	-6.92529569821	0.222030911733	0.044018816759	1396.49712393	623.192382378	2400.14195404	380.452447733	1.89656624925	0.0240071677121
1656.89456136	545.831819819	2578.72638118	376.0	4.69068672758	0.542567220686	0.107566855806	1699.10728725	595.759908706	2699.68635729	404.81916133	3.66837979612	0.0464351872927
1656.89456136	545.831819819	2578.72638118	376.0	14.7890226496	2.37119854271	0.470102803867	2057.19853921	600.449566877	2960.09480977	302.44670368	9.08572403673	0.115009165022
1656.89456136	545.831819819	2578.72638118	376.0	4.81395417808	0.738101424533	0.146332558393	1835.51005436	568.575428975	2702.86508755	298.77960422	4.32397651963	0.0547338799953
1656.89456136	545.831819819	2578.72638118	376.0	-0.982104325137	0.371202432983	0.0735928693464	1531.67450758	605.67207872	2553.40059786	416.05401156	2.87887385547	0.0364414412085
1656.89456136	545.831819819	2578.72638118	376.0	12.7294680198	1.88213979096	0.373144288454	2021.92379821	464.130489579	2906.98453119	420.930243406	6.14823231328	0.0778257254845
1656.89456136	545.831819819	2578.72638118	376.0	12.5472174574	2.11310735118	0.418934843613	1921.48598642	661.52624177	2902.28478786	319.272559678	7.8637464489	0.0995410942899
1656.89456136	545.831819819	2578.72638118	376.0	3.03362514813	0.450840719797	0.0893815860025	1612.13058493	651.843696935	2656.95527318	392.980991322	3.45300571594	0.0437089331132
1656.89456136	545.831819819	2578.72638118	376.0	0.579562983997	0.617209300447	0.12236504767	1751.32627626	421.270571133	2593.67172475	421.074877354	3.10948921924	0.0393606230283
1656.89456136	545.831819819	2578.72638118	376.0	-18.7509131895	0.159066375711	0.0315357604502	1346.5730328	447.28462351	2095.19163605	301.333979746	-1.01397301895	-0.0128351015057
1656.89456136	545.831819819	2578.72638118	376.0	-21.0218972043	0.0702683333735	0.0139310732303	1274.60767332	439.885278011	2036.62917215	322.136220821	-1.99213332378	-0.0252168775162
1656.89456136	545.831819819	2578.72638118	376.0	15.9405540773	1.91672052228	0.380000103544	1965.07476705	558.121970622	2989.78965448	466.592916808	7.13243980081	0.0902840481115
1656.89456136	545.831819819	2578.72638118	376.0	4.16757623189	0.573154876218	0.113631022248	1719.02006321	502.313645103	2686.19676893	464.863060617	3.59501547663	0.0455065250206
1656.89456136	545.831819819	2578.72638118	376.0	-0.117881266527	0.682526174653	0.135314467616	1819.51983068	459.573944522	2575.68654586	296.592770659	2.86669524388	0.0362872815681
1656.89456136	545.831819819	2578.72638118	376.0	11.8509627451	0.892305784798	0.176904398255	1963.62857655	476.801726162	2884.33028391	443.899981202	5.36107220074	0.0678616734271
1656.89456136	545.831819819	2578.72638118	376.0	-15.5598358701	0.074824632577	0.0148343839368	1278.24373413	527.78528134	2177.48078873	371.451773259	-0.303537487717	-0.00384224667997
1656.89456136	545.831819819	2578.72638118	376.0	5.00585223528	0.536634323558	0.106390627192	1688.56223961	556.900820525	2707.81361338	462.350553247	3.71245043755	0.0469930435133
1656.89456136	545.831819819	2578.72638118	376.0	12.1526465328	1.23794242142	0.245428711623	1889.42515331	585.860829698	2892.10988334	416.823900324	6.26232355342	0.0792699183977
1656.89456136	545.831819819	2578.72638118	376.0	-7.46971074037	0.227448208992	0.045092824939	1399.98267373	669.930792298	2386.10297972	316.189513691	1.84614804821	0.0233689626356
1656.89456136	545.831819819	2578.72638118	376.0	-19.4888691488	0.0310475585013	0.0061553446672	1243.39908526	533.159025275	2076.16177105	299.603660516	-1.10813956756	-0.0140270831336
1656.89456136	545.831819819	2578.72638118	376.0	12.1266775164	1.92724029791	0.382085705375	1904.59233942	624.43338954	2891.44021346	362.414484502	7.0082809419	0.0887124169861
1656.89456136	545.831819819	2578.72638118	376.0	8.73590018197	2.07129958441	0.410646230057	1974.81558862	538.680518878	2804.00134381	290.505236315	6.1777263702	0.0781990679772
1656.89456136	545.831819819	2578.72638118	376.0	16.7282106466	2.43256765086	0.482269558061	2064.57678305	659.968462499	3010.10116223	285.555916676	10.4816350446	0.132678924615
1656.89456136	545.831819819	2578.72638118	376.0	14.8323882933	1.79263103931	0.355398699309	1933.15168985	578.476524408	2961.21309106	449.584876806	6.94625697877	0.0879273035287
1656.89456136	545.831819819	2578.72638118	376.0	-1.75784743529	0.417119478171	0.0826961693439	1568.3359184	501.503426313	2533.39630563	463.556960915	2.62343088292	0.0332079858597
1656.89456136	545.831819819	2578.72638118	376.0	-14.4174662651	0.129983446606	0.0257699140774	1318.95640927	564.32551177	2206.93937511	323.657454062	0.30755902288	0.00389315218836
1656.89456136	545.831819819	2578.72638118	376.0	-3.87520190512	0.416741462237	0.0826212256616	1568.87697486	528.778850503	2478.79552733	381.139701972	2.40861149157	0.0304887530579
1656.89456136	545.831819819	2578.72638118	376.0	6.04059334409	0.7149037274	0.141733490761	1859.46503659	507.099866292	2734.49675533	367.931852446	3.96445715216	0.050183001926
1656.89456136	545.831819819	2578.72638118	376.0	6.55910646982	0.701651754069	0.139106216112	1839.16826657	439.495373799	2747.86779009	469.204149726	3.94299432935	0.0499113206247
1656.89456136	545.831819819	2578.72638118	376.0	-3.87789280864	0.417535192306	0.0827785868966	1570.99512399	554.180262354	2478.72613629	353.550749947	2.42115490816	0.030647530483
1656.89456136	545.831819819	2578.72638118	376.0	-4.45026237571	0.302731716138	0.0600181832152	1466.54155368	552.704785419	2463.96629127	444.719952173	2.18161719183	0.0276154074915
1656.89456136	545.831819819	2578.72638118	376.0	0.677325488844	0.664762984073	0.131792819999	1801.52792351	447.931065655	2596.19275225	346.733763086	3.10468894932	0.039299860118
1656.89456136	545.831819819	2578.72638118	376.0	-20.4336175354	0.139717479984	0.0276997382998	1331.67172174	423.536673141	2051.79929517	296.590900284	-1.6042529359	-0.0203069991886
1656.89456136	545.831819819	2578.72638118	376.0	13.6786074284	1.48984801264	0.295370343505	1866.35139899	629.341580943	2931.46023952	435.767259583	6.78129852172	0.0858392217939
1656.89456136	545.831819819	2578.72638118	376.0	4.40336333132	0.621643826532	0.123244216204	1771.90978023	525.061187867	2692.27707307	395.30610497	3.63279014042	0.0459846853218
1656.89456136	545.831819819	2578.72638118	376.0	-2.61278332869	0.54705004709	0.108455600137	1683.23758823	410.191551753	2511.3498482	417.920708225	2.56318876008	0.0324454273427
1656.89456136	545.831819819	2578.72638118	376.0	-0.0685097766303	0.596618287049	0.118282769042	1742.96300429	511.353677757	2576.9597015	322.643019455	2.93363496102	0.0371346197598
1656.89456136	545.831819819	2578.72638118	376.0	11.5430245726	0.701896488445	0.139154736012	1832.22149553	581.331127623	2876.38940102	462.836777873	5.23458174106	0.0662605283679
1656.89456136	545.831819819	2578.72638118	376.0	-11.2563512553	0.287926078501	0.0570828863008	1451.67575499	488.387914132	2288.4558818	348.392212686	0.946206192121	0.0119772935712
1656.89456136	545.831819819	2578.72638118	376.0	3.54996102222	0.698048018748	0.138391756294	1818.06967011	565.441065008	2670.27016259	286.759427469	3.89498012614	0.0493035459005
1656.89456136	545.831819819	2578.72638118	376.0	11.5117041123	1.93016265816	0.382665078937	1988.35693991	509.097576778	2875.58173205	378.12721536	6.26685997739	0.079327341486
1656.89456136	545.831819819	2578.72638118	376.0	9.91532817278	2.07059226071	0.410505999347	1926.19677925	618.911046601	2834.41556456	289.307738702	6.92071881398	0.08760403562
1656.89456136	545.831819819	2578.72638118	376.0	-11.2582275493	0.171920453035	0.0340841500863	1354.5812377	556.261085515	2288.40749731	377.565174096	0.902648239008	0.011425927076
1656.89456136	545.831819819	2578.72638118	376.0	-13.5841642435	0.126134544341	0.0250068486005	1319.5336111	465.271468839	2228.42795417	443.622874234	-0.328853946269	-0.00416270818062
1656.89456136	545.831819819	2578.72638118	376.0	-5.18571647073	0.215815348248	0.0427865480269	1391.94961698	636.891559751	2445.0009425	416.159765769	2.16855922323	0.0274501167498
1656.89456136	545.831819819	2578.72638118	376.0	3.47190888569	0.595812849431	0.118123086723	1735.66358958	628.78450965	2668.25741155	303.809312321	3.8614127801	0.0488786427861
1656.89456136	545.831819819	2578.72638118	376.0	-15.9770175855	0.0477300896703	0.00946274577127	1254.50031685	462.864632236	2166.72281378	449.357864692	-1.24982155322	-0.0158205259901
1656.89456136	545.831819819	2578.72638118	376.0	-14.6466359835	0.25229472928	0.0500187805868	1422.77956101	449.348604031	2201.02971512	328.901550084	0.10217032835	0.00129329529557
1656.89456136	545.831819819	2578.72638118	376.0	-5.01074225064	0.534204856721	0.105908972387	1670.05106681	426.737264669	2449.51304887	352.724717395	2.21550866896	0.0280444135312
1656.89456136	545.831819819	2578.72638118	376.0	7.15214141565	0.634546215752	0.125802183932	1784.56712009	524.468435305	2763.16053869	454.124983297	4.00103180658	0.0506459722352
1656.89456136	545.831819819	2578.72638118	376.0	2.24320431256	0.485023635585	0.0961585320351	1645.10990295	663.701274115	2636.57248258	327.76130551	3.31691289311	0.0419862391533
1656.89456136	545.831819819	2578.72638118	376.0	18.1224199805	2.09785106827	0.415910203859	1929.28757097	670.651938706	3046.05400613	446.114496458	8.66330441041	0.109662081144
1656.89456136	545.831819819	2578.72638118	376.0	-19.382760008	0.115613543331	0.0229210038325	1310.74543805	412.265268809	2078.89803546	355.887328595	-1.72644724334	-0.0218537625739
1656.89456136	545.831819819	2578.72638118	376.0	10.9550078992	2.0500614462	0.406435655472	2022.77573113	479.603008484	2861.22605994	358.847320328	6.19261980751	0.0783875925001
1656.89456136	545.831819819	2578.72638118	376.0	-4.56644027808	0.431026461347	0.0854533032012	1578.92840468	427.130865269	2460.97038105	454.911111104	2.05416140419	0.026002043091
1656.89456136	545.831819819	2578.72638118	376.0	-9.23572041098	0.427228810024	0.084700398498	1571.13135566	452.037291066	2340.56242245	317.393775726	1.43028726491	0.0181049020875
1656.89456136	545.831819819	2578.72638118	376.0	-11.8115483936	0.254684496885	0.0504925648067	1419.9040417	557.61886784	2274.13886673	296.615957193	0.954973935154	0.0120882776602
1656.89456136	545.831819819	2578.72638118	376.0	3.18662509802	0.571692362975	0.113341071169	1703.65134079	666.017551758	2660.90072326	291.231830709	3.9633734417	0.0501692840721
1656.89456136	545.831819819	2578.72638118	376.0	9.09868906746	1.38966205998	0.275507942105	2000.46176355	444.47293815	2813.35667651	368.421974804	5.22355532396	0.0661209534678
1656.89456136	545.831819819	2578.72638118	376.0	-8.07301691043	0.288357073552	0.0571683333767	1454.29865956	466.580236478	2370.54536436	449.666468317	1.27018158856	0.0160782479565
1656.89456136	545.831819819	2578.72638118	376.0	-15.6036484936	0.0632247049047	0.0125346361825	1264.11024443	608.283296463	2176.35098105	303.957440158	0.109208473703	0.00138238574307
1656.89456136	545.831819819	2578.72638118	376.0	4.05765048048	0.578432143205	0.114677268677	1730.13430296	545.394639983	2683.36208458	407.833141634	3.59383378118	0.0454915668503
1656.89456136	545.831819819	2578.72638118	376.0	5.51729167732	0.595571391445	0.118075216385	1743.89116449	519.318197997	2721.00223719	457.792874703	3.78742669294	0.0479421100372
1656.89456136	545.831819819	2578.72638118	376.0	3.50436881906	0.732623773424	0.145246584739	1874.5242069	459.836347679	2669.09446441	334.733909834	3.44125170685	0.043560148188
1656.89456136	545.831819819	2578.72638118	376.0	3.19194442576	0.528746166984	0.104826757927	1684.02592899	583.664672648	2661.03789416	393.34729253	3.46920674362	0.0439140094129
1656.89456136	545.831819819	2578.72638118	376.0	13.3218294407	1.73809857592	0.344587346535	2015.45369352	462.660285362	2922.25991143	444.145932547	6.10453734217	0.0772726245844
1656.89456136	545.831819819	2578.72638118	376.0	-3.50864969332	0.454809257411	0.0901683698278	1602.51984654	495.049665227	2488.24790592	390.678394156	2.45544126699	0.0310815350253
1656.89456136	545.831819819	2578.72638118	376.0	12.454341887	2.09084781338	0.41452177109	1909.8062692	669.495031538	2899.88978103	320.588480286	7.82092245295	0.0989990183918
1656.89456136	545.831819819	2578.72638118	376.0	-13.42944526	0.219365320806	0.0434903490892	1391.31577799	533.089455301	2232.41773342	308.012500128	0.562695284688	0.00712272512263
1656.89456136	545.831819819	2578.72638118	376.0	-14.0202823798	0.147426559895	0.029228104658	1334.484934	539.224006525	2217.18166074	343.472720215	0.310769635851	0.00393379285887
1656.89456136	545.831819819	2578.72638118	376.0	0.799418761864	0.437120311707	0.0866614416548	1597.82707416	640.508705116	2599.34120369	361.005424414	3.12301224795	0.039531800607
1656.89456136	545.831819819	2578.72638118	376.0	-3.50384601683	0.24988931901	0.0495418951248	1421.77878382	627.634079518	2488.37177959	438.958916252	2.42419782798	0.0306860484555
1656.89456136	545.831819819	2578.72638118	376.0	-4.70098368799	0.22551849502	0.0447102488144	1400.56404679	649.784455449	2457.50087465	407.152372407	2.28392593482	0.0289104548711
1656.89456136	545.831819819	2578.72638118	376.0	-9.66169018529	0.202991288768	0.0402441095891	1380.72591432	546.707300669	2329.57782751	402.144612518	1.18307311859	0.0149756090961
1656.89456136	545.831819819	2578.72638118	376.0	-17.4383837163	0.0572951449629	0.0113590691838	1258.6828801	422.99588241	2129.03817984	447.359417326	-1.8953725898	-0.0239920580987
1656.89456136	545.831819819	2578.72638118	376.0	-13.616075411	0.0525965311346	0.0104275438411	1260.31808254	507.38710095	2227.60505248	459.899868992	-0.408446686068	-0.00517021121605
1656.89456136	545.831819819	2578.72638118	376.0	-11.4632540655	0.250553888858	0.0496736496546	1417.00544726	561.201603952	2283.12042445	304.913373237	1.0276418971	0.0130081252798
1656.89456136	545.831819819	2578.72638118	376.0	2.86158260303	0.651754924708	0.129213902599	1801.74496431	518.108130887	2652.51876669	332.665671491	3.33060471661	0.0421595533749
1656.89456136	545.831819819	2578.72638118	376.0	-5.07615696957	0.510636277117	0.101236375321	1652.77411744	504.392527146	2447.82618226	290.659537675	2.13745712222	0.0270564192686
1656.89456136	545.831819819	2578.72638118	376.0	-15.9049623037	0.0696395451286	0.0138064125949	1271.33377698	443.741359269	2168.58092234	453.505786093	-1.31037117727	-0.0165869769274
1656.89456136	545.831819819	2578.72638118	376.0	8.68629551272	0.624160521703	0.123743164493	1774.88762852	588.717819406	2802.72217512	439.116727192	4.42295649558	0.0559867910832
1656.89456136	545.831819819	2578.72638118	376.0	-15.3129032106	0.19091157564	0.0378492418001	1369.03972091	508.379525852	2183.84850637	306.4292596	0.0667855527078	0.000845386743136
1656.89456136	545.831819819	2578.72638118	376.0	-13.8128722588	0.0671289732406	0.0133086782793	1268.89683444	609.785596055	2222.53020025	343.847769749	0.446733342767	0.00565485244009
1656.89456136	545.831819819	2578.72638118	376.0	17.0105705923	2.25199358333	0.44646978258	2031.77577268	572.569359605	3017.38245264	413.03732035	8.40637960351	0.106409868399
1656.89456136	545.831819819	2578.72638118	376.0	-10.358189935	0.123830678305	0.0245500948265	1310.90926337	675.567635993	2311.61700472	325.140105353	1.32732103703	0.0168015321144
1656.89456136	545.831819819	2578.72638118	376.0	-8.44866044485	0.293054331771	0.0580995899626	1456.75777536	525.368938253	2360.85854544	378.731831824	1.52519001935	0.0193062027765
1656.89456136	545.831819819	2578.72638118	376.0	12.1322900522	1.90113404777	0.376910001541	1950.98521783	557.809908854	2891.5849454	382.789818716	6.59230167603	0.0834468566586
1656.89456136	545.831819819	2578.72638118	376.0	-4.36701338394	0.473901285841	0.0939534666616	1618.69750019	479.170545341	2466.11305498	368.245009455	2.32311085416	0.0294064665083
1656.89456136	545.831819819	2578.72638118	376.0	2.36356533083	0.599549913129	0.118863979605	1749.91883442	587.448912481	2639.67626391	302.308517001	3.35809135878	0.0425074855542
1656.89456136	545.831819819	2578.72638118	376.0	-5.95699945177	0.318328842356	0.0631103969778	1480.89635007	604.910736914	2425.11166479	339.304577813	2.08755793389	0.0264247839733
1656.89456136	545.831819819	2578.72638118	376.0	12.925627486	2.02725337972	0.401913834203	1919.93722291	633.546024048	2912.0429471	358.559700143	7.43402654681	0.0941016018583
1656.89456136	545.831819819	2578.72638118	376.0	0.290113030614	0.455157014575	0.090237314547	1613.44124527	614.796913505	2586.20760244	357.969443666	3.04752602321	0.0385762787748
1656.89456136	545.831819819	2578.72638118	376.0	-18.2526263439	0.183751881842	0.0364297941797	1366.17249547	446.715216713	2108.04109039	295.153378211	-0.819413009598	-0.0103723165772
1656.89456136	545.831819819	2578.72638118	376.0	-7.14245213513	0.260096344957	0.051565492656	1428.92537392	590.169972189	2394.54208371	375.446737599	1.84172874136	0.0233130220426
1656.89456136	545.831819819	2578.72638118	376.0	-9.39892118271	0.16038156191	0.0317965031543	1346.64697334	520.723116005	2336.3539211	468.983831756	0.853200013318	0.0108000001686
1656.89456136	545.831819819	2578.72638118	376.0	10.0194975317	2.10243595189	0.416819181579	1990.55272805	534.006455597	2837.1018073	312.542623648	6.47690833539	0.0819861814606
1656.89456136	545.831819819	2578.72638118	376.0	7.4288651863	0.802124168407	0.159025410073	1937.83131358	421.371878867	2770.29648756	411.093295115	4.07310393536	0.0515582776628
1656.89456136	545.831819819	2578.72638118	376.0	4.30236847344	0.595805628523	0.118121655139	1742.0238028	502.231848889	2689.67269202	445.417040337	3.63068582683	0.0459580484409
1656.89456136	545.831819819	2578.72638118	376.0	17.040420805	2.04133430168	0.404705452355	1939.74359048	628.205718817	3018.15220795	450.20289865	8.00352995443	0.101310505752
1656.89456136	545.831819819	2578.72638118	376.0	-14.0735194221	0.192157168027	0.0380961871585	1371.08710111	511.851782446	2215.80882309	332.869939528	0.308624260605	0.00390663621018
1656.89456136	545.831819819	2578.72638118	376.0	-9.59922993826	0.40105300384	0.0795109048057	1547.52826967	480.667804731	2331.18850637	302.992431972	1.36913993281	0.0173308852254
1656.89456136	545.831819819	2578.72638118	376.0	10.2460041723	2.1139332526	0.41909858299	1944.10993148	610.162021137	2842.94279379	288.670841175	7.06245129245	0.089398117626
1656.89456136	545.831819819	2578.72638118	376.0	3.23694867443	0.601350815103	0.119221018062	1752.80412865	538.31398968	2662.1984306	371.08031227	3.45341447508	0.0437141072796
1656.89456136	545.831819819	2578.72638118	376.0	11.1996332415	2.24628206164	0.445337442831	2017.96939005	558.430546718	2867.53427818	291.134341414	7.36968960859	0.0932872102353
1656.89456136	545.831819819	2578.72638118	376.0	5.07713848381	0.490198584051	0.0971844932695	1650.4022685	668.324404295	2709.65189067	390.92521788	3.79927911315	0.0480921406728
1656.89456136	545.831819819	2578.72638118	376.0	5.05002069447	0.686179127486	0.136038685069	1821.91301827	431.62120679	2708.95259709	455.418372029	3.74789648632	0.0474417276749
1656.89456136	545.831819819	2578.72638118	376.0	8.52041699929	0.654595280754	0.129777018389	1776.08042408	635.818819735	2798.44462213	386.545378317	5.06679872223	0.0641366926865
1656.89456136	545.831819819	2578.72638118	376.0	-8.08075436148	0.283978014901	0.0563001615585	1448.86731203	555.073899899	2370.34583667	366.404624732	1.64930226292	0.0208772438344
1656.89456136	545.831819819	2578.72638118	376.0	13.1301779191	1.9843738214	0.393412732236	1888.02033171	667.48896969	2917.31774308	361.808441679	7.56811862979	0.0957989699973
1656.89456136	545.831819819	2578.72638118	376.0	7.36575477887	0.730131562753	0.144752490633	1867.61591984	436.155176986	2768.66904284	464.89794601	4.0563971367	0.0513467991988
1656.89456136	545.831819819	2578.72638118	376.0	-4.66370200879	0.411067178469	0.0814962685307	1562.23517344	503.999619847	2458.46226714	392.227473855	2.2463718385	0.0284350865633
1656.89456136	545.831819819	2578.72638118	376.0	10.7704602103	0.710297929356	0.140820366645	1838.02592338	576.495734136	2856.46708	441.945422483	5.1627263942	0.0653509670152
1656.89456136	545.831819819	2578.72638118	376.0	-4.49903675998	0.439370940708	0.0871076409016	1586.71998453	462.486604009	2462.70853335	413.501944818	2.22047085208	0.0281072259757
1656.89456136	545.831819819	2578.72638118	376.0	5.90976103237	0.644415084594	0.127758740007	1789.44106442	580.473254151	2731.12294799	361.208629417	4.14084171229	0.0524157178771
1656.89456136	545.831819819	2578.72638118	376.0	7.04198999137	0.706969838278	0.140160554774	1832.29673925	569.381053581	2760.32003485	358.642242015	4.59112496154	0.0581155058422
1656.89456136	545.831819819	2578.72638118	376.0	-8.05078104593	0.131203320159	0.026011760539	1321.69866521	595.191308847	2371.11876646	454.228792404	1.38040836369	0.017473523591
1656.89456136	545.831819819	2578.72638118	376.0	5.18493044325	0.777886486109	0.154220159815	1902.40112269	484.093455592	2712.43155037	325.936972087	3.97713776809	0.0503435160518
1656.89456136	545.831819819	2578.72638118	376.0	-7.2104623349	0.364518170277	0.0722676784848	1520.32792464	435.819983686	2392.78828675	436.640378427	1.52959144593	0.0193619170371
1656.89456136	545.831819819	2578.72638118	376.0	-11.4495580561	0.1693934409	0.0335831564036	1354.99156274	462.205781506	2283.47360706	466.276262814	0.174688951772	0.00221125255407
1656.89456136	545.831819819	2578.72638118	376.0	15.2389284496	2.07947354188	0.412266760879	2005.95274647	533.493153145	2971.69664932	432.250749703	7.22293558721	0.091429564395
1656.89456136	545.831819819	2578.72638118	376.0	-2.22766022	0.632197529918	0.125336544393	1766.17344298	451.796474543	2521.28111941	303.311201886	2.60415951112	0.0329640444445
1656.89456136	545.831819819	2578.72638118	376.0	-12.7367167356	0.0719894024859	0.0142722843945	1274.42948144	589.954906519	2250.28130663	385.896918671	0.521576846693	0.00660223856573
1656.89456136	545.831819819	2578.72638118	376.0	-2.55844719811	0.339975660637	0.067401994575	1500.87621775	575.400433387	2512.75102834	436.474377203	2.57352838971	0.0325763087305
1656.89456136	545.831819819	2578.72638118	376.0	-12.2812395348	0.284864367889	0.0564758857829	1448.39212324	483.675052671	2262.02681736	329.959641454	0.74873491185	0.00947765711203
1656.89456136	545.831819819	2578.72638118	376.0	13.3651106582	1.79340789793	0.355552715687	1894.72610774	620.790175868	2923.3760156	407.859731992	6.96570317266	0.0881734578818
1656.89456136	545.831819819	2578.72638118	376.0	-2.40642185603	0.364328958522	0.0722301662414	1521.22990546	532.139329295	2516.67134594	463.302111189	2.5136950136	0.0318189242228
1656.89456136	545.831819819	2578.72638118	376.0	10.6875471381	1.99663307256	0.395843194402	1960.50883987	554.259607066	2854.32897873	339.560531797	6.48889298263	0.082137885856
1656.89456136	545.831819819	2578.72638118	376.0	17.0701482765	2.15330642996	0.426904526162	2004.53646115	569.318470252	3018.9187981	445.063866695	7.9451032986	0.10057092783
1656.89456136	545.831819819	2578.72638118	376.0	-2.84718136286	0.609595170606	0.120855505671	1739.78335003	413.230148247	2505.30536426	352.291865979	2.59065304488	0.0327930765174
1656.89456136	545.831819819	2578.72638118	376.0	-18.5025170998	0.0676481063727	0.0134115992016	1272.46873104	511.722850863	2101.59709155	317.405509642	-0.925404027725	-0.0117139750345
1656.89456136	545.831819819	2578.72638118	376.0	11.7151009166	1.43087840795	0.283679303716	1821.35478368	667.503144517	2880.8267791	391.968850907	6.59754473741	0.0835132245242
1656.89456136	545.831819819	2578.72638118	376.0	11.1932444375	0.704882749378	0.139746778227	1789.0600508	654.193667751	2867.3695284	424.115809849	5.80445629918	0.0734741303694
1656.89456136	545.831819819	2578.72638118	376.0	15.6947707927	2.34632671607	0.4651718311	2020.57985843	658.770207779	2983.45157608	304.101509869	9.64640846832	0.122106436308
1656.89456136	545.831819819	2578.72638118	376.0	7.34252192807	0.575547886474	0.114105449341	1730.80679113	611.53133741	2768.06993119	425.731802649	4.13947507554	0.0523984186777
1656.89456136	545.831819819	2578.72638118	376.0	-7.78067126559	0.385075952508	0.0763433688557	1538.74477512	409.64175633	2378.08415862	429.697627174	1.40580696279	0.0177950248454
1656.89456136	545.831819819	2578.72638118	376.0	-9.30653648764	0.156520060177	0.0310309397655	1339.02521554	664.187587746	2338.7362696	335.523466314	1.51789278427	0.0192138327123
1656.89456136	545.831819819	2578.72638118	376.0	-10.9059928129	0.192630088825	0.0381899462381	1370.25154868	580.771341367	2297.49066739	346.46777734	1.10543183642	0.0139928080559
1656.89456136	545.831819819	2578.72638118	376.0	-11.519093495	0.311175792789	0.0616922666116	1474.31480459	426.338548	2281.68047835	381.027125768	0.693337618788	0.00877642555428
1656.89456136	545.831819819	2578.72638118	376.0	2.31390802817	0.607098077681	0.120360443632	1748.21692819	465.641766831	2638.39573794	424.537042923	3.36426637482	0.0425856503142
1656.89456136	545.831819819	2578.72638118	376.0	-1.6058502683	0.218344766363	0.0432880187079	1395.15581149	677.950787954	2537.31589667	464.209297226	2.7351618037	0.0346223013127
1656.89456136	545.831819819	2578.72638118	376.0	5.94624147638	0.764046454725	0.151476299509	1782.79030139	645.151555876	2732.06367882	304.121821553	5.01776014289	0.0635159511758
1656.89456136	545.831819819	2578.72638118	376.0	2.39282541719	0.463604313187	0.0919120367142	1625.72662171	662.977965381	2640.43080147	351.726214383	3.3081740092	0.0418756203696
1656.89456136	545.831819819	2578.72638118	376.0	0.89521024996	0.321028715857	0.0636456613514	1487.05498289	648.528075731	2601.81140407	466.228345449	3.12699032056	0.0395821559565
1656.89456136	545.831819819	2578.72638118	376.0	-13.389100073	0.051746974372	0.0102591146653	1255.84824814	635.935294287	2233.4581254	341.67458297	0.591213390606	0.00748371380513
1656.89456136	545.831819819	2578.72638118	376.0	4.145404382	0.581213990149	0.115228784724	1736.82169417	576.689317423	2685.62501759	372.114005991	3.5614581926	0.0450817492734
1656.89456136	545.831819819	2578.72638118	376.0	-0.0123071600953	0.645492945998	0.1279724318	1777.46653108	418.923336445	2578.4090132	382.01914567	3.04118405693	0.0384960007206
1656.89456136	545.831819819	2578.72638118	376.0	-6.24481744701	0.357926015362	0.0709607484858	1516.23373782	610.542924602	2417.68962622	290.912963799	1.96996325484	0.0249362437322
1656.89456136	545.831819819	2578.72638118	376.0	1.65591600497	0.658940895738	0.130638559821	1793.01601156	426.682179018	2621.42792405	401.729733471	3.28755767474	0.0416146541106
1656.89456136	545.831819819	2578.72638118	376.0	17.6822327439	2.24588298792	0.44525832433	2010.06469568	611.213754454	3034.70278173	413.424331595	8.81151422296	0.111538154721
1656.89456136	545.831819819	2578.72638118	376.0	15.1466453691	2.09545797142	0.415435759599	1947.4106379	628.059605044	2969.31692118	393.846678241	7.94578552903	0.100579563659
1656.89456136	545.831819819	2578.72638118	376.0	13.1324644787	2.22202882261	0.440529108369	1969.29826199	643.35678651	2917.37670719	304.721658691	8.31164976012	0.105210756457
1656.89456136	545.831819819	2578.72638118	376.0	-5.25520749	0.314393638683	0.0623302217849	1478.45847045	624.406150651	2443.20895925	340.34433815	2.21233978457	0.0280043010705
1656.89456136	545.831819819	2578.72638118	376.0	-10.522693445	0.283140622715	0.0561341440751	1449.07369629	473.118497838	2307.37490931	385.182715174	0.97656618318	0.0123615972554
1656.89456136	545.831819819	2578.72638118	376.0	-7.05227953982	0.544063815111	0.107863563662	1674.09458144	436.96027004	2396.86738822	285.81253673	1.81513920469	0.022976445629
1656.89456136	545.831819819	2578.72638118	376.0	-5.39295034482	0.166698471956	0.0330488643846	1350.25886081	654.342480025	2439.65694792	435.055607082	2.09331255738	0.0264976273086
1656.89456136	545.831819819	2578.72638118	376.0	19.978506916	2.34191645107	0.464297472457	2058.15792014	597.728825456	3093.91740959	438.030663995	9.51236522814	0.120409686432
1656.89456136	545.831819819	2578.72638118	376.0	-9.94336535089	0.161294352991	0.0319774688721	1345.79664227	580.26578842	2322.3141957	396.251765011	1.17183033099	0.0148332953289
1656.89456136	545.831819819	2578.72638118	376.0	1.77334979987	0.692863047239	0.137363807938	1829.62276738	443.971626037	2624.4562203	350.861826885	3.26256970858	0.0412983507415
1656.89456136	545.831819819	2578.72638118	376.0	5.13767173592	0.536843348321	0.106432067471	1690.5334451	655.146974777	2711.21287762	365.532457743	3.99520296956	0.0505721894881
1656.89456136	545.831819819	2578.72638118	376.0	2.11881909955	0.725563916669	0.143846930347	1866.50772325	475.06150133	2633.36492827	291.795703694	3.15662248394	0.0399572466322
1656.89456136	545.831819819	2578.72638118	376.0	-3.00502887865	0.516187570177	0.102336948885	1663.96348135	537.071517876	2501.23490873	300.199909503	2.46617535446	0.0312174095501
1656.89456136	545.831819819	2578.72638118	376.0	9.71061344698	0.732970315245	0.14531528851	1798.87511793	643.846957207	2829.13653192	386.414456773	5.63016069498	0.0712678568984
1656.89456136	545.831819819	2578.72638118	376.0	15.5806443557	2.31535234977	0.459030997178	2042.63258272	587.913632596	2980.50856754	349.962352229	8.72016236989	0.110381802151
1656.89456136	545.831819819	2578.72638118	376.0	-13.9549301281	0.0942229279269	0.0186801998269	1293.37847441	474.555311164	2218.86691649	450.933130923	-0.505664307951	-0.0064008140247
1656.89456136	545.831819819	2578.72638118	376.0	-0.746918550635	0.318330770838	0.0631107793096	1484.95154364	654.239057805	2559.46539547	420.274794026	2.92976801252	0.0370856710446
1656.89456136	545.831819819	2578.72638118	376.0	-9.35431389161	0.205083429197	0.0406588876283	1378.11368827	670.838014373	2337.50422108	288.55251844	1.48379182728	0.0187821750289
1656.89456136	545.831819819	2578.72638118	376.0	7.50127209239	0.713012757704	0.141358595897	1856.4589004	465.740870353	2772.16366355	449.963892806	4.06511325697	0.0514571298351
1656.89456136	545.831819819	2578.72638118	376.0	1.33405885438	0.542167876499	0.107487683683	1690.04415173	517.378797917	2613.1281088	405.705159152	3.22159876315	0.0407797311791
1656.89456136	545.831819819	2578.72638118	376.0	-2.27876365947	0.436584719426	0.0865552576182	1586.38496647	501.890991259	2519.96330153	431.687343801	2.60781141333	0.0330102710548
1656.89456136	545.831819819	2578.72638118	376.0	18.8893445771	2.12347154643	0.4209896008	1952.00978042	648.58470705	3065.83089303	465.236405557	8.67624849921	0.10982593037
1656.89456136	545.831819819	2578.72638118	376.0	12.9609278269	1.98598966472	0.393733081823	1967.19746693	555.589782314	2912.9532463	390.165997057	6.84534768145	0.0866499706513
1656.89456136	545.831819819	2578.72638118	376.0	-8.95109058881	0.246766677961	0.0489228148218	1416.27076042	584.776821058	2347.90224677	346.854665287	1.52204913742	0.0192664447775
1656.89456136	545.831819819	2578.72638118	376.0	-1.73714123647	0.537796760066	0.106621086452	1676.11945692	425.702453254	2533.93026184	432.108351665	2.69343661022	0.0340941343066
1656.89456136	545.831819819	2578.72638118	376.0	6.15322108023	0.819314515673	0.162433488436	1778.44729161	655.189280512	2737.40111647	303.764544353	5.17450512493	0.0655000648725
1656.89456136	545.831819819	2578.72638118	376.0	-11.8834403534	0.11918272715	0.0236286136301	1311.18846022	589.038503207	2272.2849698	372.058006375	0.803716648025	0.010173628456
1656.89456136	545.831819819	2578.72638118	376.0	5.13348523452	0.748133961108	0.148321562472	1879.10110116	410.081659737	2711.1049192	421.922158303	3.78750774824	0.0479431360536
1656.89456136	545.831819819	2578.72638118	376.0	3.37353324142	0.801374081862	0.1588767014	1928.21917018	436.259148843	2665.72057286	301.242253834	3.43960463421	0.0435392991672
1656.89456136	545.831819819	2578.72638118	376.0	17.7457838	2.27689389066	0.451406401796	2019.3573631	615.318493073	3036.34158958	401.665733412	9.03729289246	0.114396112563
1656.89456136	545.831819819	2578.72638118	376.0	17.6792162786	2.33260720127	0.462451863853	2049.97840743	598.002319121	3034.62499534	386.644268792	9.20644459714	0.116537273382
1656.89456136	545.831819819	2578.72638118	376.0	-7.34055231142	0.0633706483536	0.0125635702525	1265.72821033	677.32833373	2389.4336222	446.377078142	1.66813618228	0.021115647877
1656.89456136	545.831819819	2578.72638118	376.0	12.1022427471	1.72398697309	0.341789645736	1907.94281329	590.768364835	2890.81010762	392.098929492	6.55647175232	0.0829933133205
1656.89456136	545.831819819	2578.72638118	376.0	8.42610074165	1.39988944569	0.277535576068	1806.9584916	663.578470583	2796.01246391	325.475501729	5.97519244987	0.0756353474668
1656.89456136	545.831819819	2578.72638118	376.0	6.57585986253	0.794244956619	0.157463314159	1792.69580035	641.433701039	2748.29981425	314.170312859	5.1824502532	0.0656006361165
1656.89456136	545.831819819	2578.72638118	376.0	-11.2565601335	0.298857096529	0.0592500191375	1458.52709519	522.58698762	2288.45049541	307.336412599	1.04651835859	0.0132470678302
1656.89456136	545.831819819	2578.72638118	376.0	-4.33352940483	0.183108753741	0.036302290591	1364.26447717	665.124130793	2466.97651518	437.587907224	2.29866755934	0.0290970577131
1656.89456136	545.831819819	2578.72638118	376.0	-6.08223639053	0.374639982998	0.0742743820377	1528.77297318	471.720577195	2421.88214681	421.388596444	1.87338048145	0.0237136769804
1656.89456136	545.831819819	2578.72638118	376.0	-5.1452488229	0.41395948349	0.0820696834834	1564.58939419	504.919795356	2446.04449241	376.53530286	2.18019848628	0.0275974491934
1656.89456136	545.831819819	2578.72638118	376.0	-7.58207712795	0.32134456061	0.0637082792644	1481.61798031	509.751408707	2383.20535804	391.835969024	1.66583751658	0.0210865508428
1656.89456136	545.831819819	2578.72638118	376.0	5.35426309479	0.51944606402	0.102982962732	1676.42372688	658.276833469	2716.79817613	382.097615777	3.93513890947	0.0498118849299
1656.89456136	545.831819819	2578.72638118	376.0	8.6041070484	1.94186680521	0.384985488741	1892.41513116	621.138592712	2800.60275951	287.049035633	6.3582708508	0.0804844411494
1656.89456136	545.831819819	2578.72638118	376.0	7.96910951221	0.722892126814	0.143317233706	1865.7025492	461.116393031	2784.22791052	457.408968287	4.12517871634	0.0522174521056
1656.89456136	545.831819819	2578.72638118	376.0	14.6668412466	1.50751255262	0.298872433113	1839.17660926	664.586066899	2956.94408569	453.181409539	7.06141395969	0.0893849868315
1656.89456136	545.831819819	2578.72638118	376.0	-7.30878705417	0.272960138321	0.0541158085489	1439.81905253	636.937152892	2390.25276127	313.496555856	1.8528194554	0.0234534108279
1656.89456136	545.831819819	2578.72638118	376.0	-5.29958334726	0.355599163849	0.0704994377179	1512.76447107	529.948933391	2442.06462731	399.351222853	2.12256452031	0.0268679053204
[truncated: 1 more rows]
