# Supplementary material for: Optimization of nutritional strategies using a mechanistic computational model in prediabetes: Application to the J-DOIT1 study data
Source: PLoS One. 2023 Nov 30;18(11):e0287069. doi: 10.1371/journal.pone.0287069 (PMC10688723; doi:10.1371/journal.pone.0287069)
Supplement: S1 File — (ZIP) [file pone.0287069.s011.zip › improved_intervention_M1611209.csv]

baseline_carb	baseline_fat	baseline_kcal	baseline_protein	diet_change_percent	hba1c_change	hba1c_percent_change	random_carb_kcal	random_fat_kcal	random_total_kcal	random_protein_kcal	weight_change	weight_percent_change
1061.75318272	402.666776237	1840.41995896	376.0	7.67701998153	-0.131881362436	-0.0217482457843	1062.97043945	502.534083115	1981.70936695	416.20484439	8.8683166202	0.129275752481
1061.75318272	402.666776237	1840.41995896	376.0	-5.39656610441	-0.484494616828	-0.0798968695297	815.91695433	482.828922908	1741.10047928	442.354602037	5.33174810502	0.0777222755834
1061.75318272	402.666776237	1840.41995896	376.0	-11.8346019561	-0.392084966588	-0.0646578111127	864.247874864	352.515371483	1622.6135825	405.850336148	3.93136348753	0.0573085056492
1061.75318272	402.666776237	1840.41995896	376.0	6.85539895743	-0.0359775053047	-0.00593296591437	1144.66583022	472.912924703	1966.58808964	349.009334715	9.60052143335	0.139949292031
1061.75318272	402.666776237	1840.41995896	376.0	9.04340361373	-0.0926574254086	-0.0152799184381	1089.9258384	467.848241536	2006.85656404	449.082484102	8.79369760821	0.128188011782
1061.75318272	402.666776237	1840.41995896	376.0	-4.92865776518	-0.269274077857	-0.0444053558471	953.39854667	455.706486016	1749.71195774	340.606925055	5.82738980958	0.0849473733175
1061.75318272	402.666776237	1840.41995896	376.0	2.72622115868	-0.0851545877241	-0.0140426430944	1102.37349367	477.794870778	1890.59387729	310.425512841	8.53505959587	0.124417778366
1061.75318272	402.666776237	1840.41995896	376.0	-19.1640062259	-0.372951753171	-0.0615025978184	876.950662515	323.325360753	1487.72176344	287.445740173	2.8765336365	0.0419319772085
1061.75318272	402.666776237	1840.41995896	376.0	6.49649121068	0.0867151734955	0.0142999956292	1237.87686778	340.253211011	1959.98267983	381.852601041	8.60534974597	0.125442416122
1061.75318272	402.666776237	1840.41995896	376.0	3.51224236712	0.0904375885426	0.0149138503533	1241.71988274	330.951358554	1905.05996849	332.3887272	8.17451896864	0.119162084091
1061.75318272	402.666776237	1840.41995896	376.0	-5.79174202937	-0.462403375854	-0.0762538548573	829.706258558	484.820250386	1733.82758268	419.301073735	5.39714723751	0.0786756157072
1061.75318272	402.666776237	1840.41995896	376.0	4.36094687659	-0.183592069933	-0.0302757371262	1010.06606592	440.653698101	1920.67969568	469.959931651	6.85950489523	0.0999927827293
1061.75318272	402.666776237	1840.41995896	376.0	-5.78364546528	-0.0709607493511	-0.0117019705394	1094.79293739	304.007584866	1733.97659346	335.1760712	5.6124307204	0.0818138588979
1061.75318272	402.666776237	1840.41995896	376.0	-11.7610571173	-0.275199706679	-0.0453825373811	943.040667425	325.228613874	1623.96711639	355.697835088	4.33092697732	0.0631330463166
1061.75318272	402.666776237	1840.41995896	376.0	-13.4330582549	-0.432162366393	-0.0712668810014	839.867208459	366.858736501	1593.19527374	386.469328778	3.69566463956	0.0538726623843
1061.75318272	402.666776237	1840.41995896	376.0	-7.67273329943	-0.491698937763	-0.0810849171773	812.847369452	492.415857023	1699.20944392	393.946217444	5.17009666191	0.0753658405526
1061.75318272	402.666776237	1840.41995896	376.0	13.9367479735	0.0572239598046	0.00943666883322	1230.83774055	468.204376152	2096.91465029	397.872533596	11.6790551542	0.170248617408
1061.75318272	402.666776237	1840.41995896	376.0	-8.74025836566	-0.385474692339	-0.0635677263093	872.069277585	394.235284172	1679.56249953	413.257937776	4.70426838622	0.0685753409071
1061.75318272	402.666776237	1840.41995896	376.0	-5.26739973252	-0.202250150799	-0.0333525974272	994.234951177	327.729463792	1743.47768296	421.513267995	5.35112730527	0.0780047712138
1061.75318272	402.666776237	1840.41995896	376.0	-0.843740285454	-0.133888813447	-0.0220792898165	1044.02607727	320.112759647	1824.89159434	460.752757426	5.979455884	0.0871640799417
1061.75318272	402.666776237	1840.41995896	376.0	-4.31518415106	-0.336211628882	-0.0554438701982	910.290908511	496.458010374	1761.00244858	354.253529692	5.92317342241	0.0863436358952
1061.75318272	402.666776237	1840.41995896	376.0	-10.4895339962	-0.397039765871	-0.0654748954273	860.696244067	354.296273535	1647.36848169	432.37596409	4.0400429267	0.0588927540335
1061.75318272	402.666776237	1840.41995896	376.0	-18.5114377237	-0.467971976926	-0.0771721597833	810.110276221	315.849215714	1499.7317644	373.772272468	2.16983152279	0.0316301971253
1061.75318272	402.666776237	1840.41995896	376.0	11.8484977122	0.0405731254105	0.00669081883418	1212.69003204	454.91076607	2058.48207569	390.881277582	10.9066287449	0.158988757214
1061.75318272	402.666776237	1840.41995896	376.0	4.72475272956	-0.150628892913	-0.0248398570108	1041.37169648	470.75539837	1927.37525121	415.248156358	7.68219925018	0.11198541181
1061.75318272	402.666776237	1840.41995896	376.0	16.9989559928	0.0934219537254	0.0154059950075	1258.2752101	427.197541759	2153.27213787	467.79938601	11.5855134626	0.168885035898
1061.75318272	402.666776237	1840.41995896	376.0	18.0128237781	0.12576368836	0.0207393945184	1292.28000826	430.81766638	2171.93156294	448.833888299	12.3587454168	0.180156638729
1061.75318272	402.666776237	1840.41995896	376.0	-4.25579525906	-0.0264625550854	-0.00436387781751	1131.96640694	343.071530692	1762.0954536	287.057515965	5.95256690329	0.0867721122929
1061.75318272	402.666776237	1840.41995896	376.0	-7.20568315674	-0.315246723835	-0.0519865969384	920.551106188	417.441782515	1707.80512796	369.812239261	5.31555808881	0.0774862695161
1061.75318272	402.666776237	1840.41995896	376.0	-1.54827303469	0.0547896194223	0.0090352274773	1204.02703818	314.828946233	1811.92523301	293.069248598	6.74570627722	0.0983339107466
1061.75318272	402.666776237	1840.41995896	376.0	3.21682987999	0.0507296508258	0.00836570759001	1197.03673372	317.646447835	1899.62313812	384.939956565	7.26279256694	0.105871611763
1061.75318272	402.666776237	1840.41995896	376.0	10.2616379979	0.0503589468765	0.00830457567224	1220.43110062	440.083834664	2029.27719279	368.762257509	10.5953999077	0.154451893698
1061.75318272	402.666776237	1840.41995896	376.0	-4.56394769535	-0.330366742509	-0.0544800037119	907.159040737	386.405906754	1756.42415466	462.859207166	5.26820407682	0.0767959777962
1061.75318272	402.666776237	1840.41995896	376.0	10.3744649974	-0.0172978682656	-0.00285255083536	1161.03920323	475.623677068	2031.35368341	394.690803112	10.2814587437	0.14987549189
1061.75318272	402.666776237	1840.41995896	376.0	-3.21713415516	-0.248481920423	-0.0409765699905	966.134279064	434.022003995	1781.21117986	381.054896802	5.990277854	0.0873218346064
1061.75318272	402.666776237	1840.41995896	376.0	0.868772497608	-0.097213972734	-0.0160313279575	1089.80203432	465.558913629	1856.4090214	301.04807345	7.90413864097	0.115220679897
1061.75318272	402.666776237	1840.41995896	376.0	1.96544441681	-0.0962951626023	-0.0158798091363	1087.60280196	455.706638114	1876.59239029	333.282950218	7.84728780383	0.114391950493
1061.75318272	402.666776237	1840.41995896	376.0	9.60158402231	0.0523834529106	0.00863843220822	1233.17938964	492.347018053	2017.12942768	291.60301999	11.7005863354	0.170562483023
1061.75318272	402.666776237	1840.41995896	376.0	-12.2742562836	-0.271474569828	-0.0447682338106	949.363799302	364.370117662	1614.5220965	300.788179538	4.53588505208	0.0661207733539
1061.75318272	402.666776237	1840.41995896	376.0	-21.9625678128	-0.483148234568	-0.0796748407929	801.885822056	317.211697163	1436.21647743	317.118958214	1.68261822974	0.0245279625327
1061.75318272	402.666776237	1840.41995896	376.0	7.37668557307	-0.093248056172	-0.0153773179703	1083.34634391	436.502245584	1976.18195256	456.333363058	7.96881446164	0.116163476117
1061.75318272	402.666776237	1840.41995896	376.0	12.8875194385	0.156012995647	0.0257277367492	1307.90708394	334.005711937	2077.60443892	435.691643042	10.2267484821	0.149077966212
1061.75318272	402.666776237	1840.41995896	376.0	16.536722973	0.0836194060812	0.0137894798947	1251.00696645	440.563112813	2144.76510911	453.19502985	11.6959277809	0.170494574065
1061.75318272	402.666776237	1840.41995896	376.0	-9.98660990668	-0.341426736977	-0.0563038814277	901.039087135	382.675991632	1656.62439701	372.909318247	4.68905136082	0.0683535183793
1061.75318272	402.666776237	1840.41995896	376.0	5.39435259541	0.169910394304	0.0280195241267	1326.25637105	321.408279296	1939.69870078	292.034050439	9.49794036952	0.138453941247
1061.75318272	402.666776237	1840.41995896	376.0	-8.49238986582	-0.231865396355	-0.0382363780269	974.10414819	335.320963513	1684.12432088	374.699209174	4.96126105226	0.0723215896831
1061.75318272	402.666776237	1840.41995896	376.0	-0.242678207852	-0.147126270474	-0.0242622477694	1035.06850214	351.06160086	1835.95366079	449.823557788	6.16524755249	0.0898724133016
1061.75318272	402.666776237	1840.41995896	376.0	11.0540317245	0.121928356486	0.0201069189456	1294.4458792	440.753533975	2043.86056509	308.661151909	11.9143562476	0.173678662501
1061.75318272	402.666776237	1840.41995896	376.0	1.60000267344	0.0669787778398	0.0110453129683	1219.31990548	335.367338947	1869.86672751	315.179483079	7.69174172441	0.112124514933
1061.75318272	402.666776237	1840.41995896	376.0	11.3689365137	0.059100759981	0.00974616754303	1217.64617381	389.346799542	2049.65613568	442.663162322	9.6509579191	0.140684517771
1061.75318272	402.666776237	1840.41995896	376.0	1.7660783665	-0.141512234268	-0.0233364502421	1055.27276724	491.284190625	1872.92321771	326.366259841	7.93458203353	0.11566446113
1061.75318272	402.666776237	1840.41995896	376.0	6.48844457085	0.166519079979	0.0274602704451	1325.7600559	339.845464749	1959.83458787	294.229067217	9.96506508687	0.145263339459
1061.75318272	402.666776237	1840.41995896	376.0	-2.77727696987	-0.327210909322	-0.0539595826718	913.61371537	457.841273942	1789.30639929	417.851409979	5.94364653783	0.086642077811
1061.75318272	402.666776237	1840.41995896	376.0	10.9011957297	0.117881289095	0.0194395265659	1292.11553896	450.58762462	2041.04774093	298.344577355	12.040075097	0.17551129879
1061.75318272	402.666776237	1840.41995896	376.0	0.0298498748238	-0.334833799971	-0.055216655668	908.778092639	475.169330749	1840.96932201	457.021898625	6.25848875116	0.0912316144484
1061.75318272	402.666776237	1840.41995896	376.0	-18.4535873347	-0.328548805604	-0.054180212006	906.055471357	308.281826078	1500.79645451	286.459157071	3.0638510113	0.0446625511851
1061.75318272	402.666776237	1840.41995896	376.0	3.29157218884	0.0185040170236	0.00305145399466	1169.85346047	341.208097135	1900.99871049	389.937152884	7.27260974608	0.106014719331
1061.75318272	402.666776237	1840.41995896	376.0	-6.90560527038	-0.199856681995	-0.0329578961074	998.610066113	360.457874099	1713.32782128	354.259881064	5.39230081292	0.0786049681184
1061.75318272	402.666776237	1840.41995896	376.0	-13.8978890426	-0.286799449073	-0.0472954236598	937.513880265	344.305879412	1584.64043515	302.820675469	4.15652974434	0.0605908125997
1061.75318272	402.666776237	1840.41995896	376.0	-9.29920244666	-0.406836609982	-0.0670904699838	861.937405026	435.869262744	1669.27558111	371.468913336	4.90092759556	0.0714420932298
1061.75318272	402.666776237	1840.41995896	376.0	4.04917334353	-0.0198851374212	-0.00327921131615	1132.7866268	327.576158536	1914.94175335	454.578968014	6.81722579186	0.0993764692691
1061.75318272	402.666776237	1840.41995896	376.0	11.1341934933	0.147661231232	0.0243504668919	1301.78522842	343.289120318	2045.33587828	400.261529539	10.1562190639	0.148049840582
1061.75318272	402.666776237	1840.41995896	376.0	-14.3935926021	-0.491147142839	-0.0809939219722	808.282953472	416.760328621	1575.5174079	350.474125806	3.81866344951	0.055665647952
1061.75318272	402.666776237	1840.41995896	376.0	6.78535527585	0.0425304004289	0.00701358846123	1201.36677563	381.231221487	1965.29899174	382.700994625	8.81207338284	0.128455880216
1061.75318272	402.666776237	1840.41995896	376.0	11.4230841872	-0.0238467998969	-0.00393251977192	1148.39237857	447.663445402	2050.65268027	454.596856297	9.60526199362	0.140018396408
1061.75318272	402.666776237	1840.41995896	376.0	1.04485878694	-0.270611579195	-0.044625920052	952.088216853	490.635854138	1859.64974862	416.925677626	6.57270674103	0.0958120516185
1061.75318272	402.666776237	1840.41995896	376.0	7.03705884908	-0.00657014749028	-0.00108346759404	1175.79159224	487.056299197	1969.93139454	307.0835031	10.3747079578	0.15123480988
1061.75318272	402.666776237	1840.41995896	376.0	3.00025222054	-0.0276336646985	-0.00455700275371	1143.64589628	422.037812831	1895.63719965	329.953490535	8.23525663839	0.120047472863
1061.75318272	402.666776237	1840.41995896	376.0	-12.3722970746	-0.415391162318	-0.068501181121	845.933504072	331.53822217	1612.71773422	435.246007974	3.43024050571	0.0500035059141
1061.75318272	402.666776237	1840.41995896	376.0	12.5825317924	0.0707486591302	0.0116669952391	1234.70597399	415.505026223	2071.99138541	421.780385193	10.5720358757	0.154111310142
1061.75318272	402.666776237	1840.41995896	376.0	2.03760337463	0.0496822694199	0.00819298638192	1196.45088871	316.547945851	1877.92041815	364.921583588	7.11499251986	0.103717092126
1061.75318272	402.666776237	1840.41995896	376.0	10.3399010997	-0.0164610117761	-0.00271454679686	1164.31706322	487.818894369	2030.71756254	378.581604942	10.568276481	0.15405650847
1061.75318272	402.666776237	1840.41995896	376.0	-2.03419590773	-0.257039991303	-0.0423878613626	957.305538662	387.944449983	1802.98221147	457.732222824	5.82202937234	0.0848692328329
1061.75318272	402.666776237	1840.41995896	376.0	6.05218953115	0.0817020885857	0.0134732995689	1247.74623413	402.882679386	1951.80566304	301.176749524	9.85832654784	0.143707384079
1061.75318272	402.666776237	1840.41995896	376.0	-0.440029888799	-0.0779358360239	-0.0128522157032	1088.0925653	339.430304704	1832.32156106	404.798691058	6.30789629684	0.0919518410619
1061.75318272	402.666776237	1840.41995896	376.0	-12.4590983857	-0.387439114245	-0.0638916745128	875.144480643	428.301013504	1611.12022556	307.674731415	4.53043596469	0.0660413405931
1061.75318272	402.666776237	1840.41995896	376.0	8.74553876947	0.0174043396003	0.00287010877313	1177.96015524	394.195118183	2001.37459999	429.219326569	8.85189795934	0.129036413401
1061.75318272	402.666776237	1840.41995896	376.0	-14.6977781533	-0.476335951595	-0.078551443205	809.646883289	353.49392649	1569.9191163	406.778306524	3.08222119618	0.0449303381368
1061.75318272	402.666776237	1840.41995896	376.0	-14.9795194791	-0.431858804794	-0.0712168213711	841.077682009	370.327335874	1564.73389271	353.328874828	3.57600643834	0.0521283737368
1061.75318272	402.666776237	1840.41995896	376.0	7.87665927417	0.0450750454598	0.00743321989772	1198.1119989	358.792993067	1985.38356834	428.478576368	8.43819559691	0.123005766719
1061.75318272	402.666776237	1840.41995896	376.0	13.7566892854	0.0682741071761	0.0112589226874	1231.54767311	415.472297042	2093.60081426	446.580844108	10.6126471859	0.154703311748
1061.75318272	402.666776237	1840.41995896	376.0	-8.82778142345	-0.280309983109	-0.0462252610668	946.689598384	441.844871282	1677.95170771	289.417238043	5.25312337718	0.0765761425245
1061.75318272	402.666776237	1840.41995896	376.0	-13.0615632755	-0.259632265675	-0.042815347242	953.790559237	312.465153847	1600.03234149	333.776628401	4.14895757701	0.0604804311518
1061.75318272	402.666776237	1840.41995896	376.0	12.3972966946	0.00124741741998	0.000205708677437	1183.04144848	502.934353063	2068.5822817	382.606480158	11.3811644161	0.165906186824
1061.75318272	402.666776237	1840.41995896	376.0	-9.55223739531	-0.499326585054	-0.0823427745801	803.573788817	434.025383265	1664.61867541	427.019503327	4.44068671076	0.0647330424309
1061.75318272	402.666776237	1840.41995896	376.0	-7.83551312282	-0.280130047062	-0.0461955882358	937.4170158	319.378062224	1696.21361156	439.418533536	4.62501671154	0.0674200686813
1061.75318272	402.666776237	1840.41995896	376.0	-4.77928417987	-0.202185548572	-0.0333419440257	997.904638034	396.724292782	1752.46105902	357.832128202	5.77759722788	0.0842215339341
1061.75318272	402.666776237	1840.41995896	376.0	5.57823955654	0.0350606538963	0.00578177010164	1183.18513674	332.391914979	1943.08299312	427.505941401	7.5296751586	0.109762028551
1061.75318272	402.666776237	1840.41995896	376.0	2.12183467051	-0.14729324564	-0.024289783252	1039.56289657	442.200824635	1879.47062773	397.706906521	6.95211613273	0.101342800769
1061.75318272	402.666776237	1840.41995896	376.0	-1.56356785554	-0.30263551994	-0.0499069129189	929.215250975	448.942328721	1811.64374407	433.486164378	6.07760239166	0.0885947870504
1061.75318272	402.666776237	1840.41995896	376.0	-1.4595859688	-0.0836722493018	-0.0137981941461	1084.94452424	375.521322874	1813.55744747	353.091600359	6.28901940153	0.0916766676608
1061.75318272	402.666776237	1840.41995896	376.0	-0.280880499503	-0.199173816188	-0.0328452863108	998.4370424	394.550756005	1835.25057819	442.26277978	6.22080390405	0.0906822726538
1061.75318272	402.666776237	1840.41995896	376.0	-6.64555940811	-0.453151508894	-0.0747281512028	830.821424979	426.513404633	1718.11375723	460.778927615	4.85102339221	0.0707146267087
1061.75318272	402.666776237	1840.41995896	376.0	-7.47945519352	-0.411043889843	-0.0677842826258	860.498081999	459.268767004	1702.76657276	382.999723754	5.2352833751	0.0763160841851
1061.75318272	402.666776237	1840.41995896	376.0	18.0850888067	0.12904602278	0.0212806765798	1297.01397268	437.956892701	2173.26154295	438.290677567	12.5998729611	0.183671617508
1061.75318272	402.666776237	1840.41995896	376.0	0.53066217327	0.0370845670019	0.00611552885915	1195.4032783	360.946137997	1850.18637151	293.836955211	7.63790640223	0.111339743473
1061.75318272	402.666776237	1840.41995896	376.0	-12.872731947	-0.306117393731	-0.0504811005493	923.793794525	350.192649572	1603.50763094	329.521186846	4.25872355248	0.0620805182577
1061.75318272	402.666776237	1840.41995896	376.0	-10.3081258977	-0.37981717168	-0.0626347578628	878.997680274	424.669753685	1650.70715254	347.039718585	4.8058256657	0.0700557677216
1061.75318272	402.666776237	1840.41995896	376.0	-8.48753070733	-0.497226483986	-0.0819964518447	808.146085102	472.952685182	1684.2137498	403.114979515	4.92071682035	0.0717305658943
1061.75318272	402.666776237	1840.41995896	376.0	-15.9493171621	-0.358593046446	-0.0591347372107	888.897420489	352.932510848	1546.88554259	305.055611254	3.66028491309	0.0533569229314
1061.75318272	402.666776237	1840.41995896	376.0	-12.5632799122	-0.446043716993	-0.0735560219316	842.03225375	484.223007829	1609.20284796	282.947586376	4.63150763379	0.0675146885392
1061.75318272	402.666776237	1840.41995896	376.0	14.3244723619	-0.0240091473564	-0.00395929211022	1157.9494459	502.435651058	2104.05040732	443.665310363	11.0947411376	0.161730920373
1061.75318272	402.666776237	1840.41995896	376.0	12.0347942055	0.118429879717	0.019529993357	1267.22278717	333.997726172	2061.91071354	460.690200192	9.45468441464	0.137823387968
1061.75318272	402.666776237	1840.41995896	376.0	-4.65023061108	-0.354347939858	-0.058434686652	896.633814108	463.966041295	1754.83618666	394.236331252	5.71956343082	0.083375560216
1061.75318272	402.666776237	1840.41995896	376.0	4.31104377615	0.0468982649157	0.00773388273676	1216.2773137	417.625218425	1919.76126906	285.858736932	9.41201916918	0.137201445615
1061.75318272	402.666776237	1840.41995896	376.0	-0.356856693186	-0.302961748068	-0.0499607104334	928.735972645	450.294153944	1833.85229715	454.822170564	6.1860847744	0.0901761628921
1061.75318272	402.666776237	1840.41995896	376.0	17.3388676211	0.126961126189	0.0209368611789	1289.72363532	409.017284318	2159.52793932	460.78701968	11.8037355918	0.172066116498
1061.75318272	402.666776237	1840.41995896	376.0	-12.4412423549	-0.182136695626	-0.0300357347668	1010.89181217	302.508901045	1611.44885152	298.048138306	4.45829892423	0.0649897802366
1061.75318272	402.666776237	1840.41995896	376.0	0.350185192003	-0.185392519548	-0.0305726450442	1020.37063979	500.551059137	1846.86483713	325.943138202	7.39931880994	0.107861790232
1061.75318272	402.666776237	1840.41995896	376.0	1.17694989391	-0.2063778901	-0.0340332932222	999.955227284	488.264447948	1862.08077971	373.861104481	7.01168541823	0.1022111577
1061.75318272	402.666776237	1840.41995896	376.0	-17.4036197905	-0.323915220716	-0.0534160984031	909.744775247	315.895620599	1520.12026675	294.479870907	3.3047583152	0.0481743194636
1061.75318272	402.666776237	1840.41995896	376.0	-6.81376046301	-0.175621775782	-0.0289613746342	1015.79248326	345.763604956	1715.01815144	353.462063221	5.40193795638	0.0787454512592
1061.75318272	402.666776237	1840.41995896	376.0	-4.42616487024	-0.141806674645	-0.0233850057132	1040.63398247	351.967616319	1758.95993727	366.358338481	5.78530073431	0.0843338299462
1061.75318272	402.666776237	1840.41995896	376.0	12.0182664781	0.0573576211466	0.00945871061124	1237.77535058	499.825571225	2061.60653394	324.005612137	12.2115751624	0.178011299743
1061.75318272	402.666776237	1840.41995896	376.0	3.06011618074	-0.084394054677	-0.0139172253755	1103.90756112	482.556999816	1896.73894792	310.274386977	8.68142032882	0.126551316747
1061.75318272	402.666776237	1840.41995896	376.0	10.6108455623	-0.0193248223693	-0.00318681107674	1148.88509973	428.371991928	2035.7040785	458.446986845	9.17127659128	0.13369207859
1061.75318272	402.666776237	1840.41995896	376.0	10.702675386	0.160463164368	0.0264616036226	1323.14852348	374.406827625	2037.39413291	339.838781804	11.0789059775	0.161500087136
1061.75318272	402.666776237	1840.41995896	376.0	1.79266361713	-0.28162147359	-0.0464415358822	944.0482824	481.547010286	1873.41249797	447.81720528	6.58033810535	0.0959232959964
1061.75318272	402.666776237	1840.41995896	376.0	-5.3599314515	-0.443517161438	-0.0731393735881	838.06810631	443.385771886	1741.77471074	460.320832543	5.16961487099	0.0753588173614
1061.75318272	402.666776237	1840.41995896	376.0	7.83357850571	0.0564468944534	0.00930852481092	1215.83161628	384.726457761	1984.59070128	384.032627236	9.21607531061	0.134345121146
1061.75318272	402.666776237	1840.41995896	376.0	-0.202382928864	-0.223337713533	-0.0368300978781	989.736216508	502.580125248	1836.69526314	344.378921387	6.93437358014	0.101084162976
1061.75318272	402.666776237	1840.41995896	376.0	7.75078452194	0.0689719206068	0.0113739974615	1226.81248605	375.843868973	1983.06694428	380.410589252	9.21910855713	0.134389337567
1061.75318272	402.666776237	1840.41995896	376.0	-11.1714543816	-0.36543861345	-0.0602636235901	887.526583026	408.561653287	1634.81828281	338.730046502	4.64824739521	0.067758708385
1061.75318272	402.666776237	1840.41995896	376.0	2.85375585516	-0.243832027775	-0.0402097671133	969.204024049	473.407033491	1892.9410513	450.329993757	6.72434601159	0.0980225366121
1061.75318272	402.666776237	1840.41995896	376.0	5.74475856672	-0.00781885455028	-0.00128938894299	1168.34339846	453.537808028	1946.14764222	324.266435727	9.50037784453	0.138489472952
1061.75318272	402.666776237	1840.41995896	376.0	17.5802739505	0.15957953418	0.0263158862433	1320.54677678	387.728181252	2163.97082958	455.695871553	11.9346712253	0.173974799202
1061.75318272	402.666776237	1840.41995896	376.0	-4.48754262589	-0.105635559517	-0.0174201120576	1068.16116917	343.496007039	1757.83032881	346.173152597	5.82401720747	0.0848982100214
1061.75318272	402.666776237	1840.41995896	376.0	-11.9041675181	-0.244189191372	-0.0402686661234	968.657295677	362.061238853	1621.33328401	290.614749479	4.63919106459	0.0676266919037
1061.75318272	402.666776237	1840.41995896	376.0	0.458352208326	0.00704691057302	0.00116208947444	1164.32350759	358.695109461	1848.85556448	325.836947432	7.1661249474	0.10446246279
1061.75318272	402.666776237	1840.41995896	376.0	7.99965749851	0.076028623307	0.0125377017327	1249.25497551	444.118442799	1987.64725221	294.273833904	10.875242374	0.158531229942
1061.75318272	402.666776237	1840.41995896	376.0	16.6391159114	0.123984864553	0.0204460528617	1296.49902894	460.742299134	2146.64956919	389.408241111	12.9351700086	0.188559329571
1061.75318272	402.666776237	1840.41995896	376.0	5.1289154178	0.0464265918011	0.00765610023105	1205.94472343	379.107464751	1934.81354199	349.761353809	8.67305383573	0.126429356206
1061.75318272	402.666776237	1840.41995896	376.0	-4.24746307319	-0.354446616998	-0.0584509592675	895.922616579	455.668385877	1762.24880081	410.657798355	5.71252837719	0.0832730084138
1061.75318272	402.666776237	1840.41995896	376.0	13.5579683254	0.0837819790209	0.0138162894164	1255.82741319	456.361796113	2089.94351405	377.75430475	11.8442061038	0.172656065654
1061.75318272	402.666776237	1840.41995896	376.0	-4.04162196039	-0.187460973834	-0.0309137489832	1007.71323664	382.582557346	1766.03714173	375.741347753	5.83886620895	0.085114667769
1061.75318272	402.666776237	1840.41995896	376.0	5.71422079067	0.107431350654	0.0177162517569	1264.82292386	357.240315976	1945.58561889	323.522379051	9.25538436159	0.134918139382
1061.75318272	402.666776237	1840.41995896	376.0	-13.053581464	-0.279988500349	-0.0461722460998	943.226854652	358.806069292	1600.17924034	298.146316393	4.37641015584	0.0637960664117
1061.75318272	402.666776237	1840.41995896	376.0	-9.2325569716	-0.381782743529	-0.0629588957006	876.605008052	416.090534737	1670.50213773	377.806594943	4.85887467908	0.0708290769545
1061.75318272	402.666776237	1840.41995896	376.0	11.3388273708	0.118036402862	0.0194651060129	1293.10666085	456.969344798	2049.102001	299.025995359	12.2293281524	0.178270089685
1061.75318272	402.666776237	1840.41995896	376.0	6.54014285496	-0.0523316345939	-0.00862988697129	1122.99743967	444.039878576	1960.78605341	393.748735162	8.68196920534	0.126559317862
1061.75318272	402.666776237	1840.41995896	376.0	13.0730231709	0.154193215709	0.025427641113	1312.75516422	365.931907973	2081.01848664	402.33141444	10.9729295183	0.159955240791
1061.75318272	402.666776237	1840.41995896	376.0	2.41787384888	-0.167000152207	-0.0275396029366	1026.90808014	463.028161337	1884.91899186	394.982750378	7.12424830077	0.103852016046
1061.75318272	402.666776237	1840.41995896	376.0	-11.3192819135	-0.27419683302	-0.0452171558411	947.481577097	371.248660772	1632.09763541	313.367397543	4.69342461103	0.0684172683824
1061.75318272	402.666776237	1840.41995896	376.0	14.285931942	0.164978319378	0.0272061872325	1319.05468119	343.004300793	2103.34110174	441.282119759	10.7188477375	0.156251424745
1061.75318272	402.666776237	1840.41995896	376.0	-12.8546339219	-0.213864949546	-0.0352679666138	987.004059836	303.307209645	1603.84071061	313.529441128	4.30251330793	0.0627188528853
1061.75318272	402.666776237	1840.41995896	376.0	-0.140176909779	0.00611744024995	0.00100881270613	1155.46790795	305.735020761	1837.84011513	376.63718642	6.41171248642	0.0934651965951
1061.75318272	402.666776237	1840.41995896	376.0	-5.90269116059	-0.236862885492	-0.0390605022249	977.000674709	470.319395952	1731.78565272	284.465582063	5.71499266142	0.0833089309245
1061.75318272	402.666776237	1840.41995896	376.0	-3.05154146346	-0.242485703644	-0.0399877479623	969.14243703	410.962588225	1784.25878081	404.153755554	5.92149711488	0.0863191999254
1061.75318272	402.666776237	1840.41995896	376.0	2.04537362721	-0.131427458108	-0.0216733934875	1047.46326609	388.028382224	1878.06342343	442.57177512	6.587730739	0.0960310603353
1061.75318272	402.666776237	1840.41995896	376.0	2.86266177641	-0.184559720049	-0.0304353100345	1010.31616915	449.95064754	1893.10495765	432.838140964	6.78866477543	0.0989601279218
1061.75318272	402.666776237	1840.41995896	376.0	-10.2714227535	-0.333980236679	-0.0550758965499	911.070992086	446.192241355	1651.38264453	294.119411094	5.00340291821	0.0729359025978
1061.75318272	402.666776237	1840.41995896	376.0	-5.26075611714	-0.3892432237	-0.0641891859664	875.561965031	485.279605438	1743.59995339	382.758382918	5.67406397648	0.0827123028641
1061.75318272	402.666776237	1840.41995896	376.0	17.2421771674	0.107487529112	0.0177255160145	1273.87602788	432.850930568	2157.74842891	451.021470462	12.0060953272	0.175015966868
1061.75318272	402.666776237	1840.41995896	376.0	-12.2346517699	-0.35688984571	-0.0588538663769	893.216624218	402.828690012	1615.25098588	319.205671648	4.50647770769	0.0656920948642
1061.75318272	402.666776237	1840.41995896	376.0	10.1545025025	0.127296866741	0.0209922273649	1284.3741568	362.386391928	2027.30544975	380.54490102	10.1468470248	0.147913221936
1061.75318272	402.666776237	1840.41995896	376.0	-11.5167726612	-0.195365489429	-0.032217264088	1001.36049683	316.919768965	1628.46297627	310.182710484	4.61925850873	0.0673361298648
1061.75318272	402.666776237	1840.41995896	376.0	-13.8492834692	-0.321650781122	-0.0530426749871	910.104556439	320.720504681	1585.53498182	354.709920699	3.80594584959	0.0554802601981
1061.75318272	402.666776237	1840.41995896	376.0	-2.16490248346	-0.073420043097	-0.0121075268959	1102.16269415	415.189064005	1800.57666156	283.224903402	6.8624256891	0.100035359899
1061.75318272	402.666776237	1840.41995896	376.0	-11.6040221792	-0.371704275809	-0.0612968792561	872.7165118	311.159531485	1626.85721873	442.981175445	3.54169433336	0.0516281972794
1061.75318272	402.666776237	1840.41995896	376.0	5.19382739622	-0.0345069399688	-0.00569045843813	1133.66035103	413.495790902	1936.00819499	388.852053063	8.16604175253	0.119038509512
1061.75318272	402.666776237	1840.41995896	376.0	-6.75305653995	-0.258030311684	-0.0425511727711	958.425106063	392.216485709	1716.13535856	365.493766786	5.40012740518	0.0787190583845
1061.75318272	402.666776237	1840.41995896	376.0	-12.8527115186	-0.363769131017	-0.0599883131624	885.44254967	367.064458237	1603.8760909	351.369082998	4.14148816239	0.0603715475567
1061.75318272	402.666776237	1840.41995896	376.0	3.78096072108	0.0412897995783	0.00680900388824	1186.67393603	315.037866569	1910.00551471	408.293712108	7.13490561182	0.104007370435
1061.75318272	402.666776237	1840.41995896	376.0	19.4558066358	0.116464835727	0.0192059425671	1291.67588563	489.192010827	2198.48850746	417.620611004	13.6781692376	0.199390222122
1061.75318272	402.666776237	1840.41995896	376.0	2.55574903531	-0.104712773917	-0.0172679376513	1085.30401639	480.941684348	1887.45647431	321.210773567	8.30965856094	0.121132048993
1061.75318272	402.666776237	1840.41995896	376.0	16.1843750229	0.108418290293	0.0178790056552	1286.04328154	494.582878212	2138.28042711	357.654267365	13.3831738615	0.195089997981
1061.75318272	402.666776237	1840.41995896	376.0	-16.3165969528	-0.347442546629	-0.0572959344705	890.725591296	304.326066162	1540.12605202	345.074394561	3.17999944741	0.0463556770759
1061.75318272	402.666776237	1840.41995896	376.0	6.94655743752	0.00624711930116	0.00103019777394	1174.14447503	421.525026966	1968.2657885	372.596286502	9.13933143162	0.133226405709
1061.75318272	402.666776237	1840.41995896	376.0	10.6068170107	0.0748387291649	0.0123414790839	1244.09216573	434.385815523	2035.62993623	357.151954985	10.9178387278	0.159152168043
1061.75318272	402.666776237	1840.41995896	376.0	7.78475796557	-0.00348734782447	-0.000575090340448	1169.56022718	445.95593859	1983.69219831	368.176032542	9.60704343407	0.140044364928
1061.75318272	402.666776237	1840.41995896	376.0	8.64422671218	0.0700794338094	0.011556634863	1220.57610272	346.370445294	1999.51003267	432.563484656	8.63627181853	0.125893175197
1061.75318272	402.666776237	1840.41995896	376.0	0.607009843418	-0.130624068767	-0.0215409084378	1053.90654568	438.729427273	1851.59148927	358.95551632	6.93378274038	0.101075550151
1061.75318272	402.666776237	1840.41995896	376.0	8.87223591539	0.134933929239	0.0222516374075	1291.08956282	351.289901844	2003.70635955	361.326894886	9.91392615881	0.144517874035
1061.75318272	402.666776237	1840.41995896	376.0	-10.554942151	-0.200180033567	-0.0330112192558	998.476029068	334.64366167	1646.16469696	313.045006217	4.81885868943	0.0702457534902
1061.75318272	402.666776237	1840.41995896	376.0	-7.50166463366	-0.147610488276	-0.0243420989901	1038.46974175	371.494440458	1702.35782579	292.393643583	5.42574038217	0.0790924253961
1061.75318272	402.666776237	1840.41995896	376.0	-2.71752735295	-0.234736890647	-0.0387099094076	971.825626487	362.111563409	1790.40604317	456.468853269	5.67642078207	0.0827466586308
1061.75318272	402.666776237	1840.41995896	376.0	-2.80202365681	-0.172626388666	-0.0284674123789	1019.24115858	409.203984758	1788.85095632	360.405812991	6.09368312048	0.088829200007
1061.75318272	402.666776237	1840.41995896	376.0	1.52918829725	-0.17546236821	-0.0289350871059	1021.84573504	471.020271351	1868.56344559	375.697439204	7.08806065977	0.103324499414
1061.75318272	402.666776237	1840.41995896	376.0	-4.97160305433	-0.327989117487	-0.0540879151529	915.926950932	496.335088722	1748.92158407	336.659544414	5.85233559743	0.0853110145398
1061.75318272	402.666776237	1840.41995896	376.0	4.31183399092	-0.123629498332	-0.0203874502526	1064.60523377	468.588777176	1919.77581233	386.581801381	7.96946937708	0.116173022989
1061.75318272	402.666776237	1840.41995896	376.0	-5.00722711297	-0.274112968271	-0.0452033259023	950.105652877	455.782775476	1748.26595178	342.377523428	5.81182717692	0.0847205127831
1061.75318272	402.666776237	1840.41995896	376.0	-5.91773907429	-0.363920811361	-0.0600133264118	889.633673288	447.007400507	1731.50870792	394.867634122	5.46940345178	0.0797289132913
1061.75318272	402.666776237	1840.41995896	376.0	9.03628534515	0.085490057098	0.014097964561	1237.92759317	352.469392151	2006.725558	416.328572674	9.07457317306	0.132282407771
1061.75318272	402.666776237	1840.41995896	376.0	-1.00602647035	-0.0778168552997	-0.0128325948713	1087.83569	320.037529265	1821.90484701	414.031627739	6.17394473675	0.0899991944133
1061.75318272	402.666776237	1840.41995896	376.0	14.5153214713	0.0592904912138	0.0097774556751	1231.16453096	460.640573185	2107.56283242	415.75772828	11.58452997	0.168870699271
1061.75318272	402.666776237	1840.41995896	376.0	-3.00822490765	-0.20147222535	-0.0332243115682	998.523341028	414.049226982	1785.05598735	372.483419338	6.03635004343	0.0879934408664
1061.75318272	402.666776237	1840.41995896	376.0	8.44590288473	-0.0329648227343	-0.00543615150632	1131.21486805	403.073294258	1995.86004136	461.571879059	8.21921505375	0.119813630521
1061.75318272	402.666776237	1840.41995896	376.0	9.02022555516	0.00842909781815	0.00139002272727	1164.63109127	375.02064358	2006.42999042	466.778255573	8.28808066785	0.120817502447
1061.75318272	402.666776237	1840.41995896	376.0	-0.0666017980201	-0.241416906218	-0.0398114950887	971.747243796	473.755747072	1839.19420618	393.691215308	6.46140057253	0.0941895127191
1061.75318272	402.666776237	1840.41995896	376.0	-8.50184790943	-0.505816014971	-0.0834129312288	803.824806147	483.63681236	1683.95025315	396.488634647	4.97208023142	0.072479303665
1061.75318272	402.666776237	1840.41995896	376.0	16.1511685605	0.130991300502	0.0216014677608	1293.23556814	401.957022324	2137.66928875	442.476698283	11.6274334991	0.169496115147
1061.75318272	402.666776237	1840.41995896	376.0	-0.984095553178	0.00981798787471	0.00161906132499	1158.98519662	309.322845738	1822.30846798	354.000425623	6.3293391312	0.0922644188221
1061.75318272	402.666776237	1840.41995896	376.0	1.53170858069	0.0380838533984	0.0062803188322	1183.13207923	306.521523345	1868.60982939	378.956226816	6.75005977723	0.0983973728459
1061.75318272	402.666776237	1840.41995896	376.0	-3.71030805991	-0.489897989674	-0.080787927057	812.945281796	491.997619906	1772.13470889	467.191807184	5.52255538746	0.0805037228492
1061.75318272	402.666776237	1840.41995896	376.0	-5.79404886076	-0.160900216689	-0.0265336768947	1026.46939654	346.267127906	1733.78512729	361.04860285	5.56055802044	0.0810576970909
1061.75318272	402.666776237	1840.41995896	376.0	-0.70569469913	-0.155944790067	-0.0257164891272	1030.76160388	409.230867299	1827.43221287	387.439741684	6.35003533957	0.0925661128217
1061.75318272	402.666776237	1840.41995896	376.0	6.06476082224	0.077567655148	0.0127914998595	1235.62601279	370.089118068	1952.03702759	346.321896732	9.07654114725	0.132311095441
1061.75318272	402.666776237	1840.41995896	376.0	22.8807965911	0.150059302887	0.0247459272571	1325.57770198	496.353815893	2261.52270619	439.59118832	14.7305173987	0.214730574325
1061.75318272	402.666776237	1840.41995896	376.0	-3.43487228743	-0.200020129913	-0.0329848499197	1001.00839125	445.41171506	1777.20388382	330.783777508	6.05861082765	0.088317942094
1061.75318272	402.666776237	1840.41995896	376.0	9.45432642546	0.169138933056	0.0278923042639	1322.25329845	322.640545054	2014.41926948	369.525425978	9.93169103667	0.144776837269
1061.75318272	402.666776237	1840.41995896	376.0	-13.0210948585	-0.371457609814	-0.061256202146	886.194420537	431.141965159	1600.77713031	283.440744612	4.49294433673	0.0654948154043
1061.75318272	402.666776237	1840.41995896	376.0	-19.097145804	-0.408355296674	-0.0673409130399	854.989444489	341.53573634	1488.95227599	292.427095162	2.8827191221	0.042022144637
1061.75318272	402.666776237	1840.41995896	376.0	-6.69235829071	-0.307016933701	-0.0506294415733	926.445664595	424.615883922	1717.25246125	366.190912735	5.43305181556	0.0791990060577
1061.75318272	402.666776237	1840.41995896	376.0	7.13371109133	-0.13417722956	-0.0221268518404	1059.99880786	496.665121628	1971.7102017	415.046272211	8.66220379912	0.126271192407
1061.75318272	402.666776237	1840.41995896	376.0	0.00574494074773	-0.0912245018025	-0.0150436183711	1076.65457761	312.790809347	1840.52569	451.080303042	6.17887349925	0.0900710422631
1061.75318272	402.666776237	1840.41995896	376.0	-7.96464569328	-0.278864672074	-0.045986918218	940.085232707	338.037328484	1693.83702996	415.714468769	4.80786468663	0.0700854910587
1061.75318272	402.666776237	1840.41995896	376.0	1.41347024548	-0.0217822758704	-0.00359206396279	1151.58223625	426.205266142	1866.43374747	288.646245081	8.21675496328	0.119777769144
1061.75318272	402.666776237	1840.41995896	376.0	8.58392644512	0.157155850138	0.0259162021996	1318.88144081	364.004112488	1998.40025452	315.514701223	10.5674365673	0.154044264829
1061.75318272	402.666776237	1840.41995896	376.0	1.08423835546	-0.300392334052	-0.0495369944017	932.053069296	490.489732749	1860.37449806	437.831696011	6.51378789752	0.0949531763487
1061.75318272	402.666776237	1840.41995896	376.0	12.1790979756	0.0468233437402	0.00772152766165	1209.59908093	411.355048549	2064.56650892	443.612379442	10.0159130984	0.146004564116
1061.75318272	402.666776237	1840.41995896	376.0	2.64484083093	0.08099371319	0.0133564830459	1239.66821268	360.239658984	1889.09613749	289.188265828	8.53867555099	0.124470489081
1061.75318272	402.666776237	1840.41995896	376.0	-11.2439252907	-0.423324951193	-0.0698095236137	848.520503707	399.064590699	1633.48451374	385.899419334	4.3179902854	0.0629444648017
1061.75318272	402.666776237	1840.41995896	376.0	-8.59065895179	-0.348574357048	-0.0574825786688	898.611222325	418.260217616	1682.315757	365.444317063	5.06338473408	0.0738102730915
1061.75318272	402.666776237	1840.41995896	376.0	-8.26518517629	-0.503797215937	-0.0830800158207	804.786486117	481.222858819	1688.30584133	402.296496394	4.98355352658	0.0726465528657
1061.75318272	402.666776237	1840.41995896	376.0	-0.238426940087	-0.106390124283	-0.0175445455612	1077.39510269	444.994128908	1836.03190197	313.642670364	7.2531625346	0.105731232283
1061.75318272	402.666776237	1840.41995896	376.0	4.39388073804	-0.0783307330068	-0.0129173372373	1086.89023883	369.15686064	1921.28581704	465.23871756	6.84822269902	0.0998283192276
1061.75318272	402.666776237	1840.41995896	376.0	6.99804678806	-0.115816166676	-0.0190989720771	1073.63594735	484.394303022	1969.21340878	411.183158408	8.65281154165	0.126134279033
1061.75318272	402.666776237	1840.41995896	376.0	2.69673656945	-0.0769033063274	-0.0126819436556	1087.97834299	345.039227224	1890.05123702	457.033666808	6.61230449878	0.0963892784078
1061.75318272	402.666776237	1840.41995896	376.0	2.19781364855	-0.024403392905	-0.00402430621784	1151.79158665	440.39557476	1880.86896001	288.681798598	8.5644149219	0.12484569857
1061.75318272	402.666776237	1840.41995896	376.0	13.5501816149	0.121313971114	0.0200056020967	1288.83845259	424.143597294	2089.80020588	376.818155992	11.7732989965	0.171622434351
1061.75318272	402.666776237	1840.41995896	376.0	1.1939372871	-0.199602593633	-0.0329159949922	999.941515239	452.703624032	1862.39341909	409.748279817	6.59446328232	0.0961292023662
1061.75318272	402.666776237	1840.41995896	376.0	2.37971733591	-0.00887284041508	-0.00146319927689	1146.42964146	354.011749719	1884.21675178	383.775360597	7.06317921688	0.102961796164
1061.75318272	402.666776237	1840.41995896	376.0	8.14944927947	0.0900728588661	0.0148537036389	1255.19201011	404.011732104	1990.40405004	331.200307835	10.2525254991	0.149453724476
1061.75318272	402.666776237	1840.41995896	376.0	11.5839960066	0.127549769888	0.021033933029	1275.66816498	326.67348398	2053.61413351	451.272484549	9.41820908171	0.137291677576
1061.75318272	402.666776237	1840.41995896	376.0	9.30134417761	0.0564818777962	0.00931429383183	1215.93886623	388.803426049	2011.60375366	406.861461377	9.43395596392	0.137521223964
1061.75318272	402.666776237	1840.41995896	376.0	-8.73475762572	-0.479406051909	-0.0790577262383	813.248221863	410.33878235	1679.66373625	456.076732036	4.35022084208	0.0634142979895
1061.75318272	402.666776237	1840.41995896	376.0	-12.0712274274	-0.323323064837	-0.0533184473676	913.155501718	369.425317279	1618.25868009	335.677861097	4.42741981618	0.0645396474662
1061.75318272	402.666776237	1840.41995896	376.0	2.49547561431	-0.165909952885	-0.0273598207264	1022.36442664	408.293190826	1886.34719024	455.689572771	6.61818535663	0.0964750051987
1061.75318272	402.666776237	1840.41995896	376.0	-1.33276465519	-0.287847728782	-0.0474682930049	937.902280627	425.640874297	1815.89149224	452.348337316	6.00997862063	0.0876090177935
1061.75318272	402.666776237	1840.41995896	376.0	6.37466092568	0.0853522682997	0.0140752421338	1244.55955166	373.897829466	1957.74049095	339.283109823	9.32191643453	0.135887994672
1061.75318272	402.666776237	1840.41995896	376.0	6.41696690295	-0.145862503353	-0.0240538429012	1043.05156632	462.459238353	1958.5190986	453.008293925	7.71011839905	0.112392396488
1061.75318272	402.666776237	1840.41995896	376.0	0.355286327309	-0.0745518947175	-0.0122941778888	1090.20916409	329.560879264	1846.95871944	427.18867608	6.35081083009	0.0925774173483
1061.75318272	402.666776237	1840.41995896	376.0	-6.03168412412	-0.389516098709	-0.0642341851433	869.118751846	399.532554869	1729.41164048	460.760333763	4.96578366363	0.0723875169625
1061.75318272	402.666776237	1840.41995896	376.0	9.88407696039	-0.0458232748296	-0.00755660864605	1125.03311117	432.740342964	2022.3284841	464.555029967	8.7895349465	0.128127331582
1061.75318272	402.666776237	1840.41995896	376.0	3.38538989471	-0.076256737983	-0.0125753195882	1091.28533583	392.643422911	1902.72535027	418.796591526	7.01635385882	0.10227921077
1061.75318272	402.666776237	1840.41995896	376.0	8.90859342192	0.152916213902	0.0252170537438	1309.9222832	346.561173454	2004.37549036	347.892033701	10.1332046792	0.147714353924
1061.75318272	402.666776237	1840.41995896	376.0	-9.02367840388	-0.186046453162	-0.0306804837009	1009.39722055	352.797195181	1674.34638058	312.151964854	5.12651348095	0.074730517215
1061.75318272	402.666776237	1840.41995896	376.0	-19.6273087441	-0.490180519753	-0.0808345184288	800.922860213	343.20892561	1479.19505143	335.063265603	2.31371114174	0.0337275676639
1061.75318272	402.666776237	1840.41995896	376.0	1.09533435143	-0.057912861789	-0.00955027404172	1102.92937887	319.656365789	1860.57871098	437.992966322	6.42256198481	0.0936233525482
1061.75318272	402.666776237	1840.41995896	376.0	1.30422739054	-0.070962139781	-0.011702199832	1093.76789096	371.367886839	1864.42322017	399.287442363	6.60318724293	0.0962563738036
1061.75318272	402.666776237	1840.41995896	376.0	-3.93296069624	-0.164519430131	-0.0271305128843	1027.27786181	435.988883476	1768.03696533	304.770220046	6.04093364709	0.0880602572462
1061.75318272	402.666776237	1840.41995896	376.0	8.33128488718	-0.104125233451	-0.0171710477327	1081.19886826	473.797391234	1993.75058886	438.754329367	8.69904054233	0.126808171171
1061.75318272	402.666776237	1840.41995896	376.0	-8.89769131149	-0.40724998547	-0.0671586387648	862.137010706	443.216793832	1676.66507218	371.311267638	4.99323491306	0.0727876809485
1061.75318272	402.666776237	1840.41995896	376.0	-4.20861804161	-0.226555876566	-0.0373607975867	982.368764993	444.0443135	1762.96371253	336.550634033	5.93786561392	0.0865578077831
1061.75318272	402.666776237	1840.41995896	376.0	10.7522785146	0.106310144245	0.017531356241	1283.23900444	468.139192568	2038.30703879	286.928841774	12.200956287	0.177856505641
1061.75318272	402.666776237	1840.41995896	376.0	4.71816255545	0.0430835792066	0.00710481187443	1185.88985896	303.403068851	1927.25396433	437.961036516	7.04186139891	0.1026510408
1061.75318272	402.666776237	1840.41995896	376.0	9.34691570864	0.104628276043	0.0172540033053	1252.98608229	330.449480405	2012.44246121	429.006898509	8.92620235911	0.130119567917
1061.75318272	402.666776237	1840.41995896	376.0	-4.13679945656	-0.181313684376	-0.0299000139142	1013.94509814	422.828437229	1764.2854761	327.511940726	5.94748438322	0.086698023079
1061.75318272	402.666776237	1840.41995896	376.0	-7.64139240745	-0.352143281068	-0.0580711215482	891.650432424	368.292681402	1699.78624795	439.843134124	4.72339014906	0.0688540838055
1061.75318272	402.666776237	1840.41995896	376.0	0.634112800221	-0.137325088548	-0.022645957874	1043.29414243	382.111082369	1852.0902975	426.685072697	6.42391712281	0.0936431067464
1061.75318272	402.666776237	1840.41995896	376.0	-14.7165687345	-0.257542646062	-0.0424707529786	957.71628109	328.071767684	1569.5732907	283.785241922	4.03742541119	0.0588545978307
1061.75318272	402.666776237	1840.41995896	376.0	7.42752909778	0.093415279048	0.0154048943021	1250.54065847	366.084971834	1977.11768693	360.492056625	9.38663917581	0.136831474866
1061.75318272	402.666776237	1840.41995896	376.0	13.8350337071	0.00959486182982	0.00158226613289	1185.61445309	477.630276905	2095.04268063	431.797950641	11.056486271	0.161173269256
1061.75318272	402.666776237	1840.41995896	376.0	1.10107614675	-0.112533903781	-0.0185577018108	1070.82601267	444.258009709	1860.68438413	345.600361751	7.31167296478	0.106584154005
1061.75318272	402.666776237	1840.41995896	376.0	2.62290760517	-0.178214390849	-0.0293889166967	1017.86813835	464.952618253	1888.69247403	405.871717426	7.0487259972	0.102751107831
1061.75318272	402.666776237	1840.41995896	376.0	-18.7724619568	-0.396249363626	-0.0653445520491	863.2923527	343.07090581	1494.92782232	288.564563808	3.00596433872	0.0438187221387
1061.75318272	402.666776237	1840.41995896	376.0	4.1988369875	0.0309178749334	0.00509859415129	1199.06541832	413.839615044	1917.69619292	304.791159559	9.0758528195	0.132301061509
1061.75318272	402.666776237	1840.41995896	376.0	1.69131993542	-0.211183601075	-0.034825791734	991.179985679	442.425402329	1871.54734862	437.941960613	6.57790006829	0.0958877560975
1061.75318272	402.666776237	1840.41995896	376.0	-11.7762186053	-0.211516225408	-0.0348806440316	990.217696856	328.693417388	1623.68808134	304.776967093	4.59494759959	0.0669817434343
1061.75318272	402.666776237	1840.41995896	376.0	-2.79574028898	-0.211310212697	-0.0348466709593	992.441747029	439.216644033	1788.96659668	357.308205619	6.11599186081	0.0891544003034
1061.75318272	402.666776237	1840.41995896	376.0	7.78318333891	0.143902514552	0.0237306257507	1310.51769556	389.594889258	1983.66321857	283.550633751	10.801933441	0.157462586603
1061.75318272	402.666776237	1840.41995896	376.0	13.4310219635	0.155233996402	0.025599273813	1314.09340771	367.864614713	2087.60716787	405.649145449	11.0671656102	0.161328944754
1061.75318272	402.666776237	1840.41995896	376.0	-13.4533623354	-0.388329364237	-0.0640384835483	870.599344759	381.431029912	1592.82159339	340.791218717	4.08337500114	0.0595244169262
1061.75318272	402.666776237	1840.41995896	376.0	8.39593858385	0.0305604477847	0.00503965167953	1191.62843423	395.60993909	1994.9404884	407.702115079	9.07641027704	0.132309187712
1061.75318272	402.666776237	1840.41995896	376.0	-10.9985940508	-0.360168300996	-0.0593945087395	888.003625996	375.444191526	1637.99963884	374.551821322	4.43568745746	0.0646601670184
1061.75318272	402.666776237	1840.41995896	376.0	-2.21793483416	0.00584574969986	0.000964008855518	1159.3357434	333.566176318	1799.60064359	306.698723872	6.39175935865	0.0931743346742
1061.75318272	402.666776237	1840.41995896	376.0	5.51024546386	0.0345056660695	0.00569024836238	1185.03718498	343.09322415	1941.83161626	413.701207131	7.73684107044	0.112781939802
1061.75318272	402.666776237	1840.41995896	376.0	-3.66587163981	-0.306807861514	-0.05059496397	926.80064297	444.874353712	1772.95252563	401.277528948	5.8498235664	0.0852743960117
1061.75318272	402.666776237	1840.41995896	376.0	-10.2712844671	-0.280035502127	-0.0461799970525	939.398213695	330.268130289	1651.38518958	381.718845601	4.50912478414	0.0657306819845
1061.75318272	402.666776237	1840.41995896	376.0	0.0897295119614	-0.0372417357907	-0.00614144719504	1120.77982219	350.310356179	1842.07135881	370.981180441	6.49125906822	0.0946247677582
1061.75318272	402.666776237	1840.41995896	376.0	-1.35984914323	0.0322817304855	0.00532350436766	1182.81860776	323.730666015	1815.39302392	308.843750143	6.64260834744	0.0968310254729
1061.75318272	402.666776237	1840.41995896	376.0	0.829582258072	-0.0432407002191	-0.00713072233164	1129.14683463	417.86318384	1855.68775641	308.677737946	7.68170037044	0.111978139511
1061.75318272	402.666776237	1840.41995896	376.0	10.3615355034	0.0598261709526	0.0098657933629	1219.85811342	393.534979597	2031.11572642	417.722633407	9.68693866744	0.141209018476
1061.75318272	402.666776237	1840.41995896	376.0	17.5796747165	0.12216852412	0.0201465244262	1298.03035859	485.49948054	2163.95980116	380.429962028	13.5497522744	0.197518254729
1061.75318272	402.666776237	1840.41995896	376.0	13.8508746153	0.0222692450047	0.00367236889919	1196.12583192	468.142543333	2095.33421987	431.065844621	11.0552991983	0.16115596499
1061.75318272	402.666776237	1840.41995896	376.0	-11.12192206	-0.379502136048	-0.0625828060765	882.673344862	465.7318355	1635.72988555	287.324705185	4.87603011704	0.071079156225
1061.75318272	402.666776237	1840.41995896	376.0	3.51567855705	0.0243534226387	0.00401606573858	1195.78636975	425.752666813	1905.12320882	283.584172256	9.14006702108	0.133237128587
1061.75318272	402.666776237	1840.41995896	376.0	-16.2885109726	-0.406009695465	-0.0669541054527	853.644064446	330.808894024	1540.642952	356.189993533	3.11696614527	0.045436824275
1061.75318272	402.666776237	1840.41995896	376.0	-15.919891597	-0.424500884677	-0.0700034440431	843.467095934	348.272055291	1547.42709656	355.687945338	3.25662638369	0.0474726878089
1061.75318272	402.666776237	1840.41995896	376.0	-12.9654160685	-0.309470468685	-0.0510340482661	924.54957789	384.948140506	1601.80185387	292.304135477	4.43866437143	0.0647035622657
1061.75318272	402.666776237	1840.41995896	376.0	4.73026182846	0.0765817103506	0.0126289100182	1242.12946128	397.160220413	1927.47664176	288.18696007	9.49643780225	0.138432037934
1061.75318272	402.666776237	1840.41995896	376.0	7.76216729581	-0.113143073229	-0.018658158514	1076.35330699	487.685879126	1983.27643512	419.237249004	8.82723837227	0.128676944202
1061.75318272	402.666776237	1840.41995896	376.0	14.0868231743	0.13685786346	0.0225689088819	1292.19912493	361.345217118	2099.67666424	446.132322191	10.6061922528	0.154609216513
1061.75318272	402.666776237	1840.41995896	376.0	13.1211565401	0.0490557859858	0.00808967446996	1212.44364146	416.188334556	2081.90434277	453.272366755	10.2383249306	0.149246719104
1061.75318272	402.666776237	1840.41995896	376.0	7.99165506705	0.00295521176375	0.000487337032281	1169.40129545	417.615033986	1987.49997386	400.483644425	9.08900776351	0.132492824541
1061.75318272	402.666776237	1840.41995896	376.0	-4.98510917224	-0.285548252442	-0.0470890917616	935.875810131	355.841145316	1748.67301478	456.956059331	5.19019387461	0.0756588028369
1061.75318272	402.666776237	1840.41995896	376.0	8.23706339067	-0.0136938188445	-0.00225821550865	1149.2964259	401.10273461	1992.01651763	441.617357123	8.46351911558	0.123374914221
1061.75318272	402.666776237	1840.41995896	376.0	-1.70903039458	-0.358750540281	-0.0591607091492	893.424198089	472.1672913	1808.96662247	443.375133084	6.0228827515	0.0877971246574
1061.75318272	402.666776237	1840.41995896	376.0	3.91536675488	-0.00843299281265	-0.00139066504166	1148.09811507	363.611500167	1912.47915018	400.769534948	7.39140892622	0.107746485805
1061.75318272	402.666776237	1840.41995896	376.0	-8.85958175859	-0.21075240248	-0.0347546837863	987.432937244	303.032166041	1677.36644799	386.90134471	4.77448418785	0.0695988948667
1061.75318272	402.666776237	1840.41995896	376.0	-7.03666767416	-0.457541768933	-0.0754521386763	830.667479531	454.747260514	1710.91572264	425.500982594	5.06666214828	0.0738580488087
1061.75318272	402.666776237	1840.41995896	376.0	-7.50491453736	-0.20202381143	-0.0333152723335	998.811039881	389.041520385	1702.29801391	314.445453645	5.41218625326	0.078894843342
1061.75318272	402.666776237	1840.41995896	376.0	2.56841047836	-0.107831531638	-0.0177822446633	1064.48581914	362.620447138	1887.68949803	460.583231757	6.58690455586	0.0960190168493
1061.75318272	402.666776237	1840.41995896	376.0	3.76226135499	0.00339201723455	0.000559369596727	1151.72662733	305.595808657	1909.66136784	452.338931862	6.77325891434	0.0987355526871
1061.75318272	402.666776237	1840.41995896	376.0	-6.85331490387	-0.169901272646	-0.0280180198954	1018.9713336	325.06458998	1714.29018362	370.254260042	5.31030890465	0.0774097507967
1061.75318272	402.666776237	1840.41995896	376.0	-11.1656197459	-0.364764946546	-0.0601525307629	877.738791194	313.405017299	1634.92566462	443.781856123	3.66702651934	0.0534551970749
1061.75318272	402.666776237	1840.41995896	376.0	-21.8849397033	-0.470974945024	-0.0776673722005	811.596621049	325.272114195	1437.64516065	300.77642541	1.91054595645	0.0278505241465
1061.75318272	402.666776237	1840.41995896	376.0	1.55947490634	-0.212506161756	-0.0350438921102	995.928472686	493.982669136	1869.12084639	379.209704569	7.08236908482	0.103241531849
1061.75318272	402.666776237	1840.41995896	376.0	6.37103386969	-0.0671869724209	-0.0110796458478	1116.63792355	477.627411544	1957.67373789	363.408402793	9.17813970262	0.133792123945
1061.75318272	402.666776237	1840.41995896	376.0	0.205107358758	-0.166472150822	-0.027452531468	1020.71067333	357.880966923	1844.19479573	465.603155475	6.16821746057	0.0899157064224
1061.75318272	402.666776237	1840.41995896	376.0	9.17247491113	0.071403157952	0.0117749271029	1232.90070967	395.175579212	2009.23201795	381.155729068	9.82906731953	0.143280864716
1061.75318272	402.666776237	1840.41995896	376.0	-5.54696963363	-0.0946215471702	-0.0156038171455	1077.08170556	338.328389298	1738.3324227	322.922327846	5.69272255098	0.082984293746
1061.75318272	402.666776237	1840.41995896	376.0	-14.2257889694	-0.329319220591	-0.0543072593324	907.235454517	341.895463447	1578.60569945	329.474781483	3.92306277122	0.0571875039537
1061.75318272	402.666776237	1840.41995896	376.0	-2.37692146381	-0.136741217075	-0.0225496730005	1044.76883517	381.108706949	1796.67462193	370.797079809	6.12194583473	0.0892411929261
1061.75318272	402.666776237	1840.41995896	376.0	-4.70824698812	-0.143927882713	-0.0237348091545	1039.85017312	369.276740314	1753.76844167	344.641528242	5.80548812063	0.0846281067147
1061.75318272	402.666776237	1840.41995896	376.0	-12.2956517573	-0.443399308364	-0.0731199387144	825.603540349	322.00613662	1614.12832993	466.518652966	3.04298296004	0.0443583521871
1061.75318272	402.666776237	1840.41995896	376.0	2.76929950415	-0.188525897647	-0.0310893630685	1006.69947336	432.89381254	1891.38669976	451.793413855	6.68611878641	0.0974652884316
1061.75318272	402.666776237	1840.41995896	376.0	-10.7309097296	-0.361937919579	-0.0596863323844	893.174953534	453.668913095	1642.92615452	296.08228789	4.92268472102	0.071759252493
1061.75318272	402.666776237	1840.41995896	376.0	9.38815521472	-0.0373764684981	-0.00616366564942	1147.54730787	500.756064575	2013.20144131	364.898068866	10.4325073387	0.152077366454
1061.75318272	402.666776237	1840.41995896	376.0	4.82353444671	-0.0692864068424	-0.0114258586481	1111.12882571	457.446242949	1929.19324964	360.618180982	8.56125454198	0.124799628892
1061.75318272	402.666776237	1840.41995896	376.0	5.61981173098	-0.0280905707395	-0.00463235005598	1135.76879157	396.879480624	1943.84809571	411.199823523	7.94055858111	0.115751582815
1061.75318272	402.666776237	1840.41995896	376.0	-1.85036353182	-0.215076301322	-0.0354677277906	986.161960316	369.068553003	1806.36549921	451.134985888	5.88067363121	0.0857241054112
1061.75318272	402.666776237	1840.41995896	376.0	11.2457827512	0.102173734052	0.0168492305495	1259.61473751	375.561473968	2047.38958925	412.213377776	10.0887443871	0.14706624471
1061.75318272	402.666776237	1840.41995896	376.0	14.4118401671	0.106176322541	0.017509288018	1274.57217837	435.575670692	2105.65834185	395.510492787	11.8358753243	0.172534625718
1061.75318272	402.666776237	1840.41995896	376.0	7.14299646582	0.152302920755	0.0251159170111	1303.86643112	317.979288162	1971.88109158	350.035372306	9.30448593608	0.135633905774
1061.75318272	402.666776237	1840.41995896	376.0	7.64754632687	0.0452616486725	0.00746399219534	1200.8158419	369.100473378	1981.16692793	411.250612656	8.65639988989	0.126186587316
1061.75318272	402.666776237	1840.41995896	376.0	0.526507071174	-0.0206159922834	-0.00339973487523	1145.81513491	395.236491607	1850.10990018	309.05827367	7.50759367678	0.109440141061
1061.75318272	402.666776237	1840.41995896	376.0	5.7872298142	-0.0712677478977	-0.0117525969488	1103.7498466	435.130135835	1946.92929153	408.049309099	8.13644637937	0.118607090078
1061.75318272	402.666776237	1840.41995896	376.0	2.04551136637	-0.086075799862	-0.0141945580247	1101.02293872	473.449583528	1878.06595841	303.593436156	8.35367734114	0.121773722174
1061.75318272	402.666776237	1840.41995896	376.0	-16.9202213355	-0.488454216472	-0.0805498378088	808.327565952	394.442794324	1529.0168284	326.246468125	3.30218744051	0.0481368431562
1061.75318272	402.666776237	1840.41995896	376.0	-9.31392573949	-0.20306753277	-0.0334873899686	996.566995594	347.845066465	1669.00461069	324.592548628	5.03305975197	0.0733682179587
1061.75318272	402.666776237	1840.41995896	376.0	-0.470344180816	-0.006519513476	-0.00107511765765	1146.78397173	335.982776289	1831.76365078	348.996902761	6.50894744254	0.0948826157805
1061.75318272	402.666776237	1840.41995896	376.0	2.2930429782	-0.0615242908504	-0.0101458263276	1101.04329214	369.357123687	1882.6215796	412.221163775	6.73224436653	0.0981376729814
1061.75318272	402.666776237	1840.41995896	376.0	-11.9260352625	-0.408762082795	-0.0674079951839	857.711170974	393.580349302	1620.93082568	369.639305399	4.26757325126	0.0622095226131
1061.75318272	402.666776237	1840.41995896	376.0	-8.59260319423	-0.230992382405	-0.0380924113464	977.017612551	367.91704976	1682.27997478	337.345312468	5.14221451066	0.0749593951992
1061.75318272	402.666776237	1840.41995896	376.0	12.8319127414	0.0642482073486	0.0105950210008	1236.55854987	457.717321767	2076.58104217	382.305170527	11.467670964	0.167167215218
1061.75318272	402.666776237	1840.41995896	376.0	5.14441254597	-0.0646463108947	-0.0106606713217	1097.45689109	369.531555082	1935.09875423	468.110308053	6.95512379811	0.101386644287
1061.75318272	402.666776237	1840.41995896	376.0	8.78747775833	0.0318448273561	0.00525145569857	1199.06987947	423.736101733	2002.14645351	379.340472314	9.77619478266	0.142510128027
1061.75318272	402.666776237	1840.41995896	376.0	13.2600984522	-0.0541834455928	-0.00893526477455	1128.72717682	494.299715917	2084.46145745	461.434564718	10.321912556	0.150465197609
1061.75318272	402.666776237	1840.41995896	376.0	0.555652133585	-0.0361310405	-0.00595828504287	1135.56832716	415.17668044	1850.64629173	299.901284132	7.69209113087	0.112129608322
1061.75318272	402.666776237	1840.41995896	376.0	0.566465036464	-0.028440536577	-0.00469006210042	1136.4885387	388.383941679	1850.84529455	325.972814173	7.27189998748	0.106004372995
1061.75318272	402.666776237	1840.41995896	376.0	8.68012787075	0.100308296601	0.0165416056399	1251.55015774	342.473089185	2000.17076476	406.14751783	9.07575330769	0.132299610899
1061.75318272	402.666776237	1840.41995896	376.0	-7.69077554977	-0.307446917741	-0.0507003492317	928.955721625	464.534965112	1698.87739074	305.386704006	5.44104129895	0.0793154708302
1061.75318272	402.666776237	1840.41995896	376.0	-7.65101453455	-0.470779201801	-0.0776350926452	825.71849262	493.754336234	1699.6091604	380.136331548	5.24830137266	0.0765058509135
1061.75318272	402.666776237	1840.41995896	376.0	-1.27973841565	-0.0894033761345	-0.0147433008137	1078.65427587	316.321800512	1816.86739774	421.891321349	6.09358820964	0.088827816467
1061.75318272	402.666776237	1840.41995896	376.0	-2.70252278617	-0.209829352703	-0.0346024658152	998.772520939	485.970759056	1790.68219021	305.938910212	6.50226462232	0.0947851985761
1061.75318272	402.666776237	1840.41995896	376.0	14.584880948	0.07814993251	0.0128875218519	1248.58652209	451.796780698	2108.84301892	408.459716127	11.7211076393	0.170861627394
1061.75318272	402.666776237	1840.41995896	376.0	-1.76728885896	-0.382110090938	-0.0630128777933	877.820604304	464.129989077	1807.89442207	465.943828686	5.88505801101	0.0857880176532
1061.75318272	402.666776237	1840.41995896	376.0	5.17524957445	0.165168585181	0.0272375635193	1322.01707955	325.445795769	1935.66628505	288.203409733	9.47696984725	0.138148248502
1061.75318272	402.666776237	1840.41995896	376.0	-6.25612456111	-0.264055911907	-0.0435448403541	948.654555847	320.65241855	1725.28099388	455.974019483	4.86842508177	0.0709682956526
1061.75318272	402.666776237	1840.41995896	376.0	-10.1951180508	-0.416738565957	-0.068723378291	847.269207884	352.728819329	1652.78697151	452.788944299	3.90475192878	0.0569205820522
1061.75318272	402.666776237	1840.41995896	376.0	8.96160061435	0.134936250806	0.0222520202517	1281.37399196	310.011565949	2005.35104531	413.9654874	8.96770516978	0.130724565157
1061.75318272	402.666776237	1840.41995896	376.0	1.79821911347	-0.112976981641	-0.0186307687402	1061.57793563	390.893531498	1873.51474243	421.043275297	6.62176013518	0.0965271156732
1061.75318272	402.666776237	1840.41995896	376.0	13.9400065477	0.148001803225	0.0244066298195	1321.21909724	446.596669601	2096.97462174	329.158854899	12.8038635767	0.186645241642
1061.75318272	402.666776237	1840.41995896	376.0	4.93119959517	-0.10949601011	-0.0180567298994	1074.93261209	459.808720206	1931.17474052	396.433408229	8.03821409225	0.11717513254
1061.75318272	402.666776237	1840.41995896	376.0	5.40103041798	0.103001164323	0.0169856801324	1263.83114895	371.987124493	1939.82160076	304.003327314	9.46628880785	0.137992548219
1061.75318272	402.666776237	1840.41995896	376.0	2.5943421829	0.0223550573579	0.00368652001284	1181.95309976	374.213085588	1888.1667503	332.000564951	7.93249557415	0.11563404627
1061.75318272	402.666776237	1840.41995896	376.0	-6.93105744755	-0.141760611566	-0.0233774095591	1040.2908209	320.766503666	1712.85939433	351.802069756	5.36916562005	0.0782677204089
1061.75318272	402.666776237	1840.41995896	376.0	-5.22570911629	-0.28097975987	-0.0463357123795	946.666637321	479.344248293	1744.24496539	318.234079771	5.82281656081	0.0848807078835
1061.75318272	402.666776237	1840.41995896	376.0	1.69724270765	-0.0198755558108	-0.0032776312353	1138.57729166	364.796359109	1871.6563525	368.282701732	7.05420521463	0.102830979805
1061.75318272	402.666776237	1840.41995896	376.0	1.03133584937	0.0857942376565	0.0141481262626	1238.74582953	330.550251857	1859.40086978	290.104788384	7.80679118832	0.113801620821
1061.75318272	402.666776237	1840.41995896	376.0	2.66918476895	-0.08621281257	-0.0142171524687	1086.51001374	411.810921285	1889.54416819	391.223233166	7.17801704141	0.10463581693
1061.75318272	402.666776237	1840.41995896	376.0	0.228385328341	-0.151791884152	-0.0250316431648	1046.96689548	489.92298499	1844.62320813	307.733327651	7.596937222	0.110742525102
1061.75318272	402.666776237	1840.41995896	376.0	14.8145838376	0.108395062126	0.0178751751526	1272.41297534	414.091482665	2113.07051674	426.566058735	11.3965363068	0.166130266863
1061.75318272	402.666776237	1840.41995896	376.0	-0.0890024120838	-0.013758917733	-0.0022689508135	1139.49372079	331.876383298	1838.7819408	367.411836711	6.45427136149	0.0940855883599
1061.75318272	402.666776237	1840.41995896	376.0	-6.37334904471	-0.272278857652	-0.044900867027	946.305621486	363.965860802	1723.12357109	412.852088799	5.20554690426	0.0758826079338
1061.75318272	402.666776237	1840.41995896	376.0	14.5895528074	0.108976100841	0.0179709928828	1265.16466172	376.047963318	2108.92900075	467.716375713	10.4679003815	0.152593300022
1061.75318272	402.666776237	1840.41995896	376.0	-5.44985088031	-0.155504442339	-0.0256438724174	1031.9547451	381.570835258	1740.11981562	326.594235264	5.72569446804	0.0834649339364
1061.75318272	402.666776237	1840.41995896	376.0	0.907183220168	-0.134748545431	-0.0222210661991	1056.78523571	469.005721176	1857.11594001	331.324983119	7.48769158217	0.109150023064
1061.75318272	402.666776237	1840.41995896	376.0	-10.9477348891	-0.379506189859	-0.062583474581	882.832842983	469.074945211	1638.93566101	287.027872811	4.91055863082	0.0715824873297
1061.75318272	402.666776237	1840.41995896	376.0	-3.55511259479	-0.0134674853701	-0.00222089138689	1141.12544952	325.757836058	1774.9909572	308.107671625	5.99839042965	0.0874400937267
1061.75318272	402.666776237	1840.41995896	376.0	4.16226459339	0.00249575537121	0.000411569157522	1167.50242091	401.418571921	1917.02310728	348.102114454	8.37093611672	0.122025307824
1061.75318272	402.666776237	1840.41995896	376.0	8.49933890887	0.066666400416	0.0109937995409	1241.82594129	457.017853132	1996.84348862	297.999694191	11.0575787962	0.161189195279
1061.75318272	402.666776237	1840.41995896	376.0	7.74158453153	-0.025263888308	-0.00416620849406	1136.13886869	390.883226913	1982.89762582	455.875530219	8.01870639043	0.116890763709
1061.75318272	402.666776237	1840.41995896	376.0	0.0921971960403	-0.0548575131154	-0.00904642366679	1119.54471947	421.789151879	1842.11677456	300.782903203	7.512672755	0.109514180102
1061.75318272	402.666776237	1840.41995896	376.0	-12.5086596284	-0.40983080872	-0.0675842362665	857.642676646	397.722072655	1610.20809056	354.843341259	4.23631242316	0.0617538254105
1061.75318272	402.666776237	1840.41995896	376.0	6.73742622077	0.00133101660891	0.000219494823369	1180.35521218	470.771971785	1964.41689585	313.289711878	10.1187527405	0.147503684263
1061.75318272	402.666776237	1840.41995896	376.0	9.23305086129	0.120334200626	0.0198440304462	1265.11916781	309.503930966	2010.34686983	435.723771054	8.71372301074	0.127022201323
1061.75318272	402.666776237	1840.41995896	376.0	18.9592442884	0.13197859027	0.0217642793981	1307.9289743	489.073850466	2189.34967491	392.346850141	13.9262418316	0.203006440694
1061.75318272	402.666776237	1840.41995896	376.0	9.92271897967	0.128526950222	0.0211950775432	1275.34727225	316.729012661	2023.03965953	430.963374621	9.08103861494	0.132376656195
1061.75318272	402.666776237	1840.41995896	376.0	-4.10019714053	-0.511059620429	-0.0842776418913	801.078169277	502.523710333	1764.95911243	461.357232818	5.49314622699	0.0800750178862
1061.75318272	402.666776237	1840.41995896	376.0	-8.46584177624	-0.364943857993	-0.0601820346295	880.505502459	342.776153025	1684.61291722	461.331261732	4.28105055734	0.0624059848008
1061.75318272	402.666776237	1840.41995896	376.0	1.47216710948	-0.261633427587	-0.0431453541534	956.374905069	450.700507018	1867.51401627	460.438604185	6.46307809145	0.0942139663476
1061.75318272	402.666776237	1840.41995896	376.0	6.69777674185	0.00668123388977	0.00110178659132	1171.39149885	407.069445359	1963.68717892	385.22623471	8.80014604956	0.128282012384
1061.75318272	402.666776237	1840.41995896	376.0	-15.7261703597	-0.474403323238	-0.0782327380009	818.629568328	410.587137325	1550.99238088	321.775675227	3.67789772327	0.0536136694355
1061.75318272	402.666776237	1840.41995896	376.0	-13.4113594554	-0.433934820627	-0.0715591722671	840.540618141	382.233051097	1593.59462277	370.820953536	3.86475486804	0.0563375345196
1061.75318272	402.666776237	1840.41995896	376.0	11.8355113228	0.0959752547591	0.0158270538851	1257.17632101	395.864347629	2058.24307159	405.202402952	10.5034922433	0.153112131826
1061.75318272	402.666776237	1840.41995896	376.0	-13.4091978906	-0.496456098265	-0.0818694093444	809.50077366	465.804975568	1593.63440464	318.328655416	4.31918718912	0.0629619123779
1061.75318272	402.666776237	1840.41995896	376.0	11.5588508997	0.00663846403435	0.0010947335149	1185.99909124	488.341424454	2053.15135794	378.810842249	11.0695167022	0.161363217233
1061.75318272	402.666776237	1840.41995896	376.0	12.5766825002	0.156056330623	0.0257348830184	1320.30969138	390.649775007	2071.88373387	360.924267479	11.5480909039	0.168339517549
1061.75318272	402.666776237	1840.41995896	376.0	13.1497975381	0.166960064897	0.0275329922323	1313.93600885	307.022056328	2082.43145741	461.473392233	9.80472652383	0.142926042621
1061.75318272	402.666776237	1840.41995896	376.0	5.678323951	-0.00910590637636	-0.00150163363726	1150.59148391	381.704941047	1944.92496629	412.628541336	7.90623772093	0.115251278731
1061.75318272	402.666776237	1840.41995896	376.0	-0.699685203824	-0.167982249439	-0.0277015582848	1025.82200502	453.987857718	1827.54281282	347.732950083	6.64643131211	0.0968867538209
1061.75318272	402.666776237	1840.41995896	376.0	9.02204184788	0.0014320281172	0.000236152393998	1178.15087229	467.042882543	2006.46341783	361.269663005	10.2742952314	0.149771067513
1061.75318272	402.666776237	1840.41995896	376.0	5.74431629457	-0.0738242895967	-0.0121741902369	1110.10638372	474.188697083	1946.13950255	361.844421749	8.94367509944	0.130374272587
1061.75318272	402.666776237	1840.41995896	376.0	-2.12093500622	-0.142733363144	-0.0235378237375	1040.14818296	380.827578427	1801.38584779	380.410086403	6.13724512217	0.0894642146088
1061.75318272	402.666776237	1840.41995896	376.0	-12.5031313978	-0.459817125695	-0.0758273624167	827.723532441	420.539693223	1610.30983322	362.046607555	4.21369083658	0.0614240646731
1061.75318272	402.666776237	1840.41995896	376.0	-14.5953665791	-0.399275668104	-0.065843612814	864.236789817	385.75709946	1571.80391935	321.810030077	3.9317445691	0.0573140607741
1061.75318272	402.666776237	1840.41995896	376.0	1.46568772002	0.00872827715326	0.00143935968886	1167.29536844	367.061895933	1867.39476829	333.037503917	7.4653786929	0.108824762287
1061.75318272	402.666776237	1840.41995896	376.0	14.3465613782	0.0738132564092	0.0121723707799	1237.97607787	420.431127493	2104.45693799	446.049732624	10.875111556	0.158529322973
1061.75318272	402.666776237	1840.41995896	376.0	3.78357535254	-0.11862801554	-0.0195626674703	1056.67795983	391.167122089	1910.05363491	462.208552994	6.7791016236	0.098820723376
1061.75318272	402.666776237	1840.41995896	376.0	-21.349138864	-0.411971656521	-0.06793727845	849.604334892	314.074936746	1447.50614624	283.826874603	2.23524332746	0.0325837219746
1061.75318272	402.666776237	1840.41995896	376.0	-20.8608229495	-0.502190357603	-0.0828150325862	797.899696939	368.777588898	1456.49320979	289.815923956	2.42056806669	0.0352852487855
1061.75318272	402.666776237	1840.41995896	376.0	-18.5605189495	-0.380186381234	-0.0626956433433	871.458651821	322.835157199	1498.82846373	304.534654707	2.91400128227	0.0424781528027
1061.75318272	402.666776237	1840.41995896	376.0	2.82700986136	0.0631926770067	0.0104209559708	1218.20642303	350.843912484	1892.44881269	323.398477173	8.09098362772	0.117944367751
1061.75318272	402.666776237	1840.41995896	376.0	16.7127651842	0.0918535238437	0.0151473489188	1270.08314549	502.750127795	2148.0050251	375.171751821	13.317766399	0.194136536429
1061.75318272	402.666776237	1840.41995896	376.0	-9.20036511008	-0.132257037914	-0.0218101975452	1047.93011737	304.949155257	1671.09460318	318.215330545	5.04416737933	0.0735301367249
1061.75318272	402.666776237	1840.41995896	376.0	12.0315322391	0.0372275501798	0.00613910787926	1198.17167353	403.043872521	2061.85067966	460.635133603	9.63797738606	0.140495297173
1061.75318272	402.666776237	1840.41995896	376.0	-4.97095119343	-0.292686400183	-0.0482662269431	933.000876611	384.144706271	1748.93358105	431.787998163	5.39558811334	0.0786528879495
1061.75318272	402.666776237	1840.41995896	376.0	-2.06422575125	0.0223052087743	0.00367829959998	1175.49794158	333.090255789	1802.42953624	293.841338866	6.59108935516	0.0960800197546
1061.75318272	402.666776237	1840.41995896	376.0	10.981620493	-0.0359671535014	-0.00593125882279	1145.7024272	489.005114148	2042.52789433	407.820352985	10.3299163109	0.150581870421
1061.75318272	402.666776237	1840.41995896	376.0	-6.10908134874	-0.192171887277	-0.0316906146566	1006.5890245	415.289058208	1727.98720651	306.109123799	5.6609237968	0.0825207550553
1061.75318272	402.666776237	1840.41995896	376.0	7.36044507365	-0.0464770261088	-0.00766441723431	1138.49476815	492.302259371	1975.88305916	345.086031642	9.90957140482	0.144454393656
1061.75318272	402.666776237	1840.41995896	376.0	8.25959604805	-0.0255686223613	-0.00421646147119	1137.05278787	397.346379313	1992.43121316	458.032045975	8.19369200721	0.119441574449
1061.75318272	402.666776237	1840.41995896	376.0	-3.33597946992	-0.250351736447	-0.0412849169603	964.97615382	436.226048566	1779.02392697	377.821724582	5.98198329119	0.0872009226121
1061.75318272	402.666776237	1840.41995896	376.0	-8.94462626922	-0.301326913344	-0.0496911136782	933.048702044	454.10646956	1675.80127185	288.646100242	5.24234672551	0.0764190484768
1061.75318272	402.666776237	1840.41995896	376.0	-4.30676174821	-0.0448158473839	-0.00739047615169	1116.68732981	350.966853578	1761.15745616	293.503272775	5.91115195859	0.0861683958978
1061.75318272	402.666776237	1840.41995896	376.0	4.01558572333	0.0697118682658	0.0114960204924	1223.75834014	349.20033981	1914.32360008	341.364920129	8.28531943467	0.120777251234
1061.75318272	402.666776237	1840.41995896	376.0	-0.749751474585	-0.263316696541	-0.0434229380839	958.238188508	498.664084143	1826.62138318	369.719110527	6.4520535201	0.0940532583105
1061.75318272	402.666776237	1840.41995896	376.0	14.7844362068	0.146514798066	0.0241614112906	1308.96250278	393.102692825	2112.51567373	410.450478123	11.6104734632	0.169248884303
1061.75318272	402.666776237	1840.41995896	376.0	2.37283569053	-0.196568585214	-0.0324156637885	1009.45564792	498.224797385	1884.0901006	376.409655296	7.42892030197	0.108293298862
1061.75318272	402.666776237	1840.41995896	376.0	3.47799051323	-0.104975309504	-0.0173112317783	1082.06834788	470.137420147	1904.42959054	352.223822507	8.18263224768	0.119280353465
1061.75318272	402.666776237	1840.41995896	376.0	-4.12827661636	-0.269333397944	-0.0444151381834	953.771454375	470.483415094	1764.44233215	340.187462682	5.95984217096	0.0868781657575
1061.75318272	402.666776237	1840.41995896	376.0	1.21218847148	-0.27058748331	-0.0446219464561	952.604619153	501.366158865	1862.72931753	408.758539511	6.63436857844	0.0967109122222
1061.75318272	402.666776237	1840.41995896	376.0	-13.4068258651	-0.443806643307	-0.0731871113632	839.958706477	438.640779896	1593.67805987	315.078573502	4.30553110395	0.0627628440809
1061.75318272	402.666776237	1840.41995896	376.0	10.1369158185	-0.0745870292878	-0.0122999718482	1108.56698373	480.673571201	2026.98178091	437.741225979	9.4493399081	0.13774547971
1061.75318272	402.666776237	1840.41995896	376.0	14.6510763949	0.0725676633159	0.0119669629479	1243.38419691	454.575955912	2110.06129313	412.101140315	11.6908262078	0.170420207111
1061.75318272	402.666776237	1840.41995896	376.0	-0.997706471236	-0.141862553324	-0.023394220535	1054.94666207	482.778227748	1822.05796993	284.333080116	7.42839131953	0.108285587748
1061.75318272	402.666776237	1840.41995896	376.0	-7.80449197484	-0.501791662527	-0.0827492847176	807.585894159	503.214100266	1696.78453096	385.984536534	5.19779696461	0.0757696350527
1061.75318272	402.666776237	1840.41995896	376.0	-17.2318328548	-0.361683286552	-0.0596443414499	886.958875779	348.67828461	1523.28186781	287.644707416	3.43304647948	0.0500444093218
1061.75318272	402.666776237	1840.41995896	376.0	5.37622371265	-0.155385994838	-0.0256243395182	1038.35556775	477.125139463	1939.36505321	423.884345992	7.8031341664	0.113748311464
1061.75318272	402.666776237	1840.41995896	376.0	-9.11502036478	-0.273584426829	-0.0451161653742	944.853438656	344.707594031	1672.6653049	383.104272216	4.78190835631	0.0697071188967
1061.75318272	402.666776237	1840.41995896	376.0	6.40038484586	0.120816252786	0.019923524536	1282.88820533	374.227815157	1958.21391911	301.097898631	9.92394726129	0.144663954246
1061.75318272	402.666776237	1840.41995896	376.0	-8.07284699613	-0.279938672647	-0.0461640291304	945.197356296	418.070781302	1691.84567159	328.577533988	5.30222459878	0.0772919037723
1061.75318272	402.666776237	1840.41995896	376.0	3.19395025295	0.0288358142067	0.00475524640612	1175.92436392	321.259353287	1899.20205689	402.018339684	7.0334753717	0.102528795506
1061.75318272	402.666776237	1840.41995896	376.0	-6.10529746279	-0.350696696576	-0.0578325686966	896.818025118	424.329463411	1728.0568459	406.909357372	5.34971758184	0.0779842213096
1061.75318272	402.666776237	1840.41995896	376.0	-5.55292493227	-0.448989665852	-0.07404183144	838.796816801	496.896529922	1738.2228202	402.529473477	5.54453016378	0.0808240548656
1061.75318272	402.666776237	1840.41995896	376.0	2.93046564892	0.0256824284129	0.0042352289599	1188.17754453	386.808258699	1894.35283365	319.367030425	8.2822588638	0.120732636499
1061.75318272	402.666776237	1840.41995896	376.0	-0.734545457986	-0.00861747840127	-0.00142108812686	1143.66963864	318.094688097	1826.90123774	365.136911006	6.35153558564	0.092587982298
1061.75318272	402.666776237	1840.41995896	376.0	-3.56524389004	-0.22721743699	-0.0374698939627	983.300075324	474.274789167	1774.80449882	317.22963433	6.09295007781	0.0888185142538
1061.75318272	402.666776237	1840.41995896	376.0	-5.62190170581	-0.0404377621444	-0.00666849639584	1120.18533757	329.564881564	1736.95335789	287.203138762	5.69380394916	0.0830000575679
1061.75318272	402.666776237	1840.41995896	376.0	19.241774213	0.131884128071	0.0217487018586	1299.92038211	440.824074136	2194.54941203	453.804955788	12.8037637224	0.18664378604
1061.75318272	402.666776237	1840.41995896	376.0	13.5051521803	0.145456408928	0.0239868748232	1314.14114881	421.084717591	2088.97147517	353.745608773	12.1400956377	0.176969324164
1061.75318272	402.666776237	1840.41995896	376.0	0.600166246045	-0.138286688941	-0.0228045331366	1042.48943323	379.288145326	1851.46553834	429.687959779	6.4063629961	0.0933872156866
1061.75318272	402.666776237	1840.41995896	376.0	14.8816108907	0.0696004186847	0.0114776416037	1237.53961966	440.78784678	2114.30409601	435.976629569	11.3261661898	0.165104463408
1061.75318272	402.666776237	1840.41995896	376.0	10.9125053717	0.124228301163	0.0204861974213	1286.12369353	387.596585336	2041.25588584	367.535606973	10.7441010468	0.156619548788
1061.75318272	402.666776237	1840.41995896	376.0	-9.83680588356	-0.272991665835	-0.0450184145507	948.163201924	378.10109749	1659.38142015	333.11712074	4.92302292613	0.0717641825967
1061.75318272	402.666776237	1840.41995896	376.0	-13.8650220318	-0.494537052972	-0.0815529440917	810.706751539	464.279282946	1585.24532617	310.259291688	4.25435956893	0.0620169033371
1061.75318272	402.666776237	1840.41995896	376.0	9.62081675537	0.117148172963	0.019318630106	1260.92955975	307.21671806	2017.48339074	449.337112929	8.63248804597	0.125838018163
1061.75318272	402.666776237	1840.41995896	376.0	4.67113204187	0.0202682462021	0.00334238888557	1189.99407794	422.741051025	1926.38840537	313.653276402	9.15539474999	0.133460564869
1061.75318272	402.666776237	1840.41995896	376.0	-18.420300616	-0.487483825336	-0.0803898128852	801.721277358	340.752812054	1501.40906992	358.934980511	2.43056245026	0.0354309395082
1061.75318272	402.666776237	1840.41995896	376.0	0.29636749863	-0.260094505195	-0.0428915740758	956.433128831	422.948786483	1845.87436556	466.492450243	6.222387583	0.0907053583528
1061.75318272	402.666776237	1840.41995896	376.0	4.43623957051	0.0678147553161	0.0111831720508	1210.7064493	303.396124067	1922.06539744	407.962824075	7.33976145858	0.106993607268
1061.75318272	402.666776237	1840.41995896	376.0	-14.8987374492	-0.445652452125	-0.073491499361	828.904262416	347.567321313	1566.22062131	389.749037582	3.20591861229	0.0467335074677
1061.75318272	402.666776237	1840.41995896	376.0	-5.54280692915	-0.240835532241	-0.0397156220715	970.32480221	394.946143133	1738.40903395	373.138088606	5.59403949758	0.0815457652708
1061.75318272	402.666776237	1840.41995896	376.0	18.4562859948	0.128889680606	0.021254894559	1297.49104259	442.627226674	2180.09313009	439.974860827	12.7357400624	0.185652187498
1061.75318272	402.666776237	1840.41995896	376.0	12.6087774703	0.157708494285	0.0260073374481	1319.22195485	376.721849074	2072.4744161	376.530612182	11.2567068313	0.164091936316
1061.75318272	402.666776237	1840.41995896	376.0	14.0016384818	0.112326885214	0.0185235628652	1273.04220368	394.861099091	2098.10890816	430.205605391	10.9468795889	0.159575504212
1061.75318272	402.666776237	1840.41995896	376.0	5.88599019094	0.116962553465	0.0192880200306	1268.36203932	329.536182397	1948.74689722	350.848675503	8.82413630412	0.12863172455
1061.75318272	402.666776237	1840.41995896	376.0	10.2963323024	-0.062948246546	-0.0103806475175	1116.27554485	466.800350121	2029.91571369	446.839818722	9.3287320134	0.135987347134
1061.75318272	402.666776237	1840.41995896	376.0	8.40856355768	-0.0108154630929	-0.00178355262086	1162.27529163	446.946294172	1995.17284094	385.951255134	9.56679055696	0.139457588294
1061.75318272	402.666776237	1840.41995896	376.0	14.6228428065	0.0828353439342	0.0136601820472	1261.85243839	500.526534272	2109.54167654	347.162703877	12.9196239607	0.188332710797
1061.75318272	402.666776237	1840.41995896	376.0	9.85138736073	0.0236202168673	0.00389515449658	1204.38671191	492.23429758	2021.72685818	325.105848695	11.2693603996	0.164276390665
1061.75318272	402.666776237	1840.41995896	376.0	6.11080539136	-0.0887168976241	-0.0146300952546	1100.76417289	495.299276846	1952.88444104	356.820991294	9.21202135892	0.13428602564
1061.75318272	402.666776237	1840.41995896	376.0	-5.70586498484	-0.117447215905	-0.0193679445753	1060.41690601	366.79703371	1735.40808095	308.194141227	5.69713885609	0.0830486713715
1061.75318272	402.666776237	1840.41995896	376.0	5.06136226268	-0.027505889841	-0.00453593170201	1147.41106832	443.582502254	1933.57028024	342.576709658	8.91289337669	0.129925559427
1061.75318272	402.666776237	1840.41995896	376.0	0.850305217027	-0.0190658529324	-0.00314410503502	1134.62729485	329.288840903	1856.06914589	392.153010129	6.53243396633	0.0952249849319
1061.75318272	402.666776237	1840.41995896	376.0	-15.728495531	-0.500073989068	-0.082466027221	800.351649745	392.903929787	1550.94958796	357.694008431	3.35809009266	0.0489517506218
1061.75318272	402.666776237	1840.41995896	376.0	1.8973384656	-0.0931204709597	-0.0153562781926	1092.25164228	463.065045784	1875.33895477	320.02226671	8.03152367817	0.117077604638
1061.75318272	402.666776237	1840.41995896	376.0	-5.56140874772	-0.299334680455	-0.0493625792307	931.784341438	432.738607906	1738.06668237	373.543733023	5.61598959411	0.0818657375235
1061.75318272	402.666776237	1840.41995896	376.0	-0.379109527181	-0.118878197098	-0.0196039243236	1071.73641829	468.639271262	1833.44275155	293.067062004	7.52786815864	0.109735687444
1061.75318272	402.666776237	1840.41995896	376.0	16.2352162284	0.0966557324826	0.0159392698685	1262.14342379	427.89702346	2139.21611881	449.175671559	11.6118627006	0.169269135577
1061.75318272	402.666776237	1840.41995896	376.0	-8.13006736093	-0.265392555846	-0.0437652631672	952.712716863	376.363026951	1690.79257657	361.716832758	5.13827291099	0.0749019374781
1061.75318272	402.666776237	1840.41995896	376.0	1.26797812089	-0.255267930006	-0.0420956348955	961.276231796	461.386814896	1863.75608137	441.093034679	6.51318012153	0.0949443166404
1061.75318272	402.666776237	1840.41995896	376.0	-11.3831159301	-0.241673363721	-0.0398537868933	971.029079646	373.897568382	1630.92282143	285.996173402	4.75911375255	0.069374836043
1061.75318272	402.666776237	1840.41995896	376.0	15.9699987789	0.0494820424004	0.00815996741431	1220.45854308	459.951780535	2134.33500393	453.924680315	11.4971398544	0.16759679088
1061.75318272	402.666776237	1840.41995896	376.0	-9.60386176104	-0.403501587033	-0.0665404991809	865.012301563	445.94480373	1663.66857028	352.711464986	4.94417125501	0.0720724672742
1061.75318272	402.666776237	1840.41995896	376.0	0.427792351082	-0.261278093212	-0.0430867567962	957.355463719	460.713286645	1848.29313477	430.224384407	6.42224582082	0.0936187437437
1061.75318272	402.666776237	1840.41995896	376.0	-8.33813792477	-0.43322160245	-0.0714415571323	841.39996349	400.476572533	1686.96320439	445.086668363	4.54318986614	0.0662272575239
1061.75318272	402.666776237	1840.41995896	376.0	-18.6747581172	-0.432512466135	-0.0713246151278	840.405042575	355.516931062	1496.72598328	300.804009645	2.95781403718	0.0431168226995
1061.75318272	402.666776237	1840.41995896	376.0	-9.55676028775	-0.12925763095	-0.0213155723862	1051.80422872	330.64606298	1664.53543519	282.085143495	5.06642580144	0.0738546035195
1061.75318272	402.666776237	1840.41995896	376.0	6.40639624868	-0.0419828052139	-0.00692328582024	1124.94005371	409.087700487	1958.32455417	424.296799976	8.05935174481	0.117483261586
1061.75318272	402.666776237	1840.41995896	376.0	-4.75595591802	-0.454268653599	-0.0749123769128	832.670744359	461.292181336	1752.890397	458.92747131	5.33012127074	0.077698560798
1061.75318272	402.666776237	1840.41995896	376.0	-20.0134818197	-0.495490817139	-0.0817102271007	799.322359735	353.118342184	1472.08784507	319.647143148	2.37292876958	0.0345907983904
1061.75318272	402.666776237	1840.41995896	376.0	1.85504241192	-0.143732062136	-0.023702516843	1039.68350113	423.923879445	1874.56052976	410.953149183	6.69682504757	0.0976213563785
1061.75318272	402.666776237	1840.41995896	376.0	-3.21962557388	-0.305573745114	-0.0503914487325	927.499292972	444.944581089	1781.16532729	408.721453233	5.89666957768	0.0859572824734
1061.75318272	402.666776237	1840.41995896	376.0	-0.855966231083	-0.129846445483	-0.0214126724081	1055.49594835	439.035579789	1824.6665856	330.135057457	6.78911918993	0.0989667520398
1061.75318272	402.666776237	1840.41995896	376.0	-1.1672675835	-0.0569205765166	-0.00938663860762	1104.44632179	315.709508794	1818.93733338	398.78150279	6.19993275483	0.090378028496
1061.75318272	402.666776237	1840.41995896	376.0	-9.25021246404	-0.303276347947	-0.0500125903607	928.602912053	404.005241519	1670.17720252	337.569048953	5.04269601156	0.0735086882152
1061.75318272	402.666776237	1840.41995896	376.0	-16.7034552464	-0.483440480234	-0.0797230343394	800.594720799	323.549243787	1533.00623477	408.862270182	2.34071034592	0.0341211420688
1061.75318272	402.666776237	1840.41995896	376.0	-12.8844740119	-0.413861438294	-0.0682489179244	851.077224593	361.206741988	1603.29152764	391.007561056	3.79682720859	0.0553473354022
1061.75318272	402.666776237	1840.41995896	376.0	3.16147509629	0.0626967979748	0.0103391817241	1223.58596567	375.61217359	1898.60437763	299.40623837	8.63929912611	0.125937305045
1061.75318272	402.666776237	1840.41995896	376.0	-14.2162130766	-0.491651365769	-0.0810770721914	804.041326656	384.417839106	1578.78193609	390.322770327	3.45906419918	0.0504236763729
1061.75318272	402.666776237	1840.41995896	376.0	-2.30292312577	-0.104988489626	-0.0173134052813	1068.65746858	371.807115133	1798.03650211	357.571918401	6.1562621439	0.0897414306691
1061.75318272	402.666776237	1840.41995896	376.0	-4.8838849468	-0.0666257903611	-0.0109871026321	1099.46628412	357.418056017	1750.53596563	293.651625489	5.81602091418	0.0847816459793
1061.75318272	402.666776237	1840.41995896	376.0	7.2103667595	-0.0903782345449	-0.014904062425	1096.06662678	483.042555941	1973.12098792	394.011805193	9.02161968024	0.131510490966
1061.75318272	402.666776237	1840.41995896	376.0	13.0877715981	0.0836631012033	0.0137966855546	1257.52896198	464.561944015	2081.28991963	359.199013639	11.9875008188	0.174744909896
1061.75318272	402.666776237	1840.41995896	376.0	1.44507137782	0.0899521694825	0.014833801036	1243.92337378	334.635437931	1867.01534102	288.456529305	8.00304548376	0.116662470609
1061.75318272	402.666776237	1840.41995896	376.0	1.29222978295	-0.137687066403	-0.022705650792	1055.92702361	477.774150865	1864.2024138	330.501239329	7.66444574722	0.111726614391
1061.75318272	402.666776237	1840.41995896	376.0	12.3798759142	0.166104725915	0.0273919402894	1323.54261509	352.585652204	2068.26166618	392.133398884	10.8265151332	0.157820920309
1061.75318272	402.666776237	1840.41995896	376.0	17.2194285966	0.0402327241543	0.00663468406238	1218.14083506	501.158019959	2157.32975967	438.030904654	12.3963360412	0.180704607015
1061.75318272	402.666776237	1840.41995896	376.0	-6.43263872648	-0.377845755102	-0.0623096561844	883.387838505	487.265257963	1722.03239195	351.379295482	5.57731534264	0.0813019729248
1061.75318272	402.666776237	1840.41995896	376.0	-11.5317173205	-0.471350574963	-0.0777293164517	814.047550145	368.447262552	1628.18793178	445.693119085	3.61789867535	0.0527390477456
1061.75318272	402.666776237	1840.41995896	376.0	-11.8022567802	-0.431871831488	-0.0712189695726	845.92650819	427.175118731	1623.20886957	350.107242648	4.46535388397	0.0650926222153
1061.75318272	402.666776237	1840.41995896	376.0	4.25928509134	0.0158643950983	0.00261616014155	1184.83476433	418.33576085	1918.80869189	315.63816671	8.94769068881	0.130432808875
1061.75318272	402.666776237	1840.41995896	376.0	17.1500848062	0.120968748096	0.0199486721794	1297.7109714	490.036349894	2156.05354271	368.306221421	13.5935021809	0.198156008468
1061.75318272	402.666776237	1840.41995896	376.0	-10.2004241955	-0.396735676492	-0.0654247487618	863.57124755	379.085782912	1652.68931617	410.032285704	4.35668917046	0.0635085884906
1061.75318272	402.666776237	1840.41995896	376.0	-4.74654713655	-0.000848302835637	-0.000139891628568	1151.95035369	310.955611071	1753.0635581	290.157593333	5.81547580063	0.0847736997176
1061.75318272	402.666776237	1840.41995896	376.0	-1.0230921041	-0.0590106826009	-0.00973131309382	1106.56654306	379.262260503	1821.59076768	335.761964112	6.55325995569	0.0955285707826
1061.75318272	402.666776237	1840.41995896	376.0	-17.3151926642	-0.358923554983	-0.0591892405975	886.061585615	325.676568855	1521.74769724	310.009542767	3.22843685926	0.0470617617968
1061.75318272	402.666776237	1840.41995896	376.0	10.6600512064	-0.049012055276	-0.00808246294129	1130.79768177	475.110910242	2036.609669	430.701076989	9.7726832554	0.142458939583
1061.75318272	402.666776237	1840.41995896	376.0	13.5266735584	0.152091095322	0.0250809853763	1325.46341773	444.086299164	2089.36755891	319.817842014	12.7780932961	0.186269581577
1061.75318272	402.666776237	1840.41995896	376.0	-16.217988214	-0.454733673591	-0.0749890622677	827.895690758	380.434290177	1541.94086693	333.610885992	3.41635559971	0.0498011020366
1061.75318272	402.666776237	1840.41995896	376.0	-1.23668886018	-0.385528309765	-0.0635765682329	876.454544243	479.13344672	1817.65969035	462.071699384	6.01645303527	0.0877033970156
1061.75318272	402.666776237	1840.41995896	376.0	-21.799348495	-0.464685859264	-0.0766302538365	817.324024157	333.930018216	1439.22039833	287.96635596	2.08460917382	0.0303878888312
1061.75318272	402.666776237	1840.41995896	376.0	6.88230316622	-0.0819259340544	-0.0135102133995	1101.07519939	469.768820976	1967.08324007	396.239219703	8.828634325	0.128697293367
1061.75318272	402.666776237	1840.41995896	376.0	-4.97338840375	-0.0735923525691	-0.0121359420464	1093.17791931	330.380874167	1748.88872614	325.32993266	5.77656878547	0.0842065420623
1061.75318272	402.666776237	1840.41995896	376.0	9.46350199331	0.114978320754	0.0189608048737	1261.00306867	317.294825657	2014.58813846	436.290244138	8.81485562541	0.128496437688
1061.75318272	402.666776237	1840.41995896	376.0	-9.80973319185	-0.46714557306	-0.0770358794624	828.520816088	492.535387969	1659.87967138	338.823467319	5.00685806155	0.0729862691188
1061.75318272	402.666776237	1840.41995896	376.0	-10.8751981668	-0.252174746414	-0.0415855452529	963.487392647	378.103670832	1640.27064132	298.679577841	4.83136638024	0.0704280813446
1061.75318272	402.666776237	1840.41995896	376.0	-15.4105692569	-0.460920973667	-0.0760093953937	820.127622046	354.910817719	1556.80076657	381.762326802	3.14927864764	0.0459078520064
1061.75318272	402.666776237	1840.41995896	376.0	-5.99379111321	-0.179211400991	-0.0295533312979	1013.36251596	357.252597411	1730.10903101	359.493917646	5.53742050065	0.0807204154613
1061.75318272	402.666776237	1840.41995896	376.0	14.4219950039	0.0848859615634	0.013998344585	1255.00681733	448.763118353	2105.84523349	402.075297805	11.758800176	0.171411081282
1061.75318272	402.666776237	1840.41995896	376.0	-1.91407363382	-0.0907091790565	-0.0149586377072	1087.91120782	423.626079627	1805.19296577	293.655678324	6.84129339885	0.0997273090212
1061.75318272	402.666776237	1840.41995896	376.0	-19.165854153	-0.445350716104	-0.0734417407824	832.482878723	358.100076312	1487.68775382	297.104798787	2.84950972528	0.0415380426426
1061.75318272	402.666776237	1840.41995896	376.0	9.27443199361	0.0639943505094	0.0105531580655	1232.01587772	426.061961721	2011.10845645	353.030617007	10.4170292499	0.151851738337
1061.75318272	402.666776237	1840.41995896	376.0	-6.54808587902	-0.176901992673	-0.0291724921955	1016.21501288	375.478404641	1719.90767951	328.21426199	5.53968574341	0.0807534364929
1061.75318272	402.666776237	1840.41995896	376.0	8.36669573011	0.0449950952201	0.00742003549144	1217.50126144	445.988705097	1994.40229708	330.912330546	10.4538350812	0.152388266489
1061.75318272	402.666776237	1840.41995896	376.0	6.71064579303	-0.00250898829082	-0.00041375136722	1178.95765604	482.016561819	1963.92402351	302.949805652	10.2931943783	0.150046565282
1061.75318272	402.666776237	1840.41995896	376.0	-8.70166492646	-0.392605829953	-0.0647437054671	868.026003499	401.519795358	1680.27278089	410.726982034	4.7405408233	0.0691040936341
1061.75318272	402.666776237	1840.41995896	376.0	1.36148783873	-0.105729577796	-0.0174356163911	1067.31915534	392.932680487	1865.47705288	405.225217055	6.60332686917	0.0962584091715
1061.75318272	402.666776237	1840.41995896	376.0	7.65369691961	0.125758026764	0.020738460878	1275.48691791	324.276415801	1981.28012467	381.516790955	9.02225233051	0.131519713273
1061.75318272	402.666776237	1840.41995896	376.0	-13.3890361254	-0.335264903734	-0.0552877479773	898.865414096	309.911474335	1594.00546579	385.228577364	3.64258485053	0.0530989045266
1061.75318272	402.666776237	1840.41995896	376.0	9.15007362265	-0.0150285202122	-0.00247831797695	1161.37315637	463.555946832	2008.81974017	383.890636973	9.9393453857	0.144888416701
1061.75318272	402.666776237	1840.41995896	376.0	-10.5544082413	-0.203726486453	-0.0335960564731	996.708756291	347.991251258	1646.17452314	301.474515587	4.8632162108	0.0708923645889
1061.75318272	402.666776237	1840.41995896	376.0	3.74869803196	-0.150849134416	-0.0248761765198	1040.97935084	467.720031378	1909.41174574	400.712363521	7.53426167855	0.109828887442
1061.75318272	402.666776237	1840.41995896	376.0	-10.9430516825	-0.46186480021	-0.0761650396125	832.419840005	495.857256507	1639.02185168	310.744755164	4.88555906099	0.0712180621136
1061.75318272	402.666776237	1840.41995896	376.0	2.76787926375	-0.234657270911	-0.0386967795038	976.784410098	487.073627803	1891.36056137	427.502523469	6.85397348546	0.0999121499338
1061.75318272	402.666776237	1840.41995896	376.0	-6.74555044355	-0.280175862475	-0.0462031435479	946.59977313	455.105258386	1716.27350225	314.568470738	5.57721186516	0.0813004645067
1061.75318272	402.666776237	1840.41995896	376.0	-12.1331624343	-0.440301587501	-0.0726091008411	830.835310647	342.664688559	1617.11881586	443.618816659	3.42076328666	0.049865354033
1061.75318272	402.666776237	1840.41995896	376.0	-5.14908584255	-0.410028291868	-0.0676168027486	860.546080828	460.293779547	1745.65515541	424.815295035	5.46979227079	0.0797345812068
1061.75318272	402.666776237	1840.41995896	376.0	-9.5032227105	-0.304768635389	-0.0502586799784	926.976121151	394.388451485	1665.52075145	344.156178815	4.95746564568	0.0722662630565
1061.75318272	402.666776237	1840.41995896	376.0	-8.13586974162	-0.470273440179	-0.0775516886839	818.881194371	410.908176244	1690.6857884	460.896417785	4.46034549275	0.0650196135969
1061.75318272	402.666776237	1840.41995896	376.0	5.0699230887	-0.0917417231223	-0.0151289121244	1077.98928257	397.889909525	1933.72783539	457.848643297	7.07014730504	0.103063371794
1061.75318272	402.666776237	1840.41995896	376.0	23.1204028419	0.149985283711	0.0247337209286	1325.17678805	494.730967343	2265.93246745	446.024712064	14.7074485861	0.214394294258
1061.75318272	402.666776237	1840.41995896	376.0	-8.85332094016	-0.500956221274	-0.0826115140623	800.929351417	419.814727556	1677.48167335	456.737594373	4.32514968019	0.0630488291573
1061.75318272	402.666776237	1840.41995896	376.0	10.8224082346	0.0917792314975	0.0151350975425	1241.63206914	343.863335729	2039.59772015	454.102315276	9.1179406004	0.132914586012
1061.75318272	402.666776237	1840.41995896	376.0	-9.06877413517	-0.167377753714	-0.0276018723143	1022.47513233	335.007783425	1673.51642974	316.033513985	5.09607162379	0.0742867583643
1061.75318272	402.666776237	1840.41995896	376.0	13.6733397441	0.0925339297173	0.0152595530537	1250.21150442	385.015233859	2092.06683267	456.840094382	10.3162604882	0.150382805951
1061.75318272	402.666776237	1840.41995896	376.0	3.79125065102	-0.0579125819585	-0.00955022789553	1103.85285765	371.67156106	1910.19489263	434.670473925	6.91961040849	0.100868956392
1061.75318272	402.666776237	1840.41995896	376.0	10.463379776	0.124580032571	0.0205442006219	1287.61088016	391.269165799	2032.99008874	354.110042774	10.7938053635	0.157344101508
1061.75318272	402.666776237	1840.41995896	376.0	-9.66599757511	-0.238314778625	-0.039299930512	970.488478149	343.507529169	1662.52501035	348.529003036	4.8600534879	0.0708462607565
1061.75318272	402.666776237	1840.41995896	376.0	12.5665633532	-0.0261806758804	-0.00431739377975	1151.7121211	476.682140353	2071.69749907	443.303237618	10.3292534054	0.150572207076
1061.75318272	402.666776237	1840.41995896	376.0	-8.38767150144	-0.358980579983	-0.0591986444563	887.953241354	375.795463394	1686.05157855	422.302873807	4.69668544157	0.0684648023552
1061.75318272	402.666776237	1840.41995896	376.0	-3.29687468015	-0.142653252	-0.0235246127969	1038.72898685	333.086316904	1779.74361932	407.928315574	5.81057963673	0.0847023270661
1061.75318272	402.666776237	1840.41995896	376.0	-10.1003255061	-0.249787018542	-0.0411917906566	966.098371857	397.974697834	1654.53155243	290.458482735	5.00464209226	0.0729539663595
1061.75318272	402.666776237	1840.41995896	376.0	-8.62242761114	-0.420157474914	-0.0692871825385	854.566390897	453.136017935	1681.73108026	374.028671426	5.04516222385	0.0735446388317
1061.75318272	402.666776237	1840.41995896	376.0	-0.934327833832	-0.170062741045	-0.0280446472699	1019.01399924	372.391706618	1823.22440302	431.818697169	6.14288604375	0.0895464437864
1061.75318272	402.666776237	1840.41995896	376.0	-10.7266089961	-0.173335431476	-0.0285843389637	1018.05293792	322.451537638	1643.00530608	302.500830523	4.80830714244	0.0700919408519
1061.75318272	402.666776237	1840.41995896	376.0	-3.69530994851	-0.127283988924	-0.0209901037144	1051.4587208	352.928681602	1772.41073712	368.023334719	5.90327880848	0.0860536269458
1061.75318272	402.666776237	1840.41995896	376.0	3.43234626633	0.0365194458838	0.00602233606263	1180.36011107	304.403835596	1903.58954471	418.825598038	6.88103553374	0.100306640434
1061.75318272	402.666776237	1840.41995896	376.0	0.592768093519	-0.0753213676237	-0.0124210698588	1095.61876645	402.896540904	1851.32938126	352.814073904	6.94497928607	0.101238765103
1061.75318272	402.666776237	1840.41995896	376.0	-10.8116541497	-0.425742527801	-0.0702082004949	850.33962224	436.466375526	1641.44011809	354.634120328	4.66995522006	0.0680751489805
1061.75318272	402.666776237	1840.41995896	376.0	-4.17053078471	-0.212191931639	-0.0349920731595	990.585869292	399.926015173	1763.664678	373.152793538	5.83617623869	0.0850754553744
1061.75318272	402.666776237	1840.41995896	376.0	5.02137938012	-0.0283680675147	-0.00467811139754	1126.34151674	349.115235887	1932.83442729	457.377674658	6.99155996935	0.10191778381
1061.75318272	402.666776237	1840.41995896	376.0	-6.04957048568	-0.386699850757	-0.0637697643069	870.306825253	392.176928468	1729.08245631	466.598702588	4.9041371265	0.0714888793951
1061.75318272	402.666776237	1840.41995896	376.0	9.59590216984	-0.000457884899802	-7.55087235822e-05	1164.71235221	415.308284037	2017.02485774	437.004221487	9.10670742273	0.132750837066
1061.75318272	402.666776237	1840.41995896	376.0	-4.23127765551	-0.23260784108	-0.038358812843	977.637167295	433.717852731	1762.54668047	351.191660442	5.90403072242	0.0860645877904
1061.75318272	402.666776237	1840.41995896	376.0	3.69804033758	-0.0455736115463	-0.00751543726028	1130.64055781	442.087590359	1908.47943142	335.751283255	8.46884871241	0.123452605137
1061.75318272	402.666776237	1840.41995896	376.0	-10.6003580213	-0.397462253122	-0.0655445668077	870.295754204	459.021662173	1645.32885421	316.011437837	4.90210384014	0.0714592396522
1061.75318272	402.666776237	1840.41995896	376.0	0.388347962709	0.00300940694527	0.0004962742324	1162.21314379	366.387357019	1847.56719238	318.966691563	7.25124883523	0.105703335791
1061.75318272	402.666776237	1840.41995896	376.0	6.78558817193	-0.0760667866917	-0.0125439951668	1097.52144018	428.968035027	1965.30327801	438.8138028	8.01250435774	0.116800355069
1061.75318272	402.666776237	1840.41995896	376.0	2.48973047336	-0.0164225207782	-0.00270819933678	1139.88276222	357.504364655	1886.24145552	388.854328641	7.04068310802	0.102633864548
1061.75318272	402.666776237	1840.41995896	376.0	4.02178545959	-0.0297595964729	-0.00490758517034	1124.9317812	337.003151617	1914.43770126	452.502768449	6.8245329452	0.0994829875394
1061.75318272	402.666776237	1840.41995896	376.0	8.60810192879	0.131035585269	0.0216087706579	1293.3693021	379.210565705	1998.84518494	326.265317144	10.4509682405	0.152346475809
1061.75318272	402.666776237	1840.41995896	376.0	1.06114979511	-0.0487136336065	-0.00803325092456	1110.68065288	336.16839663	1859.94957158	413.100522071	6.51114179542	0.0949146034317
1061.75318272	402.666776237	1840.41995896	376.0	9.35409513037	0.0502911404986	0.0082933938817	1202.14434172	356.392776685	2012.57459272	454.037474314	8.58095917428	0.12508686843
1061.75318272	402.666776237	1840.41995896	376.0	-13.0457604688	-0.407667599692	-0.0672275065455	857.652984981	382.190423992	1600.32317949	360.479770521	4.04382659042	0.0589479094814
1061.75318272	402.666776237	1840.41995896	376.0	-17.3169757299	-0.328454441429	-0.0541646506314	907.764244783	326.642986042	1521.71488134	287.307650513	3.38671721328	0.0493690555872
1061.75318272	402.666776237	1840.41995896	376.0	14.3341834199	0.107760751547	0.0177705724847	1282.31631095	468.486580019	2104.22913157	353.426240598	12.6165799576	0.183915159732
1061.75318272	402.666776237	1840.41995896	376.0	0.753521508012	-0.117507833971	-0.0193779409582	1058.1063753	377.625268168	1854.28791919	418.556275723	6.46726182767	0.0942749537561
1061.75318272	402.666776237	1840.41995896	376.0	1.42019528	0.0387959145391	0.00639774316279	1190.53737059	337.156571041	1866.55751635	338.863574713	7.29552071884	0.106348698525
1061.75318272	402.666776237	1840.41995896	376.0	-2.38598727886	-0.416556628213	-0.0686933753649	858.319415588	498.937342905	1796.50777286	439.251014368	5.94478786857	0.0866587152853
1061.75318272	402.666776237	1840.41995896	376.0	0.168991154826	-0.186059865346	-0.0306826954726	1006.64919621	367.293025678	1843.5301059	469.587884013	6.14679570603	0.0896034359479
1061.75318272	402.666776237	1840.41995896	376.0	2.8750788813	-0.217775974886	-0.0359129246183	988.25156222	477.276179262	1893.33348453	427.805743044	6.87102854967	0.10016076603
1061.75318272	402.666776237	1840.41995896	376.0	-5.13737701894	-0.312976659971	-0.0516122460375	921.685797169	421.848609032	1745.87064694	402.336240734	5.56049699614	0.0810568075239
1061.75318272	402.666776237	1840.41995896	376.0	-6.66615195917	-0.315969021257	-0.0521057093101	923.238083009	472.116695068	1717.73476781	322.379989731	5.59066657786	0.0814965973448
1061.75318272	402.666776237	1840.41995896	376.0	0.96928773625	-0.108466462629	-0.017886949642	1064.82853595	373.821248985	1858.25892392	419.609138985	6.49483092801	0.0946768356853
1061.75318272	402.666776237	1840.41995896	376.0	-9.24267283179	-0.178753886968	-0.0294778837349	1012.65177386	314.471486636	1670.31596342	343.19270293	4.94874963588	0.0721392075202
1061.75318272	402.666776237	1840.41995896	376.0	4.1724932091	-0.138638517527	-0.0228625523626	1049.73350374	460.243790974	1917.21135677	407.234062054	7.58102208884	0.110510526076
1061.75318272	402.666776237	1840.41995896	376.0	-5.98251911639	-0.423993283589	-0.0699197367397	853.128421336	476.908199918	1730.31648309	400.279861838	5.45598962755	0.079533376495
1061.75318272	402.666776237	1840.41995896	376.0	5.2715096441	0.0287463841502	0.00474049870551	1190.91672501	392.260147122	1937.43787459	354.261002457	8.69244753332	0.126712063168
1061.75318272	402.666776237	1840.41995896	376.0	-2.67944191382	-0.250691493484	-0.0413409454953	968.739721802	499.30904316	1791.10697519	323.058210227	6.3309263669	0.0922875563688
1061.75318272	402.666776237	1840.41995896	376.0	6.52681002771	0.0696864319603	0.011491825851	1222.30883754	350.361635118	1960.54067339	387.870200735	8.5479997173	0.124606409873
1061.75318272	402.666776237	1840.41995896	376.0	2.9767587192	-0.26364282076	-0.0434767184631	956.406176593	493.513211375	1895.20482056	445.285432589	6.77034595243	0.0986930896856
1061.75318272	402.666776237	1840.41995896	376.0	9.1093250878	0.168194751464	0.0277366014947	1320.25553563	317.567270038	2008.069796	370.246990334	9.76619452224	0.142364351636
1061.75318272	402.666776237	1840.41995896	376.0	-1.45801495316	-0.190900162044	-0.0314808974347	1002.48499653	345.651479977	1813.58636076	465.449884252	5.85402900467	0.0853356997765
1061.75318272	402.666776237	1840.41995896	376.0	-4.94289596498	-0.373505333461	-0.0615938874441	881.820260705	429.754772394	1749.44991507	437.87488197	5.40327976236	0.0787650111131
1061.75318272	402.666776237	1840.41995896	376.0	-10.2083677166	-0.370206509287	-0.0610498860962	876.312766567	333.568908544	1652.54312202	442.661446908	3.98381973271	0.0580731739462
1061.75318272	402.666776237	1840.41995896	376.0	-10.1650101383	-0.159640043638	-0.026325864716	1027.11819361	304.577177236	1653.34108354	321.645712696	4.84306547658	0.0705986221076
1061.75318272	402.666776237	1840.41995896	376.0	5.9168799983	0.0743679870809	0.0122638501123	1235.9693551	385.236728281	1949.3153994	328.109316015	9.34213613636	0.136182742512
1061.75318272	402.666776237	1840.41995896	376.0	8.41048165956	0.0382145453659	0.00630187093764	1207.92611444	433.639207205	1995.20814207	353.642820423	10.072047139	0.146822844591
1061.75318272	402.666776237	1840.41995896	376.0	-10.2302724086	-0.278610075181	-0.0459449332422	941.750222148	345.282520319	1652.1399837	365.107241229	4.646174034	0.0677284844606
1061.75318272	402.666776237	1840.41995896	376.0	6.75728569814	0.100194493486	0.0165228386355	1252.38940628	341.358269895	1964.78239363	371.03471746	8.88320414329	0.129492771768
1061.75318272	402.666776237	1840.41995896	376.0	-10.9594198261	-0.205961293574	-0.0339645932675	995.980715802	359.229523132	1638.72060909	283.51037016	4.83199943643	0.070437309569
1061.75318272	402.666776237	1840.41995896	376.0	11.9913670153	0.0269211521174	0.00443950397715	1192.00248321	421.830518456	2061.11147086	447.278469194	9.90215106863	0.14434622549
1061.75318272	402.666776237	1840.41995896	376.0	7.97768293037	0.151585457053	0.0249976017568	1309.11697176	346.346984954	1987.24282787	331.778871156	10.0120541652	0.145948311446
1061.75318272	402.666776237	1840.41995896	376.0	-19.7568076635	-0.443540584248	-0.0731432361887	826.838572712	313.706715282	1476.81172747	336.266439473	2.20607731006	0.0321585613711
1061.75318272	402.666776237	1840.41995896	376.0	-8.3302506768	-0.221776548532	-0.0365726498239	984.498180823	383.13623725	1687.10836287	319.473944799	5.25488508415	0.0766018233841
1061.75318272	402.666776237	1840.41995896	376.0	-11.9443221292	-0.294814657154	-0.0486171928024	932.033057587	357.596173109	1620.59427053	330.965039834	4.46968698251	0.0651557869171
1061.75318272	402.666776237	1840.41995896	376.0	-2.10849712353	-0.195412858883	-0.0322250756733	1008.05893279	475.189018406	1801.61475706	318.366805863	6.54744244957	0.0954437674865
1061.75318272	402.666776237	1840.41995896	376.0	-7.47302797936	-0.334323707226	-0.0551325374714	912.892233339	499.559670425	1702.88486049	290.432956725	5.50477111222	0.0802444768546
1061.75318272	402.666776237	1840.41995896	376.0	-8.76262635653	-0.28006105816	-0.046184211438	937.440384504	315.958609265	1679.15083456	425.751840795	4.50943828942	0.0657352520324
1061.75318272	402.666776237	1840.41995896	376.0	-13.2021616419	-0.327881540383	-0.0540701748653	906.23217562	327.927665562	1597.44474109	363.284899906	3.91519292176	0.057072783116
1061.75318272	402.666776237	1840.41995896	376.0	-3.88439918702	-0.314345188947	-0.0518379269371	921.403329183	438.381425432	1768.93070104	409.14594642	5.77226839712	0.0841438541854
1061.75318272	402.666776237	1840.41995896	376.0	-7.63714243899	-0.284248034766	-0.0468746759179	937.285771858	351.526879333	1699.86446522	411.051814027	4.93043500769	0.0718722304327
1061.75318272	402.666776237	1840.41995896	376.0	10.3507702402	0.128939825798	0.0212631638849	1289.09198128	376.079676781	2030.91760037	365.745942304	10.5120220759	0.15323647341
1061.75318272	402.666776237	1840.41995896	376.0	11.0395342524	0.140964387704	0.0232461061517	1313.64699858	434.489247493	2043.59375072	295.457504643	12.1008490306	0.17639721619
1061.75318272	402.666776237	1840.41995896	376.0	-0.892556912138	0.0292424552445	0.00482230462476	1176.0428191	306.572849533	1823.9931634	341.377494775	6.40966345258	0.0934353272971
1061.75318272	402.666776237	1840.41995896	376.0	22.6363862795	0.143173609535	0.023610423736	1316.43931029	480.638925815	2257.02453003	459.946293925	14.2092745388	0.207132281906
1061.75318272	402.666776237	1840.41995896	376.0	-1.39475199174	0.0727397377164	0.0119953393332	1221.31696955	308.651107746	1814.75066493	284.782587625	6.88978776612	0.100434223996
1061.75318272	402.666776237	1840.41995896	376.0	-11.3058427514	-0.257796134325	-0.0425125551327	958.95756365	368.047628421	1632.34497243	305.339780363	4.72083798681	0.0688168802743
1061.75318272	402.666776237	1840.41995896	376.0	-6.39203740064	-0.350545873972	-0.057807696895	897.686862258	433.792756187	1722.77962685	391.300008408	5.38457679771	0.0784923731445
1061.75318272	402.666776237	1840.41995896	376.0	12.4847926531	0.14474239574	0.0238691285851	1318.66180028	445.919888964	2070.19257478	305.610885534	12.5765032324	0.18333095091
1061.75318272	402.666776237	1840.41995896	376.0	9.88450606311	0.119449083315	0.019698067829	1271.20453637	341.390524119	2022.33638139	409.7413209	9.49027857707	0.13834225331
1061.75318272	402.666776237	1840.41995896	376.0	-5.70158557623	-0.0626191573614	-0.0103263781928	1101.4144924	302.061819447	1735.48684004	332.010528194	5.63217452997	0.082101669533
1061.75318272	402.666776237	1840.41995896	376.0	-7.85743613387	-0.489478230416	-0.0807187055435	809.00251745	431.934512651	1695.81013609	454.873105987	4.61399397587	0.0672593874034
1061.75318272	402.666776237	1840.41995896	376.0	-2.3094372918	-0.0923350677183	-0.0152267591884	1082.43982533	404.944460313	1797.9166141	310.532328461	6.45448004726	0.0940886304265
1061.75318272	402.666776237	1840.41995896	376.0	3.05547512311	-0.120196950627	-0.0198213968712	1073.09357551	490.15125888	1896.65353297	333.408698578	8.34004161622	0.121574950674
1061.75318272	402.666776237	1840.41995896	376.0	-14.8197884812	-0.300805938874	-0.0496052010017	923.929499768	306.872986336	1567.67361388	336.871127772	3.67424538938	0.0535604284166
1061.75318272	402.666776237	1840.41995896	376.0	1.55468325139	-0.13634907325	-0.0224850054832	1044.7861192	415.179900609	1869.03265982	409.066640006	6.63491570055	0.0967188877631
1061.75318272	402.666776237	1840.41995896	376.0	6.65208712878	-0.0866634494365	-0.0142914659361	1093.26358695	453.315485196	1962.84629816	416.267226015	8.37576892707	0.122095756954
1061.75318272	402.666776237	1840.41995896	376.0	8.12320483039	-0.0550125667609	-0.00907199319936	1130.49918059	494.490795145	1989.92104196	364.931066226	9.89933451152	0.144305167806
1061.75318272	402.666776237	1840.41995896	376.0	-15.4644168885	-0.381547769715	-0.0629201467208	875.376207123	374.908278139	1555.80974401	305.525258745	3.80409914861	0.0554533403588
1061.75318272	402.666776237	1840.41995896	376.0	-9.13935419705	-0.371355350881	-0.0612393388656	883.310342975	414.257839807	1672.2174602	374.649277415	4.8958179313	0.071367608328
1061.75318272	402.666776237	1840.41995896	376.0	-10.9746830528	-0.439847677155	-0.0725342475519	839.340374114	414.645147572	1638.43970162	384.454179936	4.41327533255	0.0643334596581
1061.75318272	402.666776237	1840.41995896	376.0	12.8765322638	0.0393971276893	0.00649688781156	1201.78830563	411.384278941	2077.40222876	464.229644194	9.93398338487	0.144810253424
1061.75318272	402.666776237	1840.41995896	376.0	-0.556497346207	0.0336384917437	0.00554724468069	1189.94917581	349.779986698	1830.17807073	290.448908221	7.23521374967	0.105469588188
1061.75318272	402.666776237	1840.41995896	376.0	-0.814376880995	-0.104062768641	-0.0171607468076	1076.06949029	428.466369476	1825.4320043	320.896144539	6.9060639203	0.100671485719
1061.75318272	402.666776237	1840.41995896	376.0	-5.22026731579	-0.16621130856	-0.0274095165832	1020.76200382	318.771874827	1744.34511737	404.811238717	5.45169194146	0.0794707280097
1061.75318272	402.666776237	1840.41995896	376.0	5.00503603884	-0.0442135439438	-0.00729115170577	1126.31223919	421.2567793	1932.53364117	384.964622686	8.17108410485	0.11911201319
1061.75318272	402.666776237	1840.41995896	376.0	2.54389810473	-0.0976154361602	-0.0160975323483	1077.69607704	418.224312256	1887.23836741	391.317978114	7.1440448954	0.104140596143
1061.75318272	402.666776237	1840.41995896	376.0	2.19166826251	0.0341426472137	0.00563038377534	1200.03596106	397.179868095	1880.7558591	283.540029941	8.53260761173	0.124382035156
1061.75318272	402.666776237	1840.41995896	376.0	-4.47902625686	-0.369344909966	-0.0609078017754	885.736130709	448.148148402	1757.98706576	424.10278665	5.5940402921	0.0815457768528
1061.75318272	402.666776237	1840.41995896	376.0	-1.73935420742	-0.149691983944	-0.0246853535528	1037.63337956	432.257552579	1808.40853697	338.517604829	6.38025548075	0.0930066396611
1061.75318272	402.666776237	1840.41995896	376.0	8.27022226706	-0.0940644102875	-0.0155119410105	1086.3521918	455.58915486	1992.62678021	450.685433554	8.44057137947	0.123040399118
1061.75318272	402.666776237	1840.41995896	376.0	-4.02978988917	-0.312493278666	-0.0515325327616	925.689305687	492.968111907	1766.25490153	347.597483941	5.97705663774	0.0871291055064
1061.75318272	402.666776237	1840.41995896	376.0	-13.1000303454	-0.235452655996	-0.0388279445904	972.950567508	326.488294014	1599.32438585	299.885524331	4.3304480566	0.063126064965
1061.75318272	402.666776237	1840.41995896	376.0	-9.71937005888	-0.40540382732	-0.0668541931597	857.598991015	378.243212386	1661.54273251	425.70052911	4.33999624113	0.0632652513285
1061.75318272	402.666776237	1840.41995896	376.0	-10.5365072605	-0.285088067912	-0.0470132038113	933.412631959	306.19899552	1646.50397636	406.892348882	4.2109372946	0.0613839255773
1061.75318272	402.666776237	1840.41995896	376.0	-15.9776962002	-0.369076283738	-0.060863503255	877.084863359	317.119254269	1546.36324911	352.15913148	3.22926856857	0.0470738858392
1061.75318272	402.666776237	1840.41995896	376.0	12.1539040837	0.050699335043	0.00836070828545	1227.12976861	477.807093105	2064.10283551	359.165973793	11.6301565253	0.169535809407
1061.75318272	402.666776237	1840.41995896	376.0	13.4546320562	0.0894905507549	0.0147576765757	1260.54834298	449.924448173	2088.04169273	377.568901576	11.7883833882	0.171842323443
1061.75318272	402.666776237	1840.41995896	376.0	-1.77843712476	-0.208081423327	-0.0343142188864	994.769087885	449.30626408	1807.68924716	363.613895192	6.26047422798	0.0912605572591
1061.75318272	402.666776237	1840.41995896	376.0	-6.294484006	-0.306690841814	-0.0505756665261	928.998473847	466.261505535	1724.575019	329.315039617	5.63580172523	0.0821545440996
1061.75318272	402.666776237	1840.41995896	376.0	12.2799704758	0.0591120491691	0.00974802921653	1228.25992952	440.760635965	2066.42298655	397.402421067	10.9368973372	0.159429990338
1061.75318272	402.666776237	1840.41995896	376.0	0.174522566731	-0.0257718399287	-0.00424997360301	1140.38668354	392.56515259	1843.63190711	310.680070979	7.34335524927	0.107045994887
1061.75318272	402.666776237	1840.41995896	376.0	12.791960056	0.141051610201	0.0232604898088	1308.5706687	414.370255206	2075.84574497	352.904821063	11.8393681308	0.172585541265
1061.75318272	402.666776237	1840.41995896	376.0	-0.479624603165	-0.104180364208	-0.0171801392163	1070.43590384	402.52916856	1831.59285203	358.627779635	6.51525780582	0.0949746035834
1061.75318272	402.666776237	1840.41995896	376.0	-10.2637490903	-0.3530567923	-0.0582217665402	884.88580268	307.700507298	1651.52387216	458.937562185	3.75095756674	0.0546786817309
1061.75318272	402.666776237	1840.41995896	376.0	-6.35514530182	-0.101378363296	-0.0167180678258	1071.86066907	330.037883755	1723.4585964	321.560043575	5.55847338024	0.0810273087499
1061.75318272	402.666776237	1840.41995896	376.0	-3.82720352922	-0.362283657692	-0.0597433472447	888.681821776	426.90234017	1769.98334134	454.399179392	5.52162389483	0.0804901442395
1061.75318272	402.666776237	1840.41995896	376.0	3.67396842157	-0.0609558533171	-0.0100520866288	1100.37035725	351.453699359	1908.03640708	456.212350462	6.76637564469	0.0986352134794
1061.75318272	402.666776237	1840.41995896	376.0	0.996420879148	-0.192182120876	-0.0316923022553	1013.91309502	498.739772841	1858.75828769	346.105419838	7.35376236582	0.107197702126
1061.75318272	402.666776237	1840.41995896	376.0	-16.1801300315	-0.345721861375	-0.0570121803059	896.748832632	342.187876984	1542.63761647	303.700906857	3.59721893759	0.0524375938425
1061.75318272	402.666776237	1840.41995896	376.0	-0.253205993388	-0.292059401458	-0.0481628300557	935.702519272	443.293529086	1835.75990532	456.763856962	6.1896602629	0.0902282837157
1061.75318272	402.666776237	1840.41995896	376.0	-1.36213246921	-0.114016112814	-0.0188021294219	1065.96812542	421.416898647	1815.35100113	327.965977066	6.60587070288	0.0962954912957
1061.75318272	402.666776237	1840.41995896	376.0	-15.795469692	-0.478434476216	-0.0788975059723	812.854587567	383.393296376	1549.71698214	353.469098193	3.36453191591	0.0490456547509
1061.75318272	402.666776237	1840.41995896	376.0	-6.65340548869	-0.307000249438	-0.0506266902107	923.703522545	385.228463925	1717.96935639	409.037369925	5.18957273279	0.0756497482914
1061.75318272	402.666776237	1840.41995896	376.0	-7.97015592052	-0.508229547732	-0.0838109412486	801.823552267	478.683069211	1693.73561864	413.228997161	4.97268991301	0.0724881911517
1061.75318272	402.666776237	1840.41995896	376.0	-20.2026033865	-0.473524832103	-0.0780878680909	811.83084804	341.393473216	1468.60721401	315.38289275	2.33698978661	0.0340669065103
1061.75318272	402.666776237	1840.41995896	376.0	-2.65019298633	-0.0492261182675	-0.00811776356654	1113.53713557	363.465811081	1791.64527829	314.642331632	6.22759006016	0.0907811962123
1061.75318272	402.666776237	1840.41995896	376.0	15.6459766807	0.124209924669	0.0204831669969	1296.42005821	455.474918644	2128.37163656	376.476659712	12.7339466233	0.185626044071
1061.75318272	402.666776237	1840.41995896	376.0	6.68557394092	-0.0216349864438	-0.00356777480934	1135.92150633	371.800594547	1963.46259614	455.740495265	7.59178313312	0.110667392611
1061.75318272	402.666776237	1840.41995896	376.0	11.7273417162	0.147013257045	0.0242436109903	1293.11961453	309.9030787	2056.25229656	453.229603331	9.39364521505	0.136933603718
1061.75318272	402.666776237	1840.41995896	376.0	8.91987492158	0.079408857968	0.0130951282929	1223.68940498	318.113678675	2004.58311733	462.780033671	8.17600148892	0.119183695174
1061.75318272	402.666776237	1840.41995896	376.0	-10.6700501553	-0.461651953906	-0.0761299396282	828.460447615	446.788127776	1644.04622627	368.79765088	4.628380016	0.0674690964432
1061.75318272	402.666776237	1840.41995896	376.0	8.85914337834	0.0852456681401	0.0140576629519	1254.26363742	425.431010639	2003.46540189	323.770753824	10.7199668722	0.156267738661
1061.75318272	402.666776237	1840.41995896	376.0	-7.30280324797	-0.173990601886	-0.0286923815775	1018.15622873	363.630500859	1706.01771042	324.23098083	5.41200067682	0.078892138146
1061.75318272	402.666776237	1840.41995896	376.0	-3.37308059211	-0.301634733527	-0.0497418755816	930.375148961	447.91375348	1778.34111051	400.052208069	5.90743571886	0.0861142233071
1061.75318272	402.666776237	1840.41995896	376.0	4.06393228355	0.0512844617511	0.00845720015684	1210.67376241	374.670355606	1915.21337982	329.869261808	8.54430186932	0.124552505384
1061.75318272	402.666776237	1840.41995896	376.0	10.8287654034	0.0706559602026	0.0116517084767	1240.98345762	440.907545602	2039.71471875	357.823715532	11.0147074467	0.160564248494
1061.75318272	402.666776237	1840.41995896	376.0	-13.1831053376	-0.310284665176	-0.0511683154974	920.938469706	349.597658833	1597.79545712	327.259328576	4.19853196514	0.0612030898708
1061.75318272	402.666776237	1840.41995896	376.0	13.7491269999	-0.0182145337067	-0.00300371598065	1160.48374776	485.518165121	2093.46163645	447.45972357	10.756742501	0.156803826545
1061.75318272	402.666776237	1840.41995896	376.0	-0.327304696577	-0.102859497356	-0.0169623181656	1069.49221878	370.327241334	1834.396178	394.576717882	6.3700897704	0.0928584514635
1061.75318272	402.666776237	1840.41995896	376.0	7.67391005364	-0.0526170378347	-0.00867695214953	1134.22146029	500.54743953	1981.65213122	346.883231396	10.0244478386	0.14612897724
1061.75318272	402.666776237	1840.41995896	376.0	4.84277411117	0.0137626197513	0.00226956130464	1164.44659984	341.49816023	1929.54734027	423.602580196	7.34578521498	0.107081417128
1061.75318272	402.666776237	1840.41995896	376.0	0.490673665737	-0.228218438807	-0.0376349668217	980.079449451	456.429855952	1849.45041504	412.941109634	6.48436329405	0.0945242462689
1061.75318272	402.666776237	1840.41995896	376.0	15.158183495	0.0291325707914	0.00480418383763	1207.77706231	498.143030967	2119.39419342	413.474100141	11.9757142095	0.174573093433
1061.75318272	402.666776237	1840.41995896	376.0	-4.78993536933	-0.324138510832	-0.0534529206517	916.38664807	459.599697854	1752.2650324	376.278686476	5.76011453831	0.083966684232
1061.75318272	402.666776237	1840.41995896	376.0	-19.2447421218	-0.453411973572	-0.0747711038212	828.218735153	365.421656055	1486.2358839	292.595492691	2.87306864749	0.0418814671646
1061.75318272	402.666776237	1840.41995896	376.0	-2.06514698734	-0.0212111263077	-0.00349787702963	1134.1517893	331.962923642	1802.41258162	336.297868683	6.20239564995	0.0904139307573
1061.75318272	402.666776237	1840.41995896	376.0	-11.9823611517	-0.362398611069	-0.0597623039362	884.016358078	348.343280055	1619.89419277	387.534554636	4.05471507705	0.0591066337763
1061.75318272	402.666776237	1840.41995896	376.0	-5.23338468425	-0.212304243877	-0.0350105943069	989.463574747	371.880773527	1744.1037027	382.759354427	5.59522598808	0.0815630610507
1061.75318272	402.666776237	1840.41995896	376.0	1.0965798067	-0.0778825637263	-0.0128434306937	1103.51019042	448.528221962	1860.60163259	308.563220204	7.85313931706	0.11447724952
1061.75318272	402.666776237	1840.41995896	376.0	7.4909175351	-0.14803852873	-0.0244126861362	1041.65394494	466.645765006	1978.28430038	469.984590436	7.84599473523	0.114373101097
1061.75318272	402.666776237	1840.41995896	376.0	8.60814327376	0.00975810867799	0.00160918678727	1175.73128445	417.436031706	1998.84594587	405.678629705	9.24799249546	0.134810386231
1061.75318272	402.666776237	1840.41995896	376.0	4.5868192427	0.0803473556878	0.013249893748	1230.82466656	333.755643688	1924.83669578	360.256385536	8.18080799182	0.119253760814
1061.75318272	402.666776237	1840.41995896	376.0	-8.41384353233	-0.385531436826	-0.0635770839094	872.877423604	404.64150446	1685.56990327	408.050975211	4.8297747159	0.0704048792405
1061.75318272	402.666776237	1840.41995896	376.0	-20.7092871678	-0.495151603517	-0.0816542881789	800.052367132	354.10369772	1459.28210457	305.126039714	2.3001026174	0.0335291926735
1061.75318272	402.666776237	1840.41995896	376.0	1.93137777462	-0.182167273313	-0.0300407772614	1010.96426706	416.613210643	1875.96542101	448.387943302	6.56366373295	0.0956802293433
1061.75318272	402.666776237	1840.41995896	376.0	-7.29170552075	-0.236378668321	-0.0389806511083	976.569088524	440.023059332	1706.22195521	289.629807351	5.49651564393	0.0801241347511
1061.75318272	402.666776237	1840.41995896	376.0	-14.5638944862	-0.41893515453	-0.0690856125544	845.217067762	337.973126325	1572.38313803	389.192943945	3.29864135395	0.0480851509322
1061.75318272	402.666776237	1840.41995896	376.0	13.6816624305	0.127246482442	0.0209839186086	1290.60515173	401.840551115	2092.22000505	399.774302202	11.3687096544	0.16572463053
1061.75318272	402.666776237	1840.41995896	376.0	-2.65600091952	-0.320881944093	-0.0529158878782	917.323886191	449.712433073	1791.53838793	424.502068662	5.92911782708	0.0864302890245
1061.75318272	402.666776237	1840.41995896	376.0	-19.009434402	-0.387482313413	-0.063898798386	867.017542014	325.500806991	1490.56653414	298.048185135	2.84057391791	0.0414077830599
1061.75318272	402.666776237	1840.41995896	376.0	-16.8275463693	-0.43502608797	-0.0717391306019	839.952163819	371.675451377	1530.72243697	319.094821779	3.3536667037	0.0488872697332
1061.75318272	402.666776237	1840.41995896	376.0	11.7684700352	-0.0189868826164	-0.00313108222566	1156.00164014	462.449429714	2057.00923035	438.558160502	10.0585432225	0.146625994497
1061.75318272	402.666776237	1840.41995896	376.0	2.75227268747	0.0605281727348	0.00998155882829	1218.43983149	362.747602843	1891.07333482	309.885900489	8.28980848868	0.120842689339
1061.75318272	402.666776237	1840.41995896	376.0	1.14929206709	-0.166911877312	-0.0275250457309	1025.51536305	452.477602795	1861.57175955	383.578793709	6.82276583068	0.0994572278525
1061.75318272	402.666776237	1840.41995896	376.0	15.2061386892	0.0439213935644	0.00724297387276	1218.35334952	476.121962421	2120.27677038	425.801458441	11.7270050176	0.170947595009
1061.75318272	402.666776237	1840.41995896	376.0	3.64644245462	-0.0948333306185	-0.0156387418566	1075.20818995	392.819298587	1907.52981369	439.502325146	6.86198657823	0.100028958866
1061.75318272	402.666776237	1840.41995896	376.0	12.3802715619	0.142567836967	0.0235105272043	1302.47811799	375.496617773	2068.26894776	390.294211998	10.9246645846	0.15925167033
1061.75318272	402.666776237	1840.41995896	376.0	-8.94868163504	-0.170947605572	-0.0281905682013	1021.25373529	363.6283448	1675.72663608	290.844555992	5.18301545226	0.0755541611116
1061.75318272	402.666776237	1840.41995896	376.0	-11.4482555425	-0.508988026683	-0.0839360202313	802.48706423	480.517144899	1629.723979	346.719769873	4.62157776214	0.0673699382237
1061.75318272	402.666776237	1840.41995896	376.0	13.4107948498	-0.0123410612229	-0.00203513542594	1168.70408967	498.526315885	2087.23490403	420.004498472	11.1343687874	0.162308582907
1061.75318272	402.666776237	1840.41995896	376.0	-2.38699025589	-0.0668680850386	-0.0110270588784	1106.16309571	405.549470682	1796.48931387	284.77674748	6.73933040837	0.098240968052
1061.75318272	402.666776237	1840.41995896	376.0	-5.53767140143	-0.283206377119	-0.0467028986014	945.003103122	473.823144488	1738.50354923	319.677301616	5.77153228869	0.0841331237418
1061.75318272	402.666776237	1840.41995896	376.0	3.74415166095	-0.0515187709824	-0.00849583954195	1129.65967292	462.498879276	1909.32807342	317.169521223	8.8150363489	0.128499072141
1061.75318272	402.666776237	1840.41995896	376.0	4.45073237586	0.0617724204446	0.0101867447963	1223.98907541	385.641784975	1922.33212592	312.701265539	8.98710222977	0.131007321134
1061.75318272	402.666776237	1840.41995896	376.0	5.25056040252	0.161071013382	0.0265618425761	1317.06723919	324.671776446	1937.05232056	295.313304924	9.40079500986	0.137037828132
1061.75318272	402.666776237	1840.41995896	376.0	-9.00236133765	-0.280907998805	-0.0463238784309	939.387935471	342.523375054	1674.73870412	392.827393599	4.73942739409	0.0690878628876
1061.75318272	402.666776237	1840.41995896	376.0	-9.78159210092	-0.269140568319	-0.0443833391028	952.868253426	407.917297544	1660.39758563	299.61203466	5.05384120089	0.0736711545319
1061.75318272	402.666776237	1840.41995896	376.0	-5.39781633391	-0.33382927379	-0.0550510016144	910.070769046	458.453400334	1741.0774698	372.553300422	5.66713373903	0.0826112789946
1061.75318272	402.666776237	1840.41995896	376.0	5.97272465498	0.0377234836056	0.00622089109592	1191.76740659	359.217904211	1950.3431756	399.357864798	8.17343183729	0.119146236695
1061.75318272	402.666776237	1840.41995896	376.0	12.9170522357	0.0803297121064	0.0132469841864	1243.05581564	409.075028172	2078.14796641	426.017122601	10.6172101539	0.154769827316
1061.75318272	402.666776237	1840.41995896	376.0	10.4179062945	0.104027640051	0.0171549538342	1249.57071797	320.865487229	2032.15318571	461.71698051	8.77028869927	0.127846774042
1061.75318272	402.666776237	1840.41995896	376.0	-14.7375271507	-0.495950547921	-0.0817860402244	806.222548059	424.207722796	1569.18756782	338.757296965	3.82824431796	0.0558053107575
1061.75318272	402.666776237	1840.41995896	376.0	5.45989306659	-0.14883484269	-0.0245440044014	1039.47587496	455.487907281	1940.90492069	445.941138451	7.45849067423	0.108724353852
1061.75318272	402.666776237	1840.41995896	376.0	-2.23723893292	-0.162786076426	-0.0268446695954	1023.84110822	348.949496783	1799.24536711	426.454762108	5.92484612079	0.0863680192535
1061.75318272	402.666776237	1840.41995896	376.0	20.1422279829	0.135301387162	0.0223122340307	1310.61982186	488.293171637	2211.12154294	412.208549442	14.0629464103	0.204999218809
1061.75318272	402.666776237	1840.41995896	376.0	-3.00050414284	-0.075471028094	-0.0124457500155	1091.72701992	363.796600457	1785.19808185	329.674461465	6.08539436878	0.0887083727227
1061.75318272	402.666776237	1840.41995896	376.0	3.27117060043	0.109081797192	0.0179884230198	1261.00954243	326.232965302	1900.62323558	313.380727847	8.34681035184	0.121673620289
1061.75318272	402.666776237	1840.41995896	376.0	-9.15878741722	-0.489987334217	-0.0808026606558	810.902152255	451.821569096	1671.85980733	409.136085983	4.7024704949	0.0685491325787
1061.75318272	402.666776237	1840.41995896	376.0	-7.07288317023	-0.105130825889	-0.0173368776202	1068.16593523	304.274118047	1710.24920542	337.809152142	5.37953447963	0.0784188699654
1061.75318272	402.666776237	1840.41995896	376.0	6.4707050767	0.119151229525	0.0196489494599	1278.4162806	363.231443338	1959.50810668	317.860382743	9.66530263651	0.140893624439
1061.75318272	402.666776237	1840.41995896	376.0	2.39679788315	-0.0221482914242	-0.00365242272826	1140.84424364	386.213699743	1884.53110558	357.47316219	7.5105412848	0.109483109108
1061.75318272	402.666776237	1840.41995896	376.0	-1.92858979827	-0.182753431188	-0.0301374391801	1009.25156128	357.251528542	1804.92580739	438.422717564	5.92641983668	0.0863909597184
1061.75318272	402.666776237	1840.41995896	376.0	16.0755320413	0.140941374882	0.0232423111613	1298.17640346	373.518157378	2136.27725916	464.582698317	11.1184061165	0.162075890911
1061.75318272	402.666776237	1840.41995896	376.0	-5.46851558146	-0.391139395641	-0.0645018792284	869.046583623	412.539537359	1739.77630674	458.190185757	5.12928746703	0.0747709543299
1061.75318272	402.666776237	1840.41995896	376.0	13.7565312661	0.137141382103	0.0226156632755	1310.98652636	453.664823082	2093.59790604	328.9465566	12.7491589327	0.185847797853
1061.75318272	402.666776237	1840.41995896	376.0	-4.79638275639	-0.36767591067	-0.0606325710208	884.340019414	413.214732316	1752.1463734	454.591621673	5.30457894387	0.0773262236716
1061.75318272	402.666776237	1840.41995896	376.0	-12.125630173	-0.394357264279	-0.0650325303891	872.60664287	454.672479955	1617.25744111	289.978318281	4.67415999756	0.0681364431131
1061.75318272	402.666776237	1840.41995896	376.0	6.82531379404	0.0997212461026	0.0164447965209	1268.90131603	414.674275295	1966.03439629	282.458804965	10.4904930312	0.152922638939
1061.75318272	402.666776237	1840.41995896	376.0	1.25828600566	-0.073851636853	-0.0121787000087	1108.75560213	455.286497328	1863.57770575	299.535606291	8.06129191287	0.117511543919
1061.75318272	402.666776237	1840.41995896	376.0	17.54803177	0.101611784844	0.0167565608252	1273.09277437	462.679295192	2163.37743806	427.605368497	12.6349235193	0.18418255859
1061.75318272	402.666776237	1840.41995896	376.0	0.819098081094	0.016059627511	0.00264835546025	1174.4657573	364.251570771	1855.49480353	316.777475458	7.44038614441	0.108460439423
1061.75318272	402.666776237	1840.41995896	376.0	6.94504042155	0.152138566217	0.0250888136901	1300.08904299	302.481391693	1968.23786904	365.667434352	8.93401638586	0.130233475013
1061.75318272	402.666776237	1840.41995896	376.0	3.64208945478	0.0389800657846	0.00642811111223	1185.55402816	320.446269293	1907.44970021	401.449402759	7.19087900392	0.104823309095
1061.75318272	402.666776237	1840.41995896	376.0	-5.05639604298	-0.208693109583	-0.0344150906304	995.872892038	454.594064455	1747.36103698	296.894080487	5.83667711955	0.0850827568448
1061.75318272	402.666776237	1840.41995896	376.0	-6.84481136616	-0.180234736069	-0.0297220870826	1014.29226829	384.251861933	1714.44668442	315.902554203	5.51712431522	0.0804245527
1061.75318272	402.666776237	1840.41995896	376.0	6.3065419021	-0.00017995153449	-2.96753849752e-05	1177.06847212	460.929715601	1956.48681485	318.488627121	9.83782989059	0.143408598988
1061.75318272	402.666776237	1840.41995896	376.0	-5.40142513135	-0.443659633282	-0.0731628682852	838.53888625	449.985705997	1741.01105277	452.486460526	5.2259104512	0.0761794526414
1061.75318272	402.666776237	1840.41995896	376.0	-6.17146488974	-0.156668962706	-0.0258359107364	1031.08973706	373.934427412	1726.83908737	321.814922898	5.61258994602	0.0818161799711
1061.75318272	402.666776237	1840.41995896	376.0	-13.5325644007	-0.416749648857	-0.068725205946	846.813651092	341.510387688	1591.36394277	403.03990399	3.46139367176	0.0504576336991
1061.75318272	402.666776237	1840.41995896	376.0	-5.76699122779	-0.334415524777	-0.0551476788881	906.819508265	413.461576356	1734.28310137	414.002016751	5.36748450981	0.0782432144288
1061.75318272	402.666776237	1840.41995896	376.0	7.15564858721	-0.00129378603101	-0.000213355216195	1182.92252392	497.663679227	1972.11394375	291.527740607	10.6874106163	0.155793157673
1061.75318272	402.666776237	1840.41995896	376.0	2.80391228298	0.0384866529273	0.00634674355661	1195.17535827	361.601751685	1892.02372025	335.246610296	7.93513638819	0.115672542102
1061.75318272	402.666776237	1840.41995896	376.0	2.2087562034	-0.204259596371	-0.0336839703778	995.316553335	425.513490675	1881.07034897	460.240304961	6.5653564892	0.0957049050904
1061.75318272	402.666776237	1840.41995896	376.0	9.44288255743	0.0767484443007	0.0126564057224	1234.10657589	376.706414113	2014.20865425	403.395664242	9.51701534321	0.138732002088
1061.75318272	402.666776237	1840.41995896	376.0	-15.6329698113	-0.426626230591	-0.0703539298468	840.194105928	336.21461109	1552.70766237	376.298945355	3.11213391104	0.0453663835428
1061.75318272	402.666776237	1840.41995896	376.0	0.353679854127	-0.00853912751952	-0.00140816746694	1148.42685867	356.098112467	1846.92915359	342.404182446	6.90122792325	0.100600990135
1061.75318272	402.666776237	1840.41995896	376.0	6.07626795769	0.120822828516	0.0199246089241	1282.93607567	373.17300422	1952.24880721	296.139727323	9.86324605085	0.143779096951
1061.75318272	402.666776237	1840.41995896	376.0	-11.8788921481	-0.213304661203	-0.0351755707788	989.201266653	332.268299719	1621.79845696	300.32889059	4.59201110439	0.0669389373818
1061.75318272	402.666776237	1840.41995896	376.0	2.1875362743	-0.046611826691	-0.00768664688176	1115.13447753	374.098964281	1880.67981316	391.446371353	6.93692727633	0.101121388868
1061.75318272	402.666776237	1840.41995896	376.0	6.72288985499	0.00214966857753	0.000354496797086	1153.83452605	348.682002676	1964.14936567	461.632836943	7.46924522456	0.108881125722
1061.75318272	402.666776237	1840.41995896	376.0	-3.34593279897	-0.194849791252	-0.0321322215126	1000.38090724	349.725806118	1778.84074391	428.734030556	5.70825532542	0.0832107190294
1061.75318272	402.666776237	1840.41995896	376.0	5.98639996683	-0.0641383308834	-0.0105769015309	1103.11743023	402.661410548	1950.59485877	444.816017994	7.56879164675	0.110332239748
1061.75318272	402.666776237	1840.41995896	376.0	-15.8597400882	-0.441617694798	-0.072826137005	833.901408201	361.682772949	1548.53413694	352.949955787	3.31962637376	0.0483910550111
1061.75318272	402.666776237	1840.41995896	376.0	10.1864010054	0.0411261922322	0.006782023785	1204.81417607	411.097680487	2027.89251616	411.980659607	9.75933239074	0.142264320565
1061.75318272	402.666776237	1840.41995896	376.0	8.12679924974	0.0292457597026	0.00482284955518	1185.01889693	371.996876108	1989.98719438	432.971421342	8.49406827592	0.123820237258
1061.75318272	402.666776237	1840.41995896	376.0	-10.3654085852	-0.252877895194	-0.0417014998671	960.62522184	348.953308553	1649.65291053	340.074380136	4.75874634155	0.0693694801976
1061.75318272	402.666776237	1840.41995896	376.0	-2.51106077497	-0.206466176359	-0.0340478523019	1004.3514452	499.704053164	1794.20589528	290.150396907	6.7896015741	0.098973783879
1061.75318272	402.666776237	1840.41995896	376.0	-7.81584171074	-0.348285540939	-0.0574349506825	901.662447042	463.347755018	1696.57564815	331.565446094	5.37301127641	0.0783237795395
1061.75318272	402.666776237	1840.41995896	376.0	1.13048513309	-0.193279115564	-0.0318732050732	1011.24826384	490.72397447	1861.22563298	359.253394677	7.20337549391	0.105005473672
1061.75318272	402.666776237	1840.41995896	376.0	1.90135694146	-0.200496475521	-0.0330634029552	998.184766817	427.924082954	1875.4129116	449.30406183	6.56161867385	0.0956504179862
1061.75318272	402.666776237	1840.41995896	376.0	-2.25196602137	-0.156626800145	-0.0258289578076	1029.27135664	367.647434474	1798.97432683	402.055535723	6.0387464515	0.0880283739285
1061.75318272	402.666776237	1840.41995896	376.0	-1.61949380568	-0.256749569232	-0.0423399685409	957.883825372	396.440983057	1810.61447173	456.289663297	5.91485923002	0.0862224377553
1061.75318272	402.666776237	1840.41995896	376.0	16.5961732993	0.05828879292	0.00961226796174	1232.87017087	481.128424696	2145.85924478	431.860649214	12.2058314676	0.177927572414
1061.75318272	402.666776237	1840.41995896	376.0	-15.4073967313	-0.446332618276	-0.0736036639637	832.01930086	372.387317233	1556.85915436	352.452536268	3.46781538671	0.0505512447042
1061.75318272	402.666776237	1840.41995896	376.0	11.8267029028	0.0397579395972	0.006556388456	1206.66377368	429.913221817	2058.08095967	421.50396417	10.3058059455	0.150230407369
1061.75318272	402.666776237	1840.41995896	376.0	11.2646927928	0.11234736507	0.0185269401501	1261.58071421	336.249930916	2047.73761343	449.906968305	9.34241940875	0.136186871848
1061.75318272	402.666776237	1840.41995896	376.0	4.29540662578	-0.0899295011813	-0.0148300628597	1086.11079564	429.217532957	1919.47347982	404.145151222	7.61746485471	0.11104176173
1061.75318272	402.666776237	1840.41995896	376.0	4.23543123199	-0.0118442089232	-0.00195320067995	1152.03342898	395.973425975	1918.3696807	370.362825745	8.04334196414	0.117249882859
1061.75318272	402.666776237	1840.41995896	376.0	7.16091634072	0.00896945200942	0.00147913126804	1171.98870931	400.994618398	1972.21089254	399.227564826	8.74060794588	0.127414109998
1061.75318272	402.666776237	1840.41995896	376.0	-19.3600828823	-0.488988021467	-0.0806378663369	800.071846669	334.693051892	1484.11312952	349.348230961	2.22091622772	0.0323748721242
1061.75318272	402.666776237	1840.41995896	376.0	-10.7810108408	-0.414107946878	-0.0682895690762	855.412307099	409.805607866	1642.00408367	376.786168703	4.50931538411	0.0657334604098
1061.75318272	402.666776237	1840.41995896	376.0	-14.3805845405	-0.508458173632	-0.083848643409	799.931196043	439.127612722	1575.75681086	336.698002097	3.95196840895	0.0576088689351
1061.75318272	402.666776237	1840.41995896	376.0	8.82565986121	0.0942664908475	0.0155452656411	1262.19348129	418.027846247	2002.84916455	322.627837019	10.7049261204	0.15604848572
1061.75318272	402.666776237	1840.41995896	376.0	4.65286786623	0.00197416898491	0.000325555571391	1152.38977892	337.28941121	1926.05226783	436.373077703	7.10167020098	0.103522889227
1061.75318272	402.666776237	1840.41995896	376.0	13.2035787886	0.0809109116844	0.013342828444	1253.87574934	460.501073836	2083.42125828	369.044435104	11.8572821707	0.172846678874
1061.75318272	402.666776237	1840.41995896	376.0	4.72682598217	0.0411678972439	0.00678890126054	1207.19614614	405.681553801	1927.41340776	314.535707824	9.12229680525	0.13297808754
1061.75318272	402.666776237	1840.41995896	376.0	13.2207871978	0.0330814366	0.00545538202507	1197.77732965	422.815906255	2083.73796528	463.144729378	10.1200605156	0.14752274804
1061.75318272	402.666776237	1840.41995896	376.0	8.35449856098	-0.114595880974	-0.0188977376277	1074.73761815	487.366903761	1994.17781795	432.073296031	8.84508486745	0.128937097193
1061.75318272	402.666776237	1840.41995896	376.0	-8.60899176116	-0.262197456124	-0.043238366775	953.96554236	359.423246051	1681.97835632	368.58956791	4.9916869744	0.0727651162448
1061.75318272	402.666776237	1840.41995896	376.0	-7.91906622622	-0.318091719467	-0.0524557584873	915.96130032	378.673841584	1694.67588357	400.040741665	4.96912435458	0.0724362150813
1061.75318272	402.666776237	1840.41995896	376.0	9.4279290059	0.141576603722	0.0233470652575	1298.92151923	355.238925296	2013.9334461	359.773001574	10.1757257724	0.148334194933
1061.75318272	402.666776237	1840.41995896	376.0	11.5549254298	0.131905770667	0.0217522708884	1301.70111544	425.056358319	2053.07911281	326.321639057	11.7956531767	0.171948297037
1061.75318272	402.666776237	1840.41995896	376.0	-10.00049256	-0.459687089731	-0.0758059184912	826.521056178	415.578746909	1656.36889789	414.269094804	4.41521911154	0.0643617946288
1061.75318272	402.666776237	1840.41995896	376.0	21.6744902753	0.0994714845268	0.0164036089259	1274.77297981	499.519476263	2239.32160399	465.029147913	13.7555390648	0.200518062169
1061.75318272	402.666776237	1840.41995896	376.0	8.57421740273	-0.0676207098709	-0.0111511724721	1119.13069326	497.263842421	1998.22156736	381.827031681	9.80527990164	0.142934109353
1061.75318272	402.666776237	1840.41995896	376.0	-4.49076579594	-0.163199109389	-0.0269127818914	1026.21609352	392.011141427	1757.77100894	339.54377399	5.86217916827	0.085454506826
1061.75318272	402.666776237	1840.41995896	376.0	11.3823579662	0.0373996216642	0.00616748378367	1209.54735748	453.762695628	2049.90314677	386.593093663	10.7859911836	0.15723019218
1061.75318272	402.666776237	1840.41995896	376.0	0.5953876147	-0.0886357455114	-0.0146167126503	1094.26274566	450.085650418	1851.37759145	307.029195375	7.68042791018	0.111959590527
1061.75318272	402.666776237	1840.41995896	376.0	2.98528311946	0.00823063450345	0.00135729460809	1174.47563283	403.093444703	1895.36170532	317.792627787	8.36716884693	0.121970391355
1061.75318272	402.666776237	1840.41995896	376.0	8.72954413212	0.10890196887	0.0179587679535	1269.42225678	379.928951206	2001.08023149	351.729023503	10.0928182952	0.147125631125
1061.75318272	402.666776237	1840.41995896	376.0	-5.73240811652	-0.282350917047	-0.0465618266898	944.45855162	450.526497573	1734.91957585	339.93452666	5.69684764904	0.0830444263709
1061.75318272	402.666776237	1840.41995896	376.0	-9.46824513864	-0.353431992834	-0.0582836399792	891.487973923	369.735025601	1666.16448566	404.94148614	4.56841243056	0.0665949333901
1061.75318272	402.666776237	1840.41995896	376.0	-14.8670174575	-0.295747919999	-0.0487710949866	929.637163911	324.705132179	1566.80440237	312.462106279	3.85366287194	0.0561758436143
1061.75318272	402.666776237	1840.41995896	376.0	13.4930516225	0.0771666271352	0.0127253672716	1247.0502101	445.918639327	2088.74877409	395.779924662	11.4778793863	0.16731602604
1061.75318272	402.666776237	1840.41995896	376.0	0.00531688997349	-0.28930503844	-0.0477086145184	938.87112628	470.831355471	1840.51781206	430.815330313	6.36034521875	0.0927164026057
1061.75318272	402.666776237	1840.41995896	376.0	14.8824468276	0.163437936499	0.0269521663092	1324.7452847	379.914111939	2114.31948076	409.660084113	11.6266796156	0.169485125593
1061.75318272	402.666776237	1840.41995896	376.0	9.25011767426	0.152902077565	0.0252147225536	1320.36990217	395.274599274	2010.66097086	295.016469425	11.2520250697	0.164023689062
1061.75318272	402.666776237	1840.41995896	376.0	8.81881022561	-0.111682521558	-0.0184173023678	1079.32377885	498.034268403	2002.72310249	425.365055243	9.16295317232	0.133570745952
1061.75318272	402.666776237	1840.41995896	376.0	21.679154751	0.15239701406	0.025131433717	1325.27163788	471.657883933	2239.40744993	442.477928117	14.1106161365	0.205694112777
1061.75318272	402.666776237	1840.41995896	376.0	-1.16594269669	-0.177620876951	-0.0292910417136	1015.60752587	426.138198411	1818.96171686	377.215992575	6.31306978759	0.0920272563789
1061.75318272	402.666776237	1840.41995896	376.0	-4.75285334475	-0.0551961554212	-0.00910226837421	1109.19526771	360.97756255	1752.94749738	282.774667121	5.86986946338	0.0855666102534
1061.75318272	402.666776237	1840.41995896	376.0	-2.83826637287	-0.27172823489	-0.0448100651203	947.25341596	388.354567586	1788.18393814	452.575954599	5.69788118399	0.083059492478
1061.75318272	402.666776237	1840.41995896	376.0	-3.29310436598	-0.0544915524175	-0.00898607394747	1107.48128202	323.107791611	1779.81300894	349.223935305	5.99731646894	0.0874244383227
1061.75318272	402.666776237	1840.41995896	376.0	-2.58532543366	-0.130169557188	-0.0214659560007	1054.77238758	431.857999065	1792.83911367	306.20872703	6.45624858112	0.0941144108035
1061.75318272	402.666776237	1840.41995896	376.0	-5.9860979189	-0.161539934	-0.0266391711742	1028.50692356	401.646966578	1730.2506181	300.096727961	5.67469327998	0.0827214763846
1061.75318272	402.666776237	1840.41995896	376.0	-7.43827680074	-0.300951054457	-0.0496291316717	929.870370531	409.413727665	1703.52442812	364.240329919	5.28880455978	0.0770962763816
1061.75318272	402.666776237	1840.41995896	376.0	-2.29041946933	-0.353710284309	-0.0583295323728	896.764754647	470.492828899	1798.2666219	431.009038355	5.97858265841	0.0871513507057
1061.75318272	402.666776237	1840.41995896	376.0	-3.48442793144	-0.157292651052	-0.0259387617171	1026.03286877	302.84746018	1776.29185185	447.411522906	5.53230025141	0.0806457762596
1061.75318272	402.666776237	1840.41995896	376.0	13.6757160483	0.135099405427	0.0222789256971	1300.12922879	407.161393136	2092.11056664	384.819944715	11.6404602325	0.16968600922
1061.75318272	402.666776237	1840.41995896	376.0	6.30175060697	-0.0760882041918	-0.0125475270765	1109.55706257	482.766903875	1956.39863489	364.074668452	9.14885068192	0.13336517029
1061.75318272	402.666776237	1840.41995896	376.0	0.53743959441	-0.200009426916	-0.0329830849136	997.462437402	391.628920299	1850.31110452	461.219746821	6.2694154505	0.0913908957799
1061.75318272	402.666776237	1840.41995896	376.0	-19.2950222161	-0.472415108209	-0.0779048661294	818.414903583	384.587746516	1485.31051901	282.307868909	2.9615080434	0.0431706711866
1061.75318272	402.666776237	1840.41995896	376.0	-8.6057010069	-0.293263381022	-0.0483613754983	935.793606434	411.905034784	1682.03892002	334.340278802	5.18333617722	0.0755588364026
1061.75318272	402.666776237	1840.41995896	376.0	7.42078457417	0.0173215229658	0.00285645167642	1178.60916762	394.345638668	1976.99355937	404.038753081	8.7481835264	0.127524541201
1061.75318272	402.666776237	1840.41995896	376.0	3.94257485911	0.152068515088	0.0250772617229	1305.94105533	316.143894347	1912.97989356	290.894943888	8.91272778114	0.129923145498
1061.75318272	402.666776237	1840.41995896	376.0	5.26207744058	0.139751636102	0.023046114133	1288.40490041	306.358086428	1937.26428243	342.50129559	8.64174269477	0.12597292558
1061.75318272	402.666776237	1840.41995896	376.0	16.5731441505	0.0696116394485	0.0114794919935	1241.13998582	463.89305106	2145.43541173	440.402374847	12.0011084638	0.174943272068
1061.75318272	402.666776237	1840.41995896	376.0	11.4896990177	0.122522313084	0.0202048669333	1298.86471708	463.517519735	2051.87867291	289.496436089	12.459673634	0.181627895539
1061.75318272	402.666776237	1840.41995896	376.0	9.12070620719	0.0904215651824	0.0149112079786	1234.42551496	314.978204213	2008.27925639	458.875537218	8.30652845857	0.121086420679
1061.75318272	402.666776237	1840.41995896	376.0	-6.92793456357	-0.230943424211	-0.0380843377657	974.326134337	337.381393621	1712.91686851	401.209340549	5.13761930636	0.0748924097137
1061.75318272	402.666776237	1840.41995896	376.0	11.8426589417	0.123795508688	0.0204148266306	1292.88210643	425.439960531	2058.37461779	340.052550833	11.6904014493	0.170414015295
1061.75318272	402.666776237	1840.41995896	376.0	-11.9633544012	-0.408009783233	-0.0672839352296	848.278961611	314.709697537	1620.2439968	457.25533765	3.26028637294	0.0475260404219
1061.75318272	402.666776237	1840.41995896	376.0	0.412185639278	-0.1857856019	-0.0306374673318	1010.77105141	453.951946693	1848.00590573	383.282907634	6.598649754	0.0961902296502
1061.75318272	402.666776237	1840.41995896	376.0	-16.1832605443	-0.279357272079	-0.046068151728	940.61780026	309.005152957	1542.58000189	292.957048675	3.62349520207	0.0528206297678
1061.75318272	402.666776237	1840.41995896	376.0	13.6070260282	0.0718203914147	0.0118437320935	1232.2052575	401.142351578	2090.8463818	457.498772728	10.320882284	0.150450179067
1061.75318272	402.666776237	1840.41995896	376.0	14.2273078178	0.124221635925	0.0204850982726	1298.77799448	463.89754585	2102.26217166	339.58663133	12.7949599184	0.186515450705
1061.75318272	402.666776237	1840.41995896	376.0	8.32690835841	0.140909874978	0.0232371165861	1296.49263752	344.391214958	1993.67004235	352.786189878	9.81233886039	0.143037009627
1061.75318272	402.666776237	1840.41995896	376.0	-7.94809571189	-0.387763661687	-0.0639451948693	869.821567821	388.980895534	1694.14161912	435.339155766	4.71030508179	0.0686633393847
1061.75318272	402.666776237	1840.41995896	376.0	6.0904585682	-0.0969453847294	-0.0159870357403	1077.33534111	421.118701973	1952.50997404	454.055930962	7.50254348572	0.109366523115
1061.75318272	402.666776237	1840.41995896	376.0	-9.04071202052	-0.159874484991	-0.0263645258891	1026.22483701	302.245953203	1674.0328905	345.562100287	4.96963079811	0.0724435976401
1061.75318272	402.666776237	1840.41995896	376.0	17.8379448869	0.118303625639	0.0195091730935	1294.80362509	491.624963248	2168.71305693	382.284468583	13.6400805644	0.19883499365
1061.75318272	402.666776237	1840.41995896	376.0	8.68145335331	0.0942063532174	0.0155353484857	1258.95491286	403.025847356	2000.1951592	338.214398981	10.355217173	0.150950687653
1061.75318272	402.666776237	1840.41995896	376.0	8.44904949803	-0.0297063935603	-0.00489881160295	1154.0542905	494.158011151	1995.91795226	347.705650608	10.3190410124	0.150423338374
1061.75318272	402.666776237	1840.41995896	376.0	-12.489052008	-0.272591074368	-0.0449523539526	946.290215522	336.203753891	1610.56895312	328.074983707	4.34140823966	0.0632858343973
1061.75318272	402.666776237	1840.41995896	376.0	2.4281334477	-0.112063782297	-0.0184801751809	1061.07397408	355.496244621	1885.10781156	468.537592856	6.52726233369	0.095149596701
1061.75318272	402.666776237	1840.41995896	376.0	-13.922993363	-0.375304767521	-0.0618906278893	879.185417468	377.832527609	1584.17841022	327.160465146	4.05319094694	0.0590844161361
1061.75318272	402.666776237	1840.41995896	376.0	0.0725191495885	-0.100099483749	-0.0165071708029	1071.77756912	381.51041718	1841.75461586	388.466629564	6.44958232458	0.0940172350522
1061.75318272	402.666776237	1840.41995896	376.0	10.2421293853	0.102140462335	0.0168437437887	1274.59232708	443.096242212	2028.91815239	311.229583098	11.5404700739	0.168228426733
1061.75318272	402.666776237	1840.41995896	376.0	-1.47074691799	-0.413186358687	-0.0681375921317	859.934974616	494.527953259	1813.35203913	458.88911126	6.00401105677	0.0875220270666
1061.75318272	402.666776237	1840.41995896	376.0	0.798367590879	0.0794937552399	0.0131091285026	1228.0435122	314.450849079	1855.11327545	312.618914171	7.36697995529	0.107390378357
1061.75318272	402.666776237	1840.41995896	376.0	19.6672515393	0.136851071165	0.0225677887805	1310.11608089	472.193266751	2202.37998167	420.070634022	13.6805602034	0.199425075851
1061.75318272	402.666776237	1840.41995896	376.0	16.0872003363	0.00574627290273	0.000947604370503	1185.40625652	502.248770581	2136.49200479	448.836977688	11.7299818544	0.170990989132
1061.75318272	402.666776237	1840.41995896	376.0	-17.3551763593	-0.420256952096	-0.0693035870871	839.655254593	302.508114538	1521.01182933	378.848460199	2.47553793788	0.0360865588612
1061.75318272	402.666776237	1840.41995896	376.0	15.2405083374	0.161014955441	0.0265525981928	1323.6654128	388.867685953	2120.90931625	408.376217491	11.8224870734	0.172339461711
1061.75318272	402.666776237	1840.41995896	376.0	12.0197399883	0.0639534995605	0.0105464214315	1231.49177533	431.814596992	2061.63365272	398.327280396	10.7916976941	0.157313377466
1061.75318272	402.666776237	1840.41995896	376.0	-15.8183365585	-0.325195870151	-0.053627287294	909.593718041	329.663416499	1549.29613576	310.03900122	3.63426951762	0.0529776897612
1061.75318272	402.666776237	1840.41995896	376.0	-4.73605654445	-0.244991868611	-0.0404010337419	970.400509024	461.115222522	1753.25662905	321.740897502	5.88297709258	0.0857576835653
1061.75318272	402.666776237	1840.41995896	376.0	20.469309362	0.158466504904	0.0261323391992	1325.16357226	427.136846356	2217.14121392	464.840795305	13.0720830983	0.190555147206
1061.75318272	402.666776237	1840.41995896	376.0	5.92779286016	0.100070791734	0.0165024392701	1243.54701146	302.63691468	1949.51624188	403.332315746	7.95117561394	0.115906350057
1061.75318272	402.666776237	1840.41995896	376.0	8.92522430647	-0.00909707985337	-0.00150017807608	1155.08061329	408.449658138	2004.68156848	441.151297051	8.75623480656	0.127641906801
1061.75318272	402.666776237	1840.41995896	376.0	11.9867566065	0.126557746151	0.0208703407241	1301.04459684	453.733660672	2061.02661998	306.248362468	12.3777229157	0.180433278654
1061.75318272	402.666776237	1840.41995896	376.0	14.8576884427	0.143143345298	0.0236054329318	1301.45505982	374.66709373	2113.8638225	437.741668953	11.1056363222	0.161889742306
1061.75318272	402.666776237	1840.41995896	376.0	15.132889409	0.13863766517	0.0228624118025	1307.26603054	429.1042702	2118.92867601	382.558375268	12.3438335945	0.179939265227
1061.75318272	402.666776237	1840.41995896	376.0	-8.89822250595	-0.347955124515	-0.0573804624859	897.093895461	392.830176345	1676.65529597	386.731224161	4.85372517197	0.0707540112531
1061.75318272	402.666776237	1840.41995896	376.0	11.0489102052	0.0303950616948	0.00501237824782	1193.05224972	408.752153176	2043.76630762	441.961904729	9.5843984705	0.139714263418
1061.75318272	402.666776237	1840.41995896	376.0	-11.0828896269	-0.426596594071	-0.0703490425578	843.41473101	372.354975712	1636.44824624	420.678539515	4.01855374242	0.0585795006184
1061.75318272	402.666776237	1840.41995896	376.0	8.35511836974	0.0832709518481	0.0137320171253	1249.09804637	409.541009314	1994.18922503	335.550169344	10.2817988479	0.149880449678
1061.75318272	402.666776237	1840.41995896	376.0	14.83778557	0.0870429048918	0.0143540410442	1248.88936847	408.395571933	2113.49752606	456.212585655	10.8619562424	0.158337554554
1061.75318272	402.666776237	1840.41995896	376.0	9.36139105567	0.166574465246	0.0274694038994	1323.2439	339.260212182	2012.70886838	350.204756197	10.2583882926	0.149539187939
1061.75318272	402.666776237	1840.41995896	376.0	-7.77140875852	-0.250489491193	-0.0413076337719	965.310765997	411.478715852	1697.39340108	320.603919225	5.36942968506	0.078271569753
1061.75318272	402.666776237	1840.41995896	376.0	-8.2213716744	-0.300019520028	-0.0494755145166	932.329826676	432.766494687	1689.11219376	324.0158724	5.29784022464	0.0772279916129
1061.75318272	402.666776237	1840.41995896	376.0	7.09769217557	0.0162358765382	0.00267742027345	1175.67402319	385.57607335	1971.04730238	409.797205848	8.50626243012	0.123997994608
1061.75318272	402.666776237	1840.41995896	376.0	13.1727992996	0.0685954185597	0.0113119093931	1232.24647707	415.814974464	2082.85478642	434.79333489	10.5846735608	0.154295532956
1061.75318272	402.666776237	1840.41995896	376.0	3.79061710067	-0.126329519285	-0.0208327043676	1069.03669993	498.649858135	1910.18323265	342.496674587	8.50792384657	0.124022213507
1061.75318272	402.666776237	1840.41995896	376.0	5.18984800956	-0.0172040984074	-0.00283708746824	1136.65889458	351.079432516	1935.93495757	448.19663047	7.14776334987	0.104194801019
1061.75318272	402.666776237	1840.41995896	376.0	3.82710142583	0.00322504836645	0.000531835152779	1151.52646262	302.584545304	1910.85469745	456.743689525	6.76584209381	0.0986274357698
1061.75318272	402.666776237	1840.41995896	376.0	20.4953786672	0.128529081617	0.0211954290265	1302.75627787	483.669305651	2217.62099861	431.195415097	13.8525131868	0.201931679107
1061.75318272	402.666776237	1840.41995896	376.0	-2.21053430039	-0.206567219257	-0.034064515049	994.246753661	406.575343174	1799.7368445	398.91474766	6.0799831101	0.0886294914009
1061.75318272	402.666776237	1840.41995896	376.0	6.48143465621	-0.179308553749	-0.0295693525312	1022.25784296	499.304760508	1959.705576	438.142972527	8.02890093509	0.117039372232
1061.75318272	402.666776237	1840.41995896	376.0	11.0137011546	0.146000255043	0.024076559209	1312.50451529	400.786265451	2043.11831323	329.827532483	11.4463055439	0.166855765946
1061.75318272	402.666776237	1840.41995896	376.0	4.83487801304	0.0328719121395	0.00542082983831	1187.38507313	358.684443747	1929.4020189	383.332502026	7.98556035695	0.116407585378
1061.75318272	402.666776237	1840.41995896	376.0	-9.54512710495	-0.376762593187	-0.0621310344965	870.454191296	324.505386887	1664.74953461	469.789956428	3.86063065597	0.05627741481
1061.75318272	402.666776237	1840.41995896	376.0	1.39199216523	-0.138978701322	-0.0229186512735	1054.48764306	476.693851333	1866.0384606	334.856966205	7.63742561825	0.11133273496
1061.75318272	402.666776237	1840.41995896	376.0	-1.82284358113	-0.321389484065	-0.0529995851031	919.233071825	496.215263467	1806.87198187	391.423646579	6.21900936908	0.0906561132519
1061.75318272	402.666776237	1840.41995896	376.0	-1.56259520906	0.00776980893492	0.00128130094573	1157.74638332	315.577709025	1811.66164485	338.337552513	6.27480695403	0.0914694891258
1061.75318272	402.666776237	1840.41995896	376.0	-2.85756429314	-0.121534622698	-0.0200419892312	1054.11581493	317.062582839	1787.82877537	416.6503776	5.83881346247	0.0851138988699
1061.75318272	402.666776237	1840.41995896	376.0	-7.74792932179	-0.313006299505	-0.0516171338234	923.423276079	434.833203652	1697.82552132	339.569041584	5.34145412606	0.0778637627705
1061.75318272	402.666776237	1840.41995896	376.0	22.5810588763	0.142287964207	0.0234643740448	1318.43181469	502.328683655	2256.00627346	435.245775114	14.6990940248	0.214272507651
1061.75318272	402.666776237	1840.41995896	376.0	-3.67715970049	0.00618897468625	0.00102060928203	1159.42331017	326.881039708	1772.74477791	286.440428028	6.10549102373	0.0890013268765
1061.75318272	402.666776237	1840.41995896	376.0	-4.76057639671	-0.163507976864	-0.0269637165013	1025.15058118	369.336145134	1752.80536079	358.31863448	5.76300381311	0.0840088019403
1061.75318272	402.666776237	1840.41995896	376.0	-0.406320820748	-0.146919092753	-0.024228082578	1045.26239907	461.561183713	1832.94194948	326.118366697	7.04731594788	0.102730553176
1061.75318272	402.666776237	1840.41995896	376.0	-4.17672905445	-0.375046111915	-0.0618479736008	881.484792796	441.759726336	1763.55060381	440.306084678	5.55376753956	0.0809587104892
1061.75318272	402.666776237	1840.41995896	376.0	6.22593244769	-0.0525310023182	-0.00866276423453	1111.18576895	390.689053862	1955.00326236	453.12843955	7.50598750587	0.109416727491
1061.75318272	402.666776237	1840.41995896	376.0	11.459575568	0.0484753637067	0.00799395839491	1208.67714866	397.953243543	2051.32427492	444.693882721	9.67418454038	0.141023098256
1061.75318272	402.666776237	1840.41995896	376.0	11.0342719733	0.143811766569	0.023715660714	1307.90975383	390.290475727	2043.49690268	345.29667312	11.1714702064	0.162849419918
1061.75318272	402.666776237	1840.41995896	376.0	-2.97363406878	-0.380028468342	-0.0626696022992	881.064389053	489.528388103	1785.69260405	415.099826895	5.94511636739	0.0866635038978
1061.75318272	402.666776237	1840.41995896	376.0	2.8978047956	-0.0321991764385	-0.00530989057363	1141.4092628	430.911163013	1893.75173679	321.431310975	8.34240515311	0.121609404564
1061.75318272	402.666776237	1840.41995896	376.0	5.49688079296	-0.0993611360506	-0.0163854116178	1092.9947872	502.596519344	1941.58565019	345.994343652	9.14961214984	0.133376270406
1061.75318272	402.666776237	1840.41995896	376.0	12.484889147	0.131031129153	0.0216080358101	1289.66803401	374.642793888	2070.19435068	405.883522781	10.6969509604	0.155932229743
1061.75318272	402.666776237	1840.41995896	376.0	-2.39167021041	-0.370593727315	-0.0611137413118	885.172959383	460.320520776	1796.40318305	450.909702894	5.8509192975	0.0852903687682
1061.75318272	402.666776237	1840.41995896	376.0	9.5242464334	-0.0118415762677	-0.00195276653491	1166.72911611	475.496236737	2015.70609126	373.480738417	10.2938647207	0.150056337036
1061.75318272	402.666776237	1840.41995896	376.0	-4.69510697815	-0.42495883763	-0.0700789639891	851.584222237	468.802498138	1754.01027304	433.623552664	5.51567721762	0.0804034579828
1061.75318272	402.666776237	1840.41995896	376.0	-20.1182547658	-0.488712446936	-0.0805924219881	798.644977649	324.321299496	1470.15958286	347.193305711	1.96892359537	0.0287015101365
1061.75318272	402.666776237	1840.41995896	376.0	-2.75512357561	-0.262916149239	-0.0433568847689	956.69136373	449.307220464	1789.71411478	383.715530586	6.0660201173	0.0884259492318
1061.75318272	402.666776237	1840.41995896	376.0	-4.12909012409	-0.165049581262	-0.0272179388624	1021.48142314	322.969880773	1764.42736019	419.976056279	5.585601994	0.0814227695918
1061.75318272	402.666776237	1840.41995896	376.0	-5.44145522786	-0.0380613138865	-0.00627660189422	1121.45392467	308.070106502	1740.27433089	310.75029972	5.70829439719	0.0832112885887
1061.75318272	402.666776237	1840.41995896	376.0	-0.632189310766	-0.124897793306	-0.0205966017985	1057.01151252	426.309196221	1828.78502071	345.464311961	6.65280581876	0.0969796766582
1061.75318272	402.666776237	1840.41995896	376.0	7.3066349947	-0.00438088938356	-0.000722442180667	1175.88460094	478.025089549	1974.89272773	320.983037244	10.2479480115	0.149386997251
1061.75318272	402.666776237	1840.41995896	376.0	11.6479248396	0.084507484292	0.0139359307869	1265.04503664	497.715574685	2054.79069251	292.030081191	12.5681687708	0.183209457301
1061.75318272	402.666776237	1840.41995896	376.0	3.53325873763	-0.048775484011	-0.00804345052951	1123.48523586	424.030166408	1905.44675797	357.931355696	8.02402698767	0.116968323435
1061.75318272	402.666776237	1840.41995896	376.0	-5.18440899416	-0.425358382025	-0.070144851917	849.566572971	444.205111725	1745.00506108	451.23337638	5.27588896535	0.0769080024103
1061.75318272	402.666776237	1840.41995896	376.0	-11.6967386753	-0.44680866831	-0.073682168257	839.917171404	467.778762128	1625.15084583	317.454912301	4.68871945547	0.0683486801089
1061.75318272	402.666776237	1840.41995896	376.0	3.98972901323	0.0993603901627	0.0163852886152	1250.43406974	328.735895677	1913.84772803	334.677762612	8.32145134985	0.121303955537
1061.75318272	402.666776237	1840.41995896	376.0	-7.01144171794	-0.235842750714	-0.0388922741943	972.669496833	365.041346591	1711.37998617	373.669142748	5.29400668468	0.0771721091062
1061.75318272	402.666776237	1840.41995896	376.0	0.319858060172	0.0347135191181	0.00572452492054	1191.30121414	353.742141927	1846.30669054	301.26333447	7.43680664059	0.108408260067
1061.75318272	402.666776237	1840.41995896	376.0	1.89529484119	-0.256369727278	-0.0422773296963	961.285950604	484.286710219	1875.3013435	429.728682675	6.65588823871	0.0970246098937
1061.75318272	402.666776237	1840.41995896	376.0	5.61144201964	0.130174810265	0.0214668222733	1292.36505635	367.665573181	1943.69405787	283.663428344	9.84287142248	0.143482090707
1061.75318272	402.666776237	1840.41995896	376.0	-5.9381703291	-0.351795078068	-0.0580137002091	899.672687508	479.47694368	1731.13268703	351.983055838	5.65378719516	0.0824167229615
1061.75318272	402.666776237	1840.41995896	376.0	-6.3181303322	-0.501991425455	-0.0827822271528	806.112138819	490.323104465	1724.13982729	427.704584008	5.24338126657	0.0764341292503
1061.75318272	402.666776237	1840.41995896	376.0	12.9343117246	0.168101189446	0.027721172402	1324.48291393	348.277047795	2078.46561349	405.705651768	10.8065198047	0.157529443217
1061.75318272	402.666776237	1840.41995896	376.0	-8.03281983968	-0.237530113612	-0.0391705332474	975.336436225	424.843007494	1692.58233936	292.402895643	5.37053705	0.0782877120991
1061.75318272	402.666776237	1840.41995896	376.0	-1.14864620763	-0.0176304005775	-0.00290738795803	1138.39754032	345.036323604	1819.2800449	335.846180973	6.45040896779	0.0940292852448
1061.75318272	402.666776237	1840.41995896	376.0	3.07827555121	-0.0443143834367	-0.00730778090974	1120.1496446	389.967213213	1897.0731566	386.956298786	7.34322991675	0.107044167883
1061.75318272	402.666776237	1840.41995896	376.0	-12.0200846159	-0.35814706657	-0.0590611917167	892.316705569	403.289446208	1619.1999226	323.593770827	4.53322517141	0.0660819995832
1061.75318272	402.666776237	1840.41995896	376.0	5.98506271536	-0.0296138473647	-0.00488355002715	1157.23397303	501.394777821	1950.57024773	291.941496875	10.1999362114	0.148687116784
1061.75318272	402.666776237	1840.41995896	376.0	0.183803783371	-0.271816479732	-0.04482461737	949.397877085	443.498932328	1843.80272047	450.90591106	6.29060446527	0.0916997735462
1061.75318272	402.666776237	1840.41995896	376.0	12.159700149	0.0740753857308	0.0122155979107	1243.27046657	438.979466154	2064.20950745	381.959574732	11.1493933145	0.162527599336
1061.75318272	402.666776237	1840.41995896	376.0	-4.14464712741	-0.18058613063	-0.0297800347345	1014.04118092	411.745093844	1764.141046	338.354771234	5.92805306449	0.086414767704
1061.75318272	402.666776237	1840.41995896	376.0	-13.6684337158	-0.342640521825	-0.0565040438366	902.135558459	386.696435618	1588.86337678	300.031382699	4.2617312137	0.0621243617157
1061.75318272	402.666776237	1840.41995896	376.0	5.81447388579	-0.0421873350849	-0.00695701436096	1125.92145301	413.011325328	1947.43069686	408.497918526	8.09313579193	0.117975740407
1061.75318272	402.666776237	1840.41995896	376.0	-9.62667164061	-0.334530237043	-0.0551665958185	908.923585569	424.715411006	1663.2487727	329.609776127	5.01579988759	0.0731166164372
1061.75318272	402.666776237	1840.41995896	376.0	-0.0236481625894	0.00476410870878	0.000785637979681	1166.0538677	373.479574975	1839.98473346	300.451290778	7.36306528003	0.10733331312
1061.75318272	402.666776237	1840.41995896	376.0	19.826854346	0.0878092142089	0.0144804113141	1263.33688352	495.847963216	2205.31734358	446.132496844	13.3253234476	0.194246697488
1061.75318272	402.666776237	1840.41995896	376.0	18.4086379453	0.0970475110108	0.0160038771456	1272.36129465	489.114819742	2179.21620588	417.740091486	13.236722462	0.19295513793
1061.75318272	402.666776237	1840.41995896	376.0	-11.2355293954	-0.386065210466	-0.0636651072668	865.158385722	328.980698099	1633.63903347	439.499949651	3.71739990141	0.0541895029361
1061.75318272	402.666776237	1840.41995896	376.0	-4.36025830184	-0.234153032262	-0.0386136266923	978.033321113	465.920172285	1760.17289491	316.219401512	5.94297890919	0.086632345615
1061.75318272	402.666776237	1840.41995896	376.0	3.21414497777	0.108065132065	0.0178207671611	1254.37764188	304.060192217	1899.57372464	341.13589054	7.85888943165	0.114561070432
1061.75318272	402.666776237	1840.41995896	376.0	-11.3559777481	-0.348621622681	-0.0574903731334	892.803862397	344.054014086	1631.42227795	394.564401465	4.15186010282	0.0605227420236
1061.75318272	402.666776237	1840.41995896	376.0	11.9047041774	0.140491377391	0.0231681031317	1289.92431502	327.86231394	2059.51651069	441.729881736	9.71214405046	0.141576443884
1061.75318272	402.666776237	1840.41995896	376.0	-4.34397091681	-0.146315315549	-0.0241285150972	1034.78356905	302.999165239	1760.47265119	422.689916907	5.51230684649	0.0803543272083
1061.75318272	402.666776237	1840.41995896	376.0	-9.27430071018	-0.387109382796	-0.0638372992738	868.059034821	363.659149381	1669.73387764	438.015693433	4.32294358487	0.0630166703334
1061.75318272	402.666776237	1840.41995896	376.0	-1.95111073852	-0.192760809346	-0.0317877324119	1002.90678823	378.496500182	1804.51132751	423.108039089	6.01032420562	0.0876140554756
1061.75318272	402.666776237	1840.41995896	376.0	3.62618786211	-0.00739528980184	-0.00121953987497	1169.46636773	449.530945887	1907.15704412	288.159730507	9.17422981455	0.133735128492
1061.75318272	402.666776237	1840.41995896	376.0	-3.3179826896	-0.273326665487	-0.0450736585565	945.669001108	379.046872579	1779.35514331	454.639269618	5.58174215619	0.0813665037345
1061.75318272	402.666776237	1840.41995896	376.0	3.06490509511	-0.0968266841862	-0.0159674611125	1095.62934048	496.801699339	1896.82708405	304.396044229	8.7973448765	0.128241178958
1061.75318272	402.666776237	1840.41995896	376.0	6.2948128841	-0.102659266738	-0.0169292986046	1072.3888712	421.983326703	1956.27095166	461.898753752	7.45977717809	0.108743107552
1061.75318272	402.666776237	1840.41995896	376.0	-4.08013104835	-0.32500210229	-0.0535953334911	915.213264743	453.32160552	1765.32841279	396.79354253	5.80177998379	0.0845740522418
1061.75318272	402.666776237	1840.41995896	376.0	-5.45092107532	-0.302990678012	-0.0499654812026	928.31555025	417.636952396	1740.10011954	394.147616895	5.5376182842	0.0807232986035
1061.75318272	402.666776237	1840.41995896	376.0	0.78161954077	-0.231173272543	-0.0381222415144	981.143981348	492.728251466	1854.80504099	380.932808177	6.78778610176	0.0989473192676
1061.75318272	402.666776237	1840.41995896	376.0	11.5417001018	0.152055919658	0.0250751846401	1315.16442312	383.532124177	2052.83571124	354.139163937	11.2146497727	0.163478859661
1061.75318272	402.666776237	1840.41995896	376.0	2.35429768133	-0.07399764745	-0.0122027782734	1098.04538898	412.934116651	1883.74892338	372.769417744	7.32896143451	0.106836172515
1061.75318272	402.666776237	1840.41995896	376.0	-1.74440349809	0.0543728468616	0.008966498493	1204.82840183	319.070896816	1808.31560882	284.416310165	6.78929344667	0.0989692922255
1061.75318272	402.666776237	1840.41995896	376.0	14.4756376545	0.12677820161	0.0209066955162	1295.14961487	429.73469394	2106.83248354	381.948174732	12.0832607353	0.176140827046
1061.75318272	402.666776237	1840.41995896	376.0	-5.87040054517	-0.492108541915	-0.0811524640362	810.504765497	471.716574534	1732.37993566	450.158595624	5.16378791602	0.0752738763268
1061.75318272	402.666776237	1840.41995896	376.0	-10.8868503527	-0.451008881024	-0.0743748154723	831.87590137	411.527847744	1640.05619217	396.652443052	4.33563462262	0.0632016708836
1061.75318272	402.666776237	1840.41995896	376.0	21.7092894686	0.143046224714	0.0235894170043	1314.11756672	462.954708747	2239.96205529	462.889779823	13.7213469776	0.200019635243
1061.75318272	402.666776237	1840.41995896	376.0	-7.84433166965	-0.356272795556	-0.0587521100851	891.729027586	399.785908549	1696.05131326	404.536377129	4.97637195096	0.0725418651743
1061.75318272	402.666776237	1840.41995896	376.0	-8.86754404721	-0.306032238954	-0.050467057875	921.842397381	346.017910528	1677.21990845	409.359600536	4.65219182033	0.0678162072935
1061.75318272	402.666776237	1840.41995896	376.0	1.88076604795	-0.170658988431	-0.0281429730263	1021.50350945	448.894600006	1875.03395269	404.63584323	6.79876920974	0.0991074228826
1061.75318272	402.666776237	1840.41995896	376.0	-10.0945781626	-0.477472189906	-0.0787388175966	819.960634079	464.120428214	1654.63732768	370.55626539	4.76408570273	0.0694473134508
1061.75318272	402.666776237	1840.41995896	376.0	18.7300530456	0.0493247944162	0.0081340360185	1224.63170021	490.757942508	2185.13159353	469.741950821	12.4188723246	0.181033124266
1061.75318272	402.666776237	1840.41995896	376.0	3.41147228142	-0.0705307371156	-0.0116310582315	1103.09878019	423.733411528	1903.20537572	376.373184004	7.69498499151	0.112171792879
1061.75318272	402.666776237	1840.41995896	376.0	18.7990092177	0.0645284471049	0.0106412346809	1240.26196944	494.291885493	2186.40067669	451.846821753	12.7867097566	0.186395185956
1061.75318272	402.666776237	1840.41995896	376.0	7.13651801268	0.0481424707063	0.00793906179193	1219.35467127	435.600710284	1971.76186084	316.806479283	10.1461250112	0.147902696956
1061.75318272	402.666776237	1840.41995896	376.0	-0.0794450443374	-0.124399282011	-0.0205143934715	1051.64493802	333.861857928	1838.95783651	453.451040556	6.16515496393	0.0898710636141
1061.75318272	402.666776237	1840.41995896	376.0	3.34301920336	-0.0887052122559	-0.014628168248	1086.65341185	424.487312462	1901.94555161	390.804827296	7.45404235636	0.108659509568
1061.75318272	402.666776237	1840.41995896	376.0	-10.1564584282	-0.312815779691	-0.0515857156482	924.084262284	427.574227393	1653.49847092	301.839981247	4.99604820873	0.0728286910893
1061.75318272	402.666776237	1840.41995896	376.0	2.2717865639	-0.291628532172	-0.0480917764135	937.234034447	482.453040196	1882.23037231	462.543297662	6.59846589932	0.0961875495528
1061.75318272	402.666776237	1840.41995896	376.0	8.43722341246	-0.0876221953849	-0.014449570479	1099.80235583	491.825239948	1995.70030262	404.072706844	9.36247444477	0.136479219312
1061.75318272	402.666776237	1840.41995896	376.0	4.63101420571	0.0864160764081	0.0142506722309	1244.80108955	364.494630013	1925.6500687	316.354349137	8.94848560127	0.13044439652
1061.75318272	402.666776237	1840.41995896	376.0	0.418576378914	-0.110059653959	-0.0181496790829	1063.57136136	366.065328155	1848.12352218	418.486832664	6.41036458101	0.0934455478282
1061.75318272	402.666776237	1840.41995896	376.0	16.2783024088	0.0381138068774	0.00628525839008	1214.34127553	488.551853343	2140.00908547	437.1159566	11.9947447353	0.174850506345
1061.75318272	402.666776237	1840.41995896	376.0	7.2066354706	0.0704462838345	0.0116171312392	1214.35122841	314.251643641	1973.05231653	444.449444475	7.82135475283	0.11401391768
1061.75318272	402.666776237	1840.41995896	376.0	7.7798945871	0.0349184779173	0.00575832419481	1199.70468268	410.072251469	1983.60269173	373.82575758	9.42645903125	0.137411939231
1061.75318272	402.666776237	1840.41995896	376.0	11.1104149277	0.0288354689757	0.00475518947489	1208.5137699	491.155893541	2044.89825281	345.228589368	11.4597672317	0.167052000462
1061.75318272	402.666776237	1840.41995896	376.0	-12.7638009146	-0.479720763016	-0.0791096245079	812.730092639	397.545409063	1605.5124194	395.236917702	3.83950737288	0.0559694952314
1061.75318272	402.666776237	1840.41995896	376.0	-12.5633626726	-0.439074857251	-0.0724068036363	842.657028206	438.744671124	1609.20132482	327.799625487	4.43022539164	0.0645805450677
1061.75318272	402.666776237	1840.41995896	376.0	0.847785130611	-0.174637020513	-0.0287989809553	1015.69305634	387.404170847	1856.02276571	452.925538528	6.35704318121	0.0926682679476
1061.75318272	402.666776237	1840.41995896	376.0	13.7332996833	0.0951377776484	0.0156889475014	1256.45789888	401.534008971	2093.17034736	435.1784395	10.768121763	0.156969705
1061.75318272	402.666776237	1840.41995896	376.0	-2.16972812203	-0.300551494936	-0.0495632412493	932.325653182	478.474635667	1800.48784955	389.687560697	6.15902330875	0.0897816808855
1061.75318272	402.666776237	1840.41995896	376.0	-17.6609668916	-0.450070358772	-0.0742200459716	826.327763604	342.516668429	1515.38399934	346.539567309	2.8161163766	0.0410512591341
1061.75318272	402.666776237	1840.41995896	376.0	-16.6923217977	-0.403759922379	-0.0665831006562	860.373701705	369.157571122	1533.21113698	303.679864153	3.49764821056	0.0509861255184
1061.75318272	402.666776237	1840.41995896	376.0	-11.104879611	-0.40599955125	-0.066952432594	860.099018973	402.327742234	1636.04353818	373.616776974	4.44680124191	0.0648221755381
1061.75318272	402.666776237	1840.41995896	376.0	-17.9487845269	-0.372191005492	-0.0613771447052	878.799811904	338.352755047	1510.08694614	292.934379185	3.19627585456	0.0465929424864
1061.75318272	402.666776237	1840.41995896	376.0	4.85863169746	-0.000129094103674	-2.12886054872e-05	1150.87928233	340.449893964	1929.83918645	438.510010159	7.1461251145	0.104170920036
1061.75318272	402.666776237	1840.41995896	376.0	-13.9407247291	-0.465265389791	-0.0767258228547	808.99906576	308.807123858	1583.85207862	466.045889003	2.46496748066	0.0359324705636
1061.75318272	402.666776237	1840.41995896	376.0	-5.8108488023	-0.400949527633	-0.0661196450582	865.319893332	443.995450955	1733.47593782	424.160593529	5.32485654574	0.0776218155356
1061.75318272	402.666776237	1840.41995896	376.0	12.1434863693	0.17191198978	0.0283496025362	1324.17283193	325.216373724	2063.91110581	414.521900157	10.266916092	0.149663499884
1061.75318272	402.666776237	1840.41995896	376.0	9.30995113881	0.116082096734	0.0191428259786	1269.67335268	349.011574303	2011.76215789	393.077230899	9.56053765669	0.139366438144
1061.75318272	402.666776237	1840.41995896	376.0	-15.5558988564	-0.507088972201	-0.0836228516163	796.946639579	401.221974458	1554.12609161	355.957477574	3.43545665143	0.0500795430238
1061.75318272	402.666776237	1840.41995896	376.0	-2.36652129999	-0.182946649656	-0.0301693023838	1019.45197386	478.943412504	1796.86602862	298.470642259	6.70756137985	0.09777786268
1061.75318272	402.666776237	1840.41995896	376.0	2.29188401447	-0.0750170771729	-0.0123708900351	1099.40389485	422.934659607	1882.6002498	360.261695344	7.50830544534	0.109450516696
1061.75318272	402.666776237	1840.41995896	376.0	6.71152194184	0.150410379786	0.0248038225241	1305.74705582	333.228408794	1963.94014833	324.964683712	9.56764829895	0.139470091821
1061.75318272	402.666776237	1840.41995896	376.0	-5.2803053433	-0.199727593524	-0.0329366084307	996.173761404	328.621652579	1743.24016553	418.444751544	5.36823368138	0.0782541352971
1061.75318272	402.666776237	1840.41995896	376.0	-3.74188489342	-0.287045007526	-0.0473359181276	937.066435595	391.707259783	1771.55356254	442.779867161	5.58220921422	0.0813733121607
1061.75318272	402.666776237	1840.41995896	376.0	11.7279332796	0.114811001067	0.0189332125771	1287.86616535	448.483097657	2056.26318381	319.9139208	12.0347060655	0.175433033025
1061.75318272	402.666776237	1840.41995896	376.0	4.91139614264	-0.068266069746	-0.0112575972536	1119.20427233	489.993762667	1930.81027383	321.612238831	9.27551096954	0.135211530168
1061.75318272	402.666776237	1840.41995896	376.0	11.7185034011	0.0177209637089	0.00292232251136	1192.95416507	469.064896191	2056.08963445	394.070573185	10.8303996549	0.15787754599
1061.75318272	402.666776237	1840.41995896	376.0	6.1668155131	-0.0071920205642	-0.00118601922233	1154.68258858	392.534721785	1953.91526249	406.69795213	8.21157341337	0.119702236347
1061.75318272	402.666776237	1840.41995896	376.0	-5.23219137233	-0.436245834375	-0.0719402761173	842.99926037	448.010619319	1744.12566465	453.115784963	5.25596999228	0.0766176383715
1061.75318272	402.666776237	1840.41995896	376.0	-2.04357437895	-0.135478067527	-0.0223413699747	1052.8977334	446.143308764	1802.80960821	303.768566049	6.7061727478	0.0977576202304
1061.75318272	402.666776237	1840.41995896	376.0	15.8794740531	0.0829743244923	0.0136831010047	1260.01347502	492.618558087	2132.66896881	380.036935707	12.8594162938	0.187455048015
1061.75318272	402.666776237	1840.41995896	376.0	-7.66264826432	-0.406245760605	-0.0669930344005	860.446173326	419.799718513	1699.39505092	419.149159078	4.9359764616	0.0719530096443
1061.75318272	402.666776237	1840.41995896	376.0	5.52073652133	-0.132695037703	-0.0218824270618	1057.34632511	474.536023773	1942.02469578	410.142346897	8.07349573342	0.117689442178
1061.75318272	402.666776237	1840.41995896	376.0	5.26853223979	-0.101763163352	-0.0167815242995	1085.60972005	477.608806517	1937.38307784	374.164551276	8.56020099884	0.12478427112
1061.75318272	402.666776237	1840.41995896	376.0	-15.2127782692	-0.451696317278	-0.0744881789706	827.532004158	365.377194462	1560.44095138	367.531752761	3.37144206564	0.0491463857965
1061.75318272	402.666776237	1840.41995896	376.0	-6.92701052818	-0.221756523578	-0.0365693475557	981.428327526	342.752184595	1712.93387464	388.753362519	5.21552329573	0.0760280363809
1061.75318272	402.666776237	1840.41995896	376.0	-2.21293875072	-0.33821585704	-0.0557743827572	908.228082238	494.904219995	1799.69259251	396.560290278	6.14243294714	0.0895398388796
1061.75318272	402.666776237	1840.41995896	376.0	-14.2497640344	-0.34837729976	-0.0574500824143	898.285131358	384.408559761	1578.16445757	295.470766446	4.1496447126	0.0604904477055
1061.75318272	402.666776237	1840.41995896	376.0	20.3903539129	0.131289567844	0.0216506543278	1301.41638497	456.539504812	2215.68810208	457.732212292	13.2503055066	0.193153141496
1061.75318272	402.666776237	1840.41995896	376.0	18.5147677906	0.138574847476	0.0228520526841	1304.08243809	422.621464145	2181.16944073	454.465538502	12.4409463406	0.181354902925
1061.75318272	402.666776237	1840.41995896	376.0	15.7680255152	0.0850954063039	0.0140328836253	1251.04057195	431.065150343	2130.61784768	448.512125378	11.44021803	0.166767026676
1061.75318272	402.666776237	1840.41995896	376.0	8.69297655796	-0.0772071716998	-0.0127320533806	1107.84929505	485.512978813	2000.40723456	407.044960702	9.40408832572	0.137085835652
1061.75318272	402.666776237	1840.41995896	376.0	17.9689064431	0.112034716501	0.0184753820087	1279.28643373	438.320419455	2171.12329954	453.516446356	12.2750954683	0.178937251725
1061.75318272	402.666776237	1840.41995896	376.0	8.06060977144	-0.0537868530362	-0.00886986362733	1132.73276977	499.712491009	1988.76903001	356.323769231	10.026345506	0.146156640029
1061.75318272	402.666776237	1840.41995896	376.0	-6.28263196426	-0.249998791133	-0.0412267135774	958.253629922	313.348546532	1724.79314634	453.190969887	4.87814212048	0.0711099434472
1061.75318272	402.666776237	1840.41995896	376.0	-2.82950041673	-0.258711666158	-0.0426635333374	958.833071985	433.119661383	1788.34526855	396.392535183	6.00293986507	0.0875064120272
1061.75318272	402.666776237	1840.41995896	376.0	11.3469827847	0.0661829826695	0.0109140802555	1244.06460359	482.242821437	2049.25209487	322.944669841	11.9084348935	0.173592345386
1061.75318272	402.666776237	1840.41995896	376.0	-1.4336618845	-0.204710318376	-0.0337582978853	997.938915704	462.305549194	1814.03455949	353.790094596	6.36581401268	0.0927961226338
1061.75318272	402.666776237	1840.41995896	376.0	2.05619590839	-0.000150144014697	-2.47598968827e-05	1161.23139469	380.285385247	1878.26259885	336.745818911	7.66909213755	0.111794346028
1061.75318272	402.666776237	1840.41995896	376.0	-14.2735796436	-0.391361391874	-0.0645384881059	862.074546263	325.414659697	1577.72615034	390.236944381	3.35565726321	0.0489162866357
1061.75318272	402.666776237	1840.41995896	376.0	17.8652418805	0.115016526265	0.0189671052549	1283.6721251	444.961278362	2169.21543625	440.582032783	12.4855464478	0.182005050259
1061.75318272	402.666776237	1840.41995896	376.0	-5.0648314498	-0.442143252455	-0.072912805484	841.920533444	482.725138047	1747.20579007	422.560118578	5.51989296762	0.0804649120645
1061.75318272	402.666776237	1840.41995896	376.0	-2.90718597292	-0.306833057233	-0.0505991189368	929.240029967	496.406109455	1786.91552807	361.269388647	6.12430010081	0.0892755116736
1061.75318272	402.666776237	1840.41995896	376.0	2.02381139157	-0.00426002633258	-0.00070251093875	1163.60244387	406.598154339	1877.66658774	307.465989534	8.14474734368	0.118728095389
1061.75318272	402.666776237	1840.41995896	376.0	7.16017404239	0.0442766382482	0.00730155643935	1213.74425775	428.202251123	1972.19723113	330.250722262	9.92498597032	0.144679095777
1061.75318272	402.666776237	1840.41995896	376.0	-4.74966748664	-0.338286276222	-0.0557859954193	904.592426252	422.987176561	1753.00613055	425.426527738	5.51239427225	0.0803556016363
1061.75318272	402.666776237	1840.41995896	376.0	7.03525848722	0.0195501798868	0.00322397425574	1190.52405364	435.642522352	1969.89826032	343.731684334	9.67649425454	0.141056767559
1061.75318272	402.666776237	1840.41995896	376.0	17.3771060334	0.147555849339	0.0243330886113	1313.88705396	420.409607107	2160.23168669	425.935025615	12.4818779208	0.181951573189
1061.75318272	402.666776237	1840.41995896	376.0	-8.82459948302	-0.32396622291	-0.0534245090551	915.11377894	415.82230559	1678.01026878	347.074184246	5.09785423294	0.0743127439204
1061.75318272	402.666776237	1840.41995896	376.0	9.22426805134	0.135454874191	0.0223375452162	1296.06604557	371.765373405	2010.18522924	342.353810273	10.4238423872	0.151951055206
1061.75318272	402.666776237	1840.41995896	376.0	10.5261566784	0.0757444404786	0.0124908378098	1246.87103735	443.058984577	2034.14544738	344.215425453	11.1216819948	0.162123644238
1061.75318272	402.666776237	1840.41995896	376.0	-9.71738362582	-0.436239932292	-0.0719393028186	840.424648568	406.191953239	1661.57929122	414.962689415	4.46832906236	0.0651359921627
1061.75318272	402.666776237	1840.41995896	376.0	3.52068236459	-0.163061306043	-0.0268900570651	1037.23830162	498.891136431	1905.21529989	369.08586184	7.98421586117	0.116387986314
1061.75318272	402.666776237	1840.41995896	376.0	13.0462349733	0.0862986468829	0.0142313072036	1247.24746964	399.976875612	2080.5254713	433.301126052	10.5177723435	0.153320296553
1061.75318272	402.666776237	1840.41995896	376.0	-6.55229948405	-0.220871726892	-0.0364234378121	986.481128679	424.061793943	1719.83013148	309.287208861	5.59467179247	0.0815549823975
1061.75318272	402.666776237	1840.41995896	376.0	10.9092747923	0.0943458131537	0.0155583464963	1272.18028742	476.609370637	2041.19642962	292.406771561	12.201972077	0.177871313076
1061.75318272	402.666776237	1840.41995896	376.0	-4.04353422571	-0.241329474746	-0.03979707697	966.526350363	347.55952775	1766.00194802	451.916069909	5.42325729449	0.0790562287826
1061.75318272	402.666776237	1840.41995896	376.0	-7.34555357899	-0.239404995033	-0.0394797155397	968.661996045	342.287353421	1705.2309248	394.281575329	5.09577407287	0.0742824208873
1061.75318272	402.666776237	1840.41995896	376.0	7.65535960525	-1.0467583591e-05	-1.72618462913e-06	1173.48534563	447.949946203	1981.31072506	359.875433229	9.69548398461	0.141333585781
1061.75318272	402.666776237	1840.41995896	376.0	-0.409412362866	-0.220623105168	-0.0363824381873	984.280271101	421.725258316	1832.88505212	426.879522702	6.2796092204	0.0915394930087
1061.75318272	402.666776237	1840.41995896	376.0	19.6408704603	0.0975921831809	0.0160936977541	1269.70037434	473.091738472	2201.89445902	459.102346209	12.954438441	0.18884021051
1061.75318272	402.666776237	1840.41995896	376.0	-3.30892330552	-0.439076738766	-0.0724071139126	842.78888998	474.342804949	1779.52187402	462.390179089	5.61791529521	0.0818938089681
1061.75318272	402.666776237	1840.41995896	376.0	14.2191627023	0.078132606284	0.0128846646247	1254.89837124	485.469925941	2102.11226733	361.743970152	12.466098075	0.181721546284
1061.75318272	402.666776237	1840.41995896	376.0	-4.75156833851	-0.338217479808	-0.0557746503642	906.533154132	451.69112142	1752.97114689	394.746871342	5.68984003065	0.0829422744992
1061.75318272	402.666776237	1840.41995896	376.0	-10.0971613384	-0.34708142003	-0.0572363819311	895.699248207	366.218231797	1654.5897864	392.672306396	4.50784688382	0.0657120537
1061.75318272	402.666776237	1840.41995896	376.0	-7.28272459712	-0.309113026623	-0.050975103335	925.217455221	424.373943605	1706.38724192	356.795843091	5.35989369663	0.0781325611754
1061.75318272	402.666776237	1840.41995896	376.0	6.99917782767	0.0185207302014	0.00305421012555	1181.66259168	401.32577784	1969.23422466	386.245855141	8.88931328376	0.129581826294
1061.75318272	402.666776237	1840.41995896	376.0	5.58095571375	-0.0404449292113	-0.00666967830002	1134.79269541	444.08181812	1943.13298182	364.258468286	8.77795304021	0.127958499128
1061.75318272	402.666776237	1840.41995896	376.0	0.738405199508	-0.0692728464025	-0.0114236224279	1098.96081233	393.037025614	1854.00971563	362.011877685	6.85692993221	0.0999552468252
1061.75318272	402.666776237	1840.41995896	376.0	9.76495220647	-0.0269983125185	-0.00445222831769	1143.26853583	434.485365536	2020.13608835	442.382186987	9.12579759583	0.133029119473
1061.75318272	402.666776237	1840.41995896	376.0	14.0853118065	0.124901351789	0.0205971886196	1295.78934904	442.439965591	2099.64884873	361.419534098	12.3089602091	0.179430906839
1061.75318272	402.666776237	1840.41995896	376.0	4.7257791243	0.032173292241	0.0053056220714	1194.73661349	392.081449121	1927.39414118	340.576078566	8.68799444116	0.126647149288
1061.75318272	402.666776237	1840.41995896	376.0	-1.98367258191	-0.165077401055	-0.0272225265592	1032.99342991	472.388677502	1803.91205284	298.529945429	6.84002152307	0.0997087685579
1061.75318272	402.666776237	1840.41995896	376.0	-13.8197754918	-0.439895440297	-0.0725421240595	825.562530076	305.984036951	1586.07805252	454.531485498	2.66831150239	0.0388966691311
1061.75318272	402.666776237	1840.41995896	376.0	0.569358807857	-0.157869436152	-0.0260338779934	1037.52739595	472.122738499	1850.8985521	341.248417652	7.22127790039	0.105266441697
1061.75318272	402.666776237	1840.41995896	376.0	10.7804155352	0.0160243482121	0.00264253763391	1176.75744741	399.201196062	2038.82487813	462.866234655	9.0937114839	0.132561391894
1061.75318272	402.666776237	1840.41995896	376.0	14.087936034	-0.0177498339614	-0.00292708343691	1160.41405468	483.667614914	2099.69714553	455.615475941	10.7451495471	0.156634833049
1061.75318272	402.666776237	1840.41995896	376.0	-4.71017517874	-0.193860334161	-0.0319690524673	1000.84463552	336.825113567	1753.73295487	416.063205783	5.50389436117	0.080231696227
1061.75318272	402.666776237	1840.41995896	376.0	-2.49172450937	-0.224746471872	-0.0370624129076	983.262717172	450.279224362	1794.56176377	361.019822233	6.1605678225	0.0898041956633
1061.75318272	402.666776237	1840.41995896	376.0	-4.41612414919	-0.351924897446	-0.0580351084179	895.96503441	430.793757041	1759.14472871	432.385937254	5.54425296927	0.0808200141293
1061.75318272	402.666776237	1840.41995896	376.0	1.47917741979	0.0252876419465	0.00417012565081	1171.02660232	305.352315308	1867.64303542	391.264117797	6.62489417684	0.0965728014117
1061.75318272	402.666776237	1840.41995896	376.0	8.15486002633	0.0787513482606	0.0129866999111	1242.38665886	400.15193411	1990.50363051	347.965037535	9.97473184968	0.145404254368
1061.75318272	402.666776237	1840.41995896	376.0	-7.72298693949	-0.286323414927	-0.0472169219866	940.384229055	414.174734803	1698.2845659	343.72560204	5.31739580526	0.0775130583857
1061.75318272	402.666776237	1840.41995896	376.0	-7.60748077337	-0.243404186987	-0.0401392128937	971.755320351	439.912941768	1700.41036443	288.742102313	5.44763251055	0.079411552632
1061.75318272	402.666776237	1840.41995896	376.0	-4.47804137007	-0.118317161074	-0.0195114051902	1059.75975888	384.135538727	1758.00519181	314.109894207	5.88731596187	0.0858209323888
1061.75318272	402.666776237	1840.41995896	376.0	3.73231327487	0.0594035977783	0.00979610781304	1217.36754054	366.383189208	1909.1101974	325.359467655	8.45919816315	0.123311926577
1061.75318272	402.666776237	1840.41995896	376.0	6.5320235915	0.0338147474894	0.00557631060182	1204.43599843	432.080769509	1960.63662486	324.119856923	9.77443627091	0.142484493745
1061.75318272	402.666776237	1840.41995896	376.0	17.8171881307	0.139850294565	0.0230623836683	1312.64951226	461.797180405	2168.33104544	393.884352782	13.3511688061	0.194623451984
1061.75318272	402.666776237	1840.41995896	376.0	0.0416716473698	-0.0689142547276	-0.0113644879168	1102.84279744	407.182868466	1841.18689227	331.161226365	7.04392696211	0.102681151051
1061.75318272	402.666776237	1840.41995896	376.0	-1.13113073878	-0.152759321052	-0.0251911809123	1029.70782219	320.640949381	1819.60240308	469.253631512	5.87511866591	0.0856431292407
1061.75318272	402.666776237	1840.41995896	376.0	8.18996389553	0.101254914525	0.016697710179	1262.58648705	384.218021583	1991.14968912	344.345180495	10.0045599623	0.145839066506
1061.75318272	402.666776237	1840.41995896	376.0	5.71045060546	0.143632619078	0.0236861179219	1304.14003015	354.559978609	1945.51623165	286.816222893	9.79973029602	0.142853211312
1061.75318272	402.666776237	1840.41995896	376.0	-2.29799769132	-0.0728856506324	-0.0120194014895	1092.99396283	346.274576209	1798.12715079	358.858611756	6.14278038618	0.0895449035886
1061.75318272	402.666776237	1840.41995896	376.0	8.25387946762	-0.0172231798312	-0.00284023414104	1145.77727214	400.617835131	1992.32600407	445.930896803	8.39760939732	0.122414131156
1061.75318272	402.666776237	1840.41995896	376.0	-0.0780858640153	-0.261806807235	-0.0431739457841	955.904614371	434.139566179	1838.98285113	448.938670582	6.24979875054	0.0911049380545
1061.75318272	402.666776237	1840.41995896	376.0	-1.61396325516	-0.103759478385	-0.0171107319236	1069.22574326	368.300816438	1810.71625708	373.189697383	6.22703880317	0.090773160396
1061.75318272	402.666776237	1840.41995896	376.0	6.0678181275	0.0631064460182	0.0104067358209	1213.15625242	339.526227051	1952.09329485	399.410815384	8.15973074034	0.11894651225
1061.75318272	402.666776237	1840.41995896	376.0	9.93323033949	-0.0321844690114	-0.00530746520636	1140.32207524	443.916309354	2023.2331127	438.994728104	9.27167788521	0.135155654303
1061.75318272	402.666776237	1840.41995896	376.0	-3.15001135035	-0.0759750941419	-0.0125288743638	1097.35908478	401.817692187	1782.44652136	283.269744392	6.46819850175	0.0942886078972
1061.75318272	402.666776237	1840.41995896	376.0	-2.00607599371	-0.333646564662	-0.0550208714813	909.529845786	464.810236171	1803.49973598	429.159654022	6.03215948115	0.0879323539526
1061.75318272	402.666776237	1840.41995896	376.0	11.1645598198	0.169974815044	0.0280301475996	1318.85882447	308.75199607	2045.89474621	418.283925675	9.76227749038	0.142307252046
1061.75318272	402.666776237	1840.41995896	376.0	13.8208395939	0.107783790078	0.0177743717148	1286.61124883	492.865395853	2094.78144934	315.304804654	13.0989635615	0.190946990692
1061.75318272	402.666776237	1840.41995896	376.0	11.2230136414	0.040902513973	0.00674513752854	1221.38096269	496.737582492	2046.97054201	328.851996834	11.7911792502	0.171883079449
1061.75318272	402.666776237	1840.41995896	376.0	8.91838601568	0.135058259086	0.0222721403505	1282.9521495	316.033510306	2004.55571521	405.570055401	9.10586777291	0.132738597273
1061.75318272	402.666776237	1840.41995896	376.0	-14.4663395476	-0.330218458736	-0.0544555505832	906.84225165	343.032106002	1574.17855859	324.304200942	3.8986337208	0.0568313953469
1061.75318272	402.666776237	1840.41995896	376.0	0.744950023698	-0.0523204030908	-0.00862803481049	1118.86842119	410.990121112	1854.13016788	324.271625576	7.41296390071	0.108060698261
1061.75318272	402.666776237	1840.41995896	376.0	-12.0130180407	-0.449246767087	-0.0740842294009	838.380998088	466.313029569	1619.32997726	314.635949608	4.63332197915	0.0675411367222
1061.75318272	402.666776237	1840.41995896	376.0	-9.51521140861	-0.330339781558	-0.0544755576447	908.333243763	381.378527267	1665.30010906	375.588338028	4.77623393092	0.0696244013253
1061.75318272	402.666776237	1840.41995896	376.0	-12.3446692726	-0.308293509038	-0.0508399586145	921.715573704	347.073050366	1613.2262018	344.437577728	4.28895401511	0.0625211955555
1061.75318272	402.666776237	1840.41995896	376.0	-2.45389450863	-0.405953811017	-0.0669448896796	863.361718099	473.362268223	1795.25799465	458.534008329	5.80682329163	0.0846475698489
1061.75318272	402.666776237	1840.41995896	376.0	-3.77934105814	-0.0090244039536	-0.00148819326412	1144.49729033	305.032990649	1770.86421181	321.333930834	5.95227856867	0.0867679091643
1061.75318272	402.666776237	1840.41995896	376.0	18.958208788	0.104521474766	0.0172363909574	1275.06816924	460.927391355	2189.33061735	453.335056754	12.7469179007	0.185815129748
1061.75318272	402.666776237	1840.41995896	376.0	-20.7731307934	-0.475928987637	-0.0784843317343	810.235274801	339.57522795	1458.10711374	308.296610987	2.22299741244	0.0324052100939
1061.75318272	402.666776237	1840.41995896	376.0	9.00953255612	-0.0915039796184	-0.0150897064014	1087.83037804	453.115860749	2006.23319433	465.286955538	8.4775595157	0.123579584777
1061.75318272	402.666776237	1840.41995896	376.0	17.7748139093	0.148369056651	0.0244671927195	1321.92288392	463.416075583	2167.55118181	382.212222307	13.5449096296	0.19744766224
1061.75318272	402.666776237	1840.41995896	376.0	13.9961437255	0.110452678243	0.0182144917947	1283.46495184	457.857908435	2098.00778157	356.684921297	12.3927788579	0.18065275303
1061.75318272	402.666776237	1840.41995896	376.0	-1.294062579	-0.0188403721024	-0.00310692152084	1145.38152475	380.503203862	1816.60377297	290.719044357	7.02230856338	0.102366014043
1061.75318272	402.666776237	1840.41995896	376.0	0.132802910528	-0.122589178241	-0.0202158935093	1058.01033332	423.337168622	1842.86409023	361.516588287	6.71068138029	0.0978233437361
1061.75318272	402.666776237	1840.41995896	376.0	11.3647806937	0.128442205173	0.0211811024361	1303.0676826	451.244511694	2049.57965114	295.267456845	12.2848450159	0.179079373409
1061.75318272	402.666776237	1840.41995896	376.0	5.12640228794	0.101887558833	0.0168020380661	1250.8698197	322.84928933	1934.76728984	361.048180812	8.34939288905	0.121711266604
1061.75318272	402.666776237	1840.41995896	376.0	-1.36927558074	-0.217417217378	-0.0358537627602	988.123776041	452.428541345	1815.21953788	374.667220492	6.30152443116	0.0918589567225
1061.75318272	402.666776237	1840.41995896	376.0	-16.837368768	-0.469870694876	-0.0774852729017	810.093030592	326.06474689	1530.54166359	394.383886107	2.49235134618	0.0363316522767
1061.75318272	402.666776237	1840.41995896	376.0	7.88440454765	-0.107130218072	-0.01766659269	1079.11571262	475.699294567	1985.5261139	430.711106708	8.6616509401	0.126263133238
1061.75318272	402.666776237	1840.41995896	376.0	-4.56790064457	-0.325714303185	-0.0537127808682	909.916270081	381.212037346	1756.35140379	465.223096364	5.24429421696	0.076447437565
1061.75318272	402.666776237	1840.41995896	376.0	-6.68661532838	-0.199918096089	-0.0329680237614	1000.98655867	410.065845435	1717.35815588	306.305751775	5.56803508701	0.0811666922305
1061.75318272	402.666776237	1840.41995896	376.0	-12.4306865739	-0.482285630173	-0.0795325907277	806.400434519	362.042501775	1611.64312222	443.200185925	3.36482295193	0.0490498972585
1061.75318272	402.666776237	1840.41995896	376.0	-9.45226787936	-0.426726641109	-0.0703704883096	852.803469468	481.123537274	1666.45853433	332.531527591	5.0873206941	0.0741591937915
1061.75318272	402.666776237	1840.41995896	376.0	5.77390599671	-0.0876785370818	-0.014458861656	1096.34952158	469.547543929	1946.68407733	380.787011828	8.63962167406	0.125942006911
1061.75318272	402.666776237	1840.41995896	376.0	-9.5843845057	-0.15573144921	-0.0256813075874	1031.42622783	331.407053961	1664.02703357	301.193751784	5.03396868172	0.0733814676636
1061.75318272	402.666776237	1840.41995896	376.0	0.299967374413	-0.0741409447047	-0.0122264090872	1090.06773797	312.636346675	1845.94061839	443.236533739	6.26611940043	0.0913428484027
1061.75318272	402.666776237	1840.41995896	376.0	13.6597339488	0.112088048327	0.0184841768348	1292.55388682	502.806945516	2091.81642889	296.455596561	13.3602906793	0.194756423897
1061.75318272	402.666776237	1840.41995896	376.0	-13.8487894699	-0.457005837822	-0.0753637595354	820.633059918	344.619991866	1585.54407348	420.291021698	3.17255877273	0.0462472124304
1061.75318272	402.666776237	1840.41995896	376.0	5.2645739261	-0.0523920499752	-0.00863984992995	1114.69216038	404.491440776	1937.31022825	418.126627092	7.7152740314	0.112467551478
1061.75318272	402.666776237	1840.41995896	376.0	10.93280345	0.0231747902186	0.00382170023393	1202.69053659	489.217834205	2041.62945573	349.72108493	11.3062528861	0.164814182013
1061.75318272	402.666776237	1840.41995896	376.0	12.3292748206	0.152123440396	0.0250863193266	1326.79476986	446.467339695	2067.33039355	294.068283994	12.6966069952	0.185081734624
1061.75318272	402.666776237	1840.41995896	376.0	2.81052110874	-0.132739439016	-0.0218897491782	1055.37436731	459.53341524	1892.1453504	377.23756784	7.52167599271	0.109645422634
1061.75318272	402.666776237	1840.41995896	376.0	-16.4317667922	-0.386096646412	-0.0636702912949	873.513187585	381.665619624	1538.00644331	282.827636097	3.69683455905	0.0538897166042
1061.75318272	402.666776237	1840.41995896	376.0	-13.1845623928	-0.392608909703	-0.0647442133415	872.434486811	432.662987163	1597.76864118	292.671167207	4.43559697542	0.0646588480382
1061.75318272	402.666776237	1840.41995896	376.0	3.4955414548	0.130381942632	0.0215009799855	1279.36095122	306.257192693	1904.75260157	319.134457651	8.2961327763	0.120934880121
1061.75318272	402.666776237	1840.41995896	376.0	-12.3744000633	-0.435176966404	-0.0717640116102	839.54481908	383.758325576	1612.67903039	389.375885737	3.97988935898	0.0580158798685
1061.75318272	402.666776237	1840.41995896	376.0	-0.864765000471	-0.354896195025	-0.0585250981242	894.958028614	459.552172864	1824.50465129	469.994449814	6.02477079154	0.087824647107
1061.75318272	402.666776237	1840.41995896	376.0	8.73054127455	0.041163320323	0.00678814649126	1204.55473747	406.096775489	2001.0985831	390.447070142	9.52406634651	0.138834786392
1061.75318272	402.666776237	1840.41995896	376.0	-7.58002795459	-0.28324598917	-0.0467094309317	942.492093297	414.695882449	1700.91561159	343.727635843	5.34390694359	0.0778995181282
1061.75318272	402.666776237	1840.41995896	376.0	-6.65503398346	-0.078514499136	-0.0129476416781	1090.3099594	336.207125727	1717.93938525	291.422300124	5.54155871136	0.0807807392327
1061.75318272	402.666776237	1840.41995896	376.0	-6.91208262302	-0.234761405475	-0.0387139520902	974.307199868	379.559241066	1713.20861079	359.342169852	5.38552709418	0.0785062258626
1061.75318272	402.666776237	1840.41995896	376.0	16.2169027018	0.000617452660256	0.000101822668248	1180.0719317	500.19429024	2138.87907301	458.61285107	11.6007910566	0.169107741349
1061.75318272	402.666776237	1840.41995896	376.0	-4.46397933934	-0.217728125376	-0.035905033868	990.207259148	468.172183105	1758.26399223	299.884549981	5.96782736231	0.0869945679637
1061.75318272	402.666776237	1840.41995896	376.0	6.92638850623	0.0505203662483	0.00833119496178	1213.80821008	399.767225003	1967.89459546	354.319160375	9.37325194499	0.136636325729
1061.75318272	402.666776237	1840.41995896	376.0	7.6550765464	0.0532638719661	0.00878362004717	1218.66655568	410.778317095	1981.30551559	351.860642816	9.73600479575	0.14192426816
1061.75318272	402.666776237	1840.41995896	376.0	-0.46282976059	-0.180755050803	-0.0298078909635	1020.07234668	478.760572595	1831.90194767	333.069028391	6.95903407755	0.101443645445
1061.75318272	402.666776237	1840.41995896	376.0	-7.1617813732	-0.31789388984	-0.0524231348681	920.096742977	438.035087265	1708.61310515	350.481274908	5.41469838626	0.0789314633566
1061.75318272	402.666776237	1840.41995896	376.0	4.4238534631	-0.0567238505683	-0.00935419699346	1107.62845442	388.349520831	1921.83744105	425.859465794	7.26360572958	0.105883465446
1061.75318272	402.666776237	1840.41995896	376.0	18.250065778	0.115009696951	0.0189659790487	1289.30383197	479.278948361	2176.29781206	407.715031735	13.3284092197	0.194291679588
1061.75318272	402.666776237	1840.41995896	376.0	-3.34713628378	-0.217894279389	-0.0359324339362	991.106231233	478.215831981	1778.81859474	309.496531524	6.23101919549	0.0908311836077
1061.75318272	402.666776237	1840.41995896	376.0	-12.8180556845	-0.443501169409	-0.0731367363801	836.760921894	406.15753025	1604.51390379	361.595451648	4.12180775048	0.0600846610857
1061.75318272	402.666776237	1840.41995896	376.0	8.75351722735	0.0212551856972	0.00350514276009	1196.20758719	459.231736019	2001.52143712	346.082113909	10.3976515553	0.151569264655
1061.75318272	402.666776237	1840.41995896	376.0	-18.6695897755	-0.46382576739	-0.0764884181053	815.053079267	327.090426851	1496.82110247	354.677596357	2.37502197381	0.0346213115716
1061.75318272	402.666776237	1840.41995896	376.0	-2.32787160526	-0.0985994154862	-0.0162597980683	1081.72401609	426.739936558	1797.57734532	289.113392669	6.74964150038	0.0983912755158
1061.75318272	402.666776237	1840.41995896	376.0	-8.49157217219	-0.39738275481	-0.0655314569278	869.020645905	451.607914869	1684.13936987	363.510809099	5.12247271252	0.0746716138851
1061.75318272	402.666776237	1840.41995896	376.0	10.0192307012	0.134234925592	0.0221363663576	1293.12971153	367.212697654	2024.81588052	364.473471336	10.3728918259	0.151208335654
1061.75318272	402.666776237	1840.41995896	376.0	-3.94490484881	-0.320199461804	-0.0528033413265	916.585712121	424.19113081	1767.81714276	427.040299828	5.6604793218	0.082514275828
1061.75318272	402.666776237	1840.41995896	376.0	6.89598021528	0.122981749276	0.020280631477	1281.63368505	360.571696023	1967.33495521	325.129574135	9.71773561034	0.141657953503
1061.75318272	402.666776237	1840.41995896	376.0	8.08021953837	-0.0594948521955	-0.00981115636469	1117.78561081	454.246661487	1989.12993207	417.09765977	8.92736403051	0.130136501902
1061.75318272	402.666776237	1840.41995896	376.0	8.40375381566	-0.139252067002	-0.0229637313658	1053.02320639	486.820249625	1995.08432148	455.240865471	8.47081616692	0.123481285232
1061.75318272	402.666776237	1840.41995896	376.0	7.36383472661	0.0781745377773	0.0128915794488	1240.41367966	391.712026061	1975.94544301	343.81973729	9.69751885818	0.141363248661
1061.75318272	402.666776237	1840.41995896	376.0	3.25658110977	-0.133180670118	-0.021962511563	1057.18781406	470.653491826	1900.35472768	372.513421802	7.78324265134	0.113458347687
1061.75318272	402.666776237	1840.41995896	376.0	-2.52395958448	-0.200662106606	-0.0330907167886	1002.59196584	467.920148592	1793.96850301	323.456388578	6.33820185871	0.0923936131008
1061.75318272	402.666776237	1840.41995896	376.0	12.7686652236	0.0125196273107	0.00206458234016	1180.60956784	436.687403633	2075.41702223	458.120050754	10.0601255948	0.146649061149
1061.75318272	402.666776237	1840.41995896	376.0	15.8266731441	0.0866383540126	0.0142873275087	1257.10600886	454.404341344	2131.69721034	420.186860139	12.0330842947	0.175409392052
1061.75318272	402.666776237	1840.41995896	376.0	4.52185303643	-0.17655829872	-0.0291158144328	1018.69855953	466.097656757	1923.64104476	438.844828469	7.2478949524	0.10565444537
1061.75318272	402.666776237	1840.41995896	376.0	-8.13022349697	-0.296719721418	-0.0489313524766	934.311879014	428.918763943	1690.78970301	327.559060056	5.30245292008	0.0772952320711
1061.75318272	402.666776237	1840.41995896	376.0	-4.55389444016	-0.275627657815	-0.045453109798	944.250747276	376.505154093	1756.60917677	435.853275403	5.44874357609	0.0794277489226
1061.75318272	402.666776237	1840.41995896	376.0	-12.7831448968	-0.277021292003	-0.0456829307393	941.597480813	319.240248201	1605.1564089	344.318679881	4.15440165971	0.0605597909579
1061.75318272	402.666776237	1840.41995896	376.0	8.07279955419	-0.100854931855	-0.0166317499761	1085.48858602	479.677566489	1988.9933732	423.827220688	8.85957101056	0.12914826546
1061.75318272	402.666776237	1840.41995896	376.0	4.1384629898	-0.0443338817366	-0.0073109963286	1117.39380816	379.596786842	1916.58505782	419.594462811	7.23531203172	0.105471020871
1061.75318272	402.666776237	1840.41995896	376.0	-8.19095755039	-0.256087245339	-0.042230746263	956.172907579	333.391969422	1689.67194137	400.107064371	4.86461504105	0.0709127557005
1061.75318272	402.666776237	1840.41995896	376.0	16.4802783912	0.161929326815	0.0267033850288	1320.6265407	372.319629536	2143.72629176	450.780121524	11.5281051819	0.168048180494
1061.75318272	402.666776237	1840.41995896	376.0	9.27330841217	0.0446431580946	0.00736199836652	1224.64026647	486.701761343	2011.08777783	299.745750018	11.4226167792	0.166510448677
1061.75318272	402.666776237	1840.41995896	376.0	-7.8729536642	-0.110209341033	-0.0181743636269	1065.79613071	332.044335884	1695.52454836	297.684081771	5.33962863869	0.0778371521675
1061.75318272	402.666776237	1840.41995896	376.0	-3.04652371733	-0.167812287022	-0.0276735301818	1023.61161577	429.356974823	1784.35112841	331.38253782	6.10654071815	0.0890166285445
1061.75318272	402.666776237	1840.41995896	376.0	-1.51136845123	-0.22655259072	-0.0373602557256	981.111822375	437.496719792	1812.60443233	393.995890163	6.22497093955	0.0907430166115
1061.75318272	402.666776237	1840.41995896	376.0	-6.12184539632	-0.347156034709	-0.0572486864626	900.52635723	443.681627174	1727.75229443	383.544310025	5.4810778548	0.0798990940932
1061.75318272	402.666776237	1840.41995896	376.0	-1.39130279642	-0.235545871909	-0.0388433166076	976.701513425	479.368156325	1814.8141446	358.744474855	6.3564766393	0.0926600093193
1061.75318272	402.666776237	1840.41995896	376.0	-0.659739030796	-0.000207784261151	-3.42652145697e-05	1160.69381667	369.874002616	1828.27799016	297.710170877	7.14774421719	0.104194522116
1061.75318272	402.666776237	1840.41995896	376.0	3.78798802482	-0.0853773140724	-0.0140793723734	1087.95323732	417.608875472	1910.13484661	404.572733817	7.40091039986	0.107884991252
1061.75318272	402.666776237	1840.41995896	376.0	0.954128022269	-0.0760350153788	-0.0125387558342	1088.71814022	325.450558814	1857.97992152	443.81122248	6.37911471363	0.0929900104027
1061.75318272	402.666776237	1840.41995896	376.0	9.28689847852	0.175206490484	0.0288928909109	1324.84196483	303.620758278	2011.33789213	382.875169017	9.58940838125	0.139787294187
1061.75318272	402.666776237	1840.41995896	376.0	2.31543614156	-0.190818972883	-0.0314675087207	1013.57445432	494.929626525	1883.03370785	374.529627004	7.43072403074	0.108319592285
1061.75318272	402.666776237	1840.41995896	376.0	-6.99868523207	-0.461757129422	-0.0761472838757	824.76787845	418.922072027	1711.61475908	467.924808607	4.69268013813	0.0684064160078
1061.75318272	402.666776237	1840.41995896	376.0	2.22778599404	-0.198623671751	-0.0327545632836	1000.18020262	448.78478477	1881.42057704	432.45558965	6.67787399563	0.0973451019771
1061.75318272	402.666776237	1840.41995896	376.0	-16.0557075978	-0.35543091047	-0.0586132767926	888.777938463	332.89869745	1544.92751178	323.250875865	3.48073255906	0.0507395416773
1061.75318272	402.666776237	1840.41995896	376.0	13.2247221	0.070939521495	0.0116984699035	1234.15089808	413.568186533	2083.810384	436.091299389	10.5770631589	0.154184594152
1061.75318272	402.666776237	1840.41995896	376.0	10.0407432989	0.121585779089	0.0200504253115	1294.90831756	440.92516384	2025.21180266	289.378321266	11.7945698923	0.171932505718
1061.75318272	402.666776237	1840.41995896	376.0	-17.5675235939	-0.35262739816	-0.058150956161	891.072625475	329.056440086	1517.10374844	296.974682882	3.25985479702	0.0475197492277
1061.75318272	402.666776237	1840.41995896	376.0	-15.0239300703	-0.289120812218	-0.0476782342047	935.333933637	332.675319123	1563.91655133	295.907298566	3.91651332544	0.0570920309831
1061.75318272	402.666776237	1840.41995896	376.0	-3.74393681822	-0.159984871501	-0.0263827294692	1024.42702957	309.172975464	1771.51579851	437.915793473	5.5452819448	0.0808350137726
1061.75318272	402.666776237	1840.41995896	376.0	10.918616569	0.136887919002	0.0225738652708	1303.2566217	403.729728234	2041.36835754	334.382007607	11.3408777849	0.165318918147
1061.75318272	402.666776237	1840.41995896	376.0	3.70438408963	0.00631735971016	0.00104178095484	1162.51051705	363.090728582	1908.5961831	382.994937471	7.57357650984	0.110401989939
1061.75318272	402.666776237	1840.41995896	376.0	16.4337739846	0.0215528795845	0.00355423475998	1200.47272862	502.160751227	2142.87041538	440.236935534	12.0307862473	0.175375892818
1061.75318272	402.666776237	1840.41995896	376.0	-3.52232730424	-0.228034600253	-0.0376046504376	975.568610748	341.024829971	1775.59434423	459.000903513	5.47798952675	0.079854074734
1061.75318272	402.666776237	1840.41995896	376.0	1.67130127234	-0.263729597165	-0.0434910285562	956.733107427	494.007696337	1871.17892115	420.438117386	6.65663369762	0.0970354766418
1061.75318272	402.666776237	1840.41995896	376.0	4.90796822719	0.0579431104945	0.00955526228471	1203.7884695	319.212787835	1930.74718579	407.745928452	7.5482885626	0.110033360971
1061.75318272	402.666776237	1840.41995896	376.0	16.0946608453	0.117354955552	0.0193527301373	1296.40763863	502.743433628	2136.62930948	337.478237223	13.7107587344	0.199865287674
1061.75318272	402.666776237	1840.41995896	376.0	-14.4482559681	-0.417091655688	-0.0687816054895	841.831880239	308.680786702	1574.5113724	423.998705461	2.87495867337	0.0419090185623
1061.75318272	402.666776237	1840.41995896	376.0	-5.27836379471	-0.414471994828	-0.0683496033687	860.399688267	498.697632566	1743.27589817	384.178577342	5.67639732941	0.0827463167553
1061.75318272	402.666776237	1840.41995896	376.0	19.7669179234	0.157296302602	0.0259393638855	1322.24683999	415.807951478	2204.21426169	466.159470219	12.7248221354	0.185493034044
1061.75318272	402.666776237	1840.41995896	376.0	6.86715541577	0.121478731859	0.0200327724041	1272.85742003	330.623968516	1966.80445784	363.323069294	9.01986275826	0.131484879858
1061.75318272	402.666776237	1840.41995896	376.0	14.62279747	0.133534333986	0.022020833441	1305.82621175	449.335545112	2109.54084216	354.37908529	12.6719320336	0.184722041306
1061.75318272	402.666776237	1840.41995896	376.0	-12.8822541009	-0.416040813064	-0.0686083135	844.101704114	321.246105588	1603.33238332	437.98457362	3.22260752121	0.0469767860235
1061.75318272	402.666776237	1840.41995896	376.0	-5.65727277173	-0.112704410448	-0.0185858196649	1063.17822484	342.994483932	1736.30238174	330.12967296	5.66546536206	0.0825869586306
1061.75318272	402.666776237	1840.41995896	376.0	-2.39441747083	-0.169455739979	-0.0279445481496	1020.52392278	386.10315576	1796.35262193	389.725543381	6.06881328198	0.0884666659181
1061.75318272	402.666776237	1840.41995896	376.0	-2.11363724251	-0.319384029432	-0.0526688702889	920.036469208	484.049289244	1801.52015729	397.434398835	6.14821530606	0.0896241298259
1061.75318272	402.666776237	1840.41995896	376.0	2.29947135241	0.103253377841	0.0170272720714	1256.34661153	329.61023324	1882.73988868	296.783043908	8.21058128855	0.119687773886
1061.75318272	402.666776237	1840.41995896	376.0	4.49083851637	0.154591726203	0.0254933585427	1306.88514605	310.552004396	1923.07024734	305.633096891	8.90161347392	0.129761129357
1061.75318272	402.666776237	1840.41995896	376.0	2.01126908219	-0.208421281867	-0.0343702641601	994.335847379	467.016194378	1877.43575658	416.08371482	6.73824292982	0.098225115595
1061.75318272	402.666776237	1840.41995896	376.0	7.3077761116	0.020612542416	0.00339916596571	1175.29466889	365.438179102	1974.91372907	434.180881082	8.14454805596	0.11872519032
1061.75318272	402.666776237	1840.41995896	376.0	-5.49984447935	-0.253498546099	-0.0418038499503	960.152030722	375.813279814	1739.19972345	403.234412914	5.44955971377	0.0794396459733
1061.75318272	402.666776237	1840.41995896	376.0	2.46204273373	0.0528536307054	0.00871596812425	1202.39071932	329.31031077	1885.73188483	354.030854738	7.45167561352	0.108625008943
1061.75318272	402.666776237	1840.41995896	376.0	-13.7778020876	-0.387105674854	-0.0638366878058	866.942679672	341.294604576	1586.85053943	378.613255185	3.63944280089	0.0530531020539
1061.75318272	402.666776237	1840.41995896	376.0	-2.09812337932	-0.00139952353868	-0.000230792140284	1150.72102765	324.240419866	1801.80567752	326.844230011	6.2260083219	0.0907581388032
1061.75318272	402.666776237	1840.41995896	376.0	-11.211049205	-0.193605385796	-0.031927009531	1003.27371173	327.476078433	1634.08957178	303.339781621	4.71383156586	0.068714745858
1061.75318272	402.666776237	1840.41995896	376.0	1.64280885686	-0.0124756440038	-0.00205732915631	1159.58269067	422.185187355	1870.65454105	288.88666302	8.29618183849	0.120935595313
1061.75318272	402.666776237	1840.41995896	376.0	0.466457003653	-0.0295846468273	-0.00487873463511	1138.81668286	402.229451812	1849.00472675	307.958592079	7.51547836393	0.109555078191
1061.75318272	402.666776237	1840.41995896	376.0	-2.3299699862	-0.354116451056	-0.0583965123774	894.928777916	445.169311432	1797.5387263	457.440636947	5.8128904338	0.0847360121546
1061.75318272	402.666776237	1840.41995896	376.0	3.71340782557	0.00630574370031	0.00103986538594	1179.36341128	433.918786487	1908.76225774	295.480059968	9.06577532039	0.132154159189
1061.75318272	402.666776237	1840.41995896	376.0	11.2576779195	0.127391281613	0.0210077970998	1299.46079847	437.330322533	2047.60851031	310.817389307	11.9558255514	0.174283171303
1061.75318272	402.666776237	1840.41995896	376.0	-11.963564981	-0.479273136988	-0.0790358075509	808.578548107	364.702841212	1620.24012125	446.958731927	3.46715798529	0.0505416615931
1061.75318272	402.666776237	1840.41995896	376.0	-15.9279766549	-0.370790789315	-0.0611462383435	881.535621641	362.206562486	1547.27829754	303.536113417	3.68587820471	0.0537300029842
1061.75318272	402.666776237	1840.41995896	376.0	4.40650494632	-0.0280953857834	-0.00463314409357	1134.78779834	389.804577207	1921.51815548	396.925779938	7.68721839283	0.112058577155
1061.75318272	402.666776237	1840.41995896	376.0	-3.54239940501	-0.213947187683	-0.0352815283118	990.931701832	441.253224373	1775.22493328	343.040007079	6.02781015448	0.0878689526892
1061.75318272	402.666776237	1840.41995896	376.0	-19.1636025435	-0.464387655985	-0.0765810778339	815.453315818	330.17921168	1487.72919289	342.096665396	2.36406966094	0.0344616568651
1061.75318272	402.666776237	1840.41995896	376.0	6.41359585765	0.145611228108	0.0240124056907	1298.21650906	323.343827045	1958.45705721	336.896721103	9.2340918418	0.134607752796
1061.75318272	402.666776237	1840.41995896	376.0	12.6981149658	0.0933456886267	0.0153934183092	1265.19961967	450.885056536	2074.1186012	358.033924996	11.8110872936	0.172173284163
1061.75318272	402.666776237	1840.41995896	376.0	-8.4182132997	-0.40256483306	-0.066386021283	858.977364295	377.099591404	1685.4894812	449.412525505	4.45416816135	0.0649295650342
1061.75318272	402.666776237	1840.41995896	376.0	-2.17160711921	-0.309895133235	-0.0511040786998	922.348983341	413.182567503	1800.45326811	464.921717263	5.77208487045	0.0841411788696
1061.75318272	402.666776237	1840.41995896	376.0	-2.83656507606	-0.202488440517	-0.033391893225	994.397081485	346.380468862	1788.21524915	447.437698804	5.69637223926	0.0830374961992
1061.75318272	402.666776237	1840.41995896	376.0	-2.45351704444	-0.113013449693	-0.0186367826011	1060.34456452	311.004304301	1795.26494158	423.916072755	5.87305482261	0.0856130440614
1061.75318272	402.666776237	1840.41995896	376.0	0.971703950295	0.100072201348	0.0165026717262	1247.54396619	304.19099122	1858.3033924	306.568434992	7.48913432771	0.10917105434
1061.75318272	402.666776237	1840.41995896	376.0	11.8985089693	-0.015365726662	-0.00253392590073	1161.3862325	472.069901743	2059.40249285	425.946358605	10.3539330676	0.150931968916
1061.75318272	402.666776237	1840.41995896	376.0	-0.803528474207	-0.0988372244232	-0.0162990145817	1071.43021599	326.576374142	1825.63166054	427.625070414	6.15610803126	0.0897391841291
1061.75318272	402.666776237	1840.41995896	376.0	-8.6097936081	-0.475369803284	-0.0783921179557	823.683090368	500.591908235	1681.96359897	357.688600367	5.17093340927	0.075378038036
1061.75318272	402.666776237	1840.41995896	376.0	-3.25312812952	-0.120630116546	-0.0198928292458	1060.91265233	419.177048252	1780.54873957	300.459038995	6.26950293657	0.091392171087
1061.75318272	402.666776237	1840.41995896	376.0	-9.95346055875	-0.406490972691	-0.0670334717499	864.910286831	468.087287881	1657.23448423	324.236909518	5.00798438212	0.073002687786
1061.75318272	402.666776237	1840.41995896	376.0	-2.45903737523	0.0104566810701	0.00172438672	1162.82772834	327.85769438	1795.16334431	304.477921588	6.32415704864	0.09218887826
1061.75318272	402.666776237	1840.41995896	376.0	-9.95586793338	-0.410266241472	-0.0676560424592	861.545262993	455.657161568	1657.19017843	339.987753865	4.93862853257	0.071991669571
1061.75318272	402.666776237	1840.41995896	376.0	13.7219211215	0.11375014121	0.0187582686692	1291.6374323	485.049920665	2092.96093403	316.273581065	13.0229111549	0.189838355028
1061.75318272	402.666776237	1840.41995896	376.0	11.9921325127	0.0911904613135	0.015038004834	1241.86495137	350.13109175	2061.12555923	469.129516112	9.33662409079	0.136102391994
1061.75318272	402.666776237	1840.41995896	376.0	-4.86629989749	-0.0993571035189	-0.0163847466225	1072.55432776	324.834068608	1750.85960438	353.471208019	5.73290253315	0.0835700077719
1061.75318272	402.666776237	1840.41995896	376.0	-2.26714738109	-0.125209746129	-0.0206480452059	1053.51322553	382.818660235	1798.69492606	362.363040293	6.15789882751	0.0897652890308
1061.75318272	402.666776237	1840.41995896	376.0	8.41561597778	0.099642993828	0.016431892122	1249.03387177	334.117244377	1995.30263508	412.151518939	8.85033304434	0.129013601229
1061.75318272	402.666776237	1840.41995896	376.0	0.314186245831	0.00658484779458	0.0010858917867	1155.72107587	309.153439856	1846.20230534	381.327789608	6.46987430755	0.0943130365533
1061.75318272	402.666776237	1840.41995896	376.0	2.90388815128	-0.132782696525	-0.0218968826724	1046.4778377	398.114735465	1893.86369608	449.271122921	6.69797939533	0.0976381836054
1061.75318272	402.666776237	1840.41995896	376.0	0.360157478642	-0.142135640426	-0.0234392546877	1057.32531026	498.755009878	1847.04836908	290.968048939	7.90248785706	0.115196615992
1061.75318272	402.666776237	1840.41995896	376.0	10.6446158685	-0.0270096880444	-0.00445410422896	1154.98524848	492.278040577	2036.32559396	389.062304905	10.5227753159	0.153393226179
1061.75318272	402.666776237	1840.41995896	376.0	-1.89750317944	-0.132346841488	-0.0218250068416	1049.85729248	418.167520646	1805.49793172	337.473118596	6.32368077935	0.0921819355591
1061.75318272	402.666776237	1840.41995896	376.0	16.2260526076	0.14026245711	0.0231303524257	1313.61834198	459.247821594	2139.0474697	366.181306131	13.1657491474	0.191920541508
1061.75318272	402.666776237	1840.41995896	376.0	2.76114304	-0.00731464581913	-0.00120624106516	1167.1292487	436.159788875	1891.23658656	287.947548986	8.79394425254	0.12819160718
1061.75318272	402.666776237	1840.41995896	376.0	9.25018268668	-0.0223009967605	-0.00367760500668	1158.0161313	481.195669303	2010.66216737	371.450366762	10.2272268821	0.149084939972
1061.75318272	402.666776237	1840.41995896	376.0	-4.74673068638	-0.186136385457	-0.0306953142244	1007.41477764	351.37132573	1753.06018001	394.274076644	5.61976688603	0.0819208000879
1061.75318272	402.666776237	1840.41995896	376.0	-14.7827800009	-0.29568214901	-0.0487602488473	932.198181568	350.282616307	1568.35472533	285.873927459	4.03558025915	0.0588277005707
1061.75318272	402.666776237	1840.41995896	376.0	-2.63333080424	-0.416365012959	-0.0686617765433	856.684094795	471.483327736	1791.95561325	463.788190722	5.73928579302	0.0836630582073
1061.75318272	402.666776237	1840.41995896	376.0	-0.456508254276	-0.271090936556	-0.0447049697486	951.837285472	481.797029364	1832.01828993	398.383975098	6.39747928374	0.0932577155065
1061.75318272	402.666776237	1840.41995896	376.0	-4.84442630108	-0.100611822142	-0.0165916593242	1071.2067299	315.797516124	1751.26217042	364.257924389	5.69843461866	0.0830675600387
1061.75318272	402.666776237	1840.41995896	376.0	7.47432764466	0.0391860977018	0.00646208735188	1214.8650765	458.235827524	1977.97897673	304.878072709	10.5271072704	0.153456374204
1061.75318272	402.666776237	1840.41995896	376.0	-4.41836958181	-0.282334612174	-0.0465591378915	942.744780434	427.764651385	1759.10340332	388.593971495	5.75693096346	0.0839202764352
1061.75318272	402.666776237	1840.41995896	376.0	-5.83214228337	-0.162278944301	-0.0267610396275	1024.50603899	328.087274318	1733.08404834	380.49073503	5.46224104908	0.0796245050887
1061.75318272	402.666776237	1840.41995896	376.0	-4.6363758311	-0.12008926962	-0.0198036394492	1057.9377784	368.325786232	1755.09117279	328.827608161	5.84335363695	0.0851800821713
1061.75318272	402.666776237	1840.41995896	376.0	7.0307408787	0.0732463853725	0.0120788894084	1239.54909628	409.409943694	1969.81511735	320.85607738	9.97243128449	0.145370718433
1061.75318272	402.666776237	1840.41995896	376.0	-5.77325227193	-0.25416250466	-0.0419133417975	959.284226815	368.335407647	1734.16787187	406.548237403	5.37090572164	0.0782930863213
1061.75318272	402.666776237	1840.41995896	376.0	5.82475734954	0.0265508974924	0.0043784461564	1184.82482361	377.413928271	1947.61995578	385.3812039	8.38214804997	0.122188747084
1061.75318272	402.666776237	1840.41995896	376.0	-4.27352081612	-0.148485663933	-0.0244864221526	1036.63165399	379.551647622	1761.76922891	345.585927298	5.87872399367	0.0856956850389
1061.75318272	402.666776237	1840.41995896	376.0	10.7518037515	-0.075288263976	-0.012415610814	1106.2639696	473.959758976	2038.29830115	458.074572574	9.32903615048	0.135991780619
1061.75318272	402.666776237	1840.41995896	376.0	12.3238664671	0.108008773451	0.0178114731944	1271.34859553	403.951234947	2067.23085714	391.931026655	10.9531773769	0.159667308701
1061.75318272	402.666776237	1840.41995896	376.0	-5.40700466694	-0.300695789094	-0.0495870364601	926.778097748	373.435683209	1740.90836589	440.69458493	5.23398119411	0.0762971019549
1061.75318272	402.666776237	1840.41995896	376.0	-7.2746640006	-0.491284397016	-0.0810165562362	809.31602959	448.411743525	1706.53559075	448.80781763	4.82796352412	0.0703784770279
1061.75318272	402.666776237	1840.41995896	376.0	-12.1333018598	-0.417745582417	-0.0688894430108	858.461700169	466.831563739	1617.11624985	291.822985943	4.67932462584	0.0682117292397
1061.75318272	402.666776237	1840.41995896	376.0	10.7551324584	0.0530162088449	0.00874277850345	1234.60583228	501.758974448	2038.35956334	301.99475661	12.0419110365	0.175538061757
1061.75318272	402.666776237	1840.41995896	376.0	14.6594974828	0.140133155411	0.0231090295863	1316.94859001	474.739255142	2110.21627652	318.528431369	13.3559139808	0.194692623627
1061.75318272	402.666776237	1840.41995896	376.0	0.522860804814	-0.137996244165	-0.0227566365707	1049.7116881	448.941386617	1850.04279357	351.389718856	7.02353784275	0.102383933568
1061.75318272	402.666776237	1840.41995896	376.0	-0.23873101507	-0.364955599275	-0.0601839708567	889.428656601	478.949546578	1836.02630571	467.64810253	6.1635785121	0.0898480832668
1061.75318272	402.666776237	1840.41995896	376.0	8.62723719831	0.127223043262	0.0209800533083	1293.0622032	396.714541678	1999.19735426	309.420609386	10.7738809922	0.157053658778
1061.75318272	402.666776237	1840.41995896	376.0	7.06976978012	-0.14665701909	-0.0241848646257	1042.12689506	462.426782997	1970.53341305	465.979734985	7.74692301382	0.112928906907
1061.75318272	402.666776237	1840.41995896	376.0	-2.71523526581	-0.235979069904	-0.0389147542717	972.611353288	391.278626701	1790.44822719	426.558247205	5.86690676205	0.0855234221873
1061.75318272	402.666776237	1840.41995896	376.0	3.28971755884	0.0267774809139	0.00441581149636	1173.69908777	320.367589018	1900.96457751	406.897900713	7.00159328576	0.102064042066
1061.75318272	402.666776237	1840.41995896	376.0	-7.76672196697	-0.303365893836	-0.050027357163	921.268517462	324.481178316	1697.47965772	451.729961945	4.53639777203	0.0661282474056
1061.75318272	402.666776237	1840.41995896	376.0	3.20971179039	-0.117261700437	-0.0193373516551	1059.03927399	410.787522228	1899.49213537	429.665339153	6.86351662292	0.100051262725
1061.75318272	402.666776237	1840.41995896	376.0	-16.6175261999	-0.375065818103	-0.0618512233019	876.933339644	345.001353693	1534.58769009	312.652996755	3.42442960919	0.0499187989678
1061.75318272	402.666776237	1840.41995896	376.0	-7.02738755492	-0.150954722336	-0.0248935887758	1034.06007723	336.134391448	1711.08651581	340.892047126	5.3988350949	0.0787002200423
1061.75318272	402.666776237	1840.41995896	376.0	-15.3060024999	-0.418446506621	-0.0690050307751	852.551292342	392.154950704	1558.72523403	314.018990988	3.81234505136	0.0555735430227
1061.75318272	402.666776237	1840.41995896	376.0	1.9695965346	-0.0161789353965	-0.00266803024349	1136.61933645	331.636550241	1876.66880669	408.412920003	6.65724950698	0.0970444534546
1061.75318272	402.666776237	1840.41995896	376.0	-9.69582850307	-0.180539019433	-0.0297722657375	1014.13808851	357.645518085	1661.975996	290.192389408	5.04999076714	0.07361502576
1061.75318272	402.666776237	1840.41995896	376.0	-13.2191954055	-0.422396364329	-0.0696563925345	853.384147554	436.234060016	1597.1312483	307.513040732	4.37779136647	0.0638162006773
1061.75318272	402.666776237	1840.41995896	376.0	-3.12190558481	-0.263973470881	-0.043531245198	953.601752448	402.280362955	1782.96378548	427.081670074	5.79778033411	0.0845157483107
1061.75318272	402.666776237	1840.41995896	376.0	13.5806114996	-0.0161034750829	-0.00265558626037	1165.64625688	501.764366295	2090.36024355	422.949620372	11.1582376179	0.162656525042
1061.75318272	402.666776237	1840.41995896	376.0	6.71742974774	-0.166169943864	-0.0274026952282	1030.05780163	483.832653073	1964.04887677	450.158422065	7.90163052124	0.115184118385
1061.75318272	402.666776237	1840.41995896	376.0	2.21370871536	-0.0784123104136	-0.0129307899759	1090.49396089	395.813774696	1881.16149599	394.853760402	6.94175400131	0.10119174929
1061.75318272	402.666776237	1840.41995896	376.0	1.61069771979	0.089358106586	0.0147358355188	1235.17442784	303.275158287	1870.06356127	331.613975142	7.38419871727	0.107641380718
1061.75318272	402.666776237	1840.41995896	376.0	1.34185692048	-0.213744418002	-0.0352480900399	989.686357889	448.185915902	1865.11576154	427.243487753	6.56349812843	0.0956778152833
1061.75318272	402.666776237	1840.41995896	376.0	7.15323898282	0.134135790383	0.0221200182031	1287.9941304	336.44517105	1972.06959691	347.630295462	9.3994972185	0.137018909891
1061.75318272	402.666776237	1840.41995896	376.0	-1.7694100683	-0.220775764625	-0.0364076129	981.439647177	358.901986929	1807.85538291	467.5137488	5.7910172023	0.0844171603834
1061.75318272	402.666776237	1840.41995896	376.0	-5.89204622489	-0.289792940567	-0.0477890733125	939.117799976	444.858506755	1731.98156425	348.005257514	5.64793662319	0.0823314376558
1061.75318272	402.666776237	1840.41995896	376.0	5.08178210104	0.0383805653907	0.00632924891007	1205.84095158	413.214438678	1933.94609102	314.890700755	9.27974922687	0.135273312345
1061.75318272	402.666776237	1840.41995896	376.0	-7.17922621595	-0.308331619229	-0.0508462432766	928.352582451	468.179483832	1708.29204678	311.759980499	5.51926640901	0.0804557785569
1061.75318272	402.666776237	1840.41995896	376.0	-6.248974219	-0.194280762703	-0.0320383843508	1005.85995895	432.466361463	1725.4125902	287.086269793	5.64804691324	0.0823330453826
1061.75318272	402.666776237	1840.41995896	376.0	-0.847742294103	0.0202869869063	0.00334547937109	1167.67304886	304.503978704	1824.81794058	352.640913013	6.34969015831	0.092561081025
1061.75318272	402.666776237	1840.41995896	376.0	-4.96322975762	-0.206453964311	-0.0340458384418	995.148192626	402.337219163	1749.07568789	351.590276102	5.76674525416	0.0840633418974
1061.75318272	402.666776237	1840.41995896	376.0	-6.11341499539	-0.158086122567	-0.0260696112412	1031.45043577	409.554279041	1727.90744921	286.902734394	5.65678290305	0.0824603921727
1061.75318272	402.666776237	1840.41995896	376.0	-14.8889439335	-0.467128054493	-0.0770329905166	817.339083281	365.030493837	1566.40086313	384.031286012	3.29755407524	0.0480693013884
1061.75318272	402.666776237	1840.41995896	376.0	8.84945949396	-0.0483843730987	-0.00797895334741	1130.70595755	467.726777098	2003.28717775	404.854443095	9.47046983395	0.138053496122
1061.75318272	402.666776237	1840.41995896	376.0	-4.15238987363	-0.298948925533	-0.0492989652924	932.677466	452.126415879	1763.99854695	379.194665072	5.8532603845	0.0853244954009
1061.75318272	402.666776237	1840.41995896	376.0	5.18777175054	0.0936116743829	0.0154372813956	1243.56940651	329.661128332	1935.89674568	362.666210843	8.36662220491	0.121962422812
1061.75318272	402.666776237	1840.41995896	376.0	-1.96667601971	-0.246017300273	-0.0405701352693	965.462685125	394.974734624	1804.22486096	443.787441216	5.917918012	0.0862670264139
1061.75318272	402.666776237	1840.41995896	376.0	13.0964317277	0.0705119654932	0.0116279626473	1237.15329194	429.642321458	2081.44930239	414.653688984	10.9431004197	0.159520414282
1061.75318272	402.666776237	1840.41995896	376.0	-12.6579686246	-0.391204842799	-0.0645126719655	866.882203355	367.671092568	1607.46017799	372.906882071	4.02650200779	0.058695364545
1061.75318272	402.666776237	1840.41995896	376.0	-0.432326063615	0.0196321339945	0.00323748911519	1169.02512268	321.172907997	1832.4633438	342.265313119	6.56469973538	0.0956953314195
1061.75318272	402.666776237	1840.41995896	376.0	14.4334430309	0.0593618031766	0.00978921556342	1234.37163444	477.164084377	2106.05592527	394.520206451	11.9650943557	0.174418285069
1061.75318272	402.666776237	1840.41995896	376.0	-12.2402002092	-0.506584223978	-0.0835396147722	800.064083536	435.924890349	1615.14887129	379.159897407	4.16824853094	0.0607616403927
1061.75318272	402.666776237	1840.41995896	376.0	13.9407120723	0.102742809006	0.0169430753638	1281.83426829	496.009538909	2096.98760636	319.143799164	13.0934406391	0.19086648162
1061.75318272	402.666776237	1840.41995896	376.0	-1.41073084273	-0.229768618753	-0.0378906033564	976.098586689	381.073110174	1814.45658696	457.2848901	5.93676315906	0.0865417370125
1061.75318272	402.666776237	1840.41995896	376.0	5.76710718447	-0.103005776264	-0.0169864406767	1080.48104476	460.453864962	1946.55895064	405.624040915	8.21709557627	0.119782734348
1061.75318272	402.666776237	1840.41995896	376.0	6.92719783946	0.00175523431193	0.00028945156859	1161.51724881	385.881786754	1967.90949059	420.510455033	8.26738662948	0.12051584008
1061.75318272	402.666776237	1840.41995896	376.0	8.88656605826	0.0871063657524	0.0143645062257	1234.88646744	331.689203683	2003.97009436	437.394423237	8.61202207085	0.125539680333
1061.75318272	402.666776237	1840.41995896	376.0	-2.02927174195	-0.159493521278	-0.0263017020577	1025.35033569	330.073151765	1803.0728368	447.649349348	5.83855321704	0.0851101052047
1061.75318272	402.666776237	1840.41995896	376.0	6.72973559094	-0.19680097831	-0.0324539871882	1006.75185879	494.490709983	1964.27535596	463.032787186	7.71626776298	0.112482037361
1061.75318272	402.666776237	1840.41995896	376.0	2.58549870683	-0.00994909768608	-0.00164068233609	1141.10311855	306.55919063	1888.0039932	440.341684022	6.63942591731	0.0967846343632
1061.75318272	402.666776237	1840.41995896	376.0	-12.8664126985	-0.274425376418	-0.0452548443962	947.022025342	357.737330535	1603.62393165	298.864575777	4.41267059216	0.0643246442006
1061.75318272	402.666776237	1840.41995896	376.0	12.2531438298	0.0573400215362	0.00945580830083	1234.12700004	479.925055647	2065.9292636	351.877207912	11.7999774279	0.172011332769
1061.75318272	402.666776237	1840.41995896	376.0	6.58791076076	-0.0481769039412	-0.00794474009585	1119.66731057	411.94269176	1961.66518348	430.055181146	8.04255643588	0.11723843201
1061.75318272	402.666776237	1840.41995896	376.0	-0.626445880936	-0.309665309042	-0.0510661789318	925.552140372	474.007547143	1828.89072393	429.331036419	6.26743793771	0.0913620690628
1061.75318272	402.666776237	1840.41995896	376.0	9.41163597049	0.0817051919961	0.013473811345	1248.27521802	416.699740304	2013.63358582	348.658627503	10.5209902765	0.153367205196
1061.75318272	402.666776237	1840.41995896	376.0	-5.65040001007	-0.419299294125	-0.0691456619599	855.736212645	473.232075912	1736.42886941	407.460580857	5.47958464877	0.0798773272415
1061.75318272	402.666776237	1840.41995896	376.0	-11.3012102807	-0.285447933217	-0.0470725483537	940.321040075	381.930730532	1632.43022935	310.178458743	4.71733689827	0.0687658439982
1061.75318272	402.666776237	1840.41995896	376.0	-19.5093220026	-0.409146759472	-0.0674714313114	850.936486337	316.952038423	1481.36650297	313.477978205	2.53696539224	0.0369820028024
1061.75318272	402.666776237	1840.41995896	376.0	2.50339789347	-0.201508599004	-0.0332303098621	1003.47135375	489.009967575	1886.49299344	394.011672123	7.20656043025	0.105051901316
1061.75318272	402.666776237	1840.41995896	376.0	-9.75495601581	-0.23668371723	-0.0390309560075	972.207515132	350.222898913	1660.88780146	338.457387412	4.89420428467	0.0713440857824
1061.75318272	402.666776237	1840.41995896	376.0	9.10765118131	0.144896493417	0.0238945404712	1296.72847262	328.831678457	2008.03898909	382.478838018	9.59768660993	0.139907968075
1061.75318272	402.666776237	1840.41995896	376.0	-8.06212230999	-0.411141235072	-0.0678003355989	863.576446278	501.474720663	1692.04305085	326.991883909	5.37098548674	0.0782942490778
1061.75318272	402.666776237	1840.41995896	376.0	4.28602292437	0.010444429886	0.001722366406	1186.83533104	450.421497387	1919.3007803	282.043951874	9.53713534242	0.139025296537
1061.75318272	402.666776237	1840.41995896	376.0	7.67697413859	-0.00383655373666	-0.00063267706739	1162.75085138	416.917658475	1981.70852325	402.040013397	8.93634746629	0.130267455777
1061.75318272	402.666776237	1840.41995896	376.0	-15.6485300583	-0.466754516944	-0.0769713913166	813.564628922	336.700614866	1552.42128848	402.156044695	2.80650624387	0.0409111697357
1061.75318272	402.666776237	1840.41995896	376.0	0.0756513068132	-0.121680134417	-0.0200659852271	1056.07106027	405.495674666	1841.81226071	380.245525775	6.48537186711	0.0945389485002
1061.75318272	402.666776237	1840.41995896	376.0	10.2463012574	0.155846221982	0.0257002344957	1311.50169011	343.421948421	2028.99493235	374.071293826	10.2374091658	0.149233369764
1061.75318272	402.666776237	1840.41995896	376.0	7.11732995591	0.0134539517866	0.00221865959542	1180.77737413	419.71886267	1971.40872001	370.912483212	9.23106979123	0.134563699581
1061.75318272	402.666776237	1840.41995896	376.0	-16.9437622921	-0.41318150334	-0.0681367914479	845.452984276	308.515856115	1528.58357594	374.614735545	2.67366452786	0.0389747015723
1061.75318272	402.666776237	1840.41995896	376.0	2.05408942833	-0.0878657683947	-0.0144897375321	1096.00572033	458.863551127	1878.22383077	323.354559315	8.03618568761	0.117145563959
1061.75318272	402.666776237	1840.41995896	376.0	12.5964694267	0.139180759047	0.0229519721383	1307.54318485	418.732020724	2072.24789641	345.972690836	11.8866127625	0.173274238521
1061.75318272	402.666776237	1840.41995896	376.0	-12.3975178914	-0.46945176047	-0.0774161874126	819.059282774	397.081123765	1612.25356527	396.113158731	3.9301510805	0.0572908320772
1061.75318272	402.666776237	1840.41995896	376.0	-7.61599189805	-0.269798139322	-0.0444917775927	944.967849961	321.068329651	1700.25372399	434.217544383	4.7253701198	0.0688829463527
1061.75318272	402.666776237	1840.41995896	376.0	3.67270408366	0.116562614018	0.0192220669555	1266.75992719	317.745179382	1908.01313795	323.508031381	8.33313533919	0.121474276081
1061.75318272	402.666776237	1840.41995896	376.0	-4.01872684638	-0.17045347438	-0.0281090821867	1024.50748981	447.743642003	1766.45850798	294.207376169	6.12514631296	0.0892878471277
1061.75318272	402.666776237	1840.41995896	376.0	-18.2336782159	-0.431382784579	-0.0711383219952	837.814052599	334.141376282	1504.84370582	332.888276941	2.76643202434	0.0403269974394
1061.75318272	402.666776237	1840.41995896	376.0	12.4985132013	0.01910069243	0.00314985033477	1186.10442694	431.519161905	2070.44509049	452.821501646	10.0325137936	0.146246556758
1061.75318272	402.666776237	1840.41995896	376.0	-0.826259231234	-0.29777704335	-0.0491057129535	933.358090358	469.844053724	1825.21331915	422.011175073	6.26020637526	0.0912566527005
1061.75318272	402.666776237	1840.41995896	376.0	11.5685150902	0.0316255412915	0.00521529374861	1197.60393726	425.067605917	2053.32921964	430.657676461	10.0297718771	0.14620658713
1061.75318272	402.666776237	1840.41995896	376.0	6.49418298823	-0.00757000028188	-0.00124835096997	1155.65408342	399.110215661	1959.94019885	405.175899763	8.37817247346	0.122130794074
1061.75318272	402.666776237	1840.41995896	376.0	5.37604609631	-0.0401920424453	-0.00662797533729	1140.84816682	469.409572938	1939.36178432	329.104044561	9.30777095623	0.135681792365
1061.75318272	402.666776237	1840.41995896	376.0	2.93477683978	-0.0990722233276	-0.0163377676991	1081.32587497	441.760623492	1894.43217767	371.34567921	7.62492582122	0.111150522175
1061.75318272	402.666776237	1840.41995896	376.0	1.23092840525	-0.215478294995	-0.0355340196232	987.185069856	415.398016655	1863.07421101	460.491124499	6.40281437635	0.0933354865357
1061.75318272	402.666776237	1840.41995896	376.0	-4.40544608788	-0.157326786785	-0.0259443909607	1029.70006242	370.880935554	1759.34124988	358.760251907	5.82193335196	0.0848678331189
1061.75318272	402.666776237	1840.41995896	376.0	12.7546770375	0.0974944163139	0.0160775752497	1271.78527269	463.337739026	2075.15958086	340.036569143	12.1692971686	0.177395002458
1061.75318272	402.666776237	1840.41995896	376.0	-9.74360626023	-0.460093833815	-0.0758729937031	829.419495997	449.858282806	1661.09668462	381.818905821	4.75663332963	0.0693386782744
1061.75318272	402.666776237	1840.41995896	376.0	11.7766123884	0.148577476257	0.0245015627073	1312.1850847	388.338498769	2057.15908384	356.635500377	11.2835178612	0.164482767655
1061.75318272	402.666776237	1840.41995896	376.0	-13.4767540601	-0.389406245506	-0.0642160695095	874.575391983	431.529326132	1592.39108742	286.286369302	4.39356816656	0.064046183186
1061.75318272	402.666776237	1840.41995896	376.0	-7.69372471053	-0.335547460279	-0.0553343437135	911.834872875	493.438863097	1698.8231138	293.549377827	5.46665441854	0.0796888399204
1061.75318272	402.666776237	1840.41995896	376.0	8.68852849031	0.0291162769599	0.00480149686014	1194.43214395	415.028553083	2000.32537143	390.864674406	9.52242718225	0.13881089187
1061.75318272	402.666776237	1840.41995896	376.0	0.0404588384805	-0.045612856257	-0.00752190901337	1128.92178013	423.715476166	1841.1645715	288.527315201	7.66609487004	0.111750654082
1061.75318272	402.666776237	1840.41995896	376.0	-0.674404941923	-0.0660248241934	-0.0108879987126	1106.91584121	410.902164479	1828.0080758	310.19007011	7.06623773974	0.103006381046
1061.75318272	402.666776237	1840.41995896	376.0	-8.42894538119	-0.337296336589	-0.0556227467989	903.637071789	386.60265057	1685.29196583	395.052243475	4.89733091382	0.0713896634667
1061.75318272	402.666776237	1840.41995896	376.0	3.39631807125	0.0520111733197	0.0085770404551	1214.43029238	384.709938151	1902.92647461	303.786244082	8.69306059607	0.126720999943
1061.75318272	402.666776237	1840.41995896	376.0	7.73224918573	0.0463478436142	0.00764311405248	1196.26655628	344.782691884	1982.72581625	441.676568082	8.13504374314	0.118586643486
1061.75318272	402.666776237	1840.41995896	376.0	2.86376128464	-0.0393811573216	-0.00649425417572	1142.00703749	462.912590683	1893.12519322	288.205565048	8.89095229517	0.129605718589
1061.75318272	402.666776237	1840.41995896	376.0	5.03567080479	-0.0985227934356	-0.0162471625059	1086.00354849	465.520207067	1933.09744952	381.573693959	8.32670396548	0.121380524278
1061.75318272	402.666776237	1840.41995896	376.0	-13.9672546076	-0.267432629318	-0.0441016868928	949.648564699	323.896744742	1583.36381744	309.818508001	4.08512836348	0.0595499761441
1061.75318272	402.666776237	1840.41995896	376.0	-10.4149856417	-0.455111780712	-0.0750514150251	832.737977575	449.715314922	1648.74048449	366.28719199	4.70370537599	0.0685671337608
1061.75318272	402.666776237	1840.41995896	376.0	-9.35135660603	-0.455896351418	-0.0751807967378	833.330716208	466.575446793	1668.31572555	368.409562548	4.93732518037	0.0719726702678
1061.75318272	402.666776237	1840.41995896	376.0	1.913064729	0.0773897321838	0.0127621590013	1222.43171931	304.192570038	1875.62838406	349.004094708	7.25824349304	0.105805298732
1061.75318272	402.666776237	1840.41995896	376.0	-4.27758000899	-0.249130028339	-0.041083447945	963.855869257	392.577637502	1761.69452271	405.261015955	5.68486838603	0.0828698015457
1061.75318272	402.666776237	1840.41995896	376.0	7.61097590245	-0.0408936686785	-0.00674367887179	1124.78449547	406.237847574	1980.49387854	449.471535494	8.10631217225	0.118167815922
1061.75318272	402.666776237	1840.41995896	376.0	3.13812447915	-0.0429646781497	-0.00708520418035	1114.6288849	339.259529717	1898.17462821	444.286213594	6.7230163711	0.0980031540977
1061.75318272	402.666776237	1840.41995896	376.0	-2.08136151605	-0.0172649467792	-0.00284712183035	1138.88133873	342.509613365	1802.1141662	320.723214109	6.30850678985	0.0919607403768
1061.75318272	402.666776237	1840.41995896	376.0	-4.2397536361	-0.314255937533	-0.051823208696	923.419624132	470.621493932	1762.39068683	368.349568766	5.88406562203	0.0857735513415
1061.75318272	402.666776237	1840.41995896	376.0	14.6445107778	0.0802702753199	0.0132371826055	1240.6117568	401.986390367	2109.94045821	467.342311044	10.5673097352	0.154042415965
1061.75318272	402.666776237	1840.41995896	376.0	-4.83473648806	-0.26403483338	-0.0435413643436	959.800403102	499.879381346	1751.44050367	291.760719222	5.95789524336	0.0868497848886
1061.75318272	402.666776237	1840.41995896	376.0	7.5931490859	0.15273462474	0.0251871083015	1311.09631018	347.954381626	1980.16579025	321.115098444	10.0278733248	0.14617891144
1061.75318272	402.666776237	1840.41995896	376.0	14.2970295898	0.0984852579395	0.0162409726154	1275.95971487	487.674385832	2103.54534507	339.911244369	12.876749698	0.187707721545
1061.75318272	402.666776237	1840.41995896	376.0	19.0225115286	0.110176245893	0.0181689059849	1281.61473497	465.263832005	2190.51405783	443.635490852	12.9627501865	0.18896137298
1061.75318272	402.666776237	1840.41995896	376.0	2.32751034343	-0.0994752014098	-0.0164042218684	1085.4561494	459.984603105	1883.25592387	337.815171357	7.92990723674	0.115596315404
1061.75318272	402.666776237	1840.41995896	376.0	-12.3678889917	-0.255869864917	-0.0421948985682	960.19225413	358.690461714	1612.79886145	293.91614561	4.53407242292	0.0660943501883
1061.75318272	402.666776237	1840.41995896	376.0	-9.31308875565	-0.487073126009	-0.0803220854237	809.188666894	415.709264713	1669.0200147	444.122083098	4.32147710658	0.0629952930988
1061.75318272	402.666776237	1840.41995896	376.0	-1.9226095227	-0.132765357047	-0.0218940232597	1044.97600231	314.306789133	1805.03586957	445.753078127	5.85827467645	0.0853975900357
1061.75318272	402.666776237	1840.41995896	376.0	-5.74268429713	-0.208386657826	-0.0343645543909	990.011525011	330.225941381	1734.73045097	414.492984583	5.29828310094	0.0772344475356
1061.75318272	402.666776237	1840.41995896	376.0	-3.4713271798	-0.367530916254	-0.0606086603322	887.376294461	459.173031038	1776.5329607	429.983635202	5.76209152777	0.0839955033203
1061.75318272	402.666776237	1840.41995896	376.0	16.1270619052	0.0725079370831	0.0119571136351	1246.31222306	475.013579092	2137.22562506	415.8998229	12.2845735232	0.17907541579
1061.75318272	402.666776237	1840.41995896	376.0	-0.410510768701	-0.137874280931	-0.0227365239003	1040.99567856	323.750944468	1832.86483684	468.118213814	6.02024592492	0.0877586869522
1061.75318272	402.666776237	1840.41995896	376.0	-5.18051483395	-0.321534848331	-0.0530235567828	917.792755398	451.738657077	1745.07672998	375.545317503	5.6895404773	0.0829379078324
1061.75318272	402.666776237	1840.41995896	376.0	20.6175882493	0.0988697525492	0.0163043787185	1271.74716019	480.457804591	2219.87016815	467.665203373	13.2201448337	0.192713481541
1061.75318272	402.666776237	1840.41995896	376.0	10.4872376248	0.0966338928684	0.015935668349	1274.05780457	471.989543185	2033.42917335	287.381825598	12.0918357327	0.176265827007
1061.75318272	402.666776237	1840.41995896	376.0	5.07809366354	-0.0503945204685	-0.00831044202977	1114.72265449	395.715327364	1933.87820828	423.440226423	7.54721691254	0.11001773925
1061.75318272	402.666776237	1840.41995896	376.0	-4.788508151	-0.127356738868	-0.0210021007368	1054.22827909	408.388720776	1752.29129921	289.674299349	5.87887749508	0.0856979226688
1061.75318272	402.666776237	1840.41995896	376.0	-7.29651971329	-0.470001470803	-0.0775068388527	820.59873492	428.379865915	1706.13335385	457.154753011	4.72751633427	0.0689142322779
1061.75318272	402.666776237	1840.41995896	376.0	-12.4450851158	-0.411465655016	-0.06785383493	862.590183931	466.401314748	1611.37812858	282.386629901	4.63882469335	0.067621351215
1061.75318272	402.666776237	1840.41995896	376.0	10.5205993007	0.0859736958171	0.0141777202865	1254.96145303	430.775180632	2034.04316829	348.306534632	11.0201604842	0.160643738836
1061.75318272	402.666776237	1840.41995896	376.0	-15.8965035273	-0.366173604057	-0.0603848291651	881.17378843	332.649763803	1547.85753527	334.033983034	3.43733720917	0.0501069564018
1061.75318272	402.666776237	1840.41995896	376.0	2.83948672253	0.0611045545303	0.0100766085967	1218.20692199	359.682638958	1892.67843933	314.788878383	8.24482048651	0.120186887558
1061.75318272	402.666776237	1840.41995896	376.0	-10.4083409471	-0.362092831187	-0.059711878494	889.685906215	411.213996117	1648.86277477	347.962872441	4.76728505797	0.0694939512824
1061.75318272	402.666776237	1840.41995896	376.0	9.39363921246	0.0345119703866	0.00569128799252	1213.17223392	480.028585654	2013.3023699	320.101550324	11.1332972023	0.162292962132
1061.75318272	402.666776237	1840.41995896	376.0	-6.87994447422	-0.495273052581	-0.0816743160589	810.706291345	495.489118205	1713.80008769	407.60467814	5.25664301074	0.0766274491362
1061.75318272	402.666776237	1840.41995896	376.0	10.1186820276	0.0807834539814	0.0133218096935	1244.72157419	407.001823026	2026.64620258	374.922805363	10.34876471	0.150856628426
1061.75318272	402.666776237	1840.41995896	376.0	0.558063855123	-0.153444673574	-0.0253042007873	1030.80287413	369.716814344	1850.69067753	450.170989063	6.31103713323	0.0919976258489
1061.75318272	402.666776237	1840.41995896	376.0	10.3281268332	-0.0926412964849	-0.0152772586552	1090.78372076	474.297827633	2030.50086658	465.419318191	9.03273865645	0.131672575167
1061.75318272	402.666776237	1840.41995896	376.0	-7.03237993451	-0.405723671813	-0.0669069379639	865.671277793	486.360444455	1710.99463505	358.962912807	5.44702973226	0.0794027657763
1061.75318272	402.666776237	1840.41995896	376.0	-1.29738681827	-0.121755194882	-0.0200783632721	1054.74669671	351.903373619	1816.54259301	409.892522681	6.1591159919	0.0897830319519
1061.75318272	402.666776237	1840.41995896	376.0	4.89357081594	-0.0775878648448	-0.0127948325931	1112.49162877	498.998111056	1930.48221296	318.992473134	9.32531898422	0.135937594522
1061.75318272	402.666776237	1840.41995896	376.0	-12.8364745639	-0.385524641808	-0.0635759633589	875.425370797	415.060990387	1604.17491906	313.688557875	4.41289204957	0.0643278724427
1061.75318272	402.666776237	1840.41995896	376.0	4.76038014272	-0.018449101914	-0.00304239807289	1152.50771531	426.813299395	1928.03094523	348.709930519	8.65824678677	0.126213510011
1061.75318272	402.666776237	1840.41995896	376.0	20.6268700215	0.122399564955	0.0201846248276	1296.87709094	487.170289312	2220.04099174	435.993611493	13.8277861645	0.201571226888
1061.75318272	402.666776237	1840.41995896	376.0	5.37046730162	0.0414095978755	0.0068287595441	1206.26138494	402.772518902	1939.25911107	330.225207225	9.13395123024	0.133147977117
1061.75318272	402.666776237	1840.41995896	376.0	-15.4237723426	-0.32904972645	-0.0542628176863	909.756699638	358.416779929	1556.55777434	288.384294775	3.88523167517	0.0566360302502
1061.75318272	402.666776237	1840.41995896	376.0	22.7036248628	0.150296588122	0.0247850574079	1325.53612044	493.372932699	2258.26200234	439.352949204	14.6531067856	0.213602139732
1061.75318272	402.666776237	1840.41995896	376.0	-13.9946111482	-0.367366397162	-0.060581529875	887.382603079	407.443084853	1582.86034221	288.034654277	4.2565032221	0.0620481519256
1061.75318272	402.666776237	1840.41995896	376.0	-1.42474333591	-0.0131467004821	-0.0021679915043	1139.96608724	304.022247657	1814.19869824	370.210363345	6.23291451364	0.0908588121522
1061.75318272	402.666776237	1840.41995896	376.0	13.5026885143	0.0212883807529	0.00351061687878	1200.50517017	495.443797328	2088.92613337	392.977165875	11.644828573	0.169749687653
1061.75318272	402.666776237	1840.41995896	376.0	-7.05132907254	-0.377055653582	-0.0621793623981	877.141438761	394.157816207	1710.64589134	439.346636368	4.89579169618	0.0713672258919
1061.75318272	402.666776237	1840.41995896	376.0	-0.652853331702	-0.0313433001803	-0.00516875002974	1136.90882909	397.822745105	1828.40471594	293.673141748	7.26788523	0.105945848834
1061.75318272	402.666776237	1840.41995896	376.0	-1.71816968486	-0.297666163529	-0.0490874280226	932.429917957	445.511697814	1808.79842115	430.85680538	6.06047223764	0.0883450763505
1061.75318272	402.666776237	1840.41995896	376.0	8.57135316009	0.141002255041	0.0232523507654	1309.20919115	401.641917009	1998.16885327	287.317745113	11.1060293638	0.161895471775
1061.75318272	402.666776237	1840.41995896	376.0	-16.033082789	-0.464023611065	-0.0765210440411	810.205232066	307.57086395	1545.34390327	427.567807259	2.28369956437	0.0332900811132
1061.75318272	402.666776237	1840.41995896	376.0	-4.07705795589	-0.211055742579	-0.0348047068896	990.908612974	390.417429303	1765.3849706	384.058928324	5.80865654347	0.0846742936366
1061.75318272	402.666776237	1840.41995896	376.0	-10.3549903577	-0.279148687611	-0.0460337545533	941.979515019	351.909078867	1649.84464967	355.956055781	4.67949745395	0.0682142485998
1061.75318272	402.666776237	1840.41995896	376.0	11.1470160377	0.0868199886693	0.0143172804534	1258.4256228	445.594127605	2045.57186695	341.552116541	11.4296375485	0.166612792252
1061.75318272	402.666776237	1840.41995896	376.0	-10.7836277419	-0.34447277814	-0.0568061969229	892.528767502	318.747711011	1641.9559217	430.679443184	3.92834735845	0.0572645387528
1061.75318272	402.666776237	1840.41995896	376.0	-0.0171884294058	-0.0937638254171	-0.0154623722654	1076.34238613	368.0414292	1840.10361967	395.719804345	6.41257556908	0.0934777779749
1061.75318272	402.666776237	1840.41995896	376.0	9.59714526225	0.0749421528015	0.012358534433	1238.41243801	404.51537338	2017.04773586	374.119924462	10.1431979813	0.147860028882
1061.75318272	402.666776237	1840.41995896	376.0	6.99672632602	-0.0554397714531	-0.00914244252195	1116.19726175	427.701169927	1969.18910674	425.290675058	8.3102580976	0.121140788595
1061.75318272	402.666776237	1840.41995896	376.0	9.96826262141	0.0948349070443	0.0156390018213	1256.26976116	391.958620446	2023.87785381	375.649472202	10.2350515209	0.149199001762
1061.75318272	402.666776237	1840.41995896	376.0	-4.23175508702	-0.31927363313	-0.0526506650941	915.606901655	399.530620895	1762.53789372	447.400371173	5.46028383732	0.0795959743049
1061.75318272	402.666776237	1840.41995896	376.0	-3.35758322017	-0.153848537762	-0.0253708010822	1031.45802305	360.336514717	1778.62632724	386.831789467	5.90335352051	0.0860547160425
1061.75318272	402.666776237	1840.41995896	376.0	15.7817350346	0.135068637114	0.0222738517668	1309.50087786	465.873274664	2130.87016041	355.496007879	13.1813602392	0.192148108443
1061.75318272	402.666776237	1840.41995896	376.0	10.2697342257	0.1162423601	0.0191692546339	1277.72406882	386.55861789	2029.42619738	365.14351067	10.5183882998	0.153329275507
1061.75318272	402.666776237	1840.41995896	376.0	5.3962751944	0.0277933205383	0.00458333122334	1180.62942165	353.066528571	1939.73408468	406.038134459	7.83525654594	0.114216567725
1061.75318272	402.666776237	1840.41995896	376.0	3.69874179757	-0.106214639663	-0.0175156068046	1077.35219958	454.604221873	1908.49234123	376.535919777	7.8633814637	0.114626551949
1061.75318272	402.666776237	1840.41995896	376.0	-13.3887715666	-0.248075566211	-0.0409095590718	961.989006447	307.143746751	1594.01033479	324.87758159	4.11981778514	0.0600556528445
1061.75318272	402.666776237	1840.41995896	376.0	12.6166229293	0.0261555603359	0.00431325203428	1189.20714879	413.807673075	2072.6188055	469.603983633	9.74100510421	0.141997158953
1061.75318272	402.666776237	1840.41995896	376.0	8.35681119353	-0.0642514336299	-0.0105955530392	1109.31872982	436.347031094	1994.2203801	448.554619184	8.47167127988	0.123493750436
1061.75318272	402.666776237	1840.41995896	376.0	9.39439325202	0.0651531228102	0.0107442484845	1243.09601982	475.049323723	2013.31624739	295.170903848	11.5187702263	0.167912102424
1061.75318272	402.666776237	1840.41995896	376.0	-4.5368972554	-0.50257336872	-0.0828781940502	805.136517318	487.569018591	1756.92199635	464.216460444	5.36654807119	0.0782295637199
1061.75318272	402.666776237	1840.41995896	376.0	-12.4856339647	-0.383622372305	-0.0632622645622	878.100902629	433.511601607	1610.63185947	299.019355234	4.55959329256	0.066466374527
1061.75318272	402.666776237	1840.41995896	376.0	-13.1610866957	-0.352483412501	-0.0581272118241	895.618045964	391.535850761	1598.2006926	311.046795872	4.33033195934	0.0631243725852
1061.75318272	402.666776237	1840.41995896	376.0	1.97589813656	0.0285144494744	0.00470225090278	1173.53917739	303.331583048	1876.78478263	399.914022197	6.67599473942	0.0973177075717
1061.75318272	402.666776237	1840.41995896	376.0	9.85439888226	0.0319314718509	0.00526574403874	1209.27714982	474.832290603	2021.78228282	337.672842406	11.02681728	0.160740776677
1061.75318272	402.666776237	1840.41995896	376.0	11.40677633	0.0228816531062	0.00377335968111	1200.78497976	482.204943956	2050.35254721	367.362623498	11.1896596197	0.163114571716
1061.75318272	402.666776237	1840.41995896	376.0	8.3819910677	0.111263642916	0.0183482260745	1263.59901279	342.79670509	1994.68379553	388.288077649	9.25232974005	0.134873611371
1061.75318272	402.666776237	1840.41995896	376.0	8.02444918867	0.122090645412	0.0201336816312	1288.18760527	397.617204558	1988.10352342	302.2987136	10.6383115789	0.155077428264
1061.75318272	402.666776237	1840.41995896	376.0	-0.416338885941	-0.0142491143615	-0.00234978798837	1149.85284152	383.18984003	1832.75757501	299.714893454	7.24469240115	0.10560776095
1061.75318272	402.666776237	1840.41995896	376.0	-7.08258948239	-0.147356241953	-0.024300171826	1038.97838393	384.214716317	1710.07056851	286.877468268	5.49888659914	0.0801586967804
1061.75318272	402.666776237	1840.41995896	376.0	17.1765976465	0.114684611459	0.0189123699635	1291.06160445	488.961633692	2156.54149032	376.518252173	13.4578018244	0.19617786916
1061.75318272	402.666776237	1840.41995896	376.0	0.647365710217	-0.0635397296512	-0.0104781876074	1116.73959781	446.041215639	1852.3342067	289.553393249	7.94052557387	0.11575110166
1061.75318272	402.666776237	1840.41995896	376.0	8.53975959253	0.018239416709	0.00300781937814	1186.60373577	428.221760473	1997.58739895	382.761902704	9.62970916958	0.140374769236
1061.75318272	402.666776237	1840.41995896	376.0	0.971503974391	-0.18110748036	-0.0298660092943	1011.97658135	415.332926714	1858.29971201	430.990203937	6.4783199527	0.094436150914
1061.75318272	402.666776237	1840.41995896	376.0	10.9793526689	0.0105164608901	0.00173424486974	1179.35179751	436.009717565	2042.48615684	427.124641764	9.87926847765	0.144012660024
1061.75318272	402.666776237	1840.41995896	376.0	2.14983750559	0.0648844750784	0.0106999464179	1211.9327697	315.972722813	1879.9859975	352.080504985	7.33103429941	0.106866389204
1061.75318272	402.666776237	1840.41995896	376.0	7.20150522849	-0.169862311868	-0.0280115949651	1029.04075532	495.032571421	1972.95789853	448.884571785	8.12349705205	0.118418324374
1061.75318272	402.666776237	1840.41995896	376.0	-7.92927205781	-0.159294233133	-0.0262688379177	1027.53365722	325.297737606	1694.48805341	341.656658577	5.22182595777	0.0761199119208
1061.75318272	402.666776237	1840.41995896	376.0	-15.5973620064	-0.4842926345	-0.0798635610982	811.477999083	403.114709045	1553.36299552	338.770287394	3.57447378044	0.0521060317848
1061.75318272	402.666776237	1840.41995896	376.0	5.80706338097	0.00938351086277	0.00154741274122	1159.71951111	341.342644068	1947.29431245	446.232157275	7.35904394847	0.107274693126
1061.75318272	402.666776237	1840.41995896	376.0	-7.66233278491	-0.23204159631	-0.0382654347477	978.4756974	413.514919983	1699.40085706	307.410239681	5.41113707155	0.0788795491479
1061.75318272	402.666776237	1840.41995896	376.0	-6.9525433543	-0.383615118638	-0.0632610683769	875.356073583	424.357684759	1712.46396341	412.75020507	5.13940102148	0.0749183822373
1061.75318272	402.666776237	1840.41995896	376.0	3.339675232	0.143914765977	0.0237326461044	1294.47023131	305.202004728	1901.88400849	302.211772452	8.47751816264	0.123578981963
1061.75318272	402.666776237	1840.41995896	376.0	-4.3968616157	-0.175259841881	-0.0289016889645	1012.96752783	308.325553098	1759.49924022	438.206159292	5.40841056236	0.078839804116
1061.75318272	402.666776237	1840.41995896	376.0	-6.50840900165	-0.472369711796	-0.0778973799136	820.34922434	443.575640892	1720.63790068	456.71303545	4.93710812467	0.0719695061905
1061.75318272	402.666776237	1840.41995896	376.0	-11.1696129262	-0.380526086702	-0.0627516633743	879.532859586	432.881659469	1634.85217333	322.437654272	4.74384308755	0.069152231597
1061.75318272	402.666776237	1840.41995896	376.0	5.02847040033	-0.0708859515985	-0.0116896358177	1113.57382979	475.626284322	1932.96493184	343.764817728	8.94695021864	0.130422014849
1061.75318272	402.666776237	1840.41995896	376.0	11.8183625921	0.118513113382	0.0195437192253	1281.87563565	399.268339127	2057.92746293	376.783488149	10.9918761516	0.160231430781
1061.75318272	402.666776237	1840.41995896	376.0	15.9612694528	0.129836201574	0.0214109831091	1303.81126271	465.37966367	2134.17434767	364.983421289	13.0913450485	0.190835933652
1061.75318272	402.666776237	1840.41995896	376.0	-5.98786648052	-0.0470226739138	-0.00775439873248	1114.8029925	321.216402168	1730.21806914	294.198674463	5.63710667082	0.08217356663
1061.75318272	402.666776237	1840.41995896	376.0	9.27982772897	-0.011019613113	-0.00181721852128	1150.50855524	397.057678251	2011.20776064	463.64152715	8.49064127202	0.123770280933
1061.75318272	402.666776237	1840.41995896	376.0	1.08969146906	0.108321194664	0.017862993843	1258.7648256	312.944497861	1860.47485825	288.765534782	7.8010152094	0.113717422877
1061.75318272	402.666776237	1840.41995896	376.0	-11.0971494579	-0.400851018595	-0.066103400164	868.610824922	463.08675553	1636.18580546	304.488225008	4.84328142929	0.0706017701063
1061.75318272	402.666776237	1840.41995896	376.0	-3.81337502126	-0.256988327503	-0.0423793416067	961.351599388	453.361967161	1770.23784396	355.524277409	5.97193334637	0.0870544219587
1061.75318272	402.666776237	1840.41995896	376.0	-11.284966798	-0.29575362039	-0.0487720350247	926.739360373	313.172705733	1632.72917765	392.817111541	4.14849430179	0.0604736778686
1061.75318272	402.666776237	1840.41995896	376.0	7.483499853	0.119742269427	0.0197464164622	1273.58961791	343.48192834	1978.14778388	361.076237631	9.33730410513	0.136112304739
1061.75318272	402.666776237	1840.41995896	376.0	-16.9202273909	-0.444833204177	-0.0733563991057	829.196246242	340.603650141	1529.01671696	359.216820572	2.90782088008	0.0423880594764
1061.75318272	402.666776237	1840.41995896	376.0	1.71658877728	-0.177620038614	-0.0292909034653	1014.96000304	435.097575942	1872.01240143	421.954822448	6.62786626289	0.0966161262812
1061.75318272	402.666776237	1840.41995896	376.0	6.42580456637	-0.144178942016	-0.0237762107547	1049.15411415	484.847661047	1958.68174872	424.679973523	8.20565466463	0.11961595721
1061.75318272	402.666776237	1840.41995896	376.0	9.68937288296	0.134826450437	0.0222339133306	1279.15192695	302.833513473	2018.7451114	436.759670971	8.85488401742	0.129079941945
1061.75318272	402.666776237	1840.41995896	376.0	15.3036028265	0.0400069990153	0.00659746025977	1218.57813342	499.380637888	2122.07051982	404.111748508	12.2064787683	0.177937008285
1061.75318272	402.666776237	1840.41995896	376.0	1.17750394888	-0.0611496457606	-0.0100840444856	1120.68004596	454.824169682	1862.09097665	286.586761015	8.21333267013	0.119727881489
1061.75318272	402.666776237	1840.41995896	376.0	1.86141742304	0.0203723223981	0.00335955184665	1178.9216383	367.842529022	1874.67785673	327.913689407	7.69217325303	0.112130805438
1061.75318272	402.666776237	1840.41995896	376.0	1.46144576013	-0.171174487645	-0.0282279827911	1018.87366195	409.916895717	1867.31669842	438.526140749	6.52412614968	0.095103879733
1061.75318272	402.666776237	1840.41995896	376.0	-10.5619441933	-0.477460033736	-0.0787368129512	821.492283549	480.780732571	1646.03582997	343.762813852	4.82376772495	0.0703173137748
1061.75318272	402.666776237	1840.41995896	376.0	-4.15818632625	-0.173974113302	-0.0286896624838	1013.50223148	302.657817067	1763.89186788	447.731819335	5.38926697906	0.078560743135
1061.75318272	402.666776237	1840.41995896	376.0	-10.9819854801	-0.218918763291	-0.0361013791707	983.774200875	321.992898708	1638.30530629	332.538206711	4.63987417398	0.0676366497665
1061.75318272	402.666776237	1840.41995896	376.0	5.13533701325	-0.0521329407308	-0.00859712083291	1136.44660782	501.02764183	1934.93172631	297.457476665	9.76189974738	0.142301745589
1061.75318272	402.666776237	1840.41995896	376.0	3.58990076434	0.0338620450913	0.00558411033827	1188.70007679	356.684341289	1906.48920913	361.104791055	7.84177219325	0.114311548007
1061.75318272	402.666776237	1840.41995896	376.0	7.29229006247	-0.0145428257161	-0.00239822323814	1168.51770925	490.146361878	1974.62872073	315.964649609	10.346764347	0.150827468615
1061.75318272	402.666776237	1840.41995896	376.0	2.88116252539	0.00775852941057	0.00127944086586	1170.09195674	386.712584107	1893.44544913	336.640908284	8.00597735973	0.116705209326
1061.75318272	402.666776237	1840.41995896	376.0	6.65309649176	0.012003627064	0.00197948995119	1163.7330994	350.246118396	1962.86487468	448.885656891	7.63675199247	0.111322915342
1061.75318272	402.666776237	1840.41995896	376.0	-7.6837810001	-0.427849341357	-0.070555630171	844.253906131	396.181231574	1699.00611983	458.570982126	4.5793892029	0.0667549446486
1061.75318272	402.666776237	1840.41995896	376.0	-10.4953987393	-0.24531519516	-0.0404543527639	965.829535506	344.452949279	1647.26054579	336.978061004	4.74214124255	0.0691274233608
1061.75318272	402.666776237	1840.41995896	376.0	-1.58231300359	0.0191618995702	0.00315994386053	1175.67243109	348.463782393	1811.29875463	287.162541142	6.88521792356	0.100367608215
1061.75318272	402.666776237	1840.41995896	376.0	8.44836594799	0.0144197920217	0.00237793404052	1177.95887151	406.520116546	1995.90537207	411.42638402	9.06185461411	0.132097006037
1061.75318272	402.666776237	1840.41995896	376.0	4.52502027807	-0.181298013099	-0.0298974296007	1013.36775071	457.682695513	1923.6993353	452.648889085	7.05287345526	0.102811566403
1061.75318272	402.666776237	1840.41995896	376.0	-4.54343083221	-0.324621413331	-0.0535325549689	912.832010298	410.25312778	1756.8017511	433.716613023	5.49318476976	0.0800755797341
1061.75318272	402.666776237	1840.41995896	376.0	4.59018898298	0.121531342702	0.0200414483348	1274.13368341	328.371549066	1924.89871316	322.393480677	8.74216453134	0.127436800748
1061.75318272	402.666776237	1840.41995896	376.0	5.84062826273	0.0290024455908	0.00478272519637	1197.07685894	419.013892882	1947.91204724	331.821295412	9.33973062363	0.136147676729
1061.75318272	402.666776237	1840.41995896	376.0	-5.26372487832	-0.297088323183	-0.048992137728	928.890038931	368.840407699	1743.54531571	445.814869084	5.22414160363	0.0761536676913
1061.75318272	402.666776237	1840.41995896	376.0	-0.589372260454	-0.0695420999222	-0.0114680243935	1093.77965077	304.045518765	1829.57303425	431.747864712	6.16154920144	0.0898185014787
1061.75318272	402.666776237	1840.41995896	376.0	-11.2227764024	-0.301626864022	-0.04974057784	923.349395548	321.077702741	1633.8737421	389.446643811	4.20279579709	0.0612652448556
1061.75318272	402.666776237	1840.41995896	376.0	-11.1555789235	-0.36552012566	-0.0602770655771	887.29170751	406.524628984	1635.11045791	341.29412142	4.63669912584	0.0675903662659
1061.75318272	402.666776237	1840.41995896	376.0	4.43851331517	-0.10333186106	-0.0170402145547	1072.39537707	421.289930948	1922.10724389	428.421935878	7.29394032336	0.10632566069
1061.75318272	402.666776237	1840.41995896	376.0	1.50198363257	-0.175841199581	-0.0289975592977	1018.62465181	455.869646745	1868.06276551	393.568466961	6.81989757096	0.0994154164863
1061.75318272	402.666776237	1840.41995896	376.0	5.98851543022	0.0107181723259	0.00176750862894	1187.83999083	459.876188781	1950.63379218	302.91761257	9.94656065399	0.144993595539
1061.75318272	402.666776237	1840.41995896	376.0	-2.34170896296	-0.163285291276	-0.026926993944	1023.32291185	345.118391141	1797.32267982	428.881376834	5.891440529	0.0858810572741
1061.75318272	402.666776237	1840.41995896	376.0	-2.03147755973	-0.061982835047	-0.0102214437742	1101.34724251	338.984881766	1803.03224049	362.700116209	6.17231617958	0.0899754545128
1061.75318272	402.666776237	1840.41995896	376.0	3.95721662518	0.0516678023133	0.00852041594877	1203.10247035	341.587146439	1913.24936355	368.559746759	7.83299452988	0.11418359373
1061.75318272	402.666776237	1840.41995896	376.0	-11.5888148418	-0.218831244033	-0.0360869465754	984.448656842	325.917286289	1627.1370976	316.771154474	4.58521666178	0.0668398930288
1061.75318272	402.666776237	1840.41995896	376.0	-3.02825558029	-0.0451224242924	-0.00744103302975	1119.01902616	370.513668159	1784.68733885	295.154644529	6.31514894773	0.0920575648357
1061.75318272	402.666776237	1840.41995896	376.0	-10.7898709137	-0.30267255258	-0.0499130198845	930.884673584	420.985154081	1641.84102112	289.971193452	4.89743332688	0.0713911563685
1061.75318272	402.666776237	1840.41995896	376.0	-15.0880341658	-0.496462395039	-0.0818704477307	803.847401064	404.830108503	1562.73676676	354.059257191	3.58740229187	0.0522944940505
1061.75318272	402.666776237	1840.41995896	376.0	1.8851410294	-0.0526006867047	-0.00867425572307	1106.61507971	307.193905639	1875.11447072	461.305485374	6.44552300456	0.0939580612909
1061.75318272	402.666776237	1840.41995896	376.0	11.3221839457	0.0122537842004	0.00202074277712	1180.20485918	432.859601014	2048.79569209	435.731231895	9.86074677333	0.143742664334
1061.75318272	402.666776237	1840.41995896	376.0	-7.49688355855	-0.398501655155	-0.0657159721561	866.824970069	436.758345093	1702.44581765	398.862502486	5.12266880573	0.0746744723868
1061.75318272	402.666776237	1840.41995896	376.0	-0.332297534998	0.0356624669472	0.00588101367863	1184.48709949	319.448342613	1834.3042888	330.368846696	6.7329320226	0.0981476971225
1061.75318272	402.666776237	1840.41995896	376.0	11.2783136558	0.0395749929665	0.00652621915675	1220.21040387	497.768735898	2047.98829452	330.009154747	11.7973865218	0.171973564458
1061.75318272	402.666776237	1840.41995896	376.0	0.626540271725	-0.0923919755783	-0.0152361437299	1077.71787082	386.197855771	1851.95093117	388.035204575	6.53968349411	0.0953306631795
1061.75318272	402.666776237	1840.41995896	376.0	-12.3816650556	-0.303504733858	-0.0500502529449	927.754677696	376.797527184	1612.54532402	307.993119145	4.49784573699	0.0655662643877
1061.75318272	402.666776237	1840.41995896	376.0	2.48254757725	-0.0162026274443	-0.00267193724345	1145.19127767	380.368155134	1886.10926006	360.549827258	7.48496300396	0.109110247871
1061.75318272	402.666776237	1840.41995896	376.0	-4.06042677101	-0.271748284477	-0.0448133714506	953.113415442	492.554827715	1765.69105425	320.02281109	5.99888526018	0.0874473069997
1061.75318272	402.666776237	1840.41995896	376.0	-14.4976330178	-0.231367070609	-0.0381542002983	975.464296493	311.130215095	1573.60262732	287.008115735	4.0579446519	0.0591537121268
1061.75318272	402.666776237	1840.41995896	376.0	10.6594884981	0.10631988753	0.0175329629831	1265.00972466	378.354238755	2036.5993128	393.235349386	10.1825586173	0.148433799086
1061.75318272	402.666776237	1840.41995896	376.0	15.3680523627	0.087574043792	0.0144416299129	1265.21832367	494.194456402	2123.25666195	363.843881872	12.9314999363	0.188505829975
1061.75318272	402.666776237	1840.41995896	376.0	4.73615057635	0.132341562765	0.0218241363399	1282.80859241	315.474166672	1927.58501945	329.302260374	8.66004047918	0.126239657131
1061.75318272	402.666776237	1840.41995896	376.0	6.31780185307	-0.0430819341498	-0.00710454059198	1119.70522343	389.743317059	1956.69404523	447.24550474	7.62557815928	0.111160031476
1061.75318272	402.666776237	1840.41995896	376.0	3.68428688901	0.118253946735	0.019500980662	1274.97759675	343.006650003	1908.22631021	290.242063454	8.89427156443	0.129654104438
1061.75318272	402.666776237	1840.41995896	376.0	3.25517764459	0.0369366839634	0.00609114181454	1194.29818122	365.853863321	1900.32889803	340.176853488	8.04828187994	0.117321893294
1061.75318272	402.666776237	1840.41995896	376.0	2.82175756367	-0.169662213643	-0.0279785972366	1019.97169173	421.824632485	1892.35214835	450.555824143	6.69271327196	0.0975614179586
1061.75318272	402.666776237	1840.41995896	376.0	-13.4800538496	-0.488473983605	-0.0805530975601	812.120496709	440.824035609	1592.33035743	339.385825114	4.15576578158	0.0605796761163
1061.75318272	402.666776237	1840.41995896	376.0	10.4441029254	0.0681607992332	0.0112402373406	1246.60103759	481.689071224	2032.63531373	304.345204921	11.8293810446	0.172439956919
1061.75318272	402.666776237	1840.41995896	376.0	6.8160407206	0.00979569431717	0.00161538494676	1170.64364432	390.819505337	1965.86373279	404.400583133	8.49657438307	0.123856769432
1061.75318272	402.666776237	1840.41995896	376.0	-11.4626656638	-0.40600711158	-0.0669536793502	863.419242598	437.893284766	1629.45877225	328.146244891	4.66447492201	0.0679952612538
1061.75318272	402.666776237	1840.41995896	376.0	-13.9052954925	-0.41438420366	-0.0683351259334	852.405501003	372.090581672	1584.50412536	360.008042687	3.81175699214	0.0555649707309
1061.75318272	402.666776237	1840.41995896	376.0	1.72136596834	0.0442520991022	0.0072975097464	1200.71628418	356.543973704	1872.10032181	314.840063924	7.79733076518	0.113663713778
1061.75318272	402.666776237	1840.41995896	376.0	-12.7426219819	-0.340568102258	-0.0561622859925	905.027188013	409.206907076	1605.90220071	291.668105621	4.50772652142	0.0657102991461
1061.75318272	402.666776237	1840.41995896	376.0	-8.67605826042	-0.196319974194	-0.0323746659291	1001.90818644	358.523736488	1680.74405108	320.312128151	5.17337581575	0.075413641629
1061.75318272	402.666776237	1840.41995896	376.0	-14.1375276228	-0.40252011025	-0.0663786461495	864.705048342	414.135288859	1580.23007889	301.389741685	4.17948870298	0.0609254912971
1061.75318272	402.666776237	1840.41995896	376.0	-9.24948030984	-0.334714815259	-0.0551970341786	910.504163842	451.740687303	1670.19067724	307.945826092	5.1649192738	0.0752903684227
1061.75318272	402.666776237	1840.41995896	376.0	-14.0985259342	-0.458226096168	-0.0755649894736	829.510520899	422.523282409	1580.94787375	328.914070438	4.05137331348	0.0590579200215
1061.75318272	402.666776237	1840.41995896	376.0	16.2282584663	0.0613633185752	0.0101192807677	1233.23973666	465.21203431	2139.08806677	440.636295793	11.8572463339	0.172846156471
1061.75318272	402.666776237	1840.41995896	376.0	-0.758714145959	0.0395064992772	0.00651492402329	1189.69837914	323.715831844	1826.45643239	313.042221398	6.80589696936	0.0992113260839
1061.75318272	402.666776237	1840.41995896	376.0	3.84579332182	-0.090040298537	-0.0148483341915	1078.38933384	385.101839056	1911.19870683	447.707533939	6.83963629722	0.0997031530207
1061.75318272	402.666776237	1840.41995896	376.0	-17.3281566948	-0.472308983149	-0.077887365295	805.445309566	309.409991673	1521.50910463	406.65380339	2.12559976941	0.0309854193792
1061.75318272	402.666776237	1840.41995896	376.0	4.94387304116	-0.150252389383	-0.0247777686976	1043.37415037	479.189932522	1931.40798515	408.843902262	7.87960085145	0.114862986173
1061.75318272	402.666776237	1840.41995896	376.0	-5.58515725605	-0.131694134521	-0.0217173704686	1050.43207711	393.740984543	1737.62961008	293.456548425	5.72984493743	0.0835254364057
1061.75318272	402.666776237	1840.41995896	376.0	-0.545483210581	-0.321050858286	-0.0529437431211	918.751207724	489.48363843	1830.38077708	422.145930925	6.31672729219	0.0920805727724
1061.75318272	402.666776237	1840.41995896	376.0	7.38425992706	-0.0712334444207	-0.011746940043	1102.69243133	433.547705767	1976.32135248	440.081215381	8.23009296543	0.119972200662
1061.75318272	402.666776237	1840.41995896	376.0	9.08501249343	0.0893860861909	0.0147404495697	1250.71817679	390.304703657	2007.62234216	366.599461714	10.0220201601	0.14609358834
1061.75318272	402.666776237	1840.41995896	376.0	-11.4288519182	-0.345691800101	-0.0570072229717	890.205397053	305.915076244	1630.08108718	433.96061388	3.68984340184	0.0537878046915
1061.75318272	402.666776237	1840.41995896	376.0	-10.5314691549	-0.447144097236	-0.0737374830534	827.507217419	354.086301652	1646.59669866	465.00317959	3.66834647865	0.0534744384643
1061.75318272	402.666776237	1840.41995896	376.0	1.49752077737	0.017131656882	0.0028251413064	1166.57856561	327.124576855	1867.98063024	374.277487772	6.83191708314	0.099590628034
1061.75318272	402.666776237	1840.41995896	376.0	-10.875041439	-0.451146142871	-0.0743974510012	829.630056623	391.420639711	1640.27352577	419.222829436	4.11406854626	0.0599718446977
1061.75318272	402.666776237	1840.41995896	376.0	2.78760147232	-0.158817757359	-0.0261902634167	1027.18818862	399.087247531	1891.72353283	465.448096681	6.62002777251	0.096501862573
1061.75318272	402.666776237	1840.41995896	376.0	-14.1484621983	-0.440609473756	-0.0726598736405	833.66307632	359.825161664	1580.02883678	386.540598791	3.481345336	0.0507484742857
1061.75318272	402.666776237	1840.41995896	376.0	4.59008814172	-0.0241901542961	-0.0039891415396	1132.35378278	361.587715753	1924.89685725	430.955358717	7.19807274852	0.104928174177
1061.75318272	402.666776237	1840.41995896	376.0	-5.18831948022	-0.217360833186	-0.0358444645755	984.043992205	343.094554522	1744.93309171	417.794544984	5.40286122101	0.0787589099272
1061.75318272	402.666776237	1840.41995896	376.0	-0.988819741249	-0.0518002768267	-0.00854226200967	1109.77136086	359.839444983	1822.22152308	352.610717242	6.36990853053	0.0928558094829
1061.75318272	402.666776237	1840.41995896	376.0	1.2930574428	-0.0665684567851	-0.0109776478867	1101.20374622	393.411615626	1864.21764622	369.60228437	6.95158849998	0.101335109329
1061.75318272	402.666776237	1840.41995896	376.0	-8.50959380735	-0.137971503448	-0.0227525566373	1044.09422596	323.063170551	1683.8076961	316.65029959	5.18947757644	0.0756483611727
1061.75318272	402.666776237	1840.41995896	376.0	-3.54338568522	-0.416088398582	-0.068616160716	856.833242454	467.958528889	1775.20678159	450.415010242	5.64062571285	0.0822248646188
1061.75318272	402.666776237	1840.41995896	376.0	-5.00726239915	-0.0400654834449	-0.00660710478973	1119.61605868	308.980331487	1748.26530237	319.668912198	5.76795704698	0.0840810065157
1061.75318272	402.666776237	1840.41995896	376.0	-0.332181853366	-0.155750976119	-0.025684527724	1031.76971837	430.521145927	1834.30641783	372.015553528	6.47109442286	0.0943308224907
1061.75318272	402.666776237	1840.41995896	376.0	15.1610078976	0.0837128408293	0.0138048879996	1253.05100419	446.982247193	2119.44617429	419.412922905	11.7527035331	0.171322208937
1061.75318272	402.666776237	1840.41995896	376.0	-2.45960235751	-0.0391620440262	-0.00645812071672	1121.0663985	354.752473441	1795.15294626	319.334074318	6.22866081018	0.0907968048132
1061.75318272	402.666776237	1840.41995896	376.0	4.33191409108	0.000166674215373	2.74858534585e-05	1160.05025533	380.167672975	1920.1453705	379.927442195	7.89672150101	0.115112558324
1061.75318272	402.666776237	1840.41995896	376.0	21.6686760303	0.13883660194	0.0228952179979	1313.8077293	490.599241135	2239.21459746	434.807627023	14.2953490056	0.208387011743
1061.75318272	402.666776237	1840.41995896	376.0	2.30481015225	0.0585240901985	0.0096510702834	1207.9348463	327.433070901	1882.83814502	347.470227817	7.48179647462	0.109064088551
1061.75318272	402.666776237	1840.41995896	376.0	-1.83719559827	-0.293342297776	-0.0483743894749	934.002718378	420.735141783	1806.60784448	451.869984322	5.91721215765	0.086256736992
1061.75318272	402.666776237	1840.41995896	376.0	-2.51070979974	-0.218018632281	-0.0359529406796	986.060785571	405.098951563	1794.21235469	403.05261756	6.01421648518	0.0876707942447
1061.75318272	402.666776237	1840.41995896	376.0	-4.044733428	-0.330760099084	-0.054544871221	911.155318736	449.837677956	1765.97987766	404.986880971	5.77074219915	0.0841216064016
1061.75318272	402.666776237	1840.41995896	376.0	16.6985557109	0.118542292362	0.0195485310624	1281.46960724	410.790408184	2147.74351112	455.483495697	11.6419042921	0.169707059652
1061.75318272	402.666776237	1840.41995896	376.0	-16.0515755475	-0.32968616532	-0.0543677713259	907.059833251	334.251138646	1545.00355886	303.692586959	3.6208727139	0.0527824010772
1061.75318272	402.666776237	1840.41995896	376.0	-0.47705167756	0.0246751345859	0.00406911850031	1174.21790289	322.253155292	1831.64020467	335.169146489	6.63216002413	0.0966787175529
1061.75318272	402.666776237	1840.41995896	376.0	7.37112998999	0.12489728143	0.0205965173862	1273.60110795	319.546703308	1976.0797065	382.931895239	8.87488173589	0.129371453876
1061.75318272	402.666776237	1840.41995896	376.0	13.5936935708	0.121878287463	0.0200986621805	1274.76079868	354.556058476	2090.6010086	461.284151445	10.1215952872	0.147545120804
1061.75318272	402.666776237	1840.41995896	376.0	-4.4499466843	-0.167549048867	-0.0276301201957	1021.17224094	351.304378063	1758.52225202	386.045633013	5.70975195699	0.0832325358161
1061.75318272	402.666776237	1840.41995896	376.0	-2.25144260307	-0.138858589165	-0.0228988438597	1048.46013394	438.811009439	1798.98395993	311.71281655	6.52036182569	0.0950490062054
1061.75318272	402.666776237	1840.41995896	376.0	-6.52885012361	-0.342940679017	-0.0565535420543	904.010718038	452.093204058	1720.26169819	364.157776098	5.49174420029	0.0800545801792
1061.75318272	402.666776237	1840.41995896	376.0	-8.95849746343	-0.342833899436	-0.0565359332844	905.793426195	464.397239737	1675.54598362	305.355317688	5.22942160014	0.0762306355705
1061.75318272	402.666776237	1840.41995896	376.0	-10.2404232657	-0.453799539959	-0.074835016484	833.484375021	449.468464072	1651.9531653	369.000326203	4.72570376549	0.0688878099926
1061.75318272	402.666776237	1840.41995896	376.0	4.98052194792	-0.0940866682883	-0.0155156115251	1078.82365158	413.705830459	1932.08247895	439.552996906	7.31038291853	0.106565348667
1061.75318272	402.666776237	1840.41995896	376.0	5.66896191704	-0.0304369897256	-0.00501929250093	1136.66906683	410.770127206	1944.75266555	397.313471507	8.2101360401	0.119681283383
1061.75318272	402.666776237	1840.41995896	376.0	15.9578139273	0.0196985990483	0.00324844971113	1198.51099934	499.912979576	2134.11075149	435.686772571	11.9111858206	0.173632446365
1061.75318272	402.666776237	1840.41995896	376.0	13.3995645929	0.0688913101681	0.0113607041834	1247.09757302	491.603913511	2087.02822014	348.326733613	12.3660888367	0.180263685667
1061.75318272	402.666776237	1840.41995896	376.0	-0.855592548926	-0.111348630878	-0.0183622412398	1064.41255055	401.434647807	1824.67346292	358.826264562	6.40701422244	0.0933967087819
1061.75318272	402.666776237	1840.41995896	376.0	12.6850820011	0.0100154335756	0.00165162163186	1182.46626901	457.060169246	2073.87873992	434.352301666	10.4941386959	0.15297578274
1061.75318272	402.666776237	1840.41995896	376.0	-10.5940541658	-0.270165795549	-0.0445524069176	944.741325528	310.281026922	1645.44487163	390.42251918	4.34175886628	0.0632909455726
1061.75318272	402.666776237	1840.41995896	376.0	-3.59983351477	-0.171934271506	-0.0283532769635	1020.72486234	426.764292394	1774.16790446	326.678749725	6.02867149162	0.0878815086242
1061.75318272	402.666776237	1840.41995896	376.0	2.79554161821	-0.0321092042383	-0.00529505346938	1148.59506445	460.818084906	1891.86966486	282.456515506	8.94233356312	0.130354716664
1061.75318272	402.666776237	1840.41995896	376.0	-11.0145674205	-0.22119820308	-0.0364772762334	983.648350717	342.80498502	1637.70566176	311.252326023	4.73928095566	0.0690857282166
1061.75318272	402.666776237	1840.41995896	376.0	4.71499042346	0.101182527163	0.0166857729491	1253.08216037	333.733621687	1927.19558378	340.379801715	8.53414704823	0.124404475922
1061.75318272	402.666776237	1840.41995896	376.0	-4.13444659549	-0.306943572251	-0.050617343709	925.734078822	426.083822949	1764.32877862	412.510876853	5.70142386487	0.0831111350563
1061.75318272	402.666776237	1840.41995896	376.0	-10.9184289077	-0.392453016417	-0.0647185053458	870.719643673	422.245263912	1639.47501414	346.510106551	4.67634875404	0.0681683491842
1061.75318272	402.666776237	1840.41995896	376.0	-6.72244078806	-0.0934852972004	-0.0154164408312	1077.2531512	304.678827818	1716.69881697	334.76683795	5.45136429754	0.0794659518592
1061.75318272	402.666776237	1840.41995896	376.0	-15.283330401	-0.449415400343	-0.0741120383151	822.379776549	321.475136322	1559.14249587	415.287582995	2.73368995814	0.0398497078446
1061.75318272	402.666776237	1840.41995896	376.0	2.05604548492	0.0723762742813	0.0119354014316	1227.58817189	346.892370221	1878.25983043	303.779288323	8.06126347273	0.11751112934
1061.75318272	402.666776237	1840.41995896	376.0	-8.42121557196	-0.160637548028	-0.0264903608226	1026.0132929	312.924192089	1685.43422679	346.496741794	5.09837327629	0.0743203101501
1061.75318272	402.666776237	1840.41995896	376.0	13.6903068163	0.101709347998	0.0167726497357	1267.9390413	423.571434206	2092.37909805	400.868622545	11.4124633418	0.166362439385
1061.75318272	402.666776237	1840.41995896	376.0	-4.01066592087	-0.124532580703	-0.0205363754457	1053.08756486	337.322487419	1766.60686286	376.196810586	5.81522763024	0.0847700820735
1061.75318272	402.666776237	1840.41995896	376.0	16.6703292791	0.0293782383358	0.00484469629549	1204.99244106	485.243644897	2147.22402624	456.987940276	11.7876693222	0.171831914318
1061.75318272	402.666776237	1840.41995896	376.0	-11.3291597692	-0.406708437534	-0.0670693333665	863.525688502	445.304019657	1631.91584138	323.086133225	4.72030385824	0.0688090941434
1061.75318272	402.666776237	1840.41995896	376.0	-6.51871987098	-0.32097615438	-0.0529314238753	914.674670408	393.318482892	1720.44813739	412.454984085	5.20387237662	0.07585819791
1061.75318272	402.666776237	1840.41995896	376.0	-2.63752329512	-0.18453983177	-0.0304320303051	1014.20251621	459.34868126	1791.87845381	318.327256346	6.34431054962	0.0924826610732
1061.75318272	402.666776237	1840.41995896	376.0	11.777752005	0.109903511634	0.0181239300188	1277.20587372	420.76370961	2057.18005758	359.210474243	11.3308891316	0.165173310957
1061.75318272	402.666776237	1840.41995896	376.0	-1.9752147568	-0.0574580816008	-0.00947527730884	1104.75369965	331.700087418	1804.06771234	367.613925278	6.16714039337	0.0899000057343
1061.75318272	402.666776237	1840.41995896	376.0	4.34522209863	0.13990924166	0.0230721044954	1294.47290086	326.850991025	1920.39029372	299.06640184	8.98635963833	0.130996496186
1061.75318272	402.666776237	1840.41995896	376.0	-7.1862251716	-0.14136020277	-0.0233113790847	1041.53352176	337.274326401	1708.16323661	329.355388445	5.40374388037	0.0787717766818
1061.75318272	402.666776237	1840.41995896	376.0	1.85587761919	0.0801473052338	0.0132169038974	1228.8820924	318.480992575	1874.57590108	327.212816101	7.57696954501	0.110451451093
1061.75318272	402.666776237	1840.41995896	376.0	9.09459257989	0.115098139435	0.018980563891	1264.27079838	329.84694426	2007.79865599	413.680913348	9.07989376897	0.132359967478
1061.75318272	402.666776237	1840.41995896	376.0	6.3739875935	-0.00836146117844	-0.00137886892784	1167.13008385	452.423605501	1957.72809881	338.174409457	9.53465728138	0.138989173198
1061.75318272	402.666776237	1840.41995896	376.0	5.84938942588	-0.0122283962021	-0.00201655610192	1150.22050563	393.725625653	1948.07328943	404.127158152	8.13293548302	0.118555910831
1061.75318272	402.666776237	1840.41995896	376.0	-14.0225549587	-0.463764007929	-0.0764782334976	818.127829914	357.215959683	1582.34605874	407.002269147	3.29423758346	0.0480209560271
1061.75318272	402.666776237	1840.41995896	376.0	7.51704171897	-0.0406222250685	-0.00669891574349	1121.74479844	390.876156076	1978.76509508	466.144140563	7.77285568141	0.113306934131
1061.75318272	402.666776237	1840.41995896	376.0	15.5160748363	0.146911213025	0.0242267831505	1303.20706283	365.162009996	2125.98089709	457.61182427	10.9920897365	0.160234544264
1061.75318272	402.666776237	1840.41995896	376.0	14.0492341778	0.0233168538944	0.00384512762111	1199.99887315	483.468565148	2098.98486885	415.517430552	11.4478419975	0.166878163229
1061.75318272	402.666776237	1840.41995896	376.0	-6.73180677661	-0.418063546345	-0.0689418776954	851.254225213	405.580595027	1716.52644344	459.691623204	4.81544728861	0.0701960246153
1061.75318272	402.666776237	1840.41995896	376.0	0.514068082431	-0.147142775457	-0.0242649695674	1044.86356737	463.146341503	1849.88097055	341.871061673	7.17685308287	0.104618849605
1061.75318272	402.666776237	1840.41995896	376.0	0.418424079716	0.0171858994502	0.00283408632095	1171.80952325	347.440810843	1848.12071924	328.870385146	7.0845317898	0.10327305816
1061.75318272	402.666776237	1840.41995896	376.0	-19.4952668255	-0.479876644041	-0.0791353304816	802.744701047	316.788584227	1481.62517725	362.091891976	1.98117604878	0.0288801173291
1061.75318272	402.666776237	1840.41995896	376.0	12.6684177921	0.0646670113508	0.0106640849853	1229.53840726	420.783282239	2073.57204849	423.250358993	10.5948828183	0.154444355952
1061.75318272	402.666776237	1840.41995896	376.0	6.74826373687	0.0375851006049	0.00619807068023	1200.03041392	396.944299977	1964.61635166	367.641637756	9.08007975111	0.132362678588
1061.75318272	402.666776237	1840.41995896	376.0	-15.0536368759	-0.51694155024	-0.0852476171241	796.845051755	458.07796295	1563.36982135	308.446806641	3.98441512824	0.0580818531813
1061.75318272	402.666776237	1840.41995896	376.0	5.68154174277	-0.027171411698	-0.0044807736969	1131.72582963	374.676863349	1944.98418717	438.58149419	7.49536567043	0.109261890239
1061.75318272	402.666776237	1840.41995896	376.0	-12.9671153459	-0.425940525254	-0.0702408517899	850.29792412	428.472629888	1601.77058003	323.000026025	4.35384504731	0.0634671289695
1061.75318272	402.666776237	1840.41995896	376.0	-16.1199875096	-0.435601972944	-0.0718340984407	842.044292813	395.436715278	1543.74449145	306.26348336	3.66060448822	0.0533615814609
1061.75318272	402.666776237	1840.41995896	376.0	14.96414061	0.0348654261594	0.005749575554	1203.7582941	446.760833287	2115.82298943	465.303862043	10.8470916772	0.15812086993
1061.75318272	402.666776237	1840.41995896	376.0	16.0431321521	0.0302063379103	0.00498125625169	1206.84230472	489.383250788	2135.68096513	439.455409617	11.8564072352	0.172833924711
1061.75318272	402.666776237	1840.41995896	376.0	-0.728777877168	-0.155193475619	-0.0255925916258	1028.26681496	331.524822719	1827.00738545	467.215747776	5.97158953624	0.0870494101493
1061.75318272	402.666776237	1840.41995896	376.0	-18.9362005166	-0.351030915245	-0.0578876839125	889.762771636	305.398053086	1491.91434518	296.753520461	2.84437275726	0.0414631597269
1061.75318272	402.666776237	1840.41995896	376.0	-13.7530649293	-0.452109335112	-0.0745562887717	834.50276111	435.262357544	1587.30580703	317.540688378	4.21163187712	0.0613940506869
1061.75318272	402.666776237	1840.41995896	376.0	-7.51006158774	-0.200710428023	-0.03309868536	998.875392031	371.905791236	1702.20328657	331.422103301	5.36328692958	0.0781820252126
1061.75318272	402.666776237	1840.41995896	376.0	12.393023561	0.0611003155358	0.0100759095541	1219.15610158	389.173045812	2068.5036381	460.174490707	9.75489397208	0.142199620584
1061.75318272	402.666776237	1840.41995896	376.0	-6.84127338328	-0.165625149124	-0.0273128544069	1024.80713681	376.591420832	1714.51179817	313.113240522	5.51721103248	0.0804258168001
1061.75318272	402.666776237	1840.41995896	376.0	-14.539038931	-0.320446843717	-0.0528441364968	910.029381063	310.395794622	1572.84058463	352.415408946	3.62617096621	0.0528596350759
1061.75318272	402.666776237	1840.41995896	376.0	11.5865259614	0.14632100494	0.0241294533212	1308.9188212	383.937264951	2053.6606953	360.804609152	11.1229340512	0.16214189579
1061.75318272	402.666776237	1840.41995896	376.0	-12.7172125697	-0.29063797362	-0.0479284257289	936.061560573	365.764738698	1606.3698406	304.543541332	4.43003167988	0.0645777212811
1061.75318272	402.666776237	1840.41995896	376.0	3.30182062018	-0.0422327978833	-0.00696451152428	1140.70871759	470.759093677	1901.18732466	289.719513395	9.06417166744	0.132130782324
1061.75318272	402.666776237	1840.41995896	376.0	-8.28636610087	-0.328690208587	-0.0542035304398	910.519649901	399.944171591	1687.91602337	377.452201875	5.04674954244	0.0735677775866
1061.75318272	402.666776237	1840.41995896	376.0	3.90148958947	-0.233654390017	-0.0385313967706	979.074896059	498.916340892	1912.22375206	434.232515109	7.14327011715	0.104129301999
1061.75318272	402.666776237	1840.41995896	376.0	5.04588385348	-0.0187311001501	-0.00308890173979	1159.58266439	459.729251402	1933.2854125	313.973496716	9.38842986914	0.136857578267
1061.75318272	402.666776237	1840.41995896	376.0	5.76039194247	-0.00514198862682	-0.000847953269594	1155.83392145	387.902828032	1946.43536198	402.698612499	8.10788107199	0.118190686181
1061.75318272	402.666776237	1840.41995896	376.0	-14.6761466563	-0.456465370198	-0.0752746322886	830.553919704	419.542224948	1570.31722669	320.221082038	3.96148274663	0.0577475619043
1061.75318272	402.666776237	1840.41995896	376.0	0.847363537896	-0.0527840015394	-0.00870448574198	1117.46943209	407.258476511	1856.01500664	331.287098036	7.34505370019	0.107070753647
1061.75318272	402.666776237	1840.41995896	376.0	-21.6440512596	-0.434880552111	-0.0717151306252	833.819915657	313.510753727	1442.07851965	294.747850266	2.03377267022	0.0296468319274
1061.75318272	402.666776237	1840.41995896	376.0	4.12176848269	-0.120662156695	-0.0198981129115	1074.02557857	499.361336825	1916.27780878	342.890893379	8.63621353976	0.125892325652
1061.75318272	402.666776237	1840.41995896	376.0	-14.6867458824	-0.271948273227	-0.0448463511258	947.559478293	332.326862638	1570.12215642	290.235815488	4.02151068006	0.0586226046656
1061.75318272	402.666776237	1840.41995896	376.0	-15.4679767809	-0.401561300568	-0.0662205310963	863.540940031	389.80457321	1555.74422704	302.398713795	3.83798156628	0.0559472531528
1061.75318272	402.666776237	1840.41995896	376.0	10.7340869375	0.0206895091602	0.00341185837074	1189.20405791	434.553222803	2037.97223737	414.214956658	9.99982544163	0.14577005017
1061.75318272	402.666776237	1840.41995896	376.0	13.589125695	0.0732651959793	0.0120819914214	1251.30146706	491.066802916	2090.5169405	348.148670525	12.4474146834	0.181449193635
1061.75318272	402.666776237	1840.41995896	376.0	11.9105744639	0.0583219953352	0.00961774329407	1231.45760759	459.538761698	2059.62454862	368.628179333	11.3252989108	0.165091820858
1061.75318272	402.666776237	1840.41995896	376.0	-3.11430384898	-0.205054448207	-0.0338150475275	996.982246215	438.042853952	1783.10368934	348.078589173	6.08277992707	0.0886702613275
1061.75318272	402.666776237	1840.41995896	376.0	12.8053371601	0.074409267425	0.0122706575569	1237.98265285	413.73481718	2076.09193986	424.37446983	10.6127320077	0.154704548217
1061.75318272	402.666776237	1840.41995896	376.0	19.2792780777	0.0560887686513	0.00924946712588	1232.17703867	497.422579181	2195.23964065	465.640022792	12.7380427549	0.185685754444
1061.75318272	402.666776237	1840.41995896	376.0	-13.0499907007	-0.45641008184	-0.0752655148153	822.936966763	359.620619816	1600.24532546	417.687738882	3.47055966452	0.0505912487539
1061.75318272	402.666776237	1840.41995896	376.0	12.1362034114	-0.00631927864545	-0.00104209740195	1168.43498184	464.6141409	2063.7770688	430.727946067	10.3508250761	0.150886662917
1061.75318272	402.666776237	1840.41995896	376.0	1.98648964102	0.027644926104	0.00455885984565	1175.42395837	321.324532227	1876.9797108	380.231220203	6.90847982397	0.100706702973
1061.75318272	402.666776237	1840.41995896	376.0	-1.40043845123	-0.316811316639	-0.0522446102637	919.738878323	450.523766193	1814.64601019	444.383365675	6.05604964102	0.088280607012
1061.75318272	402.666776237	1840.41995896	376.0	-1.6782684745	-0.209134551122	-0.034487887718	994.384137847	459.041669583	1809.53277099	356.10696356	6.293071915	0.0917357422011
1061.75318272	402.666776237	1840.41995896	376.0	8.99152211378	0.0393165510727	0.00648360011094	1189.61668819	349.434377883	2005.90172656	466.850660482	8.21482606451	0.119749651086
1061.75318272	402.666776237	1840.41995896	376.0	8.89485686433	-0.0384755368148	-0.00634491042461	1132.04924695	431.246447507	2004.12268001	440.82698555	8.8011016965	0.128295943098
1061.75318272	402.666776237	1840.41995896	376.0	8.10447686236	0.125004524012	0.0206142025086	1292.8608759	404.873793781	1989.5763687	291.841699019	10.852215397	0.158195559723
1061.75318272	402.666776237	1840.41995896	376.0	-4.50189709739	-0.150078287451	-0.0247490579569	1035.74084179	384.950557741	1757.56614625	336.874746714	5.86115336468	0.0854395534211
1061.75318272	402.666776237	1840.41995896	376.0	-4.27453936146	-0.254896577809	-0.0420343960767	962.063752476	434.682268797	1761.7504834	365.004462125	5.86453402517	0.0854888341861
1061.75318272	402.666776237	1840.41995896	376.0	1.09933390275	-0.0572346661006	-0.00943843438334	1117.68727488	426.573638392	1860.65231952	316.391406253	7.69595197022	0.112185888779
1061.75318272	402.666776237	1840.41995896	376.0	-3.00649405591	-0.290503077821	-0.0479061803794	936.196885732	419.292542597	1785.08784229	429.598413961	5.81880752482	0.0848222671257
1061.75318272	402.666776237	1840.41995896	376.0	10.9001976525	0.0961628051766	0.015857982384	1271.85345132	464.159053096	2041.02937212	305.016867705	11.9681160871	0.174462333631
1061.75318272	402.666776237	1840.41995896	376.0	-14.520993819	-0.486106732146	-0.0801627196811	815.34387605	455.31617725	1573.17269048	302.512637175	4.13301409355	0.0602480188564
1061.75318272	402.666776237	1840.41995896	376.0	4.54563681981	0.0666815720952	0.0109963014669	1231.45032109	395.534224906	1924.07876625	297.094220259	9.2850306991	0.135350301736
1061.75318272	402.666776237	1840.41995896	376.0	-7.18961604112	-0.439752601549	-0.072518568857	840.185820108	434.999448779	1708.10083037	432.915561479	4.95779711982	0.0722710950411
1061.75318272	402.666776237	1840.41995896	376.0	-14.6406993017	-0.489842439368	-0.0807787663866	797.91764131	335.417109813	1570.96960688	437.634855757	2.67573883079	0.0390049392244
1061.75318272	402.666776237	1840.41995896	376.0	11.3498766852	-0.0391478233624	-0.00645577562044	1142.63477026	489.519064452	2049.30535479	417.15152008	10.3188180184	0.150420087732
1061.75318272	402.666776237	1840.41995896	376.0	8.42849742509	0.0652652821967	0.0107627444256	1213.81129955	338.210573377	1995.53970781	443.517834883	8.35304317322	0.121764477744
1061.75318272	402.666776237	1840.41995896	376.0	-2.64808285528	-0.135920350836	-0.0224143058767	1054.47258534	452.782104071	1791.68411356	284.429424154	6.73646576371	0.0981992093835
1061.75318272	402.666776237	1840.41995896	376.0	5.0187382154	-0.0581591787094	-0.00959089358664	1116.7504085	436.94184665	1932.78581876	379.093563614	8.30291407963	0.121033732939
1061.75318272	402.666776237	1840.41995896	376.0	17.7890800217	0.104388983964	0.0172145422104	1280.00441847	487.977462644	2167.81373819	399.831857074	13.2976969295	0.193843978564
1061.75318272	402.666776237	1840.41995896	376.0	-5.48150041719	-0.106379710382	-0.0175428282292	1067.52174562	329.939933888	1739.53733123	342.075651718	5.66165372239	0.0825313953701
1061.75318272	402.666776237	1840.41995896	376.0	2.84274210475	-0.0416683470507	-0.00687142926298	1122.3611826	388.13225299	1892.73835204	382.244916444	7.32121862446	0.106723303564
1061.75318272	402.666776237	1840.41995896	376.0	11.2025333966	0.0913830509095	0.015069764332	1264.67091987	453.502959882	2046.5936195	328.41973975	11.6892259142	0.170396879216
1061.75318272	402.666776237	1840.41995896	376.0	6.9449699499	0.0161996261731	0.00267144231087	1180.24535935	405.074823287	1968.23657206	382.91638942	8.93113775445	0.130191512456
1061.75318272	402.666776237	1840.41995896	376.0	-11.4643425257	-0.251973798398	-0.0415524073876	961.897013624	350.222189727	1629.42791095	317.308707601	4.63017891592	0.0674953194741
1061.75318272	402.666776237	1840.41995896	376.0	-3.12167935905	-0.312835876702	-0.0515890297991	922.810833293	448.998964708	1782.96794898	411.15815098	5.90626483913	0.0860971550893
1061.75318272	402.666776237	1840.41995896	376.0	-6.88100458218	-0.223979223612	-0.0369358877988	977.396780563	310.461717142	1713.78057725	425.922079547	4.95360078184	0.0722099239335
1061.75318272	402.666776237	1840.41995896	376.0	-13.2556606143	-0.498162583165	-0.082150821762	798.100229725	373.039374568	1596.46013532	425.320531028	3.3419084094	0.0487158660262
1061.75318272	402.666776237	1840.41995896	376.0	2.02514414049	-0.0500384902809	-0.00825172992758	1130.74378172	455.523935489	1877.69111592	291.423398705	8.48764205169	0.12372656052
1061.75318272	402.666776237	1840.41995896	376.0	9.3165346715	-0.125532790332	-0.0207013176669	1066.27005703	494.911011187	2011.88332254	450.702254324	8.92095607084	0.130043091412
1061.75318272	402.666776237	1840.41995896	376.0	9.98651169785	-0.102005438119	-0.0168214772623	1085.99937344	491.018807	2024.21371345	447.195533008	9.24280568994	0.134734776821
1061.75318272	402.666776237	1840.41995896	376.0	17.6794542462	0.121062997033	0.0199642145504	1297.55758444	490.408333513	2165.79616354	377.83024559	13.6494274927	0.198971246249
1061.75318272	402.666776237	1840.41995896	376.0	-4.27104665849	-0.329983625317	-0.0544168247554	907.991658822	394.784790539	1761.8147638	459.038314438	5.36768513951	0.0782461390599
1061.75318272	402.666776237	1840.41995896	376.0	7.51884972044	0.147292207938	0.0242896121269	1306.80454034	355.4160665	1978.7983699	316.577763059	10.0898224375	0.14708195973
1061.75318272	402.666776237	1840.41995896	376.0	9.1300587736	0.0442243857986	0.00729293961059	1212.54065325	429.041561434	2008.45138289	366.86916821	10.136344312	0.147760121166
1061.75318272	402.666776237	1840.41995896	376.0	-10.0424623935	-0.148733410897	-0.0245272775225	1035.72312808	308.14213901	1655.5964767	311.731209608	4.90403183509	0.0714873445349
1061.75318272	402.666776237	1840.41995896	376.0	3.45302992646	-0.155755035551	-0.0256851971555	1029.88190459	418.999035401	1903.97021091	455.089270922	6.76874881271	0.0986698077655
1061.75318272	402.666776237	1840.41995896	376.0	1.36824659342	0.0258092110288	0.00425613638337	1183.03327994	360.595547116	1865.60144235	321.972615298	7.56939560639	0.110341043825
1061.75318272	402.666776237	1840.41995896	376.0	-0.373286645002	0.0861142133313	0.0142008926998	1234.74131886	308.649901053	1833.54991704	290.158697131	7.20640433381	0.105049625857
1061.75318272	402.666776237	1840.41995896	376.0	-2.36245036119	-0.0959146127873	-0.0158170535599	1076.28639764	387.371154325	1796.94095099	333.283399029	6.1962701937	0.0903246383922
1061.75318272	402.666776237	1840.41995896	376.0	8.11975260906	-0.0373304288068	-0.00615607335204	1126.28344955	398.755251714	1989.85750659	464.818805334	8.03378128297	0.117110514329
1061.75318272	402.666776237	1840.41995896	376.0	6.14024349725	-0.046506596166	-0.00766929356299	1140.03570198	496.111048171	1953.42622581	317.279475656	9.86043090496	0.143738059839
1061.75318272	402.666776237	1840.41995896	376.0	4.10461653583	-0.246430358492	-0.0406382517303	969.221043538	499.344824029	1915.96214092	447.396273357	7.03753552651	0.102587981436
1061.75318272	402.666776237	1840.41995896	376.0	-5.985637129	-0.438684742433	-0.0723424707179	839.772895971	426.205347059	1730.25909857	464.280855536	4.97685618789	0.0725489240218
1061.75318272	402.666776237	1840.41995896	376.0	11.9501202313	0.102280472973	0.0168668326143	1281.63296744	488.950564934	2060.35235681	289.76882444	12.7115575468	0.185299672693
1061.75318272	402.666776237	1840.41995896	376.0	-6.86291527234	-0.36955290589	-0.0609421018948	884.410033916	422.349366758	1714.11349652	407.354095846	5.19018709147	0.0756587039573
1061.75318272	402.666776237	1840.41995896	376.0	-1.21338444741	-0.142723909675	-0.0235362647881	1038.66166911	349.792396283	1818.08858941	429.634524014	6.0909399382	0.0887892119271
1061.75318272	402.666776237	1840.41995896	376.0	-1.34597915068	-0.166064601695	-0.0273853234986	1020.79123082	342.545510164	1815.64829003	452.311549042	5.94908644726	0.0867213767822
1061.75318272	402.666776237	1840.41995896	376.0	-14.1976796274	-0.34853294416	-0.0574757493668	892.639634654	332.190607108	1579.12302939	354.292787626	3.73060688194	0.054382024518
1061.75318272	402.666776237	1840.41995896	376.0	7.90682510061	0.0722913137113	0.0119213907835	1220.65426	335.095386377	1985.93874623	430.189099858	8.3618583911	0.121892979462
1061.75318272	402.666776237	1840.41995896	376.0	2.74503367544	-0.0496978009093	-0.00819554764335	1109.71320704	355.688051672	1890.9401066	425.538847886	6.73311852172	0.0981504157685
1061.75318272	402.666776237	1840.41995896	376.0	10.5800535677	-0.00390327881528	-0.000643680543417	1167.8265616	446.95278974	2035.13737649	420.358025144	9.86017114699	0.14373427328
1061.75318272	402.666776237	1840.41995896	376.0	-7.95940340974	-0.199593363292	-0.0329144728384	997.851872903	337.029596732	1693.93350999	359.052040357	5.15319413402	0.0751194480178
1061.75318272	402.666776237	1840.41995896	376.0	-2.60563075391	-0.243844757951	-0.0402118664166	968.541897361	420.975975437	1792.46541051	402.94753771	6.00864200361	0.0875895335803
1061.75318272	402.666776237	1840.41995896	376.0	-1.03330306045	-0.201261688617	-0.0331895924501	999.402939552	450.297795083	1821.4028432	371.702108562	6.35496669468	0.0926379984648
1061.75318272	402.666776237	1840.41995896	376.0	-14.0775226378	-0.395410303961	-0.0652061846902	866.451963786	384.482627007	1581.33442261	330.399831813	4.00254414665	0.0583461245868
1061.75318272	402.666776237	1840.41995896	376.0	8.65053783131	0.0460847307179	0.00759972472261	1212.30736763	418.067727122	1999.62618376	369.251089016	9.87412781553	0.143937723258
1061.75318272	402.666776237	1840.41995896	376.0	3.90763169235	0.0803951882457	0.0132577817028	1243.61338265	383.381782558	1912.33679255	285.341627343	9.16590638197	0.133613795655
1061.75318272	402.666776237	1840.41995896	376.0	-15.9979239715	-0.427294287042	-0.0704640974674	847.204321121	393.513944394	1545.99097317	305.272707654	3.69507626861	0.0538640855482
1061.75318272	402.666776237	1840.41995896	376.0	7.09271053289	0.0585175423309	0.00964999048992	1226.57921203	420.014807987	1970.95561924	324.361599222	9.9700353841	0.145335792771
1061.75318272	402.666776237	1840.41995896	376.0	-5.04566455153	-0.411122509947	-0.0677972476826	856.785220509	421.985144751	1747.55854149	468.788176231	5.15124600443	0.0750910496272
1061.75318272	402.666776237	1840.41995896	376.0	-5.99628666292	-0.185299174155	-0.0305572516747	1011.82248202	421.741282699	1730.06310242	296.499337704	5.68324476253	0.0828461335646
1061.75318272	402.666776237	1840.41995896	376.0	1.69642967891	-0.207490239671	-0.0342167281779	996.39548604	475.104061634	1871.64138936	400.141841685	6.82835627482	0.0995387212072
1061.75318272	402.666776237	1840.41995896	376.0	0.761207887855	-0.158919429648	-0.0262070299552	1035.74187306	468.556714765	1854.42938086	350.130793028	7.16179334419	0.104399319886
1061.75318272	402.666776237	1840.41995896	376.0	11.8646863705	0.0672100302491	0.0110834482601	1222.12113922	373.175773947	2058.78001499	463.483101822	9.44531652068	0.137686829748
1061.75318272	402.666776237	1840.41995896	376.0	-1.36906140923	-0.242813525146	-0.0400418082364	970.717482212	461.976658189	1815.22347953	382.529339132	6.28974625458	0.0916872631863
1061.75318272	402.666776237	1840.41995896	376.0	3.08298462805	-0.0671648696281	-0.0110760009281	1103.72863616	411.936579191	1897.15982339	381.494608033	7.47019863947	0.108895023899
1061.75318272	402.666776237	1840.41995896	376.0	2.30484470013	-0.0391520560439	-0.00645647362202	1117.82463895	331.250225786	1882.83878084	433.763916104	6.63052968296	0.0966549516466
1061.75318272	402.666776237	1840.41995896	376.0	-5.27338068779	-0.12463629008	-0.0205534779156	1054.08630885	350.902501534	1743.36760827	338.378797881	5.71647852352	0.0833305907219
1061.75318272	402.666776237	1840.41995896	376.0	4.46447802859	-0.0634016783778	-0.0104554218961	1120.59057158	474.163437566	1922.58510366	327.831094517	8.9661430005	0.13070179301
1061.75318272	402.666776237	1840.41995896	376.0	4.00789236673	0.00078452955406	0.000129374926461	1153.03177914	345.111700838	1914.18201001	416.038530029	7.1702575283	0.104522704494
1061.75318272	402.666776237	1840.41995896	376.0	1.84425383147	-0.172293534673	-0.0284125222087	1027.70361678	486.964662846	1874.36197457	359.69369494	7.46078286639	0.108757767732
1061.75318272	402.666776237	1840.41995896	376.0	5.06770727871	-0.0456927841244	-0.00753508973028	1141.42285126	495.452995122	1933.68705518	296.811208796	9.73348388008	0.141887520118
1061.75318272	402.666776237	1840.41995896	376.0	-15.3749057487	-0.277932672983	-0.0458332244366	942.348390482	319.806301889	1557.45712489	295.302432517	3.82196660215	0.0557137988652
1061.75318272	402.666776237	1840.41995896	376.0	-2.22101938324	-0.168633253087	-0.0278089137677	1019.05239327	340.656935522	1799.54387494	439.834546142	5.85347014805	0.0853275531786
1061.75318272	402.666776237	1840.41995896	376.0	-9.50073661617	-0.391044371643	-0.0644862090441	866.381258591	371.885845305	1665.56650603	427.299402131	4.3738701865	0.0637590406196
1061.75318272	402.666776237	1840.41995896	376.0	-17.70143535	-0.475149934888	-0.078355859975	804.081137229	311.400952216	1514.63920976	399.157120311	2.10211248805	0.0306430391845
1061.75318272	402.666776237	1840.41995896	376.0	9.68894518415	0.103114484857	0.0170043675557	1278.08592266	453.660631272	2018.73723994	286.990686006	11.7171181918	0.170803472183
1061.75318272	402.666776237	1840.41995896	376.0	0.179979842818	-0.276762026654	-0.0456401758994	945.53414815	434.035650023	1843.73234391	464.162545736	6.2214568955	0.0906917914796
1061.75318272	402.666776237	1840.41995896	376.0	6.29678305944	0.0413040666886	0.0068113566439	1205.7358047	403.831244399	1956.30721116	346.740162062	9.25078170437	0.134851045253
1061.75318272	402.666776237	1840.41995896	376.0	16.8528535541	0.128014155755	0.0211105138119	1293.91138361	423.574190163	2150.58323942	433.097665654	12.1448522459	0.177038662476
1061.75318272	402.666776237	1840.41995896	376.0	8.12132131074	0.145945449369	0.024067521334	1306.03470789	360.7738773	1989.88637729	323.077792101	10.2496069037	0.149411179355
1061.75318272	402.666776237	1840.41995896	376.0	-2.31439004926	-0.062389865027	-0.0102885661324	1101.21736822	341.925608288	1797.82546256	354.682486056	6.14591778836	0.0895906383143
1061.75318272	402.666776237	1840.41995896	376.0	-11.9595005207	-0.435207944313	-0.0717691201043	845.306302193	443.371620781	1620.31492439	331.637001411	4.54802581237	0.0662977523668
1061.75318272	402.666776237	1840.41995896	376.0	-6.66224767802	-0.479762857537	-0.0791165662165	817.930126252	467.972927519	1717.80662298	431.903569207	5.11779510895	0.0746034272441
1061.75318272	402.666776237	1840.41995896	376.0	-20.4305947494	-0.470884309444	-0.0776524256998	815.1430498	350.323631419	1464.41121546	298.944534238	2.44134831529	0.0355881678614
1061.75318272	402.666776237	1840.41995896	376.0	12.1280020165	0.129264950104	0.0213167793707	1301.69708163	442.061682402	2063.62612869	319.867364667	12.1857939766	0.177635480708
1061.75318272	402.666776237	1840.41995896	376.0	-5.7165389082	-0.289258580474	-0.0477009532444	934.610130003	370.316384033	1735.21163593	430.285121895	5.23653015719	0.0763342588512
1061.75318272	402.666776237	1840.41995896	376.0	-2.29262755557	-0.170786641785	-0.0281640240411	1024.89162224	456.551498989	1798.22598384	316.782862613	6.47436813093	0.0943785441827
1061.75318272	402.666776237	1840.41995896	376.0	-13.4852707395	-0.342398612852	-0.0564641511959	897.805283789	342.50603527	1592.23434475	351.92302569	3.94962556935	0.0575747167543
1061.75318272	402.666776237	1840.41995896	376.0	10.0907748692	0.124686810883	0.0205618091825	1278.3197523	348.116801614	2026.13259367	399.696039755	9.76009917067	0.142275498115
1061.75318272	402.666776237	1840.41995896	376.0	16.0819900316	0.13730031163	0.0226418719706	1302.62822731	415.172428905	2136.3961133	418.595457079	12.0630954795	0.17584687288
1061.75318272	402.666776237	1840.41995896	376.0	-10.8657100774	-0.340681778191	-0.0561810320236	903.748758768	404.750276018	1640.44526201	331.946227226	4.74119095954	0.0691135708388
1061.75318272	402.666776237	1840.41995896	376.0	4.79123557015	0.0517853203686	0.00853979557529	1207.47442169	361.529269636	1928.59881467	359.595123348	8.34240937875	0.121609466162
1061.75318272	402.666776237	1840.41995896	376.0	10.2124865009	0.057623122187	0.00950249376434	1231.3552055	457.104016481	2028.37259883	339.913376851	11.0973454334	0.161768883869
1061.75318272	402.666776237	1840.41995896	376.0	6.49789672955	0.030506880283	0.00503081798862	1179.27413513	337.358645666	1960.00854728	443.375766484	7.63493050177	0.111296363
1061.75318272	402.666776237	1840.41995896	376.0	-0.365052865805	-0.379803643411	-0.0626325269477	880.424464372	487.703685587	1833.70145316	465.573303197	6.15892020395	0.0897801779001
1061.75318272	402.666776237	1840.41995896	376.0	-22.5231231728	-0.443457203127	-0.0731294860038	826.781140937	304.813400367	1425.89990471	294.305363401	1.7283843212	0.025195106723
1061.75318272	402.666776237	1840.41995896	376.0	1.57955281637	-0.0680388679962	-0.0112201299466	1094.62590495	317.234267175	1869.49036425	457.630192126	6.41720419007	0.0935452505841
1061.75318272	402.666776237	1840.41995896	376.0	8.57236411896	0.0253717207012	0.00418399088081	1196.37700953	440.348033125	1998.18745916	361.462416508	10.0256966462	0.146147181432
1061.75318272	402.666776237	1840.41995896	376.0	-1.61233972328	-0.25731877972	-0.0424338357057	960.396843217	453.91853645	1810.74613689	396.430757219	6.21149209393	0.0905465319815
1061.75318272	402.666776237	1840.41995896	376.0	-9.75207724283	-0.19285172713	-0.0318027254502	1004.36455456	347.446918778	1660.94078297	309.12930963	4.99530018352	0.0728177869317
1061.75318272	402.666776237	1840.41995896	376.0	-2.92129790425	-0.23273833157	-0.0383803317232	980.796987942	487.555288529	1786.65580927	318.303532797	6.28913827445	0.0916784005023
1061.75318272	402.666776237	1840.41995896	376.0	-14.0012909808	-0.431742985643	-0.0711977219068	844.234827788	400.795194622	1582.73740524	337.707382827	3.99197172661	0.0581920076765
1061.75318272	402.666776237	1840.41995896	376.0	-14.0058077598	-0.382019207548	-0.0629978904268	873.196194655	363.945085261	1582.65427753	345.512997618	3.89030434394	0.0567099758592
1061.75318272	402.666776237	1840.41995896	376.0	-14.4854968604	-0.347080342437	-0.0572362042277	891.552507368	314.552004092	1573.82598359	367.721472127	3.50715027926	0.0511246396394
1061.75318272	402.666776237	1840.41995896	376.0	2.81514918034	0.0416412507575	0.00686696087689	1198.40041161	361.531725385	1892.23052635	332.298389356	7.98278984639	0.116367198927
1061.75318272	402.666776237	1840.41995896	376.0	-12.6407271204	-0.477661787995	-0.0787700837723	810.412077088	369.152802223	1607.77749408	428.212614767	3.48837447514	0.0508509398709
1061.75318272	402.666776237	1840.41995896	376.0	12.3357549408	0.107086609268	0.0176594012646	1281.13925889	458.317528442	2067.44965498	327.992867641	12.1816959822	0.177575743181
1061.75318272	402.666776237	1840.41995896	376.0	-7.10250271713	-0.40366442429	-0.0665673522905	864.784500291	454.968711575	1709.70408137	389.950869502	5.27034175414	0.0768271392731
1061.75318272	402.666776237	1840.41995896	376.0	0.490074123609	-0.000738422037494	-0.000121771444178	1151.74517768	336.349212346	1849.43938094	361.344990921	6.67537789954	0.0973087157367
1061.75318272	402.666776237	1840.41995896	376.0	9.85483951741	0.11157916729	0.018400258458	1284.44943541	441.031642032	2021.79039236	296.309314921	11.6092289585	0.169230742836
1061.75318272	402.666776237	1840.41995896	376.0	9.92344374765	0.117838783201	0.0194325170186	1291.80085998	445.028019261	2023.05299831	286.224119062	11.8049734361	0.172084160877
1061.75318272	402.666776237	1840.41995896	376.0	-4.85133744926	-0.351372432955	-0.0579440027959	896.560220615	432.276981952	1751.13497627	422.2977737	5.51824000563	0.0804408164085
1061.75318272	402.666776237	1840.41995896	376.0	-7.21368501258	-0.318927024257	-0.0525935066387	922.812216715	496.30867272	1707.65786021	288.536970777	5.54142198946	0.0807787462021
1061.75318272	402.666776237	1840.41995896	376.0	6.43266700523	0.0915487033975	0.0150970816948	1241.50291687	333.71014787	1958.80804642	383.594981678	8.53530932729	0.124421418765
1061.75318272	402.666776237	1840.41995896	376.0	-0.0297712677506	-0.322430970438	-0.0531713341752	916.074513656	458.44608132	1839.87204261	465.35144763	6.19635900092	0.0903259329581
1061.75318272	402.666776237	1840.41995896	376.0	-16.9132692188	-0.303901136122	-0.0501156227114	923.360573859	311.270395477	1529.14477654	294.513807208	3.42902516701	0.0499857896066
1061.75318272	402.666776237	1840.41995896	376.0	4.17383328335	-0.237785491875	-0.039212647077	973.893547741	486.33982688	1917.23601976	457.002645139	6.93586529378	0.101105908073
1061.75318272	402.666776237	1840.41995896	376.0	-10.4300029335	-0.324813946261	-0.0535643051221	914.110999714	401.477146083	1648.46410325	332.875957454	4.82404270503	0.0703213222308
1061.75318272	402.666776237	1840.41995896	376.0	14.220106266	0.148394166315	0.0244713334951	1307.56598968	374.766219434	2102.12963286	419.797423747	11.1624700173	0.162718221827
1061.75318272	402.666776237	1840.41995896	376.0	-3.92966632326	-0.366903398305	-0.0605051778207	885.16597234	420.224838622	1768.09759563	462.706784664	5.43785144137	0.0792689714485
1061.75318272	402.666776237	1840.41995896	376.0	-11.0154163584	-0.457729112129	-0.0754830330029	829.155882356	426.605551101	1637.69003774	381.928604279	4.43620888062	0.0646677679391
1061.75318272	402.666776237	1840.41995896	376.0	8.78277862691	-0.105651213867	-0.0174226935796	1076.06377001	456.879458306	2002.05996976	469.116741446	8.33272791544	0.12146833696
1061.75318272	402.666776237	1840.41995896	376.0	-8.67798339804	-0.407509390111	-0.067201416575	862.712565842	453.572211844	1680.70862047	364.423842781	5.08274652871	0.0740925149957
1061.75318272	402.666776237	1840.41995896	376.0	-7.09845911192	-0.444838592729	-0.0733572877191	841.129634709	487.255722406	1709.77850068	381.39314357	5.34330896903	0.0778908012978
1061.75318272	402.666776237	1840.41995896	376.0	-6.83397513222	-0.302582758051	-0.0498982120796	933.171437491	488.414176558	1714.64611664	293.060502586	5.59441635107	0.081551258762
1061.75318272	402.666776237	1840.41995896	376.0	-19.205445921	-0.394035155615	-0.0649794122056	864.262840067	337.202502595	1486.95909902	285.49375636	2.89821356076	0.0422480110898
1061.75318272	402.666776237	1840.41995896	376.0	11.477380151	0.0683667244848	0.0112741959902	1229.79343232	401.391120626	2051.65195402	420.467401083	10.1096577514	0.147371104248
1061.75318272	402.666776237	1840.41995896	376.0	0.58664353958	-0.124905771201	-0.0205979174145	1052.95699745	391.426881833	1851.21666375	406.832784467	6.48360137908	0.0945131396367
1061.75318272	402.666776237	1840.41995896	376.0	3.83924027771	-0.204104371894	-0.0336583726739	1003.05383762	500.464235298	1911.0781033	407.560030382	7.51242171	0.109510520554
1061.75318272	402.666776237	1840.41995896	376.0	5.55164183846	-0.119813130801	-0.0197581020451	1057.42940153	419.712449465	1942.5934834	465.451632409	7.1575825174	0.104337937571
1061.75318272	402.666776237	1840.41995896	376.0	-8.71645359632	-0.145562019001	-0.0240042907323	1039.13895074	338.582061165	1680.00060726	302.279595359	5.19252772701	0.0756928240089
1061.75318272	402.666776237	1840.41995896	376.0	-10.7766387586	-0.398413393566	-0.0657014171448	870.760910523	472.677458286	1642.08454834	298.646179533	4.92490889584	0.0717916748664
1061.75318272	402.666776237	1840.41995896	376.0	2.18989203856	-0.082129145807	-0.0135437245724	1104.88543416	474.829059793	1880.72316912	301.008675165	8.45272123658	0.123217510737
1061.75318272	402.666776237	1840.41995896	376.0	1.37953854261	0.0501232498474	0.00826570742866	1202.88787885	339.710840917	1865.80926164	323.210541868	7.50504970558	0.109403056933
1061.75318272	402.666776237	1840.41995896	376.0	12.5485019004	0.147442668309	0.0243144241935	1315.4842833	413.447097649	2071.36509249	342.433711538	11.9110463864	0.173630413796
1061.75318272	402.666776237	1840.41995896	376.0	16.3405070795	0.0499778150323	0.00824172411483	1225.32823081	484.555896123	2141.15391265	431.269785713	12.1179502169	0.176646504619
1061.75318272	402.666776237	1840.41995896	376.0	-4.70101411394	-0.0656666090946	-0.0108289263019	1098.70316172	308.775933567	1753.90155693	346.422461641	5.76992862262	0.0841097466855
1061.75318272	402.666776237	1840.41995896	376.0	1.28380155428	0.0423060934052	0.00697659851669	1199.62306784	358.790193618	1864.047299	305.634037539	7.7627211311	0.113159200162
1061.75318272	402.666776237	1840.41995896	376.0	9.19308027693	0.125432040689	0.0206847032799	1286.49225227	377.817670381	2009.61124322	345.301320566	10.3804000496	0.151317784979
1061.75318272	402.666776237	1840.41995896	376.0	-8.16515232782	-0.346016422681	-0.0570607557191	900.947895535	428.769621078	1690.14686584	360.429349226	5.18072313969	0.0755207454765
1061.75318272	402.666776237	1840.41995896	376.0	8.33384364875	0.0175590745151	0.00289562574458	1185.61438197	426.282083928	1993.79768082	381.901214921	9.55616260968	0.139302661949
1061.75318272	402.666776237	1840.41995896	376.0	-4.57006703299	-0.427424367015	-0.0704855486503	849.527995458	462.468417855	1756.31153315	444.315119833	5.46882804821	0.0797205254841
1061.75318272	402.666776237	1840.41995896	376.0	3.94720463156	-0.187614532775	-0.0309390720275	1010.30168362	468.420098339	1913.06510082	434.343318863	7.11790835366	0.103759596992
1061.75318272	402.666776237	1840.41995896	376.0	3.01045445071	-0.184754184861	-0.03046737877	1009.21395924	429.022913443	1895.82496353	457.588090847	6.69935050905	0.0976581706858
1061.75318272	402.666776237	1840.41995896	376.0	18.8385628102	0.108567248517	0.0179035700061	1277.00421741	447.913387801	2187.1286289	462.211023685	12.5006185003	0.18222475948
1061.75318272	402.666776237	1840.41995896	376.0	5.78599089055	0.0105476189718	0.00173938307582	1187.95671867	460.474530257	1946.90649013	298.475241207	9.93238875285	0.144787008059
1061.75318272	402.666776237	1840.41995896	376.0	15.9464652088	0.0233775173309	0.00385513148596	1196.82195194	471.187795501	2133.90188741	465.892139972	11.2953595391	0.164655386868
1061.75318272	402.666776237	1840.41995896	376.0	-5.40187246327	-0.297962958376	-0.0491363717639	928.641284049	372.977984311	1741.00281999	439.383551628	5.24388104982	0.0764414147205
1061.75318272	402.666776237	1840.41995896	376.0	-1.4749862475	-0.222101856721	-0.0366262956334	981.212838959	373.491203902	1813.27401767	458.569974807	5.91199377193	0.0861806672293
1061.75318272	402.666776237	1840.41995896	376.0	14.1786245544	0.0679399065232	0.0112038104425	1234.75619405	433.590629689	2101.36619517	433.019371431	11.0722442885	0.161402977966
1061.75318272	402.666776237	1840.41995896	376.0	13.4464243575	0.122927079114	0.0202716159488	1292.52502145	433.977169477	2087.8906366	361.388445674	12.0210367198	0.175233771426
1061.75318272	402.666776237	1840.41995896	376.0	-11.8072060711	-0.362397964438	-0.0597621973018	887.588324231	383.628540516	1623.11778183	351.900917083	4.40643805534	0.0642337908942
1061.75318272	402.666776237	1840.41995896	376.0	-2.17846729253	0.0305492941838	0.0050378123654	1183.36778795	330.526061562	1800.32701211	286.433162599	6.63199535457	0.096676317122
1061.75318272	402.666776237	1840.41995896	376.0	12.7630068791	0.15940960574	0.0262878637434	1307.00923099	312.8473136	2075.31288493	455.456340338	9.77276078968	0.14246006982
1061.75318272	402.666776237	1840.41995896	376.0	-8.27907437118	-0.329924436209	-0.0544070640187	914.38800541	469.086578783	1688.05022182	304.575637621	5.34859725819	0.0779678900611
1061.75318272	402.666776237	1840.41995896	376.0	12.0424388526	0.0635947018586	0.010487252945	1238.21938889	467.282937195	2062.05140715	356.549081067	11.6037621507	0.169151051759
1061.75318272	402.666776237	1840.41995896	376.0	-2.12642309537	-0.144019039931	-0.0237498416772	1040.373103	415.753624047	1801.2848439	345.15811685	6.22027383798	0.0906745457431
1061.75318272	402.666776237	1840.41995896	376.0	14.1419068837	0.0714178697304	0.0117773531877	1231.38912665	400.461481079	2100.69043582	468.839828098	10.3333657401	0.150632153646
1061.75318272	402.666776237	1840.41995896	376.0	-15.032939042	-0.416159619603	-0.0686279056074	855.464501233	406.957783644	1563.75074841	301.328463536	3.96680180555	0.0578250992062
1061.75318272	402.666776237	1840.41995896	376.0	1.94834194843	0.090932018417	0.0149953856228	1244.43552026	334.317227435	1876.27763305	297.524885352	8.07411833385	0.117698517986
1061.75318272	402.666776237	1840.41995896	376.0	-8.88474260692	-0.485987770022	-0.0801431019166	810.588553975	423.713032273	1676.90338272	442.601796472	4.45661141522	0.0649651809799
1061.75318272	402.666776237	1840.41995896	376.0	8.30793448688	0.166018322939	0.0273776917776	1319.01742343	320.268306559	1993.32084343	354.03511344	9.71465856056	0.14161309855
1061.75318272	402.666776237	1840.41995896	376.0	-4.43233405552	-0.185142981657	-0.0305314943366	1012.45066916	445.462085514	1758.84639835	300.933643682	5.94518039031	0.0866644371765
1061.75318272	402.666776237	1840.41995896	376.0	-1.25093422914	-0.189406741906	-0.0312346210268	1005.52094887	387.204414678	1817.39751573	424.672152184	6.12900069785	0.0893440334963
1061.75318272	402.666776237	1840.41995896	376.0	-20.6594598641	-0.391790101829	-0.0646091856578	861.690753153	304.567745632	1460.19913621	293.940637423	2.34443263507	0.0341754028436
1061.75318272	402.666776237	1840.41995896	376.0	-1.80099927774	-0.233424285122	-0.0384934507127	979.123165257	484.160003468	1807.27400879	343.990840066	6.37394065801	0.0929145868515
1061.75318272	402.666776237	1840.41995896	376.0	3.25719551306	0.0548017907445	0.00903723462146	1215.80138671	377.983364761	1900.36603528	306.581283809	8.57878415753	0.125055162646
1061.75318272	402.666776237	1840.41995896	376.0	-1.3929009628	-0.22907409832	-0.0377760716228	978.111969614	411.236174466	1814.78473163	425.436587551	6.11675891605	0.0891655818666
1061.75318272	402.666776237	1840.41995896	376.0	6.80588484387	-0.16733166886	-0.0275942725693	1029.3429308	485.295320607	1965.67682201	451.038570603	7.92312062402	0.11549738519
1061.75318272	402.666776237	1840.41995896	376.0	-5.78950324175	-0.133258481156	-0.0219753431986	1048.94827373	382.779612046	1733.86878577	302.140899999	5.69473483747	0.0830136273683
1061.75318272	402.666776237	1840.41995896	376.0	-0.866371302651	-0.186348845184	-0.030730350459	1006.85062197	369.573098996	1824.47508859	448.051367616	6.07649137593	0.0885785914858
1061.75318272	402.666776237	1840.41995896	376.0	-12.0837065057	-0.373124847207	-0.0615311423494	875.603923594	339.089567072	1618.02901265	403.335521982	3.86949957911	0.0564066994039
1061.75318272	402.666776237	1840.41995896	376.0	2.72514125221	0.00691970325586	0.00114111201449	1162.41951679	357.588220593	1890.57400247	370.56626509	7.37909237515	0.107566944244
1061.75318272	402.666776237	1840.41995896	376.0	3.16102921504	-0.162850064766	-0.0268552217622	1037.64400708	499.06497603	1898.59617154	361.887188429	7.95548723161	0.115969201627
1061.75318272	402.666776237	1840.41995896	376.0	-12.1226083569	-0.280510822151	-0.0462583809616	942.441900606	359.502207948	1617.31305521	315.368946659	4.50691131203	0.0656984156272
1061.75318272	402.666776237	1840.41995896	376.0	-6.07852522952	-0.218154272621	-0.0359753088096	986.095573091	382.003872472	1728.54956742	360.450121862	5.53551658988	0.08069266166
1061.75318272	402.666776237	1840.41995896	376.0	-3.92394451006	-0.0438328688589	-0.00722837547145	1117.73957777	354.261805644	1768.20290102	296.201517605	5.99641679263	0.0874113235077
1061.75318272	402.666776237	1840.41995896	376.0	-5.80308369428	-0.284390816063	-0.0468982216463	943.326293244	454.949673676	1733.61884841	335.342881495	5.69718545218	0.0830493506149
1061.75318272	402.666776237	1840.41995896	376.0	-3.1269450959	-0.0437208245627	-0.00720989850968	1118.04962343	358.830434169	1782.87103731	305.990979707	6.15437028725	0.0897138525838
1061.75318272	402.666776237	1840.41995896	376.0	-1.49770751189	-0.0127807387975	-0.00210764162228	1146.1996904	358.672599801	1812.85585098	307.983560786	6.67983125784	0.0973736334962
1061.75318272	402.666776237	1840.41995896	376.0	-12.2650369316	-0.292541553728	-0.0482423406544	932.485608633	343.080879282	1614.6917713	339.125283381	4.33642207394	0.063213149766
1061.75318272	402.666776237	1840.41995896	376.0	13.6346935148	0.0775155610732	0.012782909148	1239.68630545	408.703684094	2091.35557975	442.9655902	10.6094984755	0.15465741218
1061.75318272	402.666776237	1840.41995896	376.0	-5.28130505678	-0.205760341796	-0.0339314547817	997.062191489	430.851026543	1743.2217666	315.308548569	5.78973682522	0.0843984959945
1061.75318272	402.666776237	1840.41995896	376.0	10.773677849	-0.0764974723555	-0.0126150185283	1107.3215112	484.419137772	2038.70087641	446.960227438	9.55191615676	0.139240760303
1061.75318272	402.666776237	1840.41995896	376.0	-0.0225323221431	0.0203211654519	0.00335111567479	1169.43562999	321.171216253	1840.00526961	349.398423359	6.61714193035	0.0964597949031
1061.75318272	402.666776237	1840.41995896	376.0	-11.5782265351	-0.201359694842	-0.0332057544265	996.678808427	314.49270782	1627.33196691	316.160450667	4.58029481738	0.066768146026
1061.75318272	402.666776237	1840.41995896	376.0	-14.8910409172	-0.366122588933	-0.0603764163807	886.244709995	381.677489039	1566.36226982	298.440070788	3.98678039385	0.0581163322719
1061.75318272	402.666776237	1840.41995896	376.0	-9.21260753117	-0.308750108818	-0.0509152554119	924.647355422	401.67208262	1670.86929122	344.549853173	5.02011647882	0.0731795405075
1061.75318272	402.666776237	1840.41995896	376.0	-6.76167374974	-0.205686292262	-0.0339192434468	996.688947671	406.953380699	1715.97676571	312.334437339	5.54847431557	0.0808815497896
1061.75318272	402.666776237	1840.41995896	376.0	-8.51383228955	-0.282452519705	-0.0465785817455	938.782388452	350.461228916	1683.72969023	394.486072862	4.84686259354	0.0706539736668
1061.75318272	402.666776237	1840.41995896	376.0	-4.86830583732	-0.230416617687	-0.0379974633389	973.261132595	327.072919428	1750.82268667	450.488634644	5.23757522263	0.0763494930412
1061.75318272	402.666776237	1840.41995896	376.0	-0.385070584517	-0.0951994396411	-0.0156991160358	1075.01286616	355.353880573	1833.33304307	402.966296335	6.3300850077	0.0922752916574
1061.75318272	402.666776237	1840.41995896	376.0	17.1650307824	0.0259480675666	0.00427903488895	1202.36178783	490.476222002	2156.32861144	463.490601609	11.8842418873	0.173239677657
1061.75318272	402.666776237	1840.41995896	376.0	2.74767223809	-0.201927375888	-0.0332993693747	1003.09147391	489.354148517	1890.98866724	398.543044812	7.23017395953	0.105396121859
1061.75318272	402.666776237	1840.41995896	376.0	-5.92591401842	-0.287040834182	-0.0473352299112	943.205311532	486.887960333	1731.35825461	301.264982748	5.72884406705	0.0835108464585
1061.75318272	402.666776237	1840.41995896	376.0	-14.1259840782	-0.384428905525	-0.0633952680616	865.137972771	313.986620567	1580.44252859	401.317935247	3.26089505074	0.0475349132761
1061.75318272	402.666776237	1840.41995896	376.0	15.4738444748	0.144337023257	0.0238022795608	1305.98572488	392.043872995	2125.20368109	427.17408322	11.5949352309	0.169022379459
1061.75318272	402.666776237	1840.41995896	376.0	-17.1499079692	-0.484644421939	-0.0799215735387	809.357084864	382.815594963	1524.78962975	332.616949924	3.16567711051	0.0461468966546
1061.75318272	402.666776237	1840.41995896	376.0	9.66830530373	0.0261320797852	0.00430937991181	1202.60179729	469.652022749	2018.35737946	346.103559421	10.7987802573	0.157416621826
1061.75318272	402.666776237	1840.41995896	376.0	17.5595676161	0.119844631709	0.0197632967858	1285.57534917	427.101430524	2163.58974607	450.91296638	12.1236004943	0.17672887018
1061.75318272	402.666776237	1840.41995896	376.0	-0.252316539206	0.00502952743066	0.000829407557827	1163.5032385	361.385299117	1835.77627501	310.887737397	7.10729443736	0.10360487518
1061.75318272	402.666776237	1840.41995896	376.0	14.8267721652	0.0778125675734	0.0128318877924	1250.08896139	462.277526451	2113.29483316	400.928345313	11.980293199	0.174639842551
1061.75318272	402.666776237	1840.41995896	376.0	-5.78449294954	-0.175631468667	-0.0289629730651	1016.96089704	378.483506811	1733.96099619	338.516592336	5.64729149663	0.0823220334785
1061.75318272	402.666776237	1840.41995896	376.0	-1.20736065683	-0.0610783038369	-0.0100722796565	1101.51165572	330.255873044	1818.19945245	386.431923694	6.2382109758	0.0909360200554
1061.75318272	402.666776237	1840.41995896	376.0	-12.9511691997	-0.467494003497	-0.0770933383075	827.285482081	466.120183547	1602.06405609	308.658390462	4.46102785462	0.0650295605629
1061.75318272	402.666776237	1840.41995896	376.0	0.901769036991	-0.204599160478	-0.0337399670973	997.536829518	465.865615904	1857.0162963	393.613850878	6.64949455445	0.0969314074993
1061.75318272	402.666776237	1840.41995896	376.0	15.0438570702	0.0263446607905	0.00434443614619	1203.89206357	491.269883771	2117.29010708	422.128159737	11.7586535679	0.171408944139
1061.75318272	402.666776237	1840.41995896	376.0	-6.362263602	-0.358977774922	-0.0591981818802	892.812875701	443.961030328	1723.32758979	386.553683758	5.42199325075	0.079037802489
1061.75318272	402.666776237	1840.41995896	376.0	9.37854097456	0.118295542727	0.0195078401594	1282.31953948	394.502722033	2013.02449891	336.202237403	10.6504964225	0.15525504989
1061.75318272	402.666776237	1840.41995896	376.0	8.90376320638	0.0643509193625	0.0106119589978	1217.2728867	358.372781135	2004.28659411	428.64092627	8.8333404731	0.128765896109
1061.75318272	402.666776237	1840.41995896	376.0	9.20621566153	0.0686625688247	0.0113229829856	1227.14313207	382.503266747	2009.85298946	400.206590647	9.49108974539	0.138354077921
1061.75318272	402.666776237	1840.41995896	376.0	4.00554994912	-0.0135451401052	-0.0022336972469	1137.66888744	306.845480323	1914.13889969	469.624531929	6.74554962077	0.0983316271249
1061.75318272	402.666776237	1840.41995896	376.0	12.4669363338	0.0233502163317	0.00385062934231	1200.06449183	479.209970993	2069.86394352	390.58948069	11.2223642277	0.163591315273
1061.75318272	402.666776237	1840.41995896	376.0	-13.0971368761	-0.414903812897	-0.0684208134724	856.383762412	416.49218809	1599.37763784	326.501687338	4.29342792431	0.0625864128909
1061.75318272	402.666776237	1840.41995896	376.0	-5.22042177378	-0.322833684503	-0.0532377448058	914.900918592	419.769229479	1744.34227469	409.672126622	5.50525205598	0.0802514876965
1061.75318272	402.666776237	1840.41995896	376.0	14.5854436397	0.00923511223057	0.00152294067127	1189.54650367	502.663741684	2108.85337481	416.643129449	11.6896700554	0.170403353577
1061.75318272	402.666776237	1840.41995896	376.0	7.62168185318	0.0607628310082	0.0100202557731	1229.9115035	426.32704926	1980.69091299	324.452360229	10.2016539755	0.148712157077
1061.75318272	402.666776237	1840.41995896	376.0	7.11748467302	-0.0685141719823	-0.0112985112108	1101.97659534	418.306990193	1971.41156746	451.12798192	7.91887230092	0.115435456282
1061.75318272	402.666776237	1840.41995896	376.0	0.175729922846	-0.199859847292	-0.0329584180891	1007.75794067	497.716183406	1843.65412753	338.180003453	7.15434698286	0.104290772345
1061.75318272	402.666776237	1840.41995896	376.0	-7.78816341966	-0.342848094491	-0.0565382741575	903.548770558	437.583055389	1697.08504495	355.953219001	5.27903782915	0.076953904215
1061.75318272	402.666776237	1840.41995896	376.0	-1.36351640961	-0.0831842135528	-0.0137177133168	1093.07371834	417.843251602	1815.32553081	304.408560869	6.89757894206	0.100547797989
1061.75318272	402.666776237	1840.41995896	376.0	-0.403268916468	-0.0590390447001	-0.00973599022099	1104.00414958	366.295071915	1832.99811733	362.698895837	6.44967374402	0.0940185676971
1061.75318272	402.666776237	1840.41995896	376.0	5.0855032234	0.0109947937742	0.00181312562239	1157.63265248	307.138567738	1934.0145753	469.243355078	6.90856848679	0.100707995434
1061.75318272	402.666776237	1840.41995896	376.0	-7.53404623049	-0.4199616809	-0.0692548946075	854.422047196	453.994015825	1701.76186842	393.345805395	5.16370491039	0.0752726663323
1061.75318272	402.666776237	1840.41995896	376.0	5.08690449832	-0.0412346934031	-0.00679991645829	1119.45623684	377.695914015	1934.04036464	436.888213783	7.31690912241	0.106660482834
1061.75318272	402.666776237	1840.41995896	376.0	11.7497204853	0.048720576064	0.00803439578891	1224.86931406	475.009518725	2056.66415989	356.785327107	11.4959354449	0.167579233891
1061.75318272	402.666776237	1840.41995896	376.0	5.49842855055	-0.140207812476	-0.0231213411075	1055.56701891	496.951449596	1941.61413543	389.095666929	8.44199427465	0.12306114103
1061.75318272	402.666776237	1840.41995896	376.0	-5.51369515158	-0.432158198168	-0.0712661936293	848.846295622	490.874193023	1738.94481291	399.224324269	5.56228752342	0.0810829085046
1061.75318272	402.666776237	1840.41995896	376.0	18.7433237764	0.0929958754925	0.0153357314467	1268.16282769	489.689644743	2185.37583071	427.523358276	13.199965279	0.192419318935
1061.75318272	402.666776237	1840.41995896	376.0	6.07594019294	0.0477689237166	0.00787746103505	1221.9008543	445.102761783	1952.24277496	285.239158881	10.2164463725	0.148927789687
1061.75318272	402.666776237	1840.41995896	376.0	3.02135626219	-0.152241196749	-0.0251057382502	1037.84316192	456.76408941	1896.02560264	401.418351314	7.23872071377	0.105520710113
1061.75318272	402.666776237	1840.41995896	376.0	-5.29730842976	-0.373686468509	-0.0616237579995	885.205831251	479.29247795	1742.92723733	378.428928129	5.67921971152	0.0827874593516
1061.75318272	402.666776237	1840.41995896	376.0	-20.0182117944	-0.484570445413	-0.0799093742435	798.820056973	311.852219731	1472.00079367	361.328516964	1.79644891955	0.0261873020343
1061.75318272	402.666776237	1840.41995896	376.0	-1.73735817342	-0.254655334089	-0.0419946131413	961.401416571	435.145453195	1808.44527238	411.898402611	6.12819635269	0.0893323083482
1061.75318272	402.666776237	1840.41995896	376.0	-3.30318818342	-0.0958353931529	-0.015803989636	1073.83593372	303.065120622	1779.62742435	402.726370005	5.81357569355	0.0847460013636
1061.75318272	402.666776237	1840.41995896	376.0	13.5753318257	0.0577541794544	0.00952410611056	1220.60800733	414.132877075	2090.26307537	455.522190969	10.3768995426	0.15126675718
1061.75318272	402.666776237	1840.41995896	376.0	4.19153165625	0.0900444100963	0.014849012219	1245.94071906	351.829593429	1917.56174415	319.791431659	8.68675463822	0.126629076359
1061.75318272	402.666776237	1840.41995896	376.0	-5.61864218988	-0.46251221425	-0.0762718031415	828.358468307	468.716462732	1737.01334667	439.938415635	5.28678321548	0.0770668107213
1061.75318272	402.666776237	1840.41995896	376.0	8.99485900517	0.104096567957	0.0171663205734	1266.43209504	390.359873039	2005.96313937	349.171171288	10.2712870308	0.149727216192
1061.75318272	402.666776237	1840.41995896	376.0	-11.1776731289	-0.491165326381	-0.0809969205774	807.194352024	416.179046408	1634.70383175	411.330433316	4.14036187749	0.0603551294095
1061.75318272	402.666776237	1840.41995896	376.0	8.46778873172	0.138139670226	0.0227802886257	1295.16623317	352.335689325	1996.26283286	348.76091037	9.95696962173	0.145145329763
1061.75318272	402.666776237	1840.41995896	376.0	11.2207562159	0.155930586479	0.0257141468467	1315.87824005	365.7967778	2046.9289959	365.253978054	10.8462291639	0.15810829685
1061.75318272	402.666776237	1840.41995896	376.0	1.98734610621	-0.0257596782577	-0.00424796805041	1128.2528762	302.493998864	1876.99547335	446.248598283	6.52320611067	0.0950904680856
1061.75318272	402.666776237	1840.41995896	376.0	-2.28580710668	-0.0721262889797	-0.0118941769426	1102.28976803	410.313381702	1798.35150874	285.748359015	6.77496292645	0.0987603925139
1061.75318272	402.666776237	1840.41995896	376.0	-14.0079472522	-0.438292109853	-0.0722777226011	839.491758839	396.144825601	1582.61490189	346.978317449	3.91839890968	0.0571195176338
1061.75318272	402.666776237	1840.41995896	376.0	1.09691122836	0.00461302223468	0.000760722664031	1170.3070858	394.77376006	1860.60773214	295.526886277	7.9197973541	0.115448941022
1061.75318272	402.666776237	1840.41995896	376.0	12.712924319	0.0814552099322	0.0134325873899	1244.45365038	409.631728207	2074.39115549	420.305776907	10.6355002497	0.155036446789
1061.75318272	402.666776237	1840.41995896	376.0	-12.1806693999	-0.302801965349	-0.0499343610404	926.577789886	358.487597252	1616.24448819	331.17910105	4.41644878205	0.0643797198549
1061.75318272	402.666776237	1840.41995896	376.0	-6.650700474	-0.293242124827	-0.0483578701892	935.884429507	425.139320828	1718.01914003	356.995389691	5.47514526208	0.0798126131499
1061.75318272	402.666776237	1840.41995896	376.0	1.22614589554	-0.135454787331	-0.0223375308923	1045.03161876	399.032001004	1862.98619275	418.92257298	6.54742377132	0.0954434952087
1061.75318272	402.666776237	1840.41995896	376.0	-1.21799368514	-0.233076460825	-0.0384360918248	975.215113125	411.076250116	1818.00376008	431.712396839	6.11929067031	0.0892024879053
1061.75318272	402.666776237	1840.41995896	376.0	-4.47347631263	-0.362150600067	-0.0597214050243	889.610873889	436.156527593	1758.08920804	432.321806561	5.53795048612	0.0807281411971
1061.75318272	402.666776237	1840.41995896	376.0	-3.95333104478	-0.428100958532	-0.0705971237685	850.883730494	489.682128839	1767.66206537	427.096206035	5.71332840933	0.0832846706899
1061.75318272	402.666776237	1840.41995896	376.0	-9.91158309343	-0.301566012632	-0.0497305429802	927.213006803	367.006345276	1658.00520546	363.78585338	4.74615439015	0.0691859240547
1061.75318272	402.666776237	1840.41995896	376.0	-2.34832089664	-0.125535220373	-0.0207017183993	1060.71293641	440.845886051	1797.20099248	295.64217002	6.68647502698	0.0974704814428
1061.75318272	402.666776237	1840.41995896	376.0	-10.8078159079	-0.222996119857	-0.0367737664671	982.062489358	340.664758778	1641.51075786	318.783509727	4.7521281467	0.069273005054
1061.75318272	402.666776237	1840.41995896	376.0	2.85720856651	-0.0262491005709	-0.00432867753477	1128.00284226	327.222858158	1893.00459569	437.77889527	6.69782625171	0.0976359511911
1061.75318272	402.666776237	1840.41995896	376.0	-2.19560204347	-0.29570641885	-0.0487642511297	935.661041555	480.009006451	1800.01166073	384.341612727	6.17059024625	0.0899502951348
1061.75318272	402.666776237	1840.41995896	376.0	20.2158179427	0.15168772591	0.0250144666738	1325.25457144	471.361176112	2212.47590724	415.860159692	13.9851840521	0.203865656736
1061.75318272	402.666776237	1840.41995896	376.0	4.93644955422	0.143249289925	0.0236229040113	1296.64487268	322.643585817	1931.27136182	311.982903323	9.02045113684	0.131493456805
1061.75318272	402.666776237	1840.41995896	376.0	-9.39861022115	-0.190321786595	-0.0313855188976	1007.37542595	370.251633964	1667.44606058	289.819000674	5.11063982355	0.0744991227923
1061.75318272	402.666776237	1840.41995896	376.0	-2.46257917671	-0.166558244659	-0.0274667290004	1020.13485539	329.694031312	1795.09816029	445.269273588	5.76925312063	0.0840998997176
1061.75318272	402.666776237	1840.41995896	376.0	-12.0299035609	-0.338638135716	-0.055844019742	901.812529801	361.799176089	1619.01921278	355.407506892	4.3075067298	0.0627916432916
1061.75318272	402.666776237	1840.41995896	376.0	1.60454236942	0.0818610690759	0.0134995166682	1236.55305807	340.594754086	1869.95027698	292.802464819	8.02143804128	0.116930583692
1061.75318272	402.666776237	1840.41995896	376.0	2.08163078047	-0.0415570584992	-0.00685307692929	1115.67673256	317.004795299	1878.73070731	446.049179452	6.54581270288	0.0954200102461
1061.75318272	402.666776237	1840.41995896	376.0	10.7238085098	0.0297783804099	0.00491068278527	1207.17975965	477.899416329	2037.78307113	352.703895154	11.1447930099	0.162460539504
1061.75318272	402.666776237	1840.41995896	376.0	-6.19646074879	-0.137240138097	-0.0226319488947	1043.13528246	314.428480828	1726.37905859	368.815295306	5.43500338327	0.0792274545666
1061.75318272	402.666776237	1840.41995896	376.0	-6.04942440305	-0.233310044693	-0.0384746115918	979.011822651	458.1136897	1729.08514484	291.959632493	5.69269278723	0.0829838598722
1061.75318272	402.666776237	1840.41995896	376.0	14.6190516697	0.00702670952466	0.00115875816699	1183.35841995	480.763937685	2109.4719037	445.349546068	11.1426644215	0.162429510518
1061.75318272	402.666776237	1840.41995896	376.0	-3.65792438936	-0.121968950555	-0.0201136132182	1053.99192115	315.172579049	1773.09878841	403.934288213	5.7514302149	0.0838400905962
1061.75318272	402.666776237	1840.41995896	376.0	-11.9013988357	-0.455037290442	-0.0750391310096	823.001025601	356.073479053	1621.38423939	442.309734738	3.52758660512	0.0514225452641
1061.75318272	402.666776237	1840.41995896	376.0	11.5046189865	0.0196009575164	0.00323234787539	1189.18510211	441.356084213	2052.15326299	421.612076664	10.2005759714	0.148696442732
1061.75318272	402.666776237	1840.41995896	376.0	-13.8043788313	-0.333759661584	-0.055039522029	908.474278089	388.665115686	1586.36141574	289.222021963	4.27529822197	0.0623221315156
1061.75318272	402.666776237	1840.41995896	376.0	3.69343806527	-0.131840570355	-0.021741518858	1048.71193067	424.05424936	1908.39473028	435.628550258	6.9567569471	0.101410451124
1061.75318272	402.666776237	1840.41995896	376.0	-17.841765421	-0.360673077862	-0.059477750307	886.283609094	334.565121464	1512.05654712	291.207816562	3.23227312197	0.0471176839937
1061.75318272	402.666776237	1840.41995896	376.0	0.983392102081	-0.228242061438	-0.0376388623743	982.202180249	485.972787616	1858.51850348	390.343535616	6.73213350049	0.0981360568585
1061.75318272	402.666776237	1840.41995896	376.0	8.66459226523	-0.00545922539284	-0.000900268039716	1167.1236173	445.97042403	1999.88484437	386.790803045	9.65422310413	0.140732115221
1061.75318272	402.666776237	1840.41995896	376.0	9.7561530128	-0.0194425948644	-0.00320623266234	1162.62232837	491.986983174	2019.97414623	365.364834694	10.5600212411	0.153936169695
1061.75318272	402.666776237	1840.41995896	376.0	-14.0288606977	-0.474976867643	-0.078327319862	811.765060812	363.454062941	1582.23000667	407.010882912	3.30193289515	0.0481331325824
1061.75318272	402.666776237	1840.41995896	376.0	-12.1066175502	-0.37667504303	-0.0621165968058	882.372057682	431.730001366	1617.60735321	303.505294163	4.62039387474	0.0673526803898
1061.75318272	402.666776237	1840.41995896	376.0	-4.7331387385	-0.0921662522723	-0.0151989202296	1079.36554284	361.165466664	1753.31032893	312.779319427	5.83959182321	0.0851252452364
1061.75318272	402.666776237	1840.41995896	376.0	-5.60731490277	-0.291831219904	-0.0481252011716	940.148350986	493.314605202	1737.22181633	303.758860139	5.77922334483	0.0842452382628
1061.75318272	402.666776237	1840.41995896	376.0	-13.7832950547	-0.448837123614	-0.0740166760577	824.273062031	333.456432718	1586.74944577	429.019951022	3.06784040154	0.0447207055619
1061.75318272	402.666776237	1840.41995896	376.0	-10.4841359228	-0.368883870724	-0.0608317728766	888.339850311	451.568579149	1647.46782891	307.559399451	4.94132813904	0.0720310224349
1061.75318272	402.666776237	1840.41995896	376.0	-1.02984700841	-0.214069917104	-0.0353017673325	987.616402972	388.144405305	1821.46644907	445.705640793	6.07159113458	0.0885071593963
1061.75318272	402.666776237	1840.41995896	376.0	-2.53442891593	-0.346963297761	-0.0572169026651	902.736756696	497.232526504	1793.77582334	393.806540146	6.10156233848	0.0889440574122
1061.75318272	402.666776237	1840.41995896	376.0	14.9716536185	0.141538189922	0.023340730528	1315.84821385	459.729360378	2115.96126034	340.383686117	13.0832219648	0.190717521353
1061.75318272	402.666776237	1840.41995896	376.0	-3.00461924068	-0.169510694519	-0.0279536105737	1016.92116853	309.07450829	1785.12234676	459.126669946	5.55798145863	0.0810201378809
1061.75318272	402.666776237	1840.41995896	376.0	-15.5981666281	-0.443458832637	-0.0731297547224	835.883747619	388.188161529	1553.3481871	329.276277955	3.62813301798	0.0528882364137
1061.75318272	402.666776237	1840.41995896	376.0	-18.5015783826	-0.481124906319	-0.0793411784827	805.17767925	336.479704408	1499.91321768	358.255834026	2.40429934475	0.0350480954045
1061.75318272	402.666776237	1840.41995896	376.0	-4.214747147	-0.286669661673	-0.0472740207244	937.797897816	396.709398451	1762.85091125	428.343614979	5.57886459206	0.0813245567356
1061.75318272	402.666776237	1840.41995896	376.0	0.824676996061	-0.122867978011	-0.0202618697247	1064.37660249	455.788837041	1855.59747899	335.432039462	7.37339516711	0.107483894564
1061.75318272	402.666776237	1840.41995896	376.0	3.46591562339	-0.135943217416	-0.0224180767507	1060.04538354	495.410530185	1904.20736185	348.751448131	8.27498806614	0.120626648195
1061.75318272	402.666776237	1840.41995896	376.0	-11.2116249645	-0.451809529691	-0.0745068485638	835.250366958	451.707391176	1634.07897539	347.121217256	4.63970817454	0.0676342299495
1061.75318272	402.666776237	1840.41995896	376.0	16.7544219321	0.120827097944	0.0199253129854	1287.0773149	427.33859358	2148.77168421	434.355775726	12.091724783	0.176264209664
1061.75318272	402.666776237	1840.41995896	376.0	-9.72358640933	-0.438465448515	-0.0723063074728	837.091180464	388.116928441	1661.46513396	436.257025051	4.2527691637	0.0619937195875
1061.75318272	402.666776237	1840.41995896	376.0	-19.2296502661	-0.472168329007	-0.0778641703507	809.71238097	326.911772544	1486.51363742	349.88948391	2.24463999422	0.0327206996241
1061.75318272	402.666776237	1840.41995896	376.0	2.97393610314	-0.21406793321	-0.0353014401732	992.195893128	483.8819364	1895.15287257	419.07504304	7.01703258132	0.102289104684
1061.75318272	402.666776237	1840.41995896	376.0	-7.15471531779	-0.309685143535	-0.0510694497914	921.780858244	382.161193202	1708.74315024	404.801098798	5.10710900676	0.0744476531597
1061.75318272	402.666776237	1840.41995896	376.0	16.9284584859	0.103863362162	0.0171278631533	1269.47555431	428.807362909	2151.97468768	453.691770458	11.8175672458	0.172267744108
1061.75318272	402.666776237	1840.41995896	376.0	-2.81783672063	-0.188106466616	-0.031020195682	1010.55792191	454.613068856	1788.55992954	323.388938773	6.23026775688	0.0908202296921
1061.75318272	402.666776237	1840.41995896	376.0	1.19831315097	-0.147944547824	-0.0243971879657	1036.78897054	425.723900713	1862.47395336	399.961082109	6.6263656454	0.0965942513907
1061.75318272	402.666776237	1840.41995896	376.0	0.898579087383	-0.318126759334	-0.0524615368294	919.354300948	470.775962401	1856.95758783	466.827324482	6.35452377367	0.0926315418903
1061.75318272	402.666776237	1840.41995896	376.0	-2.22323957998	-0.367962691957	-0.0606798634493	886.953544243	462.134755146	1799.50301399	450.414714605	5.88626901556	0.0858056707808
1061.75318272	402.666776237	1840.41995896	376.0	7.69666079823	0.109685454632	0.0180879707507	1277.02972784	406.534339363	1982.07084046	298.506773262	10.5858395686	0.154312530154
1061.75318272	402.666776237	1840.41995896	376.0	10.8621529864	0.137207683857	0.0226265969421	1287.20184411	329.159875515	2040.32919049	423.967470868	9.60469420876	0.140010119661
1061.75318272	402.666776237	1840.41995896	376.0	-3.60405543915	-0.341661045727	-0.0563425207334	906.206564665	491.259638669	1774.09020333	376.623999992	5.9775543455	0.0871363607215
1061.75318272	402.666776237	1840.41995896	376.0	7.13147895596	0.145521220845	0.0239975628042	1307.66929981	366.248614017	1971.66912103	297.751207204	10.25186351	0.149444074489
1061.75318272	402.666776237	1840.41995896	376.0	-2.46536191101	-0.11794618978	-0.0194502291854	1067.16261726	438.989106033	1795.04694629	288.89522299	6.72406992151	0.0980185119753
1061.75318272	402.666776237	1840.41995896	376.0	-14.8832809686	-0.317510498473	-0.0523599106981	915.199870091	335.332606295	1566.50508547	315.97260908	3.83959245547	0.0559707355025
1061.75318272	402.666776237	1840.41995896	376.0	-2.0382353356	-0.213471318493	-0.0352030538412	989.625802555	415.446752989	1802.90786903	397.835313488	6.1169228823	0.0891679720452
1061.75318272	402.666776237	1840.41995896	376.0	13.7155341369	0.0173399049769	0.00285948301071	1191.41340019	468.403873452	2092.84338669	433.026113053	10.9652502899	0.159843298686
1061.75318272	402.666776237	1840.41995896	376.0	10.2447222364	0.0701050288609	0.0115608556829	1222.71535956	359.105102989	2028.96587174	447.14540919	9.05000182949	0.13192422492
1061.75318272	402.666776237	1840.41995896	376.0	7.1890771358	0.143061718343	0.0235919720223	1302.80723223	357.297815053	1972.72916943	312.624122146	10.0218648635	0.146091324541
1061.75318272	402.666776237	1840.41995896	376.0	-10.1658307058	-0.232400325597	-0.0383245919521	973.812720665	327.337552421	1653.32598166	352.17570857	4.71968093442	0.0688000136212
1061.75318272	402.666776237	1840.41995896	376.0	-12.6281510896	-0.440508459726	-0.0726432156541	836.981892339	390.938181146	1608.00894586	380.088872373	4.0033204791	0.0583574413862
1061.75318272	402.666776237	1840.41995896	376.0	5.42877016207	0.0167520176927	0.00276253589919	1193.70421005	457.194744309	1940.33212855	289.433174186	9.91436210106	0.144524228878
1061.75318272	402.666776237	1840.41995896	376.0	-0.00898285409198	-0.0717297459983	-0.0118287839707	1093.69465708	371.781923218	1840.25463672	374.778056425	6.46802595187	0.0942860925928
1061.75318272	402.666776237	1840.41995896	376.0	7.24241160068	-0.189459145057	-0.0312432627073	1013.18048633	497.451110722	1973.71074757	463.079150514	7.91068472353	0.115316103841
1061.75318272	402.666776237	1840.41995896	376.0	7.40143704719	0.0791605616609	0.0130541823319	1244.61566022	405.645369538	1976.63748363	326.37645387	10.0272936218	0.14617046096
1061.75318272	402.666776237	1840.41995896	376.0	11.1536950368	0.14582092695	0.0240469866342	1311.2848368	396.337681592	2045.69478858	338.072270188	11.3568354622	0.16555153735
1061.75318272	402.666776237	1840.41995896	376.0	4.31209067194	0.00542082288032	0.000893935171557	1159.13088156	353.459210991	1919.78053633	407.190443782	7.41920903353	0.108151735183
1061.75318272	402.666776237	1840.41995896	376.0	-8.23163481379	-0.381708513223	-0.0629466545552	871.648084232	366.163080602	1688.9233089	451.112144064	4.47270178531	0.0651997344798
1061.75318272	402.666776237	1840.41995896	376.0	5.49676368529	0.0564366294532	0.00930683203384	1227.21855118	426.695693175	1941.58349492	287.669250566	9.89513443869	0.144243942255
1061.75318272	402.666776237	1840.41995896	376.0	12.0739017369	0.0113972350201	0.0018794912632	1191.61236513	495.163895648	2062.63045635	375.854195572	11.348233367	0.165426142376
1061.75318272	402.666776237	1840.41995896	376.0	4.93949250354	-0.0625082224967	-0.0103080841848	1099.28462573	369.625432462	1931.32736487	462.417306673	6.95220962211	0.101344163588
1061.75318272	402.666776237	1840.41995896	376.0	12.3797769112	0.0723234051349	0.0119266829048	1245.31241993	459.043458945	2068.25984411	363.90396523	11.5992610882	0.169085438603
1061.75318272	402.666776237	1840.41995896	376.0	8.36376926749	0.0447134071671	0.00737358297611	1195.3791467	349.524415397	1994.34843788	449.444875781	8.26049373483	0.120415360566
1061.75318272	402.666776237	1840.41995896	376.0	-7.91272194828	-0.397122974938	-0.0654886172391	870.464153104	471.82480855	1694.79264493	352.503683272	5.29716856977	0.0772182007255
1061.75318272	402.666776237	1840.41995896	376.0	-12.9312941756	-0.296621159326	-0.0489150988334	929.737677834	341.50872057	1602.42984	331.183441595	4.22624493363	0.0616070690034
1061.75318272	402.666776237	1840.41995896	376.0	4.20881616072	0.0544012344458	0.00897117982285	1211.15863693	363.83509888	1917.87985162	342.886115804	8.37606250994	0.122100036588
1061.75318272	402.666776237	1840.41995896	376.0	-5.75735397532	-0.459723170613	-0.0758118685048	830.351842918	471.674669008	1734.46046729	432.433955365	5.31035227872	0.0774103830717
1061.75318272	402.666776237	1840.41995896	376.0	4.51681504584	-0.0143361488645	-0.00236414064388	1164.73561649	461.841930346	1923.54832457	296.970777736	9.43556285592	0.137544648045
1061.75318272	402.666776237	1840.41995896	376.0	-6.32638015805	-0.311833075777	-0.0514236602534	924.412258526	446.642910844	1723.98799585	352.932826482	5.56114445698	0.0810662457286
1061.75318272	402.666776237	1840.41995896	376.0	1.47232123973	-0.0287769249647	-0.00474553511951	1147.21713497	436.617899163	1867.51685292	283.681818779	8.33426924464	0.121490805315
1061.75318272	402.666776237	1840.41995896	376.0	6.22405208955	-0.15855579295	-0.0261470634812	1034.76909144	474.455976573	1954.96865587	445.743587856	7.77223770593	0.113297925742
1061.75318272	402.666776237	1840.41995896	376.0	-12.6905768694	-0.268667618579	-0.0443053460718	946.239331285	305.407931609	1606.86004935	355.212786454	4.08431985606	0.0595381903216
1061.75318272	402.666776237	1840.41995896	376.0	7.4805208326	0.132264913967	0.0218114963666	1288.52407141	348.453331868	1978.0929574	341.115554123	9.66867394941	0.140942768942
1061.75318272	402.666776237	1840.41995896	376.0	-6.6083852117	-0.426280624527	-0.0702969367623	852.47830125	485.516984815	1718.79791856	380.802632493	5.43734694945	0.079261617339
1061.75318272	402.666776237	1840.41995896	376.0	13.186844297	0.0958780503789	0.015811024139	1269.49689191	461.518765521	2083.11327336	352.097615931	12.1420824899	0.176998287025
1061.75318272	402.666776237	1840.41995896	376.0	-14.0723491962	-0.363641206637	-0.0599672174534	888.263685181	389.234890523	1581.42963566	303.931059953	4.15688874729	0.0605960458789
1061.75318272	402.666776237	1840.41995896	376.0	9.22333192028	0.118982203241	0.0196210757324	1278.67581657	374.30348358	2010.1680005	357.188700354	10.1889566918	0.148527065478
1061.75318272	402.666776237	1840.41995896	376.0	-0.932037978916	-0.0351208408807	-0.0057916953959	1122.62877848	345.101606748	1823.26654597	355.536160743	6.35222973826	0.0925981011408
1061.75318272	402.666776237	1840.41995896	376.0	-6.11377629219	-0.103777053816	-0.0171136302468	1070.43932355	345.342770854	1727.90079983	312.118705432	5.61914630165	0.0819117536684
1061.75318272	402.666776237	1840.41995896	376.0	3.68059685504	0.0695057513121	0.0114620302296	1218.42300329	327.265756026	1908.15839809	362.469638769	7.78275477282	0.113451235755
1061.75318272	402.666776237	1840.41995896	376.0	6.31514514142	-0.00727152410934	-0.00119912996526	1173.50243893	476.725127597	1956.64515058	306.417584054	10.0642858583	0.146709706389
1061.75318272	402.666776237	1840.41995896	376.0	-5.11939077147	-0.369217277321	-0.0608867541756	885.439658335	440.131454132	1746.20166942	420.630556957	5.48179791833	0.0799095906462
1061.75318272	402.666776237	1840.41995896	376.0	-8.02908151589	-0.253081809909	-0.0417351269639	957.856430716	328.076150604	1692.65114022	406.7185589	4.84947657863	0.0706920784057
1061.75318272	402.666776237	1840.41995896	376.0	17.2895488977	0.0580256164966	0.00956886815578	1229.57525424	466.251546036	2158.62026769	462.79346741	11.8945155045	0.173389438842
1061.75318272	402.666776237	1840.41995896	376.0	3.42078981318	-0.11746583779	-0.0193710154667	1057.73108074	393.582118012	1903.37685744	452.063658688	6.76255955321	0.0985795853238
1061.75318272	402.666776237	1840.41995896	376.0	4.14553018734	0.026887997529	0.00443403653182	1195.72839176	416.87985205	1916.71512393	304.106880122	9.07199939916	0.132244889201
1061.75318272	402.666776237	1840.41995896	376.0	9.78772640411	0.0765695003813	0.0126268965009	1250.39844634	453.756682727	2020.55522923	316.400100164	11.295364145	0.164655454008
1061.75318272	402.666776237	1840.41995896	376.0	11.0304621565	0.0480766546193	0.00792820821559	1205.02721045	382.528358293	2043.42678605	455.871217315	9.2710910478	0.135147099822
1061.75318272	402.666776237	1840.41995896	376.0	3.13529736141	-0.0613387968159	-0.0101152369419	1115.93161304	441.428637767	1898.12259737	340.762346568	8.16703894091	0.119053045786
1061.75318272	402.666776237	1840.41995896	376.0	2.65798559286	-0.194328184281	-0.0320462045319	1002.47534988	430.359914023	1889.33805632	456.502792411	6.65116044248	0.0969556915813
1061.75318272	402.666776237	1840.41995896	376.0	-6.7382856721	-0.326256013756	-0.0538021130864	915.596368281	458.583994569	1716.40720456	342.226841708	5.52867856298	0.0805929819676
1061.75318272	402.666776237	1840.41995896	376.0	7.18605475366	-0.0364761186786	-0.00601519107496	1127.06418646	396.845449664	1972.67354491	448.763908786	7.93718971884	0.115702474036
[truncated: 1 more rows]
