# Supplementary material for: Optimization of nutritional strategies using a mechanistic computational model in prediabetes: Application to the J-DOIT1 study data
Source: PLoS One. 2023 Nov 30;18(11):e0287069. doi: 10.1371/journal.pone.0287069 (PMC10688723; doi:10.1371/journal.pone.0287069)
Supplement: S1 File — (ZIP) [file pone.0287069.s011.zip › improved_intervention_T0711032.csv]

baseline_carb	baseline_fat	baseline_kcal	baseline_protein	diet_change_percent	hba1c_change	hba1c_percent_change	random_carb_kcal	random_fat_kcal	random_total_kcal	random_protein_kcal	weight_change	weight_percent_change
718.020357352	585.245878152	1679.2662355	376.0	-5.61127508247	-0.0125383949925	-0.00217756078368	741.567041231	492.201401281	1585.03798766	351.269545151	0.157316411859	0.00269839471456
718.020357352	585.245878152	1679.2662355	376.0	-10.0262659594	-0.133763913883	-0.0232309680241	685.99318744	482.741763264	1510.89853657	342.163585862	-0.649519627058	-0.0111409884573
718.020357352	585.245878152	1679.2662355	376.0	3.84677380962	0.12585948625	0.0218581949027	692.145809234	662.197163877	1743.86380925	389.520836134	2.77765605236	0.0476441861468
718.020357352	585.245878152	1679.2662355	376.0	-7.99139034144	-0.20826495576	-0.0361696692879	638.572359024	524.957220667	1545.06951575	381.539936061	-0.485475728628	-0.00832719946189
718.020357352	585.245878152	1679.2662355	376.0	3.38842304843	0.0913446184984	0.0158639490272	732.359400185	589.752171109	1736.16687967	414.055308378	1.73717820356	0.0297972247609
718.020357352	585.245878152	1679.2662355	376.0	-7.38044091353	-0.107946327374	-0.0187471912772	678.587461637	531.116372299	1555.32898321	345.625149275	-0.0832120989106	-0.00142730872917
718.020357352	585.245878152	1679.2662355	376.0	5.87282775716	0.173943835703	0.0302090718484	675.857649228	714.1108061	1777.8866491	387.918193771	3.9905484502	0.0684485154408
718.020357352	585.245878152	1679.2662355	376.0	-3.20155033823	-0.0443683694337	-0.00770551744245	734.974240132	469.928830153	1625.50368166	420.600611377	0.0757482671963	0.00129928417146
718.020357352	585.245878152	1679.2662355	376.0	-8.49298806143	-0.350878765467	-0.0609376112308	591.405286536	508.728743379	1536.6463546	436.512324688	-1.17562289694	-0.0201650582665
718.020357352	585.245878152	1679.2662355	376.0	10.4223554063	0.297920527859	0.0517402792391	719.126033152	690.362793873	1854.28533079	444.79650376	4.5638213249	0.0782816693807
718.020357352	585.245878152	1679.2662355	376.0	15.7953037716	0.696248738989	0.120918502777	833.875727001	659.691613478	1944.51143854	450.944098057	6.7077763604	0.115056198292
718.020357352	585.245878152	1679.2662355	376.0	12.8747666335	0.473894485865	0.0823019252978	754.803866011	706.917340197	1895.46784448	433.746638272	6.03235903686	0.103470995487
718.020357352	585.245878152	1679.2662355	376.0	-12.4782616428	-0.400462564516	-0.0695488997075	565.551764874	531.946366037	1469.72300096	372.224870047	-1.39728446446	-0.0239671434727
718.020357352	585.245878152	1679.2662355	376.0	5.79267404581	0.414716040931	0.0720243211065	734.723905953	715.936388357	1776.54065489	325.880360578	5.37686456225	0.0922275225086
718.020357352	585.245878152	1679.2662355	376.0	6.07843982773	0.229723621157	0.0398964260433	764.252897357	593.612366937	1781.33942318	423.474158882	2.64739375504	0.0454098414244
718.020357352	585.245878152	1679.2662355	376.0	-8.26387697824	-0.415302444999	-0.0721261627299	562.720924338	526.497808166	1540.49373966	451.275007161	-1.24882747415	-0.0214207113919
718.020357352	585.245878152	1679.2662355	376.0	0.677636147565	0.191836749057	0.0333165594056	722.946991083	637.918282026	1690.64555053	329.780277421	2.57534951591	0.044174091182
718.020357352	585.245878152	1679.2662355	376.0	-2.223301832	0.124462274528	0.0216155391677	759.556141846	564.125062331	1641.93107853	318.249874349	1.28711122356	0.0220773794778
718.020357352	585.245878152	1679.2662355	376.0	-4.94041691253	-0.237170038752	-0.0411896559138	596.534649617	624.456556825	1596.3034824	375.312275957	0.299166432257	0.00513149969567
718.020357352	585.245878152	1679.2662355	376.0	4.80782683899	0.0536982857725	0.00932585720259	714.492449398	600.209979128	1760.00244827	445.300019746	1.72015459702	0.0295052246487
718.020357352	585.245878152	1679.2662355	376.0	15.3494543521	0.79453539553	0.137988085365	864.017041737	648.781332983	1937.02443977	424.226065053	7.10153404596	0.121810189468
718.020357352	585.245878152	1679.2662355	376.0	8.63984229934	0.0954048002486	0.0165690865315	660.729268354	705.01843323	1824.35219004	458.604488454	3.55019557165	0.0608952928241
718.020357352	585.245878152	1679.2662355	376.0	5.9864321849	0.817525308912	0.141980776122	889.133883112	607.466558999	1779.7943699	283.193927786	5.88256143033	0.100901568273
718.020357352	585.245878152	1679.2662355	376.0	-19.3960409917	-0.498201503988	-0.0865233594977	559.366869824	467.201921364	1353.55506811	326.986276917	-2.918412022	-0.0500585252487
718.020357352	585.245878152	1679.2662355	376.0	-9.97627863626	-0.470641660785	-0.0817370025677	548.18436811	517.33951293	1511.73795681	446.214075766	-1.65152744592	-0.0283280865509
718.020357352	585.245878152	1679.2662355	376.0	-15.6426833083	-0.36818184411	-0.0639426613599	591.789899165	490.995337044	1416.58393638	333.798700172	-1.87823133205	-0.0322166609272
718.020357352	585.245878152	1679.2662355	376.0	1.64356659727	-0.17245453359	-0.029950422645	625.14056129	613.55067849	1706.86609443	468.17485465	0.77620891682	0.0133140466007
718.020357352	585.245878152	1679.2662355	376.0	3.18558579909	0.243449150744	0.0422801581702	822.2616275	530.345756846	1732.76070223	380.153317886	2.08950383787	0.0358405461041
718.020357352	585.245878152	1679.2662355	376.0	-3.11992961939	-0.312293167816	-0.0542363959389	563.562123688	650.493849389	1626.87431083	412.818337757	0.409532785923	0.00702457608788
718.020357352	585.245878152	1679.2662355	376.0	7.23400140221	0.530314928907	0.0921005434018	828.694953919	600.465318076	1800.74437853	371.584106532	4.3684552086	0.0749306210737
718.020357352	585.245878152	1679.2662355	376.0	-6.89079684437	-0.0789746314529	-0.0137156358897	718.235486164	466.991212774	1563.55141074	378.324711801	-0.314146475672	-0.0053884472671
718.020357352	585.245878152	1679.2662355	376.0	-1.86678125465	-0.342106512067	-0.0594141215816	545.104869648	696.867805595	1647.9180082	405.945332961	0.736942825491	0.0126405287391
718.020357352	585.245878152	1679.2662355	376.0	-8.14874635415	-0.128131954297	-0.022252857641	643.743922607	605.592932423	1542.42708936	293.090234331	0.166435051925	0.00285480363508
718.020357352	585.245878152	1679.2662355	376.0	-0.301111841271	0.157864873413	0.0274166157368	772.5633174	559.620712782	1674.20976602	342.02573584	1.57141687532	0.0269539772782
718.020357352	585.245878152	1679.2662355	376.0	11.1667432684	0.459957977864	0.0798815522515	760.149282319	688.932273889	1866.78558482	417.704028608	5.53093288414	0.0948702038445
718.020357352	585.245878152	1679.2662355	376.0	0.368979710139	-0.110425260947	-0.0191777111753	654.29459251	602.994621308	1685.46238719	428.173173374	0.820681644106	0.0140768721116
718.020357352	585.245878152	1679.2662355	376.0	-9.5242122507	-0.095895568729	-0.0166543189873	675.599636018	549.840840555	1519.32935498	293.888878408	-0.146489966903	-0.00251269239972
718.020357352	585.245878152	1679.2662355	376.0	9.6586733082	0.263654777023	0.0457892978505	699.741511491	711.566244088	1841.46107517	430.153319587	4.688317218	0.0804171049399
718.020357352	585.245878152	1679.2662355	376.0	-5.48340095901	0.0292944168404	0.00508760278576	793.727895323	471.202024865	1587.18533464	322.255414454	0.301159061672	0.00516567858785
718.020357352	585.245878152	1679.2662355	376.0	-7.49588107209	0.0154262643943	0.00267910114524	806.535011289	460.324564477	1553.39043561	286.530859841	0.108105891271	0.00185430345234
718.020357352	585.245878152	1679.2662355	376.0	15.3349403953	0.873161629857	0.151643214633	864.68343422	691.75307887	1936.7807118	380.344198706	8.39227952988	0.143949906173
718.020357352	585.245878152	1679.2662355	376.0	4.44039752099	0.430288067097	0.0747287369046	805.663245386	600.113409896	1753.8323318	348.055676514	3.64410088739	0.0625060186516
718.020357352	585.245878152	1679.2662355	376.0	8.28261192973	0.334473940879	0.0580885621534	786.040071082	597.595829404	1818.35334106	434.717440572	3.36500465714	0.0577187762802
718.020357352	585.245878152	1679.2662355	376.0	-14.8292361735	-0.215736782093	-0.0374673119301	640.943941276	505.004823181	1430.24387946	284.295115003	-1.20496746001	-0.0206683955404
718.020357352	585.245878152	1679.2662355	376.0	0.879158991529	-0.00930781494219	-0.00161650137933	745.623198274	489.772278303	1694.02965561	458.634179028	0.556629385209	0.00954767384577
718.020357352	585.245878152	1679.2662355	376.0	1.62200671418	-0.0217970444427	-0.00378552352253	669.613609833	636.519390103	1706.50404659	400.371046656	1.53441753588	0.0263193402381
718.020357352	585.245878152	1679.2662355	376.0	2.46322496253	0.00698370767817	0.00121287038523	804.318010734	458.083330523	1720.6303406	458.228999347	0.770082958272	0.0132089701247
718.020357352	585.245878152	1679.2662355	376.0	-2.62806933762	0.036295640916	0.00630351526849	757.642233257	520.897420639	1635.13395447	356.594300576	0.664211828174	0.011392998768
718.020357352	585.245878152	1679.2662355	376.0	-6.30889323917	-0.0481755377482	-0.00836671374578	719.153921629	501.287074172	1573.3231215	352.882125704	0.0298053428614	0.000511240872409
718.020357352	585.245878152	1679.2662355	376.0	12.5971788381	0.628039801208	0.109072560126	843.824405781	612.530727306	1890.80640636	434.451273271	5.39109263725	0.0924715718225
718.020357352	585.245878152	1679.2662355	376.0	-15.10119032	-0.156813784303	-0.0272340716052	689.813230817	443.807976389	1425.6770453	292.055838096	-1.42319935469	-0.0244116527392
718.020357352	585.245878152	1679.2662355	376.0	-5.09312034322	-0.021339292638	-0.00370602511949	715.546878655	543.42403576	1593.73918525	334.768270831	0.39912980184	0.00684613725283
718.020357352	585.245878152	1679.2662355	376.0	-2.54126147022	0.157503979022	0.0273539386978	758.490131113	575.446262093	1636.59168968	302.655296472	1.49411909926	0.0256281149102
718.020357352	585.245878152	1679.2662355	376.0	-6.41171252662	-0.115820065132	-0.0201146344446	656.912869237	582.62130426	1571.59651193	332.06233843	0.239998320506	0.00411660927111
718.020357352	585.245878152	1679.2662355	376.0	1.80128153044	-0.0755250601927	-0.0131165439723	683.332911856	561.74199207	1709.51454805	464.439644125	0.759070932703	0.013020084609
718.020357352	585.245878152	1679.2662355	376.0	21.109372744	0.99874077068	0.173452721549	892.719285302	709.163473158	2033.74880452	431.86604606	9.94416483109	0.170568865027
718.020357352	585.245878152	1679.2662355	376.0	-10.6671083898	-0.149645042016	-0.0259890659979	672.749111341	497.638888344	1500.13708601	329.749086326	-0.66499761645	-0.0114064771261
718.020357352	585.245878152	1679.2662355	376.0	-6.27675241884	0.0168642778057	0.00292884296729	788.774362452	461.355262569	1573.86285145	323.733226426	0.147726241802	0.00253389780107
718.020357352	585.245878152	1679.2662355	376.0	0.225296827727	0.355913828574	0.0618120577585	798.966769	583.90609999	1683.04956906	300.176700072	2.75098649609	0.0471867323514
718.020357352	585.245878152	1679.2662355	376.0	3.17644709116	-0.0467912647959	-0.00812630510522	692.223467441	575.8105815	1732.60723899	464.573190053	1.00308312815	0.0172055425069
718.020357352	585.245878152	1679.2662355	376.0	14.9111343089	0.852080045206	0.147981946024	857.201084381	696.092889106	1929.66387928	376.369905796	8.31194160003	0.142571897085
718.020357352	585.245878152	1679.2662355	376.0	0.965426626605	0.144320218789	0.0250642964205	718.661033079	627.17199467	1695.47831887	349.645291124	2.22783932316	0.0382133674641
718.020357352	585.245878152	1679.2662355	376.0	1.7750652694	0.453182954988	0.0787049244509	819.890784168	585.660617391	1709.07430723	303.522905672	3.37554635412	0.0578995944104
718.020357352	585.245878152	1679.2662355	376.0	4.10052020548	0.245531864061	0.0426418659362	846.008085351	510.177652865	1748.12488679	391.939148579	2.12914827972	0.0365205536831
718.020357352	585.245878152	1679.2662355	376.0	4.16334408835	-0.0856269322478	-0.014870950373	618.763309118	696.80822356	1749.17986705	433.608334369	2.17438836713	0.0372965414602
718.020357352	585.245878152	1679.2662355	376.0	4.6202373257	0.243100147893	0.0422195463517	706.157352655	688.482333597	1756.85232091	362.212634663	3.86367783167	0.0662723470269
718.020357352	585.245878152	1679.2662355	376.0	-8.87313117516	-0.113198201375	-0.0196592916595	661.978886499	567.652675179	1530.26273965	300.63117797	-0.0414860006617	-0.000711595208605
718.020357352	585.245878152	1679.2662355	376.0	-9.680235902	-0.198117389018	-0.0344073270263	671.034893396	454.088844092	1516.70930248	391.585564997	-1.07380451484	-0.0184186023129
718.020357352	585.245878152	1679.2662355	376.0	12.5746862327	0.470905100508	0.0817827545169	752.496829301	710.205180741	1890.42869563	427.726685588	6.05803374697	0.103911385025
718.020357352	585.245878152	1679.2662355	376.0	-5.08356298155	-0.163566826195	-0.0284068819373	604.81226942	680.565672013	1593.89967879	308.521737361	0.909716130307	0.0156040502626
718.020357352	585.245878152	1679.2662355	376.0	6.8238045127	0.57954845693	0.100650999814	792.796271596	681.195833535	1793.85608066	319.863975532	5.79303942668	0.0993660279018
718.020357352	585.245878152	1679.2662355	376.0	-8.15890800294	-0.110561287697	-0.0192013351332	681.782485132	519.409789602	1542.25644822	341.06417349	-0.215252921659	-0.00369215989124
718.020357352	585.245878152	1679.2662355	376.0	-7.17419378037	0.0107169979605	0.00186123618627	755.400392185	489.579011225	1558.79242168	313.813018271	0.0928104689779	0.00159194629465
718.020357352	585.245878152	1679.2662355	376.0	-1.16049095264	0.0659378122395	0.0114515130669	642.130736881	724.671440433	1659.77850277	292.976325456	3.04620379033	0.0522504938307
718.020357352	585.245878152	1679.2662355	376.0	1.98432799279	0.343847819047	0.0597165368265	719.588930465	708.139323461	1712.58838549	284.860131563	4.51665898939	0.0774727099381
718.020357352	585.245878152	1679.2662355	376.0	-9.63867501234	-0.332048580369	-0.057667346365	568.750673189	596.154069052	1517.40722047	352.502478231	-0.461543759596	-0.00791670256596
718.020357352	585.245878152	1679.2662355	376.0	-6.21588163116	-0.232908126195	-0.0404494835351	597.20883254	627.246925723	1574.88503403	350.42927577	0.235119419213	0.00403292314259
718.020357352	585.245878152	1679.2662355	376.0	-22.8637617304	-0.576850469178	-0.100182436467	542.546605295	450.621769439	1295.3228046	302.154429867	-3.73098731508	-0.0639963518881
718.020357352	585.245878152	1679.2662355	376.0	3.65072784591	0.367764120109	0.0638701146421	747.784365344	667.707845277	1740.57167557	325.079464949	4.14795082587	0.0711483846633
718.020357352	585.245878152	1679.2662355	376.0	-1.92284777502	-0.268094897419	-0.0465604198365	562.574140697	713.542085622	1646.97650206	370.860275739	1.1571298061	0.0198478525918
718.020357352	585.245878152	1679.2662355	376.0	5.64473443374	0.387944831304	0.0673749272844	878.849988013	508.67637333	1774.05635493	386.52999359	2.90034105687	0.0497485601521
718.020357352	585.245878152	1679.2662355	376.0	8.82806926044	0.280080594655	0.0486419928196	829.395517403	531.310053017	1827.51302184	466.807451422	2.59024919861	0.0444296603535
718.020357352	585.245878152	1679.2662355	376.0	2.31190661561	0.0523162288289	0.0090858334194	694.196735267	629.230953422	1718.0893027	394.661614006	1.87204003348	0.032110463696
718.020357352	585.245878152	1679.2662355	376.0	0.354887545507	0.479826919701	0.0833322194688	851.878557212	550.668678585	1685.22574223	282.678506432	3.03610297614	0.0520772380127
718.020357352	585.245878152	1679.2662355	376.0	11.8250760642	0.432863542791	0.0751760234093	771.000159559	656.620883678	1877.84074517	450.219701937	4.88071084927	0.0837171672259
718.020357352	585.245878152	1679.2662355	376.0	12.6147388402	0.533462808213	0.0926472400508	822.618806513	611.161683229	1891.10128554	457.320795803	4.84167094732	0.0830475291135
718.020357352	585.245878152	1679.2662355	376.0	-4.38184843687	-0.246518649783	-0.0428132424077	576.379010934	692.990392556	1605.68333421	336.313930723	0.786605488183	0.0134923754405
718.020357352	585.245878152	1679.2662355	376.0	-17.0800008753	-0.436032883944	-0.0757264473679	566.41761701	497.448136362	1392.44754778	328.581794409	-2.18879895188	-0.0375437213015
718.020357352	585.245878152	1679.2662355	376.0	14.7924616595	0.855386103189	0.148556113788	882.65858568	642.091403983	1927.67104955	402.921059889	7.33096712722	0.125745576796
718.020357352	585.245878152	1679.2662355	376.0	9.38825428743	0.797534623579	0.13850896554	884.523274383	610.148899464	1836.92001986	342.247846009	6.10678464919	0.104747592611
718.020357352	585.245878152	1679.2662355	376.0	-17.0750018157	-0.532253215348	-0.092437168348	549.405962295	467.493719161	1392.5314953	375.631813845	-2.88267142973	-0.0494454790691
718.020357352	585.245878152	1679.2662355	376.0	2.41330193091	-0.0624284569401	-0.010842038371	668.688368799	618.059305145	1719.79199999	433.044326047	1.19134312309	0.0204347019397
718.020357352	585.245878152	1679.2662355	376.0	-1.41059359297	0.0123491094268	0.0021446872919	737.504332597	536.361349399	1655.57861358	381.712931581	0.736793118971	0.0126379608743
718.020357352	585.245878152	1679.2662355	376.0	5.64840120442	0.488973633257	0.0849207421426	856.78615392	550.446334879	1774.11792978	366.885440977	3.53344746699	0.0606080183017
718.020357352	585.245878152	1679.2662355	376.0	8.73656985803	0.643827869292	0.11181449623	830.169302669	641.424551236	1825.97650327	354.382649367	5.66424927993	0.0971569344756
718.020357352	585.245878152	1679.2662355	376.0	-11.1622352176	-0.31863019404	-0.0553369562418	562.779615232	636.435433621	1491.82258837	292.607539514	-0.30089312416	-0.00516111705248
718.020357352	585.245878152	1679.2662355	376.0	8.95358345667	0.177474309628	0.0308222142459	715.101479801	645.859732656	1829.62073936	468.659526903	3.12787770885	0.0536514186768
718.020357352	585.245878152	1679.2662355	376.0	4.41878945593	0.391960571242	0.0680723465165	789.976470075	610.174248835	1753.46947486	353.318755945	3.5626131104	0.0611082866278
718.020357352	585.245878152	1679.2662355	376.0	-1.48168808602	-0.0941859571581	-0.016357408329	674.780040905	561.343640228	1654.38474776	418.261066627	0.521580547196	0.00894649309085
718.020357352	585.245878152	1679.2662355	376.0	2.839460074	0.55328036698	0.0960889834977	827.347327831	607.537773013	1726.9483298	292.063228953	4.21571105907	0.0723106528143
718.020357352	585.245878152	1679.2662355	376.0	5.55372357319	-0.115424703894	-0.0200459714994	605.587484341	707.724326594	1772.52804028	459.216229347	2.26757480325	0.038894936591
718.020357352	585.245878152	1679.2662355	376.0	-0.287209877054	0.00962253056982	0.00167115848729	794.822150383	458.212352625	1674.44321701	421.408714006	0.563909728261	0.00967255108509
718.020357352	585.245878152	1679.2662355	376.0	-11.8085902355	-0.206518730411	-0.035866399863	628.800729008	549.837124434	1480.96856679	302.330713347	-0.623254665096	-0.0106904745299
718.020357352	585.245878152	1679.2662355	376.0	6.7308302684	0.353052248741	0.0613150831437	794.142012811	592.349929374	1792.29479557	405.802853386	3.31659196986	0.0568883699804
718.020357352	585.245878152	1679.2662355	376.0	6.64982136991	0.295143894332	0.0512580573692	700.510283437	725.861571904	1790.93444049	364.56258515	4.93989672578	0.0847323623633
718.020357352	585.245878152	1679.2662355	376.0	3.07159394944	0.0946513847172	0.0164382397911	733.878477076	588.883639895	1730.84647559	408.084358617	1.7273521213	0.0296286813259
718.020357352	585.245878152	1679.2662355	376.0	12.7759368028	0.813933934148	0.14135705699	894.959171398	599.961232731	1893.8082285	398.887824372	6.28070529393	0.107730794064
718.020357352	585.245878152	1679.2662355	376.0	-12.5323891383	-0.340969661232	-0.05921668309	556.041507749	630.560874778	1468.8140562	282.211673675	-0.508193453855	-0.00871686884828
718.020357352	585.245878152	1679.2662355	376.0	-4.83347438664	0.0457760329672	0.00794998835832	791.350628975	485.661614499	1598.09933213	321.087088654	0.433687269387	0.00743888969788
718.020357352	585.245878152	1679.2662355	376.0	5.32471716159	0.270377117214	0.0469567761748	751.536536711	625.063012804	1768.68241293	392.08286342	3.16471965605	0.0542833560214
718.020357352	585.245878152	1679.2662355	376.0	-2.18056890782	-0.070369871164	-0.0122212350059	720.328320711	472.649719235	1642.64867809	449.670638147	0.0342525192531	0.000587521771065
718.020357352	585.245878152	1679.2662355	376.0	-21.4698076981	-0.513897008932	-0.08924922003	557.491991829	459.181616521	1318.731004	302.057395652	-3.24960522072	-0.0557393691376
718.020357352	585.245878152	1679.2662355	376.0	7.47812715518	0.245173687898	0.0425796609756	847.340491932	508.842085985	1804.84389987	448.661321952	2.31812872277	0.0397620707165
718.020357352	585.245878152	1679.2662355	376.0	2.42587866015	0.20473560919	0.0355567226797	695.282913917	690.151994479	1720.00319676	334.568288362	3.51730436717	0.0603311212207
718.020357352	585.245878152	1679.2662355	376.0	-5.15833851109	-0.242886657288	-0.0421824691365	615.987124944	550.472859535	1592.64399857	426.184014095	-0.245440045369	-0.00420994932023
718.020357352	585.245878152	1679.2662355	376.0	-7.47644602029	-0.138453042506	-0.024045335621	681.089016351	491.402896462	1553.71680187	381.224889056	-0.426939750281	-0.00732315180585
718.020357352	585.245878152	1679.2662355	376.0	1.33879962421	0.126087407438	0.0218977782977	758.170461796	567.96951514	1701.74824555	375.608268619	1.6009490469	0.0274605325369
718.020357352	585.245878152	1679.2662355	376.0	12.3267945276	0.880326449518	0.152887538992	853.089928145	723.790345447	1886.26593393	309.385660335	8.85199187784	0.15183519516
718.020357352	585.245878152	1679.2662355	376.0	-9.32760027136	-0.0581681460817	-0.0101021441615	694.223933802	545.775332974	1522.63099356	282.631726789	-0.0649051668033	-0.00111329617158
718.020357352	585.245878152	1679.2662355	376.0	15.6785600599	0.730713615528	0.126904066608	820.408256925	707.604843426	1942.5510008	414.537900452	7.80164097022	0.133818884566
718.020357352	585.245878152	1679.2662355	376.0	4.10606598559	0.0979543623858	0.0170118725922	749.498003308	569.686976834	1748.21801521	429.033035066	1.64507639782	0.0282174339249
718.020357352	585.245878152	1679.2662355	376.0	-5.55103236696	-0.203951626673	-0.0354205673277	622.604422653	576.769381697	1586.04962324	386.675818894	0.038074516398	0.000653079183498
718.020357352	585.245878152	1679.2662355	376.0	3.93305849914	-0.158277952228	-0.0274883557187	605.085496453	685.419925406	1745.3127589	454.807337044	1.6151032612	0.0277033149434
718.020357352	585.245878152	1679.2662355	376.0	-10.4169300968	-0.296639731387	-0.0515178415052	612.566837957	504.232509422	1504.33824561	387.538898234	-1.11879290702	-0.0191902728476
718.020357352	585.245878152	1679.2662355	376.0	0.519344533939	0.0119890515279	0.00208215552759	767.245641356	476.018586306	1687.98741291	444.723185246	0.572748465934	0.00982415893541
718.020357352	585.245878152	1679.2662355	376.0	6.58895875327	0.271163507831	0.0470933497448	693.785140133	727.424392934	1789.91239512	368.702862051	4.82736986938	0.0828022276052
718.020357352	585.245878152	1679.2662355	376.0	0.795222644642	0.352279603982	0.061180896836	789.28574277	596.317087032	1692.62014087	307.01731107	2.91146654216	0.0499393918038
718.020357352	585.245878152	1679.2662355	376.0	-10.2816403306	-0.0213026018945	-0.00369965298619	737.333806027	483.835448745	1506.61012098	285.440866204	-0.320439260072	-0.00549638524994
718.020357352	585.245878152	1679.2662355	376.0	-6.56588364192	-0.337203988549	-0.0585626933917	546.750963526	692.785819651	1569.00756844	329.470785267	0.39115467073	0.00670934255112
718.020357352	585.245878152	1679.2662355	376.0	3.04972934421	-0.0126789417618	-0.0022019697398	709.493721563	574.480252119	1730.47931066	446.505336973	1.10247287833	0.0189103409662
718.020357352	585.245878152	1679.2662355	376.0	9.32911942609	0.723334797736	0.125622576891	808.365773751	728.831187569	1835.9269881	298.730026777	7.71743461687	0.13237452173
718.020357352	585.245878152	1679.2662355	376.0	-0.904986864994	-0.085138176188	-0.0147860674172	651.89359728	635.283600578	1664.06909664	376.891898786	1.05525570193	0.0181004408564
718.020357352	585.245878152	1679.2662355	376.0	-2.19177506354	0.0409050481961	0.00710403754708	774.259018487	498.084044696	1642.4604969	370.11743372	0.628211927097	0.0107755047529
718.020357352	585.245878152	1679.2662355	376.0	-7.80137835884	-0.0769695525034	-0.013367410994	730.529328943	439.366090092	1548.26032282	378.364903784	-0.543946018965	-0.00933012039391
718.020357352	585.245878152	1679.2662355	376.0	19.673244488	0.804438594305	0.139707987896	833.597454938	723.508292367	2009.63238762	452.526640313	8.82807540389	0.151424964046
718.020357352	585.245878152	1679.2662355	376.0	1.13583638854	-0.0802949571733	-0.0139449387241	675.434380688	578.608387599	1698.33995247	444.29718418	0.808856655602	0.0138740421201
718.020357352	585.245878152	1679.2662355	376.0	-19.4230949618	-0.456710168858	-0.07931750067	563.650509486	486.54031028	1353.10075992	302.909940154	-2.57241897009	-0.0441238245299
718.020357352	585.245878152	1679.2662355	376.0	11.7339584866	0.385012440216	0.0668656547788	741.202487789	689.516488664	1876.31063846	445.591662005	5.13029489175	0.087998197114
718.020357352	585.245878152	1679.2662355	376.0	-4.05540816636	-0.148111721215	-0.0257227720068	694.01037126	448.068251983	1611.16513545	469.086512211	-0.586533267016	-0.0100606049231
718.020357352	585.245878152	1679.2662355	376.0	6.99716140748	0.264216873375	0.0458869179185	707.6270797	696.120140874	1796.76720446	393.019983889	4.26580571381	0.0731699093278
718.020357352	585.245878152	1679.2662355	376.0	-15.6891083401	-0.379074658071	-0.0658344317595	565.537518219	549.515510227	1415.8043365	300.751308051	-1.44273488535	-0.0247467390282
718.020357352	585.245878152	1679.2662355	376.0	-3.900342286	-0.00834062112435	-0.00144852746168	744.430976624	492.885663091	1613.76910443	376.45246471	0.299737513748	0.00514129526155
718.020357352	585.245878152	1679.2662355	376.0	-3.18039416353	-0.200727543474	-0.0348606362408	610.530419137	625.518899785	1625.85895016	389.809631238	0.508915089291	0.0087292468146
718.020357352	585.245878152	1679.2662355	376.0	-7.68179090785	-0.263151193857	-0.0457018398501	581.100311207	646.857327058	1550.26851451	322.310876241	0.170061857288	0.00291701298951
718.020357352	585.245878152	1679.2662355	376.0	-9.49543277375	-0.0534236275806	-0.00927815692612	733.806557721	457.794279216	1519.81263902	328.211802082	-0.466727635677	-0.00800561982294
718.020357352	585.245878152	1679.2662355	376.0	-1.47357876637	-0.0448103888086	-0.00778228357218	717.008759148	512.81316216	1654.52092483	424.699003519	0.416815411091	0.00714949247155
718.020357352	585.245878152	1679.2662355	376.0	-11.1507143641	-0.475212727567	-0.0825308661978	549.058743906	511.348906806	1492.01605417	431.608403458	-1.79759549472	-0.0308335419334
718.020357352	585.245878152	1679.2662355	376.0	-6.48842063353	-0.217742689537	-0.0378156807116	657.675470916	467.421780857	1570.30837859	445.211126814	-0.866484319544	-0.0148625097692
718.020357352	585.245878152	1679.2662355	376.0	3.20424398763	0.0209687421376	0.00364167109023	734.131976628	556.17826096	1733.07402289	442.763785303	1.13218434418	0.0194199715984
718.020357352	585.245878152	1679.2662355	376.0	23.1301607565	1.00339463248	0.174260964308	893.45339106	710.676107024	2067.68321531	463.553717221	10.1168924307	0.173531602585
718.020357352	585.245878152	1679.2662355	376.0	-9.07783958478	-0.254469301982	-0.0441940434147	652.945622324	444.254227455	1526.82514044	429.625290664	-1.36932355028	-0.0234875394559
718.020357352	585.245878152	1679.2662355	376.0	14.2474115445	0.810528236578	0.140765584678	835.079175239	723.035366224	1918.518207	360.403665541	8.53239229504	0.146353212608
718.020357352	585.245878152	1679.2662355	376.0	5.06128828147	0.0303385545357	0.00526893965539	714.820293651	590.288396782	1764.2587407	459.150050263	1.52267499048	0.026117924365
718.020357352	585.245878152	1679.2662355	376.0	-9.1433154198	-0.343452233687	-0.0596478349578	561.611735795	608.539518375	1525.72562685	355.574372684	-0.363446035624	-0.00623406579115
718.020357352	585.245878152	1679.2662355	376.0	1.76930818821	0.177209440489	0.0307762140481	807.981619721	527.706238144	1708.97763051	373.289772645	1.64981839935	0.0282987718586
718.020357352	585.245878152	1679.2662355	376.0	-4.24058343526	-0.242595641727	-0.0421319280526	629.616307662	512.898517462	1608.05554969	465.540724564	-0.488038673954	-0.00837116078824
718.020357352	585.245878152	1679.2662355	376.0	-12.934953296	-0.271116569131	-0.0470851978344	642.350305489	454.245902405	1462.05393223	365.457724332	-1.59973391983	-0.0274396898769
718.020357352	585.245878152	1679.2662355	376.0	5.79799965998	0.101745223623	0.0176702368224	840.800907728	492.61809271	1776.63008613	443.211085691	1.69665332347	0.0291021153255
718.020357352	585.245878152	1679.2662355	376.0	0.215013222661	0.191930668183	0.033332870473	757.729579318	588.849293067	1682.87687995	336.298007568	2.01232697099	0.0345167576499
718.020357352	585.245878152	1679.2662355	376.0	-12.369448392	-0.150912637159	-0.0262092110384	686.803227426	460.912417742	1471.55026514	323.834619971	-1.03951239579	-0.0178304012999
718.020357352	585.245878152	1679.2662355	376.0	-2.65175425412	-0.0169949209871	-0.0029515319533	729.099648761	518.118374599	1634.73622167	387.518198306	0.473461911817	0.0081211305629
718.020357352	585.245878152	1679.2662355	376.0	6.18499498986	0.459703340285	0.0798373289832	746.775026258	714.313935102	1783.12876804	322.039806676	5.63488669259	0.0966532880375
718.020357352	585.245878152	1679.2662355	376.0	11.8535310372	0.729635242229	0.126716783993	854.362217407	636.069036792	1878.31857993	387.887325729	6.28763721694	0.107849694973
718.020357352	585.245878152	1679.2662355	376.0	-16.6610660344	-0.436638029837	-0.0758315439106	550.198201987	539.130143352	1399.48257911	310.154233774	-1.78356518509	-0.0305928848214
718.020357352	585.245878152	1679.2662355	376.0	-9.34510655125	-0.0895972207186	-0.0155604759845	693.897299317	511.380882314	1522.33701652	317.058834886	-0.294138075255	-0.00504525000437
718.020357352	585.245878152	1679.2662355	376.0	3.94756135708	0.0637085977757	0.0110643622396	681.048046741	654.628542387	1745.5563005	409.879711371	2.3467964099	0.0402537977684
718.020357352	585.245878152	1679.2662355	376.0	10.3178505018	0.779716389969	0.13541444772	865.920994428	636.653013839	1852.53041521	349.956406945	6.48541362068	0.111242086118
718.020357352	585.245878152	1679.2662355	376.0	2.76707898534	0.0912085416795	0.0158403163736	730.585995125	592.050214346	1725.73285861	403.096649144	1.71973738046	0.0294980682754
718.020357352	585.245878152	1679.2662355	376.0	10.6890444202	0.223944777314	0.0388928060636	685.376615599	720.541493295	1858.76374935	452.845640457	4.67477675937	0.0801848500749
718.020357352	585.245878152	1679.2662355	376.0	-2.46308825513	0.0995938073357	0.0172965973143	867.066425799	483.700101069	1637.90442608	287.137899217	1.42079532512	0.0243704172406
718.020357352	585.245878152	1679.2662355	376.0	6.31036264178	0.302882765457	0.0526020780579	827.295887835	538.775025111	1785.23402469	419.163111739	2.60137611897	0.0446205166204
718.020357352	585.245878152	1679.2662355	376.0	-1.76125884758	0.0352971622578	0.00613010806839	635.073749152	723.172594896	1649.69001036	291.443666309	2.80897581716	0.0481814033817
718.020357352	585.245878152	1679.2662355	376.0	14.2242030954	0.876325145903	0.152192626937	886.128544034	645.724538063	1918.12847536	386.275393258	7.48942392993	0.128463532246
718.020357352	585.245878152	1679.2662355	376.0	-10.1916466676	-0.0776498108757	-0.0134855524272	690.149141109	532.20282343	1508.12135417	285.769389635	-0.248815455774	-0.00426784658274
718.020357352	585.245878152	1679.2662355	376.0	1.22508537232	0.0428625122283	0.00744399309279	705.295471933	608.993927911	1699.83868052	385.549280673	1.53854537434	0.0263901436421
718.020357352	585.245878152	1679.2662355	376.0	12.0025790016	0.811692304283	0.140967749962	860.29559978	664.486460075	1880.82149207	356.039432212	7.27029169619	0.124704831839
718.020357352	585.245878152	1679.2662355	376.0	-5.47841972586	-0.235681188192	-0.0409310851324	598.900037841	616.92789416	1587.26898281	371.441050808	0.218431850471	0.00374668697205
718.020357352	585.245878152	1679.2662355	376.0	-1.51064001175	-0.0442462349724	-0.0076843061779	851.436755677	467.352146995	1653.89856785	335.109665175	0.89586163419	0.0153664088197
718.020357352	585.245878152	1679.2662355	376.0	-2.84801407682	-0.17352712745	-0.030136701537	620.706251205	628.125281707	1631.44049673	382.608963817	0.611028500506	0.010480763302
718.020357352	585.245878152	1679.2662355	376.0	-2.11996529426	-0.0145486827553	-0.00252669030137	827.180788772	467.123461787	1643.66637411	349.362123554	0.682644993446	0.01170917656
718.020357352	585.245878152	1679.2662355	376.0	-7.52160835324	-0.26338369761	-0.0457422191056	601.696465504	569.651543558	1552.95840606	381.610397	-0.31411010397	-0.00538782339572
718.020357352	585.245878152	1679.2662355	376.0	2.04351975744	0.0105696245482	0.0018356416374	744.238291795	518.746856741	1713.58237281	450.59722427	0.847349836417	0.0145343025114
718.020357352	585.245878152	1679.2662355	376.0	1.9142967288	-0.0403472306501	-0.00700716058529	692.968827902	582.768575207	1711.41237412	435.674971009	0.997577945125	0.0171111139816
718.020357352	585.245878152	1679.2662355	376.0	19.5514857231	0.85580778526	0.148629347909	861.111704128	689.606003985	2007.58773379	456.870025678	8.47973205327	0.145449949456
718.020357352	585.245878152	1679.2662355	376.0	-9.86076172522	-0.110372059661	-0.0191684716326	667.795929079	553.317140517	1513.67779329	292.564723693	-0.195337674189	-0.00335056044921
718.020357352	585.245878152	1679.2662355	376.0	-3.33046351402	-0.0467312522899	-0.00811588264847	863.536205535	464.007202927	1623.33888623	295.795477765	0.86298665365	0.0148025155
718.020357352	585.245878152	1679.2662355	376.0	3.57177604972	0.367382440244	0.0638038277603	754.66470665	655.755411238	1739.24586471	328.825746827	3.96398399636	0.0679928644315
718.020357352	585.245878152	1679.2662355	376.0	5.05517614647	0.0913883702136	0.0158715474494	819.313155187	499.888005403	1764.15610168	444.954941087	1.43967405985	0.0246942377332
718.020357352	585.245878152	1679.2662355	376.0	-6.93165862775	-0.277040204046	-0.0481139638844	603.115519893	550.020755473	1562.86523261	409.728957241	-0.466954108905	-0.00800950444092
718.020357352	585.245878152	1679.2662355	376.0	2.65899212708	0.484760258185	0.0841889993375	870.268767865	532.948979052	1723.9177925	320.700045583	3.15861621257	0.0541786657387
718.020357352	585.245878152	1679.2662355	376.0	10.7838040193	0.464618996732	0.0806910379874	837.637186373	567.95874055	1860.3550153	454.75908838	3.87483718681	0.0664637596365
718.020357352	585.245878152	1679.2662355	376.0	3.61223363516	0.267391400898	0.0464382426013	770.713376339	596.630550076	1739.92525529	372.581328872	2.7174354044	0.046611241928
718.020357352	585.245878152	1679.2662355	376.0	-9.71694959213	-0.183083045694	-0.0317962913674	674.465386832	460.636883063	1516.09278188	380.990511987	-0.963770226683	-0.016531221727
718.020357352	585.245878152	1679.2662355	376.0	13.8522113687	0.998348084118	0.173384523119	890.021618499	713.086866863	1911.88174389	308.773258527	9.5338282911	0.16353050242
718.020357352	585.245878152	1679.2662355	376.0	4.27846282683	-0.0208597949657	-0.00362275008087	825.839804628	458.381682569	1751.11301715	466.891529956	0.993840270907	0.0170470029315
718.020357352	585.245878152	1679.2662355	376.0	2.67849427165	0.167641602639	0.0291145541228	758.631226809	580.922026586	1724.24528543	384.692032033	2.00206212318	0.0343406882192
718.020357352	585.245878152	1679.2662355	376.0	-7.67080145234	-0.0416056571502	-0.00722571329459	700.530638057	552.484476407	1550.45305672	297.437942258	0.160206323356	0.00274796438004
718.020357352	585.245878152	1679.2662355	376.0	9.93537014901	0.697637219494	0.121159642149	822.976647946	681.320442541	1846.10755179	341.810461301	6.72738849868	0.115392598605
718.020357352	585.245878152	1679.2662355	376.0	-10.8103627782	-0.45687103748	-0.079345438951	552.535997215	517.573260099	1497.73146343	427.622206121	-1.64054836929	-0.0281397661971
718.020357352	585.245878152	1679.2662355	376.0	3.57454818318	0.256605397285	0.0445650221057	752.426972328	618.550737352	1739.29241622	368.314706535	2.89760777574	0.0497016771139
718.020357352	585.245878152	1679.2662355	376.0	2.54430067694	0.375772955511	0.0652610204083	888.303302923	499.810006689	1721.9918177	333.878508089	2.66564613976	0.0457229183491
718.020357352	585.245878152	1679.2662355	376.0	-7.28392060183	-0.291321199983	-0.0505941646375	558.249184588	704.999741683	1556.94981622	293.700889945	0.516951761119	0.00886709710324
718.020357352	585.245878152	1679.2662355	376.0	16.3657716802	0.59536841761	0.10339847475	782.067050752	714.884196177	1954.09111351	457.139866581	7.12151897022	0.122152984052
718.020357352	585.245878152	1679.2662355	376.0	0.0474280285432	-0.0123874137197	-0.0021513396526	751.172204717	473.922307044	1680.06267837	454.968166613	0.412669398274	0.00707837732888
718.020357352	585.245878152	1679.2662355	376.0	-5.02556281304	-0.151661716708	-0.0263393047427	664.014933114	520.581514037	1594.87365604	410.277208889	-0.130721486538	-0.00224222103838
718.020357352	585.245878152	1679.2662355	376.0	6.74482734079	0.737110644449	0.128015047664	865.101603819	617.473807764	1792.52984368	309.954432098	5.66453654241	0.0971618617909
718.020357352	585.245878152	1679.2662355	376.0	-1.99389981436	-0.161765314663	-0.0280940108827	618.515284005	653.951666135	1645.78334915	373.316399011	0.858481995759	0.0147252486408
718.020357352	585.245878152	1679.2662355	376.0	-5.60437367379	-0.154863173832	-0.0268953063271	625.99435638	634.235540956	1585.15388069	324.923983352	0.47883715204	0.00821333022366
718.020357352	585.245878152	1679.2662355	376.0	-10.107918087	-0.298080499783	-0.0517680617893	566.353547992	654.126344724	1509.52737996	289.047487241	-0.0716226675147	-0.00122851916835
718.020357352	585.245878152	1679.2662355	376.0	-6.53930384974	-0.102946667727	-0.0178788933184	677.750278367	539.79273651	1569.45391392	351.910899041	0.0421459035878	0.000722914298248
718.020357352	585.245878152	1679.2662355	376.0	5.08871779687	0.0691453599301	0.0120085724088	688.91876522	644.256153666	1764.71935529	431.544436401	2.30758173285	0.0395811617984
718.020357352	585.245878152	1679.2662355	376.0	-12.8507238548	-0.220111285138	-0.038227038058	645.299447664	493.085227713	1463.46836879	325.083693415	-1.10893466358	-0.019021177763
718.020357352	585.245878152	1679.2662355	376.0	-19.17533248	-0.522299429885	-0.0907084803552	559.826578254	450.065751652	1357.26135162	347.369021716	-3.18531520269	-0.0546366244029
718.020357352	585.245878152	1679.2662355	376.0	11.9054890384	0.493925466328	0.0857807339923	830.732529189	585.89738211	1879.1910931	462.561181799	4.27613392832	0.0733470656659
718.020357352	585.245878152	1679.2662355	376.0	5.25534289099	0.165438829156	0.028731995338	759.052015275	579.861285119	1767.51743423	428.604133838	2.13844264269	0.0366799767186
718.020357352	585.245878152	1679.2662355	376.0	-10.9158631674	-0.237231127865	-0.0412002653465	608.541702718	576.140031044	1495.95983102	311.278097257	-0.462591070718	-0.00793466673615
718.020357352	585.245878152	1679.2662355	376.0	4.32437143032	0.162755490337	0.0282659760918	701.019719082	662.803873103	1751.88394483	388.060352646	3.01674997615	0.0517452826097
718.020357352	585.245878152	1679.2662355	376.0	-1.96838235877	0.215373644176	0.0374042452546	823.757615882	520.093867564	1646.21185517	302.360371721	1.49921959587	0.0257156019875
718.020357352	585.245878152	1679.2662355	376.0	1.71793891437	0.145059665999	0.0251927172628	845.63603974	496.464485655	1708.11500364	366.014478245	1.63203538596	0.0279937458999
718.020357352	585.245878152	1679.2662355	376.0	-0.410358655868	-0.231939581729	-0.0402812750484	600.222281098	618.970403696	1672.37522115	453.182536357	0.542441504995	0.00930431397934
718.020357352	585.245878152	1679.2662355	376.0	3.09481507839	-0.173612413252	-0.0301515132427	606.737584785	672.936755738	1731.23642017	451.562079644	1.32730674051	0.0227668394599
718.020357352	585.245878152	1679.2662355	376.0	-5.43102956268	0.0213838747215	0.00371376775296	722.764809242	571.466145873	1588.06478982	293.833834703	0.597570374352	0.0102499206578
718.020357352	585.245878152	1679.2662355	376.0	-7.74707952026	-0.350477022052	-0.060867839884	549.739723629	650.938225738	1549.17214488	348.494195516	0.0197901499048	0.000339453686189
718.020357352	585.245878152	1679.2662355	376.0	11.8904441599	0.958270311839	0.16642415975	891.459956857	679.928906396	1878.93844953	307.54958628	8.45984568544	0.145108845376
718.020357352	585.245878152	1679.2662355	376.0	-7.06823735123	-0.308897447472	-0.0536466563862	573.325303452	611.163214783	1560.57171222	376.083193984	-0.110935946976	-0.00190284643184
718.020357352	585.245878152	1679.2662355	376.0	6.53258532407	0.254929440612	0.0442739563412	700.637614912	705.079508647	1788.96573516	383.248611598	4.3346648493	0.0743510265746
718.020357352	585.245878152	1679.2662355	376.0	-0.359240038845	-0.0981760584911	-0.0170503748682	652.706079967	625.235829105	1673.23363883	395.291729755	0.945362163642	0.016215474505
718.020357352	585.245878152	1679.2662355	376.0	6.73598549824	0.292792598155	0.0508497044381	709.455986051	706.274664749	1792.3813656	376.650714804	4.58360846515	0.0786210714434
718.020357352	585.245878152	1679.2662355	376.0	5.47847805346	0.686924695203	0.119299182911	884.544968	568.463367091	1771.26446768	318.256132584	4.65668706212	0.0798745636726
718.020357352	585.245878152	1679.2662355	376.0	10.4824964458	0.467355632742	0.081166313432	743.522204507	727.614940205	1855.29525896	384.158114243	6.23775128041	0.106994018532
718.020357352	585.245878152	1679.2662355	376.0	-4.25020536575	-0.0366125104036	-0.00635854644035	714.004713381	529.228914291	1607.89397186	364.660344186	0.354812853011	0.00608598375663
718.020357352	585.245878152	1679.2662355	376.0	-9.95060923243	-0.229498522914	-0.0398573329132	610.979595814	578.80797242	1512.16901444	322.381446203	-0.343971206327	-0.00590002069172
718.020357352	585.245878152	1679.2662355	376.0	-3.14818620467	-0.015518862023	-0.00269518270632	802.476793506	441.379450442	1626.39980754	382.543563589	0.301391479556	0.00516966517249
718.020357352	585.245878152	1679.2662355	376.0	-4.57972654722	-0.157463774677	-0.0273469563524	677.521361621	480.037260644	1602.36043392	444.801811654	-0.4095917927	-0.00702558821098
718.020357352	585.245878152	1679.2662355	376.0	11.4723784799	0.65185330024	0.113208284168	865.121569238	587.739063386	1871.91801373	419.057381103	5.12724666062	0.087945911846
718.020357352	585.245878152	1679.2662355	376.0	-4.46726396003	-0.0801526353442	-0.0139202214908	681.623032156	558.841593852	1604.24898017	363.784354164	0.358732618342	0.00615321815337
718.020357352	585.245878152	1679.2662355	376.0	4.01731363414	0.0560925243975	0.00974166800929	803.942661136	494.43746349	1746.72762694	448.347502309	1.13849522327	0.0195282199531
718.020357352	585.245878152	1679.2662355	376.0	-12.0107722427	-0.290525066108	-0.050455898942	613.104300915	507.832621493	1477.57339261	356.636470201	-1.17861156282	-0.0202163218323
718.020357352	585.245878152	1679.2662355	376.0	-14.3869980674	-0.41523135589	-0.072113816584	592.572024042	453.125405339	1437.67023465	391.972805273	-2.33462762251	-0.040045070712
718.020357352	585.245878152	1679.2662355	376.0	8.31314178417	0.371194454273	0.0644658656258	724.976788221	714.8182802	1818.8660186	379.070950174	5.29029451304	0.0907426160041
718.020357352	585.245878152	1679.2662355	376.0	-12.2948534724	-0.0881352471215	-0.0153065729631	715.587372378	456.807902538	1472.80291244	300.407637521	-0.84351757536	-0.0144685690456
718.020357352	585.245878152	1679.2662355	376.0	0.0423013386663	0.176853706428	0.0307144332108	731.631872258	619.4198538	1679.9765876	328.924861544	2.23160186831	0.0382779051168
718.020357352	585.245878152	1679.2662355	376.0	8.50808739117	0.516358541509	0.0896767178724	773.263979143	690.037672501	1822.13967435	358.838022707	5.70972599958	0.0979369811249
718.020357352	585.245878152	1679.2662355	376.0	0.645157740271	-0.0411552222087	-0.00714748562152	721.344965482	506.433371919	1690.1001516	462.321814201	0.505593423044	0.00867227140728
718.020357352	585.245878152	1679.2662355	376.0	-3.98438426293	-0.159140582869	-0.0276381700015	658.64912367	526.348709339	1612.35781588	427.359982875	-0.0590345850956	-0.0010126000874
718.020357352	585.245878152	1679.2662355	376.0	-14.4610444946	-0.320355881209	-0.055636658772	579.907966505	567.373475014	1436.42679801	289.145356487	-1.04709462398	-0.0179604566721
718.020357352	585.245878152	1679.2662355	376.0	5.06197720551	0.451446752927	0.0784033957845	835.55069299	566.483327034	1764.27030956	362.236289541	3.44786925777	0.05914012449
718.020357352	585.245878152	1679.2662355	376.0	1.02067831182	-0.0107443088726	-0.00186597931098	740.241149661	499.772604054	1696.40614177	456.392388052	0.610432370307	0.0104705380842
718.020357352	585.245878152	1679.2662355	376.0	-11.6065636058	-0.392156015728	-0.0681062896367	567.111336164	535.603831883	1484.36113177	381.645963723	-1.27615643354	-0.021889475704
718.020357352	585.245878152	1679.2662355	376.0	7.48997570162	-0.0143565890749	-0.00249332912034	888.224213389	463.672354847	1805.04286851	453.146300273	2.03495454354	0.0349048806782
718.020357352	585.245878152	1679.2662355	376.0	-4.98500611343	-0.219049619839	-0.0380426571446	649.418693006	486.270806146	1595.554711	459.865211851	-0.642267107116	-0.0110165884582
718.020357352	585.245878152	1679.2662355	376.0	14.270446115	0.763776308066	0.132646111161	883.285497524	599.81938294	1918.90501877	435.800138305	6.07580075596	0.104216136466
718.020357352	585.245878152	1679.2662355	376.0	-4.61559284273	-0.114767536829	-0.0199318403662	606.409810259	703.228221736	1601.75814333	292.120111333	1.48884147725	0.0255375896612
718.020357352	585.245878152	1679.2662355	376.0	-13.5519461824	-0.227081813126	-0.0394376195079	646.289221039	483.603279581	1451.69297901	321.800478389	-1.25717358975	-0.021563869464
718.020357352	585.245878152	1679.2662355	376.0	-14.7106458028	-0.309363436135	-0.0537275852961	633.448830821	441.857191453	1432.23532751	356.929305239	-1.99761052797	-0.0342643315261
718.020357352	585.245878152	1679.2662355	376.0	7.89988563008	0.143637927984	0.0249458020118	675.385924572	700.261459196	1811.92634753	436.278963765	3.70399626195	0.063533383567
718.020357352	585.245878152	1679.2662355	376.0	-7.56065024546	-0.127491194469	-0.0221415759759	689.294102907	483.090659687	1552.30278875	379.918026154	-0.445103477678	-0.00763470802193
718.020357352	585.245878152	1679.2662355	376.0	1.38245077585	-0.0259639198838	-0.00450919067103	707.132949183	563.002932816	1702.48126461	432.345382606	0.908964431486	0.0155911566293
718.020357352	585.245878152	1679.2662355	376.0	5.90826919902	0.0868686988405	0.0150866097326	697.297934977	638.248910417	1778.48180527	442.934959872	2.37289860128	0.0407015197475
718.020357352	585.245878152	1679.2662355	376.0	-9.14055264241	-0.1828303845	-0.0317524113407	644.293765922	536.182615796	1525.77202124	345.295639523	-0.41268665181	-0.0070786732729
718.020357352	585.245878152	1679.2662355	376.0	12.5779261234	0.710144450456	0.123331790631	859.540291278	618.612577058	1890.48310202	412.330233686	5.94779932154	0.102020571553
718.020357352	585.245878152	1679.2662355	376.0	-4.10750513117	-0.164061968248	-0.0284928739576	608.524158476	673.352252872	1610.29028871	328.413877366	0.901554656737	0.0154640592922
718.020357352	585.245878152	1679.2662355	376.0	-1.69197491494	0.0683555027984	0.0118713968042	792.831622072	506.710694091	1650.85347204	351.311155881	0.815812334143	0.0139933504999
718.020357352	585.245878152	1679.2662355	376.0	4.41415460889	0.393189170396	0.0682857190685	804.295198012	590.396196722	1753.39164343	358.7002487	3.34738929215	0.0574166259374
718.020357352	585.245878152	1679.2662355	376.0	4.43037697265	0.438202494148	0.0761032466392	841.014986059	556.021303955	1753.66406011	356.627770097	3.24685673317	0.0556922252687
718.020357352	585.245878152	1679.2662355	376.0	6.22485023998	0.465689037633	0.0808768735034	799.346052819	622.25890719	1783.79804379	362.193083786	4.2316394507	0.0725838670789
718.020357352	585.245878152	1679.2662355	376.0	3.09152431952	-0.0482395276308	-0.00837782695916	830.666344292	444.876312707	1731.18115956	455.638502566	0.853454966997	0.0146390217324
718.020357352	585.245878152	1679.2662355	376.0	-3.05769404616	-0.0515294895881	-0.00894919930324	893.403223912	446.953826541	1627.9194118	287.562361348	1.0585412676	0.0181567970428
718.020357352	585.245878152	1679.2662355	376.0	4.02677139711	0.520141897132	0.0903337785919	788.014888078	661.012256584	1746.88644796	297.859303295	4.89728604317	0.0840014758691
718.020357352	585.245878152	1679.2662355	376.0	-2.43354402888	-0.140389866458	-0.0243817065748	653.733924759	562.728586397	1638.4005523	421.938041144	0.32939072187	0.00564992661869
718.020357352	585.245878152	1679.2662355	376.0	-2.70681187912	-0.0187636321031	-0.00325870651321	810.888735824	446.058828445	1633.81165756	376.864093291	0.415316064657	0.00712377469394
718.020357352	585.245878152	1679.2662355	376.0	5.67027259927	0.0981055574111	0.017038130846	660.775750461	706.331112768	1774.48520872	407.378345495	3.42003915824	0.0586627642923
718.020357352	585.245878152	1679.2662355	376.0	-5.61370555799	0.0138725377846	0.00240926324845	733.250133851	543.546252992	1584.99717351	308.200786665	0.441358591495	0.0075704732675
718.020357352	585.245878152	1679.2662355	376.0	-0.559427256782	0.255600299318	0.044390465321	838.620861558	516.227227059	1669.87196247	315.023873851	1.80862791572	0.031022777285
718.020357352	585.245878152	1679.2662355	376.0	12.6900764538	0.921853295229	0.160099564993	891.41768347	658.728660224	1892.36640465	342.220060957	7.90113451824	0.135525463435
718.020357352	585.245878152	1679.2662355	376.0	9.29307881441	0.476296384917	0.0827190665018	775.299369536	667.688989384	1835.32177027	392.333411353	5.15862811629	0.0884841872434
718.020357352	585.245878152	1679.2662355	376.0	-16.7444305925	-0.308083837827	-0.0535053556489	605.136060907	507.398551938	1398.08266624	285.548053391	-1.65050341479	-0.0283105216945
718.020357352	585.245878152	1679.2662355	376.0	-9.28918810056	-0.0572427332122	-0.00994142640017	730.819037736	460.535721718	1523.27603618	331.921276725	-0.447382813532	-0.0076738046918
718.020357352	585.245878152	1679.2662355	376.0	-1.7247846076	0.246738970852	0.0428515058792	821.653179054	529.326088383	1650.30250995	299.323242516	1.69811578219	0.0291272003807
718.020357352	585.245878152	1679.2662355	376.0	-17.5307156669	-0.358657600967	-0.0622885725888	610.40633857	453.797968055	1384.87884647	320.674539843	-2.32288753124	-0.0398436969338
718.020357352	585.245878152	1679.2662355	376.0	-18.3738667429	-0.428682905092	-0.0744499661501	588.812341131	450.272631355	1370.72009513	331.635122648	-2.7138177043	-0.046549188753
718.020357352	585.245878152	1679.2662355	376.0	-5.59721502938	-0.256779248882	-0.0445952151583	620.988051866	521.490201776	1585.27409339	442.795839745	-0.543906553061	-0.00932944344874
718.020357352	585.245878152	1679.2662355	376.0	-4.52870663403	0.0808854829489	0.0140474961704	769.832695905	535.174440756	1603.21719409	298.210057433	0.709229583825	0.0121651729644
718.020357352	585.245878152	1679.2662355	376.0	16.7355635376	0.93139975132	0.161757511518	892.502328384	663.384768051	1960.30090331	404.413806879	8.31847309548	0.142683929597
718.020357352	585.245878152	1679.2662355	376.0	4.90073841605	0.424991188006	0.0738088204249	842.570176799	551.024058679	1761.56268102	367.968445537	3.17863755557	0.0545220850012
718.020357352	585.245878152	1679.2662355	376.0	-6.70892305661	-0.209997688138	-0.0364705953696	659.526115579	470.613229293	1566.60555585	436.466210976	-0.818809584715	-0.0140447613159
718.020357352	585.245878152	1679.2662355	376.0	1.3988765193	0.308339137534	0.05354969391	840.982548764	525.899156786	1702.75709657	335.87539102	2.2467118465	0.0385370814151
718.020357352	585.245878152	1679.2662355	376.0	23.1271742218	0.986584575563	0.171341537958	883.009940929	726.668105982	2067.63306344	457.955016526	10.3406351273	0.177369384688
718.020357352	585.245878152	1679.2662355	376.0	-11.0418140223	-0.0923846817475	-0.016044578282	705.742197102	477.86081558	1493.84478084	310.241768158	-0.626342851179	-0.0107434451317
718.020357352	585.245878152	1679.2662355	376.0	-4.17491962491	-0.0408792153691	-0.00709955112349	642.085796406	671.800157715	1609.15821988	295.272265762	1.43309125073	0.0245813250554
718.020357352	585.245878152	1679.2662355	376.0	10.8190106331	0.708502338303	0.123046602692	826.485970576	680.151830122	1860.94622808	354.308427384	6.83668667721	0.117267352954
718.020357352	585.245878152	1679.2662355	376.0	3.84400427244	-0.0403183644924	-0.00700214735887	846.474802536	467.453814435	1743.81730134	429.888684371	1.1843662445	0.0203150299228
718.020357352	585.245878152	1679.2662355	376.0	-3.51724950069	-0.0200862589238	-0.00348840898294	698.596132643	588.795068802	1620.20225222	332.811050775	0.731721492949	0.0125509690043
718.020357352	585.245878152	1679.2662355	376.0	7.04707322772	0.00684648226457	0.00118903825366	864.725431823	474.037105087	1797.60535681	458.842819898	1.78412739361	0.0306025281924
718.020357352	585.245878152	1679.2662355	376.0	-8.01205990309	-0.159022858737	-0.0276177246851	631.987690629	602.898552748	1544.72241878	309.836175406	0.110342825272	0.0018926728177
718.020357352	585.245878152	1679.2662355	376.0	-3.25541417941	0.0193582633652	0.00336197696513	745.903312672	524.454409299	1624.59916436	354.241442392	0.57817511671	0.00991724042384
718.020357352	585.245878152	1679.2662355	376.0	10.9965218462	0.904179160337	0.157030073	885.01735357	661.544071188	1863.92711395	317.36568919	7.70915484679	0.13223250166
718.020357352	585.245878152	1679.2662355	376.0	0.592287330388	0.394129840864	0.0684490866384	814.053891569	575.442933002	1689.21231666	299.715492089	2.88473996732	0.0494809599884
718.020357352	585.245878152	1679.2662355	376.0	0.266533194053	0.12108458894	0.0210289317368	738.353748585	591.430825133	1683.74203744	353.95746372	1.69338985619	0.029046138185
718.020357352	585.245878152	1679.2662355	376.0	15.2630304743	0.816722388229	0.141841331752	877.216232186	633.753404418	1935.57315277	424.60351617	6.97783585304	0.119688436587
718.020357352	585.245878152	1679.2662355	376.0	5.45409829059	-0.00946379086734	-0.00164358993875	831.960959746	472.055452337	1770.85506655	466.838654467	1.1986588818	0.0205601866518
718.020357352	585.245878152	1679.2662355	376.0	-2.07653569543	-0.0602480647923	-0.0104633665843	702.930594135	528.692850063	1644.3956727	412.772228504	0.414569099126	0.00711096224915
718.020357352	585.245878152	1679.2662355	376.0	0.675459586863	0.129587282535	0.0225056065535	673.598717818	695.068550848	1690.60900028	321.941731614	3.05370346761	0.0523791332352
718.020357352	585.245878152	1679.2662355	376.0	-1.79844122502	-0.0325513317129	-0.00565323579592	753.050541157	446.727728817	1649.06561925	449.287349273	0.0716939751536	0.00122974228394
718.020357352	585.245878152	1679.2662355	376.0	-4.96317973546	-0.121378705325	-0.0210800113451	694.961027312	476.374270452	1595.921234	424.585936235	-0.305762370104	-0.0052446375661
718.020357352	585.245878152	1679.2662355	376.0	5.83577739586	0.0470051945862	0.00816345859433	714.74333251	597.059034172	1777.26447489	465.46210821	1.70844081281	0.0293043021064
718.020357352	585.245878152	1679.2662355	376.0	-7.04806767727	-0.162585422036	-0.0282364400896	624.604387462	625.679626011	1560.91041474	310.626401271	0.298824960171	0.00512564254153
718.020357352	585.245878152	1679.2662355	376.0	18.9911955278	0.825082828768	0.14329330128	861.219889721	670.864116754	1998.17896972	466.094963246	7.88856651433	0.135309888754
718.020357352	585.245878152	1679.2662355	376.0	-8.21002479279	-0.314969383766	-0.0547011781463	607.905889804	499.292606672	1541.39806123	434.199564756	-1.09993551384	-0.0188668184192
718.020357352	585.245878152	1679.2662355	376.0	4.20984203613	0.293312319044	0.0509399650997	864.742533957	504.655286718	1749.96069138	380.562870709	2.39127269536	0.0410166843115
718.020357352	585.245878152	1679.2662355	376.0	-4.86999483426	-0.166037701636	-0.0288360023682	656.675185694	523.759484411	1597.48605658	417.051386476	-0.151832655911	-0.0026043337206
718.020357352	585.245878152	1679.2662355	376.0	-4.75278116822	-0.139247061512	-0.0241832340243	628.528468911	646.213189162	1599.4543861	324.712728026	0.657132026079	0.0112715613393
718.020357352	585.245878152	1679.2662355	376.0	-4.62792897701	-0.0435961033671	-0.00757139690294	732.143436964	476.707517645	1601.55098679	392.700032181	0.0308263413763	0.000528753711429
718.020357352	585.245878152	1679.2662355	376.0	-11.0395899704	-0.160812616479	-0.0279285544423	664.200864711	506.660400513	1493.88212859	323.020863369	-0.678259635792	-0.011633956017
718.020357352	585.245878152	1679.2662355	376.0	1.39027061148	0.084646551975	0.0147006863451	800.712797154	509.234498281	1702.61258046	392.66528503	1.12628878627	0.0193188471058
718.020357352	585.245878152	1679.2662355	376.0	-1.6920307761	-0.0245022168489	-0.00425533463858	756.462987073	450.618252391	1650.85253399	443.771294523	0.143408503061	0.00245983710224
718.020357352	585.245878152	1679.2662355	376.0	3.90233060491	-0.0997542666319	-0.0173244645071	651.482899992	626.790131599	1744.79675575	466.523724159	1.19087933604	0.0204267467589
718.020357352	585.245878152	1679.2662355	376.0	-10.0539727226	-0.0995074971177	-0.0172816076967	703.141367284	477.80257825	1510.43326625	329.489320712	-0.563302952704	-0.00966214327108
718.020357352	585.245878152	1679.2662355	376.0	2.85174607576	-0.0781588947549	-0.0135739657442	640.052936607	660.550420303	1727.15464448	426.551287566	1.61768586331	0.0277476134359
718.020357352	585.245878152	1679.2662355	376.0	-11.9640768515	-0.397730855847	-0.0690744800013	557.72818315	557.409477573	1478.35753255	363.219871824	-1.12806457863	-0.0193493066661
718.020357352	585.245878152	1679.2662355	376.0	7.48904499681	0.701627109087	0.121852571915	833.329089183	660.756700746	1805.0272395	310.941449569	6.20304861282	0.10639877552
718.020357352	585.245878152	1679.2662355	376.0	2.72356671402	0.118614187364	0.0205998936026	792.721826987	526.498872251	1725.00217173	405.781472496	1.40772099864	0.0241461577812
718.020357352	585.245878152	1679.2662355	376.0	16.4061286251	0.704212789887	0.122301630755	804.734470167	728.685439071	1954.76881406	421.348904821	8.0938851035	0.13883164843
718.020357352	585.245878152	1679.2662355	376.0	3.83648937324	0.303301447411	0.0526747911447	775.742964065	601.249667294	1743.69110618	366.698474819	2.96470213193	0.0508525237038
718.020357352	585.245878152	1679.2662355	376.0	-3.74286530806	0.0204322028801	0.0035484895589	761.599479446	493.475686132	1616.41356215	361.338396568	0.41851162827	0.00717858710584
718.020357352	585.245878152	1679.2662355	376.0	-4.11604655292	-0.204001179467	-0.0354291732316	604.255241368	645.857060079	1610.1468555	360.034554057	0.55800361259	0.00957124549898
718.020357352	585.245878152	1679.2662355	376.0	1.86342336543	0.0594580866284	0.0103261699598	785.020981724	506.302104517	1710.5580749	419.234988663	0.99875984794	0.0171313867571
718.020357352	585.245878152	1679.2662355	376.0	-23.8981371144	-0.576807146135	-0.100174912493	545.383879908	443.486031441	1277.95288803	289.082976679	-3.91062575812	-0.0670776287841
718.020357352	585.245878152	1679.2662355	376.0	6.66278926136	0.136473167388	0.0237014879104	731.392627659	606.836653677	1791.15220591	452.922924576	2.32025031755	0.0397984617076
718.020357352	585.245878152	1679.2662355	376.0	3.96221206171	-0.0467919488031	-0.00812642389773	659.732437377	641.376488024	1745.80232484	444.693399434	1.60037700971	0.0274507205782
718.020357352	585.245878152	1679.2662355	376.0	-0.150144391136	0.083928909612	0.0145760523814	646.690074085	725.233610923	1676.74491144	304.821226432	3.24040337069	0.0555815329449
718.020357352	585.245878152	1679.2662355	376.0	6.53955781215	0.769193427067	0.133586909876	880.106230054	604.380195724	1789.08282179	304.596396016	5.63190134099	0.0966020813206
718.020357352	585.245878152	1679.2662355	376.0	4.61957404282	0.00621455863068	0.00107929118282	720.491914939	569.397262773	1756.84118263	466.952004917	1.22239924101	0.0209673969298
718.020357352	585.245878152	1679.2662355	376.0	-4.11757590144	-0.18353612881	-0.0318749789527	577.477778179	728.464421521	1610.12117367	304.178973969	1.60994387968	0.0276148178333
718.020357352	585.245878152	1679.2662355	376.0	-16.2370441587	-0.358072148207	-0.0621868961805	597.413831287	485.290617197	1406.6030353	323.898586819	-1.93912112416	-0.0332610827471
718.020357352	585.245878152	1679.2662355	376.0	-4.39742962635	3.98959485866e-05	6.92878579134e-06	839.695627917	476.448802059	1605.42168456	289.277254582	0.655232002477	0.011238970883
718.020357352	585.245878152	1679.2662355	376.0	2.68741259155	0.254840168287	0.0442584522901	747.980414241	624.082867184	1724.39504776	352.331766338	2.8890235141	0.0495544342041
718.020357352	585.245878152	1679.2662355	376.0	9.35643773041	0.451177679163	0.0783566653634	871.815732068	525.924940368	1836.38573516	438.64506272	3.42889181956	0.0588146109702
718.020357352	585.245878152	1679.2662355	376.0	13.0926725035	0.502828779735	0.0873269850182	766.649546791	697.43576123	1899.12706418	435.041756159	6.0468803075	0.103720073885
718.020357352	585.245878152	1679.2662355	376.0	4.98437796007	0.317117100774	0.0550741751952	731.925621675	674.79906008	1762.96721164	356.242529882	4.08305901187	0.0700353175277
718.020357352	585.245878152	1679.2662355	376.0	-3.48892253895	-0.134659655519	-0.0233865327404	690.545336632	472.131983688	1620.67793732	458.000617004	-0.314041037493	-0.00538663872202
718.020357352	585.245878152	1679.2662355	376.0	5.71858825555	0.362314342112	0.062923643993	786.979028663	605.11994879	1775.29655723	383.197579773	3.44110443827	0.0590240898502
718.020357352	585.245878152	1679.2662355	376.0	-0.160452020861	0.0397530634666	0.00690397073056	774.279515575	497.655362452	1676.57181889	404.636940866	0.754041841004	0.0129338223157
718.020357352	585.245878152	1679.2662355	376.0	0.641721323114	0.0840631699483	0.0145993695638	801.369650235	508.521164014	1690.04244501	380.15163076	1.07573550907	0.0184517239978
718.020357352	585.245878152	1679.2662355	376.0	16.1723438844	0.759483515898	0.131900575877	827.888932957	707.838635601	1950.84294584	415.115377286	8.02021320154	0.137567979443
718.020357352	585.245878152	1679.2662355	376.0	-10.3433226186	-0.310053800933	-0.0538474819265	623.23969193	466.274863455	1505.57431114	416.059755756	-1.49356246944	-0.0256185672288
718.020357352	585.245878152	1679.2662355	376.0	-3.09951129431	-0.248578175206	-0.0431709230993	585.222623927	656.847170154	1627.21718887	385.147394792	0.597598981432	0.0102504113453
718.020357352	585.245878152	1679.2662355	376.0	-1.49696047504	-0.0322452421754	-0.00560007679323	632.276108941	695.709085464	1654.12828369	326.143089283	2.0510183595	0.0351804178303
718.020357352	585.245878152	1679.2662355	376.0	-10.7476280952	-0.242920526709	-0.0421883512868	645.197194955	473.626814572	1498.78494578	379.960936257	-1.17607370685	-0.020172790855
718.020357352	585.245878152	1679.2662355	376.0	13.4561791887	0.872471256736	0.151523316557	865.595003863	688.380764653	1905.23130921	351.255540693	8.19488936122	0.140564139987
718.020357352	585.245878152	1679.2662355	376.0	6.95568185847	0.0336486523049	0.0058438090144	660.762471181	675.856801324	1796.0706524	459.451379897	2.65069321055	0.0454664358585
718.020357352	585.245878152	1679.2662355	376.0	2.558815107	0.360189491109	0.0625546181155	770.547217723	627.167267512	1722.23555362	324.52106839	3.45902521797	0.0593314788673
718.020357352	585.245878152	1679.2662355	376.0	-3.71780903753	0.0457087880295	0.00793830983493	770.189648427	507.753706115	1616.83432364	338.890969094	0.561539511214	0.00963189556113
718.020357352	585.245878152	1679.2662355	376.0	0.63253469171	0.33873177514	0.0588280262487	798.780659529	579.523023702	1689.88817701	311.584493778	2.66637989365	0.0457355041792
718.020357352	585.245878152	1679.2662355	376.0	-22.6356549048	-0.543792148111	-0.0944411511134	551.745556348	451.437578581	1299.1533255	295.970190573	-3.56332864569	-0.0611205599603
718.020357352	585.245878152	1679.2662355	376.0	-10.8357534304	-0.445899583773	-0.0774400110756	557.825595061	512.948179013	1497.30508678	426.53131271	-1.6453440748	-0.0282220252968
718.020357352	585.245878152	1679.2662355	376.0	-10.933429662	-0.201137244779	-0.0349317896456	664.955420683	465.416572415	1495.66484281	365.292849709	-1.08516623382	-0.0186134860003
718.020357352	585.245878152	1679.2662355	376.0	17.542491701	0.924966149195	0.160640178742	873.950320633	704.030460507	1973.85137551	395.870594366	9.1196095875	0.156425550386
718.020357352	585.245878152	1679.2662355	376.0	-11.5794551932	-0.238850774271	-0.0414815516275	645.196858255	477.015927041	1484.81635419	362.603568893	-1.19199022758	-0.0204458015022
718.020357352	585.245878152	1679.2662355	376.0	9.61263508096	0.696532115436	0.120967717165	821.667034025	683.291040438	1840.68797076	335.729896297	6.7311625701	0.115457333964
718.020357352	585.245878152	1679.2662355	376.0	-10.0316787025	-0.387402674208	-0.0672807700952	545.223068644	614.289823192	1510.8076422	351.294750363	-0.495231922644	-0.00849454412768
718.020357352	585.245878152	1679.2662355	376.0	-2.52017888036	0.03524601325	0.0061212249479	877.647411172	475.631682728	1636.94572249	283.666628592	1.42601869107	0.0244600118536
718.020357352	585.245878152	1679.2662355	376.0	3.39695325268	0.538269646269	0.0934820504113	803.693123468	640.557856454	1736.31012451	292.05914459	4.63288931138	0.0794663689774
718.020357352	585.245878152	1679.2662355	376.0	4.16357619792	0.277179887718	0.0481382229452	850.340962245	512.290625527	1749.18376479	386.552177013	2.27858242445	0.03908374656
718.020357352	585.245878152	1679.2662355	376.0	2.68953642627	-0.277331547011	-0.048164561829	565.235931692	700.423496181	1724.4307126	458.771284729	1.20961374466	0.0207480916751
718.020357352	585.245878152	1679.2662355	376.0	0.90633781482	-0.156036981191	-0.0270991631106	631.216155231	616.197687438	1694.48606041	447.072217739	0.802725529901	0.0137688770137
718.020357352	585.245878152	1679.2662355	376.0	-2.16652115889	-0.295640547706	-0.0513443118627	569.249793086	651.825043757	1642.8845772	421.809740355	0.513738321215	0.00881197806544
718.020357352	585.245878152	1679.2662355	376.0	-1.86250501809	0.0883938679379	0.0153514880059	773.985960184	535.407300114	1647.9898176	338.596557302	0.983810502394	0.0168749657358
718.020357352	585.245878152	1679.2662355	376.0	13.4073808491	0.457345515995	0.0794278423054	758.452843388	690.922818345	1904.41185517	455.036193434	5.6740799746	0.0973255570257
718.020357352	585.245878152	1679.2662355	376.0	-1.96649488792	0.239682483433	0.0416259957335	836.148124924	514.290787578	1646.24355083	295.804638327	1.59951593497	0.027435950857
718.020357352	585.245878152	1679.2662355	376.0	-20.6690517396	-0.514040164809	-0.0892740821134	543.622269148	491.391052174	1332.17782844	297.164507121	-2.85209659917	-0.0489210394368
718.020357352	585.245878152	1679.2662355	376.0	-18.7442085935	-0.35128364996	-0.0610079280931	602.169029769	476.7701657	1364.50106948	285.561874011	-2.21911347743	-0.0380636960107
718.020357352	585.245878152	1679.2662355	376.0	-11.9070550615	-0.322934357866	-0.0560844664582	577.315602699	575.782245374	1479.31508021	326.21723214	-0.763429632272	-0.0130948478949
718.020357352	585.245878152	1679.2662355	376.0	0.225570144078	-0.238053149333	-0.0413430269769	587.470378006	666.423577408	1683.05415877	429.160203357	0.882242673229	0.015132807431
718.020357352	585.245878152	1679.2662355	376.0	18.6000620624	0.920439295355	0.159853993636	872.019927949	705.97730694	1991.6107975	413.613562611	9.19182844343	0.157664295771
718.020357352	585.245878152	1679.2662355	376.0	5.1458584563	0.707617150593	0.122892870891	894.910936312	559.7981985	1765.67889909	310.969764276	4.63303154716	0.0794688086992
718.020357352	585.245878152	1679.2662355	376.0	12.3121863138	0.529692393014	0.0919924267131	837.735228191	587.382094717	1886.02062312	460.903300216	4.50639223778	0.0772966078522
718.020357352	585.245878152	1679.2662355	376.0	19.7393982002	0.897878325561	0.155935798117	882.395871814	666.191452263	2010.74328457	462.155960496	8.31654356986	0.142650833102
718.020357352	585.245878152	1679.2662355	376.0	-0.318545904516	0.164074011238	0.0284949654807	743.68831953	598.2449192	1673.91700168	331.983762955	1.92091291508	0.032948763552
718.020357352	585.245878152	1679.2662355	376.0	13.0246667696	0.683904221939	0.118774613049	864.604324545	599.95628578	1897.98506685	433.424456527	5.55434338456	0.0952717561674
718.020357352	585.245878152	1679.2662355	376.0	0.579122044442	0.20507124557	0.0356150131243	787.831228057	555.584778694	1688.99123646	345.575229707	1.83662211036	0.0315029521502
718.020357352	585.245878152	1679.2662355	376.0	8.15356769756	0.482405326531	0.0837800150279	761.20095488	697.223120297	1816.18634484	357.762269661	5.6123700094	0.0962670670565
718.020357352	585.245878152	1679.2662355	376.0	-4.16127735888	-0.132557220494	-0.0230213998773	653.032362297	574.383449337	1609.38730985	381.971498216	0.317499647315	0.00544596307574
718.020357352	585.245878152	1679.2662355	376.0	-0.793033680053	0.11817608259	0.0205238073272	766.318202883	554.654394077	1665.94908868	344.976491719	1.3123135433	0.0225096662658
718.020357352	585.245878152	1679.2662355	376.0	4.52689174852	0.00650091117768	0.00112902243447	839.162010225	478.864652459	1755.28480015	437.258137471	1.31388768498	0.0225366669807
718.020357352	585.245878152	1679.2662355	376.0	-1.56471879728	-0.0420905509395	-0.00730992548446	648.071665516	662.513955532	1652.99044106	342.404820013	1.52945563536	0.0262342304521
718.020357352	585.245878152	1679.2662355	376.0	-4.58662830017	-0.267687230213	-0.0464896196967	591.757913037	598.959421144	1602.24453511	411.52720093	0.0691613287565	0.00118630066478
718.020357352	585.245878152	1679.2662355	376.0	-0.265607571923	-0.054920113166	-0.0095380536933	886.133388751	451.147311714	1674.80597723	337.525276765	1.23795846124	0.0212342789236
718.020357352	585.245878152	1679.2662355	376.0	7.22121847595	0.573702041488	0.0996356445794	783.357780376	697.670532266	1800.52971916	319.501406521	6.0762489815	0.104223824725
718.020357352	585.245878152	1679.2662355	376.0	6.13641806058	0.52508402394	0.0911920847413	830.556960741	595.616053074	1782.31303206	356.14001825	4.20468691943	0.07212155951
718.020357352	585.245878152	1679.2662355	376.0	5.45417920695	-0.0412175395732	-0.00715830836631	884.739747907	456.76939766	1770.85642535	429.347279783	1.6958126215	0.0290876950515
718.020357352	585.245878152	1679.2662355	376.0	-0.24513519262	-0.30300049239	-0.0526225238607	565.1558854	659.71461435	1675.14976298	450.279263232	0.656195154469	0.0112554915003
718.020357352	585.245878152	1679.2662355	376.0	2.57000647672	-0.0332804256216	-0.00577985856575	625.47383556	710.118979529	1722.42348652	386.830671428	2.5712817783	0.0441043186672
718.020357352	585.245878152	1679.2662355	376.0	-2.33789581591	-0.219704894727	-0.0381564596607	617.174038905	574.805743258	1640.00674045	448.026958283	0.163523279548	0.00280485899739
718.020357352	585.245878152	1679.2662355	376.0	2.04412762442	-0.0470714447155	-0.00817496434795	703.795035448	543.335957737	1713.59258051	466.461587327	0.763142663461	0.0130899256168
718.020357352	585.245878152	1679.2662355	376.0	-4.59718466289	-0.309157219191	-0.053691771308	593.945857164	542.093830258	1602.06726568	466.027578254	-0.517129264244	-0.00887014175375
718.020357352	585.245878152	1679.2662355	376.0	-6.51656476725	-0.0498496436172	-0.0086574580787	715.951425502	506.734794643	1569.83576365	347.149543507	0.0357200007775	0.000612692980746
718.020357352	585.245878152	1679.2662355	376.0	0.246549958663	-0.0488584804675	-0.00848532137331	895.048035588	447.016873763	1683.40646571	341.341556362	1.35509256599	0.0232434402399
718.020357352	585.245878152	1679.2662355	376.0	8.53071121267	0.165204867315	0.0286913628543	712.065808918	645.875310129	1822.51958855	464.5784695	3.03836416702	0.052116023448
718.020357352	585.245878152	1679.2662355	376.0	-7.45076674372	-0.0413886840144	-0.00718803126336	747.259983512	446.204639	1554.14802529	360.683402779	-0.320079033943	-0.00549020641412
718.020357352	585.245878152	1679.2662355	376.0	-5.06175710226	0.0216135763037	0.00375366035145	810.430347327	470.466572687	1594.26585756	313.368937548	0.402558433298	0.00690494739791
718.020357352	585.245878152	1679.2662355	376.0	9.61648804083	0.743861954987	0.129187557309	822.446918015	708.14425768	1840.75267221	310.16149652	7.47023294464	0.128134355826
718.020357352	585.245878152	1679.2662355	376.0	7.50765462396	0.247991423895	0.0430690211697	739.834099237	634.664620338	1805.33974468	430.841025108	3.29447784218	0.0565090538967
718.020357352	585.245878152	1679.2662355	376.0	-3.88395437787	-0.300007964936	-0.0521028073873	594.231903697	551.058624192	1614.04430103	468.753773145	-0.372523924037	-0.00638977571248
718.020357352	585.245878152	1679.2662355	376.0	-0.685633077825	-0.0876400098689	-0.0152205644093	659.505677607	618.256842254	1667.75263073	389.990110867	0.908537541615	0.015583834333
718.020357352	585.245878152	1679.2662355	376.0	-5.71719466017	-0.292484482373	-0.0507961935347	612.618608127	507.928437382	1583.25931596	462.712270448	-0.802486040838	-0.0137647691396
718.020357352	585.245878152	1679.2662355	376.0	-1.06313737472	-0.339687770615	-0.0589940553343	551.317756672	665.256258777	1661.41332853	444.839313084	0.565497204579	0.00969978052451
718.020357352	585.245878152	1679.2662355	376.0	-9.7374887138	-0.496746474287	-0.0862706624326	541.92535303	512.016219133	1515.74787535	461.806303185	-1.8023637433	-0.0309153300738
718.020357352	585.245878152	1679.2662355	376.0	-14.1970178843	-0.311045210484	-0.0540196614248	592.736267608	539.98392823	1440.86050772	308.140311885	-1.18443888172	-0.0203162758442
718.020357352	585.245878152	1679.2662355	376.0	6.58262334194	0.292702881444	0.0508341232102	752.91094532	631.18584665	1789.8060067	405.709214726	3.43974179867	0.0590007169584
718.020357352	585.245878152	1679.2662355	376.0	0.809251600649	-0.0281743264768	-0.00489307510886	680.15367402	616.59015275	1692.85572439	396.111897623	1.24004721446	0.0212701065945
718.020357352	585.245878152	1679.2662355	376.0	-12.4377140322	-0.111142411582	-0.0193022597398	709.951830454	445.635416286	1470.40390329	314.816656552	-0.9998959081	-0.0171508732093
718.020357352	585.245878152	1679.2662355	376.0	-5.61234966206	-0.140775615018	-0.0244487000727	635.512507102	619.90363757	1585.01994261	329.603797938	0.43557227445	0.00747122254631
718.020357352	585.245878152	1679.2662355	376.0	-11.3519426624	-0.229952969365	-0.0399362572707	654.581097767	462.90017362	1488.6368953	371.155623913	-1.24903716963	-0.0214243082269
718.020357352	585.245878152	1679.2662355	376.0	1.80342392737	-0.0293960766592	-0.00510525819021	651.104958771	664.07841704	1709.5505246	394.367148788	1.85039971864	0.0317392747622
718.020357352	585.245878152	1679.2662355	376.0	-3.94738815082	-0.00371800784345	-0.000645711678265	727.196833617	538.342142245	1612.9790791	347.440103241	0.515949925292	0.00884991295527
718.020357352	585.245878152	1679.2662355	376.0	7.3453589917	0.531119972175	0.0922403564041	870.364872595	545.193412071	1802.61436893	387.056084262	3.80938415287	0.065341066087
718.020357352	585.245878152	1679.2662355	376.0	-10.1825995846	-0.228935451351	-0.0397595434787	621.564664741	547.718762162	1508.27327878	338.98985188	-0.556464002399	-0.00954483709089
718.020357352	585.245878152	1679.2662355	376.0	-9.98761150752	-0.0897197582127	-0.0155817572443	717.634338233	453.50427291	1511.54764772	340.409036582	-0.665658569317	-0.011417814225
718.020357352	585.245878152	1679.2662355	376.0	-10.8655257995	-0.30919355699	-0.0536980821449	606.098822404	508.91808005	1496.80512944	381.788226989	-1.15705651981	-0.019846595537
718.020357352	585.245878152	1679.2662355	376.0	-1.16009626886	-0.274596310344	-0.0476895294101	571.309489383	680.778990596	1659.78513056	407.696650583	0.814332072611	0.0139679600791
718.020357352	585.245878152	1679.2662355	376.0	-4.00803091526	-0.0446013662461	-0.00774598232825	631.364169306	689.692168424	1611.96072564	290.904387906	1.67871241755	0.0287943810901
718.020357352	585.245878152	1679.2662355	376.0	-4.16927643652	-0.351350263442	-0.0610194969507	568.401306306	575.066186245	1609.25298404	465.785491489	-0.357302383706	-0.00612868582687
718.020357352	585.245878152	1679.2662355	376.0	-6.85984839168	-0.254050267364	-0.0441212690803	585.506512701	642.95069064	1564.07111766	335.613914314	0.232930950442	0.00399538508477
718.020357352	585.245878152	1679.2662355	376.0	-2.04571493648	0.135789533635	0.02358276027	707.039938403	639.561827979	1644.9132353	298.311468919	2.07628815259	0.0356138619655
718.020357352	585.245878152	1679.2662355	376.0	-3.63564810896	-0.167759472452	-0.0291350247399	665.199599049	499.754724512	1618.21402437	453.259700807	-0.259445789471	-0.00445018506811
718.020357352	585.245878152	1679.2662355	376.0	14.7339645301	0.86177364122	0.149665446547	877.131024978	656.890387082	1926.68872701	392.66731495	7.62843850416	0.130848001787
718.020357352	585.245878152	1679.2662355	376.0	-7.03185696755	-0.11803941293	-0.0205000717141	675.280445385	528.42655022	1561.18263572	357.475640115	-0.102387544302	-0.00175621859866
718.020357352	585.245878152	1679.2662355	376.0	-2.45398518289	-0.00502016053152	-0.000871858376437	664.784135768	650.192339816	1638.0572909	323.080815319	1.48323274002	0.025441384906
718.020357352	585.245878152	1679.2662355	376.0	-4.84881524958	-0.359232812124	-0.0623884703238	547.81014807	647.810489718	1597.8417182	402.221080407	0.175077130338	0.00300303825622
718.020357352	585.245878152	1679.2662355	376.0	14.3598332915	0.83307161688	0.144680725405	852.114366957	696.025426823	1920.40606744	372.266273664	8.15138560663	0.139817934934
718.020357352	585.245878152	1679.2662355	376.0	15.3002326869	0.671480957447	0.116617047143	835.740534485	644.436365464	1936.19787697	456.020977021	6.2750307348	0.107633460288
718.020357352	585.245878152	1679.2662355	376.0	6.55413605421	0.732655683893	0.127241348366	849.559898015	643.279269091	1789.32762929	296.488462185	6.01346208429	0.103146862509
718.020357352	585.245878152	1679.2662355	376.0	-6.19932542226	-0.29379727276	-0.0510241876971	568.672285772	655.437208029	1575.16305686	351.053563057	0.279036284393	0.00478621414054
718.020357352	585.245878152	1679.2662355	376.0	11.7993080794	0.775493924694	0.134681126206	823.746056599	726.692276647	1877.4080321	326.969698859	8.20213678234	0.140688452527
718.020357352	585.245878152	1679.2662355	376.0	-3.26447737904	-0.271849605855	-0.0472125053586	595.29940218	581.072312195	1624.44696911	448.075254737	-0.00371789455665	-6.37717762719e-05
718.020357352	585.245878152	1679.2662355	376.0	10.0234548622	0.467771673988	0.0812385679035	745.492268384	723.327500775	1847.58672864	378.766959477	6.12879023434	0.105125046901
718.020357352	585.245878152	1679.2662355	376.0	4.5941066211	0.353131965752	0.0613289277096	841.049905766	535.93758853	1756.41351682	379.426022518	2.72393314565	0.0467226954657
718.020357352	585.245878152	1679.2662355	376.0	7.09081013181	0.549750062757	0.0954758705726	848.084604207	578.839620986	1798.33981587	371.415590679	4.2072959666	0.0721663116055
718.020357352	585.245878152	1679.2662355	376.0	9.30559804793	0.367475396289	0.063819971568	741.745751859	680.323869514	1835.53200153	413.462380162	4.73739701252	0.0812589539026
718.020357352	585.245878152	1679.2662355	376.0	7.80103128209	0.397419134913	0.069020342986	776.918488638	632.741283466	1810.26631985	400.606547741	4.10596195937	0.0704281639685
718.020357352	585.245878152	1679.2662355	376.0	-1.59203560712	-0.0409093527834	-0.00710478513084	669.9799847	626.416418951	1652.5317191	356.135315446	1.11473882708	0.0191207345983
718.020357352	585.245878152	1679.2662355	376.0	11.2080565675	0.78948830073	0.137111549276	876.88393357	621.15905975	1867.4793451	369.436351779	6.35960271602	0.109084094614
718.020357352	585.245878152	1679.2662355	376.0	10.5119658733	0.875261051483	0.152007824155	896.777435493	622.479238958	1855.7901291	336.533454651	6.83153853514	0.11717904863
718.020357352	585.245878152	1679.2662355	376.0	0.786608930464	-0.0757113909943	-0.0131489043061	623.172474739	692.855736013	1692.47549368	376.447282927	1.95681931834	0.0335646538309
718.020357352	585.245878152	1679.2662355	376.0	0.756139771975	0.467301460253	0.0811569052194	847.388478452	553.35839853	1691.96383539	291.216958406	3.04313779239	0.0521979038146
718.020357352	585.245878152	1679.2662355	376.0	3.70587376727	-0.0268869807718	-0.00466949996037	630.648996552	703.211367807	1741.49772241	407.637358049	2.56373253645	0.0439748290986
718.020357352	585.245878152	1679.2662355	376.0	8.6272692827	0.453854378416	0.0788215315068	754.109932972	697.424483872	1824.14105561	372.60663877	5.48304621917	0.0940488202259
718.020357352	585.245878152	1679.2662355	376.0	-18.1629920289	-0.471946411658	-0.0819636004963	551.749223876	504.869615077	1374.26124301	317.642404052	-2.34184124125	-0.0401688034521
718.020357352	585.245878152	1679.2662355	376.0	10.3066198172	0.822962042498	0.14292498133	895.128296537	602.576513084	1852.34182212	354.637012494	6.20624835553	0.106453659615
718.020357352	585.245878152	1679.2662355	376.0	-1.39608009887	-0.260301773634	-0.0452069770118	579.438843554	665.050630462	1655.82233378	411.332859768	0.729218146549	0.012508029958
718.020357352	585.245878152	1679.2662355	376.0	-10.0156989378	-0.213367034246	-0.0370557544713	650.025625583	490.137702721	1511.07598499	370.912656688	-0.887373484752	-0.0152208144897
718.020357352	585.245878152	1679.2662355	376.0	-4.25248900528	-0.161383284172	-0.0280276631073	678.773310012	472.531021908	1607.85562347	456.55129155	-0.465468251904	-0.00798401804296
718.020357352	585.245878152	1679.2662355	376.0	-0.695760776441	0.0393520281407	0.00683432235858	698.729436632	616.602813646	1667.58255971	352.250309428	1.4625537482	0.0250866852178
718.020357352	585.245878152	1679.2662355	376.0	-12.309264933	-0.52912251637	-0.0918934554307	540.934829554	489.710994416	1472.56090565	441.915081675	-2.32553846747	-0.0398891675381
718.020357352	585.245878152	1679.2662355	376.0	-2.01274977546	-0.0414518177652	-0.0071989957911	882.664012527	459.532923043	1645.46680812	303.269872549	1.21061876137	0.0207653303837
718.020357352	585.245878152	1679.2662355	376.0	13.607379584	0.891987306592	0.154912696525	857.322918908	722.01830228	1907.7703664	328.429145208	8.99465059056	0.154282171365
718.020357352	585.245878152	1679.2662355	376.0	-3.24994409548	-0.0579849826042	-0.0100703339014	879.93493059	453.525814317	1624.69102164	291.23027673	0.936422024322	0.0160621273469
718.020357352	585.245878152	1679.2662355	376.0	-1.56978522448	0.193860604635	0.0336680452648	820.778481434	518.392108076	1652.90536226	313.734772749	1.43591284961	0.0246297229778
718.020357352	585.245878152	1679.2662355	376.0	1.7078467753	0.0487805785209	0.00847179203212	747.463571125	553.051360311	1707.94552976	407.43059832	1.14902645958	0.0197088586549
718.020357352	585.245878152	1679.2662355	376.0	-8.52881090166	-0.425215471508	-0.0738477720576	540.950472464	584.096392086	1536.04479374	410.997929193	-0.752638746474	-0.0129097555141
718.020357352	585.245878152	1679.2662355	376.0	-9.80100724324	-0.217435534989	-0.037762336747	619.60825005	566.587230018	1514.68123013	328.485750061	-0.375192476469	-0.00643554848146
718.020357352	585.245878152	1679.2662355	376.0	-3.0028435806	-0.356937009532	-0.061989755042	552.650108569	629.019723065	1628.84049715	447.170665516	0.140227978476	0.00240528264967
718.020357352	585.245878152	1679.2662355	376.0	11.732535561	0.652776203798	0.113368566134	894.692584031	546.710696623	1876.28674375	434.883463094	4.68348780199	0.0803342676156
718.020357352	585.245878152	1679.2662355	376.0	-2.42234358151	0.215609378104	0.0374451854991	771.891161635	575.944292952	1638.58863763	290.753183045	1.77392207616	0.0304274798655
718.020357352	585.245878152	1679.2662355	376.0	8.826505419	0.363869779801	0.0631937790554	796.244157112	592.898112518	1827.48676078	438.344491151	3.49968920489	0.0600289743548
718.020357352	585.245878152	1679.2662355	376.0	-2.99161641011	-0.178527949285	-0.0310052013347	609.980297899	661.174861172	1629.02903123	357.873872162	0.796815468359	0.0136675037454
718.020357352	585.245878152	1679.2662355	376.0	3.64372525111	0.0351784869842	0.00610949756585	659.889916573	678.178026391	1740.45408336	402.386140397	2.50561817554	0.0429780133026
718.020357352	585.245878152	1679.2662355	376.0	3.6323993723	0.490393475726	0.0851673281914	858.951033967	547.395789301	1740.2638917	333.917068434	3.36272537783	0.0576796805802
718.020357352	585.245878152	1679.2662355	376.0	9.39578154471	0.751704252114	0.130549540138	847.234513332	658.999642586	1837.04642255	330.812266629	6.62028969188	0.113555569329
718.020357352	585.245878152	1679.2662355	376.0	-20.5335693039	-0.45156275006	-0.0784235411705	566.9731733	481.307018164	1334.45293924	286.172747776	-2.71035118684	-0.0464897287623
718.020357352	585.245878152	1679.2662355	376.0	8.4045954253	0.446842284755	0.0776037312878	759.280424834	683.880537348	1820.40176871	377.240806529	5.19639078107	0.0891319173426
718.020357352	585.245878152	1679.2662355	376.0	11.6440003522	0.729579192725	0.126707049796	868.23944927	611.457555558	1874.80000188	395.102997052	5.89627305101	0.101136759022
718.020357352	585.245878152	1679.2662355	376.0	-3.45281438004	-0.244597562894	-0.0424796045318	585.001875389	664.853618792	1621.28428945	371.428795265	0.630960477329	0.0108226496969
718.020357352	585.245878152	1679.2662355	376.0	1.73343212617	-0.0985248307197	-0.0171109466342	630.948615888	666.946334219	1708.37517591	410.480225807	1.53368356114	0.0263067506199
718.020357352	585.245878152	1679.2662355	376.0	-1.96052558726	-0.0365339101322	-0.0063448958201	638.872279455	681.149999671	1646.34379128	326.321512153	1.77777718472	0.0304936052267
718.020357352	585.245878152	1679.2662355	376.0	10.888834892	0.467032119308	0.0811101283967	776.473669688	661.675200405	1862.11876329	423.969893193	5.10569195891	0.087576191405
718.020357352	585.245878152	1679.2662355	376.0	-1.24237588291	-0.0611796049944	-0.0106251484881	667.449236132	620.52513457	1658.40343678	370.429066082	0.992324830311	0.0170210090962
718.020357352	585.245878152	1679.2662355	376.0	-22.9363523216	-0.576009932086	-0.100036459202	539.327904754	458.109494035	1294.10381531	296.666416521	-3.65235217215	-0.0626475501226
718.020357352	585.245878152	1679.2662355	376.0	0.334711111609	0.185871958604	0.0322806458152	805.305362044	532.356508725	1684.88692619	347.225055419	1.61077012672	0.0276289901667
718.020357352	585.245878152	1679.2662355	376.0	-6.20612079499	-0.189579361469	-0.0329245157119	589.820657211	696.347834095	1575.04894446	288.880453153	0.902750986845	0.0154845795342
718.020357352	585.245878152	1679.2662355	376.0	-13.4936791025	-0.180049944655	-0.0312695284222	675.093278425	459.122926243	1452.67143841	318.455233741	-1.25311183672	-0.0214941996007
718.020357352	585.245878152	1679.2662355	376.0	-12.961664239	-0.287112468773	-0.0498632283386	618.942133782	495.911677019	1461.60538438	346.751573578	-1.33048832405	-0.0228214120764
718.020357352	585.245878152	1679.2662355	376.0	4.19425193809	0.219486228441	0.0381184835778	690.900084825	706.18024264	1749.69889213	352.618564668	3.99326985649	0.068495194794
718.020357352	585.245878152	1679.2662355	376.0	6.00692908989	0.0773454847827	0.0134326996844	748.771011881	562.849834349	1780.1385675	468.517721271	1.58761571627	0.0272318304678
718.020357352	585.245878152	1679.2662355	376.0	-4.09458362562	-0.0771437318337	-0.0133976609645	648.923857346	643.229479207	1610.50727519	318.353938641	0.929565599609	0.0159445214341
718.020357352	585.245878152	1679.2662355	376.0	3.00582897238	0.317348049558	0.055114284397	826.152422479	542.832952952	1729.74210653	360.756731103	2.47752428337	0.0424961283597
718.020357352	585.245878152	1679.2662355	376.0	-9.19235294019	-0.111703131586	-0.0193996407756	702.945280998	465.958339345	1524.90215633	355.998535988	-0.609583451754	-0.010455976874
718.020357352	585.245878152	1679.2662355	376.0	0.650560358729	0.0438425044316	0.00761418972414	827.121828689	488.34704107	1690.19087595	374.72200619	1.08050805214	0.0185335858001
718.020357352	585.245878152	1679.2662355	376.0	-3.15896421446	-0.0617986935819	-0.0107326664783	707.573547153	514.905587836	1626.21881606	403.73968107	0.267915536568	0.00459546374902
718.020357352	585.245878152	1679.2662355	376.0	-14.8609303829	-0.422586191325	-0.0733911412512	559.402950313	527.735171072	1429.7116493	342.573527918	-1.68685942332	-0.0289341238992
718.020357352	585.245878152	1679.2662355	376.0	11.0333723454	0.605460340135	0.105151153202	862.83796344	575.920793739	1864.54593194	425.787174758	4.70994716049	0.0807881159605
718.020357352	585.245878152	1679.2662355	376.0	-5.31930336932	0.0109938299571	0.00190931399047	741.940852575	520.547570567	1589.94097006	327.452546917	0.374536412357	0.00642429523768
718.020357352	585.245878152	1679.2662355	376.0	7.22870298719	0.77903441886	0.135296008833	868.018836306	630.278400248	1800.65540403	302.358167478	6.13022434019	0.105149645629
718.020357352	585.245878152	1679.2662355	376.0	1.85634992321	-0.0647286803673	-0.0112415214254	882.434515855	446.439246294	1710.43929298	381.565530828	1.22651360179	0.0210379691559
718.020357352	585.245878152	1679.2662355	376.0	-13.4325942256	-0.260516760426	-0.0452443140719	626.941132925	499.882773157	1453.69721612	326.87331004	-1.24635634561	-0.0213783249676
718.020357352	585.245878152	1679.2662355	376.0	10.5710254059	0.648066214889	0.112550575701	896.922604536	542.68327082	1856.78189589	417.176020536	4.55748163059	0.0781729267682
718.020357352	585.245878152	1679.2662355	376.0	-0.655352922163	-0.220848152454	-0.0383550108465	602.032763407	629.14008527	1668.26111516	437.088266481	0.62949413954	0.0107974981053
718.020357352	585.245878152	1679.2662355	376.0	5.00312601633	0.0777064696677	0.0134953924397	745.500525617	567.420590461	1763.28204142	450.360925338	1.57321342029	0.0269847928009
718.020357352	585.245878152	1679.2662355	376.0	-5.27285789978	-0.336409408988	-0.0584246976359	560.756320532	623.972222468	1590.72091315	405.992370146	0.0273139487928	0.000468506840357
718.020357352	585.245878152	1679.2662355	376.0	-12.0501835232	-0.12706543181	-0.022067633173	702.066553371	448.723964678	1476.91157228	326.121054235	-1.0041021025	-0.017223020626
718.020357352	585.245878152	1679.2662355	376.0	-9.12611941446	-0.306704001154	-0.0532657174633	613.320241096	493.326078522	1526.01439357	419.368073947	-1.17024597993	-0.0200728298444
718.020357352	585.245878152	1679.2662355	376.0	-4.52557966007	-0.0389267432237	-0.00676046252583	742.15606731	460.302634132	1603.26970431	400.811002869	-0.0370526927063	-0.000635552190503
718.020357352	585.245878152	1679.2662355	376.0	2.14099087594	0.0688159682149	0.011951366484	688.971979535	643.794506537	1715.21917239	382.452686317	2.12006992512	0.0363648357654
718.020357352	585.245878152	1679.2662355	376.0	8.58865712943	0.325022270341	0.0564470771693	891.994703307	493.410701551	1823.49265476	438.087249903	2.95249328577	0.0506431095329
718.020357352	585.245878152	1679.2662355	376.0	-2.92943044864	0.0688139410462	0.0119510144228	771.529122683	529.174420001	1630.07329909	329.369756404	0.777733739669	0.0133402013665
718.020357352	585.245878152	1679.2662355	376.0	-0.0641398100868	-0.118119057776	-0.0205139037471	658.469450968	578.142161189	1678.18915733	441.577545172	0.625214893906	0.0107240976656
718.020357352	585.245878152	1679.2662355	376.0	-10.8138959526	-0.263656028751	-0.0457895152399	625.587681222	502.121831655	1497.67213203	369.962619153	-1.03987578095	-0.0178366343215
718.020357352	585.245878152	1679.2662355	376.0	-2.48956956652	-0.0424546345726	-0.00737315640371	842.220414133	466.853541039	1637.45973436	328.385779192	0.717264975383	0.012303001293
718.020357352	585.245878152	1679.2662355	376.0	3.91204752777	0.0648186627296	0.0112571487894	733.822772342	578.051349089	1744.95992875	433.085807324	1.53291217994	0.0262935193814
718.020357352	585.245878152	1679.2662355	376.0	-3.78055415763	-0.0590283966119	-0.0102515450872	660.583017116	632.243625293	1615.78066602	322.954023611	0.919991259994	0.0157802960548
718.020357352	585.245878152	1679.2662355	376.0	-6.75118634596	-0.346420623787	-0.0601633594629	591.641679688	511.88410177	1565.8958427	462.370061242	-1.03693944387	-0.017786268334
718.020357352	585.245878152	1679.2662355	376.0	7.083840272	0.25784320475	0.0447799938781	801.364524507	555.433136071	1798.22277337	441.425112791	2.51641151933	0.0431631478445
718.020357352	585.245878152	1679.2662355	376.0	-0.419658716997	-0.0213671359946	-0.00371086071459	811.745107505	444.405745197	1672.21904837	416.068195662	0.547832050156	0.00939677616049
718.020357352	585.245878152	1679.2662355	376.0	-4.09046701612	-0.25062753765	-0.0435268387721	610.150794294	559.059494762	1610.57640403	441.366114972	-0.147731415474	-0.0025339865433
718.020357352	585.245878152	1679.2662355	376.0	3.84026301816	0.367945640299	0.06390163951	751.570902439	661.370453962	1743.75447572	330.813119322	4.07016933669	0.0698142253292
718.020357352	585.245878152	1679.2662355	376.0	1.74885482175	-0.00781351443057	-0.00135698409701	666.313898613	648.047187479	1708.63416403	394.273077941	1.75076533873	0.0300302802527
718.020357352	585.245878152	1679.2662355	376.0	12.3595106323	0.556063140166	0.096572271651	871.325164954	550.246300097	1886.81532442	465.243859373	4.25745749006	0.0730267150954
718.020357352	585.245878152	1679.2662355	376.0	-6.66462408405	-0.209691225672	-0.0364173715999	658.754138512	472.822845084	1567.34945354	435.772469941	-0.797483315833	-0.0136789591052
718.020357352	585.245878152	1679.2662355	376.0	-3.79244167432	-0.143788655297	-0.0249719790374	657.611070328	547.119686442	1615.58104297	410.850286195	0.14086204207	0.00241615852607
718.020357352	585.245878152	1679.2662355	376.0	15.6537389902	0.781359314735	0.135699776786	829.938585345	716.848624793	1942.13418896	395.346978823	8.31017002537	0.142541509869
718.020357352	585.245878152	1679.2662355	376.0	-11.5573998936	-0.227588207628	-0.0395255657569	616.941457036	560.930389403	1485.18672139	307.314874949	-0.587511109448	-0.0100773775206
718.020357352	585.245878152	1679.2662355	376.0	-6.00261616021	-0.27083539776	-0.047036366405	580.817274853	637.461680033	1578.46632908	360.187374192	0.230184611859	0.00394827807648
718.020357352	585.245878152	1679.2662355	376.0	-14.3801304121	-0.393283037118	-0.0683020210347	592.114488258	470.998863364	1437.78556087	374.67220925	-2.06301990661	-0.0353862762711
718.020357352	585.245878152	1679.2662355	376.0	-18.9324616287	-0.483812736239	-0.0840244418616	555.786445494	485.821730808	1361.33979982	319.731623522	-2.63555487904	-0.0452067732253
718.020357352	585.245878152	1679.2662355	376.0	-7.18555812061	-0.114674526404	-0.0199156871144	705.244134648	457.996421906	1558.60158415	395.361027598	-0.536342507271	-0.00919969995318
718.020357352	585.245878152	1679.2662355	376.0	-2.01161197916	0.025971860645	0.00451056975425	693.091981437	619.044118273	1645.48591475	333.349815038	1.32020072614	0.022644952421
718.020357352	585.245878152	1679.2662355	376.0	3.14217345923	0.377861596103	0.0656237575725	837.280309325	545.03283985	1732.03169347	349.718544291	2.78492307771	0.0477688349522
718.020357352	585.245878152	1679.2662355	376.0	12.1614309266	0.660559849198	0.114720362834	825.626251071	658.385632174	1883.48903881	399.477155563	6.26263801672	0.107420892225
718.020357352	585.245878152	1679.2662355	376.0	-1.10545248214	-0.196083194392	-0.0340540455701	626.25795828	575.862562438	1660.70274522	458.582224504	0.310069316954	0.0053185131553
718.020357352	585.245878152	1679.2662355	376.0	-5.35371549437	-0.219695432334	-0.0381548163136	628.310066811	541.122416345	1589.36309886	419.930615706	-0.246441498092	-0.00422712689696
718.020357352	585.245878152	1679.2662355	376.0	-3.85977601613	-0.0075162507819	-0.00130535789891	760.9338595	463.299785483	1614.4503201	390.216675116	0.168152239589	0.00288425796894
718.020357352	585.245878152	1679.2662355	376.0	-8.97346187604	-0.114627146572	-0.0199074585918	674.50776388	532.296130589	1528.57792006	321.774025595	-0.225699511911	-0.00387134668801
718.020357352	585.245878152	1679.2662355	376.0	-14.4695742051	-0.423095402881	-0.0734795767421	595.407436971	440.721941391	1436.28356146	400.154183094	-2.50444105647	-0.0429578225809
718.020357352	585.245878152	1679.2662355	376.0	9.84162924611	0.774420642291	0.134494727734	852.070716576	660.901553116	1844.53339246	331.561122766	6.82169968086	0.117010286121
718.020357352	585.245878152	1679.2662355	376.0	-0.542367460314	-0.0282038771324	-0.004898207213	729.184117449	504.043392273	1670.15844187	436.930932148	0.48296184952	0.00828407975164
718.020357352	585.245878152	1679.2662355	376.0	11.5678327099	0.662309637892	0.11502425111	886.777252651	559.901396212	1873.52094438	426.842295518	4.85885442142	0.0833422713794
718.020357352	585.245878152	1679.2662355	376.0	17.2568227026	0.971088863035	0.168650375657	886.732324717	703.761778165	1969.05423247	378.560129587	9.40957127648	0.161399164262
718.020357352	585.245878152	1679.2662355	376.0	-9.55414997923	-0.385818515618	-0.0670056470334	599.437420707	459.354970337	1518.82662081	460.03422977	-1.85883977132	-0.031884044105
718.020357352	585.245878152	1679.2662355	376.0	-11.6637453053	-0.379533665277	-0.0659141481898	581.430431922	508.812436556	1483.4008988	393.158030319	-1.47547003669	-0.0253082339055
718.020357352	585.245878152	1679.2662355	376.0	-8.82466896073	-0.261657179541	-0.0454423722717	586.091666506	626.345024336	1531.07654925	318.63985841	-0.0393149516317	-0.000674355945656
718.020357352	585.245878152	1679.2662355	376.0	9.17970911267	0.748974664403	0.130075488781	863.110137608	627.578035367	1833.41799115	342.729818176	6.08008786179	0.104289671729
718.020357352	585.245878152	1679.2662355	376.0	0.884777574078	-0.0137997530868	-0.00239662262709	851.585035428	474.466482914	1694.12400656	368.072488222	1.19691702936	0.0205303092515
718.020357352	585.245878152	1679.2662355	376.0	-7.03344818235	-0.220542970758	-0.0383020095099	666.912205355	441.706514549	1561.15591499	452.537195082	-1.12539044923	-0.0193034382372
718.020357352	585.245878152	1679.2662355	376.0	-1.47558454656	0.0413232640868	0.00717666969204	796.801787181	483.826318703	1654.48724244	373.859136553	0.697355085428	0.0119614937466
718.020357352	585.245878152	1679.2662355	376.0	-8.18436530345	-0.196353868543	-0.0341010539324	611.506810127	623.426922797	1541.82895237	306.895219449	0.124993047888	0.00214396308556
718.020357352	585.245878152	1679.2662355	376.0	-10.5914472593	-0.292980217278	-0.0508822885164	583.721456057	591.001656635	1501.40763783	326.684525136	-0.474455981444	-0.0081381814999
718.020357352	585.245878152	1679.2662355	376.0	-7.88096379269	-0.174523958425	-0.0303098225816	661.740519564	501.042860268	1546.9238715	384.140491669	-0.522839030452	-0.00896807942457
718.020357352	585.245878152	1679.2662355	376.0	0.277460300662	-0.0771949579137	-0.0134065574702	845.640945104	439.801623984	1683.92553265	398.482963562	0.741191006543	0.0127133963386
718.020357352	585.245878152	1679.2662355	376.0	-0.237910451266	-0.0951729949658	-0.0165288285804	663.39533582	595.023012907	1675.27108563	416.852736898	0.783283250828	0.0134353902372
718.020357352	585.245878152	1679.2662355	376.0	-0.903808386065	-0.0570391553782	-0.00990607074995	704.968506502	527.654127495	1664.08888644	431.466252446	0.486561075989	0.0083458160547
718.020357352	585.245878152	1679.2662355	376.0	15.2974042531	0.804054942191	0.139641358491	835.754853995	717.346619294	1936.15038003	383.048906745	8.44544654352	0.14486186181
718.020357352	585.245878152	1679.2662355	376.0	3.00105462333	0.147930080581	0.025691226221	693.734399714	668.524930113	1729.6619325	367.402602676	2.92919022438	0.0502434000751
718.020357352	585.245878152	1679.2662355	376.0	-9.64258343463	-0.189396941691	-0.0328928346112	666.36178815	474.067119479	1517.34158766	376.912680027	-0.885804153947	-0.0151938962941
718.020357352	585.245878152	1679.2662355	376.0	2.28580813031	-0.0615817545214	-0.0106949903649	620.450353586	705.678920894	1717.65103964	391.521765165	2.33017436447	0.039968685497
718.020357352	585.245878152	1679.2662355	376.0	-6.95471139817	-0.202982799256	-0.0352523097005	614.353489914	604.894827435	1562.47811522	343.229797869	0.115142628011	0.00197500219573
718.020357352	585.245878152	1679.2662355	376.0	4.31273197769	0.10530191382	0.018287932237	874.479279554	484.169910936	1751.68848743	393.039296943	2.0705342267	0.0355151668388
718.020357352	585.245878152	1679.2662355	376.0	7.68197551514	0.0730906424026	0.0126937551932	679.830107164	660.379860958	1808.26705655	468.057088427	2.6824033922	0.0460103497805
718.020357352	585.245878152	1679.2662355	376.0	-7.48429958971	-0.127287794334	-0.0221062511869	636.093769071	634.650841696	1553.58491953	282.840308762	0.353524561504	0.00606388613215
718.020357352	585.245878152	1679.2662355	376.0	2.60370853403	-0.0490984117274	-0.00852699057441	694.982833744	564.705016382	1722.98943379	463.301583661	0.904631312675	0.0155168321214
718.020357352	585.245878152	1679.2662355	376.0	7.47517856149	0.432271463151	0.0750731961012	773.784355499	651.299628479	1804.79438513	379.710401153	4.53960620557	0.0778663157044
718.020357352	585.245878152	1679.2662355	376.0	-16.6789133912	-0.302587596008	-0.0525508155623	617.263146116	483.163678387	1399.18287448	298.756049974	-1.80128446186	-0.0308968175277
718.020357352	585.245878152	1679.2662355	376.0	-0.663341031954	0.177500496898	0.0308267622262	753.248193779	589.684742565	1668.12697353	325.194037183	1.87738932765	0.032202218313
718.020357352	585.245878152	1679.2662355	376.0	4.88148929478	0.422834516505	0.0734342682364	749.997417028	688.722285823	1761.23943702	322.519734171	4.88051835085	0.0837138653662
718.020357352	585.245878152	1679.2662355	376.0	5.54511478945	-0.00611301132484	-0.00106165531866	664.942399351	651.045100121	1772.38347588	456.395976411	2.01617967295	0.0345828417316
718.020357352	585.245878152	1679.2662355	376.0	6.07576532344	0.167612584519	0.0291095145049	748.583571807	594.195284017	1781.29451113	438.515655305	2.32677118289	0.039910311885
718.020357352	585.245878152	1679.2662355	376.0	-9.05913991276	-0.306481709238	-0.0532271117121	557.298721106	687.792283384	1527.13915772	282.048153232	0.180600530486	0.00309777925362
718.020357352	585.245878152	1679.2662355	376.0	2.70177977566	0.0596403224539	0.0103578191132	771.817627498	523.819098952	1724.63631103	428.999584584	1.09985248753	0.0188653942972
718.020357352	585.245878152	1679.2662355	376.0	-2.6265029124	-0.0584522971546	-0.01015149308	668.291624453	619.984152873	1635.16025892	346.884481596	0.897594006497	0.0153961236106
718.020357352	585.245878152	1679.2662355	376.0	-7.44815727735	-0.436856346575	-0.0758694592871	543.496268728	562.610574531	1554.19184518	448.085001919	-0.931852742538	-0.0159837520161
718.020357352	585.245878152	1679.2662355	376.0	-11.1084366855	-0.253756602774	-0.0440702679358	597.387072855	592.221366288	1492.72600895	303.117569808	-0.423010415757	-0.00725575327198
718.020357352	585.245878152	1679.2662355	376.0	9.90623263962	0.292517964385	0.050802008403	731.246575545	666.122352736	1845.61825543	448.24932715	4.11723269349	0.0706214870238
718.020357352	585.245878152	1679.2662355	376.0	-10.9465029793	-0.185196047524	-0.0321632593824	662.426166508	486.883661716	1495.445307	346.13547878	-0.875766962076	-0.015021731768
718.020357352	585.245878152	1679.2662355	376.0	-1.41630630794	0.0674294473109	0.0117105674385	776.050736584	523.393092519	1655.48268188	356.038852781	0.866368741435	0.0148605272973
718.020357352	585.245878152	1679.2662355	376.0	0.365753622275	0.0767066876672	0.0133217588863	766.063217528	540.694411194	1685.40821259	378.650583865	1.11801800941	0.0191769812936
718.020357352	585.245878152	1679.2662355	376.0	-8.6092479005	-0.442724378428	-0.0768885686745	555.141975755	522.577014046	1534.69404238	456.975052578	-1.41356510295	-0.0242463997076
718.020357352	585.245878152	1679.2662355	376.0	22.4428769953	1.00081535637	0.173813017778	893.134992324	709.594196261	2056.14189116	453.412702578	10.0398037211	0.172209326262
718.020357352	585.245878152	1679.2662355	376.0	-10.6275731132	-0.364259686599	-0.0632614947201	539.45192209	676.774140531	1500.80098856	284.57492594	-0.103043707592	-0.00176747354361
718.020357352	585.245878152	1679.2662355	376.0	1.55594556083	-0.0707987389416	-0.0122957170791	686.538930995	559.028113712	1705.39470395	459.827659242	0.74697951307	0.0128126846153
718.020357352	585.245878152	1679.2662355	376.0	-12.6514814692	-0.381903645852	-0.0663257460667	588.698368556	488.601660014	1466.8141789	389.51415033	-1.73467714215	-0.0297543249083
718.020357352	585.245878152	1679.2662355	376.0	-0.61241485719	-0.333151776621	-0.0578589400176	545.457446014	710.826169949	1668.98215959	412.698543623	0.944407723204	0.016199103314
718.020357352	585.245878152	1679.2662355	376.0	9.38990910287	0.449696745287	0.0780994694836	752.997446219	697.797031152	1836.94780861	386.153331242	5.51571586239	0.0946091914647
718.020357352	585.245878152	1679.2662355	376.0	-9.01927196279	-0.130083049802	-0.0225917071557	647.253878403	590.079799771	1527.80864674	290.47496857	0.0110245077937	0.000189099619103
718.020357352	585.245878152	1679.2662355	376.0	1.6545869223	-0.0511210754182	-0.00887826943699	831.618097761	445.812031313	1707.05115503	429.621025953	0.79032170565	0.0135561184503
718.020357352	585.245878152	1679.2662355	376.0	14.121125006	0.426758675062	0.0741157824006	731.804610591	730.987583832	1916.3975198	453.60532538	6.26933674753	0.107535793268
718.020357352	585.245878152	1679.2662355	376.0	-2.1605509916	-0.181352981829	-0.0314958287303	625.542392213	598.46432994	1642.9848322	418.978110048	0.450773692981	0.00773196728956
718.020357352	585.245878152	1679.2662355	376.0	-8.21084659262	-0.193699577995	-0.0336400795407	651.767809335	506.105475439	1541.38426103	383.510976251	-0.579627708232	-0.00994215623039
718.020357352	585.245878152	1679.2662355	376.0	-3.83324526124	-0.0954636659043	-0.0165793098132	718.199761047	447.047019987	1614.89584211	449.649061074	-0.340141699699	-0.00583433447169
718.020357352	585.245878152	1679.2662355	376.0	5.64948638974	0.131334691577	0.0228090815521	861.392158577	489.344789118	1774.13615293	423.399205232	2.01198133863	0.034510829136
718.020357352	585.245878152	1679.2662355	376.0	10.3445957196	0.578368002504	0.100445988625	854.988786661	578.524814655	1852.97953862	419.465937307	4.55748292192	0.078172948918
718.020357352	585.245878152	1679.2662355	376.0	-6.74501268906	-0.385751391105	-0.0669939894242	541.291669552	635.752780678	1565.99951484	388.955064606	-0.0988404330609	-0.00169537621031
718.020357352	585.245878152	1679.2662355	376.0	-19.450776417	-0.429919186473	-0.0746646728853	571.864242715	486.914410663	1352.63591459	293.857261211	-2.47630476273	-0.0424752103384
718.020357352	585.245878152	1679.2662355	376.0	-0.54442031108	-0.338121446669	-0.0587220296404	552.13553348	663.784976908	1670.12396904	454.203458653	0.585317272566	0.0100397473854
718.020357352	585.245878152	1679.2662355	376.0	6.97075637322	0.00829381403526	0.00144039840835	649.853648147	683.740816157	1796.32379364	462.729329335	2.63083880395	0.0451258799992
718.020357352	585.245878152	1679.2662355	376.0	-0.548028037423	-0.366441939905	-0.0636404897368	542.35814005	664.684519826	1670.06338571	463.020725834	0.523091127843	0.00897240356506
718.020357352	585.245878152	1679.2662355	376.0	-12.4217875775	-0.15635909394	-0.0271551048871	677.693064684	477.112914179	1470.67135087	315.865372005	-0.961511304044	-0.016492475198
718.020357352	585.245878152	1679.2662355	376.0	11.2811577843	0.433835934498	0.0753449000518	807.021389973	600.157745424	1868.70690915	461.527773752	4.08607466043	0.0700870439182
718.020357352	585.245878152	1679.2662355	376.0	-7.78177220185	-0.35394007791	-0.0614692736905	586.967856709	517.47055851	1548.58956239	444.151147176	-1.06935851219	-0.0183423415471
718.020357352	585.245878152	1679.2662355	376.0	-12.4282331262	-0.294518932749	-0.0511495194076	579.407762392	601.887136529	1470.56311295	289.268214025	-0.57708739248	-0.00989858306141
718.020357352	585.245878152	1679.2662355	376.0	-6.76908847933	-0.151045581507	-0.0262322996712	649.481121008	559.972584991	1565.59521822	356.14151222	0.00036213243731	6.21153408765e-06
718.020357352	585.245878152	1679.2662355	376.0	-8.63390705428	-0.0655287064378	-0.011380463084	736.354996619	439.396483117	1534.27994954	358.5284698	-0.552255561095	-0.00947265113371
718.020357352	585.245878152	1679.2662355	376.0	18.2297231195	0.824177525216	0.143136075932	851.732199858	691.969954445	1985.39182068	441.689666373	8.2465067998	0.141449516292
718.020357352	585.245878152	1679.2662355	376.0	-2.92128739762	-0.0107942360396	-0.00187465023265	821.628195522	462.692409121	1630.21004259	345.889437951	0.570920030642	0.00979279640895
718.020357352	585.245878152	1679.2662355	376.0	-8.5522910748	-0.128607927501	-0.0223355205803	685.469426027	490.610701463	1535.65049912	359.570371633	-0.471358521378	-0.00808505182467
718.020357352	585.245878152	1679.2662355	376.0	5.81853702545	0.502091287763	0.0871989037448	771.384102114	685.348749308	1776.97496317	320.242111751	5.34291053324	0.0916451206388
718.020357352	585.245878152	1679.2662355	376.0	-0.581209712714	0.0222001962184	0.00385553946134	751.69800468	516.700758828	1669.50617704	401.107413533	0.735128318328	0.0126094051171
718.020357352	585.245878152	1679.2662355	376.0	3.65873889947	0.269114132933	0.0467374319092	796.066162385	564.661928	1740.70620249	379.978112103	2.43785266831	0.041815654688
718.020357352	585.245878152	1679.2662355	376.0	1.71346022696	-0.0685198117444	-0.0118999325711	685.899557526	563.955127277	1708.03979455	458.185109751	0.791247351565	0.0135719957387
718.020357352	585.245878152	1679.2662355	376.0	15.2351779378	0.532700103928	0.0925147801196	771.655576895	702.59618793	1935.10543453	460.853669707	6.43849544855	0.110437314726
718.020357352	585.245878152	1679.2662355	376.0	-0.222321871361	-0.0803792569853	-0.0139595791916	695.016571103	523.961234198	1675.53285938	456.555054083	0.414541114563	0.0071104822395
718.020357352	585.245878152	1679.2662355	376.0	-12.4713571424	-0.421919537347	-0.0732753625124	592.260723541	448.661886913	1469.8389459	428.916335448	-2.2959409264	-0.0393814910189
718.020357352	585.245878152	1679.2662355	376.0	4.01522147257	0.180857153141	0.0314097174612	777.420650037	561.748956724	1746.69249397	407.522887212	1.9982598482	0.0342754690943
718.020357352	585.245878152	1679.2662355	376.0	6.83684342631	0.122745858175	0.0213174467133	825.280838806	502.279311151	1794.07503874	466.514888779	1.68599721422	0.0289193347207
718.020357352	585.245878152	1679.2662355	376.0	-20.2547546133	-0.46501065192	-0.0807590572976	567.272619811	471.502860257	1339.1349802	300.359500131	-2.82239917903	-0.0484116497261
718.020357352	585.245878152	1679.2662355	376.0	2.69874192646	0.0178999675869	0.00310871267575	739.213563287	540.570603253	1724.58529746	444.801130918	1.01668579615	0.017438864428
718.020357352	585.245878152	1679.2662355	376.0	-10.0350151813	-0.452418827784	-0.0785722173991	549.588856736	529.446802796	1510.75161384	431.715954305	-1.4588756811	-0.0250235965883
718.020357352	585.245878152	1679.2662355	376.0	3.22065898189	-0.0699396967451	-0.0121465260064	616.516259247	709.443042337	1733.34967435	407.390372763	2.40600791842	0.0412694325629
718.020357352	585.245878152	1679.2662355	376.0	11.8558461615	0.708778073003	0.123094489928	855.746159967	624.558321095	1878.35745703	398.052975964	5.98630607638	0.102681064775
718.020357352	585.245878152	1679.2662355	376.0	-7.29299605189	-0.159380831185	-0.0276798942662	641.995679698	571.33451313	1556.79741525	343.46722242	0.00336077243617	5.76461824387e-05
718.020357352	585.245878152	1679.2662355	376.0	3.18570097779	0.338167137369	0.0587299648088	747.02898653	656.668677581	1732.76263639	329.064972277	3.79026397387	0.0650131041829
718.020357352	585.245878152	1679.2662355	376.0	9.32485134951	0.801742451071	0.139239744889	836.874245156	709.216299851	1835.85531573	289.764770721	7.81502373306	0.134048434529
718.020357352	585.245878152	1679.2662355	376.0	-1.99107620712	-0.138632086126	-0.0240764303797	621.843804248	662.066334862	1645.83076503	361.920625925	1.03878124654	0.0178178601465
718.020357352	585.245878152	1679.2662355	376.0	-5.81070233608	0.0409949905358	0.00711965796037	800.026763978	478.767169341	1581.68907313	302.895139809	0.34438813297	0.00590717209211
718.020357352	585.245878152	1679.2662355	376.0	0.340027654596	0.10073330494	0.0174944954742	651.330833465	724.562078653	1684.9762051	309.083292981	3.35956895867	0.0576255395999
718.020357352	585.245878152	1679.2662355	376.0	0.893106506623	0.0587656389487	0.0102059115923	713.675497569	603.099865064	1694.26387152	377.488508884	1.53824923464	0.0263850640589
718.020357352	585.245878152	1679.2662355	376.0	-2.17441759682	-0.116103679108	-0.0201638900848	608.016753676	701.044406187	1642.75197498	333.690815119	1.66169770474	0.0285025335289
718.020357352	585.245878152	1679.2662355	376.0	15.3703579042	1.03791608704	0.180256354123	896.70413761	726.991399446	1937.37546607	313.679929009	10.212022503	0.175163336244
718.020357352	585.245878152	1679.2662355	376.0	-2.33646378527	-0.2365600776	-0.0410837230983	580.047341529	691.919105021	1640.03078805	368.064341503	0.964851255066	0.0165497642378
718.020357352	585.245878152	1679.2662355	376.0	-10.8951623746	-0.168790740307	-0.0293141264861	668.27094841	489.005043224	1496.30745244	339.031460809	-0.800635029891	-0.0137330193806
718.020357352	585.245878152	1679.2662355	376.0	6.29809645218	0.295055413808	0.0512426908315	750.138586607	636.263755241	1785.0280427	398.625700857	3.50057777963	0.0600442157741
718.020357352	585.245878152	1679.2662355	376.0	-0.311742444329	-0.115239929625	-0.020013881491	603.383090893	711.849154905	1674.03124989	358.799004097	1.97636707122	0.0338999497636
718.020357352	585.245878152	1679.2662355	376.0	-8.93476538924	-0.373850060705	-0.0649270685489	549.361160242	616.535703225	1529.2277371	363.330873635	-0.364684364406	-0.00625530642206
718.020357352	585.245878152	1679.2662355	376.0	-9.4931962527	-0.186420241379	-0.0323758668598	618.988993158	607.999221125	1519.85019616	292.861981879	-0.055116431867	-0.000945393342487
718.020357352	585.245878152	1679.2662355	376.0	4.45368324704	0.383141334471	0.0665406971988	748.521089966	673.427112539	1754.05543451	332.107232002	4.38341565558	0.0751872325143
718.020357352	585.245878152	1679.2662355	376.0	11.3373233478	0.356567572707	0.0619255944264	760.723138981	642.859268614	1869.65007849	466.067670899	4.21481885776	0.0722953491896
718.020357352	585.245878152	1679.2662355	376.0	-8.62338696935	-0.305740157191	-0.0530983253198	576.670274036	601.690499133	1534.45660977	356.095836602	-0.27950075893	-0.00479418111373
718.020357352	585.245878152	1679.2662355	376.0	-5.57105543715	-0.219019192352	-0.0380373727599	644.830980635	498.029482463	1585.71338259	442.852919488	-0.579625764082	-0.00994212288305
718.020357352	585.245878152	1679.2662355	376.0	-8.16404147374	-0.345374389364	-0.0599816584515	612.53014977	461.067425995	1542.17024358	468.572667818	-1.58414713245	-0.0271723350335
718.020357352	585.245878152	1679.2662355	376.0	9.88316783183	0.569464955559	0.0988997838761	850.844318035	581.566349564	1845.2309359	412.820268303	4.51855117799	0.0775051660032
718.020357352	585.245878152	1679.2662355	376.0	-3.17644054541	-0.0186375353993	-0.0032368071204	695.01465625	596.002243891	1625.92534193	334.908441794	0.816361181879	0.0140027646977
718.020357352	585.245878152	1679.2662355	376.0	1.17858452384	0.350615275009	0.0608918504705	896.913518513	492.747512393	1699.05780747	309.396776564	2.56366664742	0.0439736989266
718.020357352	585.245878152	1679.2662355	376.0	-2.83134527771	-0.0882081688212	-0.0153192373778	702.04932303	496.974534454	1631.72041024	432.696552761	0.081402659319	0.00139627202949
718.020357352	585.245878152	1679.2662355	376.0	8.59821462226	0.357176369267	0.0620313249856	776.434969798	618.983010473	1823.65315051	428.23517024	3.75464366824	0.0644021212391
718.020357352	585.245878152	1679.2662355	376.0	-15.9445217244	-0.385006250422	-0.0668645797885	564.663434852	546.120965728	1411.51526577	300.730865193	-1.50930913825	-0.0258886644639
718.020357352	585.245878152	1679.2662355	376.0	-10.7135271238	-0.387427716203	-0.0672851191738	574.077127879	521.142919231	1499.35759188	404.137544772	-1.33279751628	-0.0228610208624
718.020357352	585.245878152	1679.2662355	376.0	-8.29192255653	-0.361440679134	-0.0627719137086	545.809648374	651.671874349	1540.02277974	342.541257015	-0.0392895575613	-0.000673920369833
718.020357352	585.245878152	1679.2662355	376.0	1.45781986544	-0.0693326290267	-0.0120410956976	650.609793589	646.158474884	1703.74691228	406.978643806	1.40110110225	0.0240326089581
718.020357352	585.245878152	1679.2662355	376.0	1.50022593277	-0.0504623983118	-0.00876387605277	894.107170428	446.193261141	1704.45902305	364.15859148	1.40740674087	0.0241407674249
718.020357352	585.245878152	1679.2662355	376.0	5.51224588838	0.44672153234	0.0775827600451	736.198362952	729.769645159	1771.83151953	305.863511415	5.78656173481	0.0992549182643
718.020357352	585.245878152	1679.2662355	376.0	6.07368014761	-0.0328341828173	-0.00570235894709	649.901028557	664.489904963	1781.25949548	466.868561955	2.08051857601	0.0356864249745
718.020357352	585.245878152	1679.2662355	376.0	-2.73215267576	-0.00312724264157	-0.000543112650498	778.065444654	450.523643908	1633.38611812	404.797029556	0.245583160616	0.00421240412721
718.020357352	585.245878152	1679.2662355	376.0	6.59973616519	0.266763593901	0.0463292104726	712.643997473	687.82583419	1790.09337656	389.623544896	4.11848650318	0.0706429931935
718.020357352	585.245878152	1679.2662355	376.0	3.20087963332	0.299329932827	0.0519850525923	716.790656052	693.575349591	1733.01752643	322.651520782	4.14505244242	0.0710986696813
718.020357352	585.245878152	1679.2662355	376.0	0.413082707679	0.00971932616181	0.00168796911459	760.995902023	482.922600539	1686.20299394	442.284491377	0.582738470952	0.0099955140815
718.020357352	585.245878152	1679.2662355	376.0	-11.3604532656	-0.503642548365	-0.0874683133666	556.000244349	472.050074077	1488.49397961	460.443661189	-2.36100538234	-0.0404975194227
718.020357352	585.245878152	1679.2662355	376.0	-1.43691327674	-0.362143648093	-0.0628939993214	547.441336834	645.427308593	1655.13663601	462.267990587	0.338283854153	0.00580246748118
718.020357352	585.245878152	1679.2662355	376.0	1.55209512792	0.410825134065	0.0713485818104	763.687995249	656.190908725	1705.33004493	285.451140956	4.01726273698	0.0689067364833
718.020357352	585.245878152	1679.2662355	376.0	1.80483988154	0.12753856278	0.0221498024974	778.059907069	544.6049391	1709.57430224	386.90945607	1.48125466168	0.0254074556035
718.020357352	585.245878152	1679.2662355	376.0	-8.95468649204	-0.106245245754	-0.0184517620274	711.08417838	452.057890157	1528.89320875	365.751140211	-0.660762676724	-0.0113338366505
718.020357352	585.245878152	1679.2662355	376.0	-3.61114436092	0.0669882673146	0.0116339470849	708.148488148	611.621441005	1618.62550754	298.855578382	1.29711821379	0.0222490259656
718.020357352	585.245878152	1679.2662355	376.0	2.99895555145	0.424903370559	0.0737935690447	836.843545297	556.974677561	1729.6266835	335.80846064	3.08034737129	0.0528361470204
718.020357352	585.245878152	1679.2662355	376.0	-2.22042159098	-0.165750779958	-0.0287861722748	636.203899925	583.958295646	1641.97944544	421.81724987	0.398888272185	0.0068419943771
718.020357352	585.245878152	1679.2662355	376.0	-17.1019047135	-0.331734320702	-0.0576127684443	608.735760336	478.954839534	1392.07972402	304.389124152	-1.97368919113	-0.0338540170005
718.020357352	585.245878152	1679.2662355	376.0	3.92924061251	0.323585888828	0.0561976187614	816.074923283	555.775946506	1745.24864642	373.397776632	2.65618005013	0.045560549745
718.020357352	585.245878152	1679.2662355	376.0	6.41464603326	0.290312285592	0.0504189450489	797.933727855	568.666381073	1786.98522047	420.38511154	2.7486367648	0.0471464282127
718.020357352	585.245878152	1679.2662355	376.0	-3.02232963588	0.121227315828	0.0210537193171	828.135773293	499.348975637	1628.5132744	301.028525473	1.03116423783	0.017687208196
718.020357352	585.245878152	1679.2662355	376.0	-6.06296944553	-0.261704726777	-0.0454506298675	632.676077737	486.563574731	1577.45283674	458.213184268	-0.874883878112	-0.0150065845302
718.020357352	585.245878152	1679.2662355	376.0	13.8049123921	0.65230536064	0.113286794137	800.37931306	706.637590676	1911.08746814	404.070564409	7.17601501034	0.123087736026
718.020357352	585.245878152	1679.2662355	376.0	6.24795259955	0.552627260592	0.0959755575881	860.433286098	562.824077971	1784.18599392	360.928629849	3.99565507728	0.0685361076721
718.020357352	585.245878152	1679.2662355	376.0	-2.15580078958	-0.0516231731766	-0.0089654694645	845.15319939	464.164943831	1643.06460074	333.74645752	0.738179916385	0.012661748137
718.020357352	585.245878152	1679.2662355	376.0	-7.06960486913	-0.311837834076	-0.0541573174845	553.183977078	702.530405384	1560.54874795	304.834365491	0.44876676479	0.00769754313534
718.020357352	585.245878152	1679.2662355	376.0	-6.33916097179	-0.37194809273	-0.064596751082	564.716343171	563.912984627	1572.81484569	444.185517892	-0.637723363175	-0.0109386511694
718.020357352	585.245878152	1679.2662355	376.0	-3.37590391298	-0.238535211834	-0.0414267474529	619.852799716	544.015541843	1622.57582095	458.707479391	-0.184187636998	-0.00315930766721
718.020357352	585.245878152	1679.2662355	376.0	-12.0072934275	-0.415625446292	-0.0721822588211	540.493168914	595.433212886	1477.63181118	341.705429378	-0.865196491787	-0.0148404200993
718.020357352	585.245878152	1679.2662355	376.0	-5.81843791958	-0.131441362031	-0.0228276071607	622.028191825	663.322035451	1581.55917209	296.208944811	0.767998754048	0.0131732204811
718.020357352	585.245878152	1679.2662355	376.0	9.767616542	0.781049376981	0.135645949458	868.983886288	631.236279468	1843.29052211	343.070356352	6.36550977162	0.109185416323
718.020357352	585.245878152	1679.2662355	376.0	-9.95395876375	-0.200412379147	-0.0348059012064	620.064506255	585.42217958	1512.11276689	306.626081054	-0.240148905253	-0.00411919219987
718.020357352	585.245878152	1679.2662355	376.0	-4.57659557473	-0.140535671285	-0.0244070287053	659.721669727	544.945946612	1602.41301128	397.745394942	0.0901854558001	0.00154692033962
718.020357352	585.245878152	1679.2662355	376.0	-15.0050281177	-0.148508153394	-0.0257916209438	692.030874262	446.679831327	1427.2918647	288.581159107	-1.36776508283	-0.0234608075957
718.020357352	585.245878152	1679.2662355	376.0	8.60767349256	0.755779424827	0.131257281144	827.21367936	703.275220795	1823.81199013	293.323089972	7.36239248224	0.126284605184
718.020357352	585.245878152	1679.2662355	376.0	-11.0270894673	-0.191797429409	-0.0333097307066	674.433776187	451.518639091	1494.09204532	368.139630044	-1.15793072087	-0.0198615904095
718.020357352	585.245878152	1679.2662355	376.0	5.69232781495	0.245156318077	0.0425766443344	827.564441124	525.655521338	1774.85557451	421.635612053	2.23210212598	0.0382864858659
718.020357352	585.245878152	1679.2662355	376.0	12.9024724839	0.387639936174	0.0673219757163	744.784271334	683.785947178	1895.93309947	467.362880959	5.10985635369	0.0876476218472
718.020357352	585.245878152	1679.2662355	376.0	4.0361576061	0.452111662406	0.0785188715536	782.868891194	642.395062601	1747.04406739	321.780113599	4.26324782178	0.0731260346789
718.020357352	585.245878152	1679.2662355	376.0	-0.177099041824	-0.229480984445	-0.0398542869824	597.424934404	634.760078543	1676.29227109	444.107258144	0.670400648786	0.0114991534955
718.020357352	585.245878152	1679.2662355	376.0	-1.43672877877	-0.000943669526617	-0.000163888420739	716.521431878	570.308025817	1655.13973423	368.310276531	0.847329977587	0.0145339618797
718.020357352	585.245878152	1679.2662355	376.0	-7.68767192853	-0.197874514692	-0.0343651466988	612.828518781	616.894989616	1550.16975651	320.446248115	0.132714310704	0.00227640327108
718.020357352	585.245878152	1679.2662355	376.0	7.77355105768	-0.0216813354353	-0.00376542817563	875.301176692	465.475500321	1809.80485372	469.028176702	1.83091376714	0.0314050388874
718.020357352	585.245878152	1679.2662355	376.0	1.47799418931	0.185707251993	0.0322520409852	732.985569476	621.272225257	1704.08569289	349.827898155	2.41048225801	0.0413461793826
718.020357352	585.245878152	1679.2662355	376.0	4.89525603585	0.0606874700059	0.0105396787089	772.274127908	523.549767405	1761.47061726	465.646721942	1.21539819081	0.0208473103054
718.020357352	585.245878152	1679.2662355	376.0	-19.012532626	-0.528257521313	-0.0917432305164	559.685739671	446.494292351	1359.9951946	353.815162579	-3.239050877	-0.0555583340824
718.020357352	585.245878152	1679.2662355	376.0	-9.56282375782	-0.319459895911	-0.0554810517387	582.492751602	564.923708702	1518.68096498	371.264504674	-0.656043562144	-0.0112528912889
718.020357352	585.245878152	1679.2662355	376.0	-11.1593027409	-0.373922423487	-0.0649396358956	580.671952499	515.793152435	1491.87183246	395.406727524	-1.35865322795	-0.0233045150591
718.020357352	585.245878152	1679.2662355	376.0	6.01905503442	0.352226838364	0.0611717329567	725.466698435	703.418806842	1780.34219439	351.456689117	4.82109254942	0.0826945548785
718.020357352	585.245878152	1679.2662355	376.0	12.1678887803	0.532726978329	0.0925194474346	881.157784939	533.017250742	1883.59748336	469.422447684	3.9963603219	0.0685482044922
718.020357352	585.245878152	1679.2662355	376.0	5.93029636936	0.0349381437638	0.006067756819	849.025880956	481.567309162	1778.8517001	448.258509982	1.60458231806	0.0275228527968
718.020357352	585.245878152	1679.2662355	376.0	-5.16336374893	-0.2076935761	-0.0360704369747	593.158066696	678.952287691	1592.55961145	320.449257065	0.70509784293	0.0120943026232
718.020357352	585.245878152	1679.2662355	376.0	-6.14813959497	0.0369846879328	0.00642318303801	774.386092174	489.454512603	1576.02260317	312.181998397	0.270256138374	0.00463561129286
718.020357352	585.245878152	1679.2662355	376.0	0.714675697786	0.0864773994401	0.0150186522126	694.958459203	641.030528945	1691.26754319	355.278555042	2.07748801872	0.0356344428598
718.020357352	585.245878152	1679.2662355	376.0	-2.18684682787	-0.187178969602	-0.032507636263	633.837977901	563.448273214	1642.5432551	445.257003987	0.196269862337	0.00336654995433
718.020357352	585.245878152	1679.2662355	376.0	-3.58592674224	-0.0848162695425	-0.014730161435	860.241456327	442.542789231	1619.04897849	316.264732933	0.547654633749	0.00939373299741
718.020357352	585.245878152	1679.2662355	376.0	4.57701246058	-0.14671371571	-0.0254799784143	599.451933411	703.540982089	1756.12646035	453.133544849	1.98333666433	0.0340194968153
718.020357352	585.245878152	1679.2662355	376.0	-0.426564637415	-0.0400062667638	-0.00694794490514	704.760352241	550.206470704	1672.10307958	417.136256631	0.694771800617	0.011917183544
718.020357352	585.245878152	1679.2662355	376.0	0.338552850467	0.196168249371	0.0340688171884	695.158815523	685.188284724	1684.95143921	304.604338964	3.21979959069	0.0552281233394
718.020357352	585.245878152	1679.2662355	376.0	4.71079313011	0.521386235419	0.0905498845812	864.739349089	548.649779479	1758.37299396	344.983865395	3.60319592751	0.0618043898373
718.020357352	585.245878152	1679.2662355	376.0	-10.2657844619	-0.402755874107	-0.0699471820262	589.041411607	470.722893246	1506.87638323	447.112078372	-1.85769256264	-0.031864366426
718.020357352	585.245878152	1679.2662355	376.0	-2.91149353141	-0.313681758557	-0.0544775544558	548.199877427	718.587114948	1630.37450768	363.587515307	0.968508313136	0.0166124925066
718.020357352	585.245878152	1679.2662355	376.0	-13.1273607502	-0.458773130083	-0.0796757780624	554.447373289	510.877026216	1458.82289881	393.498499308	-1.85616941328	-0.031838240365
718.020357352	585.245878152	1679.2662355	376.0	-1.67832160431	-0.0733035328149	-0.0127307281721	673.922560613	592.413575138	1651.08274748	384.746611728	0.740699067916	0.0127049582833
718.020357352	585.245878152	1679.2662355	376.0	1.08758813333	-0.0218724603772	-0.00379862111448	839.170158383	473.236451961	1697.52973581	385.123125464	1.02052789167	0.0175047665809
718.020357352	585.245878152	1679.2662355	376.0	-17.3748832501	-0.414813626348	-0.0720412689038	558.905979336	533.568682931	1387.49568763	295.02102536	-1.83121650253	-0.0314102316042
718.020357352	585.245878152	1679.2662355	376.0	-2.83444738587	-0.0520691541335	-0.00904292360777	886.088395034	452.734825208	1631.66831759	292.845097348	1.06339275542	0.0182400129574
718.020357352	585.245878152	1679.2662355	376.0	2.72905685767	-0.247196347529	-0.0429309391331	570.565183953	708.329059402	1725.09436586	446.200122508	1.45883091816	0.0250228287849
718.020357352	585.245878152	1679.2662355	376.0	-14.973731299	-0.320612614121	-0.0556812459397	595.062010469	523.986109578	1427.8174216	308.769301557	-1.39843980275	-0.0239869605961
718.020357352	585.245878152	1679.2662355	376.0	2.16742091609	-0.151218836167	-0.0262623890529	633.204541877	616.247305323	1715.66300313	466.211155929	0.880245137898	0.0150985443893
718.020357352	585.245878152	1679.2662355	376.0	-0.712618110533	-0.0747183603046	-0.0129764432623	627.432821479	684.741730136	1667.29948019	355.124928571	1.73622567502	0.029780886364
718.020357352	585.245878152	1679.2662355	376.0	4.60918727875	0.0451095671117	0.00783424229102	809.412789387	487.461227625	1756.66676121	459.792744195	1.14621218415	0.019660586349
718.020357352	585.245878152	1679.2662355	376.0	3.78981611213	0.0750534112558	0.0130346320347	708.249669026	617.354512393	1742.90733786	417.303156443	1.94871291659	0.0334256074886
718.020357352	585.245878152	1679.2662355	376.0	-6.02782632897	-0.248883137424	-0.0432238863189	604.600204165	578.466033287	1578.04298323	394.976745774	-0.111625846486	-0.00191468004265
718.020357352	585.245878152	1679.2662355	376.0	-6.44142201345	-0.0895549042191	-0.0155531268182	700.075409983	499.347473763	1571.09761055	371.6747268	-0.131450527169	-0.00225472602348
718.020357352	585.245878152	1679.2662355	376.0	-13.9010100361	-0.476215755343	-0.0827050634496	540.585255973	532.965778323	1445.83126757	372.280233278	-1.75353058721	-0.0300777116159
718.020357352	585.245878152	1679.2662355	376.0	9.52214550779	0.257469814344	0.0447151466384	701.080639857	705.768619681	1839.16840991	432.319150374	4.5424580748	0.0779152328439
718.020357352	585.245878152	1679.2662355	376.0	2.20342752255	-0.0317939089175	-0.00552169310828	835.639335287	466.049318446	1716.26764991	414.578996181	0.996931591946	0.0171000273061
718.020357352	585.245878152	1679.2662355	376.0	5.75463310604	0.660095284085	0.114639681154	859.650454236	596.931467123	1775.90184623	319.319924872	4.88876385403	0.0838552976678
718.020357352	585.245878152	1679.2662355	376.0	0.872029953101	-0.250963738726	-0.0435852272883	583.976563301	660.039432851	1693.90994007	449.893943917	0.843024538847	0.0144601121586
718.020357352	585.245878152	1679.2662355	376.0	4.11395356781	0.0281756301791	0.00489330152467	741.322631928	548.555152455	1748.35046871	458.472684329	1.16644815186	0.0200076869959
718.020357352	585.245878152	1679.2662355	376.0	-20.0821976918	-0.532615301594	-0.0925000523783	556.111742554	451.032778174	1342.03267032	334.888149591	-3.29230154961	-0.0564717246932
718.020357352	585.245878152	1679.2662355	376.0	-5.99068801013	-0.0381380265703	-0.00662348498963	713.376731326	527.251962871	1578.66663448	338.037940279	0.209649820888	0.00359605181626
718.020357352	585.245878152	1679.2662355	376.0	8.82028418042	0.403248236517	0.0700326913021	761.191161392	661.145581026	1827.38228962	405.045547203	4.60985813105	0.0790713230026
718.020357352	585.245878152	1679.2662355	376.0	-5.00670410306	-0.0680128096235	-0.011811880796	704.011405314	515.462648054	1595.19034399	375.716290621	0.130557387188	0.00223940629824
718.020357352	585.245878152	1679.2662355	376.0	6.65227841589	0.0804740102678	0.0139760351281	702.004198035	628.452097483	1790.97570083	460.519405316	2.25910501675	0.0387496572341
718.020357352	585.245878152	1679.2662355	376.0	7.55474380766	0.55696590306	0.096729055759	851.916460131	575.862687079	1806.13049744	378.351350234	4.24316266811	0.0727815208939
718.020357352	585.245878152	1679.2662355	376.0	0.790964991417	-0.0406886434684	-0.00706645423209	724.868159123	498.176624545	1692.54864354	469.503859872	0.465899410739	0.00799141356327
718.020357352	585.245878152	1679.2662355	376.0	-0.958180024905	0.0483186150998	0.00839156219169	741.200847195	560.878391857	1663.17584187	361.096602817	1.01977339413	0.0174918249422
718.020357352	585.245878152	1679.2662355	376.0	-2.6097900982	-0.154743277093	-0.026874483691	635.852663594	600.474956608	1635.44091157	399.113291365	0.50976682733	0.00874385638644
718.020357352	585.245878152	1679.2662355	376.0	-1.04746816512	-0.170874123158	-0.0296759505312	618.01460339	644.445002189	1661.67645628	399.2168507	0.828174294511	0.0142053909865
718.020357352	585.245878152	1679.2662355	376.0	0.445902723366	-0.260553367334	-0.0452506716454	574.400734294	688.496166909	1686.75412938	423.857228178	1.00823335565	0.0172938826012
718.020357352	585.245878152	1679.2662355	376.0	5.23321586618	0.298576560894	0.0518542134237	794.079947996	575.807848981	1767.14586258	397.258065599	2.78214364239	0.0477211602468
718.020357352	585.245878152	1679.2662355	376.0	-2.69359669845	0.223172448387	0.0387586746069	825.021285772	520.031935482	1634.03357563	288.980354372	1.46044462173	0.0250505080914
718.020357352	585.245878152	1679.2662355	376.0	1.85490758968	-0.161425278473	-0.0280349563169	615.051197479	662.807876355	1710.41507236	432.555998523	1.19123352185	0.0204328219872
718.020357352	585.245878152	1679.2662355	376.0	-11.392989077	-0.143875885028	-0.0249871283481	679.535602884	486.389709997	1487.94761672	322.022303838	-0.774579557843	-0.0132860987623
718.020357352	585.245878152	1679.2662355	376.0	-22.2630926799	-0.552850308519	-0.0960142946369	549.222551955	451.585259259	1305.40963715	304.601825937	-3.56356380117	-0.061124593502
718.020357352	585.245878152	1679.2662355	376.0	-14.0762090516	-0.522888600696	-0.0908108024827	557.360290422	455.75410937	1442.88920966	429.774809869	-2.7852317906	-0.047774130199
718.020357352	585.245878152	1679.2662355	376.0	-3.85568200793	-0.0247215550962	-0.00429342742205	714.586980862	542.883016967	1614.5190694	357.049071567	0.482877327901	0.00828262998115
718.020357352	585.245878152	1679.2662355	376.0	15.6197375537	0.693398036473	0.120423417241	809.821039139	709.560047534	1941.56321432	422.182127644	7.59808637065	0.130327382001
718.020357352	585.245878152	1679.2662355	376.0	0.476717307174	0.14450017735	0.0250955500782	856.579697851	491.945902432	1687.27158828	338.745988	1.64955398552	0.0282942364583
718.020357352	585.245878152	1679.2662355	376.0	-0.0167338192286	0.246295647187	0.0427745132315	850.088704793	506.368841225	1678.98523013	322.52768411	1.83759474797	0.0315196354712
718.020357352	585.245878152	1679.2662355	376.0	3.11112182428	0.136555751109	0.023715830342	692.395378348	666.059412162	1731.51025384	373.055463335	2.84061939745	0.0487241749134
718.020357352	585.245878152	1679.2662355	376.0	-3.50200949935	-0.0174195808887	-0.00302528323874	664.266133308	645.055250156	1620.45817242	311.136788953	1.27259812383	0.0218284412321
718.020357352	585.245878152	1679.2662355	376.0	-6.46924411902	-0.128883043331	-0.0223833003354	647.310081589	595.290903253	1570.63040332	328.029418479	0.268680822488	0.00460859043719
718.020357352	585.245878152	1679.2662355	376.0	-2.47589342388	0.078967900657	0.0137144669429	726.026903271	591.997281793	1637.68939321	319.665208146	1.27531821344	0.0218750980006
718.020357352	585.245878152	1679.2662355	376.0	4.50549710729	0.606796596092	0.105383222663	879.684359343	551.772616287	1754.92552717	323.468551538	4.01488485899	0.0688659495538
718.020357352	585.245878152	1679.2662355	376.0	-8.27952967963	-0.12154486981	-0.021108869366	694.379579669	476.756322386	1540.23088914	369.09498708	-0.512462905097	-0.00879010128811
718.020357352	585.245878152	1679.2662355	376.0	-7.19328327369	-0.166514589411	-0.0289188241422	686.418782578	448.366172373	1558.47185826	423.686903314	-0.831375559396	-0.0142603011903
718.020357352	585.245878152	1679.2662355	376.0	-20.3231653526	-0.423552752354	-0.0735590052717	590.666403611	448.022444017	1337.98618175	299.297334124	-2.88845348296	-0.0495446566545
718.020357352	585.245878152	1679.2662355	376.0	-5.37728994266	-0.221268403627	-0.0384279964619	587.941882152	681.770162404	1588.96722111	319.255176555	0.668554661143	0.0114674898995
718.020357352	585.245878152	1679.2662355	376.0	6.7052945622	0.258725879129	0.0449332891852	817.420558056	538.435086392	1791.86598308	436.01033863	2.40232250067	0.0412062178502
718.020357352	585.245878152	1679.2662355	376.0	-6.25891750992	-0.140962361503	-0.0244811325987	654.808335814	557.300323308	1574.16234705	362.05368793	0.0504191227391	0.000864822002386
718.020357352	585.245878152	1679.2662355	376.0	0.324902785318	-0.192012935416	-0.0333471579395	598.171913828	680.04548362	1684.72221828	406.504820828	1.1772033622	0.0201921674476
718.020357352	585.245878152	1679.2662355	376.0	5.13928658279	-0.078286151867	-0.0135960666667	604.299379321	731.025427209	1765.56853983	430.243733305	2.84734369053	0.0488395144173
718.020357352	585.245878152	1679.2662355	376.0	11.6578214944	0.934728304122	0.162335585989	879.903555852	692.413532023	1875.03209566	302.71500778	8.52738950253	0.146267401416
718.020357352	585.245878152	1679.2662355	376.0	0.220388249225	0.103764254445	0.0180208847594	878.590410151	482.810210728	1682.96714096	321.566520081	1.84221802752	0.0315989370073
718.020357352	585.245878152	1679.2662355	376.0	-0.327726365447	-0.0599081405494	-0.0104043314605	879.719425717	452.841217754	1673.7628373	341.202193834	1.15403367921	0.019794745784
718.020357352	585.245878152	1679.2662355	376.0	15.8409231252	0.844310572314	0.146632610683	885.152148864	631.712196897	1945.27750894	428.413163177	7.14591998907	0.122571526399
718.020357352	585.245878152	1679.2662355	376.0	-9.78241285644	-0.393348177883	-0.0683133341236	550.151751978	588.201840474	1514.99347939	376.639886936	-0.70164500226	-0.0120350772257
718.020357352	585.245878152	1679.2662355	376.0	-1.96259196573	-0.00493301109232	-0.000856723010129	709.619807444	580.224127572	1646.30909128	356.465156267	0.852283632461	0.0146189302309
718.020357352	585.245878152	1679.2662355	376.0	5.73259121023	0.189423431871	0.0328974351981	685.922481175	701.858620877	1775.53170412	387.750602064	3.85911282301	0.0661940449915
718.020357352	585.245878152	1679.2662355	376.0	-2.91326642455	0.12821869324	0.0222679217159	710.818526768	630.358410781	1630.34473609	289.167798537	1.84901103207	0.0317154550955
718.020357352	585.245878152	1679.2662355	376.0	3.16919039129	-0.0588638338568	-0.0102229652408	685.34744781	578.958586641	1732.48537968	468.179345232	0.981317677844	0.0168322071671
718.020357352	585.245878152	1679.2662355	376.0	4.21213094633	0.0590893615742	0.0102621329584	771.872666794	522.807152473	1749.99912828	455.319309014	1.17189549478	0.0201011234095
718.020357352	585.245878152	1679.2662355	376.0	5.83661542129	0.0974420617232	0.0169229006119	735.405591832	587.688144223	1777.27854757	454.184811515	1.88511194911	0.0323346818029
718.020357352	585.245878152	1679.2662355	376.0	-17.8416018132	-0.545779828981	-0.0947863544601	543.694373033	471.135023241	1379.65824038	364.828844109	-2.95518739272	-0.0506893206298
718.020357352	585.245878152	1679.2662355	376.0	-9.77708394458	-0.40431911778	-0.0702186727648	591.970874637	462.313195809	1515.08296601	460.79889556	-1.92578650888	-0.0330323586429
718.020357352	585.245878152	1679.2662355	376.0	-4.08480546754	-0.0262306706004	-0.00455551764508	699.007547673	581.371122082	1610.6714765	330.292806747	0.629333975744	0.0107947508704
718.020357352	585.245878152	1679.2662355	376.0	0.638460123358	0.197543839239	0.0343077178255	711.94336932	657.347299053	1689.98768078	320.69701241	2.85283984569	0.0489337880907
718.020357352	585.245878152	1679.2662355	376.0	4.84246517945	-0.162831162337	-0.0282791181552	586.760417193	722.002338103	1760.58411823	451.821362933	2.21988357086	0.0380769051606
718.020357352	585.245878152	1679.2662355	376.0	5.05959972893	0.425116819999	0.0738306391106	753.502127844	683.256440607	1764.2303854	327.471816952	4.81832679147	0.0826471147766
718.020357352	585.245878152	1679.2662355	376.0	0.714235470165	0.426477060958	0.074066874081	891.47416482	503.065741306	1691.2601506	296.720244471	2.68237510145	0.0460098645189
718.020357352	585.245878152	1679.2662355	376.0	-1.16498383059	-0.27904461871	-0.0484620734127	580.604309445	627.20545278	1659.70305539	451.893293163	0.43347006138	0.00743516400308
718.020357352	585.245878152	1679.2662355	376.0	-17.5973915496	-0.394069527315	-0.068438611899	599.359250023	452.209525046	1383.75918088	332.190405813	-2.48664459349	-0.042652565926
718.020357352	585.245878152	1679.2662355	376.0	7.63559754995	0.460343483001	0.0799485034737	803.595882541	614.252678607	1807.48824704	389.639685891	4.19526872464	0.0719600124296
718.020357352	585.245878152	1679.2662355	376.0	3.0553630609	-0.0715367498303	-0.0124238884735	661.693944375	625.426359401	1730.57391576	443.453611982	1.25610060271	0.0215454648835
718.020357352	585.245878152	1679.2662355	376.0	3.08697817812	0.156256215933	0.0271372379181	734.108333218	609.941320278	1731.10481775	387.05516425	2.24867101202	0.0385706863126
718.020357352	585.245878152	1679.2662355	376.0	-5.06583584682	0.00386897346484	0.00067193009115	789.226084319	452.139459413	1594.19736458	352.83182085	0.176801582743	0.00303261719971
718.020357352	585.245878152	1679.2662355	376.0	-10.7779820875	-0.195666410564	-0.0339816621333	644.513504039	520.728494154	1498.27522144	333.033223247	-0.677934936238	-0.0116283865564
718.020357352	585.245878152	1679.2662355	376.0	2.69080264578	0.55498060161	0.0963842656495	871.329966715	547.725725471	1724.4519758	305.396283612	3.57855551615	0.0613817412718
718.020357352	585.245878152	1679.2662355	376.0	-3.31978901651	-0.00940934860153	-0.00163413487349	713.045890781	566.87915489	1623.51813946	343.593093789	0.669765948701	0.0114882667016
718.020357352	585.245878152	1679.2662355	376.0	-6.89381054247	-0.219309760919	-0.0380878362137	662.820534026	453.178480991	1563.50080272	447.501787707	-1.01341088107	-0.0173826909274
718.020357352	585.245878152	1679.2662355	376.0	-11.0535366391	-0.220719452675	-0.0383326593739	619.674280864	561.229950819	1493.64792689	312.743695211	-0.523287422788	-0.00897577054525
718.020357352	585.245878152	1679.2662355	376.0	0.861753104225	-0.0727362933828	-0.012632214898	643.217018502	657.408926587	1693.73736442	393.111419328	1.48421914978	0.0254583044559
718.020357352	585.245878152	1679.2662355	376.0	5.54217125742	0.23506561491	0.0408241776503	758.779794456	602.735896342	1772.33404614	410.818355346	2.73748798361	0.0469551969745
718.020357352	585.245878152	1679.2662355	376.0	5.19857200027	0.325273866684	0.0564907722619	816.072034667	556.462747903	1766.56409983	394.029317263	2.75369801592	0.0472332421256
718.020357352	585.245878152	1679.2662355	376.0	-3.04495844815	-0.0692845866337	-0.0120327521073	882.070984188	444.548266275	1628.1332764	301.514025937	0.824607632803	0.0141442132556
718.020357352	585.245878152	1679.2662355	376.0	5.5981828241	0.686771493219	0.119272576106	851.267590681	620.192240212	1773.27462947	301.814798578	5.33067809492	0.0914353017996
718.020357352	585.245878152	1679.2662355	376.0	2.76878872078	0.110184026811	0.0191358157019	758.880954679	562.065785502	1725.76156962	404.814829444	1.5716033541	0.0269571758852
718.020357352	585.245878152	1679.2662355	376.0	-6.2309109765	-0.251141841145	-0.0436161585872	586.552465634	643.7189996	1574.63265131	344.361186078	0.292283616625	0.00501344110849
718.020357352	585.245878152	1679.2662355	376.0	-3.16246568775	0.104215065972	0.0180991778346	691.768324758	650.335278303	1626.160017	284.05641394	1.94637279492	0.0333854681805
718.020357352	585.245878152	1679.2662355	376.0	2.2407381453	-0.0304693639655	-0.00529165751399	838.012688497	469.263385502	1716.8941946	409.618120605	1.03755098794	0.0177967579407
718.020357352	585.245878152	1679.2662355	376.0	-14.5947695827	-0.187263080609	-0.0325222439404	662.925611013	479.407866261	1434.18119775	291.847720479	-1.2511993711	-0.0214613957307
718.020357352	585.245878152	1679.2662355	376.0	-4.42672197544	-0.0646734180081	-0.0112319239333	695.275270686	541.784300024	1604.92978803	367.870217322	0.319079801629	0.0054730669233
718.020357352	585.245878152	1679.2662355	376.0	7.95724678169	-0.00359663066199	-0.000624631931572	893.85033261	464.456447241	1812.88959398	454.582814133	2.1971403183	0.0376867979126
718.020357352	585.245878152	1679.2662355	376.0	6.88357615439	0.0759463872815	0.0131897164435	676.231257039	667.826811706	1794.85980566	450.801736914	2.76266813218	0.047387103468
718.020357352	585.245878152	1679.2662355	376.0	-10.9992910198	-0.345888146284	-0.0600708833422	612.871821608	460.601135647	1494.55885526	421.085898008	-1.74247198511	-0.0298880271888
718.020357352	585.245878152	1679.2662355	376.0	0.927891497373	-0.287935722677	-0.0500062040077	555.575311284	718.286264338	1694.84800412	420.9864285	1.32151292511	0.022667460122
718.020357352	585.245878152	1679.2662355	376.0	-5.63872765612	-0.00220198470022	-0.000382421795801	769.253613908	457.50323322	1584.57698586	357.820138735	0.0565587105659	0.000970132256705
718.020357352	585.245878152	1679.2662355	376.0	12.5622296399	0.450435796706	0.0782278215884	785.097191485	639.830026719	1890.21951627	465.292298069	4.76855948466	0.0817934731502
718.020357352	585.245878152	1679.2662355	376.0	-7.20591349396	-0.233124599548	-0.0404870787684	612.596803163	571.587147502	1558.25976324	374.075812574	-0.190737341303	-0.00327165250948
718.020357352	585.245878152	1679.2662355	376.0	-7.01652497347	-0.116493330717	-0.0202315614305	674.343656979	532.602129286	1561.44010072	354.494314454	-0.0730855905525	-0.00125361218786
718.020357352	585.245878152	1679.2662355	376.0	10.8225725282	0.570295618648	0.0990440463091	828.108771005	616.118910425	1861.00604178	416.778360352	5.01641969723	0.0860449347724
718.020357352	585.245878152	1679.2662355	376.0	-6.08389162209	-0.216308283178	-0.0375665653314	651.322837686	484.544959018	1577.10149769	441.233700986	-0.701388949749	-0.0120306852444
718.020357352	585.245878152	1679.2662355	376.0	4.37929338187	0.0563648732865	0.00978896722585	825.249180428	490.814455094	1752.80623062	436.742595097	1.3220151014	0.0226760737804
718.020357352	585.245878152	1679.2662355	376.0	-1.8181300404	-0.315084641924	-0.0547211951935	556.305353691	684.860729019	1648.73499162	407.568908908	0.715338208788	0.0122699521233
718.020357352	585.245878152	1679.2662355	376.0	-4.19976879164	-0.115421573968	-0.0200454279207	702.432360702	464.229020424	1608.74093622	442.079555091	-0.323673929317	-0.0055518684274
718.020357352	585.245878152	1679.2662355	376.0	-7.41779909212	0.00783680665444	0.00136102929046	737.93371298	522.222134711	1554.70163993	294.545792241	0.181680756938	0.00311630800923
718.020357352	585.245878152	1679.2662355	376.0	-2.61295252786	-0.0945347182813	-0.0164179781663	687.203352656	527.01181644	1635.38780595	421.172636858	0.253495052776	0.0043481141128
718.020357352	585.245878152	1679.2662355	376.0	-5.03298460716	-0.205356031058	-0.0356644722227	602.640174047	649.778571038	1594.74902436	342.330279273	0.508410688601	0.00872059500173
718.020357352	585.245878152	1679.2662355	376.0	4.95075763858	0.492365880579	0.0855098785305	771.966220275	679.071777048	1762.40263693	311.364639607	5.112540633	0.087693664374
718.020357352	585.245878152	1679.2662355	376.0	-7.37572831171	-0.450504570694	-0.078239765664	538.782508005	563.592051255	1555.40812034	453.033561082	-0.96576118015	-0.0165653718722
718.020357352	585.245878152	1679.2662355	376.0	-12.9237021762	-0.527927959231	-0.0916859950037	543.627572237	484.163405721	1462.24286848	434.451890524	-2.41743385375	-0.0414654177316
718.020357352	585.245878152	1679.2662355	376.0	7.56781617467	0.0794821559057	0.0138037783789	680.444210326	662.119243179	1806.35001729	463.786563785	2.73640076309	0.046936548252
718.020357352	585.245878152	1679.2662355	376.0	4.98556280664	0.102371620775	0.0177790241013	710.382259247	624.574408556	1762.98710837	428.030440562	2.24189442676	0.0384544498587
718.020357352	585.245878152	1679.2662355	376.0	1.84505732817	0.0581016966571	0.010090603796	639.848554581	727.458789767	1710.24966024	342.942315894	3.30589898397	0.0567049568435
718.020357352	585.245878152	1679.2662355	376.0	14.5603868959	0.929520334331	0.161431110513	875.922084735	701.012697738	1923.77389641	346.839113933	8.89080237426	0.152500898358
718.020357352	585.245878152	1679.2662355	376.0	-4.50341733952	-0.0140423205808	-0.00243874966668	722.220102092	536.855437379	1603.64186868	344.566329207	0.437594722633	0.00750591290966
718.020357352	585.245878152	1679.2662355	376.0	-8.12621478999	-0.0472490892089	-0.00820581611825	705.615736622	532.394300528	1542.80545431	304.795417162	0.0236538881998	0.000405727070322
718.020357352	585.245878152	1679.2662355	376.0	16.0817124394	0.991546792129	0.172203333124	882.887547885	729.365443239	1949.32100259	337.068011466	9.99945274738	0.171517199784
718.020357352	585.245878152	1679.2662355	376.0	-13.2710600598	-0.16035439831	-0.0278489750451	688.282010093	446.887465981	1456.40980483	321.240328752	-1.24421095137	-0.0213415257525
718.020357352	585.245878152	1679.2662355	376.0	-11.0174678469	-0.430842778327	-0.0748250743881	549.2885634	550.415221038	1494.25361794	394.549833505	-1.23564720812	-0.0211946347877
718.020357352	585.245878152	1679.2662355	376.0	2.03116876762	0.409205578612	0.0710673113254	795.32564152	606.693168095	1713.3749668	311.35615719	3.41514272265	0.058578777404
718.020357352	585.245878152	1679.2662355	376.0	-10.0317466098	-0.32902358464	-0.0571419910802	555.464124195	655.568426381	1510.80650186	299.773951279	-0.104635702956	-0.00179478049667
718.020357352	585.245878152	1679.2662355	376.0	-4.1664556852	-0.0374988805735	-0.00651248360082	838.709633234	465.587732233	1609.30035197	305.002986498	0.549379277334	0.00942331522013
718.020357352	585.245878152	1679.2662355	376.0	-2.88397444256	-0.2573286972	-0.0446906386244	565.536181723	712.967781832	1630.83662645	352.332662895	1.1272178319	0.0193347827084
718.020357352	585.245878152	1679.2662355	376.0	-0.151120197974	0.0464711570186	0.00807071153502	790.989524896	490.058717067	1676.72852504	395.680283082	0.794942428709	0.0136353761357
718.020357352	585.245878152	1679.2662355	376.0	-3.87632668359	-0.0633664715805	-0.0110049446996	699.541018632	532.804605843	1614.17239033	381.826765853	0.314049825673	0.00538678946265
718.020357352	585.245878152	1679.2662355	376.0	7.29804743722	0.358538066538	0.0622678128756	837.080957642	541.442735473	1801.81988197	423.296188853	2.9444730587	0.0505055413157
718.020357352	585.245878152	1679.2662355	376.0	11.985401948	0.76308973397	0.132526872867	822.393209785	722.02525135	1880.53304361	336.114582471	8.04601737849	0.138010589682
718.020357352	585.245878152	1679.2662355	376.0	4.55010758419	0.450398236205	0.0782212984031	739.928708235	722.707416453	1755.67465584	293.038531156	5.5921274016	0.0959198525146
718.020357352	585.245878152	1679.2662355	376.0	-16.7282219216	-0.541133168808	-0.0939793624189	538.635794851	486.463121763	1398.35485297	373.255936361	-2.68654055625	-0.0460813131432
718.020357352	585.245878152	1679.2662355	376.0	13.0724299732	0.475640867773	0.0826052219127	761.510816188	693.999586709	1898.7871382	443.276735307	5.82039520791	0.0998352522798
718.020357352	585.245878152	1679.2662355	376.0	-5.06767859557	-0.307266130686	-0.0533633432939	554.341495259	704.926557598	1594.16641992	334.898367067	0.656604806301	0.0112625181184
718.020357352	585.245878152	1679.2662355	376.0	-9.03908569484	-0.280389513795	-0.0486956432434	598.409205202	559.617286339	1527.47592143	369.449429891	-0.541368384163	-0.009285907104
718.020357352	585.245878152	1679.2662355	376.0	2.32927617703	-0.0658932519317	-0.0114437742153	611.516635953	721.868913328	1718.38098388	384.995434595	2.58074999961	0.0442667238356
718.020357352	585.245878152	1679.2662355	376.0	-1.84695688554	-0.00418864681499	-0.000727448213789	805.150632371	452.090166072	1648.25091214	391.010113698	0.484889342416	0.00831714137935
718.020357352	585.245878152	1679.2662355	376.0	15.0259496643	0.711829567402	0.123624447274	815.215149309	708.132725998	1931.59193478	408.244059474	7.65283432228	0.131266454928
718.020357352	585.245878152	1679.2662355	376.0	9.57948448983	0.589051245952	0.102301362618	774.536766877	727.138163044	1840.13128408	338.456354156	6.89588364995	0.118282738421
718.020357352	585.245878152	1679.2662355	376.0	0.175532981027	-0.0573763123242	-0.00996462527339	683.462479052	586.602196014	1682.21390159	412.149226521	0.869114761728	0.0149076288461
718.020357352	585.245878152	1679.2662355	376.0	-5.53404899136	-0.0284907472671	-0.00494802835483	709.260806736	549.679760415	1586.33481934	327.394252184	0.370939034115	0.00636259063662
718.020357352	585.245878152	1679.2662355	376.0	10.7192133072	0.245176105442	0.0425800808339	702.430913972	697.022007989	1859.27036528	459.817443322	4.38511564641	0.0752163918767
718.020357352	585.245878152	1679.2662355	376.0	17.4403218206	0.6589084001	0.114433553334	793.114180577	727.829286459	1972.1356712	451.192204165	7.84076642273	0.134489990098
718.020357352	585.245878152	1679.2662355	376.0	14.5145193175	0.565868868292	0.0982752463167	768.57842376	728.555052459	1923.00365765	425.87018143	7.10361179394	0.121845828369
718.020357352	585.245878152	1679.2662355	376.0	13.7207242246	0.906898736683	0.157502385669	872.60723496	693.638770381	1909.67372467	343.427719334	8.53698203344	0.146431938824
718.020357352	585.245878152	1679.2662355	376.0	5.16187240964	0.420346117401	0.0730021044462	824.935259653	571.382438251	1765.947816	369.630118094	3.34706951773	0.0574111409558
718.020357352	585.245878152	1679.2662355	376.0	-14.0769332904	-0.370181792372	-0.0642899952018	559.481147542	579.132763898	1442.87704776	304.263136323	-1.04962014413	-0.0180037760571
718.020357352	585.245878152	1679.2662355	376.0	0.419296412381	0.0613758623438	0.0106592327794	783.030936664	510.00398877	1686.30733858	393.27241315	0.92871055445	0.0159298551364
718.020357352	585.245878152	1679.2662355	376.0	-0.0839267184455	0.0104335696251	0.00181201278657	714.221883315	582.124331171	1677.85688246	381.510667973	1.06161574556	0.0182095325139
718.020357352	585.245878152	1679.2662355	376.0	-8.35980501772	-0.0641115253867	-0.0111343392474	729.910589156	455.564404347	1538.88285249	353.407858984	-0.428634295796	-0.00735221776665
718.020357352	585.245878152	1679.2662355	376.0	-2.94190204884	-0.037208298483	-0.00646201779837	853.695826394	468.471359559	1629.86386772	307.696681764	0.831569090883	0.0142636207699
718.020357352	585.245878152	1679.2662355	376.0	17.3868682174	0.810177239731	0.14070462656	843.153673418	703.530894113	1971.23804289	424.55347536	8.33534543618	0.142973335097
718.020357352	585.245878152	1679.2662355	376.0	1.11641372976	-0.167103233698	-0.0290210548278	619.823827794	643.786038469	1698.01379432	434.403928054	0.959081885923	0.0164508042182
718.020357352	585.245878152	1679.2662355	376.0	4.64687028624	-0.0787037452475	-0.0136685906995	861.11401533	442.171042204	1757.29955923	454.014501695	1.09038550196	0.0187030103252
718.020357352	585.245878152	1679.2662355	376.0	1.06792829958	0.203270818826	0.0353023304665	786.120242262	557.273108585	1697.19959486	353.806244012	1.87715305513	0.0321981656112
718.020357352	585.245878152	1679.2662355	376.0	4.81495146228	0.334102713455	0.0580240905618	770.393612073	619.374601492	1760.12208967	370.353876101	3.3993311966	0.0583075676947
718.020357352	585.245878152	1679.2662355	376.0	-12.2614915015	-0.246213356139	-0.0427602216289	603.309260398	580.204957937	1473.36314875	289.848930415	-0.585866169412	-0.0100491624256
718.020357352	585.245878152	1679.2662355	376.0	13.1023377001	0.649758879153	0.112844543097	868.425218658	582.023257633	1899.28936856	448.840892272	5.13340146002	0.0880514830193
718.020357352	585.245878152	1679.2662355	376.0	-2.39888944888	-0.0377472445595	-0.00655561732538	614.444267998	728.185029249	1638.98249496	296.353197714	2.46795629711	0.0423320119572
718.020357352	585.245878152	1679.2662355	376.0	9.11578255322	0.479511328895	0.0832774103673	784.320833561	653.013919673	1832.34449402	395.009740787	4.93668622401	0.0846772937223
718.020357352	585.245878152	1679.2662355	376.0	11.5269479329	0.736718957839	0.127947022897	826.164906202	696.751322033	1872.83438013	349.91815189	7.36223704839	0.12628193908
718.020357352	585.245878152	1679.2662355	376.0	-7.14870379177	-0.136421649448	-0.0236925407169	694.83753042	459.829965397	1559.22046645	404.552970636	-0.612233256018	-0.0105014280621
718.020357352	585.245878152	1679.2662355	376.0	5.23665580332	0.0921775623649	0.016008607566	654.71324404	715.384102323	1767.20362828	397.106281916	3.51489157894	0.0602897354879
718.020357352	585.245878152	1679.2662355	376.0	11.1258026794	0.655956592973	0.113920908818	863.497851383	591.600531592	1866.09808333	410.999700353	5.17891708981	0.0888321970808
718.020357352	585.245878152	1679.2662355	376.0	13.5570669265	0.695919351012	0.120861297501	804.951610988	722.285398317	1906.92548293	379.688473621	7.73830755443	0.132732548104
718.020357352	585.245878152	1679.2662355	376.0	0.395815909722	-0.00543586805381	-0.000944054889513	712.515909127	575.273699914	1685.91303843	398.123429389	0.980332430542	0.0168153075565
718.020357352	585.245878152	1679.2662355	376.0	8.33495376493	0.397932043989	0.0691094206303	748.554495144	681.448457149	1819.23229982	389.22934753	4.87088638906	0.0835486516134
718.020357352	585.245878152	1679.2662355	376.0	6.14929353636	0.108567973067	0.0188551533636	669.132205033	695.382496137	1782.52924558	418.014544412	3.32593564005	0.0570486387659
718.020357352	585.245878152	1679.2662355	376.0	7.38433408794	0.152942597233	0.0265617570741	872.187498767	487.697799618	1803.26886456	443.383566174	2.29273232994	0.0393264550591
718.020357352	585.245878152	1679.2662355	376.0	6.93039375089	0.173127969643	0.0300673792363	742.857588192	603.725413453	1795.64599775	449.062996105	2.49753126748	0.042839301329
718.020357352	585.245878152	1679.2662355	376.0	-7.13880201369	-0.147893423307	-0.0256848599004	668.298278941	513.106972042	1559.38674367	377.981492685	-0.299649650226	-0.00513978816855
718.020357352	585.245878152	1679.2662355	376.0	4.07594469411	0.428472803463	0.0744134775032	758.638204909	674.590920795	1747.71219853	314.483072826	4.61701250337	0.0791940395089
718.020357352	585.245878152	1679.2662355	376.0	7.47942940241	0.131908423755	0.0229087224305	727.52972026	610.477542312	1804.86576807	466.858505495	2.37593515323	0.0407536046867
718.020357352	585.245878152	1679.2662355	376.0	3.15277993099	-0.320683976162	-0.0556936394863	542.117682023	730.837441308	1732.20980436	459.254681034	1.49512116369	0.0256453029793
718.020357352	585.245878152	1679.2662355	376.0	-9.13049140961	-0.366663015218	-0.0636788841991	547.985555794	632.533895368	1525.94097613	345.421524965	-0.245318829816	-0.00420787015122
718.020357352	585.245878152	1679.2662355	376.0	4.85095370342	-0.0208082691775	-0.0036138015244	622.522976485	723.051650353	1760.72666315	415.152036307	3.00162423842	0.0514858359936
718.020357352	585.245878152	1679.2662355	376.0	5.62608735394	-0.0397471051399	-0.00690293593954	631.567921796	694.963625146	1773.74322082	447.211673877	2.47206011918	0.0424024034165
718.020357352	585.245878152	1679.2662355	376.0	9.55956339384	0.624495411713	0.108457000992	826.113545497	640.745781943	1839.79675584	372.937428398	5.60167694911	0.0960836526433
718.020357352	585.245878152	1679.2662355	376.0	-3.52119479361	0.14023987995	0.024355658206	788.097028977	535.276462789	1620.13600025	296.762508483	1.06810344457	0.0183208138005
718.020357352	585.245878152	1679.2662355	376.0	10.5143973936	0.714604006647	0.12410628806	847.845097547	640.961161253	1855.8309608	367.024702002	6.18897146181	0.106157314954
718.020357352	585.245878152	1679.2662355	376.0	-0.390493719413	-0.0968891229008	-0.0168268709449	659.92495423	603.923658334	1672.70880632	408.860193759	0.819857432345	0.0140627346886
718.020357352	585.245878152	1679.2662355	376.0	-8.09830878003	-0.0318292097526	-0.00552782385423	714.697936936	528.441912048	1543.27407051	300.134221531	0.0470475871887	0.000806991203924
718.020357352	585.245878152	1679.2662355	376.0	-8.57378627045	-0.162903136751	-0.0282916180533	623.955710863	625.077693213	1535.28953756	286.256133485	0.150605637917	0.00258328709979
718.020357352	585.245878152	1679.2662355	376.0	8.85762706912	0.315995888648	0.0548794527003	714.039110386	709.084185907	1828.00937614	404.886079849	4.90155220115	0.0840746518208
718.020357352	585.245878152	1679.2662355	376.0	-4.31916631372	-0.197509324972	-0.0343017236839	610.149307372	631.407373695	1606.73593394	365.179252875	0.475083241834	0.00814894068325
718.020357352	585.245878152	1679.2662355	376.0	-15.9480440461	-0.194085447707	-0.033707094079	668.76850854	457.340509458	1411.45611661	285.347098616	-1.54720788837	-0.0265387287885
718.020357352	585.245878152	1679.2662355	376.0	-1.33698448466	-0.086224710779	-0.0149747674156	648.850095502	640.095303681	1656.81470648	367.869307296	1.07080939989	0.0183672281285
718.020357352	585.245878152	1679.2662355	376.0	6.8626114808	0.573392714913	0.0995819233958	814.160029559	639.299229442	1794.50775297	341.048493974	5.09944515489	0.0874690421079
718.020357352	585.245878152	1679.2662355	376.0	-6.76856320033	-0.144231604581	-0.0250489066657	673.135739617	505.106077077	1565.60403905	387.362222358	-0.313178094389	-0.00537183695351
718.020357352	585.245878152	1679.2662355	376.0	-16.2272669966	-0.265200460344	-0.046057738858	642.040265632	457.301690046	1406.76721989	307.425264207	-1.82060933653	-0.0312282905065
718.020357352	585.245878152	1679.2662355	376.0	-8.83235824672	-0.149158854088	-0.0259046290532	655.244761393	544.270080995	1530.94742567	331.43258328	-0.243975274994	-0.00418482461396
718.020357352	585.245878152	1679.2662355	376.0	11.4613358325	0.355963943994	0.0618207613745	720.466745258	716.638890388	1871.73257828	434.626942632	5.42477856708	0.0930493750785
718.020357352	585.245878152	1679.2662355	376.0	10.3012218784	0.506662446454	0.0879927833369	839.294161947	578.206702879	1852.25117635	434.750311526	4.17439420101	0.071601958851
718.020357352	585.245878152	1679.2662355	376.0	-1.9252093338	-0.0678251130507	-0.0117792832669	724.459792657	465.131285743	1646.9368452	457.345766799	0.00836139881621	0.000143420219832
718.020357352	585.245878152	1679.2662355	376.0	12.515887796	0.414695902808	0.0720208236903	754.41184914	678.373720707	1889.44131334	456.655743488	5.1592230268	0.0884943915403
718.020357352	585.245878152	1679.2662355	376.0	-2.36480939468	-0.265327757529	-0.0460798467401	559.961986965	721.613434977	1639.55478981	357.979367863	1.26111693189	0.0216315082658
718.020357352	585.245878152	1679.2662355	376.0	-6.68065903963	-0.194846565356	-0.0338392784571	626.864019127	574.132657202	1567.08018394	366.083507613	-0.029601952929	-0.000507752194322
718.020357352	585.245878152	1679.2662355	376.0	-2.70035681355	0.24488163874	0.0425289403855	823.510302735	526.359673406	1633.9200553	284.050079155	1.58008892115	0.0271027259203
718.020357352	585.245878152	1679.2662355	376.0	7.38029680254	0.831228763326	0.144360674423	892.817041844	608.023621618	1803.20106779	302.360404327	6.0966093059	0.10457305842
718.020357352	585.245878152	1679.2662355	376.0	5.42805647426	0.19818550697	0.0344191571674	844.943459095	503.620420415	1770.41775512	421.853875611	2.02103092755	0.0346660536457
718.020357352	585.245878152	1679.2662355	376.0	9.38987983025	0.491058124202	0.0852827586318	875.216068033	530.694061571	1836.94731705	431.037187444	3.64143399669	0.0624602743858
718.020357352	585.245878152	1679.2662355	376.0	2.16655888363	-0.193924164438	-0.0336790837858	605.882648942	658.422104108	1715.64852731	451.343774259	1.04274585285	0.0178858636853
718.020357352	585.245878152	1679.2662355	376.0	14.8076089044	0.672684568776	0.116826080024	856.223943094	609.166640322	1927.92541212	462.534828704	5.71455211433	0.0980197618238
718.020357352	585.245878152	1679.2662355	376.0	6.53904045001	0.578601773084	0.100486587892	812.112527897	644.781856427	1789.07413391	332.179749583	5.18434446321	0.0889252909642
718.020357352	585.245878152	1679.2662355	376.0	-7.61133101319	-0.297347370212	-0.0516407381403	622.696267636	478.439339915	1551.45172373	450.316116176	-1.17805209541	-0.0202067254788
718.020357352	585.245878152	1679.2662355	376.0	3.82966765144	0.428773303109	0.0744656657015	740.067802226	710.448073179	1743.57655131	293.060675902	5.18921817432	0.0890088880673
718.020357352	585.245878152	1679.2662355	376.0	-13.8800631553	-0.506021803684	-0.0878815220013	566.530056877	446.564735712	1446.18302147	433.088228881	-2.80001364852	-0.0480276783622
718.020357352	585.245878152	1679.2662355	376.0	-1.79338670768	-0.00727949828781	-0.00126424075856	648.685074865	676.993658904	1649.15049805	323.47176428	1.87815016527	0.0322152687011
718.020357352	585.245878152	1679.2662355	376.0	5.88194572666	0.260510030078	0.0452431452029	705.310293576	698.529267082	1778.03976408	374.200203424	4.21202048032	0.0722473495767
718.020357352	585.245878152	1679.2662355	376.0	-0.765737974623	0.341836315946	0.0593671962393	849.271064244	523.276258488	1666.40745624	293.860133512	2.18577436395	0.0374918415773
718.020357352	585.245878152	1679.2662355	376.0	-0.196882461591	-0.13045182503	-0.0226557528707	650.598560464	586.067513189	1675.9600548	439.293981149	0.629373974505	0.0107954369555
718.020357352	585.245878152	1679.2662355	376.0	-12.6835569662	-0.356394363479	-0.0618955129349	566.613633482	572.46235261	1466.27554591	327.199559817	-0.9411526546	-0.0161432702333
718.020357352	585.245878152	1679.2662355	376.0	-7.80135559231	-0.288606481994	-0.0501226957267	616.223219438	502.727805149	1548.26070513	429.309680544	-0.941817782714	-0.0161546789488
718.020357352	585.245878152	1679.2662355	376.0	-17.3994401269	-0.455126857234	-0.079042524702	548.588852384	526.969700246	1387.08331229	311.524759655	-2.0142921562	-0.034550465801
718.020357352	585.245878152	1679.2662355	376.0	13.3782121559	0.604511503979	0.104986367485	806.697340771	668.264733353	1903.92203515	428.959961028	6.16536657187	0.105752428334
718.020357352	585.245878152	1679.2662355	376.0	3.89472403613	0.548055313023	0.0951815409904	799.574187688	652.066291364	1744.66902121	293.028542156	4.89903435551	0.0840314640739
718.020357352	585.245878152	1679.2662355	376.0	-9.02236215232	-0.109891388323	-0.0190849927619	667.113397561	557.086849863	1527.75675424	303.556506812	-0.0967754875394	-0.00165995690462
718.020357352	585.245878152	1679.2662355	376.0	5.53860728458	0.463737541988	0.0805379544959	760.500918383	688.125309412	1772.27419755	323.647969755	5.15173807435	0.0883660047059
718.020357352	585.245878152	1679.2662355	376.0	1.00653914901	0.432780963959	0.0751616818268	870.769876005	521.329616687	1696.16870758	304.069214889	2.73624262998	0.0469338358487
718.020357352	585.245878152	1679.2662355	376.0	8.29621503253	0.213521364286	0.0370825571875	688.14601088	709.599935895	1818.58177337	420.835826595	4.28540565813	0.0735061004825
718.020357352	585.245878152	1679.2662355	376.0	-11.8692848761	-0.34421280821	-0.0597799250104	565.685017985	590.223853112	1479.94934218	324.040471087	-0.711715101152	-0.0122078061947
718.020357352	585.245878152	1679.2662355	376.0	-3.64630579882	-0.0118684589167	-0.00206121203832	812.622940545	452.290434229	1618.03505338	353.121678607	0.405480150785	0.00695506262067
718.020357352	585.245878152	1679.2662355	376.0	-18.4043175965	-0.325589033079	-0.0565455076552	615.741547521	466.053974891	1370.20874423	288.41322182	-2.17990633996	-0.0373911893646
718.020357352	585.245878152	1679.2662355	376.0	5.3621252275	0.505098198554	0.0877211181928	792.129443784	648.593376202	1769.31059395	328.587773968	4.74516311299	0.0813921631731
718.020357352	585.245878152	1679.2662355	376.0	-12.7779625661	-0.506129300918	-0.087900191198	545.842190315	495.089864679	1464.69022455	423.758169553	-2.19299675345	-0.037615724759
718.020357352	585.245878152	1679.2662355	376.0	2.15258456676	0.136645104941	0.0237313485483	725.368208039	615.158220857	1715.41386132	374.887432428	2.14052688158	0.0367157269568
718.020357352	585.245878152	1679.2662355	376.0	-3.88398025683	-0.0890707451849	-0.0154690422343	601.335937274	727.8047455	1614.04386646	284.903183683	2.06995197625	0.0355051796956
718.020357352	585.245878152	1679.2662355	376.0	-18.0496762086	-0.587170060715	-0.101974654518	543.469098228	444.240370979	1376.16411732	388.454648109	-3.47122764509	-0.0595407829347
718.020357352	585.245878152	1679.2662355	376.0	1.13069373772	-0.0783313894869	-0.0136039231481	862.866330965	449.127118111	1698.25359367	386.260144593	0.957240242909	0.0164192151442
718.020357352	585.245878152	1679.2662355	376.0	6.08060453325	0.260166008243	0.0451833984444	836.774961153	520.347356109	1781.37577435	424.253457084	2.31256407143	0.0396666221515
718.020357352	585.245878152	1679.2662355	376.0	3.99814332027	-0.0580148000314	-0.0100755123361	621.387667098	705.810666161	1746.40570633	419.20737307	2.45648735125	0.0421352890438
718.020357352	585.245878152	1679.2662355	376.0	9.1021448338	0.236453432678	0.041065201924	736.878108176	634.711840494	1832.1154804	460.525531734	3.3167845396	0.0568916730635
718.020357352	585.245878152	1679.2662355	376.0	2.88850164584	0.477146628683	0.0828667295386	811.903974328	605.320631318	1727.77186835	310.547262709	3.81346360746	0.0654110395791
718.020357352	585.245878152	1679.2662355	376.0	-12.3171427821	-0.365264742524	-0.0634360442036	549.138216856	625.870636053	1472.42861558	297.419762676	-0.558423906175	-0.00957845465137
718.020357352	585.245878152	1679.2662355	376.0	1.1020158458	0.213041131936	0.0369991545565	839.463011722	508.906838885	1697.77201551	349.402164905	1.76846750178	0.030333919413
718.020357352	585.245878152	1679.2662355	376.0	-8.74211738876	-0.234761175905	-0.0407713052979	642.389992568	488.604829448	1532.46280993	401.46798791	-0.897509125235	-0.0153946676713
718.020357352	585.245878152	1679.2662355	376.0	-1.76766828727	-0.0519246814624	-0.00901783283473	832.937412415	449.414714016	1649.5823788	367.23025237	0.613945044344	0.0105307897829
718.020357352	585.245878152	1679.2662355	376.0	1.57258150318	-0.0472596242003	-0.0082076457451	858.503086101	465.433998837	1705.67406571	381.736980775	1.17778088661	0.0202020735268
718.020357352	585.245878152	1679.2662355	376.0	10.7735266128	0.288554307367	0.0501136344854	723.327768434	678.265044092	1860.18243029	458.58961776	4.32992818009	0.0742697801044
718.020357352	585.245878152	1679.2662355	376.0	-11.8689649063	-0.273029242754	-0.0474173745665	612.794308214	525.148893912	1479.95471533	342.011513203	-0.978939767455	-0.0167914196819
718.020357352	585.245878152	1679.2662355	376.0	7.05682126554	0.701017911691	0.121746771742	870.875241071	594.596878183	1797.76905232	332.296933061	5.17996024057	0.0888500898897
718.020357352	585.245878152	1679.2662355	376.0	-10.1859192212	-0.321122497928	-0.0557697981814	621.830299046	460.079984608	1508.21753325	426.307249591	-1.589882424	-0.0272707105317
718.020357352	585.245878152	1679.2662355	376.0	-6.58614644512	-0.203316745197	-0.0353103065642	612.10120965	612.987251118	1568.66730203	343.578841262	0.189322649809	0.00324738678917
718.020357352	585.245878152	1679.2662355	376.0	0.640862758648	0.138830667595	0.024110918304	691.300979504	667.808007245	1690.02802743	330.919040677	2.69363026986	0.0462029205807
718.020357352	585.245878152	1679.2662355	376.0	13.0642360689	0.841279344971	0.146106173145	841.242355604	727.778108586	1898.64954073	329.629076544	8.74071204045	0.149926450094
718.020357352	585.245878152	1679.2662355	376.0	6.92907644901	0.212857585037	0.0369672777071	767.494830759	583.930372437	1795.62387674	444.198673549	2.51293346294	0.0431034899304
718.020357352	585.245878152	1679.2662355	376.0	-0.343233601196	0.0158014552924	0.00274426107892	737.170718668	542.174668539	1673.50242953	394.157042322	0.84289447088	0.0144578811472
718.020357352	585.245878152	1679.2662355	376.0	-7.11092575227	-0.276040262246	-0.0479403025783	609.083794482	534.044377914	1559.85486031	416.726687918	-0.599389779083	-0.0102811282862
718.020357352	585.245878152	1679.2662355	376.0	-2.67798984842	-0.0869493573307	-0.0151006178066	701.308716605	500.311031033	1634.29565619	432.67590855	0.115531264856	0.00198166835087
718.020357352	585.245878152	1679.2662355	376.0	-2.58993188325	0.0474285466534	0.00823698274634	787.255937776	491.707466037	1635.77438387	356.810980053	0.625253835268	0.0107247656135
718.020357352	585.245878152	1679.2662355	376.0	-9.0492555049	-0.0745184844603	-0.0129417305419	685.936526236	548.485369099	1527.30514325	292.883247911	-0.0595981933431	-0.00102226746729
718.020357352	585.245878152	1679.2662355	376.0	6.16242123139	0.30387837237	0.0527749865179	730.97934771	671.178433137	1782.74969453	380.591913686	4.03604490634	0.0692289006233
718.020357352	585.245878152	1679.2662355	376.0	3.3141473249	0.151665108134	0.0263398937363	683.666235184	687.891444126	1734.91959253	363.361913216	3.2615279052	0.0559438748748
718.020357352	585.245878152	1679.2662355	376.0	-5.04052250202	-0.155915505586	-0.0270780662706	608.297470154	677.754341711	1594.62244303	308.57063117	0.910635274936	0.0156198160366
718.020357352	585.245878152	1679.2662355	376.0	-0.0107017742601	0.0149616780517	0.00259841577834	694.42228352	613.439728632	1679.08652422	371.224512071	1.36156790394	0.0233545095015
718.020357352	585.245878152	1679.2662355	376.0	12.3931282437	0.736043014511	0.127829630863	812.491995254	729.153926203	1887.37985362	345.733932166	8.04793864525	0.138043544515
718.020357352	585.245878152	1679.2662355	376.0	15.8755792733	0.808738252703	0.140454715648	872.41938492	639.213187612	1945.85947793	434.226905399	7.05486670387	0.121009720478
718.020357352	585.245878152	1679.2662355	376.0	2.69870449779	0.0909553672286	0.0157963472089	720.966700452	605.112408194	1724.58466893	398.505560285	1.83806547127	0.0315277096273
718.020357352	585.245878152	1679.2662355	376.0	7.61161393541	0.275423634029	0.0478332118841	734.802094184	653.183665136	1807.0854983	419.099738978	3.7024723732	0.0635072448234
718.020357352	585.245878152	1679.2662355	376.0	1.61158995983	-0.0857067173791	-0.0148848067696	609.736746466	714.881463219	1706.32912155	381.71091187	2.31092503423	0.0396385083058
718.020357352	585.245878152	1679.2662355	376.0	15.3753640715	0.598353354849	0.10391687302	798.224465004	681.894557318	1937.45953294	457.34051062	6.47335868686	0.111035311953
718.020357352	585.245878152	1679.2662355	376.0	1.09990651401	-0.0510647486551	-0.00886848708841	682.690339877	597.764988179	1697.73659422	417.28126616	1.00286720041	0.0172018387721
718.020357352	585.245878152	1679.2662355	376.0	1.77490945377	0.0926729894687	0.0160946490915	708.947438831	622.712270133	1709.07169067	377.411981708	1.97132801435	0.0338135165412
718.020357352	585.245878152	1679.2662355	376.0	-10.9315373052	-0.203184810821	-0.0352873933347	657.496351389	481.356437117	1495.69662052	356.84383201	-0.977876089186	-0.0167731747716
718.020357352	585.245878152	1679.2662355	376.0	1.83157025341	0.489428165702	0.0849996814348	850.401755757	556.178178773	1710.02317635	303.443241819	3.27064575727	0.0561002702791
718.020357352	585.245878152	1679.2662355	376.0	-13.7384368135	-0.581632371107	-0.101012916135	543.189505766	447.76283747	1448.56130481	457.608961573	-3.14754896946	-0.0539888330953
718.020357352	585.245878152	1679.2662355	376.0	8.31698860994	0.75164039235	0.130538449522	878.022854499	602.407738399	1818.93061704	338.500024144	5.65763611864	0.0970435011773
718.020357352	585.245878152	1679.2662355	376.0	-2.16056086386	-0.159257272664	-0.0276584356833	637.553530072	588.436636244	1642.98466642	416.994500104	0.449883331479	0.00771669522262
718.020357352	585.245878152	1679.2662355	376.0	-2.65152311885	0.0496107786381	0.00861597406011	792.273176719	490.87661218	1634.74010304	351.590314144	0.640172389156	0.0109806584761
718.020357352	585.245878152	1679.2662355	376.0	-5.25707455451	-0.0438394197617	-0.00761365400516	662.018448051	635.778720814	1590.98595753	293.188788669	0.887968967064	0.0152310285946
718.020357352	585.245878152	1679.2662355	376.0	-15.3182061866	-0.39006368723	-0.0677429119885	564.630830791	542.177428745	1422.03277113	315.224511592	-1.49808109632	-0.0256960736932
718.020357352	585.245878152	1679.2662355	376.0	22.5162400277	0.965565666679	0.167691154338	883.30476906	709.241360049	2057.37385179	464.827722685	9.78596682438	0.167855348617
718.020357352	585.245878152	1679.2662355	376.0	15.3200168807	0.732249292431	0.127170769787	889.422759067	578.128853793	1936.53010626	468.978493396	5.65114262217	0.0969321204489
718.020357352	585.245878152	1679.2662355	376.0	-5.89160504936	-0.393672538016	-0.0683696662064	554.701282605	572.621701333	1580.33050118	453.007517243	-0.608299458266	-0.010433952972
718.020357352	585.245878152	1679.2662355	376.0	3.88441520985	0.291021563554	0.0505421263553	834.004905329	529.620029008	1744.49590857	380.870974233	2.36180958859	0.040511313698
718.020357352	585.245878152	1679.2662355	376.0	10.834305291	0.486896903966	0.0845600736309	817.275155533	603.099494011	1861.20306611	440.828416562	4.38716416655	0.0752515294434
718.020357352	585.245878152	1679.2662355	376.0	8.20448690679	0.745193326116	0.129418778415	853.145261871	643.624093689	1817.04141393	320.272058366	6.2335135121	0.106921329539
718.020357352	585.245878152	1679.2662355	376.0	5.17872761306	0.541794599306	0.0940942339886	836.535132214	591.877257849	1766.23085974	337.818469676	4.17332804924	0.0715836715135
718.020357352	585.245878152	1679.2662355	376.0	2.15947313764	-0.0411726350855	-0.00715050974045	701.818693655	556.63897348	1715.52953877	457.071871634	0.864386615338	0.014826528565
718.020357352	585.245878152	1679.2662355	376.0	14.9711782901	0.751725572451	0.130553242871	885.295504371	591.792718267	1930.67217759	453.583954949	5.92908942024	0.101699647002
718.020357352	585.245878152	1679.2662355	376.0	6.94130662427	0.206430170647	0.0358510195635	690.37952636	701.631071084	1795.82925395	403.818656504	4.02719940872	0.069077176822
718.020357352	585.245878152	1679.2662355	376.0	2.71769207626	0.329333229807	0.0571957675942	723.127372698	695.035335604	1724.90352093	306.740812624	4.28963870136	0.0735787084282
718.020357352	585.245878152	1679.2662355	376.0	-3.99187666752	-0.180769666115	-0.0313945234656	653.113558089	516.834590132	1612.23199846	442.283850242	-0.205718786732	-0.0035286241292
718.020357352	585.245878152	1679.2662355	376.0	-5.48047359866	0.0527629652273	0.00916341876125	811.48567899	488.473710424	1587.23449282	287.275103402	0.464571791337	0.00796864136084
718.020357352	585.245878152	1679.2662355	376.0	3.41908090044	0.148085154702	0.025718158163	697.685747905	662.095669749	1736.68170663	376.900288975	2.86761528536	0.0491872261639
718.020357352	585.245878152	1679.2662355	376.0	-5.71840493347	-0.341413004558	-0.0592936791521	556.250707078	636.114502335	1583.23899225	390.873782834	0.0773960723118	0.00132754841015
718.020357352	585.245878152	1679.2662355	376.0	-9.04903547287	-0.302726258696	-0.0525748973074	591.966879884	554.528043624	1527.30883817	380.81391466	-0.649730522997	-0.0111446058833
718.020357352	585.245878152	1679.2662355	376.0	9.31239585613	0.172210326973	0.0299080109367	684.991334944	695.531777507	1835.64615483	455.123042382	3.86473119748	0.0662904150511
718.020357352	585.245878152	1679.2662355	376.0	3.6045106297	0.490536184272	0.0851921125863	833.189812848	579.951293489	1739.79556546	326.654459127	3.65824874088	0.0627486919533
718.020357352	585.245878152	1679.2662355	376.0	0.339825856552	0.200413944481	0.0348061730602	684.274185086	707.441234477	1684.97281637	293.25739681	3.59327705955	0.0616342548807
718.020357352	585.245878152	1679.2662355	376.0	-8.52940081086	-0.427388644537	-0.0742251900898	549.957973582	552.034718131	1536.0348876	434.042195883	-1.05992975871	-0.018180613357
718.020357352	585.245878152	1679.2662355	376.0	-0.0666757359685	0.216358718887	0.0375753245722	780.388132705	567.332045634	1678.14657238	330.426394044	1.92392380847	0.0330004083785
718.020357352	585.245878152	1679.2662355	376.0	-1.26090838578	0.0325182203318	0.00564748529555	769.993420776	495.241532177	1658.09222672	392.857273768	0.643777175476	0.0110424901454
718.020357352	585.245878152	1679.2662355	376.0	-0.34218780794	0.117390239547	0.020387328855	704.78723247	637.309146316	1673.51999118	331.423612397	2.10757751977	0.0361505578006
718.020357352	585.245878152	1679.2662355	376.0	-1.04138104021	-0.298331802159	-0.0518117058282	561.145185731	690.824620773	1661.77867531	409.808868809	0.837182363306	0.0143599033157
718.020357352	585.245878152	1679.2662355	376.0	6.11971112363	0.57367332489	0.0996306573272	819.208297173	630.452493035	1782.03247811	332.371687906	4.91487978371	0.0843032552953
718.020357352	585.245878152	1679.2662355	376.0	1.71313471084	0.172047277792	0.0298796939549	824.815205937	512.161005758	1708.03432827	371.058116577	1.60336300637	0.0275019383597
718.020357352	585.245878152	1679.2662355	376.0	4.07908330145	0.269556795237	0.0468143096973	752.860633113	622.544975681	1747.7649041	372.35929531	3.04728677634	0.0522690699201
718.020357352	585.245878152	1679.2662355	376.0	-2.35153292256	-0.203127983447	-0.0352775240442	576.443444537	720.678225091	1639.77773712	342.656067491	1.53621730035	0.0263502109837
718.020357352	585.245878152	1679.2662355	376.0	4.47540008097	0.556132223742	0.0965842694932	879.247875891	539.804491768	1754.42011797	335.367750308	3.67723173755	0.0630743008156
718.020357352	585.245878152	1679.2662355	376.0	15.5041299518	0.74835825927	0.129968436831	892.956813148	578.295700624	1939.62185489	468.369341121	5.7525649931	0.0986717837581
718.020357352	585.245878152	1679.2662355	376.0	4.03127684899	0.125235299444	0.0217497914978	742.703821029	587.821135947	1746.96210649	416.437149512	1.93131880991	0.0331272523141
718.020357352	585.245878152	1679.2662355	376.0	6.22126735918	0.0539019203159	0.00936122270162	866.735408055	480.396523266	1783.73787769	436.605946366	1.92948617986	0.0330958178364
718.020357352	585.245878152	1679.2662355	376.0	14.5671749113	0.605457846453	0.10515072012	781.70994111	721.779975786	1923.88788526	420.397968359	7.22091590002	0.123857905661
718.020357352	585.245878152	1679.2662355	376.0	-2.73483897225	-0.0688334923649	-0.0119544099279	886.283727371	439.93341505	1633.34100805	307.123865627	0.835774785005	0.0143357596056
718.020357352	585.245878152	1679.2662355	376.0	8.21104936208	0.843396102172	0.146473793361	885.735106959	626.96484396	1817.15161502	304.451664102	6.52840298032	0.11197946793
718.020357352	585.245878152	1679.2662355	376.0	0.220746567311	0.314881640167	0.0546859395914	861.791242211	508.424485064	1682.97315807	312.7574308	2.14806594718	0.0368450419756
718.020357352	585.245878152	1679.2662355	376.0	-1.8873278558	0.0444741004352	0.00772387989496	860.348693737	480.470863997	1647.57297607	306.753418334	1.27017220176	0.0217868302189
718.020357352	585.245878152	1679.2662355	376.0	-15.8257232054	-0.227409583855	-0.0394945439138	646.199581003	480.515396741	1413.51020919	286.795231447	-1.49240162577	-0.0255986556736
718.020357352	585.245878152	1679.2662355	376.0	-5.28750769475	-0.00575825749531	-0.00100004471957	723.768528586	542.394732801	1590.47490409	324.311642699	0.418886781431	0.00718502197995
718.020357352	585.245878152	1679.2662355	376.0	7.02094373558	0.231335881228	0.040176429529	708.865714881	678.865573164	1797.16657307	409.435285024	3.80305453394	0.065232496294
718.020357352	585.245878152	1679.2662355	376.0	7.57852495282	0.203714259253	0.0353793433923	836.129823848	509.564074224	1806.52984619	460.835948114	2.10775718591	0.0361536395525
718.020357352	585.245878152	1679.2662355	376.0	7.52212968914	0.41527426758	0.0721212691178	810.689250703	589.188000676	1805.58281956	405.705568185	3.65480434285	0.0626896113696
718.020357352	585.245878152	1679.2662355	376.0	-15.4867048329	-0.4686901421	-0.0813980795589	560.711972853	487.103377727	1419.20323025	371.387879672	-2.29392761261	-0.0393469573347
718.020357352	585.245878152	1679.2662355	376.0	-5.58667725145	-0.230577032362	-0.0400446391736	640.011982418	498.570526695	1585.45105073	446.86854162	-0.622875619965	-0.0106839728982
718.020357352	585.245878152	1679.2662355	376.0	8.52408361638	0.483524596531	0.0839744002311	860.916786114	544.705932779	1822.40829356	416.785574667	3.64683955837	0.0625529941401
718.020357352	585.245878152	1679.2662355	376.0	-1.71960330616	-0.0748121340897	-0.0129927290882	862.305826829	453.319967325	1650.3895178	334.763723645	0.802682146693	0.0137681328764
718.020357352	585.245878152	1679.2662355	376.0	-2.48166960805	0.0648099975094	0.0112556438884	836.462532126	488.340343397	1637.5923957	312.789520177	0.98699985059	0.0169296715367
718.020357352	585.245878152	1679.2662355	376.0	17.2025456164	0.799553888304	0.138859654099	877.144878523	625.685215002	1968.14277569	465.312682163	6.84262965615	0.117369290843
718.020357352	585.245878152	1679.2662355	376.0	18.4237929498	1.01024455177	0.175450599474	896.744984123	706.620915808	1988.65076981	385.284869877	9.81320982038	0.168322638428
718.020357352	585.245878152	1679.2662355	376.0	-9.56345650213	-0.326608349384	-0.0567225337589	587.118625918	543.54026401	1518.67033952	388.011449588	-0.849152299121	-0.014565219539
718.020357352	585.245878152	1679.2662355	376.0	5.86072870757	0.322768977377	0.0560557445948	718.994509617	701.787776195	1777.68347384	356.901188033	4.61561147918	0.0791700082193
718.020357352	585.245878152	1679.2662355	376.0	-5.44768797095	0.0199798477873	0.00346992841043	733.047738368	551.740062958	1587.78505079	302.997249467	0.498736674394	0.00855465993815
718.020357352	585.245878152	1679.2662355	376.0	14.0952571922	0.931386584104	0.161755224749	871.168558436	714.253446969	1915.96313034	330.541124935	9.13357036344	0.15666501481
718.020357352	585.245878152	1679.2662355	376.0	11.1914284667	0.82909035193	0.143989293493	837.393227947	727.732020266	1867.20011502	302.074866803	8.50944476821	0.145959601513
718.020357352	585.245878152	1679.2662355	376.0	-9.12595153452	-0.0819295770055	-0.0142288254612	721.450180843	453.848387396	1526.01721272	350.718644477	-0.566901442984	-0.00972386694656
718.020357352	585.245878152	1679.2662355	376.0	-7.87711307181	-0.138986368032	-0.0241379590191	693.993745929	458.994679261	1546.98853536	394.000110167	-0.674107316482	-0.0115627327012
718.020357352	585.245878152	1679.2662355	376.0	-10.9755295731	-0.35105563723	-0.0609683287999	547.534308928	656.677539889	1494.95787322	290.746024398	-0.223915654086	-0.00384074878363
718.020357352	585.245878152	1679.2662355	376.0	3.47122014382	0.680857577201	0.118245497951	893.786810937	552.336609642	1737.55726334	291.433842761	4.27145068124	0.0732667355272
718.020357352	585.245878152	1679.2662355	376.0	1.29313772242	0.236859477332	0.0411357202731	692.780624759	709.01949349	1700.98146066	299.181342407	3.89875479351	0.0668740101802
718.020357352	585.245878152	1679.2662355	376.0	-4.03142942291	-0.263192997606	-0.0457090999663	586.359631296	626.873029743	1611.5678024	398.335141357	0.310488182653	0.00532569781566
718.020357352	585.245878152	1679.2662355	376.0	-12.2333692127	-0.500539733367	-0.0869294430995	539.412161417	515.89553296	1473.83539685	418.527702473	-1.91355264061	-0.0328225152764
718.020357352	585.245878152	1679.2662355	376.0	-2.38564777029	-0.123424747612	-0.0214353504015	676.814876593	519.667986955	1639.204858	442.721994451	0.114684257944	0.00196713993043
718.020357352	585.245878152	1679.2662355	376.0	1.82550437151	0.0338672978988	0.00588178150378	798.569180351	477.992638304	1709.92131404	433.359495388	0.862074202785	0.0147868645418
718.020357352	585.245878152	1679.2662355	376.0	0.372231883904	-0.163345410031	-0.0283684282791	626.350436547	623.320684051	1685.51699985	435.84587925	0.799448216599	0.0137126623773
718.020357352	585.245878152	1679.2662355	376.0	4.40276015325	-0.0700726431535	-0.0121696149971	639.20203605	665.97072045	1753.20030019	448.027543687	1.81712204338	0.0311684741574
718.020357352	585.245878152	1679.2662355	376.0	2.3057038303	0.0844960953257	0.0146745563261	680.843681976	663.390160804	1717.98514142	373.751298637	2.47068684394	0.042378848095
718.020357352	585.245878152	1679.2662355	376.0	0.620220098048	0.0135996088667	0.00236186329745	753.478496579	502.494819717	1689.6813822	433.7080659	0.705690047346	0.0121044605034
718.020357352	585.245878152	1679.2662355	376.0	20.9833440506	0.923070567424	0.160310970376	870.741594797	711.276604286	2031.63244722	449.614248142	9.45182258381	0.162123886515
718.020357352	585.245878152	1679.2662355	376.0	2.97376423577	0.104364429086	0.0181251179378	746.506060992	575.734414418	1729.20365424	406.963178829	1.65921138712	0.0284598865715
718.020357352	585.245878152	1679.2662355	376.0	8.74777485864	0.097935951792	0.0170086751983	649.824100132	728.719263564	1826.16466506	447.621301367	3.99034099755	0.0684449570764
718.020357352	585.245878152	1679.2662355	376.0	17.8123307415	1.00453818205	0.174459566177	894.287593489	708.720606516	1978.3826914	375.374491397	9.7778587337	0.167716273305
718.020357352	585.245878152	1679.2662355	376.0	-10.6131255588	-0.344213501236	-0.0597800453692	547.803132479	667.460398653	1501.04360146	285.780070331	-0.121274619789	-0.00208018215762
718.020357352	585.245878152	1679.2662355	376.0	-10.2283657181	-0.258088186902	-0.0448225402748	605.798793676	561.392972056	1507.50474356	340.312977823	-0.552023753537	-0.00946867501779
718.020357352	585.245878152	1679.2662355	376.0	12.3570452716	0.788496183185	0.136939246819	859.351772491	654.543607107	1886.77392446	372.878544858	6.97941309394	0.119715490462
718.020357352	585.245878152	1679.2662355	376.0	4.57309576101	0.168475189459	0.0292593243242	666.767405369	729.751902472	1756.06068854	359.541380694	4.15012748408	0.0711857201386
718.020357352	585.245878152	1679.2662355	376.0	6.52102232926	0.123761808823	0.0214938882986	713.103337449	628.528565764	1788.77156169	447.139658476	2.48719930071	0.0426620806296
718.020357352	585.245878152	1679.2662355	376.0	-6.65241556112	-0.343167213606	-0.0595983351174	549.296773422	666.845612467	1567.55446714	351.412081252	0.219399673444	0.00376328770915
718.020357352	585.245878152	1679.2662355	376.0	-6.97635473839	0.000623407045111	0.000108267982826	722.80872706	549.629456832	1562.11466591	289.676482021	0.30355289422	0.00520673918045
718.020357352	585.245878152	1679.2662355	376.0	-7.9802348205	-0.302127357633	-0.0524708853132	596.743651434	541.546124955	1545.25684665	406.96707026	-0.682510201719	-0.0117068645235
718.020357352	585.245878152	1679.2662355	376.0	-2.91947991477	-0.286354622209	-0.0497316120544	563.59344834	696.59552014	1630.24039504	370.051426562	0.794584055415	0.0136292290809
718.020357352	585.245878152	1679.2662355	376.0	-5.5287632048	-0.0839450482436	-0.0145788552003	718.939775828	459.701953236	1586.42358176	407.781852702	-0.29427880438	-0.00504766388301
718.020357352	585.245878152	1679.2662355	376.0	1.91487311055	0.547259913721	0.0950434028691	836.114247329	591.65079643	1711.4220531	283.657009343	3.90514173968	0.0669835632878
718.020357352	585.245878152	1679.2662355	376.0	-7.35707773088	-0.372765254779	-0.0647386687702	544.033196903	642.765088598	1555.72131325	368.923027749	-0.0567912872245	-0.000974121564742
718.020357352	585.245878152	1679.2662355	376.0	-2.89752209029	-0.224872291365	-0.03905388874	598.656713708	636.261417143	1630.60912538	395.690994525	0.535672013489	0.00918819920221
718.020357352	585.245878152	1679.2662355	376.0	-13.1138989059	-0.162136231336	-0.0281584285057	674.06233304	479.135722893	1459.04895902	305.850903085	-1.03115806195	-0.0176871022632
718.020357352	585.245878152	1679.2662355	376.0	4.60351829385	0.446369349748	0.0775215959966	858.758999257	537.865463337	1756.57156386	359.947101264	3.16945934899	0.0543646543566
718.020357352	585.245878152	1679.2662355	376.0	-0.72800346409	-0.0784522526773	-0.0136249136293	690.19334684	539.120899114	1667.04111914	437.726873184	0.486071763058	0.00833742303702
718.020357352	585.245878152	1679.2662355	376.0	7.51262197171	0.723103913411	0.125582478884	864.792093647	613.023317084	1805.42315968	327.607748945	5.58868057898	0.0958607303426
718.020357352	585.245878152	1679.2662355	376.0	-1.65158891166	0.175446875396	0.0304701068766	728.618771821	622.079745789	1651.53166056	300.833142951	2.10479958364	0.0361029088104
718.020357352	585.245878152	1679.2662355	376.0	-15.1784706021	-0.193027564406	-0.0335233699905	664.301400417	469.995793153	1424.37930362	290.082110047	-1.38555666077	-0.0237659804591
718.020357352	585.245878152	1679.2662355	376.0	-4.02990725102	-0.188520327261	-0.0327405917438	629.258189908	575.82308636	1611.59336372	406.512087447	0.172219215056	0.00295401741091
718.020357352	585.245878152	1679.2662355	376.0	9.95136231303	0.729681688248	0.126724850338	888.869752481	577.981595754	1846.3761028	379.524754564	5.3292197727	0.0914102876965
718.020357352	585.245878152	1679.2662355	376.0	16.0684798173	0.828933992568	0.143962138341	848.305899228	702.990278687	1949.09879163	397.80261372	8.36985643572	0.143565290493
718.020357352	585.245878152	1679.2662355	376.0	0.0226235282299	-0.13803198713	-0.0239722103387	628.845667857	648.45431711	1679.64614477	402.346159808	1.0263412887	0.0176044817959
718.020357352	585.245878152	1679.2662355	376.0	3.29343822184	0.104255546392	0.0181062081264	797.492780786	517.678728234	1734.57183155	419.400322531	1.34294715262	0.0230351141101
718.020357352	585.245878152	1679.2662355	376.0	-5.91020660815	-0.333872794493	-0.0579841602107	575.787025766	570.98200904	1580.01813148	433.249096678	-0.426487193969	-0.00731538926191
718.020357352	585.245878152	1679.2662355	376.0	12.214368929	0.769842900732	0.133699704886	852.771572779	658.344444438	1884.37800881	373.261991591	6.9221364785	0.118733044228
718.020357352	585.245878152	1679.2662355	376.0	-6.91184970775	-0.0331053811778	-0.00574945834974	694.448389863	580.576343149	1563.19787711	288.1731441	0.354527687866	0.00608109241622
718.020357352	585.245878152	1679.2662355	376.0	3.92733749957	-0.0417557669113	-0.00725178306901	878.925518118	460.244583421	1745.21668809	406.04658655	1.57155254581	0.0269563043878
718.020357352	585.245878152	1679.2662355	376.0	-7.05729111573	-0.056328445532	-0.00978264076623	685.673444687	574.851718199	1560.75552866	300.23036577	0.276376717556	0.00474059549838
718.020357352	585.245878152	1679.2662355	376.0	6.55822586538	0.013541900066	0.00235184092845	627.503897493	731.033819085	1789.39630811	430.858591531	3.43399384114	0.0589021242049
718.020357352	585.245878152	1679.2662355	376.0	-2.87981717694	-0.279413017996	-0.0485260538375	577.96440728	638.026918805	1630.90643801	414.915111922	0.415988151043	0.00713530276232
718.020357352	585.245878152	1679.2662355	376.0	-8.50321243805	-0.335872404404	-0.0583314352908	577.980048416	561.341520678	1536.4746601	397.153091005	-0.665923942614	-0.0114223660826
718.020357352	585.245878152	1679.2662355	376.0	15.6627330096	0.753458933207	0.130854278084	851.952398739	652.272713415	1942.28522249	438.060110336	6.92519993602	0.118785590669
718.020357352	585.245878152	1679.2662355	376.0	-0.258809894537	0.159126762384	0.0276357697783	743.769668303	596.556024802	1674.92012833	334.594435226	1.88564688455	0.032343857368
718.020357352	585.245878152	1679.2662355	376.0	-3.80068695882	-0.325899247517	-0.0565993830352	557.736625904	655.62301035	1615.44258269	402.082946434	0.3730649677	0.00639905604975
718.020357352	585.245878152	1679.2662355	376.0	-5.57010756757	-0.0818459150303	-0.0142142957677	850.598416293	440.170763941	1585.72929984	294.960119607	0.322866062235	0.00553801135909
718.020357352	585.245878152	1679.2662355	376.0	-3.7810853194	-0.178179991365	-0.0309447709909	645.284292942	540.881252871	1615.7717464	429.606200587	-0.0158236299049	-0.000271417322555
718.020357352	585.245878152	1679.2662355	376.0	-0.016679790166	-0.156211972206	-0.0271295540476	634.269583146	604.547691934	1678.98613742	440.16886234	0.679633177273	0.0116575159052
718.020357352	585.245878152	1679.2662355	376.0	-0.610792876506	0.113249355036	0.019668175588	730.317679123	599.152001048	1669.00939696	339.539716789	1.65830905518	0.0284444091797
718.020357352	585.245878152	1679.2662355	376.0	3.90313310053	-0.112839400499	-0.0195969782041	602.897292494	714.922179803	1744.81023179	426.990759491	2.31033030488	0.0396283071163
718.020357352	585.245878152	1679.2662355	376.0	-3.49069640544	0.0102569334928	0.00178133613976	819.485617232	472.325052919	1620.64814938	328.837479232	0.57911115529	0.00993329597411
718.020357352	585.245878152	1679.2662355	376.0	-5.49398227131	-0.0993084959877	-0.0172470468891	675.547957368	550.847105333	1587.00764624	360.612583537	0.188850470247	0.00323928765432
718.020357352	585.245878152	1679.2662355	376.0	-17.3805312401	-0.401412370151	-0.0697138537948	562.04722053	536.749993663	1387.40084284	288.603628645	-1.76760105485	-0.0303190575446
718.020357352	585.245878152	1679.2662355	376.0	-1.64885783492	0.0186433134264	0.00323781059855	750.365484526	514.606567413	1651.57752261	386.605470672	0.645561885415	0.0110731026658
718.020357352	585.245878152	1679.2662355	376.0	-6.33513466345	-0.0450073230558	-0.00781648542129	701.33535283	548.391324911	1572.88245813	323.155780387	0.256752707036	0.00440399154436
718.020357352	585.245878152	1679.2662355	376.0	-6.86141557206	-0.143711838532	-0.0249586381612	658.487366407	543.443033796	1564.04480052	362.114400321	-0.0816642814852	-0.0014007595452
718.020357352	585.245878152	1679.2662355	376.0	19.7338353792	0.82951425436	0.144062913227	842.802446503	717.302514353	2010.64987	450.54490914	8.87146294248	0.152169175686
718.020357352	585.245878152	1679.2662355	376.0	-3.49728421278	-0.252934115543	-0.0439274254156	581.390626464	667.582117903	1620.53752256	371.564778192	0.627212480383	0.0107583615846
718.020357352	585.245878152	1679.2662355	376.0	4.29007137366	-0.0285190082716	-0.00495293648343	888.387002804	460.82291957	1751.30795556	402.098033186	1.79134276639	0.0307262910187
718.020357352	585.245878152	1679.2662355	376.0	-6.16749034902	-0.205318124726	-0.0356578889764	588.65874483	689.819118136	1575.69765249	297.219789529	0.755289550255	0.0129552238466
718.020357352	585.245878152	1679.2662355	376.0	5.9506289704	0.458978502237	0.0797114453346	799.344399332	619.768187164	1779.1931386	360.080552109	4.14396219335	0.0710799690111
718.020357352	585.245878152	1679.2662355	376.0	5.80908761328	-0.012214645674	-0.00212133478188	651.719837443	670.930849754	1776.81628238	454.165595188	2.26825171366	0.0389065474041
718.020357352	585.245878152	1679.2662355	376.0	5.23861673317	0.556380527714	0.0966273927951	781.385223627	691.301601681	1767.23655751	294.549732204	5.69541705753	0.097691544726
718.020357352	585.245878152	1679.2662355	376.0	0.997530609191	0.27560265198	0.0478643021847	850.248408853	511.267618048	1696.01743021	334.501403312	2.0383720797	0.0349635005095
718.020357352	585.245878152	1679.2662355	376.0	0.110184966439	0.23492569119	0.0407998769	719.502773132	659.28690359	1681.11653444	302.326857719	3.02436258737	0.0518758591316
718.020357352	585.245878152	1679.2662355	376.0	-6.058742858	-0.129104374518	-0.0224217392354	656.345688204	567.618646469	1577.52381239	353.559477721	0.15589997056	0.00267409898044
718.020357352	585.245878152	1679.2662355	376.0	5.33426450561	0.31264265497	0.0542970918669	779.795194769	599.027390193	1768.84273826	390.020153297	3.09018220972	0.053004840647
718.020357352	585.245878152	1679.2662355	376.0	-0.197820464078	-0.0363113616937	-0.00630624551818	693.852343196	585.2906898	1675.94430324	396.801270248	0.900563622622	0.0154470604223
718.020357352	585.245878152	1679.2662355	376.0	-7.77167949313	-0.320436494502	-0.0556506589965	556.687874669	667.39400318	1548.75904584	324.677167995	0.176077647807	0.00302019979085
718.020357352	585.245878152	1679.2662355	376.0	-6.1106531164	-0.0748979043948	-0.0130076249383	685.507264353	553.349875919	1576.65210095	337.794960679	0.221861742311	0.00380551873604
718.020357352	585.245878152	1679.2662355	376.0	12.0351673884	0.398802552387	0.0692606030544	748.793515617	681.571986289	1881.36873784	451.003235937	5.09347743957	0.0873666799241
718.020357352	585.245878152	1679.2662355	376.0	-7.83209552724	-0.266482965435	-0.0462804733302	600.578696934	569.386376705	1547.74449978	377.779426143	-0.346028053511	-0.00593530108939
718.020357352	585.245878152	1679.2662355	376.0	9.20475156907	0.328764337637	0.0570969672867	836.662884581	534.837248785	1833.83852067	462.338387299	2.86352311091	0.0491170344925
718.020357352	585.245878152	1679.2662355	376.0	-1.51210313511	0.00477661991252	0.000829562332845	890.536215846	469.001382813	1653.87399811	294.336399452	1.61048674311	0.0276241293843
718.020357352	585.245878152	1679.2662355	376.0	-2.67065146182	-0.354002521416	-0.0614801183425	550.438610608	644.19033232	1634.41888724	439.789944309	0.285479545849	0.00489673320495
718.020357352	585.245878152	1679.2662355	376.0	13.1444569007	0.630482902584	0.109496856996	799.889613856	695.370016639	1899.99666208	404.737031582	6.78999680092	0.116466497443
718.020357352	585.245878152	1679.2662355	376.0	7.88465319916	0.281539146191	0.0488953015267	778.942169571	590.404917289	1811.67055446	442.323467604	2.98757568701	0.0512448659864
718.020357352	585.245878152	1679.2662355	376.0	-1.14826732738	0.0365837140301	0.00635354533347	684.11511264	637.310205414	1659.98376998	338.558451928	1.63991698138	0.0281289362158
718.020357352	585.245878152	1679.2662355	376.0	7.9788234224	0.244016623247	0.042378711922	687.810615426	726.017420464	1813.25192323	399.423887337	4.73625800339	0.0812394168678
718.020357352	585.245878152	1679.2662355	376.0	6.42732655893	0.00716319705882	0.00124404255971	657.275752833	669.979172707	1787.19816025	459.943234713	2.3920930987	0.04103075641
718.020357352	585.245878152	1679.2662355	376.0	-5.98776812584	-0.19612032472	-0.0340604940465	663.677877378	474.209582644	1578.71566711	440.828207085	-0.692096320718	-0.0118712919506
718.020357352	585.245878152	1679.2662355	376.0	14.7667815479	0.978342167747	0.16991006734	881.459399806	722.008463138	1927.23981211	323.771949164	9.65631219035	0.165631426936
718.020357352	585.245878152	1679.2662355	376.0	1.39480005772	0.276866160461	0.048083737489	729.269812585	660.698839448	1702.68864193	312.719989893	3.37456104017	0.0578826936564
718.020357352	585.245878152	1679.2662355	376.0	-10.3265727124	-0.356290191252	-0.0618774211969	593.256016575	499.282852581	1505.85558666	413.316717504	-1.38819283819	-0.0238111979107
718.020357352	585.245878152	1679.2662355	376.0	17.1419529627	0.797041002251	0.138423237626	867.021580608	643.985807238	1967.12526371	456.117875867	7.13160618943	0.12232600668
718.020357352	585.245878152	1679.2662355	376.0	0.031826421564	-0.0267126544546	-0.00463922446242	657.560232008	653.866053853	1679.80068586	368.374399994	1.61300458943	0.0276673171428
718.020357352	585.245878152	1679.2662355	376.0	-6.83261112309	0.0332175683352	0.00576894205196	751.175132849	524.17069126	1564.52850391	289.182679802	0.302292414316	0.0051851185989
718.020357352	585.245878152	1679.2662355	376.0	3.41354542478	0.0497162802218	0.0086342966693	780.658572131	500.419402181	1736.58875126	455.510776944	1.01001467814	0.0173244370178
718.020357352	585.245878152	1679.2662355	376.0	0.800595033692	0.0255231333918	0.00443263865783	738.799648575	551.04772417	1692.71035759	402.862984843	0.986591793558	0.0169226722737
718.020357352	585.245878152	1679.2662355	376.0	-5.13828596212	-0.262978688338	-0.0456718805728	614.890518037	531.591206957	1592.98073426	446.499009264	-0.461912934179	-0.00792303489157
718.020357352	585.245878152	1679.2662355	376.0	-2.22116777953	-0.0741744331645	-0.012881978667	714.430351896	482.868791962	1641.96691495	444.667771091	0.0819646247738	0.00140591123111
718.020357352	585.245878152	1679.2662355	376.0	5.79125329374	0.542867186349	0.0942805116965	767.478036723	713.921285999	1776.51679668	295.117473956	6.0660119369	0.104048232194
718.020357352	585.245878152	1679.2662355	376.0	8.8558935516	0.225549080467	0.0391714276602	732.261718631	637.721397168	1827.98026577	457.997149969	3.28273669528	0.0563076620117
718.020357352	585.245878152	1679.2662355	376.0	2.17977416801	0.105647670788	0.0183479803384	688.94866014	658.73393517	1715.87044712	368.187851808	2.51016721766	0.0430560414693
718.020357352	585.245878152	1679.2662355	376.0	-11.177899388	-0.355886435817	-0.0618073004197	555.744105049	613.143779976	1491.55954524	322.671660217	-0.520640609183	-0.00893037065494
718.020357352	585.245878152	1679.2662355	376.0	-9.34597911154	-0.397979434607	-0.0691176510258	577.614490276	502.603651046	1522.32236391	442.104222585	-1.47083557778	-0.0252287406137
718.020357352	585.245878152	1679.2662355	376.0	16.3633110703	0.635761032516	0.110413517283	791.092399857	718.232255463	1954.04979332	444.725137998	7.44274995162	0.127662949427
718.020357352	585.245878152	1679.2662355	376.0	-4.18634005737	-0.239348765144	-0.0415680384064	582.770619678	681.775638135	1608.96644042	344.420182604	0.703298381699	0.0120634370789
718.020357352	585.245878152	1679.2662355	376.0	7.14475126892	0.547300947442	0.0950505292535	835.603969135	595.882489224	1799.24563117	367.759172814	4.3955413435	0.0753952203001
718.020357352	585.245878152	1679.2662355	376.0	-9.1094014363	-0.248186336191	-0.0431028718636	640.360966081	480.774722314	1526.29513293	405.159444534	-1.03564110438	-0.0177639983599
718.020357352	585.245878152	1679.2662355	376.0	-3.72500014657	-0.031892665103	-0.00553884423464	722.465077193	514.879125275	1616.71356577	379.369363302	0.335915534903	0.00576184450948
718.020357352	585.245878152	1679.2662355	376.0	6.54103284969	0.0120094800088	0.00208570337076	634.046614043	716.349830574	1789.1075916	438.711146985	3.16259298646	0.0542468779839
718.020357352	585.245878152	1679.2662355	376.0	0.824270774849	-0.145856243512	-0.0253310600055	597.217068425	708.593388662	1693.10793632	387.297479229	1.84721023056	0.0316845665619
718.020357352	585.245878152	1679.2662355	376.0	0.0283848696813	0.0375130483378	0.00651494413647	820.910401696	487.693251157	1679.74289304	371.139240183	0.958506365966	0.0164409325209
718.020357352	585.245878152	1679.2662355	376.0	6.10487278297	0.177041710451	0.0307470841353	762.364844784	579.273310478	1781.78330287	440.145147606	2.24005162162	0.038422840851
718.020357352	585.245878152	1679.2662355	376.0	15.1968377508	0.717918043235	0.124681841479	813.84180904	715.147775508	1934.46160072	405.472016169	7.83941673415	0.134466839351
718.020357352	585.245878152	1679.2662355	376.0	-18.0042022287	-0.478643004992	-0.0831266073275	542.13102556	524.207956856	1376.9277465	310.588764089	-2.17020504233	-0.0372247863179
718.020357352	585.245878152	1679.2662355	376.0	-2.13752087012	-0.215506280657	-0.0374272804197	604.538227047	626.943129466	1643.37156926	411.890212743	0.545227410483	0.00935209966523
718.020357352	585.245878152	1679.2662355	376.0	9.03318025504	0.828623835145	0.143908272863	863.91655792	663.830216171	1830.95738152	303.210607429	7.12639490132	0.122236619234
718.020357352	585.245878152	1679.2662355	376.0	-8.73136194474	-0.132907469879	-0.0230822281832	646.951799921	587.856137158	1532.64342247	297.835485387	0.0239130071279	0.00041017164885
718.020357352	585.245878152	1679.2662355	376.0	-8.31195630018	-0.342580540492	-0.0594964467683	541.398239549	710.387062284	1539.68635985	287.901058012	0.325475127519	0.00558276376533
718.020357352	585.245878152	1679.2662355	376.0	-2.67366930115	0.0962425361085	0.0167145773026	678.861821625	668.691764489	1634.36820968	286.814623567	2.1953304128	0.0376557532213
718.020357352	585.245878152	1679.2662355	376.0	-0.241848836356	0.383807858083	0.0666564532968	810.49537326	576.395613387	1675.20494965	288.313963007	2.76392213008	0.0474086128659
718.020357352	585.245878152	1679.2662355	376.0	6.01533475567	0.596099335786	0.103525414343	812.637795474	650.835190495	1780.27972101	316.80673504	5.32945586105	0.0914143372392
718.020357352	585.245878152	1679.2662355	376.0	-9.57827978602	-0.295666099924	-0.0513487495526	564.798062008	666.739151855	1518.42141712	286.884203253	0.0457825311535	0.000785292129562
718.020357352	585.245878152	1679.2662355	376.0	12.6070738477	0.722644887266	0.125502759164	858.360885012	625.916217109	1890.97256991	406.695467793	6.13361419311	0.105207790619
718.020357352	585.245878152	1679.2662355	376.0	-13.1791245883	-0.2933210205	-0.0509414762938	583.854822763	586.810349646	1457.95364616	287.288473748	-0.73794121421	-0.01265765376
718.020357352	585.245878152	1679.2662355	376.0	10.434831047	0.830544850292	0.144241898279	872.457793495	648.373282308	1854.49483001	333.663754206	6.98851889656	0.119871679186
718.020357352	585.245878152	1679.2662355	376.0	-8.86416815335	-0.234552288921	-0.0407350276001	631.084758285	517.160894473	1530.41325265	382.167599888	-0.690116590195	-0.0118373343087
718.020357352	585.245878152	1679.2662355	376.0	-8.43455539072	-0.425438427969	-0.0738864932214	545.112510505	569.531915059	1537.62759471	422.983169149	-0.881954052839	-0.015127856824
718.020357352	585.245878152	1679.2662355	376.0	18.5888834198	0.79684153048	0.138388595082	843.226802671	694.916004672	1991.42307833	453.280270988	8.14364611126	0.139685182011
718.020357352	585.245878152	1679.2662355	376.0	-18.8512782333	-0.556461843162	-0.0966415149639	544.157997156	462.582555792	1362.70308517	355.962532223	-3.17176396721	-0.0544041846863
718.020357352	585.245878152	1679.2662355	376.0	-0.484285057892	0.346066252651	0.0601018153266	786.375714863	597.289605192	1671.13380004	287.468479988	2.76914784368	0.0474982477476
718.020357352	585.245878152	1679.2662355	376.0	11.1985293566	0.377338352079	0.0655328850432	782.438243869	616.867475704	1867.31935786	468.01363829	3.97652999351	0.0682080616383
718.020357352	585.245878152	1679.2662355	376.0	9.15912976418	0.42228623812	0.0733390479542	805.278604642	599.042278654	1833.0724091	428.751525804	3.8977656854	0.0668570443465
718.020357352	585.245878152	1679.2662355	376.0	6.44730710659	0.172948534594	0.0300362164978	803.279525235	531.314885984	1787.53368684	452.939275626	1.92016589526	0.032935950176
718.020357352	585.245878152	1679.2662355	376.0	-15.2223944834	-0.543359557039	-0.0943660224104	555.740609524	445.530239375	1423.64170471	422.37085581	-3.06968066899	-0.0526531847168
718.020357352	585.245878152	1679.2662355	376.0	2.32553995581	0.240904348342	0.0418381987395	782.196727775	573.280566196	1718.31824278	362.840948804	2.27647526749	0.039047603216
718.020357352	585.245878152	1679.2662355	376.0	-3.45073068424	-0.0426800947389	-0.00741231238953	710.854939173	530.058009474	1621.31928025	380.406331599	0.394796414733	0.00677180814294
718.020357352	585.245878152	1679.2662355	376.0	4.07898487528	-0.0714605817444	-0.0124106602543	870.479701146	448.845878367	1747.76325127	428.437671753	1.21740487614	0.0208817302939
718.020357352	585.245878152	1679.2662355	376.0	15.2702491445	1.01572545743	0.176402476109	892.85827475	719.912946445	1935.69437347	322.92315227	9.90521279862	0.16990073411
718.020357352	585.245878152	1679.2662355	376.0	8.04247421441	0.19815479426	0.0344138232477	726.671326929	636.018492662	1814.32078949	451.630969894	3.06673221001	0.0526026108063
718.020357352	585.245878152	1679.2662355	376.0	5.49968389776	-0.0489509346597	-0.00850137802356	653.921454116	650.031897452	1771.62057026	467.667218691	1.77521908881	0.0304497270808
718.020357352	585.245878152	1679.2662355	376.0	0.925139109928	-0.0695605264426	-0.012080674964	661.05826829	627.688247144	1694.80178421	406.055268775	1.1656797806	0.019994507386
718.020357352	585.245878152	1679.2662355	376.0	-10.1683595721	-0.363056465942	-0.0630525296877	558.872200217	593.097250068	1508.51240651	356.54295622	-0.605377737679	-0.010383837696
718.020357352	585.245878152	1679.2662355	376.0	2.18488109806	0.329123939919	0.0571594199234	774.67224002	610.358246433	1715.95620607	330.925719617	3.07015879913	0.0526613859199
718.020357352	585.245878152	1679.2662355	376.0	-2.71334592487	0.179177202613	0.0311179580779	832.759308872	505.879260879	1633.70193354	295.063363785	1.27781317178	0.0219178931695
718.020357352	585.245878152	1679.2662355	376.0	1.38836735903	0.00598667630574	0.00103971453729	746.965461721	506.134289392	1702.58061979	449.480868676	0.731329946415	0.0125442529402
718.020357352	585.245878152	1679.2662355	376.0	2.49659683303	0.0732202999471	0.0127162730023	786.084681991	516.392447737	1721.19074316	418.71361343	1.12776840552	0.0193442265098
718.020357352	585.245878152	1679.2662355	376.0	-2.12529209028	-0.0151583508554	-0.00263257222219	658.079335804	657.138053906	1643.57692303	328.359533317	1.54747527517	0.026543315183
718.020357352	585.245878152	1679.2662355	376.0	-2.97389763522	0.198095822231	0.034403581492	798.328786337	539.946004407	1629.32657664	291.051785893	1.39662623774	0.0239558531344
718.020357352	585.245878152	1679.2662355	376.0	5.07686356498	0.631653464827	0.109700150196	850.990751723	599.995917789	1764.52029117	313.533621662	4.72290793176	0.081010427646
718.020357352	585.245878152	1679.2662355	376.0	-21.3766594623	-0.415965674993	-0.0722413468206	595.305826668	441.761622512	1320.29521087	283.227761695	-3.02212427027	-0.0518374660423
718.020357352	585.245878152	1679.2662355	376.0	8.81870326747	0.342739821211	0.0595241092759	875.368332759	504.060034885	1827.35574188	447.92737424	2.87991934461	0.0493982734924
718.020357352	585.245878152	1679.2662355	376.0	8.92355087328	0.516194710315	0.0896482650773	775.154265892	686.377645047	1829.11641233	367.584501388	5.67493590267	0.0973402384678
718.020357352	585.245878152	1679.2662355	376.0	13.3924280193	0.652596426136	0.113337343893	825.199590538	655.584872645	1904.16075735	423.376294164	6.24141865646	0.107056923781
718.020357352	585.245878152	1679.2662355	376.0	18.7990101676	0.893018222882	0.155091737215	864.305147454	706.527155765	1994.95166586	424.119362638	9.02823035987	0.154858153686
718.020357352	585.245878152	1679.2662355	376.0	-2.8905351153	-0.178847300946	-0.0310606635891	590.941668303	702.358276719	1630.72645529	337.426510265	1.32530100901	0.022732435832
718.020357352	585.245878152	1679.2662355	376.0	18.2579721099	0.759285383958	0.131866166023	819.28095333	729.086043997	1985.86619643	437.499199106	8.56648718154	0.146938030558
718.020357352	585.245878152	1679.2662355	376.0	3.74139522889	-0.0723948477014	-0.0125729155438	663.334141186	621.782753963	1742.09422232	456.97732717	1.25282170249	0.0214892230273
718.020357352	585.245878152	1679.2662355	376.0	2.93610078953	0.167580702862	0.0291039775724	823.582106862	512.341813138	1728.5711847	392.647264703	1.66205032452	0.0285085818956
718.020357352	585.245878152	1679.2662355	376.0	5.31652815687	0.0249872350871	0.00433956844167	662.05862668	669.820400666	1768.54489774	436.665870397	2.42707101429	0.0416307206568
718.020357352	585.245878152	1679.2662355	376.0	-5.29337699257	-0.197943011032	-0.034377042555	650.335727328	505.740954925	1590.37634295	434.299660697	-0.422692960176	-0.00725030806476
718.020357352	585.245878152	1679.2662355	376.0	-5.39148680625	-0.115514344406	-0.0200615394939	699.833570853	470.853200336	1588.72881797	418.042046786	-0.343571243003	-0.00589316025734
718.020357352	585.245878152	1679.2662355	376.0	7.52127764665	0.617617079444	0.107262431303	850.825374088	596.856937369	1805.5685115	357.886200046	4.80406868107	0.0824025502757
718.020357352	585.245878152	1679.2662355	376.0	15.4627393413	0.708042903565	0.122966812012	827.26855643	679.283555164	1938.92679635	432.374684751	7.11054285084	0.121964714423
718.020357352	585.245878152	1679.2662355	376.0	7.73548821174	0.40773159642	0.0708113227544	786.970080024	620.953348225	1809.1656772	401.242248946	4.00321280888	0.0686657428624
718.020357352	585.245878152	1679.2662355	376.0	0.413813105046	-0.19141946034	-0.0332440882842	578.53125082	723.732863342	1686.21525926	383.951145093	1.83970900468	0.0315559005949
718.020357352	585.245878152	1679.2662355	376.0	-9.36833594248	-0.0336767832662	-0.00584869455822	747.837173553	451.385604521	1521.94693319	322.724155119	-0.415974215724	-0.00713506373454
718.020357352	585.245878152	1679.2662355	376.0	-7.65820413164	-0.262417825576	-0.045574474744	630.240006382	492.273874558	1550.66459928	428.150718336	-0.915286243904	-0.0156995925198
718.020357352	585.245878152	1679.2662355	376.0	-7.76857004434	-0.274667955916	-0.047701972198	639.232212362	458.729486436	1548.81126177	450.84956297	-1.26179608693	-0.0216431575802
718.020357352	585.245878152	1679.2662355	376.0	1.34495559401	0.365472508649	0.0634721272401	738.528657741	681.305512261	1701.85162068	282.017450675	4.13512930275	0.0709284614538
718.020357352	585.245878152	1679.2662355	376.0	2.40198110018	0.448159849209	0.0778325545692	808.7945628	600.104030749	1719.6018931	310.703299553	3.56556044663	0.06115884128
718.020357352	585.245878152	1679.2662355	376.0	-16.8604227323	-0.30124958578	-0.0523184414346	634.782291286	443.730002209	1396.1348494	317.622555903	-2.12235062967	-0.0364039559121
718.020357352	585.245878152	1679.2662355	376.0	5.57584994273	0.557118729492	0.0967555973415	863.938393445	559.256168871	1772.89960093	349.705038619	3.93350160514	0.0674700103798
718.020357352	585.245878152	1679.2662355	376.0	11.3421280964	0.684580191975	0.118892009721	832.97019758	655.452379316	1869.73076301	381.308186119	6.30447841571	0.108138566307
718.020357352	585.245878152	1679.2662355	376.0	7.92719983056	0.55872183895	0.0970340116274	785.454922634	686.307444265	1812.38502568	340.62265878	5.84812588783	0.100310907167
718.020357352	585.245878152	1679.2662355	376.0	-10.9151736148	-0.241824909964	-0.0419980739778	632.860676499	504.582703517	1495.97141044	358.528030429	-0.950470452001	-0.0163030952316
718.020357352	585.245878152	1679.2662355	376.0	-2.06080724252	0.0307520656126	0.00534075470869	758.933940612	512.230615856	1644.6597953	373.495238834	0.651813053728	0.0111803268221
718.020357352	585.245878152	1679.2662355	376.0	-1.1347930144	-0.251533767293	-0.0436842249554	595.679623249	607.375610067	1660.21003957	457.154806254	0.366295836388	0.0062829474509
718.020357352	585.245878152	1679.2662355	376.0	1.00436921126	0.0899478557221	0.0156213712612	732.43370066	588.832613837	1696.13226855	374.865954052	1.57003498923	0.0269302742578
718.020357352	585.245878152	1679.2662355	376.0	-1.68854652996	-0.234167333038	-0.0406681717677	606.988513463	590.156714371	1650.91104376	453.765815921	0.263618409862	0.00452175660141
718.020357352	585.245878152	1679.2662355	376.0	-8.18868369194	-0.160338494634	-0.0278462130313	632.209262046	600.097225264	1541.75643513	309.449947823	0.0782172968744	0.00134163459476
718.020357352	585.245878152	1679.2662355	376.0	-6.31727464015	-0.198734275222	-0.0345144625256	627.191578678	568.54539722	1573.18237547	377.44539957	-0.0511776176871	-0.000877832207325
718.020357352	585.245878152	1679.2662355	376.0	-2.97202497844	-0.204948385847	-0.0355936759026	625.496172525	566.981166833	1629.35802353	436.880684172	0.121185270055	0.00207864957213
718.020357352	585.245878152	1679.2662355	376.0	16.372656838	0.761784222731	0.132300142885	858.071295798	644.301191091	1954.20673364	451.834246751	6.87825163025	0.117980302406
718.020357352	585.245878152	1679.2662355	376.0	10.2069813342	0.282457414061	0.0490547784059	746.277444315	637.398495575	1850.66862671	466.992686823	3.66472010485	0.0628596930506
718.020357352	585.245878152	1679.2662355	376.0	-9.8627086171	-0.207241739345	-0.0359919658467	622.169416866	570.700411659	1513.64509979	320.775271266	-0.330257494181	-0.00566479406828
718.020357352	585.245878152	1679.2662355	376.0	19.3912153517	0.896146170164	0.155634972241	889.274271117	650.085477663	2004.89636756	465.536618779	7.98720006329	0.137001716352
718.020357352	585.245878152	1679.2662355	376.0	-3.73632128077	-0.117600353671	-0.0204238196719	641.289829439	634.265942778	1616.52345379	340.967681569	0.71258766285	0.0122227729477
718.020357352	585.245878152	1679.2662355	376.0	-16.6058470179	-0.291209124326	-0.0505747002997	622.628734541	480.113242526	1400.40985341	297.667876346	-1.77859047098	-0.0305075552484
718.020357352	585.245878152	1679.2662355	376.0	-12.4039235464	-0.340343726414	-0.0591079761052	606.55860721	480.143891917	1470.97133551	384.268836385	-1.62620169075	-0.0278936825172
718.020357352	585.245878152	1679.2662355	376.0	-2.45548511787	-0.134306662824	-0.023325228	657.878407843	558.296250888	1638.032103	421.857444271	0.319697630947	0.00548366433871
718.020357352	585.245878152	1679.2662355	376.0	3.75326091504	-0.0384968346756	-0.00668579970053	676.939193739	616.769865764	1742.29347878	448.584419277	1.36259194263	0.0233720744877
718.020357352	585.245878152	1679.2662355	376.0	-3.42510182132	0.0434824761862	0.00755166310979	832.336090065	485.64447903	1621.74965709	303.769087992	0.799239978231	0.0137090905357
718.020357352	585.245878152	1679.2662355	376.0	4.71629800241	0.228433945844	0.0396724463084	694.58086187	703.531886832	1758.46543542	360.352686722	4.03587130079	0.0692259228266
718.020357352	585.245878152	1679.2662355	376.0	-15.2117037001	-0.43192971139	-0.0750138435898	586.60914252	454.225994819	1423.82123142	382.986094085	-2.45270634998	-0.0420704348196
718.020357352	585.245878152	1679.2662355	376.0	4.75563257232	0.0627379940344	0.0108957961157	871.035675778	480.954657606	1759.12596758	407.135634191	1.94536421243	0.0333681683093
718.020357352	585.245878152	1679.2662355	376.0	-7.7004715605	-0.254311965091	-0.0441667184945	634.461985148	489.504168806	1549.95481661	425.988662659	-0.907356056481	-0.0155635687218
718.020357352	585.245878152	1679.2662355	376.0	8.55828814887	0.227928808874	0.0395847184567	687.351751561	718.567036366	1822.98267873	417.063890798	4.54272870988	0.077919874955
718.020357352	585.245878152	1679.2662355	376.0	2.10898737148	0.0115368357938	0.00200361858177	687.567379849	622.739398233	1714.68174834	404.374970262	1.5791511622	0.027086640861
718.020357352	585.245878152	1679.2662355	376.0	4.05839153334	0.445533400737	0.07737641555	759.135853527	681.227791319	1747.41743423	307.053789382	4.81329375789	0.0825607848694
718.020357352	585.245878152	1679.2662355	376.0	-4.23458546235	0.0113505608059	0.00197126794128	739.107619573	528.876588141	1608.15627162	340.172063907	0.497169991304	0.00852778715787
718.020357352	585.245878152	1679.2662355	376.0	-6.54654899244	-0.0566139208527	-0.00983221966875	675.797263506	603.588074815	1569.33224868	289.946910363	0.437758046948	0.00750871435588
718.020357352	585.245878152	1679.2662355	376.0	9.54253879022	0.34151391212	0.0593112039111	744.008734924	664.890277752	1839.51086742	430.611854742	4.35817236224	0.0747542429201
718.020357352	585.245878152	1679.2662355	376.0	15.1594343571	0.782637766883	0.135921807378	824.801468274	730.569211544	1933.83349816	378.462818338	8.56570239835	0.14692456944
718.020357352	585.245878152	1679.2662355	376.0	-7.54643782267	-0.167981132128	-0.0291735206892	649.750097587	539.04506813	1552.54145316	363.746287448	-0.231348635022	-0.00396824416847
718.020357352	585.245878152	1679.2662355	376.0	17.2597539542	0.913938059807	0.158724914867	876.950603547	688.999128041	1969.10345599	403.153724399	8.72754745014	0.149700642369
718.020357352	585.245878152	1679.2662355	376.0	2.0006393953	-0.0616029675511	-0.0106986744618	643.909586994	661.675900019	1712.86229736	407.27681035	1.66595653541	0.0285755837978
718.020357352	585.245878152	1679.2662355	376.0	-2.55838809858	-0.215237991957	-0.0373806863419	584.246686903	695.922392469	1636.30408799	356.135008618	1.09280041743	0.018744432546
718.020357352	585.245878152	1679.2662355	376.0	-0.40614972903	-0.0302349368572	-0.00525094422667	676.631381607	621.028422691	1672.44590024	374.786095941	1.19418871219	0.0204835113583
718.020357352	585.245878152	1679.2662355	376.0	7.20071498608	0.242055021675	0.042038037804	788.987004086	565.640197506	1800.18541098	445.558209388	2.51933286819	0.0432132567442
718.020357352	585.245878152	1679.2662355	376.0	-7.03998161749	-0.24611817643	-0.0427436916342	607.477187206	572.160342529	1561.04620122	381.408671481	-0.213382686943	-0.00366008039353
718.020357352	585.245878152	1679.2662355	376.0	1.22506187205	0.0685485930312	0.0119049310579	675.515386362	665.246298627	1699.83828589	359.076600897	2.3364073304	0.040075597434
718.020357352	585.245878152	1679.2662355	376.0	-7.46352032438	-0.203132120987	-0.0352782426167	613.367170764	607.701005579	1553.93385872	332.865682373	0.0904887329209	0.00155212234856
718.020357352	585.245878152	1679.2662355	376.0	-5.5188943502	0.0434465031597	0.00754541562343	755.451530061	529.845482627	1586.58930611	301.29229342	0.471819110238	0.00809295214817
718.020357352	585.245878152	1679.2662355	376.0	1.30722301176	-0.133038099072	-0.0231049147399	628.676370036	652.266702502	1701.21799016	420.274917625	1.16475762877	0.0199786900303
718.020357352	585.245878152	1679.2662355	376.0	-9.70827734558	-0.390567327024	-0.0678303798236	569.968234287	529.489286945	1516.23841199	416.780890758	-1.20687613935	-0.0207011344657
718.020357352	585.245878152	1679.2662355	376.0	-4.1204626687	-0.0234255113446	-0.00406834167152	737.800861522	488.614578604	1610.07269716	383.657257037	0.206034373305	0.00353403727796
718.020357352	585.245878152	1679.2662355	376.0	-1.92380132965	-0.025431458387	-0.00441671733015	726.731891882	513.42329108	1646.96048934	406.805306375	0.465418280428	0.00798316089929
718.020357352	585.245878152	1679.2662355	376.0	-3.02231930165	-0.0521548906915	-0.009057813597	713.299986257	512.57527085	1628.51344794	402.638190834	0.29796101161	0.00511082352676
718.020357352	585.245878152	1679.2662355	376.0	8.63385705821	0.544031160798	0.0944826607847	895.630267555	520.787183233	1824.2516819	407.834231116	3.800718668	0.0651924299828
718.020357352	585.245878152	1679.2662355	376.0	-8.39405339857	-0.0190846951871	-0.00331446599289	747.602021678	469.223317959	1538.30773099	321.482391354	-0.196085646899	-0.00336339016979
718.020357352	585.245878152	1679.2662355	376.0	12.2885441762	0.66229610458	0.115021900761	841.047074584	630.904192409	1885.62360869	413.672341697	5.84034490064	0.10017744255
718.020357352	585.245878152	1679.2662355	376.0	3.38789624204	0.0923039470155	0.0160305569669	749.641445861	567.539219325	1736.15803319	418.977368005	1.55945207247	0.026748749099
718.020357352	585.245878152	1679.2662355	376.0	4.6477440458	0.0470007298596	0.00816268319895	863.60791096	480.707654096	1757.31423198	412.998666922	1.78503804999	0.0306181483704
718.020357352	585.245878152	1679.2662355	376.0	3.2533153699	0.00255305020576	0.000443391838443	731.425101194	538.766877099	1733.89806205	463.706083752	0.978757761016	0.0167882977876
718.020357352	585.245878152	1679.2662355	376.0	-0.0427280958032	0.136217377801	0.0236570645712	722.868206485	617.727333946	1678.54871702	337.953176587	2.00376282823	0.0343698598325
718.020357352	585.245878152	1679.2662355	376.0	-6.27223035581	-0.311921624288	-0.0541718694491	580.927654802	579.857432566	1573.93878893	413.153701559	-0.305634551617	-0.00524244513924
718.020357352	585.245878152	1679.2662355	376.0	-9.65516955809	-0.141689261217	-0.0246073742996	646.405249856	576.924063142	1517.13023313	293.800920137	-0.132453377369	-0.00227192757065
718.020357352	585.245878152	1679.2662355	376.0	3.15627747595	0.50945107532	0.0884770884543	797.836279322	638.974688332	1732.26853746	295.457569803	4.43794886913	0.076122622112
718.020357352	585.245878152	1679.2662355	376.0	11.068498757	0.329457184414	0.057217294966	726.169010917	691.860281861	1865.13579791	447.10650513	4.80787148113	0.0824677784071
718.020357352	585.245878152	1679.2662355	376.0	-5.04920511737	-0.145189663465	-0.0252152941065	666.516316715	521.336179791	1594.47663881	406.6241423	-0.10416157416	-0.00178664792728
718.020357352	585.245878152	1679.2662355	376.0	1.14930627714	0.154855346309	0.0268939469102	781.463094444	548.815260965	1698.56614776	368.287792349	1.59443019852	0.0273487169558
718.020357352	585.245878152	1679.2662355	376.0	-3.18193293041	-0.120017587315	-0.0208436240561	698.948960267	467.436218553	1625.83311017	459.447931347	-0.268873284832	-0.00461189167808
718.020357352	585.245878152	1679.2662355	376.0	-7.21785548883	-0.435222102634	-0.0755856378315	547.811671381	550.618765721	1558.05922535	459.628788251	-1.03158350919	-0.0176943998146
718.020357352	585.245878152	1679.2662355	376.0	-11.326171867	-0.335412855459	-0.0582516247758	595.677467385	511.505948994	1489.06965557	381.886239188	-1.26330269969	-0.0216689999948
718.020357352	585.245878152	1679.2662355	376.0	-1.23746779182	0.239278427404	0.0415558227516	760.410314674	599.060539695	1658.4858567	299.015002332	2.20900403482	0.0378902921924
718.020357352	585.245878152	1679.2662355	376.0	2.63188875225	0.235003567594	0.0408134018052	729.289485364	645.183908205	1723.46265468	348.989261108	3.04476321542	0.0522257841409
718.020357352	585.245878152	1679.2662355	376.0	-1.53991801413	0.114645555536	0.0199106557027	796.745523228	520.432845754	1653.40691224	336.228543256	1.06810569353	0.0183208523762
718.020357352	585.245878152	1679.2662355	376.0	-9.05788142026	-0.391769144542	-0.068039101171	545.366565554	608.546127433	1527.16029116	373.247598175	-0.481510933507	-0.00825919268451
718.020357352	585.245878152	1679.2662355	376.0	12.4630553695	0.719868970753	0.125020661819	825.679122455	688.684826723	1888.55411624	374.190167058	7.17388952416	0.123051278287
718.020357352	585.245878152	1679.2662355	376.0	-16.8698268105	-0.475396655529	-0.082562809227	542.927813555	525.692912933	1395.97692989	327.3562034	-2.04707571776	-0.0351127910422
718.020357352	585.245878152	1679.2662355	376.0	1.98224604688	0.112229030118	0.0194909743172	760.663689393	560.457899547	1712.55342407	391.431835134	1.52090321027	0.0260875336239
718.020357352	585.245878152	1679.2662355	376.0	2.27098742221	0.401917704651	0.069801615952	768.755168753	644.987724042	1717.4021605	303.659267702	3.88261773527	0.0665972167285
718.020357352	585.245878152	1679.2662355	376.0	0.168967075276	0.15679374497	0.0272305913459	678.015575517	698.916637454	1682.10364255	305.171429576	3.21299933344	0.055111480848
718.020357352	585.245878152	1679.2662355	376.0	-12.7367276618	-0.362648091878	-0.0629816067868	562.309997508	579.571484598	1465.38266837	323.501186265	-0.909043778523	-0.0155925176419
718.020357352	585.245878152	1679.2662355	376.0	-7.469710306	-0.249172052254	-0.0432740625658	603.142696885	582.217841437	1553.82991245	368.469374123	-0.18205305909	-0.00312269398096
718.020357352	585.245878152	1679.2662355	376.0	0.570137732991	-0.0797914837773	-0.0138574997876	652.531868968	637.343988383	1688.84036595	398.964508599	1.19719512596	0.0205350793476
718.020357352	585.245878152	1679.2662355	376.0	7.26943590921	0.383211584976	0.0665528977033	872.750586001	512.966121397	1801.33941824	415.622710841	2.97674591939	0.0510591066791
718.020357352	585.245878152	1679.2662355	376.0	-6.74688094361	-0.213096924693	-0.0370088441635	652.164114093	485.75567913	1565.96814187	428.048348645	-0.714920077581	-0.0122627800614
718.020357352	585.245878152	1679.2662355	376.0	-8.16601562869	-0.320678697661	-0.0556927227616	586.178444648	552.828650819	1542.13709227	403.129996799	-0.66502341159	-0.0114069195813
718.020357352	585.245878152	1679.2662355	376.0	1.50618230097	-0.161333885625	-0.0280190839918	590.087333829	715.427756433	1704.55904633	399.043956067	1.92323203295	0.0329885425891
718.020357352	585.245878152	1679.2662355	376.0	4.9500067897	0.303650423452	0.052735398307	739.06650162	656.974496055	1762.39002818	366.349030504	3.74198436672	0.0641849805613
718.020357352	585.245878152	1679.2662355	376.0	11.8795936538	0.568150564597	0.0986715117396	782.271955928	699.076658527	1878.75624065	397.407626193	6.40055142498	0.109786473842
718.020357352	585.245878152	1679.2662355	376.0	-16.7980500904	-0.419157683864	-0.0727957075138	573.030346328	494.776014646	1397.18225211	329.375891139	-2.12776623201	-0.0364968478904
718.020357352	585.245878152	1679.2662355	376.0	-20.1283177988	-0.499659984666	-0.086776655899	538.549625849	514.782531536	1341.25819093	287.92603355	-2.52759154563	-0.0433549150194
718.020357352	585.245878152	1679.2662355	376.0	-2.02709101276	-0.182303666605	-0.0316609354993	621.403255196	612.174851011	1645.22598056	411.647874357	0.54343817984	0.00932140960274
718.020357352	585.245878152	1679.2662355	376.0	2.83720349852	0.109935426668	0.0190926409636	818.672027224	504.320152068	1726.91043589	403.918256595	1.39154338534	0.0238686687022
718.020357352	585.245878152	1679.2662355	376.0	-12.6680200107	-0.453585655656	-0.0787748620452	584.320924284	443.285501739	1466.53645276	438.930026733	-2.51642528402	-0.0431633839455
718.020357352	585.245878152	1679.2662355	376.0	15.0966047248	0.855492395954	0.148574573802	864.182988229	681.926454502	1932.77842136	386.668978624	8.07369000902	0.138485248868
718.020357352	585.245878152	1679.2662355	376.0	12.5056504933	0.620874232352	0.107828105653	866.1820945	575.942775314	1889.26940177	447.144531954	4.87235894585	0.0835739098773
718.020357352	585.245878152	1679.2662355	376.0	-7.53141235528	-0.0245296243865	-0.00426009454438	761.282860911	442.580938525	1552.79377077	348.929971329	-0.257394701804	-0.00441500346148
718.020357352	585.245878152	1679.2662355	376.0	-3.17098666945	-0.206907666398	-0.0359339469257	627.38823623	558.758531991	1626.01692703	439.87015881	0.0455198883427	0.00078078710708
718.020357352	585.245878152	1679.2662355	376.0	13.3863354615	0.706639101056	0.122723011646	821.721508929	690.191708082	1904.05844708	392.14523007	7.17952606644	0.123147959973
718.020357352	585.245878152	1679.2662355	376.0	-18.7967918268	-0.518244475275	-0.0900042506557	556.737647699	459.846993172	1363.618057	347.033416128	-3.03164215131	-0.052000723007
718.020357352	585.245878152	1679.2662355	376.0	-6.58438322723	-0.214796877183	-0.0373040773155	622.848266177	562.291534493	1568.69691115	383.557110483	-0.157806450184	-0.00270680017469
718.020357352	585.245878152	1679.2662355	376.0	2.13269303313	-0.141122112989	-0.0245088768651	606.819548481	691.441680727	1715.07982952	416.818600308	1.68810736665	0.0289555294451
718.020357352	585.245878152	1679.2662355	376.0	10.8602650979	0.372016107917	0.0646085633757	769.196278832	635.335867015	1861.63900038	457.106854532	4.17289123175	0.0715761789323
718.020357352	585.245878152	1679.2662355	376.0	6.12697531895	0.707444943391	0.122862963423	876.773943896	587.028611101	1782.15446329	318.351908295	5.038839299	0.0864294905488
718.020357352	585.245878152	1679.2662355	376.0	4.80822603632	0.0697669927171	0.0121165322538	661.261595672	691.726311075	1760.00915186	407.021245111	2.97233686505	0.0509834796749
718.020357352	585.245878152	1679.2662355	376.0	1.29712818095	-0.10318046436	-0.0179194971101	659.580216193	596.034754402	1701.04847108	445.433500483	0.850329213161	0.0145854067438
718.020357352	585.245878152	1679.2662355	376.0	-5.63504582302	-0.0992575489783	-0.01723819885	671.065177975	563.179895771	1584.63881364	350.393739896	0.243446888001	0.00417576137223
718.020357352	585.245878152	1679.2662355	376.0	5.88249245243	0.411236101567	0.0714199551176	743.590957874	696.248384377	1778.04894506	338.209602812	5.02113184765	0.0861257606801
718.020357352	585.245878152	1679.2662355	376.0	-7.62169998655	-0.343068669528	-0.059581220828	592.124602757	513.927916804	1551.27760106	445.225081497	-1.05019845425	-0.0180136956131
718.020357352	585.245878152	1679.2662355	376.0	-7.86169144803	-0.0320557239146	-0.00556716288896	702.459669387	558.752651747	1547.24750548	286.035184343	0.183423592695	0.00314620227608
718.020357352	585.245878152	1679.2662355	376.0	-11.9621634243	-0.0683949353052	-0.0118782451034	719.13834344	470.256794857	1478.38966408	288.994525787	-0.681356314824	-0.0116870722954
718.020357352	585.245878152	1679.2662355	376.0	4.7773602943	-0.0623304430521	-0.0108250161605	860.315767468	457.64409048	1759.49083387	441.530975927	1.25843321816	0.0215854754402
718.020357352	585.245878152	1679.2662355	376.0	-4.11709284151	-0.0653159573575	-0.0113435146505	736.868480597	439.449084622	1610.12928553	433.811720313	-0.266632054495	-0.00457344861912
718.020357352	585.245878152	1679.2662355	376.0	12.3152885078	0.552497244154	0.0959529774495	851.875209123	574.717943528	1886.07271722	459.479564569	4.4838790572	0.0769104469503
718.020357352	585.245878152	1679.2662355	376.0	-1.80173500222	-0.0484387999612	-0.00841243486649	647.183592317	661.044478979	1649.01030796	340.782236663	1.46123841138	0.0250641236943
718.020357352	585.245878152	1679.2662355	376.0	-0.912549858342	-0.151698092738	-0.0263456222192	647.251599754	567.73432126	1663.94209385	448.956172837	0.407875557817	0.00699615021985
718.020357352	585.245878152	1679.2662355	376.0	-0.221134732939	0.0308744141298	0.00536200314863	798.932130197	476.022190888	1675.5527946	400.598473513	0.732157848384	0.0125584536601
718.020357352	585.245878152	1679.2662355	376.0	6.01160842068	0.32921215945	0.0571747411341	728.644294177	686.478852948	1780.21714592	365.093998798	4.40804300637	0.0756096570561
718.020357352	585.245878152	1679.2662355	376.0	0.105404245369	-0.189635446839	-0.0329342561374	611.893211091	639.234885628	1681.03625341	429.908156688	0.817209739848	0.014017319723
718.020357352	585.245878152	1679.2662355	376.0	1.42823151608	-0.0340616000922	-0.0059155262404	843.194848649	470.116627395	1703.25004512	389.938569074	1.04200985038	0.0178732392861
718.020357352	585.245878152	1679.2662355	376.0	16.7146096426	0.888771392156	0.154354184119	874.067884836	679.740396679	1959.94903163	406.140750113	8.34813678582	0.143192740752
718.020357352	585.245878152	1679.2662355	376.0	3.243434172	0.174243789466	0.0302611652424	782.858611888	553.268989037	1733.73213043	397.604529501	1.85758790648	0.0318625712947
718.020357352	585.245878152	1679.2662355	376.0	-8.80828304611	-0.164131911097	-0.028505021031	640.264768301	569.076113842	1531.35171238	322.01083024	-0.144257646945	-0.00247440217744
718.020357352	585.245878152	1679.2662355	376.0	-9.13400886699	-0.0337054073396	-0.00585366574151	718.840737007	514.644948128	1525.88190865	292.396223518	-0.112785253055	-0.00193456694776
718.020357352	585.245878152	1679.2662355	376.0	-1.04054424431	-0.058352853038	-0.0101342224797	628.905345723	689.77174556	1661.79272734	343.115636061	1.86705359006	0.0320249329342
718.020357352	585.245878152	1679.2662355	376.0	-6.97478330619	-0.190327436378	-0.0330544349388	648.871303917	517.365522364	1562.14105444	395.904228163	-0.40972773837	-0.00702792004065
718.020357352	585.245878152	1679.2662355	376.0	-4.05223137282	-0.373390999059	-0.0648473426639	541.996042604	653.494763976	1611.21848228	415.727675696	0.231596584468	0.00397249716068
718.020357352	585.245878152	1679.2662355	376.0	-0.639952532949	0.0617620022526	0.0107262942432	643.54710687	720.083362065	1668.51972869	304.88925976	2.99453367297	0.0513642139446
718.020357352	585.245878152	1679.2662355	376.0	5.67654237788	0.629959968526	0.109406038299	840.206648763	616.94377725	1774.590495	317.440068987	4.99049291396	0.0856002215087
718.020357352	585.245878152	1679.2662355	376.0	4.55100193993	0.350725411811	0.0609109780846	741.095295681	672.779582663	1755.68967446	341.814796113	4.20399918359	0.0721097630119
718.020357352	585.245878152	1679.2662355	376.0	-0.573443099175	-0.066615660169	-0.0115692358751	674.303712233	601.255459913	1669.63659916	394.077427014	0.876147170942	0.0150282533609
718.020357352	585.245878152	1679.2662355	376.0	17.5205271771	0.868304826174	0.150799726671	848.093938724	731.168071903	1973.48253267	394.220522044	9.29599714686	0.159451065984
718.020357352	585.245878152	1679.2662355	376.0	8.26272684958	0.236017817786	0.0409895480698	717.84441418	665.297107369	1818.01941762	434.877896072	3.69474336386	0.0633746717644
718.020357352	585.245878152	1679.2662355	376.0	15.8376911266	0.691395148815	0.12007557291	810.286193872	707.286064805	1945.22323508	427.6509764	7.55350578726	0.129562706471
718.020357352	585.245878152	1679.2662355	376.0	5.79856573367	0.260658618816	0.045268950819	735.681293264	645.81679707	1776.63959201	395.141501679	3.40908641941	0.0584748957017
718.020357352	585.245878152	1679.2662355	376.0	-6.32759621105	-0.0993136992445	-0.0172479505461	653.532740106	616.459007208	1573.00904881	303.017301498	0.434893179124	0.00745957425598
718.020357352	585.245878152	1679.2662355	376.0	-3.71750721582	0.0481269335911	0.00835827259311	764.001522364	521.73884759	1616.83939203	331.099022072	0.618326073999	0.0106059360892
718.020357352	585.245878152	1679.2662355	376.0	-0.654670532979	0.390487329061	0.0678164864642	842.223602588	540.012302771	1668.27257429	286.036668931	2.47061424408	0.0423776028144
718.020357352	585.245878152	1679.2662355	376.0	-15.4166781387	-0.393445978451	-0.0683303192864	604.966504464	440.993761139	1420.37916488	374.418899281	-2.42732154488	-0.0416350179225
718.020357352	585.245878152	1679.2662355	376.0	-11.0193732796	-0.107036445381	-0.0185891707851	707.9452736	456.963410837	1494.22162066	329.312936218	-0.792459882941	-0.0135927938755
718.020357352	585.245878152	1679.2662355	376.0	-12.158293127	-0.184008172539	-0.0319569594545	636.955029752	551.057757097	1475.09612421	287.08333736	-0.597222638139	-0.0102439560573
718.020357352	585.245878152	1679.2662355	376.0	22.068733826	0.902897298519	0.156807450246	857.685720798	731.423248497	2049.85903125	460.750061953	9.79559596695	0.168020514013
718.020357352	585.245878152	1679.2662355	376.0	6.01355329215	0.0558853164723	0.009705681916	725.972281243	584.896625613	1780.24980549	469.380898637	1.65350547072	0.0283620149352
718.020357352	585.245878152	1679.2662355	376.0	7.84482474476	0.0575917835706	0.0100020464694	642.681927531	722.312592111	1811.00172868	446.007209035	3.59531254639	0.0616691688918
718.020357352	585.245878152	1679.2662355	376.0	-16.5685824655	-0.488573727097	-0.0848512898745	539.754632531	523.532374253	1401.03562446	337.748617676	-2.08845274136	-0.0358225170044
718.020357352	585.245878152	1679.2662355	376.0	-0.550304624421	-0.297770395559	-0.0517142055503	561.771463134	688.661384077	1670.02515575	419.592308542	0.852451688216	0.0146218128339
718.020357352	585.245878152	1679.2662355	376.0	8.89537080999	0.376540044064	0.0653942417617	829.611103891	554.070072061	1828.64319404	444.962018087	3.20528335545	0.0549791313114
718.020357352	585.245878152	1679.2662355	376.0	-1.93916851873	-0.0258499936563	-0.00448940494204	688.414703837	603.634370579	1646.70243332	354.653358904	0.943949337405	0.0161912407788
718.020357352	585.245878152	1679.2662355	376.0	-14.7480624837	-0.193022409141	-0.0335224746684	674.399603232	446.990388618	1431.60700182	310.217009974	-1.49554179905	-0.025652517994
718.020357352	585.245878152	1679.2662355	376.0	6.51615839049	0.241561802722	0.0419523797711	695.382014742	708.894975355	1788.68988321	384.41289311	4.32351762528	0.074159822046
718.020357352	585.245878152	1679.2662355	376.0	-3.48932396731	-0.00153615685125	-0.000266786531999	767.02470996	461.821566554	1620.67119627	391.82491976	0.220550575802	0.00378302874445
718.020357352	585.245878152	1679.2662355	376.0	11.1543147797	0.795033744901	0.138074634404	838.479556932	702.902706315	1866.5768774	325.194614154	7.81022259341	0.13396608222
718.020357352	585.245878152	1679.2662355	376.0	-17.3846337606	-0.378253390408	-0.0656918010434	607.89635362	444.831995532	1387.3319506	334.603601444	-2.47203264538	-0.0424019321677
718.020357352	585.245878152	1679.2662355	376.0	-2.58018901701	0.15437871227	0.0268111692028	788.157334788	539.632689564	1635.93799253	308.147968176	1.23963222728	0.0212629884611
718.020357352	585.245878152	1679.2662355	376.0	2.11942909915	-0.151943355355	-0.0263882173247	616.242578439	666.262369689	1714.85709275	432.352144623	1.29009303617	0.0221285254917
718.020357352	585.245878152	1679.2662355	376.0	4.75276149037	0.166082581207	0.0288437966668	775.824731553	559.21530274	1759.07775447	424.037720172	1.94821807222	0.0334171195921
718.020357352	585.245878152	1679.2662355	376.0	-1.4986513192	-0.241652932839	-0.0419682064674	581.023438931	685.844303307	1654.09988991	387.232147675	0.928455157804	0.0159254744049
718.020357352	585.245878152	1679.2662355	376.0	3.68359577111	0.390591469456	0.0678345726738	890.481438532	500.538709987	1741.12361554	350.103467022	2.81321747993	0.0482541591755
718.020357352	585.245878152	1679.2662355	376.0	17.9680664787	0.845545061704	0.146847006201	853.527590115	701.320999927	1980.99790905	426.149319013	8.55782060844	0.146789375788
718.020357352	585.245878152	1679.2662355	376.0	-16.172044157	-0.329370836487	-0.0572022987994	587.393404249	534.695542284	1407.69455839	285.605611852	-1.46211094911	-0.0250790900362
718.020357352	585.245878152	1679.2662355	376.0	-23.2075167551	-0.560081248061	-0.0972701021293	540.206726767	465.873358671	1289.55024254	283.470157098	-3.53398662604	-0.0606172663129
718.020357352	585.245878152	1679.2662355	376.0	3.09827297266	0.0379097584401	0.00658384134076	773.996623118	495.455364361	1731.29448742	461.842499939	0.91191785339	0.0156418156671
718.020357352	585.245878152	1679.2662355	376.0	-15.0150398963	-0.440650455077	-0.0765283874742	583.012663346	456.053049936	1427.12374028	388.058026996	-2.45979425312	-0.0421920112027
718.020357352	585.245878152	1679.2662355	376.0	7.6618287076	0.559284078136	0.0971316565016	776.570065506	704.704515916	1807.92873801	326.654156591	6.15378631163	0.105553796083
718.020357352	585.245878152	1679.2662355	376.0	4.5820681988	-0.0259531681011	-0.00450732339373	692.698409552	596.972992706	1756.21135965	466.539957396	1.28303376838	0.022007440281
718.020357352	585.245878152	1679.2662355	376.0	-12.3581370464	-0.198722850166	-0.0345124783198	675.055888651	442.488679147	1471.74021275	354.195644948	-1.35214089614	-0.0231928112545
718.020357352	585.245878152	1679.2662355	376.0	-10.0933660019	-0.441237682773	-0.0766303721385	539.961433055	569.409176859	1509.77174821	400.401138294	-1.03419782022	-0.0177392421992
718.020357352	585.245878152	1679.2662355	376.0	10.4558203542	0.278901982725	0.0484373016196	724.450041248	672.03722085	1854.84729636	458.360034259	4.15929739809	0.0713430085435
718.020357352	585.245878152	1679.2662355	376.0	10.5323524343	0.543109158633	0.0943225353652	868.00886449	551.203339137	1856.13247374	436.920270111	4.10700108741	0.0704459877772
718.020357352	585.245878152	1679.2662355	376.0	11.4617630134	0.830125924824	0.144169142901	843.692912994	712.779262358	1871.73975178	315.267576429	8.2441649748	0.141409347767
718.020357352	585.245878152	1679.2662355	376.0	-4.35595812335	0.0160341481618	0.00278467317851	770.519699574	475.369937785	1606.11810151	360.228464147	0.29381588807	0.00503972363756
718.020357352	585.245878152	1679.2662355	376.0	10.4068949623	0.645504499432	0.112105678957	874.382055747	572.039872981	1854.02570877	407.603780041	4.83993751006	0.0830177960559
718.020357352	585.245878152	1679.2662355	376.0	8.12168949125	0.0105864735236	0.00183856782278	631.80896292	720.095896719	1815.65102488	463.746165244	3.30548658783	0.0566978831532
718.020357352	585.245878152	1679.2662355	376.0	18.3192369915	0.760157565964	0.132017639105	838.86564567	682.995924082	1986.8949969	465.033427152	7.66219607944	0.131427033953
718.020357352	585.245878152	1679.2662355	376.0	-11.4557334784	-0.366543715827	-0.0636581653051	578.55258566	528.047368751	1486.89397117	380.294016761	-1.24261943383	-0.0213142269953
718.020357352	585.245878152	1679.2662355	376.0	1.64700180668	0.0273470775748	0.00474940562258	719.817743304	582.067959065	1706.92378074	405.038078373	1.24974233439	0.0214364036774
718.020357352	585.245878152	1679.2662355	376.0	7.99263719268	0.378928185883	0.0658089937274	748.604899329	672.788811519	1813.48389321	392.090182359	4.6013250049	0.0789249572024
718.020357352	585.245878152	1679.2662355	376.0	-1.17452286548	0.327820134142	0.0569329861309	820.258491631	549.200878355	1659.5428696	290.08349961	2.20123789394	0.0377570822288
718.020357352	585.245878152	1679.2662355	376.0	-9.60077631075	-0.289190830088	-0.0502241802862	640.658125469	442.605904019	1518.04364057	434.779611084	-1.57401832051	-0.0269985989795
718.020357352	585.245878152	1679.2662355	376.0	-8.39966916329	-0.121444750735	-0.0210914815448	655.922827091	575.748545605	1538.21342735	306.542054655	0.0224588852992	0.000385229593468
718.020357352	585.245878152	1679.2662355	376.0	-7.91973676971	-0.175558128853	-0.0304894284219	638.528127433	561.450962736	1546.27276999	346.29367982	-0.144995999393	-0.00248706688495
718.020357352	585.245878152	1679.2662355	376.0	-2.07016474208	0.0463005448033	0.00804108107039	760.529856293	527.675061	1644.50265797	356.297740678	0.762869879872	0.013085246653
718.020357352	585.245878152	1679.2662355	376.0	9.48748413603	0.539783471766	0.0937449586255	845.568328216	579.703319583	1838.5863532	413.3147054	4.31822949654	0.0740691165787
718.020357352	585.245878152	1679.2662355	376.0	1.53322110161	0.233000788115	0.0404655762618	822.281887878	527.449651783	1705.01309978	355.281560117	1.90892013821	0.0327430555439
718.020357352	585.245878152	1679.2662355	376.0	7.40445513111	0.532405463594	0.0924636095162	795.73853155	654.716872448	1803.60675044	353.151346445	5.14488001294	0.0882483707195
718.020357352	585.245878152	1679.2662355	376.0	-3.81295492997	-0.230507558115	-0.0400325734829	606.001197994	598.486013859	1615.23657079	410.749358937	0.216356188829	0.00371108385641
718.020357352	585.245878152	1679.2662355	376.0	-19.0986990754	-0.452608865758	-0.0786052215627	563.155530236	491.018164146	1358.54823051	304.374536129	-2.48611582208	-0.0426434960906
718.020357352	585.245878152	1679.2662355	376.0	2.96332730441	0.191556212859	0.0332678382873	685.386532242	702.93156652	1729.02839037	340.710291613	3.69388970784	0.063360029294
718.020357352	585.245878152	1679.2662355	376.0	7.36112966931	0.481171335944	0.0835657061382	778.922938178	662.726702787	1802.87920059	361.229559627	4.97849528132	0.0853944302113
718.020357352	585.245878152	1679.2662355	376.0	17.8498921505	0.768731722231	0.133506724945	853.505786461	656.674054508	1979.01344746	468.833606492	7.2118401244	0.123702231979
718.020357352	585.245878152	1679.2662355	376.0	-4.36503602259	-0.238172127336	-0.0413636900548	629.529163002	517.766046546	1605.96565941	458.670449861	-0.438113269079	-0.00751480735985
718.020357352	585.245878152	1679.2662355	376.0	-6.46627599523	-0.252409185163	-0.0438362600144	589.930750687	627.03524647	1570.68024602	353.714248865	0.172287132991	0.00295518238407
718.020357352	585.245878152	1679.2662355	376.0	8.1842989897	0.259981528154	0.0451513595265	705.499449799	698.327455004	1816.70240505	412.875500248	4.35167843721	0.0746428548407
718.020357352	585.245878152	1679.2662355	376.0	-5.50492622013	-0.0210731338142	-0.00365980094029	700.585794123	581.726921183	1586.8238682	304.511152894	0.517395823148	0.00887471394765
718.020357352	585.245878152	1679.2662355	376.0	7.17476518603	0.487456717395	0.0846572972204	848.430643093	560.601078634	1799.74964475	390.717923023	3.71568161469	0.0637338184338
718.020357352	585.245878152	1679.2662355	376.0	8.4972017687	0.0641875034905	0.0111475344721	655.056286136	700.655699314	1821.95687577	466.244890319	3.29243657486	0.0564740407352
718.020357352	585.245878152	1679.2662355	376.0	12.75857853	0.50284437373	0.0873296932493	815.861735035	610.557096909	1893.51673689	467.097904945	4.67003500175	0.0801035163251
718.020357352	585.245878152	1679.2662355	376.0	-1.94139746841	0.183343558334	0.031841534966	789.950755019	545.848832079	1646.66500332	310.865416222	1.46100433482	0.025060108659
718.020357352	585.245878152	1679.2662355	376.0	-6.86302117784	-0.298481557494	-0.0518377140489	564.145124346	669.237379195	1564.01783813	330.635334588	0.299491240566	0.00513707102172
718.020357352	585.245878152	1679.2662355	376.0	-6.96501815503	0.0124143486407	0.00215601747841	747.789157341	506.48712644	1562.30503733	308.028753549	0.179638807508	0.00308128314765
718.020357352	585.245878152	1679.2662355	376.0	3.55752468974	0.450078048872	0.0781656910163	753.386294782	693.880384371	1739.00654644	291.739867286	4.99889164684	0.085744282107
718.020357352	585.245878152	1679.2662355	376.0	-6.15093229357	-0.306253131377	-0.0531874142717	561.338951375	670.581930414	1575.97570633	344.05482454	0.349644097657	0.00599732586033
718.020357352	585.245878152	1679.2662355	376.0	5.25919469455	0.0654145273578	0.0113606334418	724.828136996	590.287138735	1767.58211627	452.466840537	1.71228525546	0.029370244519
718.020357352	585.245878152	1679.2662355	376.0	15.7216356269	0.573387470105	0.0995810125226	783.44015689	699.47671387	1943.27435426	460.357483496	6.65741278925	0.114192329147
718.020357352	585.245878152	1679.2662355	376.0	11.6484489752	0.94451166332	0.164034675811	871.638906423	720.222332644	1874.8747061	283.013467037	9.13146011026	0.156628818358
718.020357352	585.245878152	1679.2662355	376.0	-16.434252767	-0.296547046024	-0.0515017447071	608.074768305	510.561572336	1403.29137773	284.65503709	-1.56325107079	-0.0268139120204
718.020357352	585.245878152	1679.2662355	376.0	-11.7943131578	-0.2209851954	-0.0383788112887	645.086703507	493.738530618	1481.20831694	342.383082811	-1.02113615226	-0.0175151998673
718.020357352	585.245878152	1679.2662355	376.0	-0.192046652888	0.34859711012	0.0605413529211	850.791484636	523.590139279	1676.04126091	301.659636992	2.27252739574	0.0389798867193
718.020357352	585.245878152	1679.2662355	376.0	3.88011956835	-0.0301706792536	-0.00523978451781	617.973686124	727.626922125	1744.42377331	398.823165064	2.97230497297	0.050982932641
718.020357352	585.245878152	1679.2662355	376.0	4.38081123422	0.528906824524	0.0918559959228	770.778833686	698.309935573	1752.8317194	283.742950142	5.58191145298	0.0957446218349
718.020357352	585.245878152	1679.2662355	376.0	2.62395858338	0.19139720201	0.0332402226486	694.66876769	685.435324277	1723.32948603	343.225394061	3.38739683483	0.0581028616608
718.020357352	585.245878152	1679.2662355	376.0	3.76995354786	0.0207391453074	0.00360179668417	637.319314064	714.000739728	1742.57379253	391.253738735	3.0049694137	0.0515432146431
718.020357352	585.245878152	1679.2662355	376.0	1.88859427892	0.331748903804	0.0576153011122	831.01804626	540.586475202	1710.98076156	339.376240093	2.44668466425	0.0419671468997
718.020357352	585.245878152	1679.2662355	376.0	4.0157979473	0.0487018654592	0.00845812182341	711.482506936	602.593250849	1746.70217452	432.626416734	1.67433078668	0.0287192244713
718.020357352	585.245878152	1679.2662355	376.0	4.76066460021	0.180439827221	0.0313372398786	695.834180204	679.280495488	1759.21046872	384.095793029	3.38435029182	0.0580506053486
718.020357352	585.245878152	1679.2662355	376.0	13.3941048191	0.846687304584	0.147045381136	851.435695732	705.888297557	1904.18891528	346.864921991	8.36376302057	0.143460772223
718.020357352	585.245878152	1679.2662355	376.0	-6.30362712338	-0.134300016147	-0.0233240736623	673.950905344	514.077442216	1573.41155361	385.383206049	-0.190841597936	-0.00327344078793
718.020357352	585.245878152	1679.2662355	376.0	0.30386484029	-0.249160042086	-0.0432719767429	580.582482373	680.08807753	1684.36893517	423.698375266	0.955322827637	0.0163863263746
718.020357352	585.245878152	1679.2662355	376.0	-5.56999330811	-0.0791937025807	-0.0137536822822	724.404996595	452.034237922	1585.73121856	409.291984044	-0.326247302883	-0.00559600862577
718.020357352	585.245878152	1679.2662355	376.0	6.3614067418	0.193591796881	0.0336213610421	687.993260559	699.988602099	1786.09119102	398.109328365	3.89119190394	0.0667442865171
718.020357352	585.245878152	1679.2662355	376.0	1.61225793908	-0.120276153633	-0.0208885296341	646.699049303	614.843186008	1706.3403387	444.798103393	0.930932815585	0.0159679728231
718.020357352	585.245878152	1679.2662355	376.0	12.7537170214	0.459919575685	0.0798748828908	788.876930877	637.318470022	1893.43509922	467.239698316	4.79613862872	0.0822665287946
718.020357352	585.245878152	1679.2662355	376.0	-4.39185923674	-0.0269925997478	-0.00468784295724	842.058451181	470.615461995	1605.51522623	292.841313054	0.59712186013	0.0102422274465
718.020357352	585.245878152	1679.2662355	376.0	0.0935825544314	0.0288140582047	0.00500417822241	743.315220203	544.711537265	1680.83773574	392.810978275	0.924618847153	0.0158596714777
718.020357352	585.245878152	1679.2662355	376.0	18.7722531308	0.83672376779	0.145314999616	843.718319606	720.023439492	1994.50234397	430.760584875	8.92396032124	0.153069645304
718.020357352	585.245878152	1679.2662355	376.0	-9.36658344126	-0.202061931834	-0.0350923813537	618.863997245	588.022704665	1521.97636235	315.089660445	-0.176942640882	-0.00303503672181
718.020357352	585.245878152	1679.2662355	376.0	-19.9266239135	-0.534855436825	-0.0928890998306	541.935981412	481.579233613	1344.64516825	321.129953224	-2.961962879	-0.0508055382333
718.020357352	585.245878152	1679.2662355	376.0	-3.06528273533	0.0675822305515	0.0117371015199	722.464130336	592.361309603	1627.79197751	312.966537567	1.17388759068	0.0201352931506
718.020357352	585.245878152	1679.2662355	376.0	4.15784647883	0.601643863129	0.104488340245	873.616983126	557.970577349	1749.08754755	317.499987071	4.01913407247	0.0689388348622
718.020357352	585.245878152	1679.2662355	376.0	-13.2049595596	-0.389569505993	-0.0676570868345	548.664012455	595.411921182	1457.51980821	313.443874571	-0.899486588014	-0.0154285864153
718.020357352	585.245878152	1679.2662355	376.0	8.36425334899	0.817318143609	0.141944797431	885.772726626	615.54462713	1819.72431785	318.40696409	6.21739072793	0.106644780925
718.020357352	585.245878152	1679.2662355	376.0	-6.60209058624	-0.41212862262	-0.0715749605107	542.57674078	594.059546787	1568.39955745	431.763269885	-0.511069306498	-0.00876619736704
718.020357352	585.245878152	1679.2662355	376.0	-11.0267609502	-0.285358351216	-0.0495585882626	584.825828231	596.143863253	1494.097562	313.127870513	-0.461049835201	-0.00790823044942
718.020357352	585.245878152	1679.2662355	376.0	-17.3589951152	-0.487149970559	-0.0846040240638	567.294970134	457.964048433	1387.76249171	362.503473145	-2.80834969645	-0.048170663747
718.020357352	585.245878152	1679.2662355	376.0	-3.36129802662	-0.307616566301	-0.0534242039424	580.6378705	586.399220174	1622.82109267	455.784001994	-0.0793089497326	-0.00136035934361
718.020357352	585.245878152	1679.2662355	376.0	-4.76374445937	-0.0561701509456	-0.00975514952164	732.316802796	461.264861519	1599.27028325	405.688618936	-0.119542397517	-0.00205046994026
718.020357352	585.245878152	1679.2662355	376.0	14.0035112404	0.814469687627	0.141450102054	848.936469851	691.895585646	1914.42247155	373.590416052	7.92925528009	0.136007809264
718.020357352	585.245878152	1679.2662355	376.0	7.01074617819	0.373528909801	0.0648712938175	770.542559743	633.745876936	1796.99532893	392.706892252	3.93917196676	0.0675672721572
718.020357352	585.245878152	1679.2662355	376.0	0.589509520375	0.0620647104278	0.010778866	794.485208001	501.843152427	1689.16566983	392.837309406	0.944525189557	0.0162011181742
718.020357352	585.245878152	1679.2662355	376.0	-11.8029249055	-0.370098209541	-0.0642754792533	576.04852861	531.432296995	1481.06370276	373.582877159	-1.249436693	-0.0214311611149
718.020357352	585.245878152	1679.2662355	376.0	-0.0618958416501	-0.113832421859	-0.0197694376276	662.107669218	572.751478414	1678.22683953	443.367691901	0.60567015305	0.0103888533971
718.020357352	585.245878152	1679.2662355	376.0	2.2427790948	-0.0561150417518	-0.00974557863005	670.316727216	618.801584659	1716.92846758	427.810155705	1.21719658231	0.020878157501
718.020357352	585.245878152	1679.2662355	376.0	16.9656348717	0.79173738491	0.137502150905	880.494862164	616.037296592	1964.16441354	467.632254789	6.62786275598	0.113685467512
718.020357352	585.245878152	1679.2662355	376.0	-2.29141385548	0.0634813263558	0.0110248916908	660.462127618	687.102783628	1640.78729631	293.222385067	2.33136882233	0.0399891736248
718.020357352	585.245878152	1679.2662355	376.0	6.15459531903	-0.0423390494231	-0.0073530825674	882.443135849	456.974145368	1782.61827663	443.200995411	1.69453601493	0.0290657978547
718.020357352	585.245878152	1679.2662355	376.0	7.56271161663	0.30458570408	0.0528978298159	714.794652347	701.718813932	1806.26429817	389.750831891	4.62653618929	0.0793573960427
718.020357352	585.245878152	1679.2662355	376.0	-10.5324806278	-0.192562627298	-0.0334426237057	623.247659113	584.135989252	1502.39784456	295.014196194	-0.284893236244	-0.00488667643644
718.020357352	585.245878152	1679.2662355	376.0	2.5863097747	0.562904684291	0.0977604522909	836.365559176	596.94342526	1722.6972623	289.38827786	4.10965345144	0.070491482872
718.020357352	585.245878152	1679.2662355	376.0	1.81601669939	-0.102214307818	-0.0177517033376	620.480389832	684.863734105	1709.76199077	404.417866831	1.76904027023	0.0303437439148
718.020357352	585.245878152	1679.2662355	376.0	-16.3884428054	-0.578208095703	-0.100418217385	543.196870289	450.676062652	1404.06064895	410.187716007	-3.24459823368	-0.055653485998
718.020357352	585.245878152	1679.2662355	376.0	-1.19262594567	0.00793842524195	0.0013786775342	783.790642107	458.142869303	1659.23887068	417.305359272	0.439851806907	0.00754462790578
718.020357352	585.245878152	1679.2662355	376.0	-4.46497776989	0.0289532361738	0.00502834945707	817.160846852	479.617360542	1604.28737139	307.509163997	0.530951028264	0.00910722175411
718.020357352	585.245878152	1679.2662355	376.0	1.04029152388	-0.137677197453	-0.0239105935139	648.198181758	583.656540007	1696.73549982	464.88077805	0.65517425285	0.0112379803233
718.020357352	585.245878152	1679.2662355	376.0	-0.677432602258	0.0309110981899	0.0053683741212	776.337419756	485.826647319	1667.89033855	405.72627147	0.64591626344	0.0110791811911
718.020357352	585.245878152	1679.2662355	376.0	-0.663444320669	0.067124016995	0.0116575229238	788.554854904	509.537514659	1668.12523904	370.032869472	0.885460604665	0.0151880035106
718.020357352	585.245878152	1679.2662355	376.0	13.5914972425	0.843053920294	0.14641436615	848.801960174	710.094876802	1907.5036596	348.606822621	8.43748126017	0.144725236023
718.020357352	585.245878152	1679.2662355	376.0	2.0055027205	-0.0633712290896	-0.011005770943	866.229008184	457.213442769	1712.94396554	389.501514588	1.17420503378	0.0201407381438
718.020357352	585.245878152	1679.2662355	376.0	4.4895139322	-0.0234098591779	-0.0040656233376	628.946547713	708.415395481	1754.65712711	417.295183911	2.71518440635	0.0465726313267
718.020357352	585.245878152	1679.2662355	376.0	-7.65888082193	-0.121969310434	-0.0211825825693	689.362926388	488.834767501	1550.65323584	372.455541955	-0.394876057063	-0.00677317422063
718.020357352	585.245878152	1679.2662355	376.0	-11.7528870988	-0.465881952727	-0.0809103773406	542.934393132	536.01462508	1481.90397076	402.954952545	-1.54488626148	-0.026498906715
718.020357352	585.245878152	1679.2662355	376.0	6.97127551601	0.362638103713	0.0629798721279	721.326724592	717.531579999	1796.33251143	357.474206837	5.19776163382	0.0891554311118
718.020357352	585.245878152	1679.2662355	376.0	16.0690318461	0.914734311655	0.158863201052	893.492262927	651.427733675	1949.10806167	404.188065065	7.94911836314	0.136348513947
718.020357352	585.245878152	1679.2662355	376.0	-6.91617018998	-0.125345088284	-0.0217688586808	665.853587	544.835903991	1563.12532471	352.435833723	-0.0235741568511	-0.000404359465714
718.020357352	585.245878152	1679.2662355	376.0	10.0344187772	0.727400588244	0.126328688476	833.170390451	675.698294149	1847.77084196	338.902157359	6.81340737661	0.116868051057
718.020357352	585.245878152	1679.2662355	376.0	-22.7471537398	-0.558339666952	-0.0969676392761	549.583673914	446.914668274	1297.28096321	300.782621026	-3.68299982563	-0.0631732388615
718.020357352	585.245878152	1679.2662355	376.0	1.97742642781	-0.237731454851	-0.0412871578414	583.448635641	682.822608412	1712.47248984	446.201245785	1.11462832803	0.0191188392458
718.020357352	585.245878152	1679.2662355	376.0	-6.28921425614	-0.41787601221	-0.0725731177856	553.475510781	550.556603241	1573.65358402	469.62147	-0.921890969004	-0.015812881115
718.020357352	585.245878152	1679.2662355	376.0	4.98805810892	0.663844374333	0.115290790957	867.854689999	585.134900635	1763.02901113	310.039420501	4.69383733345	0.080511789596
718.020357352	585.245878152	1679.2662355	376.0	-1.15630516189	-0.277272575389	-0.0481543201441	579.379316281	635.502949248	1659.84879334	444.966527812	0.499172710366	0.00856213911435
718.020357352	585.245878152	1679.2662355	376.0	11.4777674803	0.773298222773	0.134299795549	857.413456565	650.527816489	1872.00850939	364.067236337	6.75928260284	0.115939667287
718.020357352	585.245878152	1679.2662355	376.0	-10.6725225106	-0.160777995171	-0.0279225417108	669.923290171	493.221150118	1500.04616851	336.901728218	-0.72897531017	-0.0125038646684
718.020357352	585.245878152	1679.2662355	376.0	-9.69357845291	-0.162728632375	-0.0282613116316	687.650087411	448.954169544	1516.48524553	379.880988577	-0.964703699329	-0.0165472332646
718.020357352	585.245878152	1679.2662355	376.0	-11.9268746879	-0.442137123432	-0.0767865792692	552.567365576	530.28143924	1478.98225592	396.133451103	-1.52538099971	-0.0261643396176
718.020357352	585.245878152	1679.2662355	376.0	10.9812813068	0.797504116598	0.138503667349	869.860634551	637.746876468	1863.67118471	356.063673695	6.65581520426	0.114164926317
718.020357352	585.245878152	1679.2662355	376.0	-9.38088030057	-0.109766868624	-0.0190633672497	667.807055725	554.786148049	1521.73628002	299.143076249	-0.140953601672	-0.00241772901667
718.020357352	585.245878152	1679.2662355	376.0	19.1112606948	0.874788391308	0.151925736594	851.758695574	726.323880273	2000.19518353	422.112607684	9.3323441844	0.160074514312
718.020357352	585.245878152	1679.2662355	376.0	2.72799058507	0.454872057255	0.0789982732294	785.622261363	637.945289144	1725.07646031	301.5089098	4.10161905321	0.0703536715816
718.020357352	585.245878152	1679.2662355	376.0	-3.87862152141	-0.084408620271	-0.0146593644097	672.852631246	578.802282085	1614.13385389	362.478940561	0.491350538879	0.00842796807682
718.020357352	585.245878152	1679.2662355	376.0	5.47220995556	0.0380513198509	0.00660842651109	727.632456325	575.385960321	1771.15920962	468.140792977	1.45805634182	0.0250095427413
718.020357352	585.245878152	1679.2662355	376.0	11.9606945427	0.759717797956	0.131941263973	845.502090173	667.916427261	1880.11814049	366.699623056	7.01035806147	0.120246278927
718.020357352	585.245878152	1679.2662355	376.0	-18.0557495648	-0.429184652364	-0.074537105308	578.701039138	473.00415554	1376.06212949	324.356934816	-2.47206614225	-0.0424025067282
718.020357352	585.245878152	1679.2662355	376.0	7.71785236053	0.359779397334	0.0624833965498	747.044484352	667.234568491	1808.8695243	394.590471458	4.38908557696	0.0752844867403
718.020357352	585.245878152	1679.2662355	376.0	-10.7904283481	-0.319141594629	-0.0554257719051	620.166933247	465.801303258	1498.06621559	412.097979082	-1.56387275734	-0.0268245755976
718.020357352	585.245878152	1679.2662355	376.0	10.353236869	0.627830333256	0.109036181531	849.831449285	602.747060791	1853.12464653	400.54613645	5.1249902218	0.0879072079211
718.020357352	585.245878152	1679.2662355	376.0	0.319961501748	-0.0595127254862	-0.0103356591674	682.225745413	587.344032768	1684.63924097	415.069462788	0.875335890909	0.0150143377514
718.020357352	585.245878152	1679.2662355	376.0	-3.71505273785	-0.124030954846	-0.0215406312688	707.878439422	439.288051042	1616.88060925	469.714118783	-0.527547665858	-0.00904884504045
718.020357352	585.245878152	1679.2662355	376.0	-3.07206162109	0.181856048108	0.0315831969622	807.248589983	527.144208316	1627.67814197	293.285343668	1.26311039648	0.0216657014834
718.020357352	585.245878152	1679.2662355	376.0	5.69508222795	0.582700692324	0.101198452991	850.000560187	585.742642313	1774.90182844	339.158625942	4.35025121295	0.0746183741502
718.020357352	585.245878152	1679.2662355	376.0	-4.91520961146	-0.108865509315	-0.0189068269044	709.907766995	452.859852527	1596.72678009	433.959160572	-0.41494240049	-0.00711736536004
718.020357352	585.245878152	1679.2662355	376.0	-12.9669112072	-0.346186642806	-0.0601227236552	612.65087894	460.814257982	1461.51727381	388.052136891	-1.86290233608	-0.0319537278915
718.020357352	585.245878152	1679.2662355	376.0	8.67483631212	0.420208673852	0.0729782344306	744.536599183	699.891453956	1824.93983268	380.511779539	5.33376794295	0.0914883009082
718.020357352	585.245878152	1679.2662355	376.0	8.45252670354	0.775466471448	0.134676358362	847.33941347	670.081762556	1821.20666248	303.785486457	6.87059480219	0.117848967448
718.020357352	585.245878152	1679.2662355	376.0	2.55445951588	0.498028656481	0.0864933408268	806.934132803	619.63338838	1722.16241165	295.594890471	4.06407393453	0.0697096729764
718.020357352	585.245878152	1679.2662355	376.0	-16.5611081739	-0.480037142504	-0.0833687291601	541.672509483	525.431888325	1401.16113771	334.056739906	-2.03991477918	-0.034989961907
718.020357352	585.245878152	1679.2662355	376.0	3.07516849526	0.111216052098	0.0193150489924	796.347385055	520.781085277	1730.90650173	413.778031398	1.37246185034	0.0235413696457
718.020357352	585.245878152	1679.2662355	376.0	1.04062262655	-0.13871305988	-0.0240904932061	629.012869165	647.692499467	1696.74105991	420.035691278	1.07698645614	0.0184731810659
718.020357352	585.245878152	1679.2662355	376.0	-8.56095200488	-0.169352812205	-0.0294117423073	665.283545535	497.324389492	1535.50505905	372.897124022	-0.574912998328	-0.00986128642072
718.020357352	585.245878152	1679.2662355	376.0	21.5478708693	0.966950152437	0.167931599937	891.79288046	688.169775175	2041.11235548	461.149699846	9.31006334466	0.159692338673
718.020357352	585.245878152	1679.2662355	376.0	7.97054551684	0.236200185362	0.0410212201045	769.823541637	588.138693925	1813.11291515	455.150679591	2.73006472942	0.0468278684291
718.020357352	585.245878152	1679.2662355	376.0	-8.95788190353	-0.0358629973912	-0.00622837745593	716.773544344	517.36193997	1528.83954928	294.704064967	-0.089773034893	-0.00153984622458
718.020357352	585.245878152	1679.2662355	376.0	-7.36167983008	-0.316565553929	-0.0549783872749	587.144018702	554.488352792	1555.64403175	414.011660257	-0.589196400661	-0.0101062847455
718.020357352	585.245878152	1679.2662355	376.0	17.6624350829	0.672280513743	0.116755907215	796.399877867	728.399387152	1975.86554422	451.0662792	7.95060724392	0.136374052211
718.020357352	585.245878152	1679.2662355	376.0	6.41057426579	0.341335042412	0.059280139356	785.236231498	600.868998849	1786.91684465	400.811614304	3.32788967951	0.0570821557377
718.020357352	585.245878152	1679.2662355	376.0	-8.25962561909	-0.10781655481	-0.0187246534925	670.930139861	550.290767595	1540.5651313	319.344223847	-0.0557931736581	-0.000957001263432
718.020357352	585.245878152	1679.2662355	376.0	-4.50337748837	-0.0273986905393	-0.00475836931908	757.724276775	445.978089424	1603.64253788	399.940171685	-0.0505791307221	-0.000867566564702
718.020357352	585.245878152	1679.2662355	376.0	6.95496553134	0.025890321878	0.00449640880132	870.821092961	475.854391882	1796.05862336	449.383138519	1.94135640264	0.033299423716
718.020357352	585.245878152	1679.2662355	376.0	1.87190644085	0.464346274337	0.0806436739035	816.835421138	593.339636907	1710.70052833	300.525470281	3.52050005136	0.0603859357009
718.020357352	585.245878152	1679.2662355	376.0	-3.67873024889	-0.0777438270002	-0.0135018803404	711.969915662	484.817847775	1617.49056054	420.702797102	0.000190882785091	3.27414725714e-06
718.020357352	585.245878152	1679.2662355	376.0	-9.90235252565	-0.0492226876844	-0.00854857375555	707.834999092	521.549354764	1512.97937302	283.595019164	-0.199238513691	-0.00341747021769
718.020357352	585.245878152	1679.2662355	376.0	-7.29864120409	-0.225306987143	-0.0391293829703	627.528035521	536.752708025	1556.70261811	392.421874567	-0.414992427806	-0.00711822346151
718.020357352	585.245878152	1679.2662355	376.0	-13.6423245433	-0.438209879036	-0.076104529183	575.356960167	475.789913591	1450.17528571	399.028411952	-2.15828886633	-0.0370203922183
718.020357352	585.245878152	1679.2662355	376.0	13.6018522257	0.368661623453	0.0640259853166	722.261837763	719.456869055	1907.67754733	465.958840516	5.66797487262	0.0972208382955
718.020357352	585.245878152	1679.2662355	376.0	3.39163345245	0.219823650251	0.0381770841005	684.400890605	718.942886731	1736.2207909	332.877013567	4.15343177545	0.0712423975206
718.020357352	585.245878152	1679.2662355	376.0	3.21657767894	0.106329844579	0.018466454425	748.167076508	574.289830695	1733.28113841	410.824231202	1.6721545977	0.0286818970446
718.020357352	585.245878152	1679.2662355	376.0	7.32717146054	0.235823552384	0.0409558097229	731.72589289	642.610836073	1802.30895186	427.972222895	3.32142273551	0.0569712304548
718.020357352	585.245878152	1679.2662355	376.0	10.9470262569	0.61323060825	0.10650062665	825.476923014	637.463845415	1863.09595123	400.155182799	5.57670714928	0.09565535419
718.020357352	585.245878152	1679.2662355	376.0	-17.3447378277	-0.375201464926	-0.0651617688304	578.200645997	516.908364273	1388.00190953	292.892899257	-1.84187863138	-0.031593115461
718.020357352	585.245878152	1679.2662355	376.0	9.27389520391	0.293854766537	0.0510341727226	722.170334628	682.873422797	1834.99962638	429.955868955	4.35348161647	0.074673784159
718.020357352	585.245878152	1679.2662355	376.0	9.21934086225	0.284776380661	0.0494575166135	758.733413412	619.574252872	1834.08351374	455.775847456	3.39967194264	0.0583134123952
718.020357352	585.245878152	1679.2662355	376.0	14.5559613122	0.914763492833	0.158868268988	868.317793618	710.160457897	1923.69957907	345.221327559	8.97591119664	0.153960740937
718.020357352	585.245878152	1679.2662355	376.0	9.77855301218	0.369590419174	0.0641872905824	874.310808784	508.735203638	1843.47417456	460.428162137	3.03567975795	0.0520699786955
718.020357352	585.245878152	1679.2662355	376.0	-14.7492499224	-0.419027705246	-0.0727731339433	581.06064345	476.866628542	1431.58706157	373.659789576	-2.13967908143	-0.0367011849302
718.020357352	585.245878152	1679.2662355	376.0	2.51022781365	0.354739765469	0.0616081565594	776.059565272	617.047022597	1721.41964361	328.313055743	3.30381448105	0.0566692020763
718.020357352	585.245878152	1679.2662355	376.0	-1.50203649262	0.0869608517702	0.0151026140622	732.74359197	586.399562466	1654.04304384	334.899889402	1.34709761534	0.0231063055804
718.020357352	585.245878152	1679.2662355	376.0	2.82134657471	-0.130982230011	-0.0227478690537	608.990277185	692.533598177	1726.64415592	425.120280557	1.7960812556	0.0308075687066
718.020357352	585.245878152	1679.2662355	376.0	-4.42489311564	-0.00645135735983	-0.00112041635287	781.754665819	445.30749142	1604.96049946	377.898342217	0.119924967219	0.00205703202778
718.020357352	585.245878152	1679.2662355	376.0	-7.01504373329	0.019541730685	0.00339383999392	777.008978076	469.003022216	1561.46497468	315.452974393	0.0788169492319	0.00135192022696
718.020357352	585.245878152	1679.2662355	376.0	-2.38271145026	0.127874726424	0.0222081845126	827.839049677	500.984602285	1639.25416663	310.430514668	1.11293577494	0.0190898074604
718.020357352	585.245878152	1679.2662355	376.0	-16.0391216594	-0.549776530811	-0.095480467317	545.269678698	465.064376426	1409.92668101	399.592625882	-2.9198738169	-0.0500835989177
718.020357352	585.245878152	1679.2662355	376.0	-8.99583132265	-0.205823235829	-0.0357456123358	623.070603793	570.57317509	1528.2022775	334.558498617	-0.255382955154	-0.00438049665787
718.020357352	585.245878152	1679.2662355	376.0	-8.34242030512	-0.27885457041	-0.0484290674556	611.028556022	525.711202356	1539.1747881	402.435029718	-0.74930203605	-0.0128525220592
718.020357352	585.245878152	1679.2662355	376.0	13.6251660139	0.848739612668	0.147401808383	868.618498978	667.636163624	1908.06904791	371.814385306	7.66896933569	0.131543213305
718.020357352	585.245878152	1679.2662355	376.0	-1.88228597848	0.00777057532042	0.00134952680104	719.882440779	570.968088692	1647.65764261	356.807113141	0.848058739392	0.0145464620822
718.020357352	585.245878152	1679.2662355	376.0	0.55450992569	-0.0372802120054	-0.00647450712146	687.984542093	598.371611778	1688.57793346	402.221779588	1.02353606639	0.0175563647751
718.020357352	585.245878152	1679.2662355	376.0	12.7935366902	0.906176914179	0.157377025735	859.769728726	725.123785359	1894.10377747	309.210263385	9.08435507795	0.155820841817
718.020357352	585.245878152	1679.2662355	376.0	3.1890704117	-0.0303655531353	-0.00527362854035	706.890680533	557.470562563	1732.81921815	468.457975058	0.956797219402	0.0164116161132
718.020357352	585.245878152	1679.2662355	376.0	0.858094604054	-0.0359992616489	-0.0062520426622	694.752542416	583.497514622	1693.67592846	415.425871421	0.955701689444	0.0163928248618
718.020357352	585.245878152	1679.2662355	376.0	1.82022786674	-0.166165900096	-0.028858266776	615.408077492	658.645433367	1709.83270748	435.779196621	1.12304983662	0.019263290508
718.020357352	585.245878152	1679.2662355	376.0	5.57334409038	0.431807493094	0.0749926177656	790.38848976	623.741445821	1772.857521	358.727585421	4.02379772342	0.0690188288751
718.020357352	585.245878152	1679.2662355	376.0	-4.86227052732	-0.352371268498	-0.0611968163422	564.592909397	587.246767043	1597.61576826	445.77609182	-0.291184837738	-0.00499459412929
718.020357352	585.245878152	1679.2662355	376.0	1.84879941537	-0.328588789848	-0.057066479654	542.043030013	725.282901261	1710.31249985	442.986568575	1.30104769312	0.0223164269832
718.020357352	585.245878152	1679.2662355	376.0	8.19296706526	0.160126040552	0.0278093158305	667.32079431	724.837721274	1816.84796512	424.689449533	4.24469927862	0.0728078778494
718.020357352	585.245878152	1679.2662355	376.0	3.77811527988	0.0769429969714	0.0133627990572	850.764999016	487.084282375	1742.71084974	404.861568347	1.63857968753	0.0281059980708
718.020357352	585.245878152	1679.2662355	376.0	0.151694971489	-0.0400968860591	-0.00696368288626	842.138416323	468.030568977	1681.81359794	371.644612641	0.922469258246	0.015822800313
718.020357352	585.245878152	1679.2662355	376.0	-13.8820566421	-0.371896722103	-0.0645878294725	590.39645453	492.334556949	1446.14954552	363.418534039	-1.74540983319	-0.0299384190941
718.020357352	585.245878152	1679.2662355	376.0	0.510982620563	0.0444260674039	0.00771553793051	771.308486339	507.200053151	1687.84699412	409.33845463	0.84697371244	0.0145278509852
718.020357352	585.245878152	1679.2662355	376.0	14.0760947284	0.610621976466	0.10604758188	848.98143413	597.793958312	1915.64134156	468.865949113	5.16901894075	0.0886624175086
718.020357352	585.245878152	1679.2662355	376.0	0.633166261202	0.255427959464	0.0443605348148	733.940879552	644.383608326	1689.89878274	311.574294865	2.97711211266	0.0510653878673
718.020357352	585.245878152	1679.2662355	376.0	3.88172792405	0.537222370308	0.0933001685147	886.189024165	527.749879247	1744.45078189	330.511878474	3.46637318571	0.0594575160499
718.020357352	585.245878152	1679.2662355	376.0	-3.12558091832	0.0736707069215	0.0127944958183	804.364268764	501.788769817	1626.77941048	320.626371898	0.741790007098	0.0127236707907
718.020357352	585.245878152	1679.2662355	376.0	13.4663223472	0.714453690772	0.124080182489	822.29164023	693.354495338	1905.40163984	389.755504277	7.29191574181	0.125075741712
718.020357352	585.245878152	1679.2662355	376.0	-5.89521403777	-0.0103775059195	-0.00180227612356	806.743420066	446.345717075	1580.26989666	327.180759516	0.164034940502	0.00281363534309
718.020357352	585.245878152	1679.2662355	376.0	-5.00707519631	-0.28672432277	-0.0497958184734	568.73898184	668.844183593	1595.18411235	357.600946913	0.461456916436	0.00791521297489
718.020357352	585.245878152	1679.2662355	376.0	10.421578473	0.51029955617	0.088624445323	769.745169434	694.685961764	1854.27228401	389.84115281	5.88390941906	0.100924689864
718.020357352	585.245878152	1679.2662355	376.0	8.92965915699	0.527613966733	0.0916314634827	756.907203322	731.356699876	1829.21898667	340.955083475	6.56118531507	0.112541772128
718.020357352	585.245878152	1679.2662355	376.0	11.2566658056	0.664935590385	0.115480303992	875.832795538	576.177639183	1868.29562362	416.285188899	5.04191723042	0.0864822852559
718.020357352	585.245878152	1679.2662355	376.0	-13.5448121656	-0.27095609567	-0.0470573281816	615.07844793	519.697304766	1451.81277814	317.037025449	-1.15006026545	-0.0197265911741
718.020357352	585.245878152	1679.2662355	376.0	-3.95798117799	-0.0710071243716	-0.0123319076713	732.041500276	443.219066505	1612.80119397	437.540627194	-0.260721048648	-0.00447205915349
718.020357352	585.245878152	1679.2662355	376.0	0.431542184694	-0.282632414664	-0.049085171008	574.755871309	648.138085866	1686.5129777	463.619020529	0.657862382014	0.0112840888853
718.020357352	585.245878152	1679.2662355	376.0	4.58013394135	0.207905479094	0.0361072384672	792.906343392	551.463659888	1756.17887832	411.808875041	2.09611372995	0.0359539233267
718.020357352	585.245878152	1679.2662355	376.0	-14.686420839	-0.561596338157	-0.0975332299682	544.698200844	458.170171728	1432.64212915	429.773756579	-2.97462523735	-0.051022731344
718.020357352	585.245878152	1679.2662355	376.0	1.82024692513	0.010358276094	0.00179893645259	793.681156576	457.413793201	1709.83302752	458.738077743	0.66189503141	0.0113532595439
718.020357352	585.245878152	1679.2662355	376.0	-9.73502114441	-0.0374971118497	-0.00651217642406	737.586238233	467.262958951	1515.78931241	310.940115223	-0.384697834834	-0.00659859064895
718.020357352	585.245878152	1679.2662355	376.0	-10.6382075687	-0.276413391531	-0.0480051044688	629.236650443	481.567075274	1500.62240774	389.818682024	-1.23958768504	-0.0212622244432
718.020357352	585.245878152	1679.2662355	376.0	-8.40481067245	-0.261522776306	-0.0454190302719	616.900424669	527.411767426	1538.12708772	393.814895628	-0.678623429533	-0.0116401960469
718.020357352	585.245878152	1679.2662355	376.0	-1.36915910756	-0.171794924033	-0.0298358673208	595.654883766	696.972868759	1656.2744089	363.646656376	1.39270178364	0.0238885383128
718.020357352	585.245878152	1679.2662355	376.0	11.6388681284	0.368789575305	0.0640482068956	721.365872271	721.622333251	1874.71381818	431.725612658	5.60383037368	0.0961205896001
718.020357352	585.245878152	1679.2662355	376.0	-0.00641353327851	-0.0971866006907	-0.0168785343332	655.703521373	617.872916659	1679.15853521	405.582097174	0.921321134352	0.0158031069357
718.020357352	585.245878152	1679.2662355	376.0	-1.77220361855	0.0371571087658	0.00645312760782	659.605318478	677.450424702	1649.50621851	312.450475333	2.10808220128	0.0361592144301
718.020357352	585.245878152	1679.2662355	376.0	14.5144228718	0.807152477459	0.14017931182	840.73834895	706.8773001	1923.00203807	375.386389019	8.20634390326	0.140760615836
718.020357352	585.245878152	1679.2662355	376.0	3.85723192819	-0.011708795312	-0.00203348303439	666.907326937	645.471238287	1744.0394289	431.660863675	1.82489130306	0.0313017376168
718.020357352	585.245878152	1679.2662355	376.0	-0.846463717277	0.155141412161	0.0269436283712	820.014883276	511.520909405	1665.0518561	333.516063422	1.32280511711	0.0226896246503
718.020357352	585.245878152	1679.2662355	376.0	-0.465352224632	0.327268771954	0.0568372302803	825.104496106	544.352487237	1671.45173272	301.994749376	2.23920293876	0.0384082836837
718.020357352	585.245878152	1679.2662355	376.0	-0.93916782979	-0.0207122341863	-0.00359712299171	710.921864682	559.388580069	1663.49510724	393.184662492	0.771020589827	0.0132250529988
718.020357352	585.245878152	1679.2662355	376.0	0.536260714583	-0.1471098652	-0.0255487782563	601.760089293	698.360608501	1688.27148062	388.150782824	1.6628911107	0.028523003614
718.020357352	585.245878152	1679.2662355	376.0	-8.18613496031	-0.0257073358831	-0.0044646293649	733.329093823	492.047483884	1541.79923512	316.422657416	-0.0968604175764	-0.00166141368056
718.020357352	585.245878152	1679.2662355	376.0	14.4575085854	0.483928199074	0.0840444944553	766.365487437	688.284668243	1922.04629567	467.396139994	5.84212059039	0.10020790035
718.020357352	585.245878152	1679.2662355	376.0	2.24009881945	0.57446874656	0.0997687993331	845.458831774	587.005361127	1716.88345862	284.41926572	4.0157783953	0.0688812760772
718.020357352	585.245878152	1679.2662355	376.0	-18.6613719806	-0.504413941205	-0.0876022822517	547.613033146	490.490327293	1365.89211675	327.788756313	-2.64463047129	-0.0453624437615
718.020357352	585.245878152	1679.2662355	376.0	9.88494287214	0.504718553385	0.0876551846796	789.993940072	653.831849826	1845.26074355	401.434953656	5.14058770235	0.088174746181
718.020357352	585.245878152	1679.2662355	376.0	-2.31432795086	-0.330856846788	-0.0574603763091	557.464159344	648.827802813	1640.40250765	434.11054549	0.398136367322	0.00682909720964
718.020357352	585.245878152	1679.2662355	376.0	1.03796589698	-0.103835953803	-0.0180333368883	671.304771424	558.625879201	1696.69644635	466.765795723	0.606677435599	0.0104061309708
718.020357352	585.245878152	1679.2662355	376.0	-13.2225170327	-0.251659751346	-0.0437061047839	614.363730922	540.637767016	1457.22497149	302.223473552	-0.927029033338	-0.0159010125787
718.020357352	585.245878152	1679.2662355	376.0	-3.83792533508	-0.160767361995	-0.0279206950321	659.528250962	522.183869745	1614.81725121	433.105130501	-0.0851649328542	-0.00146080502323
718.020357352	585.245878152	1679.2662355	376.0	-3.14361451161	-0.0627049551283	-0.0108900582022	656.630149457	637.569154143	1626.47657844	332.277274836	1.01213801704	0.0173608579252
718.020357352	585.245878152	1679.2662355	376.0	7.87333370384	0.767788534711	0.133342920235	881.338052628	602.805172381	1811.48047	327.337244992	5.71609531202	0.098046231767
718.020357352	585.245878152	1679.2662355	376.0	-1.48721420737	-0.102678275245	-0.0178322812165	642.554156946	642.609437337	1654.29194947	369.128355187	1.01467841315	0.0174044324726
718.020357352	585.245878152	1679.2662355	376.0	-9.3081738318	-0.275703944968	-0.0478818938812	580.025091358	629.797503682	1522.9572152	313.134620165	-0.0890020558043	-0.00152662188344
718.020357352	585.245878152	1679.2662355	376.0	-4.11138824171	0.0870354648109	0.0151155722145	765.659354464	542.720003575	1610.22508095	301.845722911	0.812135150467	0.0139302770235
718.020357352	585.245878152	1679.2662355	376.0	15.5908793423	0.67140710958	0.116604221879	809.847487688	696.620464027	1941.07860812	434.610656401	7.20914475996	0.123655999313
718.020357352	585.245878152	1679.2662355	376.0	13.369188195	0.630950907791	0.109578136122	809.66316851	675.392142706	1903.77049882	418.715187608	6.44743263855	0.110590611296
718.020357352	585.245878152	1679.2662355	376.0	-7.770388484	0.0369046610879	0.00640928466271	793.311133444	472.743528252	1548.78072532	282.726063629	0.101415875054	0.00173955188773
718.020357352	585.245878152	1679.2662355	376.0	-7.28475555925	-0.360525150276	-0.0626129125176	541.139723215	679.195292669	1556.93579506	336.600779174	0.215459626582	0.00369570543022
718.020357352	585.245878152	1679.2662355	376.0	-11.3308496702	-0.244275535465	-0.0424236775729	597.201623231	604.612123148	1488.9911028	287.177356418	-0.357627343393	-0.00613425974945
718.020357352	585.245878152	1679.2662355	376.0	1.96092261644	0.532740484226	0.0925217930229	836.354510351	586.878263289	1712.19534691	288.962573266	3.78674417342	0.0649527302474
718.020357352	585.245878152	1679.2662355	376.0	-7.58677573894	-0.144364669158	-0.0250720161788	652.633308806	558.274885283	1551.86407216	340.955878067	-0.0531311782464	-0.000911340964776
718.020357352	585.245878152	1679.2662355	376.0	-6.00639750921	-0.234733634968	-0.0407665222244	649.49850386	470.791232268	1578.40283016	458.113094033	-0.888313287486	-0.0152369346053
718.020357352	585.245878152	1679.2662355	376.0	18.2671877212	0.979955021277	0.170190173893	888.765445942	705.202695505	1986.02095108	392.052809634	9.56398144237	0.164047709132
718.020357352	585.245878152	1679.2662355	376.0	-9.93604478512	-0.495352730739	-0.0860286090203	546.58639687	501.096547277	1512.41359028	464.730646136	-1.92642955757	-0.0330433886375
718.020357352	585.245878152	1679.2662355	376.0	-8.49084999115	-0.268572652042	-0.0466433921574	616.715264599	520.809335677	1536.6822585	399.157658219	-0.760038047605	-0.0130366732008
718.020357352	585.245878152	1679.2662355	376.0	-3.34104506521	-0.163407243403	-0.0283791669682	646.470973132	555.143809037	1623.16119381	421.546411642	0.154720329527	0.00265386500047
718.020357352	585.245878152	1679.2662355	376.0	-12.140593129	-0.385879787237	-0.067016288162	561.531958451	557.734030709	1475.3933543	356.12736514	-1.10122994412	-0.0188890213401
718.020357352	585.245878152	1679.2662355	376.0	8.36604674228	0.751732196128	0.130554393214	840.55527459	671.786987523	1819.75443369	307.412171581	6.75370740433	0.11584403781
718.020357352	585.245878152	1679.2662355	376.0	9.09666243475	0.63691278441	0.110613543663	793.710401793	710.898029081	1832.02341633	327.414985454	6.83748687298	0.117281078439
718.020357352	585.245878152	1679.2662355	376.0	1.01454190865	0.313091349467	0.0543750172745	723.403586455	685.700703802	1696.30309522	287.198804964	3.89822618206	0.0668649430885
718.020357352	585.245878152	1679.2662355	376.0	6.82729577862	-0.0254793071112	-0.00442502728573	623.526842259	718.386025098	1793.91470831	452.001840955	3.00576155828	0.0515568020288
718.020357352	585.245878152	1679.2662355	376.0	9.78973347267	0.433234296082	0.0752404126576	823.11666418	577.898540323	1843.66192426	442.646719752	3.7588234908	0.0644738163087
718.020357352	585.245878152	1679.2662355	376.0	0.0961594735054	0.258998514497	0.0449806381551	848.589917382	509.372835859	1680.88100907	322.918255834	1.89028909543	0.0324234836266
718.020357352	585.245878152	1679.2662355	376.0	-18.837318542	-0.430216100453	-0.0747162383559	573.797970843	482.856746463	1362.93750555	306.282788248	-2.45498532253	-0.0421095252579
718.020357352	585.245878152	1679.2662355	376.0	2.93111880199	0.556173628273	0.0965914602766	854.462595533	569.747352978	1728.48752387	304.277575358	3.80996589788	0.0653510445606
718.020357352	585.245878152	1679.2662355	376.0	9.50741061418	0.750530048976	0.130345614619	875.172970948	607.356439195	1838.92097182	356.391561676	5.81116882869	0.0996769953463
718.020357352	585.245878152	1679.2662355	376.0	-16.8461988497	-0.41828500883	-0.0726441488068	576.240691499	487.764262601	1396.37370626	332.368752155	-2.19233530204	-0.0376043791087
718.020357352	585.245878152	1679.2662355	376.0	-1.23797865088	-0.293546266371	-0.0509805950627	566.521055659	670.075945966	1658.47727802	421.880276393	0.696839976751	0.0119526582633
718.020357352	585.245878152	1679.2662355	376.0	-5.91312567172	-0.195164681891	-0.0338945262054	616.015912483	610.912612628	1579.96911264	353.040587525	0.246859951157	0.00423430447953
718.020357352	585.245878152	1679.2662355	376.0	5.80628346881	0.624290361245	0.108421389588	857.002613906	588.935832151	1776.76919333	330.830747277	4.60884926258	0.0790540182261
718.020357352	585.245878152	1679.2662355	376.0	1.57068001092	0.136007336367	0.0236205863784	825.771165059	504.996135353	1705.6421346	374.874834183	1.44941981828	0.024861403401
718.020357352	585.245878152	1679.2662355	376.0	7.19474721314	0.491725384156	0.0853986426113	757.482106272	709.168190594	1800.08519618	333.434899318	5.80638040485	0.0995948611466
718.020357352	585.245878152	1679.2662355	376.0	8.04112089271	0.424892596844	0.0737916979583	737.605822551	716.378168979	1814.29806361	360.314072081	5.61233394775	0.0962664485034
718.020357352	585.245878152	1679.2662355	376.0	4.34578264348	-0.0731561788753	-0.0127051370051	642.045510673	659.345392325	1752.2434961	450.852593107	1.70989057101	0.0293291693141
718.020357352	585.245878152	1679.2662355	376.0	-12.4850316431	-0.429093337078	-0.0745212464532	570.082203355	495.725218403	1469.60931463	403.801892871	-1.84795091702	-0.0316972713039
718.020357352	585.245878152	1679.2662355	376.0	-0.025993231751	0.400000659293	0.0694686799744	860.114386508	524.515823786	1678.82973994	294.199529645	2.50627212575	0.0429892302873
718.020357352	585.245878152	1679.2662355	376.0	4.6809216272	0.144674849467	0.0251258856316	706.385066135	646.907102885	1757.8713719	404.579202879	2.72498383436	0.0467407175705
718.020357352	585.245878152	1679.2662355	376.0	6.57633513041	0.707820091831	0.122928115983	824.760351882	680.153395883	1789.70041088	284.786663117	6.48164176819	0.11117738882
718.020357352	585.245878152	1679.2662355	376.0	2.90776932331	0.015855138555	0.00275358432702	731.263337729	556.741281384	1728.09542396	440.090804844	1.10061924824	0.018878546282
718.020357352	585.245878152	1679.2662355	376.0	-13.6462105946	-0.309292150634	-0.0537152050423	581.684560443	574.970161354	1450.11002856	293.455306767	-0.892145530543	-0.0153026677623
718.020357352	585.245878152	1679.2662355	376.0	1.82380942723	0.139430250036	0.0242150486343	699.306011145	655.429546901	1709.89285142	355.157293369	2.61800785392	0.0449057950929
718.020357352	585.245878152	1679.2662355	376.0	17.3878376197	0.920458604614	0.159857347102	865.730120334	722.359807552	1971.25432174	383.164393849	9.45671615214	0.162207824222
718.020357352	585.245878152	1679.2662355	376.0	-5.43660685326	-0.166697659934	-0.0289506182588	675.363330415	475.685695808	1587.97113226	436.922106038	-0.526230743142	-0.00902625631462
718.020357352	585.245878152	1679.2662355	376.0	-6.23444149254	-0.1412617962	-0.0245331358457	616.793410533	667.82807319	1574.57336455	289.951880824	0.739945737429	0.0126920366626
718.020357352	585.245878152	1679.2662355	376.0	-3.63268029751	-0.323064122158	-0.0561070028062	545.687578374	718.139923708	1618.26386182	354.436359742	0.873267796587	0.0149788644355
718.020357352	585.245878152	1679.2662355	376.0	3.62065079259	0.305842381791	0.0531160788106	735.087237052	663.971701884	1740.06660177	341.007662833	3.75725428926	0.0644469003303
718.020357352	585.245878152	1679.2662355	376.0	-9.06359925759	-0.38000945468	-0.0659967792081	577.980523543	517.505945205	1527.06427345	431.577804702	-1.24111133967	-0.0212883591709
718.020357352	585.245878152	1679.2662355	376.0	-2.60027918904	0.0853745261054	0.0148271146414	705.349061045	623.151862043	1635.60062505	307.099701966	1.59558417377	0.0273685106993
718.020357352	585.245878152	1679.2662355	376.0	9.7236467755	0.785805568408	0.136471963947	892.565833684	592.075920783	1842.55215266	357.910398197	5.80566324728	0.0995825599877
718.020357352	585.245878152	1679.2662355	376.0	1.84002326	0.203354720389	0.0353169017695	706.920487914	668.739850327	1710.16512483	334.504786593	3.14085859412	0.0538740753709
718.020357352	585.245878152	1679.2662355	376.0	12.6349750745	0.442012348149	0.0767649093694	746.676925148	707.103222109	1891.4411058	437.660958538	5.8300741283	0.100001271498
718.020357352	585.245878152	1679.2662355	376.0	-11.5627237634	-0.474774905543	-0.0824548290279	573.932758837	451.315623809	1485.09731944	459.848936795	-2.47022407393	-0.0423709103591
718.020357352	585.245878152	1679.2662355	376.0	4.40562910725	0.0535718815534	0.00930390440317	752.242699829	548.591651728	1753.24847756	452.414126007	1.29328825637	0.0221833320132
718.020357352	585.245878152	1679.2662355	376.0	-7.53777385441	-0.0827928556491	-0.0143787522836	673.928032172	573.495624805	1552.68694426	305.263287281	0.172654182321	0.00296147825593
718.020357352	585.245878152	1679.2662355	376.0	-6.1967767091	-0.157851260429	-0.0274142515507	650.294234893	549.951194662	1575.20585654	374.960426984	-0.0388172857585	-0.000665819652805
718.020357352	585.245878152	1679.2662355	376.0	-9.98118907206	-0.327269061604	-0.0568372805843	570.555921303	595.366867142	1511.65549752	345.73270907	-0.480830806441	-0.0082475266971
718.020357352	585.245878152	1679.2662355	376.0	5.5862128585	0.157012658701	0.0272686104031	730.652633594	615.262568633	1773.07362188	427.158419653	2.46215644199	0.0422325290221
718.020357352	585.245878152	1679.2662355	376.0	15.7010134421	0.688334632981	0.119544048798	801.556738051	726.12044266	1942.92805287	415.250872158	7.89877731966	0.135485031212
718.020357352	585.245878152	1679.2662355	376.0	-9.88251527838	-0.286333852833	-0.0497280050075	569.362318769	659.693329365	1513.31249322	284.256845082	-0.00531432537482	-9.11548091736e-05
718.020357352	585.245878152	1679.2662355	376.0	-9.90779960854	-0.240182367921	-0.0417128113791	631.998272803	508.845569848	1512.887902	372.044059345	-0.841725074256	-0.014437822886
718.020357352	585.245878152	1679.2662355	376.0	-10.5685440071	-0.321671433563	-0.055865132609	580.773820111	567.277376838	1501.79224441	353.74104746	-0.716844021922	-0.012295780822
718.020357352	585.245878152	1679.2662355	376.0	3.00184827577	0.280957230772	0.0487942394534	740.222020658	645.494358074	1729.67526004	343.958881308	3.31893180003	0.0569285042887
718.020357352	585.245878152	1679.2662355	376.0	9.98521378718	0.87160712343	0.151373241304	878.165840376	657.544747716	1846.94455917	311.233971082	7.35587689475	0.126172845536
718.020357352	585.245878152	1679.2662355	376.0	-6.57266286307	-0.0319065142048	-0.00554124942772	730.04456652	494.56311005	1568.89372727	344.2860507	0.0299526040568	0.000513766793428
718.020357352	585.245878152	1679.2662355	376.0	14.8549561633	0.765617365898	0.132965850278	849.303529122	663.812839403	1928.72049865	415.604130127	7.15689294801	0.122759741818
718.020357352	585.245878152	1679.2662355	376.0	15.7088706499	0.614397746334	0.106703325171	791.05647879	705.752204025	1943.05999631	446.251313492	7.03059263956	0.120593355739
718.020357352	585.245878152	1679.2662355	376.0	10.9578235109	0.586846779342	0.101918509785	853.016336689	584.032621614	1863.27726587	426.228307566	4.70170182174	0.0806466864793
718.020357352	585.245878152	1679.2662355	376.0	-2.28121876803	0.185286798654	0.0321790202595	838.067541918	503.811358209	1640.95849897	299.079598847	1.36425800865	0.0234006519495
718.020357352	585.245878152	1679.2662355	376.0	4.29554064226	0.250826565976	0.0435614043028	760.008276301	606.080019494	1751.39979914	385.311503347	2.77730520198	0.0476381681299
718.020357352	585.245878152	1679.2662355	376.0	9.43254542309	0.496480777519	0.0862245184993	887.086090435	520.014220654	1837.66378594	430.563474853	3.62483559903	0.0621755677363
718.020357352	585.245878152	1679.2662355	376.0	-9.45798050469	-0.413511704043	-0.0718151622166	587.526097894	465.450597957	1520.44156233	467.464866477	-1.91964226367	-0.0329269685021
718.020357352	585.245878152	1679.2662355	376.0	3.47085717728	-0.0427710498464	-0.00742810869163	683.779321218	602.529877954	1737.55116816	451.241968993	1.19835630833	0.0205549967124
718.020357352	585.245878152	1679.2662355	376.0	12.752263083	0.786093536255	0.13652197573	866.523805663	639.384807674	1893.41068372	387.502070382	6.73451861403	0.11551489904
718.020357352	585.245878152	1679.2662355	376.0	-8.75116446245	-0.245163995117	-0.0425779776167	608.217236237	569.959302217	1532.31088547	354.134347019	-0.345767428503	-0.00593083067759
718.020357352	585.245878152	1679.2662355	376.0	-7.84358677151	-0.234250297601	-0.0406825803406	646.938722573	477.967299846	1547.5515312	422.645508779	-0.925920388146	-0.0158819963661
718.020357352	585.245878152	1679.2662355	376.0	1.63168327372	0.0311017767063	0.0054014895287	735.532434357	561.093029076	1706.66654179	410.041078357	1.11560305376	0.0191355583835
718.020357352	585.245878152	1679.2662355	376.0	-13.9103953115	-0.174895013806	-0.0303742642942	673.201727814	467.882720565	1445.67366381	304.589215435	-1.21637506403	-0.0208640662785
718.020357352	585.245878152	1679.2662355	376.0	-8.31983217998	-0.356285671071	-0.0618766361708	602.609915456	475.883145349	1539.55410285	461.06104205	-1.49725607392	-0.0256819223658
718.020357352	585.245878152	1679.2662355	376.0	5.39766458549	-0.0511480991313	-0.00888296268345	619.934348224	712.344732974	1769.90739439	437.628313195	2.68261971159	0.0460140602331
718.020357352	585.245878152	1679.2662355	376.0	8.58089101179	0.1804579184	0.0313403817993	730.217807488	624.01652475	1823.36224097	469.127908733	2.848480581	0.0488590151115
718.020357352	585.245878152	1679.2662355	376.0	-5.03900844728	-0.189848162796	-0.0329711988183	635.202577933	555.787043492	1594.64786804	403.658246619	-0.0263900893279	-0.000452660194304
718.020357352	585.245878152	1679.2662355	376.0	17.45678586	0.838264969182	0.145582662241	842.028688443	725.403898973	1972.41214625	404.979558839	8.96974202942	0.153854923318
718.020357352	585.245878152	1679.2662355	376.0	-11.73117162	-0.369529097641	-0.0641766407851	597.23661421	478.311501619	1482.26863146	406.72051563	-1.72149337296	-0.0295281882154
718.020357352	585.245878152	1679.2662355	376.0	-14.699241965	-0.217369676416	-0.0377508989954	668.076112609	439.786695776	1432.42682831	324.564019926	-1.63557318103	-0.0280544284911
718.020357352	585.245878152	1679.2662355	376.0	-16.1086501516	-0.361623788606	-0.0628037145894	605.767491701	463.206516092	1408.75911251	339.78510472	-2.13289648035	-0.036584845289
718.020357352	585.245878152	1679.2662355	376.0	7.94990250962	0.47167497717	0.0819164600851	882.966565008	519.405308885	1812.7662641	410.39439021	3.42728569358	0.0587870616394
718.020357352	585.245878152	1679.2662355	376.0	3.3015825112	-0.282118415003	-0.0489959039603	560.34002082	709.890734342	1734.70859585	464.47784069	1.35245891054	0.023198266047
718.020357352	585.245878152	1679.2662355	376.0	-5.9231292034	-0.0967268400862	-0.0167986870591	684.648586755	529.712313902	1579.80112671	365.440226049	0.0512099968866	0.000878387596682
718.020357352	585.245878152	1679.2662355	376.0	-13.805179194	-0.431651481506	-0.0749655230124	550.52845538	544.905383917	1447.44052255	352.006683252	-1.48198964619	-0.0254200625418
718.020357352	585.245878152	1679.2662355	376.0	5.20856540804	-0.0143971206785	-0.00250036830124	624.045287393	723.28001477	1766.73191576	419.406613592	3.06195150607	0.0525206090234
718.020357352	585.245878152	1679.2662355	376.0	-6.01018772569	0.0376969016826	0.00654687420678	767.136944897	500.647508402	1578.33918234	310.554729037	0.316746185331	0.0054330391995
718.020357352	585.245878152	1679.2662355	376.0	8.52643204798	0.600838388351	0.104348452301	854.798491395	585.695794142	1822.44772998	381.953444442	4.64746872165	0.0797164446251
718.020357352	585.245878152	1679.2662355	376.0	5.82893876567	0.235393212748	0.0408810720299	866.734017482	496.957066245	1777.14963608	413.458552357	2.33058868476	0.0399757921915
718.020357352	585.245878152	1679.2662355	376.0	-1.27455490408	-0.110733187763	-0.0192311892606	668.862127227	556.813458136	1657.86306535	432.187479983	0.453026175817	0.00777060335879
718.020357352	585.245878152	1679.2662355	376.0	-10.1709709239	-0.203037723893	-0.03526184854	623.559613632	571.06691878	1508.46855496	313.842022544	-0.344877547057	-0.00591556684489
718.020357352	585.245878152	1679.2662355	376.0	-2.33074045591	-0.140295482237	-0.0243653147338	605.297557975	693.816351725	1640.12689799	341.012988292	1.42526265615	0.0244470438447
718.020357352	585.245878152	1679.2662355	376.0	5.97894238015	0.217592796482	0.0377896485727	730.362718803	637.769797614	1779.66859613	411.536079718	3.07988640513	0.0528282402252
718.020357352	585.245878152	1679.2662355	376.0	-3.66706658954	-0.0388026417568	-0.00673890964863	824.427327139	447.239005365	1617.68642443	346.020091928	0.424295701213	0.00727779933469
718.020357352	585.245878152	1679.2662355	376.0	-6.03464381284	-0.208137078034	-0.0361474605825	669.494506029	447.321171112	1577.92849952	461.112822382	-0.96838698733	-0.0166104114465
718.020357352	585.245878152	1679.2662355	376.0	5.45446286049	0.418823482926	0.0727376663643	828.265615276	566.827791495	1770.86118865	375.767781878	3.31787483685	0.0569103745601
718.020357352	585.245878152	1679.2662355	376.0	-8.30385407318	-0.28334620938	-0.0492091367454	633.77792643	464.251634798	1539.82241781	441.79285658	-1.27960566647	-0.0219486392191
718.020357352	585.245878152	1679.2662355	376.0	-10.4428300251	-0.382168196395	-0.0663716909334	543.080325253	630.260894741	1503.90331686	330.562096867	-0.398785289175	-0.00684022794468
718.020357352	585.245878152	1679.2662355	376.0	-15.3722515696	-0.388465544993	-0.067465360367	564.246073816	544.695792417	1421.12520526	312.183339025	-1.47801042243	-0.025351808275
718.020357352	585.245878152	1679.2662355	376.0	-6.78565864611	0.0154818762752	0.00268875933921	767.460093921	475.837119861	1565.316961	322.019747221	0.0953396038604	0.001635327682
718.020357352	585.245878152	1679.2662355	376.0	-3.03983361831	-0.0247934787083	-0.00430591849744	748.599753371	464.430093468	1628.21933594	415.189489097	0.138322002641	0.00237259009676
718.020357352	585.245878152	1679.2662355	376.0	-0.747984937714	-0.0136310028698	-0.00236731553835	634.421900699	701.005010639	1666.705577	331.27866566	2.28772748371	0.03924060864
718.020357352	585.245878152	1679.2662355	376.0	1.77459386033	0.323119295222	0.0561165847902	772.812491489	610.795190555	1709.06639102	325.458708973	3.01096481645	0.0516460517402
718.020357352	585.245878152	1679.2662355	376.0	14.7350703956	0.69753860261	0.121142515215	869.497599617	597.021346179	1926.70729744	460.188351639	5.68125691144	0.0974486605735
718.020357352	585.245878152	1679.2662355	376.0	-12.3672257924	-0.145724395413	-0.0253081617599	665.227245797	517.522816728	1471.5875885	288.837525979	-0.699076275398	-0.0119910167307
718.020357352	585.245878152	1679.2662355	376.0	19.1534209633	0.881475478226	0.153087092432	868.178342776	689.195071502	2000.90316668	443.529752407	8.62201397042	0.147890462614
718.020357352	585.245878152	1679.2662355	376.0	7.80900828703	0.734512695905	0.127563858268	852.546589298	639.635887356	1810.400275	318.217798342	6.07671769984	0.104231864491
718.020357352	585.245878152	1679.2662355	376.0	2.09748539954	-0.041892522881	-0.00727553367158	703.307009926	551.609427671	1714.48859961	459.572162016	0.830828693764	0.0142509209908
718.020357352	585.245878152	1679.2662355	376.0	-9.44160530369	-0.361820039947	-0.0628377978372	573.792346295	546.527545786	1520.71654555	400.396653468	-0.935616399525	-0.0160483087397
718.020357352	585.245878152	1679.2662355	376.0	13.4076712949	0.601193814025	0.104410179581	861.654884298	576.00782458	1904.41673253	466.754023648	4.81323447065	0.0825597679358
718.020357352	585.245878152	1679.2662355	376.0	1.76129583765	-0.219704494494	-0.0381563901518	597.148099462	653.234464127	1708.84308181	458.460518223	0.920076356063	0.0157817556786
718.020357352	585.245878152	1679.2662355	376.0	-17.1582726808	-0.465600999861	-0.0808615838592	545.933195108	525.55656939	1391.13315578	319.643391281	-2.0399864187	-0.0349911907153
718.020357352	585.245878152	1679.2662355	376.0	-0.998320897474	-0.0734021042578	-0.0127478472139	847.544722384	448.174784694	1662.50176975	366.782262672	0.726166867353	0.0124556924074
718.020357352	585.245878152	1679.2662355	376.0	1.7515038273	0.322818573397	0.0560643580058	772.010104851	611.827419891	1708.67864789	324.841123147	3.01917116355	0.0517868124109
718.020357352	585.245878152	1679.2662355	376.0	-0.269777921792	-0.00358745507788	-0.000623038394908	750.35392722	486.945816085	1674.73594595	437.436202647	0.506238516041	0.00868333646725
718.020357352	585.245878152	1679.2662355	376.0	-9.38700151624	-0.356209629095	-0.0618634298532	581.048011754	531.419675316	1521.63348852	409.165801445	-1.04432263312	-0.017912909659
718.020357352	585.245878152	1679.2662355	376.0	-0.599293619274	0.170718861284	0.0296489859819	860.066259588	492.648300483	1669.2025001	316.487940033	1.65469411037	0.0283824032654
718.020357352	585.245878152	1679.2662355	376.0	-6.66566173407	-0.22977100174	-0.039904654696	628.069485066	530.64876246	1567.33202863	408.613781104	-0.43541889476	-0.00746859167684
718.020357352	585.245878152	1679.2662355	376.0	7.79460943633	0.192616466362	0.0334519740122	749.330011462	601.363082278	1810.15847996	459.465386218	2.62183983201	0.0449715237052
718.020357352	585.245878152	1679.2662355	376.0	4.36880123659	0.340219459051	0.0590863944167	732.584692795	683.426701933	1752.63003957	336.618644838	4.29880364127	0.073735911514
718.020357352	585.245878152	1679.2662355	376.0	-5.21283248203	-0.10197419361	-0.0177100023637	688.849891811	513.453952154	1591.72889972	389.425055755	-0.0109212761455	-0.000187328921878
718.020357352	585.245878152	1679.2662355	376.0	-9.80345105967	-0.332612336034	-0.0577652546082	569.068131649	594.184068757	1514.64019194	351.387991539	-0.489725691563	-0.00840009762543
718.020357352	585.245878152	1679.2662355	376.0	7.94378714149	0.0313200629226	0.00543939960448	876.406397351	475.067749201	1812.66357079	461.18942424	2.08881093922	0.0358286610501
718.020357352	585.245878152	1679.2662355	376.0	7.71767823217	0.409020025597	0.0710350860711	788.811736429	618.622217713	1808.86660022	401.43264608	3.97945424902	0.0682582203948
718.020357352	585.245878152	1679.2662355	376.0	3.66625896671	0.242190645012	0.0420615917006	711.76238722	677.623623452	1740.83248444	351.446473767	3.62032064769	0.0620981243172
718.020357352	585.245878152	1679.2662355	376.0	-14.6889393892	-0.449675275769	-0.0780957408422	539.98392354	558.614456993	1432.59983599	334.001455454	-1.48519860857	-0.0254751047783
718.020357352	585.245878152	1679.2662355	376.0	-8.52950342481	-0.310865167899	-0.0539883931746	632.15426851	443.636262651	1536.03316443	460.242633275	-1.61024254662	-0.0276199407654
718.020357352	585.245878152	1679.2662355	376.0	-11.8648004441	-0.357906950895	-0.0621582061297	593.632895958	496.775658384	1480.02464774	389.616093394	-1.51303859459	-0.0259526345555
718.020357352	585.245878152	1679.2662355	376.0	0.993133793107	-0.0754884017309	-0.0131101774454	681.071028915	568.455673626	1695.94359596	446.416893424	0.757822836531	0.0129986764414
718.020357352	585.245878152	1679.2662355	376.0	-3.60828065102	-0.0618402975892	-0.010739891905	840.004638547	450.423329811	1618.67359685	328.245628491	0.513915730171	0.00881502110071
718.020357352	585.245878152	1679.2662355	376.0	4.45427555914	0.295455720823	0.0513122127167	736.680208566	657.477872254	1754.065381	359.907300184	3.6695422258	0.0629424052452
718.020357352	585.245878152	1679.2662355	376.0	-2.66865133473	-0.323186061987	-0.0561281802687	541.670956565	729.58428281	1634.4524747	363.197235322	1.1091246331	0.0190244362453
718.020357352	585.245878152	1679.2662355	376.0	-12.7050867594	-0.345173384653	-0.0599467496792	603.501164378	483.338001837	1465.91400336	379.074837146	-1.63757278459	-0.0280887270083
718.020357352	585.245878152	1679.2662355	376.0	-6.72534187258	-0.125201315185	-0.0217438894034	697.417883717	465.861096276	1566.32984022	403.050860222	-0.497226334708	-0.00852875359705
718.020357352	585.245878152	1679.2662355	376.0	8.16417885504	0.365930820922	0.0635517229805	753.096988131	659.42382348	1816.36453442	403.843722813	4.33298983771	0.0743222956726
718.020357352	585.245878152	1679.2662355	376.0	13.4811559523	0.622942348703	0.108187278344	853.981340354	594.562813333	1905.65073557	457.106581879	5.16532445048	0.0885990471781
718.020357352	585.245878152	1679.2662355	376.0	-5.36480582381	-0.131439532523	-0.0228272894274	643.151402746	606.868791423	1589.1768627	339.156668535	0.41019658681	0.0070359620379
718.020357352	585.245878152	1679.2662355	376.0	16.365942018	0.898283304515	0.156006131385	880.302390669	671.138776709	1954.09397393	402.652806556	8.22568032466	0.141092286872
718.020357352	585.245878152	1679.2662355	376.0	4.76169841481	0.0412792881826	0.00716903233459	751.427783654	541.82970527	1759.22782922	465.970340296	1.21573116502	0.0208530216985
718.020357352	585.245878152	1679.2662355	376.0	-0.0654043483348	0.238546451446	0.0414286994523	722.767036411	655.230193194	1678.16792237	300.170692761	2.9714550634	0.0509683544322
718.020357352	585.245878152	1679.2662355	376.0	-3.5115373413	-0.255398006258	-0.0443553327992	572.963971335	695.672658213	1620.29817458	351.661545036	0.852155279202	0.0146167286313
718.020357352	585.245878152	1679.2662355	376.0	4.06602296665	0.421513163032	0.0732047869108	748.623773996	690.134667071	1747.54558631	308.787145244	4.82749119548	0.0828043086703
718.020357352	585.245878152	1679.2662355	376.0	1.41655217078	-0.0611926640788	-0.0106274164777	646.529425158	657.201415033	1703.05391782	399.323077625	1.57415667064	0.0270009720521
718.020357352	585.245878152	1679.2662355	376.0	6.41594207444	0.281061360331	0.048812323781	718.20429659	684.053205494	1787.00698445	384.749482365	4.12630226216	0.0707770542395
718.020357352	585.245878152	1679.2662355	376.0	3.48165120705	0.397423342235	0.0690210736774	757.945731687	662.249416512	1737.73242866	317.537280463	4.21138769578	0.0722364956395
718.020357352	585.245878152	1679.2662355	376.0	2.0579649041	0.276285470245	0.0479828881982	855.890703698	507.683159283	1713.82494528	350.251082297	2.13956303191	0.0366991943723
718.020357352	585.245878152	1679.2662355	376.0	8.79756141247	0.317081617916	0.0550680128372	793.772930748	581.687608547	1827.00071385	451.540174556	3.13600586251	0.053790838122
718.020357352	585.245878152	1679.2662355	376.0	14.6903305963	0.687882474958	0.119465521875	867.768332958	596.21079317	1925.95599709	461.976870964	5.61297222496	0.0962773966545
718.020357352	585.245878152	1679.2662355	376.0	5.98950653317	0.395711479645	0.0687237720815	748.115532137	680.490360179	1779.84599639	351.240104072	4.68176763182	0.0803047621239
718.020357352	585.245878152	1679.2662355	376.0	1.85950503658	0.382151895729	0.0663688599738	749.907001618	668.581771104	1710.49227573	292.003503008	4.07913113619	0.069967944017
718.020357352	585.245878152	1679.2662355	376.0	-12.9825769985	-0.425994580136	-0.0739830809546	588.060674002	455.392396767	1461.25420347	417.801132701	-2.27365411437	-0.0389992129394
718.020357352	585.245878152	1679.2662355	376.0	1.27878521647	0.113007214188	0.0196261226446	751.781112161	571.68411993	1700.74044387	377.275211777	1.56118946568	0.0267785500117
718.020357352	585.245878152	1679.2662355	376.0	-10.0589808724	-0.363537122623	-0.0631360060131	559.772228363	589.368865777	1510.34916608	361.208071938	-0.627747347947	-0.0107675359854
718.020357352	585.245878152	1679.2662355	376.0	12.249214889	0.859809690706	0.149324364485	863.662419706	684.452154026	1884.96316525	336.848591517	7.95135494794	0.136386877323
718.020357352	585.245878152	1679.2662355	376.0	3.31683535101	-0.103928092193	-0.0180493386927	612.715101515	699.369216556	1734.96473164	422.88041357	2.06991942074	0.035504621282
718.020357352	585.245878152	1679.2662355	376.0	-12.0375581487	-0.164832827086	-0.0286267501018	680.002676752	463.778536106	1477.12358593	333.342373076	-1.04312221143	-0.0178923192355
718.020357352	585.245878152	1679.2662355	376.0	4.94913843992	0.161877878979	0.0281135600867	719.84885027	632.81109662	1762.37544627	409.715499384	2.65530236264	0.0455454950711
718.020357352	585.245878152	1679.2662355	376.0	-4.61551563295	-0.0817529007317	-0.0141981418429	689.686855009	535.323020292	1601.75943989	376.749564585	0.219518015439	0.003765317589
718.020357352	585.245878152	1679.2662355	376.0	6.29841662241	0.545783980554	0.0947870754695	837.933056663	591.67785091	1785.03341922	355.422511642	4.27681370236	0.0733587255979
718.020357352	585.245878152	1679.2662355	376.0	9.65607293249	0.51642568085	0.0896883780567	859.575909319	554.632583973	1841.41740793	427.208914643	3.9553057425	0.0678440093054
718.020357352	585.245878152	1679.2662355	376.0	-1.26790217719	0.33726414443	0.0585731407485	807.617767604	566.354230773	1657.97478234	284.002783966	2.36052226913	0.0404892327467
718.020357352	585.245878152	1679.2662355	376.0	1.40860308519	-0.243064007568	-0.0422132698104	590.524818429	642.678034881	1702.92043151	469.717578196	0.769804032621	0.0132041858082
718.020357352	585.245878152	1679.2662355	376.0	-5.61091680957	-0.2373860995	-0.0412271794894	637.857479604	497.218614397	1585.04400402	449.967910018	-0.662595921326	-0.0113652816694
718.020357352	585.245878152	1679.2662355	376.0	2.53849691226	-0.041181603158	-0.00715206723828	678.992222807	612.017059616	1721.89435704	430.885074618	1.23837881511	0.0212414891099
718.020357352	585.245878152	1679.2662355	376.0	3.53074190682	0.114291634188	0.0198491896818	792.573859724	525.27483625	1738.55679221	420.708096234	1.42761113702	0.0244873265355
718.020357352	585.245878152	1679.2662355	376.0	-1.47529116	-0.0829649062665	-0.0144086325576	661.661413134	617.137488546	1654.49216918	375.693267498	0.863508234693	0.0148114620016
718.020357352	585.245878152	1679.2662355	376.0	12.5541106046	0.947614470307	0.164573544687	873.218118558	719.279870397	1890.08317605	297.585187099	9.21461882199	0.158055211355
718.020357352	585.245878152	1679.2662355	376.0	7.65682228979	0.173595908241	0.0301486467941	758.799783488	582.508396478	1807.84466693	466.536486963	2.33053608394	0.0399748899475
718.020357352	585.245878152	1679.2662355	376.0	6.16591707128	0.431854537244	0.0750007879895	772.893305306	652.201019707	1782.80839899	357.714073978	4.45986175407	0.0764984863476
718.020357352	585.245878152	1679.2662355	376.0	-11.7094186385	-0.168672906804	-0.029293662175	675.780856108	470.413614844	1482.63392193	336.439450983	-0.986326623563	-0.0169181239033
718.020357352	585.245878152	1679.2662355	376.0	-10.3660734467	-0.298357692014	-0.051816202156	603.902754432	524.979021612	1505.19226417	376.310488122	-0.955200699291	-0.0163842315487
718.020357352	585.245878152	1679.2662355	376.0	-3.92413164517	0.108526934598	0.0188480261545	768.994463498	546.208074177	1613.36961775	298.167080076	0.941163298185	0.0161434527991
718.020357352	585.245878152	1679.2662355	376.0	-0.831995202174	0.272899159335	0.0473947827952	768.141988344	599.388688726	1665.29482099	297.764143922	2.41051577157	0.0413467542294
718.020357352	585.245878152	1679.2662355	376.0	2.25182339868	0.131444166187	0.0228280941624	656.222416212	731.511001373	1717.08034552	329.346927937	3.80414418152	0.065251186647
718.020357352	585.245878152	1679.2662355	376.0	10.1674745774	0.488936047417	0.0849142145566	753.708494309	717.058770986	1850.00520308	379.23793779	6.14683180395	0.105434507786
718.020357352	585.245878152	1679.2662355	376.0	0.737590992612	-0.0636208759825	-0.0110491274718	662.872379943	627.678229089	1691.652352	401.101742967	1.18110304607	0.020259057394
718.020357352	585.245878152	1679.2662355	376.0	-11.7539686008	-0.517117687408	-0.0898085598138	557.321106805	459.239875291	1481.88580946	465.324827363	-2.5922449119	-0.0444638921424
718.020357352	585.245878152	1679.2662355	376.0	9.03733453562	0.332753234282	0.0577897246061	852.136782477	521.289839923	1831.02714295	457.60052055	2.83677856034	0.0486582943454
718.020357352	585.245878152	1679.2662355	376.0	-7.30408844869	-0.301306276536	-0.0523282869982	568.327884306	643.482167847	1556.61114437	344.801092221	0.106613858672	0.00182871112645
718.020357352	585.245878152	1679.2662355	376.0	-1.26154574661	0.000311157134103	5.40390993579e-05	704.370421018	591.787729896	1658.08152374	361.923372822	1.00980330906	0.0173208114761
718.020357352	585.245878152	1679.2662355	376.0	4.61633407134	0.662670107809	0.11508685443	865.419864096	588.087392664	1756.78677488	303.279518122	4.69031316881	0.0804513408029
718.020357352	585.245878152	1679.2662355	376.0	0.45300462464	0.190107151475	0.0330161777483	714.573252875	650.126086007	1686.87338921	322.174050329	2.70286282967	0.0463612835278
718.020357352	585.245878152	1679.2662355	376.0	2.6747436248	0.0464153782497	0.00806102435736	792.984496054	488.95589245	1724.18230208	442.241913578	0.958871977889	0.0164472037374
718.020357352	585.245878152	1679.2662355	376.0	-7.72252626354	-0.303989918033	-0.0527943588108	568.987426711	635.875562335	1549.58445943	344.721470387	0.0209736494675	0.000359753850215
718.020357352	585.245878152	1679.2662355	376.0	6.94013499525	0.185832569462	0.0322738050472	749.852803642	598.492557632	1795.80957918	447.464217903	2.51197510425	0.0430870515309
718.020357352	585.245878152	1679.2662355	376.0	4.89294210035	0.083044976378	0.014422538447	675.862695245	671.628928517	1761.43176012	413.940136356	2.74481667859	0.0470809035778
718.020357352	585.245878152	1679.2662355	376.0	11.1077481172	0.61620863323	0.107017824458	814.895163265	657.915761156	1865.79489916	392.98397474	5.92712615056	0.101665971708
718.020357352	585.245878152	1679.2662355	376.0	-3.26506016858	0.215030533118	0.0373446566721	802.295824551	539.683308182	1624.43718252	282.458049791	1.43843885161	0.024673050628
718.020357352	585.245878152	1679.2662355	376.0	6.28188178484	0.194229729132	0.0337321516381	784.567959045	557.072482566	1784.75575527	443.11531366	2.15963811761	0.0370435354649
718.020357352	585.245878152	1679.2662355	376.0	-1.86730784827	0.0631808541259	0.0109727082539	795.589360764	501.060297614	1647.9091653	351.259506917	0.779109650636	0.0133638018977
718.020357352	585.245878152	1679.2662355	376.0	-6.11079905749	0.00372199478448	0.00064640409595	748.060616376	497.664483405	1576.64965021	330.924550431	0.196598097652	0.00337218006264
718.020357352	585.245878152	1679.2662355	376.0	-7.32298108393	-0.0154429026062	-0.00268199072702	742.594926019	485.258202035	1556.29388673	328.440758675	-0.0185970750886	-0.000318989281108
718.020357352	585.245878152	1679.2662355	376.0	-9.50421127945	-0.36778145491	-0.0638731252014	599.993883182	472.871786982	1519.66522454	446.799554374	-1.63913796293	-0.0281155739782
718.020357352	585.245878152	1679.2662355	376.0	7.84953508716	0.67304681066	0.116888991084	798.494204716	719.951755298	1811.08082787	292.634867853	7.1150781514	0.122042506885
718.020357352	585.245878152	1679.2662355	376.0	-8.94203000564	-0.348060021393	-0.0604480759627	589.956644123	515.120404738	1529.10574485	424.028695989	-1.13207321848	-0.0194180654971
718.020357352	585.245878152	1679.2662355	376.0	-1.19018267089	-0.181861777976	-0.0315841920763	620.237212116	617.534736573	1659.27989977	421.507951082	0.626983504047	0.0107544340317
718.020357352	585.245878152	1679.2662355	376.0	1.27756783442	0.0391510458199	0.0067994174748	701.933283467	612.419749919	1700.72000078	386.366967397	1.55766841783	0.0267181546797
718.020357352	585.245878152	1679.2662355	376.0	-2.41151047579	-0.181489133467	-0.0315194743778	594.309944834	693.947393252	1638.77055432	350.513216233	1.22799780841	0.0210634272454
718.020357352	585.245878152	1679.2662355	376.0	0.847551356065	-0.0578991425169	-0.0100554259321	887.653538363	447.353210368	1693.49887925	358.492130523	1.26804267196	0.0217503031212
718.020357352	585.245878152	1679.2662355	376.0	-6.72025769363	-0.392302954918	-0.0681318087736	562.488163128	549.253573982	1566.41521712	454.673480007	-0.863516648274	-0.0148116063169
718.020357352	585.245878152	1679.2662355	376.0	-3.48822594758	-0.146601350249	-0.025460463746	667.714117777	516.743796691	1620.68963495	436.23172048	-0.0504896453676	-0.000866031652961
718.020357352	585.245878152	1679.2662355	376.0	7.89182879747	0.577751551103	0.100338928639	810.792579133	647.465962292	1811.79105186	353.532510439	5.32326709771	0.0913081834942
718.020357352	585.245878152	1679.2662355	376.0	-6.5664810861	-0.248718589262	-0.0431953090069	580.773707052	674.991508964	1568.99753576	313.232319748	0.436963813014	0.00749509113232
718.020357352	585.245878152	1679.2662355	376.0	-8.04568735842	-0.00808855064109	-0.0014047500245	810.325447961	446.770245206	1544.15772428	287.062031113	-0.00813014635423	-0.000139453625287
718.020357352	585.245878152	1679.2662355	376.0	-0.103132245856	-0.0419302644411	-0.00728208830168	663.319217328	637.380745082	1677.53437052	376.834408111	1.33276284188	0.0228604261043
718.020357352	585.245878152	1679.2662355	376.0	12.3852254764	0.34195443017	0.0593877093037	729.522389647	691.246427837	1887.24714512	466.478327636	4.93997876861	0.0847337696159
718.020357352	585.245878152	1679.2662355	376.0	-18.1321688433	-0.409530765504	-0.0711237869926	576.130081292	493.621582971	1374.77884635	305.027182091	-2.2207562407	-0.0380918737685
718.020357352	585.245878152	1679.2662355	376.0	-5.41238763256	-0.382794980478	-0.0664805454112	547.589549954	612.840308919	1588.37783746	427.947978583	-0.195424652522	-0.00335205235887
718.020357352	585.245878152	1679.2662355	376.0	-15.5814643509	-0.463915192861	-0.0805688073743	575.639104377	455.894534005	1417.61196566	386.078327281	-2.60343470036	-0.0446558267643
718.020357352	585.245878152	1679.2662355	376.0	4.37891384225	0.505691577506	0.0878241711543	795.163552079	643.002598706	1752.79985714	314.633706353	4.58515990856	0.0786476828226
718.020357352	585.245878152	1679.2662355	376.0	-8.60128128117	-0.329909067636	-0.0572957741639	589.94487659	532.468756624	1534.82782313	412.414189915	-0.893091877667	-0.0153189001315
718.020357352	585.245878152	1679.2662355	376.0	-7.92816271098	-0.163443785218	-0.0283855132368	679.638657527	468.508430279	1546.131276	397.984188197	-0.710075791098	-0.0121796876689
718.020357352	585.245878152	1679.2662355	376.0	-0.175018664547	0.0108749394925	0.00188866611541	730.44592528	551.943615063	1676.32720616	393.937665821	0.882089946264	0.0151301877575
718.020357352	585.245878152	1679.2662355	376.0	8.66011915462	0.0117669546831	0.00204358365459	889.110597898	468.888997604	1824.69269242	466.69309692	2.24092445711	0.0384378123004
718.020357352	585.245878152	1679.2662355	376.0	-3.53215018537	-0.136616835948	-0.0237264390323	619.003074278	668.06813947	1619.95203005	332.880816306	1.00216855315	0.017189855114
718.020357352	585.245878152	1679.2662355	376.0	-3.01468972671	-0.0574493276821	-0.00997730595383	728.439765549	468.569664765	1628.64156882	431.632138503	0.0196184970624	0.000336509383574
718.020357352	585.245878152	1679.2662355	376.0	-9.15483432774	-0.0742648745712	-0.0128976857539	713.617243939	481.550206776	1525.53219372	330.364743007	-0.383627695626	-0.00658023491639
718.020357352	585.245878152	1679.2662355	376.0	-4.83287825006	-0.209673183691	-0.0364142382235	644.756873968	507.738515005	1598.10934285	445.613953874	-0.428822671143	-0.00735544890469
718.020357352	585.245878152	1679.2662355	376.0	-1.08335805707	-0.255963316556	-0.0444535110379	593.570069685	609.079271913	1661.07376944	458.424427844	0.368613408308	0.00632269997098
718.020357352	585.245878152	1679.2662355	376.0	-0.767868894447	-0.219652662019	-0.0381473883325	588.373799434	683.984595293	1666.37167243	394.013277699	1.0400859229	0.0178402388147
718.020357352	585.245878152	1679.2662355	376.0	0.799774751982	-0.298656207435	-0.0518680457511	554.273947024	713.999540759	1692.69658287	424.423095091	1.20314746953	0.020637177865
718.020357352	585.245878152	1679.2662355	376.0	9.0334223835	0.708378815716	0.12302515035	859.414981005	617.176801761	1830.9614475	354.369664735	5.6844385234	0.0975032336776
718.020357352	585.245878152	1679.2662355	376.0	-1.1914969141	-0.044097526191	-0.00765847971362	707.765897139	536.918495717	1659.25783013	414.573437273	0.566473569072	0.00971652777139
718.020357352	585.245878152	1679.2662355	376.0	7.52406823821	0.3923629533	0.0681422287774	766.863386561	646.930896981	1805.61537296	391.821089422	4.25772245086	0.0730312598775
718.020357352	585.245878152	1679.2662355	376.0	-7.59424704074	-0.410161306414	-0.071233293924	542.793816218	595.555549158	1551.73860911	413.389243732	-0.548990129966	-0.00941664030817
718.020357352	585.245878152	1679.2662355	376.0	6.00968655172	0.255326239136	0.0443428689017	740.931497219	635.65755668	1780.18487263	403.595818728	3.25932122681	0.0559060244736
718.020357352	585.245878152	1679.2662355	376.0	-13.9488490136	-0.253304602165	-0.043991768351	646.015841035	460.549926266	1445.02792378	338.462156475	-1.55440064402	-0.026662103671
718.020357352	585.245878152	1679.2662355	376.0	0.857436512101	0.178883424883	0.0310669372844	713.542724637	647.703891835	1693.66487734	332.418260871	2.64712353751	0.0454052064753
718.020357352	585.245878152	1679.2662355	376.0	10.6473866242	0.627223023591	0.108930709203	851.624776891	599.770592462	1858.06420405	406.668834694	5.1000344823	0.0874791506398
718.020357352	585.245878152	1679.2662355	376.0	0.23106055321	0.274081403483	0.0476001048077	772.322157361	594.937680118	1683.14635736	315.886519878	2.46952292167	0.0423588837335
718.020357352	585.245878152	1679.2662355	376.0	-1.7664851671	0.0754904546539	0.0131105339795	784.160748085	518.54672111	1649.60224654	346.894777343	0.858319010851	0.0147224530163
718.020357352	585.245878152	1679.2662355	376.0	-1.07633857549	-0.190192372314	-0.0330309781719	577.655333236	725.991178405	1661.19164523	357.545133585	1.78082686438	0.0305459153409
718.020357352	585.245878152	1679.2662355	376.0	8.84540546075	0.814711438277	0.141492087231	885.468126234	615.329310089	1827.8041428	327.006706477	6.23902897079	0.107015934319
718.020357352	585.245878152	1679.2662355	376.0	-8.56541591802	-0.27916498155	-0.0484829769972	629.59705656	478.30047648	1535.43009806	427.532565022	-1.15291681817	-0.0197755886479
718.020357352	585.245878152	1679.2662355	376.0	4.26579499065	0.381329703434	0.0662260686757	817.988751296	569.013879375	1750.90029046	363.897659787	3.06938496393	0.0526481125888
718.020357352	585.245878152	1679.2662355	376.0	-8.69875553041	-0.110333697922	-0.0191618092953	685.276028039	510.520759102	1533.19097097	337.394183832	-0.306118213548	-0.00525074122724
718.020357352	585.245878152	1679.2662355	376.0	4.3511970262	-0.0192050350499	-0.00333536558698	663.780611409	647.262772972	1752.33441801	441.291033624	1.83536930658	0.0314814632346
718.020357352	585.245878152	1679.2662355	376.0	-14.5955195785	-0.488523547043	-0.0848425750335	553.688634227	489.242290946	1434.16860333	391.237678152	-2.29351503539	-0.0393398805384
718.020357352	585.245878152	1679.2662355	376.0	8.21017998728	0.184283306225	0.0320047423108	709.570760841	657.648862415	1817.1370159	449.917392648	3.29040620081	0.0564392144221
718.020357352	585.245878152	1679.2662355	376.0	0.513970466219	0.0370994595943	0.0064431155947	816.609076061	486.927271926	1687.897168	384.360820017	0.951673689301	0.0163237339503
718.020357352	585.245878152	1679.2662355	376.0	-4.817437105	-0.368878092933	-0.0640635798772	540.172664012	671.089969428	1598.36864078	387.106007343	0.322730346955	0.00553568348121
718.020357352	585.245878152	1679.2662355	376.0	5.41271537432	0.419973284378	0.072937354008	818.912276917	579.162728178	1770.16013721	372.085132113	3.43797224481	0.058970364405
718.020357352	585.245878152	1679.2662355	376.0	-10.4262608504	-0.140190376707	-0.0243470609078	654.603232564	554.029709342	1504.18155742	295.548615511	-0.31272998415	-0.00536415067153
718.020357352	585.245878152	1679.2662355	376.0	7.01086575701	0.0977566406457	0.0169775339781	702.278761032	634.759027783	1796.99733698	459.959548163	2.44696121216	0.0419718904316
718.020357352	585.245878152	1679.2662355	376.0	-6.68442988585	-0.146020221454	-0.0253595382865	628.434724363	636.937490044	1567.01686139	301.644646988	0.411098239998	0.00705142778727
718.020357352	585.245878152	1679.2662355	376.0	-7.2596030833	-0.132793674499	-0.0230624651788	677.895527979	505.430612883	1557.35817209	374.032031232	-0.303316340236	-0.0052026816507
718.020357352	585.245878152	1679.2662355	376.0	6.69809489766	0.687358380949	0.119374501728	891.799358259	559.210457598	1791.74508154	340.735265685	4.65699109009	0.0798797785608
718.020357352	585.245878152	1679.2662355	376.0	-11.7470594557	-0.212502774331	-0.0369056572301	662.146778773	460.889813275	1482.0018324	358.965240352	-1.22279020699	-0.0209741030359
718.020357352	585.245878152	1679.2662355	376.0	2.26311555799	0.0198368783146	0.00344509870001	735.29265279	552.327598842	1717.26997094	429.649719308	1.0577936502	0.0181439734168
718.020357352	585.245878152	1679.2662355	376.0	15.8395662084	0.828177418834	0.143830743111	873.328415271	647.143892819	1945.25472269	424.782414603	7.31028523318	0.125390827327
718.020357352	585.245878152	1679.2662355	376.0	-5.52824531055	-0.165485217256	-0.0287400516249	625.133670273	621.24363507	1586.43227859	340.054973245	0.398532893367	0.00683589868554
718.020357352	585.245878152	1679.2662355	376.0	12.7566270139	0.516855856871	0.0897630873343	778.575872314	680.601594691	1893.48396574	434.306498732	5.81618702659	0.0997630707821
718.020357352	585.245878152	1679.2662355	376.0	2.8925484665	0.455064816584	0.0790317500146	828.378191103	575.67441326	1727.83982525	323.787220885	3.3829354944	0.0580263378113
718.020357352	585.245878152	1679.2662355	376.0	-2.26671274871	-0.0264486115511	-0.00459336775809	688.087219032	603.710095594	1641.20209366	349.404779034	0.917390456292	0.0157356853566
718.020357352	585.245878152	1679.2662355	376.0	8.68269109217	0.834670779765	0.144958454284	878.526394944	637.098485975	1825.07173535	309.446854429	6.68200660843	0.114614178532
718.020357352	585.245878152	1679.2662355	376.0	-5.61552374718	0.0228773488003	0.00397314150752	798.173687829	466.229569048	1584.96664127	320.563384394	0.278820205379	0.00478250781096
718.020357352	585.245878152	1679.2662355	376.0	-6.8019754196	-0.0171197835505	-0.0029732170112	768.145166441	442.95427581	1565.04295894	353.943516684	-0.154303446917	-0.00264671435535
718.020357352	585.245878152	1679.2662355	376.0	-2.08996033425	-0.0371987146877	-0.00646035336709	709.415508838	541.251963799	1644.17023728	393.502764638	0.557271600431	0.00955868954427
718.020357352	585.245878152	1679.2662355	376.0	-4.26007797598	-0.226470801372	-0.0393315042328	637.978985906	507.681276782	1607.72818445	462.067921759	-0.466359666065	-0.00799930816578
718.020357352	585.245878152	1679.2662355	376.0	-15.5447563582	-0.404689605325	-0.0702830158606	559.709986396	542.323444656	1418.22839059	316.194959538	-1.5606886647	-0.0267699599434
718.020357352	585.245878152	1679.2662355	376.0	-12.0530093637	-0.301918481932	-0.0524346095749	613.2580045	497.166425812	1476.8641189	366.439688585	-1.30754796249	-0.0224279238849
718.020357352	585.245878152	1679.2662355	376.0	14.7604331657	0.870076927234	0.151107489968	870.079484347	677.113114814	1927.13320587	379.940606709	8.0550384345	0.138165324777
718.020357352	585.245878152	1679.2662355	376.0	-11.2364869747	-0.447369809048	-0.0776953471774	551.172865366	529.558133815	1490.57570368	409.8447045	-1.50893413965	-0.025882232241
718.020357352	585.245878152	1679.2662355	376.0	4.39619960268	-0.121662901014	-0.0211293680122	612.952532768	689.478834877	1753.09013108	450.658763432	1.88559559023	0.0323429775339
718.020357352	585.245878152	1679.2662355	376.0	1.48258707171	-0.118687212567	-0.0206125759928	646.555076405	617.832716046	1704.16281961	439.77502716	0.946690036136	0.0162382510486
718.020357352	585.245878152	1679.2662355	376.0	2.88656017927	0.0253596289208	0.00440424260521	837.304559366	483.076729052	1727.73926596	407.357977544	1.26984889073	0.0217812845752
718.020357352	585.245878152	1679.2662355	376.0	-9.14116037417	-0.249443611291	-0.0433212246077	589.347597579	630.798605988	1525.76181581	305.61561224	-0.0200712269645	-0.000344274905052
718.020357352	585.245878152	1679.2662355	376.0	-10.7057330697	-0.249045143819	-0.0432520221984	649.778278695	457.003608209	1499.4884748	392.706587898	-1.33279793595	-0.0228610280609
718.020357352	585.245878152	1679.2662355	376.0	-11.4248523615	-0.184431736043	-0.0320305203271	642.036327934	538.009962554	1487.41254734	307.366256853	-0.598581281219	-0.0102672603983
718.020357352	585.245878152	1679.2662355	376.0	19.0305349616	0.891374596521	0.154806286301	886.502408599	653.42791659	1998.83958355	458.909258361	7.99898361206	0.137203835541
718.020357352	585.245878152	1679.2662355	376.0	10.1138460536	0.54329126955	0.0943541628256	888.115941965	528.205355288	1849.10463739	432.78334014	3.91529717296	0.0671577559685
718.020357352	585.245878152	1679.2662355	376.0	-4.28332534758	-0.179743007723	-0.0312162222512	625.816634041	598.967110268	1607.33779919	382.554054876	0.327729947609	0.00562143992468
718.020357352	585.245878152	1679.2662355	376.0	6.5814932683	0.453893049865	0.078828247632	827.860757359	577.558927676	1789.78702975	384.367344716	3.67200317387	0.0629846170475
718.020357352	585.245878152	1679.2662355	376.0	15.7877619003	0.661310437892	0.114850718634	827.890367939	654.426885789	1944.38479044	462.06753671	6.40409981921	0.109847338237
718.020357352	585.245878152	1679.2662355	376.0	-3.81957192839	0.000341875518726	5.93740046415e-05	751.864159781	488.043651684	1615.12545377	375.217642305	0.314125551035	0.00538808835394
718.020357352	585.245878152	1679.2662355	376.0	-2.76106664476	-0.359853157578	-0.0624962065956	544.375522989	665.401356064	1632.9005756	423.123696546	0.426407069521	0.0073140149146
718.020357352	585.245878152	1679.2662355	376.0	3.76460828819	0.132635714725	0.0230350320814	733.719976557	602.393034274	1742.48403139	406.371020556	2.0917408576	0.0358789169399
718.020357352	585.245878152	1679.2662355	376.0	-1.0414362934	-0.0724578745173	-0.0125838615	713.296991303	487.505141952	1661.77774746	460.97561421	0.178446221495	0.00306082712684
718.020357352	585.245878152	1679.2662355	376.0	1.23680129722	-0.0401052391117	-0.00696513357272	719.478771551	512.27499188	1700.03542209	468.281658658	0.572378864151	0.00981781928218
718.020357352	585.245878152	1679.2662355	376.0	0.786486045544	0.074791257673	0.0129891034514	704.541486949	622.178012198	1692.47343011	365.753930967	1.80578179897	0.0309739588159
718.020357352	585.245878152	1679.2662355	376.0	-1.6770531474	-0.100549898847	-0.0174626430787	646.39343677	636.424810711	1651.10404825	368.285800767	0.947765098224	0.0162566912217
718.020357352	585.245878152	1679.2662355	376.0	5.43200128356	0.0150439398881	0.00261270230776	851.178428786	478.431795515	1770.48399897	440.87377467	1.54693098663	0.0265339791874
718.020357352	585.245878152	1679.2662355	376.0	-5.75332745608	-0.215668637274	-0.0374554771229	642.680956945	506.965755969	1582.65255012	433.005837202	-0.50767317338	-0.00870794465489
718.020357352	585.245878152	1679.2662355	376.0	15.5529899712	0.67980919396	0.118063423751	845.53863688	630.278180787	1940.4423447	464.625527035	6.11133553108	0.104825652334
718.020357352	585.245878152	1679.2662355	376.0	-0.111331851281	0.125639661549	0.0218200176361	694.448709756	656.825861586	1677.39667732	326.122105974	2.41426934476	0.041411137989
718.020357352	585.245878152	1679.2662355	376.0	9.15941191691	0.611081630353	0.106127410621	869.309331871	568.484267281	1833.0771472	395.283548043	4.54444964076	0.0779493934951
718.020357352	585.245878152	1679.2662355	376.0	-16.8799453232	-0.494237844353	-0.0858349851255	543.987375337	507.968786957	1395.80701312	343.850850826	-2.28661222883	-0.0392214790537
718.020357352	585.245878152	1679.2662355	376.0	-13.6147433884	-0.158546640948	-0.0275350192685	682.664548682	461.587886741	1450.63844673	306.386011309	-1.17331993397	-0.0201255563288
718.020357352	585.245878152	1679.2662355	376.0	1.97001821008	-0.0270528749204	-0.00469831103167	697.527390344	587.373574201	1712.34808614	427.447121595	1.06934912025	0.0183421804502
718.020357352	585.245878152	1679.2662355	376.0	-14.4206513229	-0.404785407703	-0.070299653995	585.792097319	476.847996418	1437.1051069	374.465013162	-2.05803667373	-0.0353008005786
718.020357352	585.245878152	1679.2662355	376.0	-2.63637030989	0.0574161898413	0.00997155085816	728.000948195	581.446273797	1634.99455905	325.547337056	1.07582890188	0.0184533259328
718.020357352	585.245878152	1679.2662355	376.0	-4.42758911749	-0.0645481227211	-0.0112101637237	678.237506164	589.164948145	1604.91522641	337.512772099	0.548280007926	0.00940445982721
718.020357352	585.245878152	1679.2662355	376.0	8.17815090121	0.237960442699	0.0413269264847	712.781514065	674.884593726	1816.59916228	428.933054486	3.8462859415	0.0659740298714
718.020357352	585.245878152	1679.2662355	376.0	-10.7260964816	-0.193588051976	-0.0336207106593	678.478082115	439.943054626	1499.1465189	380.725382159	-1.23453389303	-0.0211755384739
718.020357352	585.245878152	1679.2662355	376.0	8.70726669943	0.322266031416	0.0559683972588	782.013206043	599.181649453	1825.48442522	444.289569727	3.34025601356	0.0572942712446
718.020357352	585.245878152	1679.2662355	376.0	8.05331573622	0.458970680471	0.0797100869174	830.51489806	575.743940913	1814.5028475	408.244008528	3.7720773829	0.0647011557959
718.020357352	585.245878152	1679.2662355	376.0	3.47418683242	0.140622412277	0.0244220931359	821.492137038	508.563595303	1737.60708194	407.551349598	1.56986755116	0.0269274022498
718.020357352	585.245878152	1679.2662355	376.0	-8.83220298882	-0.273504953942	-0.047499992001	637.425468547	464.46136315	1530.95003286	429.063201164	-1.26319391635	-0.0216671340711
718.020357352	585.245878152	1679.2662355	376.0	-5.07613726064	0.0508713646984	0.00883490182327	792.31009178	488.96528791	1594.02437642	312.748996728	0.436498229664	0.00748710514003
718.020357352	585.245878152	1679.2662355	376.0	6.48913940298	0.558697637112	0.0970298084599	852.388095868	575.395115119	1788.23616247	360.452951486	4.17264798833	0.0715720066609
718.020357352	585.245878152	1679.2662355	376.0	4.33701413075	0.378196022439	0.0656818378671	814.336265218	572.761163808	1752.09624943	364.998820404	3.09283616426	0.0530503630234
718.020357352	585.245878152	1679.2662355	376.0	9.70954754383	0.149360658895	0.0259396767793	674.775321416	704.064129479	1842.31538903	463.475938133	3.89831258846	0.066866425188
718.020357352	585.245878152	1679.2662355	376.0	3.81377724873	0.203019705151	0.0352587191995	716.983836956	652.80613634	1743.30970914	373.519735843	3.06135550451	0.0525103860122
718.020357352	585.245878152	1679.2662355	376.0	3.97407293653	0.100811602935	0.0175080935975	705.843741201	630.708016992	1746.0015005	409.449742308	2.24578562651	0.0385211942797
718.020357352	585.245878152	1679.2662355	376.0	6.52422321071	0.489576042183	0.0850253633524	895.530039388	511.424395407	1788.82531301	381.870878214	3.41161272215	0.0585182285103
718.020357352	585.245878152	1679.2662355	376.0	-11.5379352612	-0.249663787264	-0.0433594628802	646.627631496	463.754746483	1485.51358439	375.131206408	-1.33544450097	-0.0229064236873
718.020357352	585.245878152	1679.2662355	376.0	-3.53603339344	-0.277976890485	-0.0482766395425	561.5688984	708.690263419	1619.88682065	349.627658832	0.930097979719	0.0159536531684
718.020357352	585.245878152	1679.2662355	376.0	-3.19704277149	-0.316134478318	-0.0549035217642	571.815429411	608.059443686	1625.57937571	445.704502611	0.0771063499209	0.00132257890087
718.020357352	585.245878152	1679.2662355	376.0	-9.1603718587	-0.244625993797	-0.0424845421668	643.221650542	477.149975589	1525.43920383	405.067577703	-1.05330004553	-0.0180668961497
718.020357352	585.245878152	1679.2662355	376.0	9.01198386337	0.86721804992	0.150610984703	867.668889128	676.925520838	1830.60143767	286.007027705	7.58535471877	0.130109000322
718.020357352	585.245878152	1679.2662355	376.0	-8.17589648202	-0.0265995582327	-0.00461958288168	715.848573461	531.62788138	1541.97116643	294.49471159	0.0637865212853	0.00109410842685
718.020357352	585.245878152	1679.2662355	376.0	-15.8112763281	-0.270944128344	-0.0470552497993	645.571495268	444.789320213	1413.75281072	323.391995244	-1.90242857072	-0.0326317079026
718.020357352	585.245878152	1679.2662355	376.0	8.97401827008	0.551116259035	0.0957131398115	855.450212408	569.58532058	1829.96389428	404.928361294	4.2369065262	0.0726742114271
718.020357352	585.245878152	1679.2662355	376.0	2.54294131976	0.558567622396	0.0970072286203	851.136082287	574.589845775	1721.96899048	296.243062413	3.83448721587	0.065771650358
718.020357352	585.245878152	1679.2662355	376.0	-12.156757796	-0.513864950464	-0.0892436523904	553.874737273	469.832341816	1475.1219065	451.414827414	-2.47522658637	-0.0424567167474
718.020357352	585.245878152	1679.2662355	376.0	-2.46505090471	-0.03061017786	-0.0053161128621	732.737235152	492.2469292	1637.87146797	412.887303621	0.300886446649	0.00516100251542
718.020357352	585.245878152	1679.2662355	376.0	4.57046943537	0.295720407041	0.0513581811464	698.457344283	729.557377028	1756.01658554	328.001864225	4.85602122288	0.0832936744919
718.020357352	585.245878152	1679.2662355	376.0	8.85035819212	0.694782317683	0.120663827316	821.918151586	681.351130907	1827.88731235	324.618029853	6.62665638797	0.113664775094
718.020357352	585.245878152	1679.2662355	376.0	-9.5267642797	-0.344504476827	-0.0598305795115	615.349688039	455.536389339	1519.28649962	448.400422241	-1.70364805377	-0.0292220935466
718.020357352	585.245878152	1679.2662355	376.0	6.67028172044	0.0265446286973	0.00461004319162	672.896698424	652.017422353	1791.27802425	466.363903471	2.26229005453	0.0388042890999
718.020357352	585.245878152	1679.2662355	376.0	15.3119831223	0.781043961493	0.135645008943	888.901087665	597.138288576	1936.39519806	450.355821821	6.19237726718	0.106215733571
718.020357352	585.245878152	1679.2662355	376.0	-7.45881980538	-0.0346741442861	-0.0060219076565	742.67772277	462.571846498	1554.01279295	348.763223677	-0.20852902109	-0.00357682711989
718.020357352	585.245878152	1679.2662355	376.0	15.3856826972	0.598553867616	0.103951696356	782.607713334	715.602718024	1937.63281014	439.422378782	7.10314664398	0.121837849811
718.020357352	585.245878152	1679.2662355	376.0	1.92098864433	-0.176448961279	-0.0306441405485	618.426125372	634.007293012	1711.5247492	459.091330812	0.913398460114	0.0156672120088
718.020357352	585.245878152	1679.2662355	376.0	-5.5130926331	-0.204975286477	-0.035598347773	667.128228705	456.328294938	1586.68673238	463.230208742	-0.85156919225	-0.0146066756818
718.020357352	585.245878152	1679.2662355	376.0	18.0857176532	0.673805835759	0.117020812046	798.229070212	724.847733665	1982.9735855	459.896781626	7.9105702914	0.135687312031
718.020357352	585.245878152	1679.2662355	376.0	7.3268457948	0.262998447175	0.0456753121179	754.40275773	618.40243124	1802.30348306	429.498294093	3.16514437577	0.0542906410939
718.020357352	585.245878152	1679.2662355	376.0	0.365760759818	-0.152476901972	-0.0264808791199	628.381055027	632.928257655	1685.40833245	424.099019764	0.887104409241	0.0152161991293
718.020357352	585.245878152	1679.2662355	376.0	-3.25085686821	-0.135805559519	-0.0235855435079	612.976618712	680.433548899	1624.67569375	331.265526141	1.18681256409	0.0203569908076
718.020357352	585.245878152	1679.2662355	376.0	-10.1674858	-0.318791966249	-0.05536505145	629.513866834	443.687179745	1508.52707947	435.326032886	-1.73324190848	-0.029729706835
718.020357352	585.245878152	1679.2662355	376.0	4.01547521024	0.21808129196	0.0378744862729	747.621455173	612.361279172	1746.6967549	386.71402056	2.65676864841	0.0455706457703
718.020357352	585.245878152	1679.2662355	376.0	-0.971375679929	0.00955448425565	0.00165934078771	845.000016123	479.203173197	1662.95425169	338.751062371	1.05640901323	0.0181202232115
718.020357352	585.245878152	1679.2662355	376.0	-9.89625538117	-0.369233292803	-0.0641252679407	547.160672101	631.673172321	1513.08176031	334.247915887	-0.316868827137	-0.00543514283254
718.020357352	585.245878152	1679.2662355	376.0	-13.9932101774	-0.388423954501	-0.0674581372874	607.539701752	439.126077099	1444.28298173	397.61720288	-2.32896179689	-0.0399478867392
718.020357352	585.245878152	1679.2662355	376.0	13.5072898722	0.909538308959	0.157960803918	894.969470978	644.725660827	1906.08959366	366.394461854	7.63212477116	0.130911231066
718.020357352	585.245878152	1679.2662355	376.0	-7.90907489507	0.00805373018296	0.00139870270631	800.936037418	452.515516934	1546.45181125	293.000256899	0.00294252472243	5.04721221686e-05
718.020357352	585.245878152	1679.2662355	376.0	11.7110440722	0.803165152462	0.139486827451	845.839137854	691.152619687	1875.92584443	338.934086893	7.68207700699	0.131768044717
718.020357352	585.245878152	1679.2662355	376.0	-3.92548281071	0.0990297812928	0.0171986421141	800.755449334	511.088761896	1613.34692808	301.502716853	0.767969809185	0.0131727239997
718.020357352	585.245878152	1679.2662355	376.0	-1.02638177964	-0.258950011532	-0.0449722145766	573.507214381	692.317223675	1662.03055283	396.206114776	0.968534066421	0.0166129342439
718.020357352	585.245878152	1679.2662355	376.0	5.65584718763	0.143609542476	0.0249408722606	718.598540795	627.87854158	1774.24296766	427.765885283	2.53904491468	0.0435513707493
718.020357352	585.245878152	1679.2662355	376.0	0.521270144639	0.0673541917514	0.0116974976991	757.134379888	548.299738758	1688.01974904	382.585630393	1.13005973267	0.0193835288622
718.020357352	585.245878152	1679.2662355	376.0	-4.61976444894	-0.078264834625	-0.0135923644712	872.967592045	444.851283482	1601.68809095	283.869215426	0.562778543813	0.00965314826437
718.020357352	585.245878152	1679.2662355	376.0	13.1559589646	0.788372691275	0.136917799805	835.400725522	707.246194076	1900.18981235	357.542892756	8.0012084827	0.137241997988
718.020357352	585.245878152	1679.2662355	376.0	-6.71381241262	-0.170744737724	-0.0296534799799	615.267472719	650.439363682	1566.52345054	300.816614142	0.429404623745	0.00736543093902
718.020357352	585.245878152	1679.2662355	376.0	13.912642964	0.964832814628	0.167563878886	895.376251852	676.3288231	1912.89655127	341.191476314	8.59439271034	0.147416684568
718.020357352	585.245878152	1679.2662355	376.0	-4.30394551708	-0.16467835984	-0.0285999235568	620.854582779	640.57422202	1606.99153164	345.562726842	0.596023179456	0.0102233821519
718.020357352	585.245878152	1679.2662355	376.0	10.8485003681	0.458755722968	0.0796727549441	756.106914712	696.32769822	1861.44143924	409.006826312	5.63401575283	0.0966383491051
718.020357352	585.245878152	1679.2662355	376.0	13.0419874713	0.989063543798	0.171772063876	881.258925031	729.270397723	1898.27592755	287.746604794	9.73120296079	0.166916002758
718.020357352	585.245878152	1679.2662355	376.0	12.2199529248	0.890187528317	0.154600126488	854.974182283	725.769455955	1884.47177896	303.728140726	8.94593141454	0.153446507968
718.020357352	585.245878152	1679.2662355	376.0	-2.12715376774	-0.11423852395	-0.0198399659518	673.794053183	538.650119459	1643.5456605	431.101487863	0.282557979695	0.00484662057796
718.020357352	585.245878152	1679.2662355	376.0	6.75341181623	0.530278761699	0.0920942621915	830.239705988	598.014474073	1792.67399988	364.419819817	4.30483159465	0.0738393069408
718.020357352	585.245878152	1679.2662355	376.0	-1.27378678994	-0.0776559186219	-0.0134866131681	867.45001422	449.145311754	1657.87596403	341.280638055	0.838204251298	0.0143774314116
718.020357352	585.245878152	1679.2662355	376.0	-6.97933135819	-0.135533625256	-0.0235383163002	683.960363401	487.687612602	1562.06468054	390.41670454	-0.407599101316	-0.00699140825585
718.020357352	585.245878152	1679.2662355	376.0	-3.55554995615	-0.127821647837	-0.0221989662795	674.249988624	521.250169984	1619.5590856	424.058926996	0.0448480530245	0.000769263345189
718.020357352	585.245878152	1679.2662355	376.0	-4.58659900084	-0.349325935289	-0.0606679290187	543.40150163	690.583771383	1602.24502712	368.259754112	0.506104793067	0.00868104276273
718.020357352	585.245878152	1679.2662355	376.0	-3.36599406505	-0.187852456323	-0.0326246016539	640.022154961	544.433710619	1622.74223368	438.2863681	-0.00189789472938	-3.25539404697e-05
718.020357352	585.245878152	1679.2662355	376.0	1.99405411328	0.251177621868	0.043622372676	689.505286153	723.341981666	1712.75171295	299.904445127	4.28299039646	0.0734646723235
718.020357352	585.245878152	1679.2662355	376.0	0.595128181719	-0.0130071329574	-0.00225896716871	745.177492606	485.93563945	1689.26002212	458.146890062	0.504730899851	0.00865747684136
718.020357352	585.245878152	1679.2662355	376.0	-11.1586514408	-0.0467223020797	-0.00811432825281	730.04284209	470.121145495	1491.88276952	291.718781936	-0.538335021675	-0.00923387687264
718.020357352	585.245878152	1679.2662355	376.0	-0.359851070547	-0.140565138444	-0.0244121463084	614.102794183	676.811572367	1673.22337798	382.309011428	1.32799036994	0.0227785655221
718.020357352	585.245878152	1679.2662355	376.0	-16.1148225509	-0.284401139415	-0.049392347936	631.329193936	466.182869276	1408.6554615	311.143398285	-1.81285860075	-0.0310953447812
718.020357352	585.245878152	1679.2662355	376.0	3.15192973562	0.0582000576809	0.010107686294	663.407842678	682.249047995	1732.19552732	386.538636648	2.65884726299	0.0456062995368
718.020357352	585.245878152	1679.2662355	376.0	-5.90303002278	-0.313830526535	-0.0545033912009	584.198941983	566.849842921	1580.13864546	429.089860556	-0.394783909584	-0.00677159364638
718.020357352	585.245878152	1679.2662355	376.0	10.7254787267	0.645544185804	0.112112571345	796.448545487	710.628283107	1859.37557836	352.298749765	7.0071690112	0.120191578237
718.020357352	585.245878152	1679.2662355	376.0	3.28597041264	0.173504247308	0.0301327279103	669.039502807	726.993966007	1734.44642715	338.412958339	4.03328776469	0.0691816083137
718.020357352	585.245878152	1679.2662355	376.0	1.35523852891	0.34957997566	0.0607120485689	849.551300206	525.90775777	1702.02429853	326.565240555	2.4253181625	0.0416006545884
718.020357352	585.245878152	1679.2662355	376.0	-12.9642398255	-0.181998358718	-0.031607912247	661.39048562	490.324147491	1461.56213343	309.847500315	-1.01264637857	-0.0173695776771
718.020357352	585.245878152	1679.2662355	376.0	5.20595870307	0.439069875377	0.0762538859634	737.419458187	722.643642754	1766.68814224	306.625041298	5.58622995957	0.0958186957044
718.020357352	585.245878152	1679.2662355	376.0	-10.8293698833	-0.234133409094	-0.0406622801484	610.16062193	574.830009102	1497.41228354	312.421652503	-0.455284915851	-0.00780934675559
718.020357352	585.245878152	1679.2662355	376.0	-7.27198652982	-0.36910242039	-0.0641025391437	585.436427161	507.452832136	1557.15022106	464.260961761	-1.19699302376	-0.0205316127574
718.020357352	585.245878152	1679.2662355	376.0	7.90744356841	0.846613718689	0.14703260137	893.378059588	613.991214745	1812.05326544	304.683991107	6.31853318499	0.108379642967
718.020357352	585.245878152	1679.2662355	376.0	-8.62345915525	-0.431133838928	-0.0748756232942	560.184810313	519.183723046	1534.45539758	455.086864218	-1.40259724026	-0.0240582717026
718.020357352	585.245878152	1679.2662355	376.0	0.915343685031	0.406781119258	0.070646252042	816.528161283	576.055825844	1694.63729295	302.053305818	2.98015656065	0.0511176082444
718.020357352	585.245878152	1679.2662355	376.0	8.9710316203	0.413351664178	0.0717873678669	748.623195457	688.620375175	1829.91374048	392.670169848	5.11946656405	0.0878124625051
718.020357352	585.245878152	1679.2662355	376.0	-2.97045171079	-0.20146383963	-0.034988509835	639.913867818	529.120295071	1629.38444288	460.350279993	-0.141121550367	-0.00242060978331
718.020357352	585.245878152	1679.2662355	376.0	5.20870742153	0.5051317165	0.0877269393019	862.29645435	547.76546846	1766.73430054	356.67237773	3.55730234452	0.0610171928734
718.020357352	585.245878152	1679.2662355	376.0	-14.5195558888	-0.361925846206	-0.0628561733598	593.549591258	492.594189684	1435.44423592	349.300454976	-1.75247716597	-0.030059642641
718.020357352	585.245878152	1679.2662355	376.0	-5.72405701514	-0.177857126342	-0.0308886985658	631.520595426	581.619536848	1583.14407875	370.003946474	0.129823685034	0.00222682135565
718.020357352	585.245878152	1679.2662355	376.0	-8.74010658613	-0.103275010278	-0.0179359170334	684.203460036	520.812769807	1532.49657666	327.480346814	-0.233467071404	-0.00400458098463
718.020357352	585.245878152	1679.2662355	376.0	11.4213832311	0.862505055489	0.149792472298	870.356127906	670.453986583	1871.06166773	330.251553242	7.64675042009	0.13116209983
718.020357352	585.245878152	1679.2662355	376.0	4.57223038079	0.31990866102	0.0555589894096	708.616402206	720.6971403	1756.0461565	326.732613992	4.83142142369	0.0828717225333
718.020357352	585.245878152	1679.2662355	376.0	-3.3964201062	-0.322290471887	-0.05597264187	574.318794811	590.212720994	1622.23129944	457.699783639	-0.0959202304161	-0.00164528697112
718.020357352	585.245878152	1679.2662355	376.0	-2.1950736959	0.0643891383185	0.0111825526777	782.191071494	512.360699706	1642.40510408	347.853332885	0.76284129756	0.0130847563904
718.020357352	585.245878152	1679.2662355	376.0	-1.61399435413	0.114948088485	0.0199631970275	725.891343286	605.211808612	1652.16297327	321.059821374	1.64133832077	0.0281533159652
718.020357352	585.245878152	1679.2662355	376.0	12.6264841831	0.781615846089	0.135744328949	884.093679874	605.497836909	1891.29852112	401.707004337	6.16726242623	0.105784947277
718.020357352	585.245878152	1679.2662355	376.0	12.8793563523	0.687703037992	0.119434358804	844.228991651	636.178260007	1895.54491808	415.137666421	6.10558541292	0.10472702252
718.020357352	585.245878152	1679.2662355	376.0	11.1808129255	0.644442516761	0.111921242925	807.375491747	686.550796682	1867.02185182	373.095563387	6.58991301161	0.113034528501
718.020357352	585.245878152	1679.2662355	376.0	11.4908071894	0.794605004115	0.138000174386	842.973521023	692.490834628	1872.22748082	336.763125171	7.63733909889	0.13100067065
718.020357352	585.245878152	1679.2662355	376.0	16.2004957954	0.803176730916	0.139488838297	864.194954792	652.84037992	1951.31569138	434.280356669	7.27378716507	0.124764788423
718.020357352	585.245878152	1679.2662355	376.0	2.75418181448	0.431557459256	0.0749491940354	850.176434025	543.079024236	1725.51628078	332.260822518	2.9893613351	0.0512754945986
718.020357352	585.245878152	1679.2662355	376.0	8.06429926253	0.486901729097	0.0845609116181	798.998444392	631.189044445	1814.68729015	384.499801313	4.59282889829	0.0787792263858
718.020357352	585.245878152	1679.2662355	376.0	13.5783287926	0.72399709831	0.125737599567	816.493557326	712.259633575	1907.28252626	378.529335364	7.72001751879	0.132418825365
718.020357352	585.245878152	1679.2662355	376.0	13.9229622783	0.678372767914	0.117813957609	814.181259817	690.976200326	1913.06984003	407.912379882	7.05152105651	0.120952333731
718.020357352	585.245878152	1679.2662355	376.0	1.13160229067	-0.307579652539	-0.0534177930773	556.714989769	698.129293615	1698.26885069	443.424567307	0.992664235979	0.0170268308058
718.020357352	585.245878152	1679.2662355	376.0	-9.62751168278	-0.381164223505	-0.0661973295424	582.500898862	504.749543411	1517.5946825	430.344240223	-1.39713137305	-0.023964517548
718.020357352	585.245878152	1679.2662355	376.0	17.2876825881	0.705529287929	0.122530268831	810.181021879	716.215614472	1969.57245211	443.175815756	7.90013070518	0.135508245372
718.020357352	585.245878152	1679.2662355	376.0	11.0459680389	0.645120498761	0.112038989017	844.173511792	618.460684723	1864.75744717	402.123250651	5.4822160691	0.0940345809451
718.020357352	585.245878152	1679.2662355	376.0	12.5704851672	0.547542039307	0.0950924000186	781.475905971	690.071946662	1890.35814856	418.810295924	6.15544637691	0.105582270616
718.020357352	585.245878152	1679.2662355	376.0	-5.86622027014	-0.23362580109	-0.0405741231487	629.19624235	523.603867989	1580.75677921	427.956668869	-0.455613418262	-0.00781498144531
718.020357352	585.245878152	1679.2662355	376.0	-5.0997031026	0.000437787208464	7.60311233872e-05	725.435891301	546.319740095	1593.62864319	321.873011796	0.465577338401	0.0079858891664
718.020357352	585.245878152	1679.2662355	376.0	-2.00078251185	-0.0156739758224	-0.00272212153915	762.719095369	451.820218017	1645.66777034	431.12845695	0.187153643025	0.00321018255617
718.020357352	585.245878152	1679.2662355	376.0	-13.2220020151	-0.463303220087	-0.0804625251975	577.013585451	453.116588537	1457.23362001	427.103446019	-2.48538447478	-0.04263095154
718.020357352	585.245878152	1679.2662355	376.0	1.86095923834	0.0481030282634	0.00835412092106	700.142991519	618.64805058	1710.51669565	391.725653551	1.705158554	0.0292480026414
718.020357352	585.245878152	1679.2662355	376.0	2.62232634567	-0.00774290123348	-0.00134472060324	631.221250555	711.569434351	1723.30207641	380.511391506	2.73526919224	0.0469171388035
718.020357352	585.245878152	1679.2662355	376.0	4.96756812801	0.45831233626	0.0795957513477	755.330405634	695.222370697	1762.6849298	312.132153472	5.19274673142	0.0890694122028
718.020357352	585.245878152	1679.2662355	376.0	-4.02591886995	0.0999299668257	0.0173549786082	753.836266431	561.892937351	1611.66033925	295.93113547	0.993966954265	0.0170491758879
718.020357352	585.245878152	1679.2662355	376.0	1.05583605511	0.224573332256	0.0390019680889	788.844643784	560.03000873	1696.99653388	348.121881366	1.99802651162	0.0342714667516
718.020357352	585.245878152	1679.2662355	376.0	4.22562107236	0.42884382915	0.0744779140588	834.503185775	561.399119822	1750.22566341	354.323357815	3.23143652102	0.0554277276333
718.020357352	585.245878152	1679.2662355	376.0	-4.07368155655	0.0887034053259	0.0154052458017	816.361021216	498.754439718	1610.85827658	295.742815648	0.75438812791	0.0129397620568
718.020357352	585.245878152	1679.2662355	376.0	-4.141548771	0.0748831155245	0.0130050565343	745.677154915	563.491454078	1609.71860537	300.549996373	0.885963208983	0.0151966245109
718.020357352	585.245878152	1679.2662355	376.0	-7.48877092936	-0.316257624953	-0.0549249088144	603.39331384	509.564841604	1553.50983383	440.551678389	-0.975708727568	-0.0167359987576
718.020357352	585.245878152	1679.2662355	376.0	-9.90110016999	-0.0536312671798	-0.00931421798885	737.830199258	448.273422427	1513.00040341	326.896781721	-0.553989958932	-0.00950240066779
718.020357352	585.245878152	1679.2662355	376.0	2.24791465555	0.138163061558	0.0239949742198	709.290670425	639.396598375	1717.01470732	368.327438517	2.43520550005	0.0417702487144
718.020357352	585.245878152	1679.2662355	376.0	-3.95020667213	-0.00687529135254	-0.00119404156869	742.153724661	499.338643852	1612.93174863	371.439380114	0.331001803626	0.00567756095413
718.020357352	585.245878152	1679.2662355	376.0	-6.21670126767	-0.0821619092532	-0.0142691749311	704.349321434	497.51938115	1574.87127015	373.00256757	-0.100242590901	-0.00171942694512
718.020357352	585.245878152	1679.2662355	376.0	-6.73869657374	0.0581760465261	0.0101035162428	782.003638056	499.798158882	1566.10557923	284.30378229	0.301791746598	0.00517653081642
[truncated: 1 more rows]
