# Supplementary material for: Optimization of nutritional strategies using a mechanistic computational model in prediabetes: Application to the J-DOIT1 study data
Source: PLoS One. 2023 Nov 30;18(11):e0287069. doi: 10.1371/journal.pone.0287069 (PMC10688723; doi:10.1371/journal.pone.0287069)
Supplement: S1 File — (ZIP) [file pone.0287069.s011.zip › improved_intervention_T0712049.csv]

baseline_carb	baseline_fat	baseline_kcal	baseline_protein	diet_change_percent	hba1c_change	hba1c_percent_change	random_carb_kcal	random_fat_kcal	random_total_kcal	random_protein_kcal	weight_change	weight_percent_change
906.531589176	1248.96246366	2531.49405284	376.0	-3.48707075579	-0.198745646108	-0.0371487188986	790.559773453	1324.17641717	2443.21906403	328.482873407	-1.94018365617	-0.0305060323298
906.531589176	1248.96246366	2531.49405284	376.0	2.93989627366	0.0893465264328	0.0167002853145	772.115920969	1541.35990211	2605.91735216	292.44152908	1.7293402424	0.0271908843144
906.531589176	1248.96246366	2531.49405284	376.0	-3.80562308928	-0.255063284345	-0.0476753802514	783.654269363	1247.46224522	2435.15493066	404.038416071	-1.98786180425	-0.0312556887461
906.531589176	1248.96246366	2531.49405284	376.0	2.75558460151	0.115279815133	0.0215476289967	822.015724569	1450.60712304	2601.25151314	328.628665532	0.732482083823	0.0115170138966
906.531589176	1248.96246366	2531.49405284	376.0	0.0400821057082	-0.0808569860009	-0.0151134553273	807.68425529	1370.44959557	2532.50872896	354.374878101	-0.988652225833	-0.0155448463181
906.531589176	1248.96246366	2531.49405284	376.0	4.67690479582	0.272431671867	0.0509218078257	1029.79813982	1233.23268109	2649.8896196	386.858798689	-0.0264691756791	-0.000416182007533
906.531589176	1248.96246366	2531.49405284	376.0	0.583347624416	-0.0180730743523	-0.00337814473874	809.316697345	1396.89469449	2546.26146325	340.050071416	-0.532541276626	-0.00837329051299
906.531589176	1248.96246366	2531.49405284	376.0	-0.0601762881666	0.0222674321318	0.00416213684706	840.115134584	1367.37356839	2529.97069368	322.481990707	-0.702985403945	-0.0110532296218
906.531589176	1248.96246366	2531.49405284	376.0	-14.1198052002	-0.468717581265	-0.0876107628533	749.39441526	1073.50877266	2174.05202392	351.148836001	-3.7056585003	-0.0582650707594
906.531589176	1248.96246366	2531.49405284	376.0	-6.10477590553	-0.34487798363	-0.0644631745102	757.309133951	1182.53865559	2376.95201385	437.104224305	-2.40592305643	-0.0378289788747
906.531589176	1248.96246366	2531.49405284	376.0	-18.2086473087	-0.823852820047	-0.153991181317	713.820087976	952.476568934	2070.54322911	404.246572203	-5.37751648328	-0.0845521459635
906.531589176	1248.96246366	2531.49405284	376.0	1.01130961097	0.0671183867605	0.0125454928524	824.241619823	1414.78587036	2557.09529549	318.067805306	-0.0302069493745	-0.00047495203419
906.531589176	1248.96246366	2531.49405284	376.0	-7.8819188952	-0.317467031367	-0.0593396320313	772.753729857	1176.11934493	2331.96374475	383.090669968	-2.5741803105	-0.040474533184
906.531589176	1248.96246366	2531.49405284	376.0	4.48012084223	-0.0607506934976	-0.0113552698126	725.767281536	1539.82191432	2644.90804552	379.318849661	1.24445105686	0.0195668405167
906.531589176	1248.96246366	2531.49405284	376.0	-4.47114474562	-0.116412549535	-0.0217593550532	860.101766249	1269.31035648	2418.30728951	288.895166778	-2.13428787814	-0.0335579855054
906.531589176	1248.96246366	2531.49405284	376.0	-11.4002746948	-0.278538522578	-0.0520632752483	870.267952162	1063.14833472	2242.89677693	309.480490051	-3.12718407084	-0.0491695608622
906.531589176	1248.96246366	2531.49405284	376.0	-1.63131212742	-0.408717413782	-0.076395778277	1049.39481699	1119.38311705	2490.19748335	321.419549299	-1.88422529831	-0.0296261839357
906.531589176	1248.96246366	2531.49405284	376.0	1.09031539921	-0.0624227342147	-0.0116678007878	724.559839763	1530.2163985	2559.09532232	304.319084065	0.723217676206	0.0113713471101
906.531589176	1248.96246366	2531.49405284	376.0	-10.9299873421	-0.439150850744	-0.0820842711671	704.895839975	1172.6808445	2254.80207329	377.225388816	-3.06997928881	-0.0482701146039
906.531589176	1248.96246366	2531.49405284	376.0	-0.847960549504	-0.00293243530825	-0.000548118749205	1007.35476098	1179.65646188	2510.02798195	323.016759099	-1.5102616932	-0.0237462530378
906.531589176	1248.96246366	2531.49405284	376.0	14.7352674534	0.76111488654	0.142264464774	1115.17048797	1348.01893503	2904.51647209	441.327049084	4.02915097225	0.0633514303812
906.531589176	1248.96246366	2531.49405284	376.0	10.6078010072	0.674901484289	0.126149810147	1016.78447399	1495.64709476	2800.02990447	287.598335719	5.04550364228	0.0793318182748
906.531589176	1248.96246366	2531.49405284	376.0	-11.7325501677	-0.582307823034	-0.108842583745	886.654747424	942.115999837	2234.48524309	405.714495834	-3.62846054958	-0.0570512665028
906.531589176	1248.96246366	2531.49405284	376.0	8.15536304724	0.691352766653	0.129224816197	1091.46196311	1324.10811033	2737.94658336	322.376509926	2.69159701824	0.042320707834
906.531589176	1248.96246366	2531.49405284	376.0	-9.81578563955	-0.449087132737	-0.0839415201378	688.914670736	1200.29149803	2283.00802313	393.801854365	-2.8948507144	-0.0455165206666
906.531589176	1248.96246366	2531.49405284	376.0	-3.27933896775	-0.192215230557	-0.035928080478	829.925521982	1237.79376984	2448.47778189	380.758490075	-1.90933956744	-0.0300210623812
906.531589176	1248.96246366	2531.49405284	376.0	-4.99067665779	-0.245929228886	-0.0459680801657	769.498543889	1293.33727423	2405.15537005	342.319551926	-2.11405563118	-0.0332398684147
906.531589176	1248.96246366	2531.49405284	376.0	-1.20964580304	-0.0191062471749	-0.00357126115419	1041.20238364	1149.61850618	2500.87194127	310.051051443	-1.58410027371	-0.0249072370081
906.531589176	1248.96246366	2531.49405284	376.0	-6.51570819901	-0.216012587717	-0.0403761846199	908.653648343	1097.73937108	2366.54928728	360.156267849	-2.38475695212	-0.0374961784925
906.531589176	1248.96246366	2531.49405284	376.0	-3.73542620043	-0.199925223448	-0.0373692006444	812.987135188	1260.93899411	2436.93196072	363.005831421	-1.9590740151	-0.0308030505519
906.531589176	1248.96246366	2531.49405284	376.0	1.8439885272	0.388574243196	0.0726306996628	1019.79602345	1268.65713612	2578.17451274	289.721353163	0.103467644836	0.00162684976157
906.531589176	1248.96246366	2531.49405284	376.0	-4.01986773469	-0.482209076601	-0.0901325376825	1000.61836647	975.991665708	2429.7313402	453.121308023	-2.42491761966	-0.0381276355293
906.531589176	1248.96246366	2531.49405284	376.0	-0.411812232545	0.103978430383	0.0194352206324	885.737429492	1335.51731547	2521.06905066	299.814305699	-0.713205467403	-0.0112139224434
906.531589176	1248.96246366	2531.49405284	376.0	-3.28585757138	-0.346880322112	-0.0648374433855	1115.9027234	1030.39419004	2448.31276383	302.015850386	-2.0580572797	-0.0323593911903
906.531589176	1248.96246366	2531.49405284	376.0	9.68447735719	0.761979655408	0.142426103815	1100.74823724	1364.94146884	2776.65602118	310.966315092	3.72285105167	0.0585353938941
906.531589176	1248.96246366	2531.49405284	376.0	-4.30733407355	-0.322213180665	-0.0602267627411	714.628428897	1341.38501263	2422.45414693	366.440705398	-2.00759570046	-0.0315659701331
906.531589176	1248.96246366	2531.49405284	376.0	8.26232588601	0.440149426989	0.0822709209325	903.145886152	1546.03013232	2740.65434127	291.47832279	4.15442337161	0.065321122195
906.531589176	1248.96246366	2531.49405284	376.0	-10.7476024592	-0.494938255464	-0.0925118234512	745.440919888	1074.59597038	2259.41913576	439.382245487	-3.36118841313	-0.0528488744203
906.531589176	1248.96246366	2531.49405284	376.0	1.88454464699	-0.114946651138	-0.0214853553528	996.118606711	1168.51323251	2579.2011885	414.569349278	-1.33098292241	-0.0209274044403
906.531589176	1248.96246366	2531.49405284	376.0	-14.0128725623	-0.630574709338	-0.117864431652	782.552304068	971.432317758	2176.75901729	422.774395463	-4.19825286459	-0.0660102651665
906.531589176	1248.96246366	2531.49405284	376.0	-2.65494358359	-0.406863715029	-0.0760492925287	1063.89296626	1045.80308737	2464.28431391	354.588260282	-2.15321944633	-0.0338556516719
906.531589176	1248.96246366	2531.49405284	376.0	-1.5402036866	-0.235181516863	-0.0439591620305	939.601596542	1086.88648628	2492.50388811	466.015805287	-1.84938099152	-0.0290783174768
906.531589176	1248.96246366	2531.49405284	376.0	-15.3090752282	-0.400524924672	-0.0748644719014	885.059028697	972.456263752	2143.94572389	286.430431439	-3.89260727823	-0.0612045169533
906.531589176	1248.96246366	2531.49405284	376.0	-5.08494986792	-0.398886793983	-0.0745582792491	1069.16453519	938.242072689	2402.76884934	395.362241462	-2.50766450029	-0.0394286871114
906.531589176	1248.96246366	2531.49405284	376.0	-12.7865304095	-0.435991380216	-0.0814937159282	728.080975443	1127.84485207	2207.80379595	351.877968445	-3.38661533146	-0.0532486687337
906.531589176	1248.96246366	2531.49405284	376.0	18.526842342	0.8475679502	0.158423915925	1104.54991477	1488.9785442	3000.4999649	406.97150593	6.92448529483	0.10887555495
906.531589176	1248.96246366	2531.49405284	376.0	17.7652806102	0.751611739385	0.140488175586	1049.317265	1525.55207067	2981.22107495	406.35173928	6.74388567974	0.106035938361
906.531589176	1248.96246366	2531.49405284	376.0	8.65610018078	0.504903980415	0.0943745757784	952.738851951	1477.821472	2750.62271412	320.062390165	3.6019895342	0.0566350555692
906.531589176	1248.96246366	2531.49405284	376.0	-8.38064945504	-0.283747508908	-0.0530369175529	761.538018229	1235.19673817	2319.33841029	322.603653891	-2.58570175385	-0.0406556879536
906.531589176	1248.96246366	2531.49405284	376.0	4.64815598567	-0.297246606644	-0.0555601133914	1033.70560126	1146.46613056	2649.16184518	468.990113359	-1.14219998459	-0.0179591192545
906.531589176	1248.96246366	2531.49405284	376.0	-7.63768273756	-0.332214516976	-0.0620961713974	705.302883415	1334.53071974	2338.14656856	298.3129654	-2.48726877894	-0.0391079996689
906.531589176	1248.96246366	2531.49405284	376.0	-10.5445611659	-0.529933522682	-0.0990529948938	947.711535094	976.302625841	2264.55911402	340.544953087	-3.21648799222	-0.0505737105696
906.531589176	1248.96246366	2531.49405284	376.0	2.08497235981	0.318193691994	0.0594754564474	1010.92537875	1258.84358818	2584.27500413	314.506037195	-0.124332580539	-0.00195491478835
906.531589176	1248.96246366	2531.49405284	376.0	-13.6672161936	-0.51573482649	-0.0963990329888	798.269177727	1004.14696919	2185.50928771	383.09314079	-3.82070737773	-0.0600740153732
906.531589176	1248.96246366	2531.49405284	376.0	-2.46480245966	-0.465639732313	-0.0870354639838	1013.32257978	1026.3349481	2469.09772515	429.440197276	-2.14162665414	-0.0336733750651
906.531589176	1248.96246366	2531.49405284	376.0	7.01404595328	0.0104211287917	0.0019478745405	793.573383844	1452.05622184	2709.05420901	463.424603322	0.736333571162	0.0115775718736
906.531589176	1248.96246366	2531.49405284	376.0	-13.9579907839	-0.492507723406	-0.0920575183936	886.158582183	957.788729395	2178.14834624	334.201034666	-3.75690005603	-0.0590707555979
906.531589176	1248.96246366	2531.49405284	376.0	-16.194571621	-0.442122709353	-0.0826397587575	776.989652472	1045.40338685	2121.52943537	299.13639605	-4.02756114378	-0.0633264330783
906.531589176	1248.96246366	2531.49405284	376.0	14.0674940878	0.756239851463	0.141353243264	1055.38890999	1499.42995011	2887.61182905	332.792968949	6.02275659737	0.0946974307762
906.531589176	1248.96246366	2531.49405284	376.0	-3.87168860429	-0.384030386572	-0.0717813806676	694.510310773	1296.50772497	2433.48248607	442.464450326	-2.03066381003	-0.0319286762584
906.531589176	1248.96246366	2531.49405284	376.0	-2.31170145753	-0.460222454775	-0.0860228887431	1012.39313468	1070.52914142	2472.97346792	390.051191812	-2.06476446419	-0.0324648500658
906.531589176	1248.96246366	2531.49405284	376.0	1.28999303564	-0.238988743911	-0.0446707932545	771.431188189	1333.81574192	2564.15014981	458.903219702	-1.39225211557	-0.0218907565342
906.531589176	1248.96246366	2531.49405284	376.0	-1.58949706927	-0.0154267187165	-0.00288349882551	793.550298353	1414.18030923	2491.25602906	283.525421473	-0.700637716502	-0.0110163162972
906.531589176	1248.96246366	2531.49405284	376.0	-9.83790636981	-0.324653073976	-0.0606828175656	894.892369545	1028.79637619	2282.44803816	358.759292426	-2.94551253467	-0.0463130901677
906.531589176	1248.96246366	2531.49405284	376.0	-11.6646030727	-0.513571585403	-0.0959946888604	953.551880905	989.948277648	2236.20531976	292.70516121	-3.36679040679	-0.0529369560816
906.531589176	1248.96246366	2531.49405284	376.0	-13.0425804237	-0.55799683741	-0.104298474282	731.850442076	1052.53376331	2201.32190507	416.937699689	-3.79184411451	-0.0596201904797
906.531589176	1248.96246366	2531.49405284	376.0	1.74894715043	0.227555152041	0.0425336732787	970.725906175	1278.66955595	2575.76854594	326.373083811	-0.339521994845	-0.00533839614537
906.531589176	1248.96246366	2531.49405284	376.0	-8.35158022435	-0.550158882424	-0.102833435967	933.226201014	960.370946539	2320.07429614	426.477148584	-3.04835288604	-0.0479300768245
906.531589176	1248.96246366	2531.49405284	376.0	-7.87987103171	-0.157311821577	-0.0294040787994	875.157398484	1170.51956903	2332.0155863	286.338618783	-2.58811070027	-0.0406935644696
906.531589176	1248.96246366	2531.49405284	376.0	-1.71215821501	-0.237281287334	-0.0443516424923	774.193624361	1314.32737543	2488.15086945	399.629869658	-1.70498511236	-0.0268079420182
906.531589176	1248.96246366	2531.49405284	376.0	-2.0362394474	-0.411420972252	-0.0769011163088	1058.39622715	957.221187123	2479.94677232	464.329358045	-2.18589894382	-0.0343694802487
906.531589176	1248.96246366	2531.49405284	376.0	7.39030062407	0.357216996629	0.0667695320802	904.217057339	1461.66105917	2718.57907362	352.700957111	2.48915681165	0.0391376857178
906.531589176	1248.96246366	2531.49405284	376.0	-6.56287303639	-0.425513785123	-0.0795352869388	1049.78415506	1023.50521841	2365.35531222	292.065938748	-2.71195880467	-0.0426408617086
906.531589176	1248.96246366	2531.49405284	376.0	-21.223869498	-0.718397404286	-0.134279888652	706.660236726	989.325237767	1994.21305871	298.227584219	-5.40239911774	-0.0849433823544
906.531589176	1248.96246366	2531.49405284	376.0	17.2690317007	0.7912774246	0.147902322355	1058.72622213	1559.37689783	2968.65856332	350.555443363	7.5275347024	0.118357463874
906.531589176	1248.96246366	2531.49405284	376.0	-11.7422846982	-0.496685180643	-0.092838351522	721.484906473	1100.78383793	2234.23881403	411.970069628	-3.41452895948	-0.053687562256
906.531589176	1248.96246366	2531.49405284	376.0	-4.83870831635	-0.305875628715	-0.057173014713	721.314086777	1346.08397993	2409.00243957	341.60437287	-2.08328383517	-0.0327560351442
906.531589176	1248.96246366	2531.49405284	376.0	-17.5552131243	-0.516449795112	-0.0965326719835	772.747218407	1011.26846557	2087.08487663	303.069192649	-4.38630819255	-0.0689671099458
906.531589176	1248.96246366	2531.49405284	376.0	-3.22340536861	-0.169484317869	-0.0316793117512	888.442498383	1172.5553123	2449.89373763	388.89592695	-1.9259047358	-0.0302815210032
906.531589176	1248.96246366	2531.49405284	376.0	-10.0206283912	-0.315821762906	-0.059032105216	815.763902579	1105.07049433	2277.82244106	356.988044148	-2.91970900347	-0.0459073742684
906.531589176	1248.96246366	2531.49405284	376.0	10.0495881157	0.774742538291	0.1448116894	1087.12485226	1411.77481924	2785.89877832	286.999106823	4.42559824595	0.0695848780809
906.531589176	1248.96246366	2531.49405284	376.0	-3.55828773231	-0.0586285409078	-0.0109586057771	920.788796462	1230.70568722	2441.41621051	289.921726826	-1.99282499628	-0.0313337263565
906.531589176	1248.96246366	2531.49405284	376.0	5.94625489677	0.210912106252	0.0394228235985	1076.22482614	1177.75532426	2682.02314191	428.042991508	-0.173610087022	-0.0027297183494
906.531589176	1248.96246366	2531.49405284	376.0	8.9634291663	0.220734352493	0.0412587574753	828.668036474	1531.52125693	2758.40272911	398.213435702	2.88266224505	0.0453248780668
906.531589176	1248.96246366	2531.49405284	376.0	-15.0939631016	-0.4928807295	-0.0921272391589	795.886405306	1010.22462675	2149.39127458	343.280242519	-3.96275928245	-0.0623075358876
906.531589176	1248.96246366	2531.49405284	376.0	-10.1567414811	-0.361476178031	-0.0675656407534	769.499407831	1132.60460884	2274.37674628	372.272729607	-2.95343861648	-0.0464377140956
906.531589176	1248.96246366	2531.49405284	376.0	-9.43363818084	-0.527501576083	-0.098598425436	954.836922417	975.62688322	2292.68206332	362.218257684	-3.06982113957	-0.0482676279807
906.531589176	1248.96246366	2531.49405284	376.0	6.38504751369	0.166472131041	0.0311162861758	1020.18696443	1221.66280912	2693.13115091	451.281377366	-0.18030755101	-0.00283502438694
906.531589176	1248.96246366	2531.49405284	376.0	3.39410631475	0.442616547143	0.0827320648865	1020.13150668	1294.37677569	2617.41565234	302.90736997	0.699615525217	0.0110002441072
906.531589176	1248.96246366	2531.49405284	376.0	-7.17919859034	-0.298950021285	-0.0558785086514	855.199522305	1085.83860367	2349.75306748	408.714941509	-2.5676205835	-0.0403713928223
906.531589176	1248.96246366	2531.49405284	376.0	7.94077165578	0.412502746699	0.0771033171401	919.390445639	1473.50528567	2732.51421505	339.61848374	2.97834767828	0.0468293660107
906.531589176	1248.96246366	2531.49405284	376.0	-1.0886426129	-0.194196645013	-0.0362984383201	790.565396719	1337.67680825	2503.93512983	375.692924861	-1.58761918892	-0.0249625658635
906.531589176	1248.96246366	2531.49405284	376.0	7.92330735428	0.186852938573	0.0349257829108	909.172119469	1358.66619495	2732.0721073	464.233792876	0.707100478508	0.011117932052
906.531589176	1248.96246366	2531.49405284	376.0	1.5589188338	-0.431482210836	-0.08065088053	1041.10354556	1066.07761859	2570.9579904	463.776826256	-1.68268149601	-0.0264572562265
906.531589176	1248.96246366	2531.49405284	376.0	-1.09487821729	0.102462438769	0.0191518577137	1010.0049927	1196.54790821	2503.77727588	297.224374965	-1.35346840965	-0.0212809498373
906.531589176	1248.96246366	2531.49405284	376.0	5.48006840734	0.435751399278	0.0814488596781	1008.07803539	1316.80595663	2670.22165866	345.33766664	1.13428199606	0.0178346225795
906.531589176	1248.96246366	2531.49405284	376.0	10.3771257008	0.432544619585	0.0808494616047	906.459549521	1535.58456824	2794.19037281	352.146255041	4.2080059975	0.0661636163129
906.531589176	1248.96246366	2531.49405284	376.0	7.18706764736	0.0856935860632	0.0160174927221	773.77622613	1548.27105165	2713.4342429	391.386965123	2.28740294104	0.0359654550477
906.531589176	1248.96246366	2531.49405284	376.0	12.9061424175	0.767339006985	0.143427851773	1077.00685553	1443.17819097	2858.21228058	338.027234087	5.1531873385	0.0810249581525
906.531589176	1248.96246366	2531.49405284	376.0	-11.7532135025	-0.269703694048	-0.0504119054295	834.237826822	1104.40622863	2233.962152	295.31809655	-3.16029874144	-0.0496902317836
906.531589176	1248.96246366	2531.49405284	376.0	-13.5164259987	-0.371442832241	-0.0694285667741	845.992148677	1025.27227077	2189.32653252	318.062113072	-3.5410971309	-0.0556776278444
906.531589176	1248.96246366	2531.49405284	376.0	7.37632247082	0.294265693168	0.0550029333025	852.45351076	1533.03201573	2718.2252175	332.739691007	3.11525226262	0.0489819538148
906.531589176	1248.96246366	2531.49405284	376.0	-1.96505523368	-0.428716489075	-0.0801339231917	1045.27033534	1043.06895903	2481.74879646	393.409502093	-2.05812989299	-0.0323605329087
906.531589176	1248.96246366	2531.49405284	376.0	13.2859140235	0.461571010454	0.086274955225	938.733761356	1484.96057686	2867.82617621	444.13183799	3.90631700775	0.0614200787383
906.531589176	1248.96246366	2531.49405284	376.0	-9.07039230572	-0.474774936267	-0.0887429787415	889.921408396	976.634465991	2301.87761105	435.32173666	-3.10883864095	-0.0488811107067
906.531589176	1248.96246366	2531.49405284	376.0	1.99547261597	-0.355603938884	-0.0664680259596	1107.53768838	1071.59173962	2582.00932343	402.879895436	-1.1787699355	-0.0185341184826
906.531589176	1248.96246366	2531.49405284	376.0	1.86947464389	-0.0161979907888	-0.00302766182969	742.520879078	1525.50651389	2578.81969226	310.792299298	0.949947123902	0.0149362755331
906.531589176	1248.96246366	2531.49405284	376.0	18.6235717999	0.806220477286	0.150695416315	1091.91772711	1466.76114072	3002.94866537	444.269797545	6.28259503621	0.098782940821
906.531589176	1248.96246366	2531.49405284	376.0	-0.577155589065	-0.0476011974096	-0.00889742007655	898.954941501	1269.70783087	2516.88339342	348.220621048	-1.4265889223	-0.0224306434324
906.531589176	1248.96246366	2531.49405284	376.0	-6.842718975	-0.285056161799	-0.0532815255698	811.271828812	1149.33261032	2358.27102893	397.666589798	-2.4532531953	-0.0385731634482
906.531589176	1248.96246366	2531.49405284	376.0	-0.501306004025	-0.231770320078	-0.0433215551547	710.728863628	1446.85855869	2518.80352116	361.216098843	-0.966042294913	-0.0151893442596
906.531589176	1248.96246366	2531.49405284	376.0	11.2055697347	0.562733300809	0.105183794544	1044.07382328	1338.66905059	2815.16238426	432.419510389	2.51334580623	0.0395180158212
906.531589176	1248.96246366	2531.49405284	376.0	-0.0587783010198	-0.00464725698883	-0.000868646166137	792.681658746	1427.1355593	2530.00608364	310.188865595	-0.322099827168	-0.00506446269133
906.531589176	1248.96246366	2531.49405284	376.0	3.02050644698	-0.00278321803168	-0.000520227669473	877.957083047	1318.17499359	2607.95799391	411.825917264	-0.692668219611	-0.0108910097423
906.531589176	1248.96246366	2531.49405284	376.0	-7.0571067323	-0.360316305498	-0.0673488421492	763.167894946	1154.37942094	2352.8438156	435.296499715	-2.57353255672	-0.0404643483761
906.531589176	1248.96246366	2531.49405284	376.0	13.9724265831	0.822049819179	0.153654171809	1095.72110112	1463.52938182	2885.20520082	325.954717888	5.92110985447	0.0930992115482
906.531589176	1248.96246366	2531.49405284	376.0	-8.73224546947	-0.483172009196	-0.0903125250834	1001.31246774	956.879064703	2310.4377781	352.246245651	-2.97796407563	-0.0468233345225
906.531589176	1248.96246366	2531.49405284	376.0	-9.1624309368	-0.46552554773	-0.087014121071	746.108628531	1094.43767671	2299.54765857	459.001353336	-3.10181234083	-0.0487706342898
906.531589176	1248.96246366	2531.49405284	376.0	-3.98468019954	-0.0749386976111	-0.0140072331983	955.828389904	1185.85516739	2430.62211056	288.938553264	-2.10994117335	-0.0331751756817
906.531589176	1248.96246366	2531.49405284	376.0	0.0353618588125	0.0284723169506	0.00532192840199	1043.61673676	1159.84372547	2532.38923619	328.928773954	-1.31111024	-0.0206149408805
906.531589176	1248.96246366	2531.49405284	376.0	11.8311978919	0.415699672591	0.0777008733816	939.904154519	1440.38850362	2831.00012385	450.707465705	2.94370526408	0.0462846739635
906.531589176	1248.96246366	2531.49405284	376.0	-16.4883796555	-0.647421500011	-0.121013364488	740.295036287	998.15532078	2114.09170245	375.64134538	-4.51007024059	-0.0709130540973
906.531589176	1248.96246366	2531.49405284	376.0	3.36725252068	-0.160261686158	-0.0299554553566	742.153921455	1440.69260665	2616.73585014	433.889322034	-0.373085574256	-0.00586612538138
906.531589176	1248.96246366	2531.49405284	376.0	-8.85534289766	-0.214373193211	-0.0400697557403	911.646553493	1081.9586014	2307.32157402	313.716419131	-2.72279572814	-0.0428112535871
906.531589176	1248.96246366	2531.49405284	376.0	6.52629173125	0.29393336654	0.0549408161757	907.633061884	1410.7571878	2696.70673988	378.316490195	1.51544480613	0.0238277485241
906.531589176	1248.96246366	2531.49405284	376.0	-2.36085209657	-0.032880543909	-0.00614589605776	951.532917927	1214.6024769	2471.72922241	305.59382759	-1.77806234431	-0.0279569550993
906.531589176	1248.96246366	2531.49405284	376.0	-9.84772415562	-0.518376610353	-0.096892824365	933.138009544	988.222375253	2282.1995015	360.839116699	-3.09483944333	-0.0486609975366
906.531589176	1248.96246366	2531.49405284	376.0	1.96838959055	0.473511796517	0.0885068778536	1091.7059446	1205.55854969	2581.32371826	284.05922396	0.0315137816728	0.000495499711836
906.531589176	1248.96246366	2531.49405284	376.0	-8.0116849664	-0.377600536845	-0.0705795395972	700.36320748	1269.78483363	2328.67872438	358.530683267	-2.51966380699	-0.0396173554558
906.531589176	1248.96246366	2531.49405284	376.0	7.27819479215	0.178615845728	0.0333861393885	938.093936252	1316.17790887	2715.74112115	461.469276027	0.325817389822	0.0051229149343
906.531589176	1248.96246366	2531.49405284	376.0	4.31818760827	0.383047216263	0.0715976105164	940.747029654	1395.45456771	2640.80871533	304.607117963	1.48055194903	0.0232791186955
906.531589176	1248.96246366	2531.49405284	376.0	15.6419973591	0.766776424944	0.143322696251	1096.15032687	1399.37204194	2927.47028572	431.947916912	4.80111257344	0.0754891914062
906.531589176	1248.96246366	2531.49405284	376.0	-13.7928058762	-0.62400941133	-0.116637273146	808.892264611	950.72670026	2182.32999236	422.711027489	-4.16913707701	-0.0655524697642
906.531589176	1248.96246366	2531.49405284	376.0	-7.03761378449	-0.32629031281	-0.0609888435159	704.88065626	1353.51119127	2353.33727842	294.945430889	-2.41667303486	-0.0379980036928
906.531589176	1248.96246366	2531.49405284	376.0	-16.1533987856	-0.581341413342	-0.108661946419	696.27037557	1073.11629642	2122.57172325	353.185051256	-4.17626703188	-0.0656645759729
906.531589176	1248.96246366	2531.49405284	376.0	-3.59018131031	-0.217962831192	-0.0407407161106	887.339196476	1128.06883955	2440.60882648	425.200790457	-2.03418940482	-0.0319841101387
906.531589176	1248.96246366	2531.49405284	376.0	-8.27836284983	-0.260922564605	-0.0487705728234	881.388305642	1081.76526116	2321.92778962	358.774222817	-2.65452844631	-0.0417378686527
906.531589176	1248.96246366	2531.49405284	376.0	-16.0024688173	-0.563246881678	-0.105279790968	715.139014572	1059.66581862	2126.39250642	351.587673227	-4.15097621266	-0.0652669215827
906.531589176	1248.96246366	2531.49405284	376.0	-6.16124225129	-0.42654976416	-0.0797289278803	692.014936495	1231.1091748	2375.52257166	452.398460366	-2.42540929806	-0.0381353663216
906.531589176	1248.96246366	2531.49405284	376.0	-0.36217882203	-0.0957314716184	-0.0178937330128	837.182816172	1324.4176103	2522.32551749	360.725091028	-1.32389237892	-0.0208159179076
906.531589176	1248.96246366	2531.49405284	376.0	6.75893618753	0.67828337159	0.126781938615	1078.9359401	1333.08998464	2702.59612046	290.570195715	2.52761385364	0.0397423561893
906.531589176	1248.96246366	2531.49405284	376.0	2.41766553498	0.263733983634	0.0492960717074	967.250995887	1296.73951146	2592.69711207	328.706604723	-0.0331794679951	-0.00052168974835
906.531589176	1248.96246366	2531.49405284	376.0	5.66097997427	-0.14616270294	-0.0273201313906	717.118490208	1499.88613092	2674.80142422	457.796803086	0.487182257904	0.00766009839471
906.531589176	1248.96246366	2531.49405284	376.0	-19.9466780569	-0.662545333478	-0.123840249248	693.104856752	1027.93132105	2026.54508409	305.508906285	-4.99664535345	-0.0785636061863
906.531589176	1248.96246366	2531.49405284	376.0	5.21641770988	0.439266717273	0.0821059284623	966.676284556	1385.21335847	2663.54735693	311.657713906	1.74431454858	0.0274263293801
906.531589176	1248.96246366	2531.49405284	376.0	1.55921389087	-0.360830835802	-0.0674450160378	1099.5507418	1021.13070149	2570.96545975	450.284016468	-1.67547918902	-0.026344012406
906.531589176	1248.96246366	2531.49405284	376.0	-7.80003774598	-0.295958072028	-0.0553192657996	730.768475374	1307.91564581	2334.03656118	295.352439989	-2.52056145792	-0.0396314694641
906.531589176	1248.96246366	2531.49405284	376.0	5.82086978237	0.404505436906	0.0756084928796	921.732936567	1453.56438447	2678.8490252	303.551704166	2.42804126572	0.038176749461
906.531589176	1248.96246366	2531.49405284	376.0	-2.58588268204	-0.344287268676	-0.0643527605001	690.604296991	1406.32034241	2466.03258653	369.10794713	-1.76892234467	-0.027813244413
906.531589176	1248.96246366	2531.49405284	376.0	10.7357850408	0.341855777833	0.0638982762305	913.962036627	1438.39236574	2803.26981267	450.915410302	2.44376061559	0.0384239090502
906.531589176	1248.96246366	2531.49405284	376.0	-0.70066230186	-0.328849949377	-0.0614672802574	1127.22972739	1003.08003848	2513.75682833	383.447062459	-1.82218212964	-0.0286506624157
906.531589176	1248.96246366	2531.49405284	376.0	0.522433499319	-0.335511823441	-0.0627124903627	1120.88706157	1006.8602073	2544.7194258	416.972156931	-1.71995089344	-0.0270432530415
906.531589176	1248.96246366	2531.49405284	376.0	-9.48251745864	-0.563009078455	-0.105235341767	891.696778518	956.5761541	2291.44468731	443.171754693	-3.30319341498	-0.0519370033802
906.531589176	1248.96246366	2531.49405284	376.0	-6.04649609931	-0.37717223596	-0.070499483357	1087.50121461	948.436862081	2378.42736368	342.489286986	-2.61674180416	-0.0411437390592
906.531589176	1248.96246366	2531.49405284	376.0	8.85729498922	0.418721580067	0.0782657159004	903.724346354	1522.93947677	2755.71594873	329.052125607	3.7850650926	0.0595136020849
906.531589176	1248.96246366	2531.49405284	376.0	3.49488116328	0.038068752351	0.00711565464506	987.024919348	1218.43408726	2619.96676164	414.507755032	-0.820395180523	-0.0128992952912
906.531589176	1248.96246366	2531.49405284	376.0	2.62931758526	0.13095213734	0.0244770350167	798.4764121	1509.11075371	2598.05507114	290.46790533	1.45019190664	0.0228017595384
906.531589176	1248.96246366	2531.49405284	376.0	6.68104123335	0.142148042045	0.0265697274851	874.605913692	1387.09954591	2700.62421432	438.918754721	0.648857562167	0.0102021629272
906.531589176	1248.96246366	2531.49405284	376.0	1.2917207683	0.279768104271	0.052293103602	968.952354512	1295.5799641	2564.19388726	299.661568654	-0.157954011295	-0.00248355363672
906.531589176	1248.96246366	2531.49405284	376.0	-4.08995591648	-0.247876391894	-0.046332035868	842.289849401	1150.88407082	2427.95706205	434.783141821	-2.11235003861	-0.0332130509216
906.531589176	1248.96246366	2531.49405284	376.0	3.27646565904	-0.344751649755	-0.0644395607018	1112.22736125	1119.86038964	2614.43758614	382.349835253	-0.545779395413	-0.00858143703479
906.531589176	1248.96246366	2531.49405284	376.0	10.2440895419	0.74634365696	0.139503487282	1087.73939954	1382.9358164	2790.82257036	320.147354423	3.92220259264	0.0616698520856
906.531589176	1248.96246366	2531.49405284	376.0	-5.7718396289	-0.228306622222	-0.0426741349947	829.381982665	1182.07427227	2385.38027589	373.924020957	-2.25205514401	-0.0354096720757
906.531589176	1248.96246366	2531.49405284	376.0	13.4972030651	0.732535461989	0.13692251626	1128.01001271	1298.93154515	2873.17494573	446.233387859	3.19988757306	0.0503126976896
906.531589176	1248.96246366	2531.49405284	376.0	-1.3928097979	-0.394202443653	-0.0736826997482	1074.61862108	1070.49305005	2496.23515563	351.123484496	-1.87364878788	-0.0294598866019
906.531589176	1248.96246366	2531.49405284	376.0	-2.33296806899	-0.419130040305	-0.0783420636084	1053.50028939	1031.92081787	2472.43510491	387.013997655	-2.10871034982	-0.0331558231104
906.531589176	1248.96246366	2531.49405284	376.0	15.0127671518	0.706360418556	0.132029984777	1037.89453962	1488.55738269	2911.54136045	385.089438137	5.62239783142	0.0884024816262
906.531589176	1248.96246366	2531.49405284	376.0	3.61720544442	-0.112420805043	-0.0210132345874	759.681636109	1437.20420009	2623.06339354	426.177557336	-0.201962662995	-0.00317551356911
906.531589176	1248.96246366	2531.49405284	376.0	7.30693803163	0.451645874502	0.0844197896265	1070.79417302	1242.92682961	2716.46875455	402.747751918	0.889470772806	0.0139853895095
906.531589176	1248.96246366	2531.49405284	376.0	8.17875758039	0.398855832047	0.0745524919714	917.689741331	1466.91106296	2738.53881458	353.938010286	2.85042436952	0.0448179932315
906.531589176	1248.96246366	2531.49405284	376.0	10.9971134686	0.364345305754	0.0681019263092	876.648726348	1549.07913348	2809.88532628	384.157466453	4.08928925586	0.0642970008783
906.531589176	1248.96246366	2531.49405284	376.0	10.9060292317	0.507762493013	0.0949088771988	944.619376086	1510.94902274	2807.57953424	352.011135407	4.32939192041	0.0680722000065
906.531589176	1248.96246366	2531.49405284	376.0	-16.936655311	-0.637143140098	-0.119092175719	755.887498917	985.549810356	2102.74363089	361.306321616	-4.56030352787	-0.0717028856584
906.531589176	1248.96246366	2531.49405284	376.0	-20.2631092193	-0.769485582054	-0.143829080758	710.981422803	971.717884384	2018.53464803	335.835340843	-5.40794494252	-0.0850305808573
906.531589176	1248.96246366	2531.49405284	376.0	3.81300671613	0.249910907085	0.0467123190814	850.318731926	1486.07596515	2628.02009109	291.625394016	1.84208553054	0.0289636089707
906.531589176	1248.96246366	2531.49405284	376.0	7.09903791774	0.125900970105	0.0235328916084	859.794203347	1402.89254631	2711.20577553	448.519025871	0.757586287153	0.0119117340747
906.531589176	1248.96246366	2531.49405284	376.0	14.9519865396	0.598909495367	0.111945700069	1010.4927328	1441.62104007	2910.00270286	457.888929999	4.25521021152	0.0669058209358
906.531589176	1248.96246366	2531.49405284	376.0	10.3374646099	0.609927040394	0.114005054279	1028.97232903	1397.77764198	2793.18635465	366.43638364	3.34343709598	0.05256976566
906.531589176	1248.96246366	2531.49405284	376.0	-2.71628441672	-0.113083922218	-0.0211371817229	890.228478929	1237.35864906	2462.73147437	335.144346379	-1.8643764705	-0.029314095448
906.531589176	1248.96246366	2531.49405284	376.0	-0.21345575984	-0.112220579873	-0.020975809322	769.070757029	1412.3942976	2526.09043297	344.625378336	-0.825385895315	-0.0129777656496
906.531589176	1248.96246366	2531.49405284	376.0	-3.38024604481	-0.183641875647	-0.0343255842331	915.189183301	1132.22320074	2445.92332524	398.510941198	-1.96909149571	-0.0309605581087
906.531589176	1248.96246366	2531.49405284	376.0	3.53538254387	0.033141750334	0.0061947196886	856.096386501	1360.30058459	2620.99205168	404.595080583	-0.277709417252	-0.00436650027126
906.531589176	1248.96246366	2531.49405284	376.0	2.05395674198	-0.260417658387	-0.0486761978294	737.600898026	1389.962505	2583.48984561	455.926442581	-1.19203381307	-0.0187426700169
906.531589176	1248.96246366	2531.49405284	376.0	1.18765447881	-0.0323423095471	-0.00604529150412	796.376528097	1412.02444998	2561.55945533	353.158477253	-0.384485245658	-0.00604536549776
906.531589176	1248.96246366	2531.49405284	376.0	12.3724729984	0.661980273577	0.123734630575	1099.59200377	1303.31770617	2844.70247098	441.792761037	2.7692295475	0.0435413450865
906.531589176	1248.96246366	2531.49405284	376.0	9.26022976284	0.192680586925	0.0360150629767	832.6391004	1498.75346363	2765.91621856	434.523654533	2.32131395202	0.0364986470443
906.531589176	1248.96246366	2531.49405284	376.0	-7.14119503407	-0.499030399719	-0.0932767102279	986.001367606	977.49617061	2350.71512525	387.21758703	-2.75946859109	-0.0433878709291
906.531589176	1248.96246366	2531.49405284	376.0	6.29439717173	-0.123245478151	-0.0230365379721	722.368397593	1505.33966284	2690.8363429	463.128282469	0.699166600507	0.0109931855426
906.531589176	1248.96246366	2531.49405284	376.0	-6.41556477074	-0.40059726525	-0.0748779935047	709.703425815	1218.99115864	2369.08441221	440.389827748	-2.44114693909	-0.0383828135077
906.531589176	1248.96246366	2531.49405284	376.0	2.88209846922	0.213310706039	0.0398711600072	1034.00920048	1210.27055137	2604.45420418	360.174452325	-0.479272317006	-0.00753572825481
906.531589176	1248.96246366	2531.49405284	376.0	-15.4573709319	-0.632345620103	-0.11819544301	716.104798885	1031.02905041	2140.19162697	393.057777673	-4.29001494129	-0.0674530651146
906.531589176	1248.96246366	2531.49405284	376.0	-7.74994703239	-0.367086324727	-0.0686142663042	844.254302438	1052.64211578	2335.30460461	438.408186394	-2.78082217776	-0.0437236191472
906.531589176	1248.96246366	2531.49405284	376.0	-6.70075441833	-0.42716700889	-0.0798443007272	1048.09745558	983.956239731	2361.86485324	329.811157924	-2.68745325856	-0.0422555543799
906.531589176	1248.96246366	2531.49405284	376.0	-2.50389302212	-0.135253865515	-0.0252810963579	821.858285939	1319.8932447	2468.10814989	326.35661925	-1.72419389524	-0.0271099669063
906.531589176	1248.96246366	2531.49405284	376.0	-9.26266253036	-0.399359531225	-0.0746466413504	972.165980231	1039.84207713	2297.01030174	285.002244386	-2.92817687345	-0.0460405168782
906.531589176	1248.96246366	2531.49405284	376.0	12.6236494279	0.460719970138	0.0861158822688	950.713385692	1454.06936515	2851.06098735	446.278236516	3.42957325038	0.0539241077104
906.531589176	1248.96246366	2531.49405284	376.0	11.2722120086	0.440380499534	0.0823141120624	928.199085099	1486.94617464	2816.84942946	401.704169712	3.64396049631	0.0572949763571
906.531589176	1248.96246366	2531.49405284	376.0	17.8484368859	0.595168763007	0.111246497758	976.431963428	1540.38703423	2983.32617113	466.50717347	5.91246934618	0.0929633544997
906.531589176	1248.96246366	2531.49405284	376.0	-5.56740974941	-0.389620189114	-0.0728262035727	1079.37305078	1026.42817254	2390.55540613	284.754182807	-2.60806940823	-0.0410073806325
906.531589176	1248.96246366	2531.49405284	376.0	-0.325509420719	-0.319029221762	-0.0596316302358	1102.59172808	1136.40835413	2523.25380121	284.253718996	-1.1097042307	-0.0174481797279
906.531589176	1248.96246366	2531.49405284	376.0	-16.4654319574	-0.820680555099	-0.153398234598	717.916024227	952.16219577	2114.67262206	444.594402061	-5.1842000582	-0.0815125795314
906.531589176	1248.96246366	2531.49405284	376.0	12.2413386421	0.735836364984	0.137539507474	1046.92583006	1490.08163006	2841.38281255	304.375352425	5.54361934745	0.0871638262178
906.531589176	1248.96246366	2531.49405284	376.0	-4.98488896609	-0.115810442756	-0.0216468117301	940.931494108	1155.96506994	2405.30188512	308.405321075	-2.18987744902	-0.034432035362
906.531589176	1248.96246366	2531.49405284	376.0	-15.2730914034	-0.498431593263	-0.0931647837875	699.786870807	1117.45096489	2144.85665227	327.618816581	-3.82803103981	-0.0601891672926
906.531589176	1248.96246366	2531.49405284	376.0	6.53908407843	0.623062754694	0.11646032798	1048.12474875	1354.18776898	2697.03057739	294.718059659	2.45050285485	0.0385299191014
906.531589176	1248.96246366	2531.49405284	376.0	7.49204035985	0.408285753701	0.0763150941496	902.639846484	1509.87248741	2721.15460898	308.642275085	3.38564034491	0.0532333387564
906.531589176	1248.96246366	2531.49405284	376.0	6.61227767653	0.589068904269	0.110106337247	1036.16867993	1355.02972143	2698.88346897	307.685067611	2.30828746178	0.0362938280154
906.531589176	1248.96246366	2531.49405284	376.0	9.08625391266	0.49996525492	0.0934514495177	1081.73336465	1249.28186945	2761.51203026	430.496796158	1.28794137731	0.0202506505866
906.531589176	1248.96246366	2531.49405284	376.0	13.6087388488	0.605676919831	0.113210639221	976.09243062	1546.09863652	2875.99846746	353.80740032	5.71751837169	0.0898980876052
906.531589176	1248.96246366	2531.49405284	376.0	3.00874838724	0.579451182723	0.108308632285	1124.0191255	1201.29799825	2607.66033932	282.343215574	0.49336652177	0.00775733524796
906.531589176	1248.96246366	2531.49405284	376.0	-4.23753700735	-0.279968024814	-0.0523304719278	755.028689001	1282.17437773	2424.22105551	387.017988778	-2.01977521455	-0.0317574719269
906.531589176	1248.96246366	2531.49405284	376.0	17.5919116946	0.854467791992	0.15971360598	1104.60785441	1497.9410696	2976.83225116	374.28332715	7.0356000197	0.110622641819
906.531589176	1248.96246366	2531.49405284	376.0	19.3330181182	0.790871611907	0.147826469515	1067.02696553	1531.26458926	3020.90825673	422.616701944	7.24553480996	0.113923503301
906.531589176	1248.96246366	2531.49405284	376.0	1.60244655966	-0.33142420227	-0.0619484490225	1129.6746182	1090.53667465	2572.05989219	351.848599348	-0.75923608104	-0.0119376742302
906.531589176	1248.96246366	2531.49405284	376.0	-7.96193187506	-0.255985407497	-0.047847739719	808.019672378	1176.77432028	2329.93822093	345.144228266	-2.5485459558	-0.0400714772924
906.531589176	1248.96246366	2531.49405284	376.0	10.3230433064	0.743686890229	0.13900689537	1106.76587859	1339.48624472	2792.82128021	346.5691569	3.40015671903	0.0534615836325
906.531589176	1248.96246366	2531.49405284	376.0	-11.251370085	-0.506459403191	-0.0946653090077	965.03962767	998.391153604	2246.66628827	283.235506997	-3.31646813753	-0.0521457254329
906.531589176	1248.96246366	2531.49405284	376.0	-1.60659714447	-0.12252547665	-0.0229019582523	779.612504625	1386.97140049	2490.82314167	324.239236559	-1.22496884352	-0.0192605164075
906.531589176	1248.96246366	2531.49405284	376.0	-9.79506118622	-0.273553012175	-0.0511314041448	774.660758628	1208.67287422	2283.53266143	300.19902859	-2.81207214009	-0.0442149707562
906.531589176	1248.96246366	2531.49405284	376.0	11.9737566551	0.65869217003	0.123120031781	1098.04831449	1303.23575418	2834.60899046	433.324921792	2.71671104585	0.042715582482
906.531589176	1248.96246366	2531.49405284	376.0	-4.54930051668	-0.483841191906	-0.0904376059638	968.899115586	1039.75396563	2416.32878081	407.675699593	-2.34057732312	-0.0368015302377
906.531589176	1248.96246366	2531.49405284	376.0	6.04407203642	0.534864198583	0.0999746165575	1030.45544324	1331.36988236	2684.49937699	322.674051378	1.75100102349	0.0275314626334
906.531589176	1248.96246366	2531.49405284	376.0	6.31645022774	0.240893036292	0.0450267357556	839.971017204	1512.96365968	2691.3946147	338.459937816	2.45979529779	0.0386760266949
906.531589176	1248.96246366	2531.49405284	376.0	-17.7430556785	-0.796958169835	-0.148964143894	719.985182626	958.452032545	2082.32965354	403.892438371	-5.20250743134	-0.0818004313104
906.531589176	1248.96246366	2531.49405284	376.0	0.208191276127	-0.216254652082	-0.0404214302956	805.119224361	1272.47115465	2536.76440261	459.174023598	-1.53641316439	-0.0241574396917
906.531589176	1248.96246366	2531.49405284	376.0	-1.14882773278	-0.328172539049	-0.0613406615045	1129.56452667	1014.19109568	2502.4115471	358.655924761	-1.7756949701	-0.0279197322342
906.531589176	1248.96246366	2531.49405284	376.0	8.27191731887	0.256504765062	0.0479448158995	963.390404072	1313.66759322	2740.89714782	463.839150526	0.690740352467	0.0108606973658
906.531589176	1248.96246366	2531.49405284	376.0	9.89773526994	0.677358077874	0.126608986518	1031.10914957	1453.93273618	2782.05463256	297.012746807	4.39337023281	0.0690781483146
906.531589176	1248.96246366	2531.49405284	376.0	1.34283550003	-0.26383423683	-0.0493148106223	704.60347006	1444.09679392	2565.48785366	416.787589677	-0.896924350138	-0.0141025841217
906.531589176	1248.96246366	2531.49405284	376.0	19.7631215878	0.877159337954	0.16395501644	1104.7098165	1549.22518473	3031.79630048	377.86129926	8.22655148241	0.129348293749
906.531589176	1248.96246366	2531.49405284	376.0	-3.18441450757	-0.421997994123	-0.0788781297427	1050.01915664	1085.18777562	2450.88078896	315.673856696	-2.18761568799	-0.0343964730817
906.531589176	1248.96246366	2531.49405284	376.0	-20.9077084502	-0.66960426516	-0.125159675731	753.573738845	959.981274882	2002.21665683	288.661643108	-5.29985324336	-0.083331025839
906.531589176	1248.96246366	2531.49405284	376.0	-5.19603349354	-0.250738149618	-0.0468669438538	820.546242878	1175.24097635	2399.95677396	404.169554739	-2.20708094211	-0.0347025305363
906.531589176	1248.96246366	2531.49405284	376.0	-2.91562105124	-0.0947760903018	-0.0177151570658	920.639777863	1213.91636578	2457.68527932	323.129135675	-1.90929923316	-0.0300204281943
906.531589176	1248.96246366	2531.49405284	376.0	5.1582705664	0.62027793195	0.115939800365	1100.74082755	1258.27496784	2662.07536545	303.059570056	1.35968305067	0.0213786643187
906.531589176	1248.96246366	2531.49405284	376.0	-0.349862710868	-0.0479164742752	-0.00895635033181	961.014390904	1209.70532827	2522.63729912	351.917579943	-1.50063283521	-0.0235948558995
906.531589176	1248.96246366	2531.49405284	376.0	-0.985384200036	-0.273363008886	-0.0510958895114	704.601951208	1432.8497713	2506.54911041	369.097387907	-1.26116878496	-0.0198296978767
906.531589176	1248.96246366	2531.49405284	376.0	-7.36457922505	-0.350490226504	-0.0655121918699	731.329606228	1226.59041252	2345.06016774	387.140148988	-2.47465359639	-0.0389096477419
906.531589176	1248.96246366	2531.49405284	376.0	-7.78217420658	-0.37032202071	-0.0692190692916	699.268505633	1286.18463253	2334.48877561	349.035637452	-2.47717538632	-0.0389492985271
906.531589176	1248.96246366	2531.49405284	376.0	6.36923304562	0.187011175961	0.0349553599928	803.544327975	1559.85804046	2692.7308086	329.328440162	2.85375162195	0.0448703085212
906.531589176	1248.96246366	2531.49405284	376.0	-4.33347618686	-0.267727033292	-0.0500424361293	790.36551216	1213.27185347	2421.79236088	418.154995256	-2.08974153553	-0.0328575713134
906.531589176	1248.96246366	2531.49405284	376.0	-8.93429458973	-0.320851717183	-0.0599722835857	901.511285919	1030.7185776	2305.32291663	373.093053112	-2.81870496665	-0.0443192604819
906.531589176	1248.96246366	2531.49405284	376.0	6.92018063783	0.0145944752211	0.00272793929367	756.343020801	1531.40574082	2706.67801413	418.929252503	1.69716611179	0.0266850017576
906.531589176	1248.96246366	2531.49405284	376.0	-3.75212799656	-0.244172013948	-0.0456396287752	876.502094476	1116.74191931	2436.50915575	443.26514196	-2.09805952653	-0.0329883573353
906.531589176	1248.96246366	2531.49405284	376.0	-11.5349060378	-0.514421360165	-0.0961535252644	680.381799702	1151.89911447	2239.48859249	407.207678315	-3.29702018132	-0.0518399399579
906.531589176	1248.96246366	2531.49405284	376.0	-0.959028044617	-0.182077564938	-0.0340331897081	809.154787742	1316.08330718	2507.21631492	381.978219999	-1.60892372467	-0.0252975428407
906.531589176	1248.96246366	2531.49405284	376.0	20.7012899509	0.760965306168	0.142236505826	1047.67254275	1555.64670222	3055.5459768	452.22673183	7.52875009063	0.118376573752
906.531589176	1248.96246366	2531.49405284	376.0	1.36095324359	-0.123792538878	-0.0231387923136	786.813528107	1384.71976347	2565.94650326	394.413211683	-0.877741399144	-0.0138009653953
906.531589176	1248.96246366	2531.49405284	376.0	-8.61044054093	-0.502534714743	-0.0939317223819	983.31948199	969.671181904	2313.52126262	360.530598724	-2.95398785502	-0.0464463499216
906.531589176	1248.96246366	2531.49405284	376.0	0.207278939786	-0.151021706021	-0.0282283562656	702.750770919	1513.55024643	2536.74130687	320.440289519	0.073667897463	0.00115830027458
906.531589176	1248.96246366	2531.49405284	376.0	17.2898686703	0.676193640271	0.12639133463	1014.47473721	1528.46568445	2969.18604997	426.2456283	6.22707363261	0.0979099627769
906.531589176	1248.96246366	2531.49405284	376.0	15.6802411269	0.689277627745	0.128836939765	1013.73092858	1547.47671211	2928.43842443	367.230783743	6.48063755188	0.101896816853
906.531589176	1248.96246366	2531.49405284	376.0	2.66681300004	-0.21699974339	-0.0405606996991	742.406959805	1408.6512423	2599.00426533	447.946063229	-0.890474553512	-0.014001172225
906.531589176	1248.96246366	2531.49405284	376.0	-2.81983744734	-0.444329229704	-0.0830521924679	1028.05708026	1082.5560141	2460.11003556	349.496941203	-2.14206769931	-0.0336803097376
906.531589176	1248.96246366	2531.49405284	376.0	15.2239046264	0.614831556574	0.114921786275	1017.19939425	1441.1005045	2916.88629306	458.586394313	4.36690544657	0.0686620353234
906.531589176	1248.96246366	2531.49405284	376.0	8.19936560775	0.317803453014	0.0594025145821	1013.78866101	1271.75236659	2739.06050557	453.51947797	0.660166770042	0.010379980661
906.531589176	1248.96246366	2531.49405284	376.0	-9.13149617338	-0.351291465874	-0.0656619562382	889.430793237	1022.56628397	2300.33077027	388.333693059	-2.89547562608	-0.0455263463219
906.531589176	1248.96246366	2531.49405284	376.0	2.67473145447	-0.35491283418	-0.0663388475102	1108.03794033	1081.59956423	2599.20472053	409.567215978	-1.01326963862	-0.0159319125569
906.531589176	1248.96246366	2531.49405284	376.0	-4.04930107843	-0.426657005449	-0.0797489729812	1047.7674601	1008.86089558	2428.98623685	372.357881173	-2.32468769661	-0.0365516933429
906.531589176	1248.96246366	2531.49405284	376.0	-6.78741273407	-0.348903172817	-0.065215546321	715.571426649	1274.41946606	2359.67110313	369.680210422	-2.35234964634	-0.0369866296594
906.531589176	1248.96246366	2531.49405284	376.0	6.87704610797	0.328044437228	0.0613167172388	1130.31531911	1150.72705617	2705.58606607	424.54369079	0.179725820201	0.00282587767612
906.531589176	1248.96246366	2531.49405284	376.0	8.07482149159	0.552346022857	0.103242247263	1096.88142583	1245.97831285	2735.90767867	393.047939988	1.36923387444	0.0215288345038
906.531589176	1248.96246366	2531.49405284	376.0	8.92651656303	0.364967578321	0.0682182389385	995.934536062	1312.99229818	2757.46828875	448.541454512	1.17699521631	0.0185062140929
906.531589176	1248.96246366	2531.49405284	376.0	8.40025534912	0.626735029262	0.117146734442	1058.79305313	1343.9162508	2744.14601742	341.436713483	2.60472908105	0.040954859765
906.531589176	1248.96246366	2531.49405284	376.0	6.32381768058	0.287115056904	0.0536663657765	1026.11309962	1244.92604229	2691.58112133	420.54197942	0.24533424325	0.00385745665488
906.531589176	1248.96246366	2531.49405284	376.0	-7.28952939276	-0.530386187374	-0.0991376051166	941.985925004	988.124234012	2346.96004978	416.849890762	-2.80999411819	-0.0441822974558
906.531589176	1248.96246366	2531.49405284	376.0	7.10717008372	0.399571303846	0.0746862250179	986.111331099	1338.34135213	2711.41164083	386.958957596	1.35250668969	0.0212658284542
906.531589176	1248.96246366	2531.49405284	376.0	-4.87410039684	-0.280388797392	-0.0524091210079	752.97220026	1284.18835842	2408.10649116	370.945932477	-2.09498696286	-0.0329400465858
906.531589176	1248.96246366	2531.49405284	376.0	9.34386692103	0.428308646066	0.0800576908535	985.709851327	1358.55175171	2768.03348825	423.771885206	1.88766410055	0.0296802531534
906.531589176	1248.96246366	2531.49405284	376.0	1.25601484052	-0.273299655293	-0.0510840477183	717.711393523	1415.12890636	2563.28999383	430.449693946	-1.1506802612	-0.0180924569371
906.531589176	1248.96246366	2531.49405284	376.0	-17.2840185898	-0.784613696692	-0.146656765737	693.422996808	992.967278793	2093.95015014	407.559874544	-5.01389019855	-0.0788347515496
906.531589176	1248.96246366	2531.49405284	376.0	12.4354431808	0.702169898454	0.131246709991	1038.9733244	1471.26713218	2846.2965574	336.056100825	5.08586108166	0.0799663692085
906.531589176	1248.96246366	2531.49405284	376.0	2.5982365121	-0.123906529374	-0.0231600989483	893.804200634	1245.98126226	2597.26825562	457.482792724	-1.25881594999	-0.0197927036162
906.531589176	1248.96246366	2531.49405284	376.0	-16.5740506485	-0.610396398397	-0.114092784747	729.589227828	1022.36774683	2111.92294636	359.965971699	-4.3947893639	-0.0691004616965
906.531589176	1248.96246366	2531.49405284	376.0	1.42324894893	-0.338902985881	-0.0633463525011	1076.1500769	1140.36033523	2567.52351533	351.013103214	-1.17596268211	-0.0184899792785
906.531589176	1248.96246366	2531.49405284	376.0	16.1393950663	0.545850982229	0.102028220977	957.006965651	1533.39403951	2940.0618791	449.660873937	5.35690941282	0.0842281354217
906.531589176	1248.96246366	2531.49405284	376.0	-7.246207714	-0.462249934764	-0.0864018569653	1018.70638523	954.483781342	2348.0567355	374.86656893	-2.78103934351	-0.043727033703
906.531589176	1248.96246366	2531.49405284	376.0	17.5776887894	0.807452205931	0.150925645968	1110.17676484	1412.19010701	2976.47219917	454.10532732	5.40617490451	0.085002750071
906.531589176	1248.96246366	2531.49405284	376.0	-7.62566092289	-0.470193342569	-0.0878866060877	1012.16401122	961.834944253	2338.45090008	364.451944611	-2.82142065937	-0.044361960053
906.531589176	1248.96246366	2531.49405284	376.0	-2.89361030301	-0.280033537706	-0.0523427173282	733.806511749	1365.63629398	2458.2424801	358.799674372	-1.8374746225	-0.0288911104166
906.531589176	1248.96246366	2531.49405284	376.0	-10.8146599511	-0.51180369052	-0.0956642412187	719.961628741	1095.99310923	2257.72157934	441.766841364	-3.36291489512	-0.0528760203635
906.531589176	1248.96246366	2531.49405284	376.0	-6.70153075644	-0.329807339404	-0.0616462316644	841.731352688	1080.1288207	2361.84520029	439.985026896	-2.57916240307	-0.0405528679728
906.531589176	1248.96246366	2531.49405284	376.0	-16.6485774258	-0.870088907694	-0.162633440691	696.211215964	953.786866225	2110.03630542	460.038223231	-5.41032739875	-0.0850680408608
906.531589176	1248.96246366	2531.49405284	376.0	8.51791130954	0.391761488592	0.0732264464658	985.655018663	1338.7223542	2747.12447106	422.747098196	1.46275360943	0.0229992705885
906.531589176	1248.96246366	2531.49405284	376.0	11.0513534304	0.566385434159	0.105866436291	953.130226555	1558.91198854	2811.25840768	299.216192586	5.39282692158	0.0847928761255
906.531589176	1248.96246366	2531.49405284	376.0	-4.83365945198	-0.263955508301	-0.0493374781872	784.218260457	1229.03475006	2409.13025127	395.877240754	-2.12399303889	-0.0333961169637
906.531589176	1248.96246366	2531.49405284	376.0	-7.85836004836	-0.25704696306	-0.0480461613196	797.05032218	1195.66199007	2332.56013556	339.847823307	-2.52452332906	-0.0396937630356
906.531589176	1248.96246366	2531.49405284	376.0	7.24052228679	0.478426323902	0.0894254811032	1006.69413898	1345.06496162	2714.78744392	363.028343317	1.77508173805	0.0279100902209
906.531589176	1248.96246366	2531.49405284	376.0	-9.94002056666	-0.240975920461	-0.0450422281235	825.183224384	1151.25338861	2279.86302334	303.426410347	-2.8546072996	-0.0448837625724
906.531589176	1248.96246366	2531.49405284	376.0	5.05974600219	0.140228142696	0.0262108677937	954.833690387	1280.13766883	2659.58122197	424.609862752	-0.200101825391	-0.00314625511622
906.531589176	1248.96246366	2531.49405284	376.0	2.25609980073	0.165997589701	0.0310275868599	844.505873142	1436.66290031	2588.60708512	307.438311667	0.723089206481	0.0113693271459
906.531589176	1248.96246366	2531.49405284	376.0	-0.938636389191	-0.329963665868	-0.0616754515641	1131.56261702	1047.0906888	2507.73252846	329.079222652	-1.45226431713	-0.022834344609
906.531589176	1248.96246366	2531.49405284	376.0	-6.68548485788	-0.265404610685	-0.0496083384457	856.401216395	1109.99267321	2362.25140125	395.857511646	-2.44735668138	-0.0384804509651
906.531589176	1248.96246366	2531.49405284	376.0	4.09873790691	-0.0889214323717	-0.0166208284807	1051.43064335	1149.79362247	2635.25335919	434.029093375	-0.942792596556	-0.0148237829647
906.531589176	1248.96246366	2531.49405284	376.0	-19.5285649936	-0.595909213015	-0.111384899629	742.364271286	1002.23411891	2037.12959142	292.531201219	-4.85864796742	-0.0763938359657
906.531589176	1248.96246366	2531.49405284	376.0	-3.50090386384	-0.203988303881	-0.0381286549309	866.908460927	1163.55226823	2442.86887973	412.408150571	-1.9874928618	-0.0312498877641
906.531589176	1248.96246366	2531.49405284	376.0	2.81207034268	-0.0968013459001	-0.018093709514	757.329583053	1447.85357084	2602.68144632	397.498292427	-0.121686948236	-0.00191331679617
906.531589176	1248.96246366	2531.49405284	376.0	3.16995739443	-0.393231335892	-0.0735011842789	1070.33295221	1115.03026144	2611.74133575	426.378122105	-1.14203533453	-0.0179565304171
906.531589176	1248.96246366	2531.49405284	376.0	-8.97220713978	-0.493886884436	-0.0923153055021	992.284271182	942.062569813	2304.36316268	370.016321689	-3.04546142757	-0.047884613641
906.531589176	1248.96246366	2531.49405284	376.0	-5.54032276904	-0.10590390211	-0.0197951218897	936.141181868	1163.95838785	2391.24111143	291.141541711	-2.28948064763	-0.0359981233905
906.531589176	1248.96246366	2531.49405284	376.0	-6.25281847838	-0.332211589319	-0.0620956241718	705.615630121	1344.13699386	2373.20432492	323.451700935	-2.27397301489	-0.035754292687
906.531589176	1248.96246366	2531.49405284	376.0	-5.03874879604	-0.421079182762	-0.0787063893013	1051.49400361	947.061578562	2403.93842673	405.382844556	-2.50750798902	-0.0394262262425
906.531589176	1248.96246366	2531.49405284	376.0	9.90438274572	0.357893848565	0.0668960464608	896.632371512	1486.6502888	2782.22291301	398.940252696	3.06691091808	0.0482218697811
906.531589176	1248.96246366	2531.49405284	376.0	12.9024018271	0.574853901975	0.107449327472	1032.84277495	1370.08508873	2858.11758776	455.189724077	3.05850191429	0.0480896527404
906.531589176	1248.96246366	2531.49405284	376.0	5.9235971212	0.636630914057	0.118996432534	1059.77086861	1338.16989321	2681.44956167	283.508799858	2.25800682646	0.0355032519884
906.531589176	1248.96246366	2531.49405284	376.0	3.1744076101	-0.22878403	-0.0427633700934	722.477279938	1436.21266262	2611.8539927	453.164050138	-0.675797601952	-0.0106257484584
906.531589176	1248.96246366	2531.49405284	376.0	-4.6102699025	-0.262660047058	-0.0490953358986	836.98933174	1142.47356634	2414.78534443	435.322446351	-2.19427445193	-0.0345011706279
906.531589176	1248.96246366	2531.49405284	376.0	-6.87042618077	-0.407054940864	-0.0760850356755	1063.63309852	945.748777424	2357.56962266	348.187746717	-2.7231981442	-0.0428175808837
906.531589176	1248.96246366	2531.49405284	376.0	0.537632001298	-0.347471622928	-0.0649479669024	1109.27967504	977.082532725	2545.10417497	458.741967207	-1.84813403187	-0.0290587111929
906.531589176	1248.96246366	2531.49405284	376.0	17.383611735	0.917465384087	0.171488856839	1124.20928531	1542.73845506	2971.55915007	304.611409708	8.18712754287	0.128728420485
906.531589176	1248.96246366	2531.49405284	376.0	-11.6747878339	-0.314232464011	-0.0587350400021	799.477706355	1118.27857629	2235.94749314	318.191210494	-3.14278751116	-0.0494148979743
906.531589176	1248.96246366	2531.49405284	376.0	11.562272852	0.644790464095	0.120521582074	1038.7350682	1409.11232633	2824.19230246	376.344907917	3.80675270538	0.0598546022859
906.531589176	1248.96246366	2531.49405284	376.0	3.28625391917	0.355334379728	0.0664176410707	1120.72618481	1153.94775957	2614.68537536	340.011430984	-0.217196517923	-0.00341503958998
906.531589176	1248.96246366	2531.49405284	376.0	8.94772951292	0.166679260923	0.0311550020417	846.005821489	1452.34273354	2758.00529332	459.656738287	1.60137173637	0.0251788008864
906.531589176	1248.96246366	2531.49405284	376.0	12.2256248879	0.549638986021	0.102736259069	981.689928912	1459.41105097	2840.9850198	399.88403991	3.97693800766	0.0625304718185
906.531589176	1248.96246366	2531.49405284	376.0	-2.06521373234	-0.177999518619	-0.0332709380596	917.763155124	1140.59312199	2479.21329002	420.857012913	-1.81715276258	-0.0285715843173
906.531589176	1248.96246366	2531.49405284	376.0	-0.162034331716	-0.173337762998	-0.0323995818688	961.661289549	1126.03070298	2527.39216336	439.700170838	-1.60637061041	-0.0252573995347
906.531589176	1248.96246366	2531.49405284	376.0	-12.3743980577	-0.359292670017	-0.0671575084144	778.30121865	1111.22973176	2218.23690193	328.70595152	-3.27889387871	-0.0515549351999
906.531589176	1248.96246366	2531.49405284	376.0	19.6414158822	0.852165219121	0.159283218527	1096.17450636	1532.73170889	3028.71532779	399.809112542	7.75360535639	0.121912033906
906.531589176	1248.96246366	2531.49405284	376.0	2.58833206885	-0.116726724302	-0.0218180793088	997.638874869	1169.14875762	2597.01752523	430.229892736	-1.25695221596	-0.019763399622
906.531589176	1248.96246366	2531.49405284	376.0	-12.0605296465	-0.25693625708	-0.048025468613	843.351230751	1099.79945953	2226.18246209	283.031771816	-3.21925480278	-0.0506172138802
906.531589176	1248.96246366	2531.49405284	376.0	3.19657050711	-0.269782887776	-0.0504267079955	693.561564445	1464.37710845	2612.41504512	454.476372223	-0.571917261142	-0.00899240976638
906.531589176	1248.96246366	2531.49405284	376.0	14.6450928143	0.621632148789	0.116192925007	983.862084019	1545.97328056	2902.23370646	372.398341883	5.91645816746	0.0930260718154
906.531589176	1248.96246366	2531.49405284	376.0	-12.6187995984	-0.559103583229	-0.10450534266	913.830660693	949.605593175	2212.04989146	348.613637595	-3.6089998628	-0.0567452808617
906.531589176	1248.96246366	2531.49405284	376.0	0.997723023889	-0.256272677458	-0.0479014350389	720.032647681	1420.66727705	2556.75135185	416.051427119	-1.08652603524	-0.0170837426925
906.531589176	1248.96246366	2531.49405284	376.0	11.155738548	0.817982480697	0.152893921626	1128.4842972	1358.66376549	2813.90091073	326.75284804	4.15690334029	0.0653601154134
906.531589176	1248.96246366	2531.49405284	376.0	-11.4660945858	-0.523185176521	-0.0977916217796	811.282366643	996.014436634	2241.2305503	433.933747026	-3.58843014185	-0.0564218575763
906.531589176	1248.96246366	2531.49405284	376.0	-4.90572759329	-0.37551533147	-0.0701897815831	1088.29730567	949.340583425	2407.30585056	369.667961469	-2.46522899068	-0.0387614621176
906.531589176	1248.96246366	2531.49405284	376.0	-17.6112972942	-0.475099535495	-0.0888036514944	783.837806844	1016.06468257	2085.66510921	285.762619795	-4.34106952445	-0.0682558101328
906.531589176	1248.96246366	2531.49405284	376.0	4.05223370205	0.314543377421	0.0587931546581	984.108283008	1297.99560695	2634.07610801	351.972218048	0.363228629974	0.00571114198072
906.531589176	1248.96246366	2531.49405284	376.0	-14.8012313271	-0.415121268187	-0.0775927604088	782.560653107	1060.0877313	2156.80176204	314.153377636	-3.75614627935	-0.0590589037634
906.531589176	1248.96246366	2531.49405284	376.0	-16.7231973626	-0.68530393876	-0.128094194161	747.701158647	976.375751976	2108.14730616	384.070395533	-4.67571350522	-0.0735175079437
906.531589176	1248.96246366	2531.49405284	376.0	8.40149964149	0.599866385926	0.112124558117	1005.04036069	1436.29499904	2744.17751661	302.842156878	3.53901946644	0.0556449601642
906.531589176	1248.96246366	2531.49405284	376.0	10.1819498208	0.53267996455	0.099566348514	939.708243416	1553.94072217	2789.24950701	295.600541422	5.01797493871	0.0788989770237
906.531589176	1248.96246366	2531.49405284	376.0	1.50709565595	0.0238808077767	0.00446370238817	860.870230694	1345.22709398	2569.64608974	363.548765058	-0.633599797362	-0.0099622609648
906.531589176	1248.96246366	2531.49405284	376.0	21.8502974226	0.893025702629	0.16692069208	1124.12794378	1506.18799288	3084.63303262	454.31709595	7.80480387709	0.122717042093
906.531589176	1248.96246366	2531.49405284	376.0	11.9519718078	0.49787962104	0.0930616114093	929.813665518	1547.58883644	2834.05750835	356.655006385	4.92133343738	0.0773794565625
906.531589176	1248.96246366	2531.49405284	376.0	-1.59083350956	-0.425906602558	-0.0796087107584	1047.19719825	1063.60615854	2491.22219715	380.418840357	-2.00679958691	-0.0315534526243
906.531589176	1248.96246366	2531.49405284	376.0	0.0881803678735	-0.213750423079	-0.0399533501082	777.51292837	1349.07078684	2533.7263336	407.142618391	-1.45327318267	-0.0228502072747
906.531589176	1248.96246366	2531.49405284	376.0	5.43139649773	-0.00472131011215	-0.000882487871429	1016.81098641	1188.25946219	2668.98953216	463.91908356	-0.730402326109	-0.0114843133036
906.531589176	1248.96246366	2531.49405284	376.0	-6.28195110127	-0.402028449447	-0.0751455045696	717.264608037	1200.40602194	2372.4668343	454.796204332	-2.47203222743	-0.038868431249
906.531589176	1248.96246366	2531.49405284	376.0	1.30100096701	-0.171347241693	-0.0320275218119	837.08850169	1275.96535131	2564.42881494	451.374961947	-1.39584473931	-0.0219472443288
906.531589176	1248.96246366	2531.49405284	376.0	10.2410853336	0.610285131598	0.114071987215	1086.8438937	1291.51240899	2790.746519	412.390216308	2.20547047034	0.0346772086531
906.531589176	1248.96246366	2531.49405284	376.0	3.44673496026	-0.129220333749	-0.0241533334109	725.59101067	1489.35038045	2618.74794337	403.806552256	0.242274224644	0.00380934315478
906.531589176	1248.96246366	2531.49405284	376.0	3.49281630968	0.304301518359	0.0568787884783	947.750208803	1342.20753942	2619.91448999	329.956741772	0.570604073059	0.00897176215502
906.531589176	1248.96246366	2531.49405284	376.0	-12.2232725256	-0.488202744912	-0.0912528495164	749.015923102	1070.26870271	2222.06263579	402.778009974	-3.51036248807	-0.0551943787433
906.531589176	1248.96246366	2531.49405284	376.0	11.2808077169	0.739423608974	0.138210020369	1088.96279528	1377.73617817	2817.0670293	350.368055852	3.93781604142	0.0619153465633
906.531589176	1248.96246366	2531.49405284	376.0	7.34890740184	0.508381167993	0.0950245173819	1027.96874897	1326.20195015	2717.53120666	363.360507535	1.74673731498	0.0274644231914
906.531589176	1248.96246366	2531.49405284	376.0	4.53639899859	0.193288090767	0.0361286150966	999.378124292	1245.32725623	2646.3327237	401.627343179	-0.228508717102	-0.00359290435695
906.531589176	1248.96246366	2531.49405284	376.0	-1.02643420018	-0.348162385468	-0.0650770813958	1109.20371599	970.977168495	2505.5099321	425.329047621	-2.00411610067	-0.0315112594445
906.531589176	1248.96246366	2531.49405284	376.0	11.655350397	0.645533294139	0.120660428811	989.490811107	1550.23906775	2826.54855497	286.81867611	5.80265549	0.0912367215409
906.531589176	1248.96246366	2531.49405284	376.0	-6.17771290143	-0.18737884599	-0.0350240833625	947.939094325	1091.89884639	2375.10561813	335.267677424	-2.33783165657	-0.0367583593801
906.531589176	1248.96246366	2531.49405284	376.0	0.176714402144	0.0684589771408	0.0127960704936	943.713615762	1258.89204195	2535.96756742	333.361909701	-1.07734180238	-0.0169393365154
906.531589176	1248.96246366	2531.49405284	376.0	-3.30151241437	-0.0846065995695	-0.0158143176765	959.50421246	1180.53475325	2447.91646241	307.877496701	-1.98954476477	-0.0312821503895
906.531589176	1248.96246366	2531.49405284	376.0	-1.46180787076	-0.34725997024	-0.0649084056523	1114.17862939	1031.06239694	2494.48847352	349.247447192	-1.82394574962	-0.0286783922896
906.531589176	1248.96246366	2531.49405284	376.0	-3.5369794268	-0.47801610097	-0.0893488039196	1004.19236088	969.494518831	2441.955629	468.268749281	-2.39479730263	-0.0376540456389
906.531589176	1248.96246366	2531.49405284	376.0	2.49534767137	0.162375406815	0.0303505433299	851.171765106	1423.77831452	2594.66363073	319.713551102	0.612675170738	0.00963325740154
906.531589176	1248.96246366	2531.49405284	376.0	14.7883214327	0.736864236164	0.137731632928	1031.42165506	1558.07419389	2905.85953042	316.363681467	6.87423282984	0.108085421853
906.531589176	1248.96246366	2531.49405284	376.0	-14.7574190651	-0.555760088116	-0.103880390302	767.625308045	1012.49048474	2157.91086685	377.795074067	-4.04522073427	-0.0636040995954
906.531589176	1248.96246366	2531.49405284	376.0	8.22027845587	0.366174703642	0.0684438698396	1012.58501428	1289.78006899	2739.58991307	437.224829801	0.953187190582	0.0149872199777
906.531589176	1248.96246366	2531.49405284	376.0	-15.2437922131	-0.731262262352	-0.136684535019	683.072842689	1027.64602356	2145.59835953	434.879493281	-4.5468012935	-0.0714905863758
906.531589176	1248.96246366	2531.49405284	376.0	4.21711977262	0.171038397654	0.031969793954	814.08165002	1510.26642168	2638.25018908	313.902117384	1.84994672123	0.029087212598
906.531589176	1248.96246366	2531.49405284	376.0	-14.385339266	-0.526804754557	-0.0984681784218	696.889152862	1107.89715657	2167.33004484	362.543735404	-3.76570600206	-0.0592092138689
906.531589176	1248.96246366	2531.49405284	376.0	1.81307172815	0.279764455655	0.0522924216177	990.91465744	1270.41835454	2577.39185581	316.058843826	-0.218670163644	-0.00343821012019
906.531589176	1248.96246366	2531.49405284	376.0	-17.9108816538	-0.56110833118	-0.104880061903	750.341280887	1014.79525939	2078.08114896	312.944608687	-4.50898946171	-0.0708960607187
906.531589176	1248.96246366	2531.49405284	376.0	-1.98464526466	-0.420674094821	-0.0786306719292	1052.07030117	1028.9527713	2481.25287599	400.229803526	-2.07096221329	-0.0325622989511
906.531589176	1248.96246366	2531.49405284	376.0	-3.01915880816	-0.182415818737	-0.0340964147171	942.111435368	1116.26061796	2455.06422716	396.692173834	-1.9278026008	-0.0303113616477
906.531589176	1248.96246366	2531.49405284	376.0	8.95097764313	0.341558866628	0.0638427788089	924.601920449	1414.32359581	2758.08751954	419.16200328	2.01379607859	0.0316634603552
906.531589176	1248.96246366	2531.49405284	376.0	-4.25173372487	-0.293824110974	-0.0549203945747	746.338250244	1284.44601351	2423.86166645	393.077402689	-2.02452856776	-0.0318322101849
906.531589176	1248.96246366	2531.49405284	376.0	-18.8751352654	-0.559630722635	-0.10460387339	722.900035789	1039.48324203	2053.67112613	291.287848311	-4.63028304221	-0.0728031924876
906.531589176	1248.96246366	2531.49405284	376.0	11.6868550465	0.567830275591	0.10613650011	1070.65377591	1298.60122086	2827.3460933	458.091096533	2.19586564947	0.0345261894571
906.531589176	1248.96246366	2531.49405284	376.0	-11.8369521648	-0.463422414187	-0.0866210119976	749.590680847	1084.48307426	2231.84231275	397.768557637	-3.39148089469	-0.0533251713002
906.531589176	1248.96246366	2531.49405284	376.0	0.582307888522	-0.298787207832	-0.0558480762304	731.834076055	1346.80837823	2546.2351424	467.592688117	-1.48335665267	-0.0233232178092
906.531589176	1248.96246366	2531.49405284	376.0	-18.5156626399	-0.774075481812	-0.144687005946	729.929312474	955.273888194	2062.77115426	377.567953595	-5.2229179185	-0.0821213509198
906.531589176	1248.96246366	2531.49405284	376.0	2.80539920226	0.460341608754	0.0860451605147	1059.71165318	1244.95495215	2602.5125668	297.845961472	0.342097003939	0.00537888370973
906.531589176	1248.96246366	2531.49405284	376.0	-17.3905869637	-0.788414233151	-0.147367146383	711.593833651	971.99029043	2091.2523781	407.668254015	-5.09312951221	-0.0800806527077
906.531589176	1248.96246366	2531.49405284	376.0	-8.23348796632	-0.344953107085	-0.0644772162776	921.59869579	1013.01126163	2323.06379463	388.453837208	-2.75021701039	-0.0432424058238
906.531589176	1248.96246366	2531.49405284	376.0	-8.44266234307	-0.281584523934	-0.0526326212961	787.531698971	1183.5721148	2317.76855772	346.664743952	-2.61627158579	-0.0411363456885
906.531589176	1248.96246366	2531.49405284	376.0	-19.9349703346	-0.783836346845	-0.1465114667	701.965554707	977.183838835	2026.84146438	347.692070838	-5.38729678282	-0.0847059242582
906.531589176	1248.96246366	2531.49405284	376.0	10.513238374	0.516157274359	0.0964779952073	999.260523135	1389.76281851	2797.63605703	408.612715389	2.76160215988	0.0434214176081
906.531589176	1248.96246366	2531.49405284	376.0	-14.6475346539	-0.553548556114	-0.103467019834	836.968408486	953.223063217	2160.69258418	370.501112482	-4.05801445553	-0.0638052587348
906.531589176	1248.96246366	2531.49405284	376.0	0.353728979653	-0.127602048013	-0.0238508500959	792.941012508	1371.68548871	2540.44868092	375.8221797	-1.08436271465	-0.0170497282177
906.531589176	1248.96246366	2531.49405284	376.0	4.59426266457	-0.394848685076	-0.0738034925376	1069.48164368	1110.54842767	2647.79753896	467.767467614	-1.06804863765	-0.0167932175732
906.531589176	1248.96246366	2531.49405284	376.0	-14.4193650185	-0.37767162581	-0.0705928272542	773.908020509	1093.51470031	2166.46868494	299.045964121	-3.62948785914	-0.0570674191689
906.531589176	1248.96246366	2531.49405284	376.0	-1.57730736326	-0.0568313324823	-0.0106226789687	955.317046889	1207.39355993	2491.56461074	328.854003922	-1.69684822262	-0.0266800035003
906.531589176	1248.96246366	2531.49405284	376.0	11.4739083658	0.741647062798	0.138625619215	1057.77523022	1461.07724126	2821.95536074	303.102889262	5.07374798032	0.0797759116403
906.531589176	1248.96246366	2531.49405284	376.0	11.0077545714	0.565948633864	0.105784791377	1016.77592898	1391.44153245	2810.15470516	401.937243725	3.09298124249	0.0486317805422
906.531589176	1248.96246366	2531.49405284	376.0	4.42982775386	-0.0323490292302	-0.00604654751967	837.616293788	1360.31058607	2643.63487897	445.707999115	-0.421945859776	-0.00663436886441
906.531589176	1248.96246366	2531.49405284	376.0	13.0840419142	0.555392587992	0.10381169869	990.432286434	1445.52138707	2862.71579576	426.76212226	3.89777822712	0.0612858211811
906.531589176	1248.96246366	2531.49405284	376.0	-1.83235235577	-0.143194187439	-0.0267652686803	987.374428836	1131.34612549	2485.10816192	366.387607596	-1.77073413513	-0.0278417316844
906.531589176	1248.96246366	2531.49405284	376.0	13.4616840732	0.544180188532	0.10171592309	977.814682746	1466.75451281	2872.27578456	427.706589003	4.1523242823	0.0652881176462
906.531589176	1248.96246366	2531.49405284	376.0	-5.3001787506	-0.344443456674	-0.0643819545185	687.605858838	1401.90573619	2397.32034297	307.808747945	-2.15614490561	-0.0339016494593
906.531589176	1248.96246366	2531.49405284	376.0	-1.76509947151	-0.175119098037	-0.0327325416892	977.012130356	1113.17884805	2486.81066469	396.619686286	-1.77303826991	-0.0278779602187
906.531589176	1248.96246366	2531.49405284	376.0	0.201198636025	-0.170407569943	-0.0318518822324	698.651813276	1509.41425037	2536.58738434	328.521320698	-0.0453466774364	-0.000712998072899
906.531589176	1248.96246366	2531.49405284	376.0	0.474153600114	-0.0979339210457	-0.0183054058029	779.294100259	1405.44811399	2543.49722302	358.755008776	-0.746960875439	-0.0117446678528
906.531589176	1248.96246366	2531.49405284	376.0	-6.65590100881	-0.367662983246	-0.0687220529432	853.143701934	1047.76267262	2363.00031463	462.093940086	-2.67424610197	-0.042047894685
906.531589176	1248.96246366	2531.49405284	376.0	-9.20048484441	-0.531194421401	-0.0992886768973	956.599246655	956.177569334	2298.58432617	385.807510178	-3.09532924259	-0.0486686987829
906.531589176	1248.96246366	2531.49405284	376.0	15.2035361904	0.690706188415	0.129103960451	1022.19578489	1518.11429504	2916.37066732	376.060587385	5.98582666114	0.0941167714016
906.531589176	1248.96246366	2531.49405284	376.0	6.01228761545	0.41715338976	0.0779725962168	937.089126895	1431.05041729	2683.69475626	315.555212075	2.24788971801	0.0353441779561
906.531589176	1248.96246366	2531.49405284	376.0	-20.0049189273	-0.689553893184	-0.128888578165	751.1749214	959.906101801	2025.07071992	313.989696715	-5.18591388512	-0.0815395264956
906.531589176	1248.96246366	2531.49405284	376.0	-11.2507717646	-0.360695200486	-0.0674196636423	770.566424098	1126.73620347	2246.68143472	349.378807151	-3.10258259999	-0.0487827452828
906.531589176	1248.96246366	2531.49405284	376.0	10.0983747376	0.585005920965	0.109346901115	967.038390199	1533.22292148	2787.13380875	286.872497076	4.99782086515	0.0785820890746
906.531589176	1248.96246366	2531.49405284	376.0	-7.04434568015	-0.496182362465	-0.092744366816	989.821092558	944.840892014	2353.16686088	418.504876309	-2.82998878299	-0.0444966789778
906.531589176	1248.96246366	2531.49405284	376.0	2.73846495202	0.0697906781409	0.0130449865684	806.664576852	1452.49495796	2600.81813023	341.65859542	0.56763666844	0.00892510484969
906.531589176	1248.96246366	2531.49405284	376.0	1.40207437494	0.049208852864	0.00919791642319	943.210302032	1258.12958956	2566.98748225	365.647590663	-0.960200370175	-0.0150974900971
906.531589176	1248.96246366	2531.49405284	376.0	-3.5296927931	-0.10905299648	-0.0203837376598	937.371545028	1176.40630484	2442.14008969	328.362239827	-1.98155781505	-0.031156569419
906.531589176	1248.96246366	2531.49405284	376.0	-0.407601610345	-0.422298437334	-0.0789342873522	1049.10299815	1084.27834861	2521.17564231	387.794295547	-1.83850855968	-0.0289073672906
906.531589176	1248.96246366	2531.49405284	376.0	7.02042966345	0.354715366005	0.066301937571	1041.78209767	1247.565477	2709.21581225	419.868237584	0.549093047544	0.0086335384834
906.531589176	1248.96246366	2531.49405284	376.0	2.35040129918	-0.358027823878	-0.0669210885754	1034.17412805	1138.91621787	2590.99432194	417.903976014	-1.42340965163	-0.0223806548999
906.531589176	1248.96246366	2531.49405284	376.0	5.99370080879	0.287524964105	0.0537429839448	857.151136913	1509.43606291	2683.22423235	316.637032533	2.59775017464	0.0408451285321
906.531589176	1248.96246366	2531.49405284	376.0	-6.23187713262	-0.336911966942	-0.0629741994284	811.244232767	1108.99442494	2373.73445384	453.495796139	-2.52202646221	-0.0396545041228
906.531589176	1248.96246366	2531.49405284	376.0	-4.14826270284	-0.167761832409	-0.0313573518522	874.54056801	1187.4124734	2426.48102922	364.527987804	-2.03137631351	-0.0319398791433
906.531589176	1248.96246366	2531.49405284	376.0	-5.03969877155	-0.46179469878	-0.0863167661271	1016.01752568	1045.52027715	2403.91437815	342.376575319	-2.42489547483	-0.03812728734
906.531589176	1248.96246366	2531.49405284	376.0	-1.17421163697	-0.382948757138	-0.0715792069417	1082.6298267	1026.72396993	2501.76895508	392.415158443	-1.98041372228	-0.031138580539
906.531589176	1248.96246366	2531.49405284	376.0	-12.3063990291	-0.51926999797	-0.0970598127046	846.109087344	967.62443401	2219.95829329	406.224771941	-3.66756959843	-0.0576661886546
906.531589176	1248.96246366	2531.49405284	376.0	8.26670266182	0.3757884992	0.0702408409721	1097.86933915	1193.45006378	2740.76513908	449.445736162	0.516519369065	0.00812137372743
906.531589176	1248.96246366	2531.49405284	376.0	-9.15128423154	-0.499527854677	-0.0933696924631	951.777726961	1009.24208978	2299.82983676	338.810020016	-2.9519203341	-0.0464138417311
906.531589176	1248.96246366	2531.49405284	376.0	-1.51008151004	-0.0382262164454	-0.00714508718606	1049.42180657	1139.8035051	2493.26642922	304.041117543	-1.65216647871	-0.0259774603571
906.531589176	1248.96246366	2531.49405284	376.0	16.7701955289	0.812087531961	0.151792062049	1087.07013321	1487.10715661	2956.0305553	381.853265476	6.48564329879	0.101975523566
906.531589176	1248.96246366	2531.49405284	376.0	-8.00538042926	-0.421729455453	-0.0788279355987	1053.1209059	981.274397145	2328.83832336	294.443020314	-2.90483785806	-0.0456735512274
906.531589176	1248.96246366	2531.49405284	376.0	-7.15594023518	-0.475026205145	-0.0887899448868	1003.49111103	1033.87996544	2350.34185136	312.97077488	-2.71819714622	-0.04273894884
906.531589176	1248.96246366	2531.49405284	376.0	-3.55702370393	-0.187810656209	-0.035104795553	965.613385947	1099.26010846	2441.44820931	376.574714901	-1.9944307666	-0.0313589743176
906.531589176	1248.96246366	2531.49405284	376.0	0.0262320349344	-0.369589215444	-0.0690820963446	1082.35958912	1129.49860451	2532.15811524	320.299921603	-1.25695107515	-0.0197633816847
906.531589176	1248.96246366	2531.49405284	376.0	1.82272442068	-0.0143022935852	-0.00267332590377	894.395394677	1292.55504434	2577.63621314	390.685774123	-0.966727120548	-0.0152001119583
906.531589176	1248.96246366	2531.49405284	376.0	-15.2707464257	-0.422600112772	-0.0789906752844	828.820884849	1008.34922989	2144.91601524	307.745900508	-3.88856758616	-0.0611409997824
906.531589176	1248.96246366	2531.49405284	376.0	-0.756460758807	-0.4294857456	-0.0802777094579	1044.25328432	1023.23994147	2512.34429371	444.851067917	-1.95729413233	-0.0307750649738
906.531589176	1248.96246366	2531.49405284	376.0	2.7527346456	-0.0509638860022	-0.00952596000042	741.997402183	1504.88229217	2601.17936668	354.299672326	0.665182771768	0.0104588486127
906.531589176	1248.96246366	2531.49405284	376.0	-1.22455627197	-0.143402320904	-0.0268041721315	1025.03592589	1131.95530539	2500.49448364	343.503252358	-1.72395036505	-0.0271061378152
906.531589176	1248.96246366	2531.49405284	376.0	16.8627028254	0.763284112632	0.142669927595	1050.97028585	1536.75965545	2958.37237201	370.642430709	6.9271662945	0.108917709033
906.531589176	1248.96246366	2531.49405284	376.0	-9.65040013153	-0.246299812957	-0.0460373482162	937.6544995	1042.75275022	2287.19474743	306.787497713	-2.86597026233	-0.0450624255084
906.531589176	1248.96246366	2531.49405284	376.0	-8.02314932294	-0.161327513418	-0.0301546754052	863.282168877	1182.72735869	2328.38850487	282.378977308	-2.61166402289	-0.0410638997309
906.531589176	1248.96246366	2531.49405284	376.0	-10.0283765772	-0.371859945952	-0.0695065319536	940.458920741	1011.81807585	2277.62629619	325.3492996	-2.97599720074	-0.0467924088167
906.531589176	1248.96246366	2531.49405284	376.0	-16.4130890624	-0.638401295571	-0.119327344966	719.025007011	1022.8974866	2115.99767933	374.075185725	-4.43790730768	-0.0697784167874
906.531589176	1248.96246366	2531.49405284	376.0	-9.4415261741	-0.360599123623	-0.0674017053501	783.987533914	1115.80578485	2292.48237924	392.689060481	-2.89025385228	-0.0454442429604
906.531589176	1248.96246366	2531.49405284	376.0	3.49336272037	0.223811222862	0.0418338734321	909.856002475	1363.31131559	2619.92832235	346.761004283	0.436979269387	0.00687074322936
906.531589176	1248.96246366	2531.49405284	376.0	0.410966401969	-0.196537898458	-0.0367360557865	818.832784332	1272.82048252	2541.89764286	450.244376003	-1.50053057252	-0.0235932479957
906.531589176	1248.96246366	2531.49405284	376.0	-0.0882790726927	-0.156046664993	-0.0291676009333	944.053231113	1148.59196956	2529.25927336	436.614072685	-1.58355343266	-0.0248986388783
906.531589176	1248.96246366	2531.49405284	376.0	11.6780237973	0.651955173632	0.121860780118	1002.66777464	1514.79901065	2827.12253075	309.655745469	5.31963503966	0.083642060372
906.531589176	1248.96246366	2531.49405284	376.0	0.256923410989	-0.113459206059	-0.0212073282353	1033.2277086	1144.37168865	2537.9980537	360.398656459	-1.48879733701	-0.0234087631605
906.531589176	1248.96246366	2531.49405284	376.0	-7.06039583746	-0.358489823313	-0.0670074436099	687.012660282	1361.85479271	2352.7605521	303.893099114	-2.3986781533	-0.0377150653035
906.531589176	1248.96246366	2531.49405284	376.0	3.96425326094	0.180839106225	0.0338017020981	804.9245725	1540.33729002	2631.84888838	286.587025852	2.25097940352	0.035392757917
906.531589176	1248.96246366	2531.49405284	376.0	-12.4468302427	-0.55081201164	-0.102955516194	832.842454628	964.433783934	2216.40328547	419.127046912	-3.7779059652	-0.0594010371887
906.531589176	1248.96246366	2531.49405284	376.0	8.79170312931	0.41612772398	0.0777808829869	1127.73136804	1172.24111425	2754.0554947	454.083012405	0.618203318396	0.00972017796221
906.531589176	1248.96246366	2531.49405284	376.0	5.2212538193	-0.0977704475653	-0.0182748500122	729.082593756	1506.62174416	2663.66978275	427.965444837	0.73442545563	0.0115475700571
906.531589176	1248.96246366	2531.49405284	376.0	7.67344823494	0.337300356583	0.063046795623	1110.16947081	1172.11228535	2725.74693855	443.46518239	0.301659151145	0.00474306841422
906.531589176	1248.96246366	2531.49405284	376.0	14.766719075	0.75178866083	0.140521245015	1073.55012474	1440.24327753	2905.31266802	391.519265751	5.19516301959	0.0816849531381
906.531589176	1248.96246366	2531.49405284	376.0	14.2744428303	0.770305716674	0.143982376948	1074.69546699	1458.60007568	2892.85072416	359.555181492	5.53516140198	0.0870308396538
906.531589176	1248.96246366	2531.49405284	376.0	6.84679578663	0.0504687329333	0.00943340802492	792.801505192	1477.59429843	2704.82028098	434.424477365	1.18140166916	0.0185754979428
906.531589176	1248.96246366	2531.49405284	376.0	-7.28284615473	-0.172604054349	-0.0322624400652	862.284342186	1179.11153673	2347.12923555	305.733356636	-2.47413604304	-0.0389015101107
906.531589176	1248.96246366	2531.49405284	376.0	11.7604889642	0.333759735663	0.0623849973201	864.27888013	1553.6451872	2829.21013155	411.286064219	4.0550876897	0.0637592404041
906.531589176	1248.96246366	2531.49405284	376.0	-10.7786480499	-0.468669751009	-0.0876018226185	696.964832512	1161.95141219	2258.63321848	399.716973778	-3.11530766567	-0.048982824932
906.531589176	1248.96246366	2531.49405284	376.0	11.4580557532	0.541912821106	0.101292116095	978.050674083	1459.01333091	2821.5540528	384.490047806	3.85562173181	0.0606229832046
906.531589176	1248.96246366	2531.49405284	376.0	1.64519344345	-0.280269011963	-0.052386731208	688.961714339	1463.84075376	2573.14202701	420.339558917	-0.751995245868	-0.0118238246206
906.531589176	1248.96246366	2531.49405284	376.0	-2.01479182565	-0.13469599226	-0.0251768209831	891.689205661	1212.96035184	2480.48971759	375.840160096	-1.76186804241	-0.0277023277108
906.531589176	1248.96246366	2531.49405284	376.0	-0.662489929463	-0.422474255443	-0.0789671505501	1049.93135969	1008.94849224	2514.72315967	455.843307735	-1.96786483701	-0.0309412710222
906.531589176	1248.96246366	2531.49405284	376.0	-10.0275748362	-0.434630819025	-0.0812394054252	691.063833407	1210.33377996	2277.64659221	376.248978851	-2.88470012567	-0.045356920215
906.531589176	1248.96246366	2531.49405284	376.0	-16.3179984243	-0.684010392902	-0.127852409888	708.101465593	1017.09276294	2118.40489318	393.21066465	-4.55370752373	-0.0715991749014
906.531589176	1248.96246366	2531.49405284	376.0	0.487018124511	-0.0103057392949	-0.00192630641026	906.683594747	1276.67969358	2543.82288769	360.459599363	-1.17435385178	-0.0184646832042
906.531589176	1248.96246366	2531.49405284	376.0	-12.9021961626	-0.351546684489	-0.0657096606521	901.347068855	996.156974842	2204.87572429	307.371680596	-3.43581493939	-0.0540222474747
906.531589176	1248.96246366	2531.49405284	376.0	2.53829636825	-0.0340757247498	-0.00636929434576	732.077120195	1539.39170506	2595.75087444	324.282049183	1.13785309948	0.0178907720044
906.531589176	1248.96246366	2531.49405284	376.0	-2.02387396977	-0.0910595599526	-0.0170204784958	885.742566965	1262.80170878	2480.25980365	331.715527905	-1.73313035791	-0.0272504773256
906.531589176	1248.96246366	2531.49405284	376.0	3.24094082314	-0.377665422031	-0.0705916676693	1055.50101753	1141.42982252	2613.53827703	416.607436978	-1.17300814968	-0.0184435243661
906.531589176	1248.96246366	2531.49405284	376.0	-1.51758569871	-0.0680011866116	-0.0127105021704	971.150093359	1190.51863286	2493.07646113	331.40773491	-1.71418234962	-0.0269525526669
906.531589176	1248.96246366	2531.49405284	376.0	5.54746659243	0.423890325744	0.0792318365877	1030.58814853	1280.53979055	2671.92783971	360.799900633	0.82591958693	0.0129861570272
906.531589176	1248.96246366	2531.49405284	376.0	3.07890120707	0.0299865098472	0.00560495511163	785.606446809	1469.54314129	2609.43625378	354.286665681	0.629178144652	0.00989273812346
906.531589176	1248.96246366	2531.49405284	376.0	-2.26185775051	-0.147586966576	-0.0275863488927	920.718237391	1164.23258175	2474.2352584	389.284439258	-1.80829457813	-0.0284323046876
906.531589176	1248.96246366	2531.49405284	376.0	8.66050327537	0.179365225022	0.0335262102845	864.510433755	1425.85672172	2750.7341782	460.367022726	1.34863328219	0.0212049258205
906.531589176	1248.96246366	2531.49405284	376.0	-5.69691405295	-0.306718614064	-0.057330582068	750.155454484	1246.67985211	2387.27701239	390.441705793	-2.22990683452	-0.0350614282158
906.531589176	1248.96246366	2531.49405284	376.0	-8.2232853852	-0.460494817836	-0.0860737977263	982.5812369	1047.84358093	2323.32207236	292.897254532	-2.83491094929	-0.0445740715298
906.531589176	1248.96246366	2531.49405284	376.0	-4.64697649406	-0.307472137587	-0.0574714275864	931.584591028	1039.03536424	2413.85611925	443.236163981	-2.28377309638	-0.0359083820185
906.531589176	1248.96246366	2531.49405284	376.0	-7.48387639687	-0.265843062014	-0.0496902919653	787.155729431	1206.97210805	2342.04016693	347.912329447	-2.46825604997	-0.0388090573894
906.531589176	1248.96246366	2531.49405284	376.0	13.329825857	0.677006682934	0.126543305221	1071.67620976	1368.44964853	2868.93780166	428.81194337	3.65357721989	0.0574461827027
906.531589176	1248.96246366	2531.49405284	376.0	3.98891111216	0.171184664145	0.0319971334851	929.835976728	1317.18722491	2632.47310041	385.449898777	-0.0204121330976	-0.000320945488956
906.531589176	1248.96246366	2531.49405284	376.0	-0.881151242944	-0.155062903278	-0.0289837202388	833.170980204	1298.99582294	2509.18776152	377.020958378	-1.60007348544	-0.0251583881358
906.531589176	1248.96246366	2531.49405284	376.0	6.06980230843	0.0907518169331	0.0169629564361	800.356825414	1487.4067221	2685.15073729	397.38718978	1.40895023538	0.0221533055877
906.531589176	1248.96246366	2531.49405284	376.0	6.44301857181	0.0612620181139	0.0114508445073	1062.91919369	1166.03954412	2694.5986848	465.639946993	-0.451460061741	-0.00709842864373
906.531589176	1248.96246366	2531.49405284	376.0	9.39113472176	0.504239946742	0.094250457335	1116.68824931	1207.5374932	2769.23006981	445.004327305	1.08891911675	0.0171213697603
906.531589176	1248.96246366	2531.49405284	376.0	-1.98322794595	-0.310900146342	-0.0581121768864	718.500241015	1364.2088001	2481.28875533	398.579714215	-1.72535016283	-0.0271281472143
906.531589176	1248.96246366	2531.49405284	376.0	13.6393447683	0.444589247401	0.0831007939067	931.913616066	1486.56734833	2876.77325449	458.292290092	3.85771160741	0.0606558428839
906.531589176	1248.96246366	2531.49405284	376.0	3.31490735355	-0.126984644362	-0.0237354475442	1011.22288418	1160.87250087	2615.41073535	443.315350303	-1.18190556225	-0.0185834207901
906.531589176	1248.96246366	2531.49405284	376.0	-10.135983191	-0.391093084689	-0.0731015111568	862.811095857	1018.1298674	2274.90224116	393.961277896	-3.1014610712	-0.0487651111823
906.531589176	1248.96246366	2531.49405284	376.0	-6.82362365767	-0.261432341376	-0.0488658582012	764.584614595	1269.53014243	2358.75442575	324.639668724	-2.36519891725	-0.0371886622209
906.531589176	1248.96246366	2531.49405284	376.0	-12.5430639549	-0.440039304439	-0.0822503372784	822.807064889	1018.98606016	2213.96713477	372.174009723	-3.50568164647	-0.0551207806049
906.531589176	1248.96246366	2531.49405284	376.0	4.94647693175	0.146792169134	0.0274377886231	787.350504325	1560.85554264	2656.71382219	308.507775217	2.50914129141	0.0394519070976
906.531589176	1248.96246366	2531.49405284	376.0	-13.5520672616	-0.497931831038	-0.0930713702875	796.944548347	1013.1145426	2188.42427607	378.365185131	-3.75999055639	-0.0591193483709
906.531589176	1248.96246366	2531.49405284	376.0	-0.517856934161	-0.233073398919	-0.0435651212933	992.910554039	1090.2254194	2518.38453534	435.248561902	-1.67396532751	-0.0263202095521
906.531589176	1248.96246366	2531.49405284	376.0	-0.813068316737	-0.219319049473	-0.0409942148548	993.564461689	1091.34622133	2510.91127675	426.000593732	-1.69410834024	-0.0266369235886
906.531589176	1248.96246366	2531.49405284	376.0	5.90021985338	-0.0311373106904	-0.00582005807297	801.388630855	1415.27285439	2680.85776753	464.196282279	0.120495016059	0.0018945757242
906.531589176	1248.96246366	2531.49405284	376.0	-0.90481666364	-0.250255708608	-0.0467767679642	981.098715089	1076.95540356	2508.58867281	450.534554157	-1.74831058531	-0.0274891601464
906.531589176	1248.96246366	2531.49405284	376.0	14.2596475014	0.674567768288	0.126087433325	1039.91981797	1442.53095631	2892.47618129	410.025407011	4.68310241139	0.0736336857137
906.531589176	1248.96246366	2531.49405284	376.0	-0.66886002034	-0.103524418917	-0.019350358676	811.664932189	1353.35680085	2514.5619012	349.540168161	-1.24470844008	-0.0195708874227
906.531589176	1248.96246366	2531.49405284	376.0	-14.4562850606	-0.410789757203	-0.0767831321874	777.321623258	1070.15230646	2165.53405627	318.060126549	-3.68583230881	-0.0579533381889
906.531589176	1248.96246366	2531.49405284	376.0	10.9728326353	0.727883179927	0.136052930827	1114.02947842	1315.74499122	2809.27065842	379.496188784	3.1198306191	0.0490539405519
906.531589176	1248.96246366	2531.49405284	376.0	18.8889435864	0.835733165669	0.156211806667	1105.58374802	1467.10519454	3009.66653637	436.97759381	6.52424873469	0.102582527275
906.531589176	1248.96246366	2531.49405284	376.0	-2.01766526183	-0.16949643637	-0.0316815768916	958.494792629	1122.10117059	2480.41697673	399.821013505	-1.80075151001	-0.0283137029876
906.531589176	1248.96246366	2531.49405284	376.0	-11.0841099839	-0.486985254725	-0.091025281257	944.542408323	1000.40100057	2250.90046778	305.957058893	-3.23089037418	-0.0508001631161
906.531589176	1248.96246366	2531.49405284	376.0	10.4453251667	0.389197099862	0.0727471214696	921.414854817	1457.00006955	2795.91683823	417.501913867	2.8949178122	0.0455175756635
906.531589176	1248.96246366	2531.49405284	376.0	-9.28077339106	-0.480964329234	-0.0898998746232	783.233091527	1044.87071793	2296.55182638	468.448016923	-3.22781360345	-0.0507517862177
906.531589176	1248.96246366	2531.49405284	376.0	-0.0185727025518	-0.162410856795	-0.0303571694943	974.664757602	1130.51145283	2531.02388597	425.847675545	-1.57351405458	-0.0247407870217
906.531589176	1248.96246366	2531.49405284	376.0	-0.173285755413	0.034190832902	0.00639080988823	840.180959002	1371.67981779	2527.10733424	315.246557455	-0.652004217047	-0.0102516386328
906.531589176	1248.96246366	2531.49405284	376.0	-0.392070035092	-0.159247756759	-0.0297659358427	848.556239943	1262.95522412	2521.56882321	410.057359153	-1.56524873966	-0.0246108292399
906.531589176	1248.96246366	2531.49405284	376.0	9.17799555127	0.68331270329	0.127722000615	1066.08673205	1372.88121203	2763.83446439	324.866520313	3.31706373351	0.0521550901495
906.531589176	1248.96246366	2531.49405284	376.0	17.6182514468	0.735531641011	0.137482549722	1062.88392287	1457.36443688	2977.49904043	457.250680681	5.56669494513	0.0875266500807
906.531589176	1248.96246366	2531.49405284	376.0	0.852620636216	-0.173175580162	-0.03236926732	795.801662931	1347.36538461	2553.07809353	409.911045997	-1.28510124052	-0.0202059943478
906.531589176	1248.96246366	2531.49405284	376.0	-2.15782655635	-0.209373793563	-0.0391352885165	812.078851165	1257.00136799	2476.86880189	407.788582739	-1.77772591784	-0.0279516653748
906.531589176	1248.96246366	2531.49405284	376.0	5.93864874093	-0.0624829394504	-0.0116790541029	760.378646629	1468.13564236	2681.83059253	453.31630354	0.507219321057	0.0079751465575
906.531589176	1248.96246366	2531.49405284	376.0	13.0879843318	0.611217389137	0.11424624096	1007.71874259	1456.84351	2862.81559783	398.253345239	4.38611574727	0.0689640840767
906.531589176	1248.96246366	2531.49405284	376.0	-19.7190075423	-0.665767503356	-0.124442523992	758.744868402	961.928577052	2032.30854962	311.63510417	-5.0809982687	-0.0798899098853
906.531589176	1248.96246366	2531.49405284	376.0	7.81839015036	0.319868313265	0.0597884697691	880.91194394	1485.99487745	2729.41613452	362.509313129	2.65752476093	0.0417849805178
906.531589176	1248.96246366	2531.49405284	376.0	0.0359277032603	-0.449479559764	-0.0840148709838	1017.18401687	1088.40378871	2532.40356051	426.815754925	-1.79379269308	-0.028204287627
906.531589176	1248.96246366	2531.49405284	376.0	5.60715086754	-0.0877649308498	-0.0164046599719	755.827667817	1461.08114773	2673.43874358	456.529928037	0.30049888593	0.00472482525047
906.531589176	1248.96246366	2531.49405284	376.0	15.9185643254	0.884791767817	0.165381638844	1121.17773395	1484.15610347	2934.47156203	329.137724608	6.87795937316	0.108144015301
906.531589176	1248.96246366	2531.49405284	376.0	-4.83584103546	-0.340306567059	-0.0636087041232	1116.5111811	943.061232797	2409.07502462	349.502610721	-2.4651607893	-0.0387603897689
906.531589176	1248.96246366	2531.49405284	376.0	-4.01488185659	-0.28131004538	-0.0525813168934	745.613046912	1310.81066795	2429.85755741	373.433842542	-1.9794194917	-0.0311229479827
906.531589176	1248.96246366	2531.49405284	376.0	2.71876527896	0.0693978915515	0.0129715685143	786.341317483	1492.1720516	2600.31943418	321.806065096	1.0040757514	0.0157873545818
906.531589176	1248.96246366	2531.49405284	376.0	1.91983743556	0.483991344526	0.090465671874	1129.55932201	1164.37218286	2580.09462334	286.16311847	-0.122723864279	-0.00192962050753
906.531589176	1248.96246366	2531.49405284	376.0	-0.719304857167	-0.362306567979	-0.0677208538279	1098.85121058	1011.07485081	2513.28489315	403.358831762	-1.93229415118	-0.0303819835092
906.531589176	1248.96246366	2531.49405284	376.0	17.4271584731	0.675437604821	0.126250019593	1023.74903834	1496.93995605	2972.66153316	451.97253877	5.7396377073	0.0902458759009
906.531589176	1248.96246366	2531.49405284	376.0	-10.4274074487	-0.375135442601	-0.070118774318	801.441019902	1081.2838011	2267.52485341	384.800032407	-3.07297376657	-0.0483171975876
906.531589176	1248.96246366	2531.49405284	376.0	-4.61228640777	-0.503793973567	-0.094167097863	978.521322183	999.656258718	2414.73429672	436.556715821	-2.45239338691	-0.0385596444482
906.531589176	1248.96246366	2531.49405284	376.0	3.51798135092	0.00351896442675	0.00065775036014	841.666571014	1367.79593294	2620.55154151	411.08903756	-0.333728376187	-0.00524730151237
906.531589176	1248.96246366	2531.49405284	376.0	15.8528824616	0.805367826822	0.150536042397	1072.17874843	1526.51986866	2932.80882955	334.110212469	6.96098894155	0.10944951166
906.531589176	1248.96246366	2531.49405284	376.0	-11.1796785303	-0.461182490773	-0.0862023347239	723.950429921	1122.18171964	2248.48115571	402.349006148	-3.23853157193	-0.0509203077347
906.531589176	1248.96246366	2531.49405284	376.0	-8.48325343534	-0.363121220506	-0.0678731253281	739.650115178	1189.02245932	2316.74099663	388.068422135	-2.66988824593	-0.0419793749361
906.531589176	1248.96246366	2531.49405284	376.0	1.42499665291	-0.107345971807	-0.0200646676274	952.119509038	1195.39285853	2567.56775836	420.05539079	-1.37809432395	-0.0216681497476
906.531589176	1248.96246366	2531.49405284	376.0	-0.729170971758	0.131472443849	0.0245742885699	930.765807839	1287.47836536	2513.03513305	294.790959854	-0.947464926422	-0.0148972472708
906.531589176	1248.96246366	2531.49405284	376.0	-9.70102012802	-0.430516452919	-0.0804703650315	720.376457951	1156.34586238	2285.91330523	409.190984897	-2.95244622726	-0.0464221104915
906.531589176	1248.96246366	2531.49405284	376.0	9.68778630432	0.69487286417	0.12988277835	1041.59020692	1443.84622503	2776.73978698	291.303355031	4.33178247839	0.0681097873961
906.531589176	1248.96246366	2531.49405284	376.0	11.0032528724	0.266209412917	0.0497587687694	841.20988794	1546.45524401	2810.04074492	422.375612965	3.51365951508	0.0552462187906
906.531589176	1248.96246366	2531.49405284	376.0	-1.11700668302	-0.459183597492	-0.0858287098117	1016.30242644	1059.56981067	2503.21709508	427.344857968	-1.95245091637	-0.0306989137794
906.531589176	1248.96246366	2531.49405284	376.0	9.04994441122	0.449591109155	0.0840357213373	1060.13787119	1259.4576695	2760.59285739	440.997316697	1.1549413091	0.0181594545456
906.531589176	1248.96246366	2531.49405284	376.0	0.733100343104	-0.138915152365	-0.0259654490402	989.868178556	1147.63353345	2550.05244442	412.55073242	-1.47156674649	-0.0231378419259
906.531589176	1248.96246366	2531.49405284	376.0	3.70442515116	0.0120634195589	0.00225484477736	809.610590468	1419.38849357	2625.27135523	396.272271189	0.124823953604	0.00196264077993
906.531589176	1248.96246366	2531.49405284	376.0	16.0023518154	0.771002811585	0.144112675063	1078.72404907	1452.65699008	2936.59263736	405.211598207	5.61258659295	0.0882482168703
906.531589176	1248.96246366	2531.49405284	376.0	-6.5716754448	-0.344957987409	-0.0644781284877	1113.51712288	937.219127421	2365.13247978	314.396229475	-2.71698249477	-0.0427198505466
906.531589176	1248.96246366	2531.49405284	376.0	-0.94429318134	-0.346941231823	-0.0648488283781	685.520335073	1420.85959167	2507.58932711	401.209400363	-1.5250820767	-0.0239792779355
906.531589176	1248.96246366	2531.49405284	376.0	6.30489374314	0.280502333827	0.0524303427715	867.577383408	1480.36849122	2691.10206298	343.156188354	2.22807071663	0.0350325584376
906.531589176	1248.96246366	2531.49405284	376.0	2.68802359974	-0.180941437119	-0.033820829368	779.622380036	1370.50216813	2599.5412104	449.41666224	-1.01315361249	-0.0159300882467
906.531589176	1248.96246366	2531.49405284	376.0	-3.02056357985	-0.352935648179	-0.0659692800334	687.100389104	1403.89080892	2455.02866545	364.037467422	-1.83660832365	-0.0288774893656
906.531589176	1248.96246366	2531.49405284	376.0	2.91647891732	-0.166050286961	-0.0310374368152	775.687910685	1384.15588508	2605.32454318	445.480747414	-0.864687317042	-0.0135957125321
906.531589176	1248.96246366	2531.49405284	376.0	-7.71421329944	-0.290320972344	-0.0542656023073	796.616072175	1163.07813424	2336.20920194	376.514995522	-2.54567906084	-0.0400264003276
906.531589176	1248.96246366	2531.49405284	376.0	-11.6840506535	-0.40789209067	-0.0762415122747	689.882683106	1236.40674817	2235.71300541	309.423574134	-3.07188940244	-0.0483001478371
906.531589176	1248.96246366	2531.49405284	376.0	-7.37509190293	-0.338608373763	-0.0632912848155	833.828764563	1080.21763427	2344.79403992	430.747641088	-2.66617535262	-0.0419209961104
906.531589176	1248.96246366	2531.49405284	376.0	3.61610603004	-0.113413685495	-0.0211988197187	718.553739391	1515.07558199	2623.03556193	389.406240547	0.622252306599	0.00978384129873
906.531589176	1248.96246366	2531.49405284	376.0	1.23207848624	-0.322136006955	-0.0602123377485	700.483201804	1414.06727544	2562.68404644	448.1335692	-1.29236420781	-0.0203201919467
906.531589176	1248.96246366	2531.49405284	376.0	4.74903734032	0.225241174208	0.0421011540576	948.463121992	1314.45186676	2651.71565067	388.800661918	0.236613720574	0.00372034151846
906.531589176	1248.96246366	2531.49405284	376.0	4.34680740032	0.281623559159	0.0526399175998	863.101409339	1483.71978775	2641.53322366	294.712026576	2.02788510764	0.0318849859693
906.531589176	1248.96246366	2531.49405284	376.0	-15.9139926208	-0.53859869088	-0.100672652501	816.487198603	971.027990361	2128.63227607	341.117087107	-4.1978317935	-0.0660036445519
906.531589176	1248.96246366	2531.49405284	376.0	11.0305189589	0.622300649136	0.116317878343	1043.80824857	1378.27060144	2810.73098428	388.652134267	3.24901540847	0.051085147932
906.531589176	1248.96246366	2531.49405284	376.0	-10.0817795284	-0.268493611403	-0.0501857217575	842.60350503	1106.0756834	2276.27440365	327.59521522	-2.89665615257	-0.0455449080593
906.531589176	1248.96246366	2531.49405284	376.0	11.7412992082	0.597304482767	0.111645697713	984.764974039	1500.72109183	2828.72434402	343.238278145	4.79339966063	0.0753679191923
906.531589176	1248.96246366	2531.49405284	376.0	3.73722314734	0.184384018554	0.0344643025335	872.229016608	1404.03117784	2626.10163455	349.841440108	0.668365526316	0.0105088919232
906.531589176	1248.96246366	2531.49405284	376.0	-4.79613880432	-0.350415043614	-0.0654981389933	685.984304729	1402.17002661	2410.08008424	321.925752899	-2.08119622851	-0.0327232111401
906.531589176	1248.96246366	2531.49405284	376.0	-16.8259799289	-0.591940246179	-0.110643036669	717.186441818	1041.84410884	2105.5453716	346.514820946	-4.35586684739	-0.0684884724432
906.531589176	1248.96246366	2531.49405284	376.0	13.751212248	0.728280028388	0.13612710811	1058.42538655	1451.60300748	2879.60517309	369.576779053	5.10773653805	0.0803103229252
906.531589176	1248.96246366	2531.49405284	376.0	3.40008916749	0.337658419041	0.0631137231852	941.221014156	1366.92153535	2617.5671079	309.424558395	0.893339422734	0.0140462173386
906.531589176	1248.96246366	2531.49405284	376.0	-8.42899431076	-0.375927340634	-0.0702667926419	725.93227971	1203.90590743	2318.11456314	388.276376005	-2.65254373254	-0.0417066624613
906.531589176	1248.96246366	2531.49405284	376.0	7.57980205205	0.143569148211	0.0268353548058	813.334606049	1500.94631135	2723.376291	409.095373602	1.96387522453	0.0308785412663
906.531589176	1248.96246366	2531.49405284	376.0	1.11760905102	0.311124180721	0.0581540524712	1093.71485222	1164.31360799	2559.7862595	301.757799285	-0.631250548619	-0.0099253230915
906.531589176	1248.96246366	2531.49405284	376.0	10.756517962	0.464021802748	0.0867330472427	977.860369741	1396.45827743	2803.79466533	429.476018162	2.58803825954	0.0406924254645
906.531589176	1248.96246366	2531.49405284	376.0	5.78779624351	0.499184337327	0.0933054836125	1052.53269077	1280.04210138	2678.01177053	345.436978387	1.13802254347	0.017893436218
906.531589176	1248.96246366	2531.49405284	376.0	7.53278574445	0.318658776825	0.0595623881916	878.977980805	1488.61879259	2722.18607597	354.589302572	2.65516322279	0.0417478494149
906.531589176	1248.96246366	2531.49405284	376.0	-9.71933398202	-0.475365049861	-0.0888532803479	855.071626613	986.710829278	2285.44969111	443.667235214	-3.25913108784	-0.0512441994943
906.531589176	1248.96246366	2531.49405284	376.0	3.26815026805	-0.0980766360819	-0.0183320815106	863.986346027	1299.60339801	2614.22708251	450.637338473	-1.02920336908	-0.0161824429101
906.531589176	1248.96246366	2531.49405284	376.0	-6.70739870643	-0.38535720038	-0.0720293832487	887.305785763	1014.8520769	2361.69665348	459.538790817	-2.70299813086	-0.042499970611
906.531589176	1248.96246366	2531.49405284	376.0	6.57554411185	0.0323751036805	0.00605142124869	772.744069455	1506.48881513	2697.95356097	418.720676382	1.42536299643	0.0224113678685
906.531589176	1248.96246366	2531.49405284	376.0	6.54780600634	0.115881950344	0.0216601776345	933.842537506	1299.06670219	2697.25137248	464.342132784	-0.0544325547287	-0.000855857778753
906.531589176	1248.96246366	2531.49405284	376.0	-3.52865787758	-0.385705442338	-0.0720944752033	1079.36284346	946.223463055	2442.16628852	416.579982002	-2.31769266923	-0.0364417086357
906.531589176	1248.96246366	2531.49405284	376.0	2.27960419443	-0.358055730138	-0.0669263046988	1103.31871637	1043.83986609	2589.20209745	442.043514988	-1.44565921181	-0.0227304907517
906.531589176	1248.96246366	2531.49405284	376.0	-1.45773129263	-0.223000856236	-0.0416824030347	810.120822702	1243.7292633	2494.59167186	440.741585857	-1.72779924843	-0.0271666548495
906.531589176	1248.96246366	2531.49405284	376.0	17.880860514	0.798214392467	0.149198951863	1083.65324836	1480.18256476	2984.14697334	420.311160217	6.37356304631	0.100213255445
906.531589176	1248.96246366	2531.49405284	376.0	2.03582047217	-0.0142772064347	-0.00266863671677	890.549091345	1297.4036925	2583.03072701	395.07794317	-0.924013863293	-0.0145285198631
906.531589176	1248.96246366	2531.49405284	376.0	18.8265176177	0.828497398109	0.154859326749	1097.17570834	1484.07011731	3008.08622668	426.840401036	6.72976093066	0.105813851111
906.531589176	1248.96246366	2531.49405284	376.0	7.9098694451	0.416763930189	0.0778998000353	891.250673324	1553.68826099	2731.73192742	286.792993114	4.0964582354	0.0644097206823
906.531589176	1248.96246366	2531.49405284	376.0	-17.0842940778	-0.783246551095	-0.146401224504	709.585640144	976.832171742	2099.00616429	412.588352402	-5.02827355158	-0.0790609048991
906.531589176	1248.96246366	2531.49405284	376.0	-5.80834243165	-0.198202876761	-0.0370472666843	879.235197801	1143.0025025	2384.45620961	362.21850931	-2.2661533005	-0.0356313412029
906.531589176	1248.96246366	2531.49405284	376.0	-10.3623188178	-0.558466855842	-0.104386328195	931.01402367	939.984327165	2269.17256823	398.174217392	-3.34778107664	-0.0526380672428
906.531589176	1248.96246366	2531.49405284	376.0	3.95629735662	-0.106014323572	-0.0198157614154	796.812792689	1383.74502919	2631.64748513	451.089663248	-0.570679183541	-0.00897294313744
906.531589176	1248.96246366	2531.49405284	376.0	1.69683917733	-0.130786507539	-0.0244460761755	799.680540239	1364.14855152	2574.4494357	410.620343934	-0.990663460736	-0.0155764695084
906.531589176	1248.96246366	2531.49405284	376.0	19.619308856	0.896074802323	0.167490617257	1132.34856927	1475.5453937	3028.15568973	420.261726758	7.16892692437	0.112718976798
906.531589176	1248.96246366	2531.49405284	376.0	10.2832154139	0.163239665729	0.0305120870522	818.34883825	1510.09366277	2791.81303948	463.370538463	2.4052670924	0.0378186649748
906.531589176	1248.96246366	2531.49405284	376.0	13.5497387785	0.812045836349	0.151784268476	1127.33491748	1363.90559952	2874.50488419	383.264367183	4.44276182441	0.0698547456668
906.531589176	1248.96246366	2531.49405284	376.0	0.825626123916	-0.1584836389	-0.0296231100748	922.308404517	1165.45030001	2552.39472906	464.636024534	-1.50110117709	-0.0236022197656
906.531589176	1248.96246366	2531.49405284	376.0	2.555789575	-0.351819588471	-0.0657606707423	1110.24600266	1062.54448454	2596.19371393	423.403226728	-1.18217549221	-0.0185876649719
906.531589176	1248.96246366	2531.49405284	376.0	0.682139621988	-0.358643805542	-0.0670362253349	1102.1445633	1025.30767526	2548.7623768	421.310138237	-1.7215025045	-0.0270676494419
906.531589176	1248.96246366	2531.49405284	376.0	3.57186203221	0.228474007603	0.0427054219819	1092.46762684	1160.54939304	2621.91552776	368.898507871	-0.428651730851	-0.00673980708885
906.531589176	1248.96246366	2531.49405284	376.0	2.50816793897	0.0655798168577	0.012257909693	831.598773842	1407.30042039	2594.98817505	356.088980816	0.0900896715747	0.00141650427004
906.531589176	1248.96246366	2531.49405284	376.0	-7.79396696931	-0.400578338712	-0.0748744558341	752.881060962	1134.11648729	2334.19024253	447.192694277	-2.7547343345	-0.0433134329324
906.531589176	1248.96246366	2531.49405284	376.0	10.7960023837	0.455438402701	0.0851286734021	932.856506932	1488.20654934	2804.79421112	383.731154848	3.70146846529	0.0581991897058
906.531589176	1248.96246366	2531.49405284	376.0	-4.04705737578	-0.345831805624	-0.0646414589952	1111.69095136	944.902793254	2429.04303605	372.449291439	-2.36032829603	-0.0371120801262
906.531589176	1248.96246366	2531.49405284	376.0	-1.09195067485	-0.133484496927	-0.0249503732575	879.356604207	1238.88737607	2503.85138644	385.607406168	-1.64680282481	-0.0258931261762
906.531589176	1248.96246366	2531.49405284	376.0	-4.6296865534	-0.120819998655	-0.0225831773188	1001.63482432	1120.61351741	2414.29381307	292.045471346	-2.19771920197	-0.0345553333644
906.531589176	1248.96246366	2531.49405284	376.0	-17.2314905848	-0.494505835542	-0.0924309972975	819.115193332	978.332599683	2095.27989347	297.832100451	-4.33151565101	-0.068105591997
906.531589176	1248.96246366	2531.49405284	376.0	-10.7703814647	-0.498037294838	-0.0930910831472	781.576317486	1035.13290932	2258.84248659	442.133259787	-3.4264107639	-0.0538743830802
906.531589176	1248.96246366	2531.49405284	376.0	11.0975122322	0.642465698725	0.120087046491	1078.54341427	1325.73210876	2812.42691501	408.151391978	2.78120318611	0.0437296098445
906.531589176	1248.96246366	2531.49405284	376.0	17.6623112647	0.805665011897	0.150591591009	1069.12645426	1545.86844849	2978.61441209	363.619509337	7.44938343056	0.117128670292
906.531589176	1248.96246366	2531.49405284	376.0	5.81654873454	-0.0411992202847	-0.00770078883825	734.409500367	1537.54867639	2678.73963813	406.781461369	1.42719545377	0.0224401800908
906.531589176	1248.96246366	2531.49405284	376.0	10.6130013051	0.637910432424	0.119235594846	1039.11803876	1399.40628289	2800.1615497	361.637228051	3.54839868724	0.0557924321893
906.531589176	1248.96246366	2531.49405284	376.0	-6.65007771855	-0.234105221123	-0.0437579852566	917.788084563	1078.85637613	2363.14773088	366.503270192	-2.41932058289	-0.0380396318065
906.531589176	1248.96246366	2531.49405284	376.0	7.69486961007	0.261492142109	0.0488770359082	908.572334161	1394.22601045	2726.28921939	423.490874773	1.31853194469	0.0207316343505
906.531589176	1248.96246366	2531.49405284	376.0	7.5571700312	0.131660049828	0.0246093551081	884.087608854	1369.96917555	2722.80336274	468.746578338	0.540116450087	0.00849239701394
906.531589176	1248.96246366	2531.49405284	376.0	-8.88222059808	-0.310861115266	-0.0581048813582	733.311725539	1267.54309403	2306.64116663	305.786347063	-2.65683846856	-0.0417741897573
906.531589176	1248.96246366	2531.49405284	376.0	5.8580717036	0.276772468696	0.0517331717189	1115.83467229	1153.21573131	2679.79078962	410.74038602	-0.0489581660708	-0.00076978248539
906.531589176	1248.96246366	2531.49405284	376.0	7.18811159449	0.717116131097	0.134040398336	1125.45457482	1275.34209648	2713.46067036	312.663999057	2.21019029732	0.0347514197692
906.531589176	1248.96246366	2531.49405284	376.0	2.75884664712	-0.132500048319	-0.0247663641717	865.100863751	1279.97193886	2601.33409163	456.261289018	-1.21648336667	-0.0191270969603
906.531589176	1248.96246366	2531.49405284	376.0	-1.75631546386	-0.0353830073203	-0.00661364622809	804.733400751	1387.43966358	2487.03303132	294.859966985	-0.99198515618	-0.0155972508833
906.531589176	1248.96246366	2531.49405284	376.0	-7.42274494898	-0.322226571295	-0.0602292656627	793.413728744	1140.36705002	2343.58770589	409.806927131	-2.57542639833	-0.0404941257599
906.531589176	1248.96246366	2531.49405284	376.0	-6.65453921569	-0.3583202502	-0.0669757477009	683.028111502	1384.89723926	2363.03478835	295.109437589	-2.36406845578	-0.0371708876696
906.531589176	1248.96246366	2531.49405284	376.0	-13.8551995106	-0.551100401416	-0.103009420825	794.575485615	992.56318545	2180.75050122	393.611830152	-3.93757650772	-0.0619115803101
906.531589176	1248.96246366	2531.49405284	376.0	-5.27490716661	-0.482328933409	-0.0901549408241	1001.1110749	958.784123622	2397.96009162	438.064893099	-2.58985697499	-0.0407210216193
906.531589176	1248.96246366	2531.49405284	376.0	-1.94810260199	-0.289413937693	-0.0540960631202	746.892892679	1300.96953589	2482.17795132	434.315522755	-1.76405376614	-0.0277366944361
906.531589176	1248.96246366	2531.49405284	376.0	-0.804283826416	-0.350317089051	-0.0654798297291	1107.65377873	981.251341534	2511.1336556	422.228535341	-1.97196968483	-0.0310058126545
906.531589176	1248.96246366	2531.49405284	376.0	17.4497628362	0.849338112463	0.158754787376	1113.65535151	1457.7901293	2973.23376127	401.788280453	6.36599427007	0.100094249529
906.531589176	1248.96246366	2531.49405284	376.0	0.167826743465	0.305359663228	0.0570765725659	1060.92166667	1191.99075475	2535.74257686	282.830155453	-0.742502788373	-0.0116745721442
906.531589176	1248.96246366	2531.49405284	376.0	6.61581764767	0.151836109551	0.0283805812245	844.685128928	1441.35402435	2698.97308313	412.933929858	1.21011052287	0.0190268950137
906.531589176	1248.96246366	2531.49405284	376.0	7.89105531137	0.276675404572	0.051715028892	866.517967855	1484.61868012	2731.25564875	380.119000775	2.43201406344	0.038239214834
906.531589176	1248.96246366	2531.49405284	376.0	-5.13521646417	-0.469551706066	-0.087766674031	1011.8161422	986.880016497	2401.49635344	402.800194751	-2.49005169613	-0.0391517562284
906.531589176	1248.96246366	2531.49405284	376.0	-12.5529072449	-0.390798578109	-0.073046463198	733.010511558	1156.0653769	2213.71795247	324.642064015	-3.27241470504	-0.0514530613999
906.531589176	1248.96246366	2531.49405284	376.0	14.916017732	0.565172481631	0.105639716193	962.506403936	1538.72034558	2909.09215464	407.865405128	5.4662846984	0.0859478726163
906.531589176	1248.96246366	2531.49405284	376.0	1.6994836076	0.0321270355971	0.00600505338263	829.718526233	1392.33595808	2574.51637929	352.461894973	-0.254202349112	-0.00399689228163
906.531589176	1248.96246366	2531.49405284	376.0	-14.4961365769	-0.535435577822	-0.100081416415	700.213298835	1097.85477641	2164.5252175	366.457142251	-3.8179582349	-0.0600307898569
906.531589176	1248.96246366	2531.49405284	376.0	-14.0839918294	-0.419005887278	-0.0783188574352	879.38997857	976.729365898	2174.95863727	318.839292805	-3.70103350764	-0.058192350749
906.531589176	1248.96246366	2531.49405284	376.0	-6.22345533805	-0.426708916268	-0.079758675938	1048.63821925	1019.8296359	2373.94765107	305.479795923	-2.64363758302	-0.0415666286638
906.531589176	1248.96246366	2531.49405284	376.0	19.135810759	0.877868987416	0.164087661199	1122.6916565	1477.3960084	3015.91596416	415.828299254	7.02006250602	0.11037834129
906.531589176	1248.96246366	2531.49405284	376.0	11.0933407681	0.483935998933	0.0904553269033	1033.8355716	1313.67238107	2812.32131464	464.813361968	1.88616374239	0.0296566626162
906.531589176	1248.96246366	2531.49405284	376.0	8.0698648978	0.0538845922512	0.0100718864021	794.236788715	1479.10047529	2735.78220279	462.444938794	1.3153566876	0.0206817089246
906.531589176	1248.96246366	2531.49405284	376.0	-7.67910092454	-0.170199354715	-0.031812963498	841.100393767	1213.25679533	2337.09806962	282.74088052	-2.55850345243	-0.0402280417049
906.531589176	1248.96246366	2531.49405284	376.0	5.87943300736	0.320695544169	0.059943092368	1043.79523117	1233.28055526	2680.33154976	403.255763328	0.254010201888	0.00399387109887
906.531589176	1248.96246366	2531.49405284	376.0	4.34623138973	-0.00238634316818	-0.000446045451997	862.778819976	1339.485518	2641.51864199	439.254304016	-0.449522626065	-0.00706796581863
906.531589176	1248.96246366	2531.49405284	376.0	2.56279852011	0.0929264592664	0.0173694316386	802.446325102	1473.94537711	2596.37114496	319.979442745	0.871178784456	0.0136977796298
906.531589176	1248.96246366	2531.49405284	376.0	2.05799743945	-0.138700079585	-0.0259252485207	694.828271124	1547.6133882	2583.59213562	341.150476297	0.763424466764	0.0120035293516
906.531589176	1248.96246366	2531.49405284	376.0	-1.86427343442	-0.432565050235	-0.0808532804177	1041.94199251	1043.26989017	2484.30008171	399.088199029	-2.04618753978	-0.0321727600595
906.531589176	1248.96246366	2531.49405284	376.0	-4.20114077053	-0.455200891269	-0.0850842787418	1019.02875365	1068.92506226	2425.14242408	337.188608169	-2.31561778261	-0.0364090846322
906.531589176	1248.96246366	2531.49405284	376.0	-12.9290245362	-0.606881744266	-0.11343584005	796.850109154	970.525722395	2204.19656561	436.820734062	-4.00698950605	-0.0630029796549
906.531589176	1248.96246366	2531.49405284	376.0	8.67060681379	0.199685418238	0.0373243772407	841.343485386	1483.63002237	2750.98994867	426.016440913	2.11202362854	0.0332079186878
906.531589176	1248.96246366	2531.49405284	376.0	-16.0671949944	-0.664448556755	-0.124195991917	751.667627921	982.134365764	2124.75396709	390.951973409	-4.52596675362	-0.0711629992708
906.531589176	1248.96246366	2531.49405284	376.0	9.58618862352	0.0970013666145	0.0181310965635	778.543522832	1551.13225805	2774.16784773	444.49206685	2.58917415986	0.0407102855324
906.531589176	1248.96246366	2531.49405284	376.0	-21.6103254315	-0.903423810521	-0.168864263649	685.922309288	939.729022679	1984.42994974	358.778617771	-6.17103943132	-0.0970289218762
906.531589176	1248.96246366	2531.49405284	376.0	11.5679876653	0.584899871778	0.109327078837	997.099089434	1453.23632428	2824.33697261	374.001558896	4.03699104681	0.0634747019939
906.531589176	1248.96246366	2531.49405284	376.0	8.71925897072	0.350519984835	0.0655177541747	1042.33585068	1248.84899368	2752.22157513	461.036730768	0.702007490615	0.011037853626
906.531589176	1248.96246366	2531.49405284	376.0	12.649632143	0.547167767629	0.102274349089	987.376005855	1444.34466182	2851.71873824	419.998070561	3.79729454529	0.0597058890769
906.531589176	1248.96246366	2531.49405284	376.0	-11.6858072852	-0.259808347311	-0.0485623079087	908.627410251	1039.37761798	2235.66853639	287.66350815	-3.19108726426	-0.0501743280544
906.531589176	1248.96246366	2531.49405284	376.0	6.01651585564	0.116682335504	0.0218097823373	848.627314894	1414.10196142	2683.80179391	421.072517591	0.725964877087	0.0114145420926
906.531589176	1248.96246366	2531.49405284	376.0	-13.4676915741	-0.493321217776	-0.0922095734161	781.404610751	1029.91421104	2190.56024158	379.241419792	-3.72488992427	-0.0585674516394
906.531589176	1248.96246366	2531.49405284	376.0	-1.4021485581	-0.447014047237	-0.0835540275209	1029.14991366	1043.59497636	2495.99874547	423.25385546	-1.99912734916	-0.0314328199553
906.531589176	1248.96246366	2531.49405284	376.0	-9.27521428988	-0.274393953692	-0.0512885894752	906.757241687	1049.15649521	2296.6925547	340.778817799	-2.81276030582	-0.044225790972
906.531589176	1248.96246366	2531.49405284	376.0	-11.654919688	-0.410924910393	-0.076808394466	777.923052872	1082.0225895	2236.45045407	376.504811702	-3.28013011932	-0.0515743729453
906.531589176	1248.96246366	2531.49405284	376.0	8.66034793302	0.288064522443	0.0538438359706	869.694507767	1488.460554	2750.73024571	392.57518395	2.61326620302	0.0410890912424
906.531589176	1248.96246366	2531.49405284	376.0	2.45669836779	0.343165444417	0.0641430737228	942.571385239	1363.41647187	2593.68522591	287.697368805	0.742616736763	0.0116763637856
906.531589176	1248.96246366	2531.49405284	376.0	0.766304042096	-0.199817516649	-0.0373490685325	736.761719667	1423.0506274	2550.89299409	391.080647019	-0.91372617367	-0.0143667637369
906.531589176	1248.96246366	2531.49405284	376.0	16.1249308102	0.661744145172	0.123690494425	1027.10713659	1467.10839517	2939.69571732	445.480185556	5.10317068235	0.0802385327413
906.531589176	1248.96246366	2531.49405284	376.0	11.8876396533	0.680255864683	0.127150628913	1015.02590913	1514.4538976	2832.42894368	302.949136945	5.51151632854	0.0866590617695
906.531589176	1248.96246366	2531.49405284	376.0	-2.51936655633	-0.0723402950388	-0.0135215504745	918.851810157	1232.57418281	2467.71643829	316.290445325	-1.83343236743	-0.028827552947
906.531589176	1248.96246366	2531.49405284	376.0	3.86085908662	0.453238849937	0.0847175420444	1008.77427455	1317.41360317	2629.231471	303.043593281	0.986784036846	0.0155154722775
906.531589176	1248.96246366	2531.49405284	376.0	20.2765076574	0.699057510403	0.130664955216	1017.88377289	1559.87936064	3044.79263831	467.029504782	7.11835599538	0.111923836405
906.531589176	1248.96246366	2531.49405284	376.0	-8.55531364614	-0.309279580091	-0.0578092673068	803.482262981	1132.48893613	2314.91679668	378.945597575	-2.69898831079	-0.0424369231256
906.531589176	1248.96246366	2531.49405284	376.0	15.7786117383	0.652328194516	0.121930503648	1017.60851565	1482.36989419	2930.92867061	430.950260775	5.23940022607	0.0823805066993
906.531589176	1248.96246366	2531.49405284	376.0	14.3116034305	0.733090771171	0.137026312368	1073.33235393	1418.5025735	2893.79144254	401.956515113	4.72918271485	0.074358218787
906.531589176	1248.96246366	2531.49405284	376.0	-7.39967964483	-0.383570203927	-0.07169536522	686.805253926	1309.27308063	2344.1716027	348.093268141	-2.41587168663	-0.0379854038779
906.531589176	1248.96246366	2531.49405284	376.0	2.72033208333	-0.0120276747435	-0.00224816350346	780.769205181	1452.98540843	2600.35909774	366.604484133	0.246566358915	0.00387682954269
906.531589176	1248.96246366	2531.49405284	376.0	8.72291465031	0.352653335094	0.0659165112325	892.940797919	1487.76558453	2752.31411844	371.607735988	2.94063577046	0.0462364114852
906.531589176	1248.96246366	2531.49405284	376.0	9.14398194704	0.537870427269	0.100536528462	1123.4360279	1209.04286888	2762.97341202	430.494515232	1.1925487155	0.0187507659669
906.531589176	1248.96246366	2531.49405284	376.0	-1.13365034814	-0.203167875336	-0.037975303801	697.388108638	1486.41069115	2502.79576169	318.996961904	-0.58055213194	-0.00912817817515
906.531589176	1248.96246366	2531.49405284	376.0	-4.64695380591	-0.276552566587	-0.051692068521	857.55152491	1107.61660187	2413.8566936	448.68856682	-2.25121229548	-0.0353964197402
906.531589176	1248.96246366	2531.49405284	376.0	10.7260497579	0.219040799801	0.0409422055703	834.488468874	1518.94292491	2803.02336456	449.591970773	2.84653694773	0.0447568702473
906.531589176	1248.96246366	2531.49405284	376.0	-12.1374145008	-0.293547234533	-0.0548686419688	796.707362067	1134.85826251	2224.23612658	292.670501999	-3.20601626119	-0.0504090607105
906.531589176	1248.96246366	2531.49405284	376.0	-9.58709077349	-0.266673907026	-0.0498455900983	770.933374816	1226.3831536	2288.79742006	291.480891644	-2.78774918635	-0.0438325343765
906.531589176	1248.96246366	2531.49405284	376.0	-8.39542739778	-0.504626162509	-0.0943226471979	976.807804071	998.323358267	2318.96430755	343.833145212	-2.88433863678	-0.0453512364273
906.531589176	1248.96246366	2531.49405284	376.0	9.89773726718	0.693448484637	0.129616539185	1087.51544863	1339.41318024	2782.05468312	355.126054245	3.07583242935	0.0483621451156
906.531589176	1248.96246366	2531.49405284	376.0	12.9855045162	0.735160723241	0.137413219297	1052.97746343	1473.47472364	2860.22132739	333.769140324	5.38617489443	0.0846882845036
906.531589176	1248.96246366	2531.49405284	376.0	0.995265932801	-0.137420703889	-0.0256861128764	889.848726236	1227.1413091	2556.68915073	439.699115395	-1.43192181416	-0.0225144939333
906.531589176	1248.96246366	2531.49405284	376.0	0.0274490098204	-0.135444271677	-0.0253166862948	694.987863679	1542.17480731	2532.18892289	295.026251898	0.450092604663	0.00707692774627
906.531589176	1248.96246366	2531.49405284	376.0	-15.6835159265	-0.472367896895	-0.0882930648402	707.697794873	1120.11588283	2134.46677988	306.65310218	-3.86146562012	-0.0607148682409
906.531589176	1248.96246366	2531.49405284	376.0	15.5677865538	0.541434995953	0.101202802982	968.281655786	1493.32866243	2925.5916436	463.981325385	4.67931898607	0.0735741978942
906.531589176	1248.96246366	2531.49405284	376.0	2.96039298604	-0.162469169804	-0.0303680691223	771.960591719	1391.52661597	2606.43622522	442.949017529	-0.801078330533	-0.0125955712348
906.531589176	1248.96246366	2531.49405284	376.0	2.42408300556	0.31270042922	0.0584486783589	940.151493607	1353.01989525	2592.85956996	299.688181102	0.536840773982	0.00844089267267
906.531589176	1248.96246366	2531.49405284	376.0	8.87310018064	0.543499153689	0.101588626858	1042.96236118	1324.3589009	2756.11605621	388.794794129	2.05638167278	0.0323330451696
906.531589176	1248.96246366	2531.49405284	376.0	1.24635203861	-0.11331180348	-0.0211797763514	865.726728972	1286.54217865	2563.04538057	410.776472943	-1.3098281774	-0.0205947826635
906.531589176	1248.96246366	2531.49405284	376.0	13.4460349824	0.569560749057	0.106459953095	988.907014785	1463.74009376	2871.87962876	419.23252021	4.26118769665	0.0669998065511
906.531589176	1248.96246366	2531.49405284	376.0	-7.42844681793	-0.402553969329	-0.0752437325848	1067.56952137	945.991809324	2343.44336342	329.882032731	-2.80415276835	-0.0440904523326
906.531589176	1248.96246366	2531.49405284	376.0	14.2018218898	0.38232468852	0.0714625586018	886.629899446	1546.85855886	2891.01232937	457.523871063	4.42260746	0.0695378531446
906.531589176	1248.96246366	2531.49405284	376.0	-16.8652388784	-0.653788640796	-0.122203484261	715.47540871	1019.30913727	2104.55153363	369.766987657	-4.54021839078	-0.0713870816161
906.531589176	1248.96246366	2531.49405284	376.0	-7.09106214572	-0.448692805619	-0.0838678141343	1030.0361917	1017.63298251	2351.98423633	304.315062119	-2.74618292414	-0.0431789767947
906.531589176	1248.96246366	2531.49405284	376.0	-10.3613640457	-0.253622722311	-0.0474061163198	826.962663308	1135.24887245	2269.19673823	306.985202465	-2.92303662023	-0.0459596952867
906.531589176	1248.96246366	2531.49405284	376.0	8.72954168025	0.0755545597139	0.0141223476101	779.462487948	1528.53265414	2752.48188131	444.486739224	2.09865843537	0.0329977741411
906.531589176	1248.96246366	2531.49405284	376.0	-10.5856856036	-0.313284507524	-0.0585578518737	873.500781549	1046.40122629	2263.51805133	343.616043489	-3.03435311874	-0.0477099546971
906.531589176	1248.96246366	2531.49405284	376.0	-7.4008775731	-0.406126336548	-0.0759114647754	1065.95324105	993.632841496	2344.14127721	284.555194669	-2.84976992929	-0.0448077032907
906.531589176	1248.96246366	2531.49405284	376.0	-14.0637755463	-0.685428496505	-0.128117475982	743.023216235	986.827063923	2175.47041128	445.620131118	-4.36318070848	-0.0686034702591
906.531589176	1248.96246366	2531.49405284	376.0	12.3451017402	0.54799259533	0.102428522492	1033.14479272	1351.18867591	2844.00956921	459.67610058	2.66318167204	0.041873925661
906.531589176	1248.96246366	2531.49405284	376.0	11.1651603131	0.587943686185	0.109896016109	969.207498081	1534.96447541	2814.13942215	309.967448655	5.17466470165	0.0813626525417
906.531589176	1248.96246366	2531.49405284	376.0	-1.70203718274	-0.358954755216	-0.0670943467693	1102.85681059	1020.38344736	2488.40708278	365.166824828	-1.99517838482	-0.031370729321
906.531589176	1248.96246366	2531.49405284	376.0	-4.58913963276	-0.339518120566	-0.0634613309469	698.957023322	1369.03020937	2415.32025596	347.333023261	-2.04351454874	-0.0321307318984
906.531589176	1248.96246366	2531.49405284	376.0	-4.39694423504	-0.211460982993	-0.0395254173819	816.612358078	1232.62696169	2420.18567102	370.946351251	-2.04982026356	-0.0322298783578
906.531589176	1248.96246366	2531.49405284	376.0	1.22826547184	-0.102113614468	-0.0190866569099	917.532231374	1233.45623813	2562.58752021	411.599050704	-1.38061382454	-0.0217077645367
906.531589176	1248.96246366	2531.49405284	376.0	1.54892830682	0.151609543482	0.0283382324265	823.295378584	1465.3497303	2570.7050808	282.059971925	0.86681997428	0.0136292448786
906.531589176	1248.96246366	2531.49405284	376.0	10.3620137992	0.243248962383	0.0454670957726	848.888620435	1504.04539373	2793.80781592	440.873801756	2.73918496471	0.043068945986
906.531589176	1248.96246366	2531.49405284	376.0	-2.26611804454	-0.129869183127	-0.0242746136685	942.562600889	1161.66734851	2474.12740931	369.897459908	-1.80777316358	-0.0284241063457
906.531589176	1248.96246366	2531.49405284	376.0	-9.02689866534	-0.531147165821	-0.0992798440786	957.574613519	951.135060001	2302.97864997	394.268976447	-3.09073836555	-0.0485965151815
906.531589176	1248.96246366	2531.49405284	376.0	-7.5083272987	-0.36745955175	-0.0686840283644	754.789419745	1160.36700989	2341.4211938	426.26476417	-2.61904110654	-0.0411798916122
906.531589176	1248.96246366	2531.49405284	376.0	-14.9144050068	-0.365639587343	-0.0683438481014	878.3444623	992.750704901	2153.93677707	282.841609872	-3.79175249736	-0.0596187499585
906.531589176	1248.96246366	2531.49405284	376.0	-9.13308194264	-0.567126056926	-0.106004870453	911.631247094	952.418937861	2300.29062662	436.240441661	-3.2292294137	-0.0507740473852
906.531589176	1248.96246366	2531.49405284	376.0	12.1827412172	0.717033140394	0.134024886055	1035.4275581	1500.65345119	2839.89942222	303.818412936	5.5724740514	0.0876175165315
906.531589176	1248.96246366	2531.49405284	376.0	2.15500765755	-0.0931721107956	-0.0174153478123	880.234968367	1280.81355053	2586.04794352	424.999424625	-1.18075598827	-0.0185653457275
906.531589176	1248.96246366	2531.49405284	376.0	-15.268781257	-0.588101932389	-0.109925594839	766.049204154	999.673169021	2144.96576337	379.243390199	-4.20158495257	-0.0660626564869
906.531589176	1248.96246366	2531.49405284	376.0	-13.434060552	-0.445608190638	-0.0832912505866	747.701619502	1091.40639968	2191.41160891	352.303589724	-3.54895155105	-0.0558011250165
906.531589176	1248.96246366	2531.49405284	376.0	-5.61682590353	-0.202402104459	-0.0378321690578	833.504888709	1204.78001387	2389.30443913	351.019536547	-2.21576119489	-0.0348390124983
906.531589176	1248.96246366	2531.49405284	376.0	-5.22208084726	-0.281988795399	-0.0527081860559	857.602672312	1101.81785947	2399.29738675	439.87685497	-2.32165090876	-0.0365039451063
906.531589176	1248.96246366	2531.49405284	376.0	-14.8319023114	-0.392555464827	-0.0733748532387	747.193277378	1118.50219485	2156.0253279	290.329855673	-3.67943359327	-0.057852729454
906.531589176	1248.96246366	2531.49405284	376.0	0.271058975269	-0.211837354743	-0.0395957672416	970.476572779	1098.56827468	2538.35589467	469.31104721	-1.61038669509	-0.0253205455203
906.531589176	1248.96246366	2531.49405284	376.0	10.9511060981	0.527590407489	0.0986150294372	959.471980949	1491.23968649	2808.72065243	358.008984994	4.16719382169	0.0655219154354
906.531589176	1248.96246366	2531.49405284	376.0	-4.31204865258	-0.267916955459	-0.0500779355998	915.22179442	1069.58854877	2422.33479764	437.524454455	-2.19613057749	-0.034530354992
906.531589176	1248.96246366	2531.49405284	376.0	2.13149517217	0.0596698696217	0.0111532466583	912.66374731	1296.3446492	2585.45272635	376.444329849	-0.701333971593	-0.0110272637043
906.531589176	1248.96246366	2531.49405284	376.0	1.18824341218	0.28548105572	0.0533609449943	995.410940909	1264.23811874	2561.57436415	301.925304503	-0.330934680623	-0.0052033754815
906.531589176	1248.96246366	2531.49405284	376.0	1.44329723856	-0.134305993855	-0.025103924085	771.85382766	1402.16336146	2568.03103659	394.013847472	-0.782293559463	-0.0123002131991
906.531589176	1248.96246366	2531.49405284	376.0	-6.68533205521	-0.322122279874	-0.060209771939	702.597730743	1376.04585195	2362.25526945	283.611686748	-2.39981241674	-0.0377328996343
906.531589176	1248.96246366	2531.49405284	376.0	7.81838429982	0.168085414359	0.0314178344596	839.195600319	1464.36885257	2729.41598641	425.851533528	1.65209368436	0.0259763157918
906.531589176	1248.96246366	2531.49405284	376.0	-6.66067167533	-0.281044972382	-0.0525317705386	787.140150465	1193.88187066	2362.8795455	381.857524371	-2.38038448558	-0.0374274290185
906.531589176	1248.96246366	2531.49405284	376.0	-0.560890022936	-0.400107537763	-0.0747864556567	1068.21768907	1014.12275838	2517.29515526	434.954707811	-1.93366507051	-0.0304035388444
906.531589176	1248.96246366	2531.49405284	376.0	3.71074401623	-0.170300154908	-0.0318318046557	771.64328454	1389.36104889	2625.43131692	464.426983491	-0.775461745349	-0.0121927947382
906.531589176	1248.96246366	2531.49405284	376.0	-0.667830097145	-0.183426769208	-0.0342853774221	849.175276956	1225.22880271	2514.58797364	440.183893979	-1.63328243751	-0.0256805414703
906.531589176	1248.96246366	2531.49405284	376.0	9.68326455547	0.509503394257	0.0952342793004	1005.19874738	1372.23308807	2776.62531918	399.193483735	2.45468461956	0.0385956701188
906.531589176	1248.96246366	2531.49405284	376.0	14.5437035237	0.814002881398	0.152150071289	1082.66845069	1497.31971861	2899.6670426	319.678873303	6.43053257802	0.101109002799
906.531589176	1248.96246366	2531.49405284	376.0	-4.08304229205	-0.303510132886	-0.0567308659601	765.990651156	1219.82017764	2428.13208004	442.321251238	-2.0942725373	-0.0329288134796
906.531589176	1248.96246366	2531.49405284	376.0	-2.62713704558	-0.0261525452263	-0.00488832621053	1033.0307349	1147.99012084	2464.98823477	283.967379025	-1.8511332162	-0.0291058681793
906.531589176	1248.96246366	2531.49405284	376.0	18.9167891424	0.828221082578	0.154807678987	1107.40368886	1450.09620497	3010.37144496	452.871551137	6.21095565952	0.0976565355271
906.531589176	1248.96246366	2531.49405284	376.0	9.72790956901	0.524616561373	0.0980591703501	963.592088694	1473.22053873	2777.75550504	340.942877615	3.77171608014	0.0593037119519
906.531589176	1248.96246366	2531.49405284	376.0	4.67300813963	0.268301402115	0.0501497947879	853.386264472	1497.06579608	2649.79097598	299.338915426	2.17819683494	0.0342483779079
906.531589176	1248.96246366	2531.49405284	376.0	-2.31458103773	-0.14042681068	-0.0262480019962	910.559738618	1181.23152075	2472.90057152	381.109312153	-1.80700623536	-0.0284120477258
906.531589176	1248.96246366	2531.49405284	376.0	7.68206325098	0.191471946951	0.0357891489629	841.04629352	1476.21700534	2725.96502717	408.70172831	1.89245791841	0.0297556276479
906.531589176	1248.96246366	2531.49405284	376.0	19.3180209311	0.69181574241	0.129311353722	1020.75856851	1534.84668071	3020.52860383	464.92335461	6.58816453012	0.103587492612
906.531589176	1248.96246366	2531.49405284	376.0	-6.74141996576	-0.516570498085	-0.0965552332868	957.165967102	1003.1048196	2360.83540733	400.564620625	-2.68366284821	-0.0421959567329
906.531589176	1248.96246366	2531.49405284	376.0	-6.77557204702	-0.490059434732	-0.0915998943424	994.042526192	982.000709694	2359.97084942	383.927613532	-2.69980832051	-0.0424498163602
906.531589176	1248.96246366	2531.49405284	376.0	10.9403288004	0.735120378663	0.137405678255	1121.87594914	1305.81412557	2808.44782578	380.75775107	3.04994155148	0.0479550558408
906.531589176	1248.96246366	2531.49405284	376.0	-8.77390627454	-0.448192574949	-0.0837743130745	953.510374662	1022.36867705	2309.38313729	333.504085586	-2.84661688019	-0.044758127047
906.531589176	1248.96246366	2531.49405284	376.0	7.9738291003	0.458826454022	0.0857619540227	1021.53298674	1314.24603347	2733.35106229	397.57204208	1.49255593221	0.0234678605694
906.531589176	1248.96246366	2531.49405284	376.0	6.8901432524	-0.0281252604812	-0.00525705803388	731.352087175	1558.70715633	2705.9176195	415.858375999	1.87229210452	0.0294385551026
906.531589176	1248.96246366	2531.49405284	376.0	-4.12980475075	-0.0886270286402	-0.0165657997458	916.381815081	1215.9633072	2426.94829118	294.603168897	-2.10534654492	-0.0331029330962
906.531589176	1248.96246366	2531.49405284	376.0	11.6350940844	0.536598371639	0.100298761054	952.987120145	1522.33959233	2826.03576762	350.709055147	4.73834944863	0.0745023498212
906.531589176	1248.96246366	2531.49405284	376.0	-0.252116762197	-0.138363032864	-0.0258622491335	720.815991098	1482.43999196	2525.11173199	321.855748936	-0.281801926264	-0.00443084789723
906.531589176	1248.96246366	2531.49405284	376.0	13.0498653568	0.684842649144	0.128007971803	1062.19785135	1395.12668571	2861.85061824	404.526081182	4.006710213	0.0629985882546
906.531589176	1248.96246366	2531.49405284	376.0	-0.249412234146	-0.180836199092	-0.0338011587089	986.105405007	1114.78270765	2525.18019696	424.292084306	-1.60842528584	-0.0252897057522
906.531589176	1248.96246366	2531.49405284	376.0	15.1383321284	0.763433845126	0.142697914977	1074.69371776	1452.41546999	2914.72003036	387.61084261	5.48151704514	0.0861873749236
906.531589176	1248.96246366	2531.49405284	376.0	-1.74449880012	-0.415331153721	-0.0776319913497	1056.37546586	1064.60269363	2487.33216946	366.354009962	-2.02241327337	-0.0317989508391
906.531589176	1248.96246366	2531.49405284	376.0	0.445946163305	0.124231982132	0.0232209312395	1052.69909253	1168.64612262	2542.78315344	321.437938286	-1.0828703004	-0.0170262625849
906.531589176	1248.96246366	2531.49405284	376.0	-1.37745470533	-0.121802371064	-0.0227667983297	819.330758185	1333.22801007	2496.62386889	344.065100632	-1.48389907995	-0.02333174654
906.531589176	1248.96246366	2531.49405284	376.0	-7.70572490237	-0.408226545437	-0.0763040271844	730.817107439	1163.72102872	2336.4240852	441.885949048	-2.69768886229	-0.0424164915454
906.531589176	1248.96246366	2531.49405284	376.0	15.5867426195	0.782424090623	0.146247493574	1056.04151155	1546.73528459	2926.07151528	323.294719148	7.09082404386	0.111490944086
906.531589176	1248.96246366	2531.49405284	376.0	-14.7312635669	-0.355272079344	-0.066405996139	875.235054053	1000.46526959	2158.57299173	282.872668087	-3.74993806612	-0.0589612903478
906.531589176	1248.96246366	2531.49405284	376.0	-10.1342749157	-0.405103983476	-0.0757203707431	832.130053795	1035.89798572	2274.94548605	406.917446532	-3.13107913014	-0.049230803933
906.531589176	1248.96246366	2531.49405284	376.0	4.07236169161	0.382546207573	0.0715039640324	1099.78490552	1182.73686272	2634.58564687	352.063878636	0.0252082757968	0.000396356537685
906.531589176	1248.96246366	2531.49405284	376.0	-5.70481238731	-0.13392703953	-0.025033091501	863.474951024	1232.90834084	2387.07706652	290.693774657	-2.29361198485	-0.0360630815229
906.531589176	1248.96246366	2531.49405284	376.0	5.58506365906	0.239674299324	0.0447989344531	974.574656719	1288.87506858	2672.87960721	409.429881911	0.225768723885	0.00354982270259
906.531589176	1248.96246366	2531.49405284	376.0	4.71043562208	-0.0452595225191	-0.00845972383534	1014.84043428	1180.56767237	2650.73845047	455.330343828	-0.887750706536	-0.0139583444424
906.531589176	1248.96246366	2531.49405284	376.0	14.8959904686	0.70230403569	0.131271782372	1085.99858752	1361.73365416	2908.58516566	460.852923983	3.84998702651	0.0605343872093
906.531589176	1248.96246366	2531.49405284	376.0	1.79477734443	-0.17876558318	-0.0334141276972	832.01718213	1276.90476151	2576.92873457	468.006790926	-1.35706568975	-0.0213375108452
906.531589176	1248.96246366	2531.49405284	376.0	11.0452433519	0.623466262708	0.116535750039	1014.2492538	1446.38436715	2811.10373141	350.470110463	4.11608873447	0.0647183763281
906.531589176	1248.96246366	2531.49405284	376.0	0.916840747492	-0.0922233029488	-0.0172380005512	745.065644929	1467.21713241	2554.70382183	342.421044488	-0.124106636573	-0.00195136221027
906.531589176	1248.96246366	2531.49405284	376.0	15.5647232024	0.749398065788	0.14007440482	1083.6083196	1412.58718997	2925.51409504	429.318585472	4.86084839152	0.076428433829
906.531589176	1248.96246366	2531.49405284	376.0	19.6032313342	0.867204236822	0.162094249873	1109.6802578	1507.86633141	3027.74868822	410.202099015	7.46113222067	0.117313399696
906.531589176	1248.96246366	2531.49405284	376.0	1.73624801689	0.149078641137	0.0278651665676	820.594688317	1470.00975189	2575.44706813	284.842627922	0.936473917143	0.0147244326595
906.531589176	1248.96246366	2531.49405284	376.0	9.75463687571	0.648619810676	0.12123734779	1047.41221356	1387.21812875	2778.43210522	343.801762909	3.36563196414	0.0529187415745
906.531589176	1248.96246366	2531.49405284	376.0	5.82885455777	0.162823776753	0.0304343507949	839.657117055	1455.48583289	2679.05115931	383.908209366	1.33771020691	0.021033179354
906.531589176	1248.96246366	2531.49405284	376.0	-4.09583643442	-0.322145495795	-0.0602141113636	733.213132055	1276.8447727	2427.80819708	417.750292334	-2.03121012909	-0.0319372661806
906.531589176	1248.96246366	2531.49405284	376.0	-3.24961534644	-0.182637506217	-0.0341378516294	848.21216975	1216.22904659	2449.2302336	384.789017255	-1.91318956466	-0.0300815969287
906.531589176	1248.96246366	2531.49405284	376.0	-2.60222493	-0.185665958749	-0.0347039175231	900.201305479	1147.32072279	2465.61888349	418.096855222	-1.881156716	-0.0295779357862
906.531589176	1248.96246366	2531.49405284	376.0	-1.63262944905	-0.126288715644	-0.02360536741	956.558804812	1158.67256241	2490.16413543	374.932768202	-1.73340315422	-0.0272547665758
906.531589176	1248.96246366	2531.49405284	376.0	6.46011751	0.106530763604	0.0199122922624	1019.97363748	1209.167992	2695.03154341	465.889913919	-0.354661195803	-0.00557643389627
906.531589176	1248.96246366	2531.49405284	376.0	-3.47561659018	-0.260442583668	-0.0486808567604	687.622030628	1462.53826274	2443.50902556	293.348732186	-1.31724974529	-0.0207114739826
906.531589176	1248.96246366	2531.49405284	376.0	-5.87089794627	-0.293625108398	-0.0548831978314	846.570393228	1102.49285538	2382.87262048	433.809371873	-2.4084707962	-0.037869037676
906.531589176	1248.96246366	2531.49405284	376.0	5.52198733923	0.0861669168999	0.0161059657757	770.624359315	1552.26547447	2671.28283393	348.393000144	2.17825727963	0.0342493282961
906.531589176	1248.96246366	2531.49405284	376.0	-1.68629787198	-0.0810624726082	-0.0151518640389	939.658717805	1211.90443909	2488.80552249	337.242365596	-1.73928074001	-0.0273471814467
906.531589176	1248.96246366	2531.49405284	376.0	16.1628730817	0.525273112505	0.0981818901879	950.584609446	1527.2019504	2940.65622367	462.869663824	5.13211031034	0.0806935583387
906.531589176	1248.96246366	2531.49405284	376.0	0.799499565864	0.0274544528158	0.00513167342351	879.572025556	1320.91592992	2551.7333368	351.245381322	-0.846912209998	-0.013316229717
906.531589176	1248.96246366	2531.49405284	376.0	-9.69434889315	-0.307716496997	-0.0575171022424	890.609888366	1040.81994586	2286.08218714	354.652352914	-2.90466986673	-0.0456709098542
906.531589176	1248.96246366	2531.49405284	376.0	-7.77673121911	-0.304259972471	-0.0568710228919	801.637028335	1142.55027729	2334.62656452	390.439258895	-2.58958660438	-0.0407167705091
906.531589176	1248.96246366	2531.49405284	376.0	-9.87038992904	-0.307160822087	-0.0574132377732	762.136445304	1196.67300071	2281.62571879	322.816272777	-2.81599998402	-0.0442767293085
906.531589176	1248.96246366	2531.49405284	376.0	10.3486508301	0.642462823237	0.120086509016	1061.54581996	1355.54947288	2793.46953315	376.374240303	3.02959018906	0.0476350658658
906.531589176	1248.96246366	2531.49405284	376.0	-2.68698452238	-0.247040315295	-0.0461757598681	856.565187275	1138.40228057	2463.47319945	468.505731603	-1.98983660933	-0.0312867391404
906.531589176	1248.96246366	2531.49405284	376.0	-5.9129688201	-0.250815117669	-0.0468813304054	797.927337432	1211.95991909	2381.80759881	371.920342281	-2.2583800326	-0.0355091200095
906.531589176	1248.96246366	2531.49405284	376.0	6.73690959767	0.157672005814	0.029471402956	794.83265622	1556.88725094	2702.03851864	350.318611486	2.71081187764	0.0426228282648
906.531589176	1248.96246366	2531.49405284	376.0	14.238023267	0.867368760163	0.1621250019	1126.82938631	1431.72579809	2891.92876508	333.373580683	5.80084228087	0.0912082119634
906.531589176	1248.96246366	2531.49405284	376.0	3.7172580824	0.327119105352	0.0611437580097	939.494788688	1365.82185583	2625.59622012	320.279575606	0.886324524291	0.0139359201933
906.531589176	1248.96246366	2531.49405284	376.0	-12.6720579299	-0.392401195817	-0.0733460179096	737.867628699	1145.81557614	2210.70165997	327.018455132	-3.30367323309	-0.05194454769
906.531589176	1248.96246366	2531.49405284	376.0	-5.85554976603	-0.280390003372	-0.0524093464247	845.985728551	1113.01083515	2383.26115875	424.26459505	-2.37585937783	-0.0373562795257
906.531589176	1248.96246366	2531.49405284	376.0	6.21275792573	0.152275345915	0.0284626814795	965.163423221	1274.36055552	2688.76965024	449.2456715	-0.0739406692071	-0.00116258913848
906.531589176	1248.96246366	2531.49405284	376.0	-9.28556441412	-0.253125980322	-0.04731326735	852.559102406	1110.28035104	2296.43054192	333.591088477	-2.77324653887	-0.0436045053282
906.531589176	1248.96246366	2531.49405284	376.0	5.72758778636	-0.0762022430296	-0.0142434099121	770.945653561	1441.26187169	2676.48759702	464.280071772	0.161421381751	0.00253807204011
906.531589176	1248.96246366	2531.49405284	376.0	12.6165057759	0.412290695078	0.077063681323	930.237332068	1460.16470551	2850.88014623	460.478108646	3.23899525337	0.0509275983235
906.531589176	1248.96246366	2531.49405284	376.0	-12.8496666361	-0.482637315252	-0.0902125822901	695.925481346	1145.03522682	2206.20550613	365.244797967	-3.41917622511	-0.0537606324704
906.531589176	1248.96246366	2531.49405284	376.0	9.65717645745	0.692748047679	0.129485616389	1101.06041527	1312.64083887	2775.96490053	362.263646394	2.75975477624	0.0433923706955
906.531589176	1248.96246366	2531.49405284	376.0	1.75779603031	-0.169111557399	-0.0316096368969	702.642361765	1506.57932836	2575.9925548	366.770864674	0.10826822115	0.00170233052122
906.531589176	1248.96246366	2531.49405284	376.0	-0.313183012412	-0.108094895649	-0.0202046533923	933.869964953	1201.77797915	2523.5658435	387.917899402	-1.56640363814	-0.0246289880211
906.531589176	1248.96246366	2531.49405284	376.0	-3.11201412083	-0.341329155127	-0.0637998420799	701.206976134	1363.19373364	2452.71360044	388.312890666	-1.85747527712	-0.0292055861182
906.531589176	1248.96246366	2531.49405284	376.0	-4.2106183931	-0.342822478029	-0.0640789678559	746.346215342	1212.58281095	2424.90249863	465.973472333	-2.17133421582	-0.0341404750915
906.531589176	1248.96246366	2531.49405284	376.0	-11.476110153	-0.368209647418	-0.0688242331623	711.452869672	1230.69722122	2240.97700681	298.826915924	-3.04842667443	-0.0479312370193
906.531589176	1248.96246366	2531.49405284	376.0	-1.28380072555	-0.118901149405	-0.0222245139076	724.108916689	1483.6196668	2498.99471382	291.266130326	-0.346835051196	-0.00545338130812
906.531589176	1248.96246366	2531.49405284	376.0	-19.2127212678	-0.622087692893	-0.116278073438	707.852643221	1030.12816459	2045.12515655	307.144348743	-4.79915250432	-0.0754583727095
906.531589176	1248.96246366	2531.49405284	376.0	3.178087339	0.267442158145	0.0499891884384	1024.39617026	1233.57359953	2611.94714482	353.977375031	-0.226503838824	-0.00356138111358
906.531589176	1248.96246366	2531.49405284	376.0	1.00367717484	0.121914242755	0.0227877089261	1068.92442508	1156.78831282	2556.90208083	331.189342932	-0.999033048323	-0.0157080667975
906.531589176	1248.96246366	2531.49405284	376.0	6.62238685427	0.12999744301	0.0242985874785	787.171921533	1551.33678785	2699.13938221	360.630672825	2.48715625753	0.0391062304642
906.531589176	1248.96246366	2531.49405284	376.0	-5.80137629497	-0.145225579556	-0.0271449681413	895.504228512	1171.63070625	2384.63255695	317.497622183	-2.2715468501	-0.0357161454419
906.531589176	1248.96246366	2531.49405284	376.0	3.88468828702	-0.125476020032	-0.0234534616881	702.71819064	1543.752791	2629.83470579	383.363724155	0.961115965579	0.0151118862512
906.531589176	1248.96246366	2531.49405284	376.0	2.50607618468	-0.12752629207	-0.0238366901066	855.057474147	1295.30974277	2594.93522241	444.568005492	-1.19213909095	-0.0187443253293
906.531589176	1248.96246366	2531.49405284	376.0	1.61065149028	-0.0176669961846	-0.0033022422775	781.697943823	1444.9251291	2572.26759952	345.644526599	0.0160758126715	0.00025276435018
906.531589176	1248.96246366	2531.49405284	376.0	15.6791222093	0.535512845099	0.100095858897	959.508526488	1511.87156692	2928.4100991	457.030005691	4.92693195739	0.0774674836068
906.531589176	1248.96246366	2531.49405284	376.0	6.20239884973	0.00786674868677	0.00147042031528	760.262141655	1515.52418385	2688.50741085	412.721085347	1.39530550722	0.0219387658368
906.531589176	1248.96246366	2531.49405284	376.0	6.20384880182	0.426670864452	0.0797515634489	1049.27171068	1259.00570228	2688.5441163	380.266703345	0.774331408811	0.0121750221511
906.531589176	1248.96246366	2531.49405284	376.0	0.564934519125	-0.128739061501	-0.0240633759815	1010.57417277	1151.39636553	2545.79533659	383.824798291	-1.48813936146	-0.023398417633
906.531589176	1248.96246366	2531.49405284	376.0	1.93048970102	-0.0722712631954	-0.0135086473262	839.854878054	1336.44861516	2580.36428481	404.060791595	-0.93438769527	-0.0146916304288
906.531589176	1248.96246366	2531.49405284	376.0	6.7071198621	0.391982991079	0.0732678487998	902.028696562	1492.89699461	2701.28439326	306.358702087	2.97765620184	0.0468184937396
906.531589176	1248.96246366	2531.49405284	376.0	-3.29669021476	-0.187740324369	-0.0350916494149	925.710388598	1121.39887643	2448.03853611	400.929271079	-1.96521938587	-0.0308996758784
906.531589176	1248.96246366	2531.49405284	376.0	-10.2906295485	-0.520896450917	-0.0973638226012	836.585667136	979.191350141	2270.98737781	455.210360537	-3.45841027394	-0.0543775200305
906.531589176	1248.96246366	2531.49405284	376.0	-18.698896437	-0.629958595026	-0.117749270098	767.314492657	970.524084507	2058.13260159	320.294024422	-4.82409149568	-0.0758504952151
906.531589176	1248.96246366	2531.49405284	376.0	7.28881797526	0.0858501510899	0.0160467572131	781.838361091	1528.25451363	2716.0100464	405.917171683	2.02170944613	0.0317878843731
906.531589176	1248.96246366	2531.49405284	376.0	-1.23107132314	-0.127773655766	-0.0238829263114	1030.93785564	1136.39389369	2500.3295555	332.997806176	-1.72026242928	-0.0270481514037
906.531589176	1248.96246366	2531.49405284	376.0	4.61347000751	0.330363833741	0.0617502492975	953.181456369	1349.32757509	2648.2837717	345.774740243	0.873757793209	0.0137383300819
906.531589176	1248.96246366	2531.49405284	376.0	-19.9802853574	-0.71058489899	-0.132819607288	746.016801802	957.803246297	2025.69431727	321.874269173	-5.23689778511	-0.0823411601432
906.531589176	1248.96246366	2531.49405284	376.0	-1.01990397483	-0.199222087723	-0.0372377734061	874.546854627	1167.91093459	2505.67524437	463.217455153	-1.73366021906	-0.0272588084757
906.531589176	1248.96246366	2531.49405284	376.0	-11.7933712821	-0.381684733728	-0.0713429408837	842.192074724	1032.42300058	2232.9455602	358.330484892	-3.29668621284	-0.0518346888811
906.531589176	1248.96246366	2531.49405284	376.0	-3.21184706797	-0.343199251678	-0.0641493928369	698.327062039	1371.75529488	2450.18633532	380.103978401	-1.86665891624	-0.0293499829598
906.531589176	1248.96246366	2531.49405284	376.0	-4.19401563168	-0.0796213329427	-0.0148824921388	943.536821199	1192.08655589	2425.32279654	289.69941946	-2.13084419269	-0.0335038395076
906.531589176	1248.96246366	2531.49405284	376.0	5.75838705997	0.013933497172	0.00260439199477	1061.66434047	1159.08824462	2677.2672788	456.514693706	-0.60452186891	-0.00950506083193
906.531589176	1248.96246366	2531.49405284	376.0	-3.58429747179	-0.112479940842	-0.0210242880078	952.407690559	1160.17378816	2440.7577755	328.176296778	-1.99316252513	-0.0313390334139
906.531589176	1248.96246366	2531.49405284	376.0	10.3746751476	0.479710260896	0.0896654693263	951.041809893	1464.51916134	2794.1283372	378.567365961	3.47485321565	0.0546360568499
906.531589176	1248.96246366	2531.49405284	376.0	0.938296497729	-0.157670761801	-0.02947117043	877.645735558	1218.52022125	2555.24697287	459.081016066	-1.46240950202	-0.0229938600946
906.531589176	1248.96246366	2531.49405284	376.0	-5.67541865618	-0.193476345011	-0.0361638028057	801.181520429	1286.57632688	2387.82116708	300.063319776	-2.25739808269	-0.0354936805455
906.531589176	1248.96246366	2531.49405284	376.0	16.6146957991	0.739192260015	0.138166777573	1049.15161887	1503.30122833	2952.09408889	399.64124169	6.21017928739	0.0976443284181
906.531589176	1248.96246366	2531.49405284	376.0	-10.8214281145	-0.33685936383	-0.0629643670711	781.532761414	1131.14670159	2257.55024369	344.870780683	-3.01887750526	-0.0474666274412
906.531589176	1248.96246366	2531.49405284	376.0	8.05835948289	0.346796721221	0.0648218170506	916.31450897	1431.25605251	2735.4909439	387.920382425	2.14480484091	0.0337233465551
906.531589176	1248.96246366	2531.49405284	376.0	11.8955527513	0.664638090033	0.124231418698	999.854751981	1543.55376092	2832.62926329	289.220750383	5.84812158472	0.091951597244
906.531589176	1248.96246366	2531.49405284	376.0	5.33828255843	-0.360752394285	-0.0674303540719	1084.56467295	1141.65999608	2666.63235833	440.407689296	-0.606997119607	-0.00954397986804
906.531589176	1248.96246366	2531.49405284	376.0	5.82138178217	-0.329155536175	-0.0615243992851	1130.07606172	1092.28059359	2678.86198644	456.505331139	-0.349612630597	-0.0054970539402
906.531589176	1248.96246366	2531.49405284	376.0	-19.122258851	-0.629463266084	-0.117656685249	771.682066125	964.686383931	2047.41520725	311.046757198	-4.8997652402	-0.0770403339655
906.531589176	1248.96246366	2531.49405284	376.0	-0.12187332104	-0.367405007187	-0.0686738331191	1088.51608974	1124.38635151	2528.40883696	315.506395704	-1.21372972921	-0.0190838007737
906.531589176	1248.96246366	2531.49405284	376.0	-4.63918390438	-0.427746256389	-0.0799525712876	1046.28442323	960.663000288	2414.0533882	407.105964675	-2.44685089999	-0.0384724984275
906.531589176	1248.96246366	2531.49405284	376.0	10.243095376	0.408458602788	0.0763474023903	917.459787996	1481.63904023	2790.79740311	391.698574882	3.3018261734	0.0519155058711
906.531589176	1248.96246366	2531.49405284	376.0	-4.74850824036	-0.437465064935	-0.0817691710159	1038.73790796	1039.68801709	2411.28584913	332.859924083	-2.41285379457	-0.0379379527448
906.531589176	1248.96246366	2531.49405284	376.0	1.68739205973	-0.426144322528	-0.0796531443978	1043.7986049	1094.49520186	2574.21028248	435.916475716	-1.61394964319	-0.0253765667169
906.531589176	1248.96246366	2531.49405284	376.0	-15.1763498362	-0.382660557012	-0.0715253377592	778.683856398	1079.85235514	2147.30565929	288.769447759	-3.77434507241	-0.0593450483083
906.531589176	1248.96246366	2531.49405284	376.0	1.62753026934	-0.0771859014119	-0.0144272712919	771.365282972	1431.41277001	2572.69488481	369.916831833	-0.326571519301	-0.00513477231605
906.531589176	1248.96246366	2531.49405284	376.0	-5.99562571485	-0.511979741424	-0.0956971479297	962.238212908	1009.24670918	2379.71514443	408.230222346	-2.5830527197	-0.0406140364732
906.531589176	1248.96246366	2531.49405284	376.0	15.0541708055	0.539104978731	0.100767285744	951.952409034	1538.487521	2912.58949148	422.149561444	5.30961838963	0.0834845658746
906.531589176	1248.96246366	2531.49405284	376.0	12.8477833325	0.557294125869	0.104167126331	1033.39772037	1357.36237068	2856.73492382	465.97483277	2.81814684615	0.0443104850024
906.531589176	1248.96246366	2531.49405284	376.0	-2.43487674818	-0.410434450857	-0.0767167197863	1047.37612179	1116.94240363	2469.85529276	305.536767335	-2.02526178443	-0.031843738749
906.531589176	1248.96246366	2531.49405284	376.0	8.6536320313	0.426591876526	0.0797367993506	1007.14623153	1322.70881593	2750.56023306	420.705185603	1.49107356662	0.0234445529342
906.531589176	1248.96246366	2531.49405284	376.0	12.7572714448	0.490228352083	0.091631467679	927.285354863	1548.41277655	2854.44362076	378.745489351	4.96602683376	0.0780821829208
906.531589176	1248.96246366	2531.49405284	376.0	-13.2430508657	-0.445907200787	-0.0833471403341	803.067499369	1031.46356147	2196.24700775	361.715946918	-3.60146447165	-0.0566267998687
906.531589176	1248.96246366	2531.49405284	376.0	9.84005615398	0.381510640769	0.0713104001438	899.820994089	1499.73021551	2780.59448917	381.043279574	3.36422445116	0.0528966108673
906.531589176	1248.96246366	2531.49405284	376.0	11.7253758361	0.346759438133	0.0648148482491	883.901019224	1512.33010329	2828.3212448	432.090122285	3.51789809611	0.0553128631463
906.531589176	1248.96246366	2531.49405284	376.0	-3.73986020303	-0.274880189734	-0.0513794747166	775.663344525	1238.00833374	2436.81971421	423.148035948	-2.00553487235	-0.0315335671753
906.531589176	1248.96246366	2531.49405284	376.0	9.47091174461	0.520281709755	0.0972489177113	1012.73011263	1364.67817794	2771.2496204	393.841329829	2.40741685043	0.0378524662017
906.531589176	1248.96246366	2531.49405284	376.0	-0.800732764578	-0.273485099754	-0.0511187102343	752.196127084	1319.40318035	2511.22355052	439.624243088	-1.62296614069	-0.0255183355454
906.531589176	1248.96246366	2531.49405284	376.0	3.30313416635	0.0632960759136	0.0118310422268	786.509985061	1489.74380986	2615.11269781	338.858902889	1.02198612598	0.0160689642449
906.531589176	1248.96246366	2531.49405284	376.0	-12.0519296722	-0.558773729294	-0.104443687718	822.145972493	970.773510946	2226.40016993	433.480686491	-3.75984104095	-0.0591169974992
906.531589176	1248.96246366	2531.49405284	376.0	-10.6824442808	-0.414386382912	-0.0774553986751	718.506153356	1170.50602612	2261.06861117	372.056431696	-3.01627007046	-0.0474256300387
906.531589176	1248.96246366	2531.49405284	376.0	4.6677977266	0.0295531470699	0.00552395272334	777.330190372	1490.25376385	2649.65907468	382.075120463	1.03402622498	0.0162582739777
906.531589176	1248.96246366	2531.49405284	376.0	-5.44979105549	-0.193189120319	-0.0361101159474	814.108102483	1256.84151183	2393.53291637	322.583302058	-2.19860952171	-0.0345693321023
906.531589176	1248.96246366	2531.49405284	376.0	-15.3476610773	-0.703359028947	-0.131468977373	685.265289701	1035.84766435	2142.96892541	421.855971363	-4.45706560923	-0.0700796479439
906.531589176	1248.96246366	2531.49405284	376.0	-4.86842729489	-0.378230485313	-0.0706972869744	1087.14974242	984.603444952	2408.2501054	336.496918029	-2.46062694415	-0.0386891028954
906.531589176	1248.96246366	2531.49405284	376.0	10.9641804881	0.321573337423	0.0601071658735	863.533410716	1540.66889155	2809.05162983	404.849327564	3.7254522946	0.0585762939403
906.531589176	1248.96246366	2531.49405284	376.0	1.04161787701	-0.153101429703	-0.0286170896642	695.123539421	1532.45394519	2557.86254744	330.285062835	0.395538526138	0.00621915921601
906.531589176	1248.96246366	2531.49405284	376.0	2.19030129631	0.069609891828	0.0130111947342	844.392307427	1388.62280714	2586.94139989	353.926285319	-0.0897990528786	-0.00141193479369
906.531589176	1248.96246366	2531.49405284	376.0	-10.0183362282	-0.259997307893	-0.0485976276436	911.10662394	1049.17513747	2277.88046703	317.598705616	-2.91643888045	-0.0458559572399
906.531589176	1248.96246366	2531.49405284	376.0	-18.8762795254	-0.626623042043	-0.117125802251	688.196686801	1051.81716286	2053.64215925	313.628309589	-4.70631939252	-0.0739987325869
906.531589176	1248.96246366	2531.49405284	376.0	4.52735590368	-0.341613950393	-0.0638530748398	1117.44577974	1109.33227041	2646.10379829	419.325748135	-0.454628924339	-0.00714825352735
906.531589176	1248.96246366	2531.49405284	376.0	-16.7404227087	-0.780107691243	-0.145814521728	746.677301081	937.445851126	2107.71124754	423.588095337	-5.09611185844	-0.0801275449441
906.531589176	1248.96246366	2531.49405284	376.0	3.35313319847	0.310823342077	0.058097820949	1091.20263321	1174.89598597	2616.37842034	350.279801163	-0.264950359344	-0.00416588615321
906.531589176	1248.96246366	2531.49405284	376.0	-1.31078669602	0.0572312056726	0.010697421621	865.835348353	1341.03461691	2498.31156558	291.441600317	-0.958403389063	-0.0150692356771
906.531589176	1248.96246366	2531.49405284	376.0	3.66871306357	0.169818815211	0.0317418346189	931.254831478	1314.10601439	2624.36730585	379.006459984	-0.0799971168727	-0.00125781630303
906.531589176	1248.96246366	2531.49405284	376.0	-11.8470596584	-0.309742457889	-0.0578957865214	911.768504736	1013.84125645	2231.58644215	305.976680965	-3.23512736919	-0.0508667825345
906.531589176	1248.96246366	2531.49405284	376.0	-11.249936353	-0.377781581059	-0.0706133796372	715.725772671	1210.65191217	2246.70258311	320.324898269	-3.01928854691	-0.0474730903603
906.531589176	1248.96246366	2531.49405284	376.0	-7.52295835295	-0.446825228907	-0.0835187343751	1031.57438047	951.264124235	2341.05080953	358.212304829	-2.81106868302	-0.0441991931292
906.531589176	1248.96246366	2531.49405284	376.0	6.3190522752	0.386698705231	0.0722801318188	892.958997851	1509.48606224	2691.46048538	289.01542529	3.11857547081	0.0490342055158
906.531589176	1248.96246366	2531.49405284	376.0	7.07473483448	0.388332724746	0.0725855560273	979.289971216	1343.44244582	2710.59054442	387.858127391	1.3452771727	0.0211521568035
906.531589176	1248.96246366	2531.49405284	376.0	-11.4223150834	-0.517637239506	-0.0967546242066	723.970615592	1086.1353202	2242.3388258	432.23289001	-3.4588928436	-0.0543851076038
906.531589176	1248.96246366	2531.49405284	376.0	4.75239459587	0.221261179656	0.0413572298422	823.562268857	1531.22167162	2651.8006394	297.016698924	2.41791807941	0.038017579865
906.531589176	1248.96246366	2531.49405284	376.0	2.69460196185	-0.112352229437	-0.0210004167173	955.286708364	1193.40616685	2599.70774125	451.014866036	-1.25656330965	-0.019757284743
906.531589176	1248.96246366	2531.49405284	376.0	6.72490587911	0.296484265619	0.055417619742	886.426913446	1453.15455001	2701.73464522	362.153181765	2.01998187214	0.0317607212601
906.531589176	1248.96246366	2531.49405284	376.0	10.2580996529	0.520670765484	0.0973216384082	976.710826878	1439.78755532	2791.17723548	374.678853288	3.36662872073	0.0529344138479
906.531589176	1248.96246366	2531.49405284	376.0	4.07653689151	0.305832592904	0.0571649706362	875.963199851	1472.10570371	2634.69134181	286.622438248	1.95655940624	0.0307635126768
906.531589176	1248.96246366	2531.49405284	376.0	7.74803711608	0.2957991211	0.0552895553459	901.889862872	1425.40180118	2727.63515164	400.343487592	1.80426952858	0.028369017745
906.531589176	1248.96246366	2531.49405284	376.0	15.8397743705	0.621070377551	0.116087921038	1017.89451447	1446.69247505	2932.47699901	467.890009488	4.52920430167	0.0712139041144
906.531589176	1248.96246366	2531.49405284	376.0	-0.845697324884	0.047368344853	0.00885389623421	828.706598122	1391.27251327	2510.08527535	290.106163958	-0.567552216994	-0.00892377699677
906.531589176	1248.96246366	2531.49405284	376.0	-9.15107821	-0.274444791272	-0.0512980918266	807.146862516	1153.90576534	2299.83505218	338.782424322	-2.73281739552	-0.0429688269736
906.531589176	1248.96246366	2531.49405284	376.0	-12.8689316231	-0.393566784584	-0.0735638849689	754.953221593	1117.56107798	2205.71781413	333.203514559	-3.37066972276	-0.0529979516157
906.531589176	1248.96246366	2531.49405284	376.0	-6.51225279122	-0.253595780752	-0.0474010805143	822.12257618	1164.14014032	2366.63676072	380.374044221	-2.3708769463	-0.0372779394073
906.531589176	1248.96246366	2531.49405284	376.0	-7.33492916481	-0.367113582865	-0.0686193612832	705.724260089	1273.09227473	2345.81075725	366.994222431	-2.42745905277	-0.0381675951693
906.531589176	1248.96246366	2531.49405284	376.0	-2.34396766488	-0.170925516962	-0.0319486947593	875.097832372	1192.58498672	2472.1566508	404.473831704	-1.81778797343	-0.0285815719092
906.531589176	1248.96246366	2531.49405284	376.0	-9.79340851197	-0.340651990433	-0.0636732692398	865.602974272	1042.24628851	2283.57449878	375.725236007	-2.9641910215	-0.0466067770675
906.531589176	1248.96246366	2531.49405284	376.0	2.11040194485	0.259665935877	0.048535688949	909.027337649	1375.63909961	2584.91875256	300.252315297	0.485526082687	0.00763405790388
906.531589176	1248.96246366	2531.49405284	376.0	-4.67324903165	-0.198998510593	-0.0371959832885	755.970152054	1374.3012279	2413.19103152	282.91965157	-1.96040329246	-0.0308239511393
906.531589176	1248.96246366	2531.49405284	376.0	10.2653917976	0.399381808828	0.0746508053885	899.044963728	1520.49797987	2791.36183569	371.818892094	3.79431231131	0.0596589986055
906.531589176	1248.96246366	2531.49405284	376.0	12.4274254901	0.531479242318	0.099341914452	955.734431092	1510.60222428	2846.09359004	379.75693466	4.61310825434	0.0725331486532
906.531589176	1248.96246366	2531.49405284	376.0	3.56312111374	0.0631174788134	0.0117976595913	853.73488425	1375.96743098	2621.69425192	391.991936693	-0.0551120628174	-0.000866541868197
906.531589176	1248.96246366	2531.49405284	376.0	-9.97965743618	-0.495606133921	-0.0926366605459	979.178530955	1013.64784042	2278.85961834	286.033246972	-3.12956081586	-0.049206931067
906.531589176	1248.96246366	2531.49405284	376.0	12.4345310292	0.435105131651	0.0813280619908	903.548989778	1553.82799313	2846.27346634	388.896483425	4.6948900511	0.0738190259607
906.531589176	1248.96246366	2531.49405284	376.0	4.25672098745	0.0178078413125	0.00332856846963	789.50987849	1458.21391417	2639.25269148	391.528898824	0.583849252029	0.009180019686
906.531589176	1248.96246366	2531.49405284	376.0	-18.6281425635	-0.675292710662	-0.126222936572	756.725353443	965.065358073	2059.92373169	338.133020169	-4.92643366726	-0.0774596488562
906.531589176	1248.96246366	2531.49405284	376.0	-7.03961766258	-0.294733685843	-0.0550904085688	753.435282286	1248.48481155	2353.28655036	351.366456529	-2.39071071654	-0.0375897911406
906.531589176	1248.96246366	2531.49405284	376.0	-4.90243910498	-0.297143526247	-0.0555408460275	810.934647171	1145.52178089	2407.38909845	450.932670388	-2.27497665402	-0.0357700731764
906.531589176	1248.96246366	2531.49405284	376.0	-1.38538131921	-0.219767258636	-0.0410779922683	802.438223447	1267.06290911	2496.42320713	426.922074572	-1.6955985458	-0.0266603544938
906.531589176	1248.96246366	2531.49405284	376.0	-4.43460551351	-0.397099381334	-0.074224183427	1071.77675952	988.93464731	2419.23227799	358.520871163	-2.38860565681	-0.0375566927171
906.531589176	1248.96246366	2531.49405284	376.0	-1.13502854549	0.0336108599249	0.00628240372429	919.526653647	1270.25319333	2502.76087271	312.981025735	-1.32174914057	-0.0207822191913
906.531589176	1248.96246366	2531.49405284	376.0	-11.5524429561	-0.564022880148	-0.105424837411	693.342384254	1098.90919919	2239.04464644	446.793063003	-3.54942593209	-0.0558085838379
906.531589176	1248.96246366	2531.49405284	376.0	3.1310414591	-0.0631895592188	-0.0118111325643	798.337139327	1399.58878343	2610.75618116	412.830258404	-0.380745434418	-0.00598656343425
906.531589176	1248.96246366	2531.49405284	376.0	-13.8119024001	-0.35222628044	-0.0658366879327	822.199935396	1055.49197499	2181.84656499	304.154654604	-3.55147711882	-0.0558408352016
906.531589176	1248.96246366	2531.49405284	376.0	-1.46955217695	-0.307594796678	-0.0574943545193	734.357234771	1310.08610399	2494.29242687	449.849088115	-1.7210866165	-0.0270611103223
906.531589176	1248.96246366	2531.49405284	376.0	12.6193163004	0.661332610947	0.12361357214	1006.29488652	1519.83827406	2850.95129449	324.818133917	5.56070324376	0.0874324409397
906.531589176	1248.96246366	2531.49405284	376.0	8.23346272753	0.166189930483	0.0310635384081	863.907618913	1418.90776479	2739.92367212	457.108288424	1.18276805611	0.0185969820143
906.531589176	1248.96246366	2531.49405284	376.0	4.6132457464	-0.0799269392315	-0.0149396148096	767.149845089	1443.84185477	2648.27809455	437.286394687	0.0761768713716	0.00119774954987
906.531589176	1248.96246366	2531.49405284	376.0	-13.5974793677	-0.670546194195	-0.125335737233	723.593511059	1012.43640397	2187.27467131	451.244756281	-4.22990163863	-0.0665078873998
906.531589176	1248.96246366	2531.49405284	376.0	2.66948369876	-0.346073052726	-0.0646865519115	1112.17813809	1025.73295914	2599.07187391	461.160776681	-1.4713195069	-0.023133954511
906.531589176	1248.96246366	2531.49405284	376.0	14.894152006	0.68916682573	0.128816229108	1015.09265104	1539.62537738	2908.53862509	353.820596674	6.28065230463	0.0987523947269
906.531589176	1248.96246366	2531.49405284	376.0	4.38348745667	0.375464464613	0.0701802737595	1033.77629974	1256.50098372	2642.46177711	352.184493651	0.363013317654	0.00570775656689
906.531589176	1248.96246366	2531.49405284	376.0	7.84704766079	0.533994369001	0.099812031589	958.427062931	1488.28012532	2730.14159769	283.434409445	3.78972861873	0.0595869279675
906.531589176	1248.96246366	2531.49405284	376.0	4.20923481398	-0.122042232033	-0.0228116321557	1002.57426488	1168.56301434	2638.05058182	466.913302598	-1.10092779388	-0.0173101854384
906.531589176	1248.96246366	2531.49405284	376.0	-3.09643887053	-0.307619858956	-0.0574990390573	692.381748566	1427.98563819	2453.10788698	332.740500223	-1.65016299643	-0.0259459590633
906.531589176	1248.96246366	2531.49405284	376.0	-4.62912424828	-0.250310558833	-0.0467870203426	881.15718158	1104.85118446	2414.30804779	428.299681753	-2.20205571143	-0.0346235174752
906.531589176	1248.96246366	2531.49405284	376.0	-5.15389829151	-0.179054484912	-0.0334681280209	894.993627395	1145.88374584	2401.0234241	360.146050865	-2.17608853384	-0.0342152285196
906.531589176	1248.96246366	2531.49405284	376.0	7.7291696929	0.326066601845	0.0609470283823	938.557998545	1378.74447814	2727.15752394	409.855047262	1.46128851823	0.0229762345634
906.531589176	1248.96246366	2531.49405284	376.0	5.11575378581	0.163719696074	0.0306018123503	1063.66987335	1179.06952116	2660.99905568	418.259661168	-0.37069465043	-0.00582853223947
906.531589176	1248.96246366	2531.49405284	376.0	1.89110169776	-0.165179135207	-0.0308746047116	810.454559497	1333.14919326	2579.36717985	435.763427089	-1.21897692074	-0.0191663037852
906.531589176	1248.96246366	2531.49405284	376.0	18.8218348317	0.819781090979	0.153230110463	1102.57368531	1452.95560548	3007.96768223	452.438391448	6.18562546528	0.0972582620327
906.531589176	1248.96246366	2531.49405284	376.0	2.55208462537	-0.0861261594202	-0.0160983475552	947.219055652	1217.19680498	2596.09992335	431.684062715	-1.22199388355	-0.0192137403073
906.531589176	1248.96246366	2531.49405284	376.0	11.9336554741	0.501085151915	0.0936607760589	975.600950291	1430.3712337	2833.59383145	427.621647456	3.29351800555	0.0517848743011
906.531589176	1248.96246366	2531.49405284	376.0	6.59062469118	0.171066913957	0.0319751241041	1013.84464433	1229.23496395	2698.33532494	455.255716653	-0.130542282058	-0.00205255160468
906.531589176	1248.96246366	2531.49405284	376.0	7.66209269197	0.483292447061	0.0903350368339	1007.27488467	1347.94870441	2725.45947366	370.235884578	1.8719718257	0.0294335192721
906.531589176	1248.96246366	2531.49405284	376.0	-11.4014529952	-0.491006244765	-0.0917768681803	703.064112807	1132.13875436	2242.86694832	407.664081153	-3.29278367214	-0.0517733281783
906.531589176	1248.96246366	2531.49405284	376.0	1.50547238915	-0.11132994873	-0.0208093362111	784.180558924	1394.64949271	2569.60499683	390.774945198	-0.753162797862	-0.0118421823563
906.531589176	1248.96246366	2531.49405284	376.0	5.45499245003	0.0131034047087	0.00244923452499	848.737736471	1365.78760517	2669.58686229	455.061520653	-0.13012025263	-0.00204591592186
906.531589176	1248.96246366	2531.49405284	376.0	4.08917138629	0.247838393634	0.0463249333896	843.370711368	1501.69807959	2635.01118329	289.942392328	2.06432395432	0.03245792381
906.531589176	1248.96246366	2531.49405284	376.0	11.4824048512	0.308901989131	0.0577386895571	875.649684256	1498.02511915	2822.17044877	448.495645363	3.09322049255	0.0486355423357
906.531589176	1248.96246366	2531.49405284	376.0	8.01598128415	0.588928743939	0.110080139054	1047.31715642	1339.9433804	2734.41814232	347.157605503	2.33153407757	0.0366593408424
906.531589176	1248.96246366	2531.49405284	376.0	-12.8788512546	-0.600995153849	-0.112335542775	743.53243695	1022.11330729	2205.46669925	439.820955012	-3.93724886441	-0.0619064286858
906.531589176	1248.96246366	2531.49405284	376.0	-2.13096981969	-0.375052750813	-0.0701033179091	1065.63396977	1128.24502405	2477.54867858	283.669684754	-1.80383553376	-0.028362193927
906.531589176	1248.96246366	2531.49405284	376.0	-9.45557066138	-0.458131585417	-0.0856320720406	694.935183739	1179.59272007	2292.12684388	417.598940075	-2.91531191335	-0.0458382376312
906.531589176	1248.96246366	2531.49405284	376.0	9.48804600033	0.671639269542	0.125540050382	1039.20856393	1425.34347249	2771.68337306	307.131336644	3.93404373563	0.0618560335791
906.531589176	1248.96246366	2531.49405284	376.0	11.4426988958	0.357037456956	0.0667359732627	876.235917175	1543.3343209	2821.16529487	401.595056792	4.00267367389	0.0629351206587
906.531589176	1248.96246366	2531.49405284	376.0	-17.0198590247	-0.461923953988	-0.086340925979	737.163061585	1077.58532181	2100.63733382	285.888950425	-4.14397989144	-0.0651569165321
906.531589176	1248.96246366	2531.49405284	376.0	-18.8151149757	-0.586112414873	-0.109553722406	814.753806499	941.650754428	2055.19053619	298.785975263	-4.78482514099	-0.0752330997011
906.531589176	1248.96246366	2531.49405284	376.0	3.26954622716	0.120453838078	0.0225147360894	940.303121872	1286.52886347	2614.26242113	387.430435785	-0.427394343581	-0.00672003684876
906.531589176	1248.96246366	2531.49405284	376.0	0.25174680521	-0.128042335667	-0.0239331468536	935.213218302	1182.54454081	2537.86700824	420.10924913	-1.5164876874	-0.0238441460283
906.531589176	1248.96246366	2531.49405284	376.0	-4.42597283551	-0.18397820697	-0.0343884499009	976.898941961	1092.99527693	2419.45081372	349.556594837	-2.10735201039	-0.0331344655722
906.531589176	1248.96246366	2531.49405284	376.0	-3.08579040077	-0.20995522926	-0.039243968086	773.106051941	1348.45677676	2453.37745236	331.814623653	-1.83946371787	-0.0289223855011
906.531589176	1248.96246366	2531.49405284	376.0	-7.86924240561	-0.515801343953	-0.0964114661594	968.826656506	979.541391031	2332.28464933	383.916601797	-2.85847264095	-0.0449445383797
906.531589176	1248.96246366	2531.49405284	376.0	-16.4128771084	-0.616268318687	-0.115190339942	726.941043989	1023.33480012	2116.00304494	365.727200833	-4.38492949219	-0.0689454322672
906.531589176	1248.96246366	2531.49405284	376.0	9.62878583786	0.707390830875	0.13222258521	1054.41552868	1423.39922297	2775.24619368	297.431442034	4.12947923662	0.0649289188148
906.531589176	1248.96246366	2531.49405284	376.0	11.3517478061	0.404768412948	0.07565764728	896.608166462	1536.31322794	2818.86287344	385.941479033	4.15795528542	0.0653766554311
906.531589176	1248.96246366	2531.49405284	376.0	-3.53472497918	-0.432263745529	-0.080796961781	1042.82170058	1040.78228485	2442.0127002	358.408714774	-2.24921044878	-0.0353649441632
906.531589176	1248.96246366	2531.49405284	376.0	-1.93120577003	-0.399098805311	-0.0745979075348	1001.01050234	1087.86524186	2482.60569362	393.729949419	-1.93904140957	-0.0304880724775
906.531589176	1248.96246366	2531.49405284	376.0	-5.93765766509	-0.311539981079	-0.0582317721643	710.932334321	1369.31008509	2381.18260217	300.940182754	-2.26988297041	-0.0356899838115
906.531589176	1248.96246366	2531.49405284	376.0	9.01912859922	0.746359492537	0.139506447203	1110.82365703	1328.37121049	2759.81275694	320.617889421	3.13314874129	0.0492633449888
906.531589176	1248.96246366	2531.49405284	376.0	5.48128157436	0.307898122203	0.0575510508791	937.556909617	1365.56048749	2670.25236991	367.134972804	1.02600575261	0.0161321659216
906.531589176	1248.96246366	2531.49405284	376.0	-0.158250116254	-0.448481147497	-0.0838282518685	1026.72921555	1057.29233672	2527.48796055	443.466408284	-1.85969532797	-0.0292404925781
906.531589176	1248.96246366	2531.49405284	376.0	9.58902099045	0.366721838664	0.0685461380681	913.282821584	1455.38154239	2774.23954893	405.575184955	2.68016021341	0.0421408838586
906.531589176	1248.96246366	2531.49405284	376.0	-7.29167475611	-0.418757481797	-0.0782724265042	878.904263125	1002.39151704	2346.90574003	465.609959869	-2.85017566199	-0.0448140827357
906.531589176	1248.96246366	2531.49405284	376.0	3.0085057064	0.510567907673	0.0954332537706	1084.70428278	1229.93604876	2607.65419587	293.013864328	0.444408666974	0.00698755765683
906.531589176	1248.96246366	2531.49405284	376.0	8.20694557624	0.355046417622	0.066363816378	1082.40539579	1204.79497258	2739.25239202	452.052023646	0.486595482673	0.00765087236908
906.531589176	1248.96246366	2531.49405284	376.0	7.33961402011	0.250191837267	0.0467648293958	928.314083017	1357.57885579	2717.29594526	431.403006453	0.90833821524	0.0142820474094
906.531589176	1248.96246366	2531.49405284	376.0	-17.8488718991	-0.581553701783	-0.108701626501	797.054625854	963.864254359	2079.65092221	318.732041997	-4.59283501684	-0.0722143870572
906.531589176	1248.96246366	2531.49405284	376.0	16.2135913988	0.795127676393	0.148621995587	1088.17402413	1456.93341181	2941.94015485	396.832718912	5.86049986565	0.0921462243027
906.531589176	1248.96246366	2531.49405284	376.0	3.62119127877	-0.140882685097	-0.0263332121677	715.32223744	1503.24193467	2623.1642947	404.600122589	0.369808280075	0.00581459559866
906.531589176	1248.96246366	2531.49405284	376.0	2.07201868015	-0.12400561606	-0.0231786198242	828.478449912	1329.6475868	2583.9470825	425.821045789	-1.10384490305	-0.0173560519347
906.531589176	1248.96246366	2531.49405284	376.0	-5.79509497309	-0.325775680582	-0.060892650576	927.342970954	1027.98329588	2384.79156824	429.465301402	-2.43829390505	-0.0383379544819
906.531589176	1248.96246366	2531.49405284	376.0	-3.74301071452	-0.499687080931	-0.0933994543796	983.041833079	997.500395216	2436.7399592	456.197730904	-2.3715631133	-0.0372887281966
906.531589176	1248.96246366	2531.49405284	376.0	-10.2614777374	-0.226499924636	-0.0423364345114	945.967307883	1043.31233991	2271.72535418	282.445706391	-2.97754849825	-0.0468168002869
906.531589176	1248.96246366	2531.49405284	376.0	-6.1256139379	-0.199759502613	-0.0373382247875	799.038807691	1278.48727917	2376.4245003	298.898413436	-2.31515803831	-0.0364018559482
906.531589176	1248.96246366	2531.49405284	376.0	12.7540183515	0.654226434343	0.12228531483	1008.69363792	1503.03682371	2854.3612689	342.630807274	5.28184177523	0.0830478266546
906.531589176	1248.96246366	2531.49405284	376.0	-4.55010929469	-0.507521279705	-0.0948637905991	957.30541644	1018.03340347	2416.30830664	440.969486732	-2.41813399153	-0.0380209747095
906.531589176	1248.96246366	2531.49405284	376.0	-13.3630069184	-0.574583568272	-0.107398797808	744.271592955	1031.41859751	2193.21032741	417.520136951	-3.90307138597	-0.0613690469492
906.531589176	1248.96246366	2531.49405284	376.0	-0.235072893331	-0.167970328152	-0.031396323019	810.220022794	1326.71500947	2525.54319652	388.608164256	-1.47273836393	-0.0231562635839
906.531589176	1248.96246366	2531.49405284	376.0	19.5606593503	0.846241453863	0.158175972685	1117.44574892	1445.83761159	3026.67098098	463.387620469	6.32606100546	0.0994663680104
906.531589176	1248.96246366	2531.49405284	376.0	0.684092556979	-0.155502773712	-0.0290659390115	701.754006949	1514.37154509	2548.81181523	332.68626319	0.12639051689	0.00198727227814
906.531589176	1248.96246366	2531.49405284	376.0	-3.01810538265	-0.175198369948	-0.0327473588688	780.98423392	1355.72565628	2455.09089457	318.381004368	-1.73655398045	-0.0273043078687
906.531589176	1248.96246366	2531.49405284	376.0	14.5825961134	0.596460910525	0.111488020659	1007.36165675	1446.28004948	2900.65160619	447.009899968	4.27548450184	0.0672245990855
906.531589176	1248.96246366	2531.49405284	376.0	1.56456192693	-0.0414645605951	-0.00775038515796	737.805386997	1516.71462807	2571.10084497	316.580829899	0.702419887479	0.0110443378534
906.531589176	1248.96246366	2531.49405284	376.0	-9.67482056232	-0.59194125775	-0.110643225748	879.488062031	941.996383549	2286.57654568	465.092100097	-3.47681014749	-0.0546668262183
906.531589176	1248.96246366	2531.49405284	376.0	7.39525809788	0.367784361315	0.0687447404326	1103.32280349	1184.44070218	2718.70457177	430.941066104	0.382229661159	0.00600990033269
906.531589176	1248.96246366	2531.49405284	376.0	3.91887146057	-0.210611333375	-0.0393666043691	1045.59748649	1148.02009778	2630.7000508	437.082466532	-1.06928366185	-0.0168126361927
906.531589176	1248.96246366	2531.49405284	376.0	14.2684568303	0.464770267846	0.086872947261	930.140569011	1513.11145938	2892.69918893	449.447160531	4.40690850469	0.0692910142247
906.531589176	1248.96246366	2531.49405284	376.0	-1.35497683574	-0.173821534818	-0.032490006508	875.144158537	1193.56093872	2497.19289482	428.487797566	-1.71552258578	-0.0269736255626
906.531589176	1248.96246366	2531.49405284	376.0	6.44243347341	0.383250649574	0.0716356354344	988.258455948	1326.04647467	2694.58387307	380.27894245	1.10947735835	0.0174446125527
906.531589176	1248.96246366	2531.49405284	376.0	3.67839179832	0.185722699597	0.0347145232892	867.628734611	1412.15627991	2624.61232245	344.827307929	0.743757772728	0.0116943046026
906.531589176	1248.96246366	2531.49405284	376.0	13.1879435687	0.746958476189	0.139618406764	1055.04095535	1483.72393728	2865.34605997	326.581167342	5.63303529822	0.0885697373935
906.531589176	1248.96246366	2531.49405284	376.0	-3.07154816598	-0.188273010167	-0.0351912168536	812.867364597	1283.99603174	2453.73799368	356.874597346	-1.87636705496	-0.0295026266503
906.531589176	1248.96246366	2531.49405284	376.0	13.6008650838	0.769374327049	0.14380828543	1060.71939275	1499.25312335	2875.79914357	315.826627474	6.0543046721	0.0951934696872
906.531589176	1248.96246366	2531.49405284	376.0	11.8283870358	0.444118585257	0.0830128196741	909.531484998	1544.37125569	2830.92896719	377.026226507	4.54748746992	0.0715013753133
906.531589176	1248.96246366	2531.49405284	376.0	0.553815404369	-0.443915193084	-0.0829748024456	1030.20649759	1065.22831122	2545.51385686	450.079048045	-1.77976545017	-0.0279837334933
906.531589176	1248.96246366	2531.49405284	376.0	10.4883788216	0.229597418092	0.0429154052509	840.693690829	1512.41634805	2797.00673894	443.896700063	2.79251199785	0.0439074213498
906.531589176	1248.96246366	2531.49405284	376.0	-5.05644766957	-0.252668527781	-0.047227762202	952.277417871	1059.47703387	2403.4903808	391.735929055	-2.23115607259	-0.0350810703238
906.531589176	1248.96246366	2531.49405284	376.0	-4.04307039746	-0.178176514824	-0.0333040214624	934.440617419	1118.86919553	2429.14396617	375.834153221	-2.04646066305	-0.0321770544505
906.531589176	1248.96246366	2531.49405284	376.0	-11.9442634316	-0.463816433294	-0.0866946604288	850.20478558	988.835836986	2229.12573441	390.085111843	-3.48354359135	-0.0547726979772
906.531589176	1248.96246366	2531.49405284	376.0	-4.1706281425	-0.350812952329	-0.065572514454	686.502722201	1403.3241388	2425.91484944	336.087988442	-1.98913206058	-0.0312756613299
906.531589176	1248.96246366	2531.49405284	376.0	-7.90803826725	-0.381787164091	-0.071362086746	806.227360757	1079.87590106	2331.3025344	445.199272588	-2.81254994744	-0.0442224834504
906.531589176	1248.96246366	2531.49405284	376.0	4.49711221868	0.376722392984	0.0704154005578	1007.19778729	1291.24975369	2645.3381812	346.890640213	0.595299360995	0.00936005284584
906.531589176	1248.96246366	2531.49405284	376.0	1.5101157874	-0.244894419385	-0.045774657829	725.730436006	1418.53446824	2569.72254418	425.457639936	-1.01666427753	-0.0159852873825
906.531589176	1248.96246366	2531.49405284	376.0	11.076065282	0.272606497963	0.0509544856006	866.528129984	1488.37584166	2811.88398674	456.980015098	2.73944963244	0.0430731074283
906.531589176	1248.96246366	2531.49405284	376.0	-15.3339110608	-0.574488323622	-0.10738099507	718.361382548	1053.2895616	2143.31700626	371.666062117	-4.09767558698	-0.0644288614305
906.531589176	1248.96246366	2531.49405284	376.0	-3.73090704936	-0.346437752531	-0.0647547200992	1112.03018554	976.982477511	2437.04636276	348.033699717	-2.32172269388	-0.0365050738032
906.531589176	1248.96246366	2531.49405284	376.0	-8.07864936675	-0.380033850693	-0.0710343646155	769.336752847	1125.64316781	2326.98352457	432.003603912	-2.75987735582	-0.0433942980475
906.531589176	1248.96246366	2531.49405284	376.0	-3.7251213216	-0.125235153917	-0.0234084399846	913.363402045	1184.65655735	2437.19282812	339.172868721	-1.99050673297	-0.0312972756757
906.531589176	1248.96246366	2531.49405284	376.0	-10.1425386864	-0.351395340807	-0.0656813721134	795.230073906	1105.11056451	2274.73628918	374.395650772	-2.97559022529	-0.0467860098316
906.531589176	1248.96246366	2531.49405284	376.0	12.2052498705	0.620233098119	0.115931420209	977.089878414	1558.82665671	2840.46922744	304.55269232	5.8498628899	0.0919789762563
906.531589176	1248.96246366	2531.49405284	376.0	6.39791250079	0.348287292598	0.0651004285229	907.290152614	1445.35405164	2693.4568273	340.812623042	2.13668710667	0.0335957092244
906.531589176	1248.96246366	2531.49405284	376.0	4.42314132774	0.576763077254	0.107806182664	1079.10619065	1268.44647217	2643.4656125	295.912949674	1.15783442429	0.0182049437782
906.531589176	1248.96246366	2531.49405284	376.0	-1.51397576228	-0.304302484341	-0.0568789690357	745.631322616	1279.18003701	2493.16784645	468.356486827	-1.76748627344	-0.0277906646767
906.531589176	1248.96246366	2531.49405284	376.0	-12.7957277824	-0.533403011106	-0.0997014974029	816.084172534	984.357165506	2207.57096501	407.129626967	-3.76695625469	-0.0592288719291
906.531589176	1248.96246366	2531.49405284	376.0	-6.44737752038	-0.448417037235	-0.0838162686421	1030.24617424	1008.27173123	2368.27907434	329.761168869	-2.63786051412	-0.0414757942472
906.531589176	1248.96246366	2531.49405284	376.0	7.25114779198	0.254062843718	0.0474883820034	1039.59894571	1223.89607086	2715.05642795	451.56141138	0.158336504622	0.00248956768274
906.531589176	1248.96246366	2531.49405284	376.0	6.69127513577	0.125418238273	0.0234426613594	895.852790512	1349.809828	2700.88328496	455.220666444	0.292355316761	0.00459678171008
906.531589176	1248.96246366	2531.49405284	376.0	-0.638650445324	0.0776992908534	0.0145232319352	848.612984687	1375.59272616	2515.32665479	291.120943948	-0.558102291335	-0.00877519325998
906.531589176	1248.96246366	2531.49405284	376.0	1.78587653042	-0.293764553379	-0.0549092623138	681.548568599	1470.06955358	2576.70341099	425.085288816	-0.727777995452	-0.011443050243
906.531589176	1248.96246366	2531.49405284	376.0	-1.70782344954	-0.340744237779	-0.0636905117345	709.075944119	1336.24243621	2488.26060378	442.942223449	-1.73373633001	-0.0272600051889
906.531589176	1248.96246366	2531.49405284	376.0	4.41498575695	0.457138067718	0.0854463677977	1012.18125848	1316.2490317	2643.25915471	314.828864531	1.07273888243	0.0168669635602
906.531589176	1248.96246366	2531.49405284	376.0	-14.7585034496	-0.72544040074	-0.135596336587	767.664256496	944.057469545	2157.88341572	446.16168968	-4.65304419897	-0.0731610723108
906.531589176	1248.96246366	2531.49405284	376.0	-7.41947329544	-0.397712304941	-0.074338748587	716.701470694	1203.18504424	2343.67052761	423.784012674	-2.56915993978	-0.0403955965374
906.531589176	1248.96246366	2531.49405284	376.0	-0.0173655922838	-0.215321979273	-0.0402470989295	809.780443183	1261.73814233	2531.0544439	459.535858387	-1.5676374882	-0.0246483881792
906.531589176	1248.96246366	2531.49405284	376.0	-9.24901534019	-0.319736056317	-0.0597637488444	850.460693273	1069.15253882	2297.35577955	377.742547459	-2.85363978402	-0.0448685500632
906.531589176	1248.96246366	2531.49405284	376.0	6.57512927339	0.225628939291	0.0421736335123	821.211123534	1548.96869012	2697.94305936	327.763245704	2.90894157013	0.045738075002
906.531589176	1248.96246366	2531.49405284	376.0	3.00003160133	-0.421858386098	-0.0788520347847	1044.44110354	1109.35274521	2607.43967441	453.64582566	-1.44196895676	-0.0226724678736
906.531589176	1248.96246366	2531.49405284	376.0	-4.9325137345	-0.278257479041	-0.052010743746	899.8395921	1070.67053717	2406.62776099	436.117631722	-2.28660148898	-0.0359528536004
906.531589176	1248.96246366	2531.49405284	376.0	-10.9389645578	-0.221795939238	-0.0414571849043	865.871164276	1105.89157798	2254.57481561	282.812073355	-3.04382901741	-0.0478589468146
906.531589176	1248.96246366	2531.49405284	376.0	13.766497777	0.869009250832	0.162431635669	1115.23734435	1469.17708107	2879.99212534	295.577699926	6.29485549499	0.09897571533
906.531589176	1248.96246366	2531.49405284	376.0	-18.4089313271	-0.615778358783	-0.115098758651	803.01970708	943.738832748	2065.4730511	318.714511271	-4.7751477267	-0.075080939099
906.531589176	1248.96246366	2531.49405284	376.0	-4.08856806584	-0.227851134737	-0.0425889971471	905.55735117	1103.11588382	2427.9921954	419.318960409	-2.10727162802	-0.0331332016985
906.531589176	1248.96246366	2531.49405284	376.0	5.82698465787	0.401812307049	0.0751051041213	969.279579633	1362.30923517	2679.00382291	347.415008107	1.43375742538	0.022543355745
906.531589176	1248.96246366	2531.49405284	376.0	1.97883625874	0.288352032967	0.0538975762555	1009.62499139	1251.482551	2581.58817504	320.480632646	-0.261979684554	-0.0041191774301
906.531589176	1248.96246366	2531.49405284	376.0	-8.9772274944	-0.407716515574	-0.0762086944998	721.917070807	1176.77622277	2304.2360727	405.542779123	-2.79910255509	-0.0440110464637
906.531589176	1248.96246366	2531.49405284	376.0	1.75763907676	-0.138710293074	-0.0259271575839	939.912035468	1174.22706272	2575.98858153	461.849483343	-1.38209162624	-0.0217310004126
906.531589176	1248.96246366	2531.49405284	376.0	6.45052141688	0.510104132707	0.0953465668612	1031.58691342	1318.41214841	2694.78861888	344.78955705	1.5777829709	0.0248079083475
906.531589176	1248.96246366	2531.49405284	376.0	4.5390849727	0.431218376939	0.080601565783	1082.32746765	1215.21441307	2646.40071897	348.858838253	0.347981581066	0.00547140850733
906.531589176	1248.96246366	2531.49405284	376.0	6.8331418313	0.278687156054	0.0520910572063	901.037372588	1414.5036413	2704.47463192	388.933618024	1.51741887564	0.0238587873528
906.531589176	1248.96246366	2531.49405284	376.0	-12.4608159119	-0.438211089181	-0.0819086148001	803.864458914	1037.33687648	2216.04923909	374.847903698	-3.47973491065	-0.0547128130605
906.531589176	1248.96246366	2531.49405284	376.0	-10.135496148	-0.270677942908	-0.0505940080202	796.069978613	1169.15199852	2274.91457062	309.692593489	-2.87173666138	-0.04515309216
906.531589176	1248.96246366	2531.49405284	376.0	-10.6484653901	-0.384858724653	-0.0719362102155	906.829243306	992.60477943	2261.92878477	362.494762031	-3.13016763585	-0.0492164722618
906.531589176	1248.96246366	2531.49405284	376.0	7.65757203951	0.225573192603	0.0421632135707	824.998099544	1542.17734927	2725.34503361	358.169584792	2.93114777113	0.0460872291059
906.531589176	1248.96246366	2531.49405284	376.0	11.0301835503	0.41616518743	0.077787885501	912.227158447	1504.07662879	2810.72249343	394.418706192	3.72586622527	0.0585828022841
906.531589176	1248.96246366	2531.49405284	376.0	4.69210252937	0.255681880672	0.0477910057332	926.172544514	1356.78850106	2650.27434932	367.313303744	0.650774065476	0.010232296627
906.531589176	1248.96246366	2531.49405284	376.0	8.66084265901	0.294840315251	0.0551103392992	864.303403267	1506.99605066	2750.74276967	379.443315746	2.89444804263	0.0455101893495
906.531589176	1248.96246366	2531.49405284	376.0	11.7050580202	0.402602007629	0.0752527117063	947.665144924	1415.23366892	2827.8069005	464.908086649	2.56237562903	0.0402889249847
906.531589176	1248.96246366	2531.49405284	376.0	10.634730902	0.706747143617	0.132102269835	1060.45948848	1412.01730172	2800.71163315	328.234842958	4.10533197927	0.064549244957
906.531589176	1248.96246366	2531.49405284	376.0	0.151006642307	-0.162943751918	-0.0304567760594	770.637167747	1387.05095574	2535.316777	377.628653515	-1.1190894884	-0.0175957466729
906.531589176	1248.96246366	2531.49405284	376.0	12.3543153721	0.863506474727	0.161403079388	1126.94239848	1418.06490904	2844.24281175	299.235504223	5.3616990766	0.0843034446006
906.531589176	1248.96246366	2531.49405284	376.0	-5.80082783067	-0.508247563407	-0.094999544562	977.203083668	975.62022217	2384.64644129	431.823135449	-2.63948177593	-0.041501285785
906.531589176	1248.96246366	2531.49405284	376.0	-0.928490807562	-0.411894736636	-0.0769896703993	1055.2716069	1107.07582914	2507.98936326	345.641927226	-1.77362559473	-0.0278871948857
906.531589176	1248.96246366	2531.49405284	376.0	-0.882674813758	-0.402544211334	-0.0752419086605	1066.23390858	1006.30997667	2509.14919242	436.605307168	-1.97668844029	-0.0310800069229
906.531589176	1248.96246366	2531.49405284	376.0	-5.39394648975	-0.168949561402	-0.0315793572715	872.819535905	1180.95025154	2394.94661823	341.176830786	-2.19727302985	-0.0345483180794
906.531589176	1248.96246366	2531.49405284	376.0	3.32293683522	0.193340467534	0.0361384051465	924.812545366	1329.75636909	2615.6140012	361.045086747	0.0576658383326	0.000906695571267
906.531589176	1248.96246366	2531.49405284	376.0	4.0197886456	0.234815286647	0.0438907077845	897.079360426	1389.74080012	2633.25476333	346.434602785	0.772916893295	0.0121527813411
906.531589176	1248.96246366	2531.49405284	376.0	6.98284840609	0.38063565984	0.0711468523066	950.290915928	1386.50089407	2708.26444495	371.472634952	1.70843869603	0.0268622436482
906.531589176	1248.96246366	2531.49405284	376.0	3.5488430877	0.138049089566	0.0258035681432	820.264579258	1470.79557301	2621.33280454	330.272652276	1.14728036083	0.0180389993841
906.531589176	1248.96246366	2531.49405284	376.0	3.33374060045	0.12195044563	0.0227944758187	816.742253298	1466.75494943	2615.88749787	332.390295149	1.00757339507	0.0158423489791
906.531589176	1248.96246366	2531.49405284	376.0	10.2127506115	0.443322720242	0.0828640598584	960.553594945	1414.86555357	2790.0292272	414.610078685	2.64405048673	0.0415731208606
906.531589176	1248.96246366	2531.49405284	376.0	-8.07101672205	-0.250058492996	-0.0467399052329	783.960832959	1229.14842143	2327.17674451	314.067490123	-2.5522646119	-0.040129946728
906.531589176	1248.96246366	2531.49405284	376.0	23.0280986884	0.905291468256	0.169213358553	1119.22718927	1556.87011068	3114.44900161	438.351701664	8.83665131011	0.138941058335
906.531589176	1248.96246366	2531.49405284	376.0	-2.36190713504	-0.358345437544	-0.0669804556158	702.470812692	1322.45441087	2471.70251418	446.777290616	-1.82657199305	-0.0287196854254
906.531589176	1248.96246366	2531.49405284	376.0	0.421628339883	-0.44667455034	-0.0834905701571	1002.89475318	1086.17036728	2542.16754918	453.102428731	-1.74819912685	-0.0274874076549
906.531589176	1248.96246366	2531.49405284	376.0	-0.13133803375	-0.364931545887	-0.0682115039041	1090.86349674	1124.06952218	2528.16923832	313.236219401	-1.18694816357	-0.0186627069744
906.531589176	1248.96246366	2531.49405284	376.0	19.5552133962	0.819616618101	0.153199367869	1085.53394065	1512.80971018	3026.53311698	428.189466152	7.17700815309	0.112846040143
906.531589176	1248.96246366	2531.49405284	376.0	7.02355783195	0.174657503804	0.0326462623932	1038.23823103	1207.36206706	2709.29500165	463.694703556	-0.124339257269	-0.00195501976838
906.531589176	1248.96246366	2531.49405284	376.0	-2.54403490643	-0.486492277776	-0.0909331360329	990.45409926	1035.48220798	2467.09196048	441.155653237	-2.15062930564	-0.0338149261893
906.531589176	1248.96246366	2531.49405284	376.0	9.44832355242	0.651250804236	0.121729122287	1013.06969322	1472.40857221	2770.67780166	285.199536226	4.4328479629	0.0696988673412
906.531589176	1248.96246366	2531.49405284	376.0	-6.03385390735	-0.172374371128	-0.0322195086221	992.052769334	1084.8056282	2378.74740001	301.889002476	-2.35987341669	-0.0371049279354
906.531589176	1248.96246366	2531.49405284	376.0	-8.66643063833	-0.277751505336	-0.0519161692216	826.986337955	1125.91761523	2312.10387663	359.199923452	-2.6905637033	-0.0423044607438
906.531589176	1248.96246366	2531.49405284	376.0	-1.34674209335	-0.427498639457	-0.0799062877489	1046.05797791	1045.54787481	2497.40135683	405.795504113	-1.98795886262	-0.0312572148211
906.531589176	1248.96246366	2531.49405284	376.0	1.14148821846	-0.379448048852	-0.0709248689443	1084.24989257	1109.06658187	2560.3907592	367.074284766	-1.21201925789	-0.0190569065707
906.531589176	1248.96246366	2531.49405284	376.0	-4.84735978947	-0.373125619086	-0.0697431063712	1091.27921249	985.023098504	2408.78342805	332.481117053	-2.46308953171	-0.0387278228257
906.531589176	1248.96246366	2531.49405284	376.0	-6.62884572704	-0.457849294495	-0.0855793073823	1015.22227077	1065.5538744	2363.68521748	282.909072308	-2.6998938835	-0.0424511616903
906.531589176	1248.96246366	2531.49405284	376.0	-10.6647842198	-0.520496345626	-0.0972890365656	958.601351805	982.142122504	2261.51567456	320.772200255	-3.22279572009	-0.0506728886806
906.531589176	1248.96246366	2531.49405284	376.0	-2.48571374812	-0.368495359979	-0.0688776373792	686.646747861	1369.2802694	2468.56835713	412.641339866	-1.7907413103	-0.0281563099103
906.531589176	1248.96246366	2531.49405284	376.0	-0.429908316712	-0.406106953981	-0.0759078418655	1063.39287719	1021.42947751	2520.61094936	435.78859466	-1.9146411881	-0.0301044211966
906.531589176	1248.96246366	2531.49405284	376.0	3.2166036602	-0.357399526348	-0.0668036497847	1103.79891872	1048.44838695	2612.9221832	460.674877521	-1.3259249169	-0.0208478760518
906.531589176	1248.96246366	2531.49405284	376.0	-8.37936354044	-0.370600919124	-0.0692711998363	696.745036496	1290.56622003	2319.37096314	332.059706616	-2.55931523979	-0.0402408056571
906.531589176	1248.96246366	2531.49405284	376.0	0.365119245271	-0.439071613401	-0.0820694604489	1034.30022771	1071.998337	2540.73702481	434.43846011	-1.78662821183	-0.0280916385508
906.531589176	1248.96246366	2531.49405284	376.0	4.14341611863	0.234073785074	0.0437521093597	851.393598519	1473.58613848	2636.38438546	311.404648461	1.66860263103	0.026235890425
906.531589176	1248.96246366	2531.49405284	376.0	11.3600831976	0.616078337201	0.115154829383	1040.26206596	1381.73023419	2819.07388338	397.081583228	3.28709592834	0.0516838982443
906.531589176	1248.96246366	2531.49405284	376.0	-1.49831103228	-0.380681796548	-0.0711554759903	1082.29350297	1110.58101926	2493.56439816	300.68987593	-1.54915116299	-0.0243577226885
906.531589176	1248.96246366	2531.49405284	376.0	-3.99759162631	-0.335728063026	-0.0627529089768	739.290643958	1239.31972184	2430.29525856	451.684892757	-2.092384424	-0.0328991261636
906.531589176	1248.96246366	2531.49405284	376.0	0.4286821977	-0.0856956443092	-0.016017877441	778.201200225	1412.77464912	2542.34611718	351.37026783	-0.654652128938	-0.0102932724676
906.531589176	1248.96246366	2531.49405284	376.0	3.54164488782	0.0957356582238	0.0178945155559	817.948671682	1449.33795556	2621.15058254	353.863955302	0.734806512335	0.0115535615147
906.531589176	1248.96246366	2531.49405284	376.0	1.02881151689	-0.404993865544	-0.0756997879521	1063.99301714	1050.02605244	2557.5383552	443.519285617	-1.73929529305	-0.027347410268
906.531589176	1248.96246366	2531.49405284	376.0	-5.32686470287	-0.462065729525	-0.0863674260795	1018.08247745	946.578595246	2396.64478968	431.983716985	-2.59358459103	-0.0407796319345
906.531589176	1248.96246366	2531.49405284	376.0	6.3391004593	0.521352958219	0.097449151069	1046.99076719	1299.51987467	2691.96800397	345.457362102	1.45016039058	0.0228012640028
906.531589176	1248.96246366	2531.49405284	376.0	-16.18137744	-0.509490326574	-0.0952318367427	736.458801682	1059.26459303	2121.86344527	326.140050562	-4.08750543514	-0.0642689533827
906.531589176	1248.96246366	2531.49405284	376.0	5.98784984689	0.237571385205	0.0444058663935	892.235824764	1404.80927851	2683.0761156	386.031012325	1.14967224467	0.0180766076205
906.531589176	1248.96246366	2531.49405284	376.0	-10.1456470802	-0.329733980478	-0.0616325197156	800.509313902	1113.68950452	2274.65760038	360.458781961	-2.94114920407	-0.0462444843408
906.531589176	1248.96246366	2531.49405284	376.0	-1.32122740156	-0.106941292732	-0.019989026679	939.038282355	1192.00743054	2498.04725974	367.001546848	-1.68922537568	-0.0265601474163
906.531589176	1248.96246366	2531.49405284	376.0	13.8399200687	0.532850906236	0.0995983002311	976.837654473	1459.00172912	2881.85080629	446.011422694	4.00845986849	0.0630260985611
906.531589176	1248.96246366	2531.49405284	376.0	-1.41091997149	-0.20635583373	-0.0385711838747	844.403099029	1201.21332156	2495.77669767	450.160277081	-1.75000508225	-0.02751580318
906.531589176	1248.96246366	2531.49405284	376.0	20.0740045883	0.73829907032	0.137999826228	1042.16960194	1534.70602925	3039.66628515	462.790653965	6.97141514131	0.109613445618
906.531589176	1248.96246366	2531.49405284	376.0	16.6444411636	0.867202168128	0.162093863201	1105.84128066	1512.93578535	2952.84709102	334.070025012	7.27103588776	0.114324463644
906.531589176	1248.96246366	2531.49405284	376.0	-5.04743400948	-0.113796435755	-0.0212703618233	951.173634881	1148.55678805	2403.71856106	303.988138133	-2.20791405068	-0.0347156297277
906.531589176	1248.96246366	2531.49405284	376.0	-3.00501399136	-0.0568433744149	-0.0106249297972	837.085471298	1329.64167488	2455.42230236	288.695156179	-1.59358498712	-0.0250563677219
906.531589176	1248.96246366	2531.49405284	376.0	-2.25085502424	-0.184601077295	-0.0345048742608	1000.16802522	1101.847099	2474.51379176	372.498667541	-1.8347199943	-0.0288477986525
906.531589176	1248.96246366	2531.49405284	376.0	20.1031442612	0.87020567468	0.162655266295	1116.01817805	1490.58603663	3040.40395424	433.799739557	7.24566525141	0.113925554267
906.531589176	1248.96246366	2531.49405284	376.0	-15.3541936071	-0.523235128625	-0.0978009586215	850.192307627	951.720037313	2142.80355481	340.89120987	-4.08541995092	-0.0642361627503
906.531589176	1248.96246366	2531.49405284	376.0	4.47617912812	0.31325079378	0.0585515502392	936.850271995	1366.07051572	2644.80826126	341.88747354	0.932420177491	0.0146606946146
906.531589176	1248.96246366	2531.49405284	376.0	4.34142265333	0.363434796964	0.0679317377502	929.606861007	1404.27015019	2641.39690911	307.519897919	1.49019489659	0.0234307373678
906.531589176	1248.96246366	2531.49405284	376.0	-8.4764680472	-0.272460101502	-0.0509271217761	764.236008425	1242.95950549	2316.91276833	309.717254418	-2.60642878302	-0.0409815846387
906.531589176	1248.96246366	2531.49405284	376.0	-3.27741289387	-0.344440001298	-0.0643813086538	1113.22321121	970.532747185	2448.52654034	364.770581946	-2.26009341814	-0.0355360600337
906.531589176	1248.96246366	2531.49405284	376.0	0.119578027753	-0.148994761206	-0.0278494880759	977.562409825	1140.18246714	2534.5211635	416.776286531	-1.54653933485	-0.0243166562083
906.531589176	1248.96246366	2531.49405284	376.0	-22.5102564992	-0.760169884005	-0.142087828786	684.31000584	993.141434522	1961.64824828	284.196807917	-5.70939700863	-0.0897703932175
906.531589176	1248.96246366	2531.49405284	376.0	2.80797808691	0.365038901984	0.0682315704643	1019.24859462	1265.72670257	2602.57785111	317.602553912	0.163762259925	0.00257487830071
906.531589176	1248.96246366	2531.49405284	376.0	9.72806093785	0.623389434467	0.11652138962	1023.69798633	1418.77187488	2777.75933693	335.289475724	3.6103422359	0.056766387357
906.531589176	1248.96246366	2531.49405284	376.0	-16.4303270132	-0.546796742358	-0.102204998572	778.0729751	999.955331671	2115.56130163	337.532994863	-4.27033238984	-0.0671435910352
906.531589176	1248.96246366	2531.49405284	376.0	-8.69895901395	-0.365265379206	-0.0682739026553	832.447583159	1061.4108064	2311.28042274	417.422033183	-2.87378402542	-0.0451852834185
906.531589176	1248.96246366	2531.49405284	376.0	-0.738599643139	0.130524651595	0.0243971311393	903.736687956	1320.13667886	2512.79644679	288.923079979	-0.78150711849	-0.012287847775
906.531589176	1248.96246366	2531.49405284	376.0	-3.67766441116	-0.123974337572	-0.0231727733779	868.274470144	1254.1986507	2438.39419698	315.921076141	-2.00016701628	-0.0314491669227
906.531589176	1248.96246366	2531.49405284	376.0	0.815154789059	-0.348515789882	-0.0651431382956	1098.34129397	1133.34060236	2552.12964784	320.447751506	-0.936857272655	-0.0147304602619
906.531589176	1248.96246366	2531.49405284	376.0	-2.0340336768	-0.354692521595	-0.0662976675879	706.774997341	1314.34639595	2480.00261127	458.881217981	-1.8061077122	-0.0283979200032
906.531589176	1248.96246366	2531.49405284	376.0	-4.17266129313	-0.190644167591	-0.0356344238487	913.799100286	1124.04451689	2425.86338035	388.019763175	-2.06890155606	-0.0325298986803
906.531589176	1248.96246366	2531.49405284	376.0	-15.7651857381	-0.780556778066	-0.14589846319	721.613307233	967.416025637	2132.39931346	443.369980586	-4.90585697736	-0.0771361159963
906.531589176	1248.96246366	2531.49405284	376.0	-6.5909708497	-0.457413386207	-0.0854978291975	1022.46527233	951.362017201	2364.64401775	390.81672822	-2.70628048725	-0.0425515799881
906.531589176	1248.96246366	2531.49405284	376.0	2.8593939881	0.414658065037	0.0775061803807	984.632625713	1332.58004506	2603.87944159	286.666770819	0.811434421942	0.0127584028607
906.531589176	1248.96246366	2531.49405284	376.0	10.9127364219	0.757981483427	0.141678781949	1124.85441508	1315.91618847	2807.74932636	366.978722804	3.2813860666	0.051594120544
906.531589176	1248.96246366	2531.49405284	376.0	2.30537818638	0.166952643212	0.0312061015349	928.883216496	1312.13383397	2589.85456452	348.837514055	-0.26847783692	-0.00422134963711
906.531589176	1248.96246366	2531.49405284	376.0	-9.06971958927	-0.305379516544	-0.0570802834662	814.27686208	1118.93760398	2301.89464082	368.680174767	-2.77286427981	-0.0435984949656
906.531589176	1248.96246366	2531.49405284	376.0	9.15122100105	0.336761043047	0.0629459893546	866.170891133	1544.04043447	2763.15666824	352.945342635	3.68435341144	0.0579300850856
906.531589176	1248.96246366	2531.49405284	376.0	-6.14245682743	-0.331339966705	-0.0619327040571	785.722485048	1147.8583426	2375.99812355	442.417295903	-2.44756991919	-0.0384838037608
906.531589176	1248.96246366	2531.49405284	376.0	-3.80342520066	-0.316890251843	-0.0592318227745	739.809533746	1267.15528949	2435.21057008	428.245746843	-2.01022053622	-0.0316072411356
906.531589176	1248.96246366	2531.49405284	376.0	4.78253123722	0.178568214562	0.0333772363668	1082.00029682	1165.08197959	2652.56354668	405.481270279	-0.378336608735	-0.00594868881659
906.531589176	1248.96246366	2531.49405284	376.0	-3.75863978983	-0.133940534552	-0.0250356139349	1003.31585533	1119.98168382	2436.34431009	313.046770943	-2.05376219846	-0.0322918584663
906.531589176	1248.96246366	2531.49405284	376.0	20.4272278384	0.777390560186	0.145306646764	1060.62321534	1534.01184258	3048.60811072	453.973052801	7.27207290931	0.114340769014
906.531589176	1248.96246366	2531.49405284	376.0	0.422553652736	-0.366284923931	-0.0684644717629	1098.72662352	1075.1036337	2542.19097342	368.360716214	-1.40587123344	-0.0221048936076
906.531589176	1248.96246366	2531.49405284	376.0	-6.9986043128	-0.533714931289	-0.099759800241	955.533131746	948.601638921	2354.32480087	450.190030207	-2.90713290745	-0.0457096369096
906.531589176	1248.96246366	2531.49405284	376.0	12.5432158008	0.40992426242	0.0766213574617	933.159422813	1451.64843102	2849.02481487	464.216961034	3.11017611204	0.0489021401263
906.531589176	1248.96246366	2531.49405284	376.0	3.87474335043	0.135742028958	0.0253723418612	975.064723573	1254.47206879	2629.58295031	400.04615795	-0.437651894066	-0.00688131908909
906.531589176	1248.96246366	2531.49405284	376.0	-4.3353372674	-0.450034458909	-0.0841185904503	1025.5935359	1063.93231302	2421.74524774	332.219398818	-2.34504585336	-0.0368717901471
906.531589176	1248.96246366	2531.49405284	376.0	14.339620549	0.681277036908	0.127341502226	1015.95348622	1522.5853506	2894.50069423	355.961857416	5.91019214446	0.0929275494411
906.531589176	1248.96246366	2531.49405284	376.0	0.822745730838	-0.154953731934	-0.0289633143801	749.172626271	1426.08711649	2552.32181208	377.062069321	-0.734568138949	-0.0115498135055
906.531589176	1248.96246366	2531.49405284	376.0	-11.9750813485	-0.532915839913	-0.099610437367	953.146977484	953.375328353	2228.34558068	321.823274839	-3.46372106991	-0.0544610231117
906.531589176	1248.96246366	2531.49405284	376.0	3.56481220387	0.0796513202913	0.0148880972507	794.687667848	1484.56893844	2621.73706177	342.48045548	1.06117319028	0.0166851130547
906.531589176	1248.96246366	2531.49405284	376.0	-6.85234857681	-0.169876298308	-0.0317525791229	955.407811221	1093.49332798	2358.02725613	309.126116933	-2.44609194123	-0.0384605651136
906.531589176	1248.96246366	2531.49405284	376.0	-8.26430511641	-0.443578576156	-0.0829118833936	705.512664284	1176.04429201	2322.28366031	440.726704014	-2.78209551667	-0.0437436401992
906.531589176	1248.96246366	2531.49405284	376.0	6.96779054432	0.499607746595	0.0933846255318	1066.77345966	1264.03681121	2707.88325608	377.072985211	1.16595781548	0.0183326700548
906.531589176	1248.96246366	2531.49405284	376.0	3.22624546609	0.192256571772	0.0359358078078	842.355081052	1460.41227705	2613.16626494	310.398906834	1.21627898095	0.0191238833482
906.531589176	1248.96246366	2531.49405284	376.0	-5.88737551915	-0.260392345125	-0.0486714663786	830.385848582	1148.59602164	2382.4554917	403.473621478	-2.31937980206	-0.0364682358815
906.531589176	1248.96246366	2531.49405284	376.0	-8.88468736828	-0.296339329392	-0.0553905288583	749.7046408	1244.06118436	2306.57872049	312.812895338	-2.65863671003	-0.0418024639943
906.531589176	1248.96246366	2531.49405284	376.0	13.7517908826	0.605994199132	0.113269943763	1046.47948571	1366.88828219	2879.61982119	466.252053289	3.26166477276	0.0512840373075
906.531589176	1248.96246366	2531.49405284	376.0	-0.851168829804	-0.345846344707	-0.0646441765808	697.434890577	1381.70128867	2509.94676453	430.810585286	-1.60536683529	-0.0252416169071
906.531589176	1248.96246366	2531.49405284	376.0	9.47228605697	0.793631331292	0.148342304914	1125.71639006	1336.31586868	2771.28441103	309.25215229	3.53896176102	0.0556440528463
906.531589176	1248.96246366	2531.49405284	376.0	10.4134781859	0.485623790044	0.0907708018774	920.644414627	1555.94411967	2795.1106338	318.522099506	4.81181466986	0.0756574633626
906.531589176	1248.96246366	2531.49405284	376.0	3.2472115002	-0.133829119985	-0.0250147887822	801.901412675	1362.74153274	2613.69701885	449.054073425	-0.858192430729	-0.0134935916781
906.531589176	1248.96246366	2531.49405284	376.0	-7.89935903033	-0.367760273248	-0.0687402379902	894.796105108	1015.8404359	2331.52224877	420.885707766	-2.77920923494	-0.0436982584111
906.531589176	1248.96246366	2531.49405284	376.0	-3.35995117034	-0.429606678925	-0.0803003138178	1042.16732986	1089.58921683	2446.43708878	314.680542088	-2.22856246577	-0.0350402903422
906.531589176	1248.96246366	2531.49405284	376.0	-4.27715923743	-0.262025930955	-0.0489768095244	937.319293412	1062.50637404	2423.21802111	423.392353657	-2.16656454432	-0.0340654802566
906.531589176	1248.96246366	2531.49405284	376.0	12.8628997443	0.724096239648	0.135345091523	1106.1812605	1333.20325104	2857.11759488	417.733083349	3.47349493169	0.0546147001837
906.531589176	1248.96246366	2531.49405284	376.0	-13.9869059458	-0.38775456684	-0.0724774891289	728.686166854	1157.75332864	2177.41636064	290.976865152	-3.49952489652	-0.0550239763603
906.531589176	1248.96246366	2531.49405284	376.0	2.62757825815	-0.427665616733	-0.0799374984548	1039.93197558	1103.87904897	2598.01104017	454.200015622	-1.51439798718	-0.0238112891066
906.531589176	1248.96246366	2531.49405284	376.0	13.280923741	0.693635201617	0.129651439554	1036.85231765	1469.99141046	2867.6998475	360.856119394	5.10243171507	0.0802269137589
906.531589176	1248.96246366	2531.49405284	376.0	-1.789769877	-0.360856395191	-0.0674497934936	1099.30879793	970.268913946	2486.18613484	416.608422959	-2.08900625097	-0.0328460102353
906.531589176	1248.96246366	2531.49405284	376.0	-4.29747092247	-0.378193189134	-0.070690315726	706.139502549	1266.61877117	2422.70383201	449.945558288	-2.11854892537	-0.0333105176946
906.531589176	1248.96246366	2531.49405284	376.0	-2.87111081503	-0.210721625007	-0.0393872196274	747.839344561	1388.62242175	2458.8120533	322.350286992	-1.6270157915	-0.0255820093003
906.531589176	1248.96246366	2531.49405284	376.0	-6.96853638967	-0.199104631847	-0.0372158190369	957.971998629	1075.00866175	2355.08596856	322.105308186	-2.45923212682	-0.0386671718053
906.531589176	1248.96246366	2531.49405284	376.0	-15.5734079966	-0.767789022053	-0.143511966739	752.066048445	939.381654826	2137.25415558	445.806452306	-4.92005079791	-0.0773592892753
906.531589176	1248.96246366	2531.49405284	376.0	-14.6287515937	-0.340189054073	-0.063586739079	820.908528941	1057.83243359	2161.16807624	282.427113708	-3.68494973087	-0.0579394611772
906.531589176	1248.96246366	2531.49405284	376.0	16.8485502529	0.783628895145	0.146472690681	1112.28478811	1379.34643928	2958.01410048	466.382873086	4.73749362144	0.0744888934188
906.531589176	1248.96246366	2531.49405284	376.0	1.04038305542	-0.376520866919	-0.0703777321344	1086.20116394	1111.95153055	2557.83128801	359.678593512	-1.17777868329	-0.0185185327562
906.531589176	1248.96246366	2531.49405284	376.0	2.40234997621	0.118194676063	0.0220924628155	830.350809684	1435.90756859	2592.30939961	326.051021341	0.547533646259	0.00860901959527
906.531589176	1248.96246366	2531.49405284	376.0	1.6279734933	-0.444579521686	-0.083098976016	1014.87412104	1094.98316027	2572.706105	462.84882369	-1.63046477559	-0.0256362386099
906.531589176	1248.96246366	2531.49405284	376.0	8.38243001676	0.222256888426	0.0415433436311	834.710402382	1516.13162761	2743.69477019	392.852740205	2.62389599499	0.0412562263363
906.531589176	1248.96246366	2531.49405284	376.0	12.2165650145	0.619738110274	0.115838899117	991.188966388	1510.82994246	2840.75566964	338.736760793	5.12718278675	0.0806160815526
906.531589176	1248.96246366	2531.49405284	376.0	5.88587132445	0.0881645252059	0.0164793505058	884.310638254	1349.14140825	2680.49453537	447.042488867	0.0752007111116	0.00118240111811
906.531589176	1248.96246366	2531.49405284	376.0	19.6962516102	0.762557105179	0.142534038351	1053.48130957	1533.41122372	3030.10349098	443.210957684	7.09996969281	0.111634743598
906.531589176	1248.96246366	2531.49405284	376.0	-12.0909526622	-0.54178494073	-0.101268213221	915.322187487	962.939411591	2225.41230526	347.150706182	-3.48238541031	-0.0547544875835
906.531589176	1248.96246366	2531.49405284	376.0	-2.84140615585	-0.278594542083	-0.0520737461837	711.673527075	1411.47712351	2459.56402498	336.413374401	-1.64999003004	-0.025943239466
906.531589176	1248.96246366	2531.49405284	376.0	-19.1955337356	-0.647627098318	-0.121051794078	734.008313978	994.348399484	2045.56025791	317.203544447	-4.90771880109	-0.0771653899542
906.531589176	1248.96246366	2531.49405284	376.0	-0.910349812469	-0.109126722725	-0.0203975182664	794.90010677	1373.25193574	2508.44860147	340.296558966	-1.17814851281	-0.0185243476857
906.531589176	1248.96246366	2531.49405284	376.0	-3.62412091475	-0.365435980164	-0.0683057906849	693.967913368	1337.11613675	2439.74964741	408.665597289	-1.93863004723	-0.0304816045161
906.531589176	1248.96246366	2531.49405284	376.0	10.6552896938	0.658364689772	0.123058820518	1021.49664294	1462.48691588	2801.23207775	317.248518925	4.49406978671	0.0706614746337
906.531589176	1248.96246366	2531.49405284	376.0	-3.81521214202	-0.3960061986	-0.0740198502056	1073.39419422	1037.98978392	2434.91218436	323.528206214	-2.31811140561	-0.036448292541
906.531589176	1248.96246366	2531.49405284	376.0	-0.166956381342	-0.0213394514793	-0.0039886825195	905.760273755	1272.19689413	2527.26756197	349.310394087	-1.30262342523	-0.0204815003967
906.531589176	1248.96246366	2531.49405284	376.0	6.35951549356	-0.00519160222651	-0.000970392939534	744.533332411	1543.07473215	2692.48480934	404.876744779	1.71391851152	0.0269484042691
906.531589176	1248.96246366	2531.49405284	376.0	2.95661951184	-0.164052868121	-0.0306640874992	1029.26396083	1146.47219109	2606.34069994	430.604548016	-1.22502027112	-0.0192613250177
906.531589176	1248.96246366	2531.49405284	376.0	-1.80541710532	-0.455092571312	-0.0850640320209	1014.21358	1080.07042764	2485.79002618	391.50601854	-1.99835772741	-0.0314207189844
906.531589176	1248.96246366	2531.49405284	376.0	-3.56117735613	-0.300992726011	-0.0562603226188	776.402715298	1202.8096249	2441.34305985	462.130719657	-2.07047435859	-0.0325546282798
906.531589176	1248.96246366	2531.49405284	376.0	12.1129154628	0.60550820841	0.113179104376	1071.23809335	1318.5587361	2838.1317874	448.334957952	2.60699580263	0.0409905000414
906.531589176	1248.96246366	2531.49405284	376.0	13.1840845321	0.500024984163	0.0934626138622	927.976050225	1560.40762251	2865.24836869	376.86469595	5.25005918779	0.082548100437
906.531589176	1248.96246366	2531.49405284	376.0	-5.45012454061	-0.331035860018	-0.0618758616856	826.284376314	1098.18775649	2393.52447422	469.052341411	-2.44900423569	-0.0385063559071
906.531589176	1248.96246366	2531.49405284	376.0	-4.12026128253	-0.158702183302	-0.0296639594956	813.558392587	1312.30696894	2427.18988351	301.32452198	-2.0318102158	-0.0319467015063
906.531589176	1248.96246366	2531.49405284	376.0	-1.99162567946	-0.311703840444	-0.058262400083	721.079185101	1350.81462392	2481.0761672	409.182358187	-1.73381493894	-0.0272612411783
906.531589176	1248.96246366	2531.49405284	376.0	-11.3399849	-0.409950363459	-0.0766262361606	764.827645988	1099.84161878	2244.4230095	379.753744732	-3.21373393173	-0.0505304077315
906.531589176	1248.96246366	2531.49405284	376.0	-7.33457746033	-0.34324837604	-0.0641585749607	805.801946413	1107.80275279	2345.81966063	432.214961425	-2.64372964075	-0.0415680761124
906.531589176	1248.96246366	2531.49405284	376.0	14.2680634579	0.745050051348	0.139261691841	1082.51449389	1407.6392066	2892.68923073	402.53553024	4.65466857741	0.0731866128524
906.531589176	1248.96246366	2531.49405284	376.0	-2.79643855802	-0.249534500914	-0.0466419627876	779.251730103	1271.82518148	2460.70237705	409.625465463	-1.85482149871	-0.0291638600426
906.531589176	1248.96246366	2531.49405284	376.0	7.52526740217	0.545550041657	0.101971970403	976.315807579	1452.31197359	2721.99574958	293.367968408	3.33872868435	0.0524957340307
906.531589176	1248.96246366	2531.49405284	376.0	4.29356194761	0.19819851627	0.0370464516392	966.899779656	1281.99487966	2640.18531819	391.290658881	-0.0879257649308	-0.00138248058067
906.531589176	1248.96246366	2531.49405284	376.0	-5.4596380056	-0.226820436759	-0.0423963433194	781.688046809	1287.18393584	2393.28364142	324.411658769	-2.190171937	-0.0344366656761
906.531589176	1248.96246366	2531.49405284	376.0	16.651692658	0.692195906935	0.129382412511	1026.42361632	1510.09316216	2953.03066217	416.513883686	5.99656027571	0.0942855389262
906.531589176	1248.96246366	2531.49405284	376.0	6.06672415143	0.503106021804	0.0940385087483	996.833114291	1372.02195146	2685.07281393	316.217748176	2.01046582873	0.0316110979361
906.531589176	1248.96246366	2531.49405284	376.0	-6.46814568826	-0.397045242363	-0.0742140639931	1071.75326657	952.019509651	2367.75332941	343.980553191	-2.66796818833	-0.0419491853511
906.531589176	1248.96246366	2531.49405284	376.0	11.4820937548	0.404434473986	0.0755952287824	950.644598941	1410.38352119	2822.16257338	461.134453247	2.49865808765	0.0392870768498
906.531589176	1248.96246366	2531.49405284	376.0	5.87223653922	0.245496099725	0.045887121444	831.106009458	1538.24665617	2680.14937159	310.79670597	2.77030118035	0.0435581946596
906.531589176	1248.96246366	2531.49405284	376.0	7.32416835525	-0.0873103662218	-0.0163196946209	728.162731547	1519.72064173	2716.90493917	469.021565894	1.11397793571	0.0175153763476
906.531589176	1248.96246366	2531.49405284	376.0	12.0380603767	0.621192060057	0.116110665431	980.979803702	1545.68720504	2836.23683535	309.569826602	5.63629114525	0.0886209299568
906.531589176	1248.96246366	2531.49405284	376.0	-7.77304293355	-0.241192827148	-0.0450827714295	807.022862694	1195.20201906	2334.71993325	332.495051498	-2.51329647685	-0.0395172402021
906.531589176	1248.96246366	2531.49405284	376.0	2.94595860164	-0.255451604056	-0.0477479633749	714.529224205	1434.34921892	2606.07081963	457.19237651	-0.802139528912	-0.0126122567439
906.531589176	1248.96246366	2531.49405284	376.0	-1.38064503541	-0.118275176233	-0.0221075095764	848.465489962	1297.56361499	2496.54310587	350.514000916	-1.60575221109	-0.0252476762749
906.531589176	1248.96246366	2531.49405284	376.0	-5.46195402805	-0.227590983348	-0.0425403707193	832.717455608	1179.08475705	2393.22501145	381.422798783	-2.21629118388	-0.0348473456586
906.531589176	1248.96246366	2531.49405284	376.0	8.33642412053	0.451931774755	0.0844732289261	1032.49880939	1296.18353864	2742.53013367	413.847785636	1.35494443979	0.0213041578583
906.531589176	1248.96246366	2531.49405284	376.0	16.8175955739	0.891216750234	0.166582570137	1126.64548609	1479.05984558	2957.23048462	351.525152943	6.93992176466	0.10911826674
906.531589176	1248.96246366	2531.49405284	376.0	16.7648277492	0.88266902209	0.164984863942	1116.43629706	1501.39502584	2955.89467027	338.063347378	7.21649306311	0.113466872061
906.531589176	1248.96246366	2531.49405284	376.0	10.12935631	0.782084106246	0.146183945093	1097.21640459	1394.20579987	2787.91810541	296.495900958	4.2561028692	0.066919856434
906.531589176	1248.96246366	2531.49405284	376.0	-8.469881343	-0.239526479675	-0.0447713046122	792.197499963	1221.47471041	2317.07951035	303.407299977	-2.62058458936	-0.0412041602101
906.531589176	1248.96246366	2531.49405284	376.0	10.3252205137	0.57481031748	0.107441180837	1045.7103362	1340.99286504	2792.87639608	406.173194839	2.5176491565	0.0395856785613
906.531589176	1248.96246366	2531.49405284	376.0	-5.45880764579	-0.309948501478	-0.0579342993416	768.115675073	1202.64632533	2393.30466193	422.542661527	-2.26358885143	-0.0355910196765
906.531589176	1248.96246366	2531.49405284	376.0	7.03918951173	0.350770091034	0.065564502997	946.551754476	1376.7920797	2709.69071669	386.346882515	1.48372949642	0.0233290801324
906.531589176	1248.96246366	2531.49405284	376.0	-3.83504503517	-0.110066591267	-0.0205731946293	939.103883557	1171.56054458	2434.41011585	323.745687711	-2.02491207747	-0.0318382402117
906.531589176	1248.96246366	2531.49405284	376.0	13.672388417	0.797002168049	0.14897236786	1112.61442532	1384.73802452	2877.60975249	380.257302659	4.62827448172	0.0727716113478
906.531589176	1248.96246366	2531.49405284	376.0	-1.72671526232	-0.20442774814	-0.0382107940449	724.199809306	1434.32858021	2487.78235866	329.253969148	-1.13793067095	-0.0178919916816
906.531589176	1248.96246366	2531.49405284	376.0	9.18512107185	0.47070538928	0.0879823157532	942.739953147	1472.81146456	2764.01484651	348.463428812	3.41286905698	0.0536614631601
906.531589176	1248.96246366	2531.49405284	376.0	2.04603113731	0.0181343781915	0.00338960340028	855.271503781	1351.84393045	2583.2892094	376.173775165	-0.547508072506	-0.00860861749223
906.531589176	1248.96246366	2531.49405284	376.0	13.5532334989	0.691317200942	0.1292181684	1044.97594622	1445.48505684	2874.59335283	384.132349772	4.76668784255	0.0749479220527
906.531589176	1248.96246366	2531.49405284	376.0	-16.1912656133	-0.418065205616	-0.0781430290871	819.697243021	1013.03880165	2121.61312676	288.877082082	-4.03864315799	-0.0635006785847
906.531589176	1248.96246366	2531.49405284	376.0	17.9554554495	0.804437457338	0.150362141559	1099.71217368	1438.85182953	2986.0353397	447.471336486	5.79959821179	0.0911886511287
906.531589176	1248.96246366	2531.49405284	376.0	1.96397250314	0.0990087176262	0.01850630236	912.119605145	1309.07889722	2581.21189995	360.013397585	-0.542426070226	-0.008528711796
906.531589176	1248.96246366	2531.49405284	376.0	10.0772190902	0.174172790445	0.0325556617655	805.063275734	1553.26361658	2786.59825479	428.271362481	3.052008425	0.0479875538521
906.531589176	1248.96246366	2531.49405284	376.0	-14.2610441666	-0.520320270878	-0.0972561253977	866.410939783	950.060285253	2170.47656789	354.00534285	-3.89468679299	-0.0612372137262
906.531589176	1248.96246366	2531.49405284	376.0	15.4141043963	0.695021699642	0.129910598064	1020.78458973	1530.20582202	2921.70118893	370.710777173	6.22195531892	0.0978294861465
906.531589176	1248.96246366	2531.49405284	376.0	-2.30654771798	-0.099867699522	-0.0186668597237	953.976073846	1179.22530868	2473.10393453	339.902552004	-1.82621657496	-0.0287140970906
906.531589176	1248.96246366	2531.49405284	376.0	16.3559104127	0.686178865799	0.128257731925	1050.37549728	1432.15817992	2945.54295222	463.009275025	4.78052443761	0.0751654785788
906.531589176	1248.96246366	2531.49405284	376.0	15.3816848619	0.748041017146	0.139820750868	1053.97132527	1496.68845618	2920.88049034	370.220708889	6.05887087422	0.0952652653179
906.531589176	1248.96246366	2531.49405284	376.0	-15.0625298903	-0.441069927487	-0.0824429771004	691.747361931	1175.46125857	2150.18700445	282.978383958	-3.67443649905	-0.0577741587901
906.531589176	1248.96246366	2531.49405284	376.0	-2.6553736173	-0.427022350637	-0.0798172618012	1046.97200387	1014.49437641	2464.27342763	402.807047351	-2.15863292416	-0.0339407692477
906.531589176	1248.96246366	2531.49405284	376.0	-11.5802639494	-0.47292582701	-0.088397350843	896.591921287	972.450312745	2238.34035965	369.298125622	-3.36897872747	-0.0529713636395
906.531589176	1248.96246366	2531.49405284	376.0	-9.29002811456	-0.361254853604	-0.0675242717016	857.894303638	1039.66911812	2296.31754361	398.754121846	-2.93968546374	-0.0462214695556
906.531589176	1248.96246366	2531.49405284	376.0	-4.47401533741	-0.178476732789	-0.0333601369699	779.587419669	1349.88444316	2418.23462065	288.762757815	-1.99858853618	-0.0314243480532
906.531589176	1248.96246366	2531.49405284	376.0	-1.5544574204	-0.0610780517837	-0.0114164582773	854.768570631	1312.03181592	2492.14305568	325.34266913	-1.45242370131	-0.0228368506495
906.531589176	1248.96246366	2531.49405284	376.0	3.5191001381	0.514477362319	0.0961639929568	1076.0357688	1244.83659801	2620.57986354	299.707496734	0.629761418496	0.00990190909586
906.531589176	1248.96246366	2531.49405284	376.0	-3.99210933026	-0.309006639132	-0.0577582503051	712.592208817	1382.09792302	2430.43404256	335.743910722	-1.9785974087	-0.0311100221494
906.531589176	1248.96246366	2531.49405284	376.0	6.85821624079	0.430534063553	0.0804736567389	936.41123213	1445.58194774	2705.1093891	323.116209232	2.59100864138	0.0407391295814
906.531589176	1248.96246366	2531.49405284	376.0	0.262200576218	-0.129957638727	-0.0242911474256	907.193978793	1209.72834132	2538.13164483	421.209324713	-1.50791634837	-0.0237093765467
906.531589176	1248.96246366	2531.49405284	376.0	-4.99115971263	-0.279238415493	-0.0521940963539	826.990433155	1139.48652703	2405.14314154	438.666181354	-2.26111620878	-0.0355521416475
906.531589176	1248.96246366	2531.49405284	376.0	7.81045485878	0.246731909108	0.0461181138519	952.47614451	1323.51615279	2729.21525308	453.222955787	0.679057868002	0.0106770105032
906.531589176	1248.96246366	2531.49405284	376.0	1.12669328628	0.214156060399	0.040029170168	985.911931224	1255.12440712	2560.01622637	318.979888031	-0.577694359683	-0.0090832446491
906.531589176	1248.96246366	2531.49405284	376.0	-11.4411214195	-0.306550926046	-0.0572992385132	833.989180068	1082.81902155	2241.86274452	325.054542904	-3.13177502382	-0.0492417456575
906.531589176	1248.96246366	2531.49405284	376.0	-10.8333991464	-0.299912800645	-0.0560584674103	811.697562953	1117.32046237	2257.24719772	328.229172399	-3.01145487879	-0.0473499194778
906.531589176	1248.96246366	2531.49405284	376.0	-6.93388817262	-0.198215753789	-0.0370496736054	925.891005221	1094.11983852	2355.96308611	335.952242371	-2.43880561324	-0.0383460002081
906.531589176	1248.96246366	2531.49405284	376.0	7.29089644827	0.273931420319	0.051202134639	886.54628659	1439.51714901	2716.06266282	389.999227217	1.81420527668	0.0285252401994
906.531589176	1248.96246366	2531.49405284	376.0	1.19022867872	0.0228631662931	0.00427348902675	842.237856937	1368.85342971	2561.62462105	350.533334405	-0.52355854534	-0.00823205259968
906.531589176	1248.96246366	2531.49405284	376.0	17.8248239225	0.780705558473	0.145926272612	1064.39055713	1519.3684148	2982.72841036	398.969438425	6.85792876492	0.107829068631
906.531589176	1248.96246366	2531.49405284	376.0	14.1736485907	0.668092707772	0.12487714164	1063.95706771	1379.34400792	2890.29912398	446.998048355	3.80363328541	0.059805554802
906.531589176	1248.96246366	2531.49405284	376.0	-10.8691510873	-0.530386483779	-0.0991376605193	863.460962854	957.877378723	2256.34213947	435.003797889	-3.5099340644	-0.0551876425221
906.531589176	1248.96246366	2531.49405284	376.0	9.89999070292	0.176156277863	0.0329264070773	827.535581808	1498.59556091	2782.11172871	455.980585993	2.28837364796	0.0359807177352
906.531589176	1248.96246366	2531.49405284	376.0	-17.6142502375	-0.699897816878	-0.130822021846	722.814445857	992.906792981	2085.59035562	369.869116782	-4.80363824463	-0.0755289032175
906.531589176	1248.96246366	2531.49405284	376.0	6.67952261333	0.402585382019	0.0752496041158	911.389270744	1479.24535368	2700.58577055	309.951146125	2.84992707299	0.0448101741037
906.531589176	1248.96246366	2531.49405284	376.0	11.7170754089	0.793782738337	0.148370605297	1096.11856742	1416.71883701	2828.11111998	315.273715556	4.82150196408	0.0758097793094
906.531589176	1248.96246366	2531.49405284	376.0	-1.44544642451	-0.478692333213	-0.0894752024696	989.07992672	1056.07137843	2494.90266256	449.751357414	-1.99987865356	-0.0314446329176
906.531589176	1248.96246366	2531.49405284	376.0	-11.7620772463	-0.459794433815	-0.0859428848252	766.176974848	1067.48434847	2233.73776686	400.076443542	-3.40325611469	-0.0535103162687
906.531589176	1248.96246366	2531.49405284	376.0	2.1742806603	0.0752244505544	0.0140606449634	808.509805789	1450.30577608	2586.53583844	327.720256569	0.496048051424	0.00779949766389
906.531589176	1248.96246366	2531.49405284	376.0	3.42727147433	-0.15972888957	-0.0298558672093	1014.67975081	1144.02310865	2618.25522638	459.552366925	-1.2061707354	-0.0189649486699
906.531589176	1248.96246366	2531.49405284	376.0	0.501036006436	-0.322055739789	-0.0601973345401	1122.77191077	1130.233559	2544.17774954	291.172279768	-0.665413149505	-0.0104624709042
906.531589176	1248.96246366	2531.49405284	376.0	1.83340771933	-0.0310928526011	-0.00581174814973	929.65294924	1250.27762641	2577.90666021	397.976084568	-1.13063309634	-0.0177772499425
906.531589176	1248.96246366	2531.49405284	376.0	-1.00966409232	-0.182535245514	-0.0341187374792	810.619191794	1312.45569477	2505.93446638	382.859579823	-1.62029884955	-0.0254763970055
906.531589176	1248.96246366	2531.49405284	376.0	-1.222584373	-0.0589668830949	-0.0110218473075	887.714201655	1275.87104422	2500.54440214	336.959156267	-1.52477126643	-0.0239743909816
906.531589176	1248.96246366	2531.49405284	376.0	-3.05133932517	-0.430949182693	-0.0805512491016	1041.46939471	1086.10235153	2454.24957929	326.677833044	-2.1875991769	-0.0343962134733
906.531589176	1248.96246366	2531.49405284	376.0	3.52147700468	-0.0342287114249	-0.00639788998597	727.227330392	1555.06512786	2620.64003378	338.347575524	1.46073783803	0.0229675760696
906.531589176	1248.96246366	2531.49405284	376.0	-4.78084443426	-0.430328450149	-0.0804352243268	1044.37341213	966.668722531	2410.46726031	399.425125645	-2.45422368089	-0.0385884226555
906.531589176	1248.96246366	2531.49405284	376.0	9.04072042719	0.557026735552	0.104117146832	1023.47460406	1366.8590309	2760.35935278	370.025717821	2.57118315703	0.0404274081293
906.531589176	1248.96246366	2531.49405284	376.0	1.23632928116	-0.360587076828	-0.0673994536127	1100.9131117	1035.03379277	2562.79165506	426.844750586	-1.62083366453	-0.0254848060461
906.531589176	1248.96246366	2531.49405284	376.0	19.2334525382	0.856714540472	0.160133558967	1127.42275109	1429.3033146	3018.38775999	461.661694299	6.13133870972	0.0964046966937
906.531589176	1248.96246366	2531.49405284	376.0	7.53850756432	0.101272791705	0.0189294937766	806.387663589	1485.30043129	2722.3309235	430.642828618	1.56499664192	0.024606865439
906.531589176	1248.96246366	2531.49405284	376.0	-1.5652764621	0.0537788580898	0.0100521230074	861.565106906	1344.3112285	2491.86917229	285.992836877	-0.990402087809	-0.0155723598712
906.531589176	1248.96246366	2531.49405284	376.0	-5.84605924938	-0.23263583483	-0.0434833336132	916.298884331	1084.76502806	2383.50141061	382.437498219	-2.31607669395	-0.0364163002194
906.531589176	1248.96246366	2531.49405284	376.0	-0.540863019206	0.215706035807	0.0403188851976	1006.7884676	1225.94492594	2517.80213767	285.068744133	-0.95744205696	-0.0150541203925
906.531589176	1248.96246366	2531.49405284	376.0	8.59823017978	0.374176798928	0.0699395885846	884.598687498	1529.05948847	2749.15773849	335.499562514	3.60687286318	0.0567118374714
906.531589176	1248.96246366	2531.49405284	376.0	1.68349935628	-0.374098821981	-0.0699250134545	1090.81163652	1066.88057628	2574.11173892	416.419526119	-1.43433126522	-0.0225523783839
906.531589176	1248.96246366	2531.49405284	376.0	7.38822355913	0.220301369017	0.0411778259844	880.716797728	1418.34063218	2718.52649284	419.469062938	1.34682581599	0.0211765065407
906.531589176	1248.96246366	2531.49405284	376.0	14.2817794371	0.688200615843	0.128635629129	1015.86960904	1533.11571533	2893.03644992	344.051125558	6.1115558475	0.0960936454009
906.531589176	1248.96246366	2531.49405284	376.0	0.68994462705	-0.366572259953	-0.0685181794305	1030.86178035	1130.20939693	2548.95996004	387.888782753	-1.63296268448	-0.025675513907
906.531589176	1248.96246366	2531.49405284	376.0	-2.54330256661	-0.101309149269	-0.0189362895829	758.992596841	1424.96971569	2467.11049962	283.148187084	-1.02669951973	-0.0161430742096
906.531589176	1248.96246366	2531.49405284	376.0	1.37583969776	-0.333351374214	-0.0623086680775	1120.47918315	982.242757402	2566.32335296	463.601412405	-1.75126918117	-0.0275356789493
906.531589176	1248.96246366	2531.49405284	376.0	-2.30610022565	-0.108580963894	-0.0202955072699	864.062446265	1279.27789321	2473.11526277	329.774923294	-1.76588654066	-0.0277655116456
906.531589176	1248.96246366	2531.49405284	376.0	-6.22939658819	-0.33194486003	-0.0620457682298	884.866458366	1045.35501947	2373.79724868	443.575770841	-2.53602994768	-0.039874684712
906.531589176	1248.96246366	2531.49405284	376.0	9.20436276914	0.176720707877	0.0330319080143	837.049778511	1477.22122648	2764.50194894	450.230943947	1.96467059308	0.030891047061
906.531589176	1248.96246366	2531.49405284	376.0	-15.0699116929	-0.59989164206	-0.11212927889	690.214666331	1075.25492291	2150.00013456	384.530545317	-4.07031448387	-0.0639986554067
906.531589176	1248.96246366	2531.49405284	376.0	16.4720265782	0.789894269651	0.14764378872	1082.69710651	1467.41617309	2948.48242604	398.369146446	6.0029353373	0.0943857757436
906.531589176	1248.96246366	2531.49405284	376.0	5.49060354349	0.36632936346	0.0684727782168	1024.939974	1267.78609978	2670.488355	377.762281226	0.532303097815	0.00836954556313
906.531589176	1248.96246366	2531.49405284	376.0	-6.37990312433	-0.301257777657	-0.0563098649826	765.724185833	1214.43159548	2369.98718467	389.831403352	-2.33986157639	-0.0367902763583
906.531589176	1248.96246366	2531.49405284	376.0	-5.66792529454	-0.197372180998	-0.0368919964481	801.482959933	1279.66915251	2388.01086108	306.858748639	-2.24421109998	-0.03528633805
906.531589176	1248.96246366	2531.49405284	376.0	-11.492968536	-0.297756200852	-0.0556553646452	896.87765896	1031.04602052	2240.55023785	312.626558369	-3.16575072899	-0.0497759548583
906.531589176	1248.96246366	2531.49405284	376.0	5.99925556753	-0.0712273543485	-0.0133135241773	723.555058385	1540.50758776	2683.36485074	419.302204594	1.34883606991	0.0212081143067
906.531589176	1248.96246366	2531.49405284	376.0	-13.3735434704	-0.31778264824	-0.0593986258393	808.59576755	1093.33469871	2192.94359523	291.013128973	-3.43733152557	-0.0540460931694
906.531589176	1248.96246366	2531.49405284	376.0	-11.7322149463	-0.448023723191	-0.0837427519982	742.014417162	1103.83461122	2234.4937292	388.644700822	-3.3159557148	-0.0521376684717
906.531589176	1248.96246366	2531.49405284	376.0	14.684781284	0.774727883748	0.144808950233	1058.2891159	1520.88645727	2903.23841771	324.062844542	6.5385143162	0.102806828871
906.531589176	1248.96246366	2531.49405284	376.0	-12.2285927654	-0.389139454984	-0.072736346726	854.191151135	1017.01016479	2221.92795423	350.726638303	-3.37397153112	-0.0530498668415
906.531589176	1248.96246366	2531.49405284	376.0	13.960016286	0.381316963183	0.0712741987257	881.754319545	1560.28730771	2884.89103489	442.84940764	4.60631768553	0.0724263787033
906.531589176	1248.96246366	2531.49405284	376.0	-0.126017343944	-0.337906550298	-0.0631601028594	1124.78117547	1065.67455785	2528.30393127	337.848197951	-1.25813716576	-0.0197820309082
906.531589176	1248.96246366	2531.49405284	376.0	8.1348866329	0.28480982135	0.0532354806262	978.760297999	1303.96474942	2737.42822415	454.703176729	0.724647005005	0.0113938208334
906.531589176	1248.96246366	2531.49405284	376.0	4.70007879513	-0.143332893564	-0.0267911950587	709.774126984	1515.8267894	2650.47626801	424.87535163	0.607945507135	0.00955889162162
906.531589176	1248.96246366	2531.49405284	376.0	11.5562825715	0.603171001868	0.11274224334	1111.92707671	1252.84363014	2824.04065886	459.269952014	1.96539273331	0.0309024014671
906.531589176	1248.96246366	2531.49405284	376.0	-12.5574601872	-0.435265348697	-0.0813580091023	757.131444305	1089.20655518	2213.60269501	367.264695525	-3.42179246202	-0.0538017682707
906.531589176	1248.96246366	2531.49405284	376.0	10.6633881944	0.23934154472	0.0447367373309	850.253658295	1498.16357724	2801.43709081	453.019855272	2.66404343419	0.0418874753804
906.531589176	1248.96246366	2531.49405284	376.0	-5.13895636928	-0.260226474477	-0.0486404625191	896.376293535	1083.84285129	2401.40167797	421.182533145	-2.27589776764	-0.035784556095
906.531589176	1248.96246366	2531.49405284	376.0	-2.58957187323	0.00661732610213	0.00123688338358	910.896255933	1265.75072195	2465.93919487	289.292216984	-1.6357584885	-0.0257194730897
906.531589176	1248.96246366	2531.49405284	376.0	8.91959775166	0.197036604589	0.0368292718857	823.513373269	1523.34433362	2757.29313946	410.435432568	2.6445541327	0.0415810398223
906.531589176	1248.96246366	2531.49405284	376.0	3.75022684147	0.327878910597	0.0612857776816	1007.30907961	1272.10358863	2626.43082229	347.018154053	0.212521350341	0.00334153066574
906.531589176	1248.96246366	2531.49405284	376.0	-7.61724179214	-0.509281294159	-0.0951927652633	977.379173457	964.08456496	2338.66402988	397.20029146	-2.85820874017	-0.0449403889964
906.531589176	1248.96246366	2531.49405284	376.0	17.4971499972	0.81125266232	0.151636011649	1102.4286664	1438.85012086	2974.43336443	433.154577164	5.81266604606	0.0913941202211
906.531589176	1248.96246366	2531.49405284	376.0	-8.72800919773	-0.377780189079	-0.0706131194541	680.284194188	1336.90955638	2310.54501906	293.351268493	-2.63345415798	-0.041406511918
906.531589176	1248.96246366	2531.49405284	376.0	-5.52150494834	-0.357275233156	-0.0667804174123	1103.4937475	953.746859249	2391.71748344	334.476876694	-2.55586943447	-0.0401866263281
906.531589176	1248.96246366	2531.49405284	376.0	5.47413588296	0.0170463962498	0.00318624228968	932.628121524	1268.66526162	2670.07147716	468.778094012	-0.583994080321	-0.0091822968604
906.531589176	1248.96246366	2531.49405284	376.0	-14.0762033584	-0.552003156756	-0.103178160141	928.72884366	942.246442216	2175.15580195	304.180516076	-3.81976258801	-0.0600591601888
906.531589176	1248.96246366	2531.49405284	376.0	7.07733220118	0.474169288781	0.088629773604	976.41749152	1395.73982155	2710.65629661	338.498983534	2.25480163182	0.0354528558462
906.531589176	1248.96246366	2531.49405284	376.0	9.73282867308	0.345183245218	0.064520232751	864.614675806	1559.94695418	2777.88003187	353.318401884	4.02429623472	0.0632750980301
906.531589176	1248.96246366	2531.49405284	376.0	13.9776262557	0.803861177385	0.150254425679	1066.91692837	1535.48441845	2885.33683023	282.935483405	6.86916449751	0.108005731093
906.531589176	1248.96246366	2531.49405284	376.0	-2.56124063304	-0.101905958975	-0.019047842799	848.218417743	1300.54250873	2466.65639853	317.89547206	-1.73409481366	-0.0272656417243
906.531589176	1248.96246366	2531.49405284	376.0	-2.79203375476	-0.0861363552641	-0.0161002533204	954.229677053	1187.86510527	2460.81388438	318.719102057	-1.90927075832	-0.0300199804768
906.531589176	1248.96246366	2531.49405284	376.0	1.26291998363	0.120610757727	0.0225440668649	830.175915637	1433.15250637	2563.46479711	300.13637511	0.372835105804	0.00586218719818
906.531589176	1248.96246366	2531.49405284	376.0	-18.6451127385	-0.606079647857	-0.113285915487	704.431428501	1042.63198201	2059.49413272	312.430722205	-4.65448145184	-0.0731836706264
906.531589176	1248.96246366	2531.49405284	376.0	6.92835964014	0.086555278953	0.0161785568137	852.432295615	1395.05627709	2706.88506508	459.396492377	0.509235943357	0.0080068544553
906.531589176	1248.96246366	2531.49405284	376.0	9.89127620115	0.7081964953	0.132373176692	1046.09377188	1447.2813305	2781.89112162	288.51601924	4.48100559914	0.0704560628796
906.531589176	1248.96246366	2531.49405284	376.0	-5.72776516398	-0.3008958026	-0.0562422060934	723.640611887	1340.857926	2386.49601835	321.99748046	-2.21309109473	-0.0347970297913
906.531589176	1248.96246366	2531.49405284	376.0	14.505508532	0.804953014599	0.150458507402	1117.91853734	1382.21641017	2898.70013866	398.565191144	4.72441193908	0.0742832065893
906.531589176	1248.96246366	2531.49405284	376.0	9.39194276364	0.679903197405	0.127084709795	1041.78451723	1426.59679368	2769.25052534	300.869214431	3.98393974309	0.0626405619982
906.531589176	1248.96246366	2531.49405284	376.0	15.244637206	0.628193569245	0.117419358737	984.508036222	1555.58571299	2917.41113708	377.317387872	6.1658819823	0.0969478299104
906.531589176	1248.96246366	2531.49405284	376.0	18.3100529869	0.85409311502	0.159643572901	1095.22253427	1536.36118614	2995.01195527	363.42823486	7.71097794806	0.121241791636
906.531589176	1248.96246366	2531.49405284	376.0	1.55444885304	0.00161308237387	0.000301510724088	841.975433831	1361.73756342	2570.8448331	367.13183585	-0.596828062704	-0.00938408903623
906.531589176	1248.96246366	2531.49405284	376.0	8.98718246082	0.447099871137	0.0835700693713	952.763893701	1430.27440525	2759.00404235	375.965743392	2.72879887638	0.0429056427104
906.531589176	1248.96246366	2531.49405284	376.0	11.4789921032	0.602256248661	0.112571261432	1016.81950663	1421.72956108	2822.08405525	383.534987541	3.71396912098	0.0583957408959
906.531589176	1248.96246366	2531.49405284	376.0	19.1191709489	0.826992509243	0.154578039111	1108.22839294	1446.16691794	3015.49472836	461.099417477	6.15735017353	0.0968136819737
906.531589176	1248.96246366	2531.49405284	376.0	-14.1451657063	-0.610700017744	-0.114149536027	701.995115268	1058.83832111	2173.41002422	412.576587832	-4.02871134731	-0.0633445180395
906.531589176	1248.96246366	2531.49405284	376.0	-1.50765755636	-0.359414005621	-0.0671801879666	688.649040897	1387.86618053	2493.32779146	416.812570027	-1.6716718785	-0.0262841490331
906.531589176	1248.96246366	2531.49405284	376.0	12.821334311	0.700679781195	0.130968183401	1096.22103362	1335.61773304	2856.06536841	424.226601756	3.36319673202	0.0528804517614
906.531589176	1248.96246366	2531.49405284	376.0	11.2184630603	0.23556978372	0.0440317352748	829.052255008	1549.8499914	2815.48877803	436.586531616	3.41683573624	0.0537238323308
906.531589176	1248.96246366	2531.49405284	376.0	-11.8767612109	-0.497690105604	-0.0930261879633	989.233499173	940.592768338	2230.83454911	301.0082816	-3.46107109618	-0.0544193568582
906.531589176	1248.96246366	2531.49405284	376.0	5.9607810359	0.258000461001	0.0482243852339	869.245872109	1459.45373138	2682.39087026	353.691266774	1.83007778326	0.028774807913
906.531589176	1248.96246366	2531.49405284	376.0	10.0254922193	0.761073955786	0.142256814166	1128.76802351	1307.60739482	2785.28879213	348.913373797	3.10980501795	0.0488963053137
906.531589176	1248.96246366	2531.49405284	376.0	-7.80745465133	-0.301191674811	-0.0562975093104	874.952471544	1064.77691409	2333.84880266	394.119417026	-2.6509028326	-0.0416808621478
906.531589176	1248.96246366	2531.49405284	376.0	-8.93100843501	-0.31119129273	-0.0581665967719	743.48945677	1239.55287145	2305.40610544	322.363777229	-2.66066625735	-0.0418343751155
906.531589176	1248.96246366	2531.49405284	376.0	14.1370269673	0.605366099508	0.113152541964	985.612631381	1515.90047092	2889.37204976	387.858947455	5.30222579735	0.083368330147
906.531589176	1248.96246366	2531.49405284	376.0	-9.15631634232	-0.207166713337	-0.0387227501564	876.342318226	1117.91418525	2299.70244917	305.445945694	-2.75396876773	-0.043301395719
906.531589176	1248.96246366	2531.49405284	376.0	5.21142010798	-0.0854001397015	-0.0159626429349	735.586536744	1501.24479257	2663.42084294	426.589513618	0.721990793902	0.0113520565079
906.531589176	1248.96246366	2531.49405284	376.0	15.9608800459	0.736611375664	0.137684369283	1037.83052148	1537.45664747	2935.54278198	360.255613022	6.66881812732	0.104855630933
906.531589176	1248.96246366	2531.49405284	376.0	5.53700920189	0.293967396617	0.0549471769378	975.985372787	1305.4415142	2671.66311149	390.236224501	0.51330883919	0.00807089369795
906.531589176	1248.96246366	2531.49405284	376.0	-10.6286252984	-0.466632699443	-0.0872210653164	870.742085132	977.429219979	2262.43103551	414.259730397	-3.322921915	-0.0522471999214
906.531589176	1248.96246366	2531.49405284	376.0	-1.83941513942	-0.160740491363	-0.0300449516567	841.635309915	1267.65405857	2484.92936797	375.639999487	-1.72844190183	-0.0271767594627
906.531589176	1248.96246366	2531.49405284	376.0	16.7802121183	0.707413424648	0.132226808345	1033.32384567	1509.63851005	2956.28412466	413.321768951	6.10373081089	0.0959706102342
906.531589176	1248.96246366	2531.49405284	376.0	-4.83211392864	-0.290260783597	-0.0542543520742	897.438839027	1065.21415606	2409.16937611	446.516381016	-2.30136596714	-0.0361849994834
906.531589176	1248.96246366	2531.49405284	376.0	15.3852660983	0.70517773704	0.131808922811	1027.19143051	1523.31106665	2920.97114913	370.468651974	6.17969602006	0.097165031762
906.531589176	1248.96246366	2531.49405284	376.0	11.8675351504	0.229033878925	0.0428100708271	834.167024233	1530.75941941	2831.91999938	466.993555746	3.15314602253	0.0495777676499
906.531589176	1248.96246366	2531.49405284	376.0	5.11320666722	0.368145347634	0.0688122145111	950.93742949	1372.75840801	2660.93457552	337.238738025	1.30031565931	0.020445214769
906.531589176	1248.96246366	2531.49405284	376.0	16.8384091916	0.815745146433	0.152475728305	1089.66935121	1484.1893511	2957.75738011	383.898677809	6.47300976474	0.101776883093
906.531589176	1248.96246366	2531.49405284	376.0	-1.52806413913	-0.220150802879	-0.041149682781	949.172041426	1093.07286355	2492.81120003	450.566295051	-1.81426497788	-0.0285261788975
906.531589176	1248.96246366	2531.49405284	376.0	3.86997446638	0.00586070206398	0.00109545832972	1020.65688926	1184.47962449	2629.4622263	424.325712546	-0.862349179982	-0.0135589493708
906.531589176	1248.96246366	2531.49405284	376.0	4.30024077943	0.208290653595	0.0389328324477	951.376289997	1303.8052934	2640.35439242	385.172809029	0.0627201682299	0.000986166167137
906.531589176	1248.96246366	2531.49405284	376.0	-6.95554470047	-0.335907146127	-0.0627863824536	753.917336162	1195.96110774	2355.4148524	405.536408503	-2.45980175514	-0.0386761282254
906.531589176	1248.96246366	2531.49405284	376.0	-9.80842887967	-0.355728852217	-0.0664913742461	884.931781966	1020.60277908	2283.19425907	377.659698025	-2.98965732431	-0.0470071906339
906.531589176	1248.96246366	2531.49405284	376.0	9.57786780294	0.215738736028	0.0403249973884	860.422517347	1457.20910459	2773.95720665	456.325584714	1.94361918293	0.030560050046
906.531589176	1248.96246366	2531.49405284	376.0	-16.9951637442	-0.81503948976	-0.152343829862	712.812361195	960.074668947	2101.26249338	428.375463239	-5.18511500608	-0.0815269655045
906.531589176	1248.96246366	2531.49405284	376.0	-14.0537012088	-0.380489377242	-0.0711195097648	810.514367136	1051.70690428	2175.72544253	313.504171112	-3.6141726242	-0.0568266135881
906.531589176	1248.96246366	2531.49405284	376.0	-2.28120164078	-0.148120983819	-0.0276861651998	888.527718508	1200.19555035	2473.74556897	385.022300108	-1.79798421492	-0.0282701920585
906.531589176	1248.96246366	2531.49405284	376.0	-7.49442226217	-0.364670110459	-0.0681626374689	733.307088652	1204.35957402	2341.77319897	404.106536302	-2.5356533373	-0.0398687631652
906.531589176	1248.96246366	2531.49405284	376.0	9.80605264021	0.206289478872	0.0385587810976	830.133091473	1516.87834951	2779.73369224	432.722251258	2.67818789079	0.0421098724967
906.531589176	1248.96246366	2531.49405284	376.0	9.09350742695	0.39135593502	0.0731506420599	971.267068749	1362.26334728	2761.69565254	428.165236516	1.72842225527	0.0271764505546
906.531589176	1248.96246366	2531.49405284	376.0	4.9576947109	-0.10723396377	-0.0200437315457	705.069857307	1555.32156283	2656.9977996	396.606379465	1.2968663771	0.020390980772
906.531589176	1248.96246366	2531.49405284	376.0	7.80885054667	0.463333063924	0.0866043110138	917.820659276	1526.36814871	2729.17464002	284.985832031	3.9362076227	0.0618900569606
906.531589176	1248.96246366	2531.49405284	376.0	11.7107973367	0.686300715534	0.128280507577	1110.00217853	1298.3223719	2827.95219095	419.627640529	2.78783006859	0.0438338061099
906.531589176	1248.96246366	2531.49405284	376.0	3.33709972678	0.328352544798	0.0613743074389	945.891196285	1354.97020779	2615.97253396	315.111129877	0.744577768367	0.0117071976158
906.531589176	1248.96246366	2531.49405284	376.0	-8.97392449852	-0.43925906765	-0.0821044986261	872.827997951	992.71795	2304.31968785	438.773739898	-3.07416100284	-0.0483358648246
906.531589176	1248.96246366	2531.49405284	376.0	-9.63337158547	-0.398493754622	-0.0744848139479	791.169781425	1081.20833873	2287.62582406	415.247703905	-3.02406414847	-0.0475481784351
906.531589176	1248.96246366	2531.49405284	376.0	8.95551782731	0.418091090705	0.0781478674216	903.73218094	1522.6200065	2758.20245403	331.850266594	3.78837386816	0.0595656268578
906.531589176	1248.96246366	2531.49405284	376.0	9.39862272343	0.732603666867	0.136935264835	1068.11221696	1413.2976341	2769.41962813	288.009777072	4.11249222507	0.0646618274382
906.531589176	1248.96246366	2531.49405284	376.0	-2.94452508701	-0.341828326301	-0.063893145103	1117.24581313	1003.57838278	2456.95357537	336.129379464	-2.15190044308	-0.033834912627
906.531589176	1248.96246366	2531.49405284	376.0	15.5047229223	0.761826520685	0.142397480502	1119.39394196	1341.08049713	2923.99519152	463.520752427	4.01015583876	0.0630527647604
906.531589176	1248.96246366	2531.49405284	376.0	-4.44346750472	-0.214441023413	-0.0400824342827	888.330962229	1126.56998098	2419.00793721	404.106994001	-2.12241624148	-0.0333713245516
906.531589176	1248.96246366	2531.49405284	376.0	11.0865451881	0.801287829262	0.14977342603	1099.40012616	1413.63409169	2812.14928494	299.115067085	4.74759211258	0.0746476747261
906.531589176	1248.96246366	2531.49405284	376.0	0.410034188053	-0.0985567742828	-0.0184218269687	705.847076221	1545.36711015	2541.87404392	290.659857549	0.680832485833	0.0107049132993
906.531589176	1248.96246366	2531.49405284	376.0	1.1047093492	0.116808334362	0.0218333335256	884.549493868	1347.61483437	2559.45970431	327.295376071	-0.370680977462	-0.0058283172557
906.531589176	1248.96246366	2531.49405284	376.0	0.32487648076	-0.426725790171	-0.0797618299385	1046.14277541	1040.56488197	2539.71828162	453.010624254	-1.82878166651	-0.0287544287187
906.531589176	1248.96246366	2531.49405284	376.0	14.3335497183	0.806628553296	0.150771692205	1090.3578072	1460.01458978	2894.34701151	343.974614534	5.80518112821	0.0912764328336
906.531589176	1248.96246366	2531.49405284	376.0	11.306620261	0.568569764428	0.106274722323	1022.15617225	1383.26563262	2817.72047232	412.298667447	3.03924251853	0.0477868320524
906.531589176	1248.96246366	2531.49405284	376.0	-2.3831297964	-0.360029732607	-0.0672952771227	1099.31679358	939.884080246	2471.16526377	431.964389938	-2.18993070311	-0.0344328726905
906.531589176	1248.96246366	2531.49405284	376.0	5.55900359687	0.208841515729	0.0390357973326	818.539169033	1536.4625008	2672.21989829	317.218228453	2.53452184217	0.0398509723612
906.531589176	1248.96246366	2531.49405284	376.0	-3.00263041976	-0.352747507922	-0.0659341136303	1110.43456938	1031.98786946	2455.48264233	313.060203495	-2.04982125009	-0.0322298938693
906.531589176	1248.96246366	2531.49405284	376.0	-8.10252142946	-0.519601763613	-0.0971218249744	961.901086636	987.196685085	2326.37920472	377.281432997	-2.87403545051	-0.0451892366432
906.531589176	1248.96246366	2531.49405284	376.0	-5.46957821629	-0.310047106026	-0.0579527300983	758.559007181	1222.90868742	2393.03200557	411.564310972	-2.23597034358	-0.0351567664085
906.531589176	1248.96246366	2531.49405284	376.0	10.7529533665	0.532837314857	0.0995957597864	940.602725605	1553.69648491	2803.70442781	309.405217294	5.08557317388	0.0799618423566
906.531589176	1248.96246366	2531.49405284	376.0	3.91480485392	-0.0312138571482	-0.00583436582209	823.524733926	1379.067991	2630.59710489	428.004379967	-0.340677834763	-0.00535656972898
906.531589176	1248.96246366	2531.49405284	376.0	5.12270509843	-0.344090656783	-0.0643160106137	1094.39665352	1144.01515721	2661.17502775	422.763217014	-0.497148676054	-0.0078168030826
906.531589176	1248.96246366	2531.49405284	376.0	-4.67657342248	-0.449717290053	-0.084059306552	1027.82004515	938.247265321	2413.10687477	447.039564297	-2.535037537	-0.0398590807705
906.531589176	1248.96246366	2531.49405284	376.0	8.15199509942	0.5594470132	0.104569535178	1059.25794631	1304.29091108	2737.86132396	374.312466575	1.86915332217	0.0293892031788
906.531589176	1248.96246366	2531.49405284	376.0	8.30298903747	0.0151569124774	0.00283306775278	753.643053329	1541.20166541	2741.68372653	446.839007786	1.94807466093	0.0306301047317
906.531589176	1248.96246366	2531.49405284	376.0	7.92874368554	0.454997240813	0.0850462132361	959.925877566	1418.03797895	2732.2097277	354.245871181	2.51120062356	0.0394842865339
906.531589176	1248.96246366	2531.49405284	376.0	-3.99880600506	-0.137730615574	-0.0257440402942	966.206093104	1129.22324427	2430.26451663	334.835179261	-2.04630932294	-0.032174674889
906.531589176	1248.96246366	2531.49405284	376.0	-16.1363547207	-0.656760411232	-0.122758955371	699.396969668	1037.10439811	2123.00319274	386.501824962	-4.4203721713	-0.069502707096
906.531589176	1248.96246366	2531.49405284	376.0	7.87152602587	0.170948034544	0.0319529036531	806.126187822	1542.06568712	2730.76126605	382.569391108	2.67935818088	0.0421282732843
906.531589176	1248.96246366	2531.49405284	376.0	-1.95081272306	-0.315854134417	-0.0590381559657	726.625648216	1319.5225307	2482.10934477	435.961165858	-1.76069027179	-0.0276838093049
906.531589176	1248.96246366	2531.49405284	376.0	2.12208750978	0.260705069715	0.0487299195728	896.324364344	1396.81168979	2585.21457194	292.078517802	0.680992703271	0.0107074324414
906.531589176	1248.96246366	2531.49405284	376.0	-9.42126070924	-0.486560479564	-0.0909458840306	998.112003339	968.550863627	2292.99539828	326.332531313	-3.06222886694	-0.0481482526248
906.531589176	1248.96246366	2531.49405284	376.0	-10.0714483953	-0.486930458787	-0.0910150390257	970.225978883	1022.31189358	2276.53593567	283.99806321	-3.12044073029	-0.0490635334951
906.531589176	1248.96246366	2531.49405284	376.0	2.4780855152	-0.182742118659	-0.0341574053568	817.165352755	1309.8367746	2594.22664028	467.224512918	-1.26756618456	-0.0199302859207
906.531589176	1248.96246366	2531.49405284	376.0	6.98623099635	0.17826441945	0.0333204522336	997.994003272	1247.66621423	2708.35007503	462.689857519	-0.0198756483999	-0.000312510194966
906.531589176	1248.96246366	2531.49405284	376.0	-5.90928850168	-0.417758495743	-0.0780857001388	706.939329761	1206.2374862	2381.90076585	468.723949885	-2.4500486272	-0.0385227771573
906.531589176	1248.96246366	2531.49405284	376.0	-9.05322277964	-0.488182118866	-0.0912489941805	952.216570571	1013.84885937	2302.31225658	336.246826639	-2.92430974906	-0.0459797130356
906.531589176	1248.96246366	2531.49405284	376.0	5.89130066483	0.510425587028	0.095406651781	1048.13637139	1291.44490901	2680.6319788	341.050698397	1.28339553708	0.0201791751114
906.531589176	1248.96246366	2531.49405284	376.0	-19.9084363198	-0.698307168538	-0.1305247044	693.361991353	1015.34437585	2027.51317139	318.806804183	-5.08733038324	-0.0799894714346
906.531589176	1248.96246366	2531.49405284	376.0	0.331156035848	-0.149393402365	-0.027924000442	873.748401601	1233.47802219	2539.87724819	432.650824396	-1.50215304945	-0.0236187586391
906.531589176	1248.96246366	2531.49405284	376.0	9.02702478396	0.54276707301	0.101451789348	1037.86521862	1332.83552456	2760.01264839	389.311905203	2.14984623695	0.0338026137885
906.531589176	1248.96246366	2531.49405284	376.0	-12.091357767	-0.599038107242	-0.111969739671	686.600270354	1087.38042078	2225.40205006	451.42135892	-3.71872306216	-0.0584704883987
906.531589176	1248.96246366	2531.49405284	376.0	9.09265880281	0.732057123798	0.136833107252	1079.92821533	1383.04801219	2761.67416967	298.697942155	3.6940649635	0.058082782445
906.531589176	1248.96246366	2531.49405284	376.0	11.5675533241	0.587609255462	0.109833505694	980.347492207	1501.55244797	2824.32597729	342.426037117	4.7291267355	0.0743573386085
906.531589176	1248.96246366	2531.49405284	376.0	19.7305113067	0.860849397951	0.160906429524	1128.4420042	1432.93274505	3030.97077316	469.596023905	6.25192192452	0.0983006591906
906.531589176	1248.96246366	2531.49405284	376.0	1.42372887924	0.0835338820857	0.0156138097357	914.093623112	1300.15617897	2567.53566474	353.285862659	-0.702379372636	-0.0110437008276
906.531589176	1248.96246366	2531.49405284	376.0	8.99755276919	0.260451826789	0.0486825844466	864.205207852	1479.99821983	2759.26656609	415.063138405	2.39594169337	0.0376720392039
906.531589176	1248.96246366	2531.49405284	376.0	-2.53371039916	-0.271028131543	-0.0506594638399	767.449432006	1269.44564978	2467.35332476	430.458242982	-1.8441998973	-0.0289968537312
906.531589176	1248.96246366	2531.49405284	376.0	-6.59186630441	-0.267525497699	-0.0500047659251	770.641636759	1246.46542559	2364.62134937	347.514287023	-2.33093664665	-0.0366499472743
906.531589176	1248.96246366	2531.49405284	376.0	-3.01967326231	-0.119171292792	-0.0222750079985	883.50319311	1238.37973237	2455.05120378	333.1682783	-1.90137444523	-0.0298958246105
906.531589176	1248.96246366	2531.49405284	376.0	-10.8311566735	-0.529885160611	-0.0990439552544	902.876456809	967.56747315	2257.30396579	386.860035833	-3.32755784234	-0.0523200918608
906.531589176	1248.96246366	2531.49405284	376.0	8.31708715807	0.45542933332	0.0851269781906	1017.31017689	1319.87168264	2742.04061961	404.85876008	1.56010221172	0.0245299089893
906.531589176	1248.96246366	2531.49405284	376.0	-2.79797390102	-0.012056146177	-0.00225348526674	865.722028946	1310.73931917	2460.66350993	284.202161818	-1.5429329105	-0.024259951423
906.531589176	1248.96246366	2531.49405284	376.0	0.57201478376	-0.402096863723	-0.0751582922846	1054.46852889	1126.31827558	2545.97457307	365.187768602	-1.52794371935	-0.0240242723168
906.531589176	1248.96246366	2531.49405284	376.0	5.08138766976	-0.0797475055627	-0.0149060758061	782.458507273	1419.59045921	2660.1290795	458.080113012	-0.101877398108	-0.0016018458822
906.531589176	1248.96246366	2531.49405284	376.0	-10.1883534583	-0.428217675119	-0.0800406869381	835.698828083	1021.54037452	2273.57649096	416.33728835	-3.19341445016	-0.0502109190277
906.531589176	1248.96246366	2531.49405284	376.0	-0.380231677098	0.237136071251	0.0443244992992	999.744700814	1239.43400218	2521.86851054	282.689807553	-0.831543208967	-0.0130745787573
906.531589176	1248.96246366	2531.49405284	376.0	-9.10412520132	-0.263977234662	-0.0493415391891	776.171154301	1221.6652151	2301.0236648	303.187295402	-2.70709221559	-0.0425643430125
906.531589176	1248.96246366	2531.49405284	376.0	-13.4661188402	-0.708397130814	-0.132410678657	732.862912016	988.642809722	2190.60005525	469.09433351	-4.38101532473	-0.0688838887536
906.531589176	1248.96246366	2531.49405284	376.0	5.376460519	0.36575840209	0.0683660564654	938.019867455	1394.45116465	2667.59883113	335.127799019	1.53569643832	0.0241461704138
906.531589176	1248.96246366	2531.49405284	376.0	-7.94009797386	-0.350482650339	-0.0655107757644	702.340828486	1308.8730116	2330.49094484	319.277104755	-2.50243167709	-0.0393464100172
906.531589176	1248.96246366	2531.49405284	376.0	-18.5053730049	-0.731603644797	-0.136748344822	733.843056517	967.723513703	2063.03163576	361.465065541	-5.05849371517	-0.0795360647039
906.531589176	1248.96246366	2531.49405284	376.0	-11.6171861533	-0.4980264897	-0.0930890634954	828.554920191	992.158271697	2237.40567626	416.69248437	-3.53403575592	-0.0555665999358
906.531589176	1248.96246366	2531.49405284	376.0	-10.0727896699	-0.393869395819	-0.0736204478166	684.8870418	1281.40915081	2276.50198139	310.205788777	-2.81095931316	-0.0441974734774
906.531589176	1248.96246366	2531.49405284	376.0	-1.78589605348	-0.316571492051	-0.0591722415048	713.464739773	1374.480052	2486.28420045	398.339408682	-1.69983185045	-0.0267269158876
906.531589176	1248.96246366	2531.49405284	376.0	15.7474001424	0.805457282066	0.150552763003	1075.62183484	1513.35524181	2930.13855092	341.161474264	6.74603674867	0.106069760199
906.531589176	1248.96246366	2531.49405284	376.0	2.4203370907	0.162570235576	0.0303869599207	1014.88246736	1216.83278318	2592.76474234	361.049491798	-0.648961054819	-0.0102037901701
906.531589176	1248.96246366	2531.49405284	376.0	1.93972814394	0.068809491083	0.0128615871183	1075.42197103	1147.71179251	2580.59815544	357.4643919	-0.939730823136	-0.0147756418732
906.531589176	1248.96246366	2531.49405284	376.0	2.60255295183	0.0534705439967	0.00999449420499	829.69255174	1404.81860531	2597.37752603	362.866368978	0.0343931818653	0.000540773299769
906.531589176	1248.96246366	2531.49405284	376.0	-10.8120853031	-0.415607109884	-0.0776835719409	886.692091741	988.778025111	2257.7867564	382.316639549	-3.22178631823	-0.0506570175822
906.531589176	1248.96246366	2531.49405284	376.0	-0.679886515537	-0.433385432963	-0.0810066229837	1040.9604494	1021.3147414	2514.28276613	452.007575332	-1.95670844108	-0.0307658559918
906.531589176	1248.96246366	2531.49405284	376.0	-2.94171303066	-0.235288911827	-0.0439792358554	828.05833639	1188.5429314	2457.02476241	440.423494624	-1.94389426011	-0.030564375159
906.531589176	1248.96246366	2531.49405284	376.0	3.92247094704	0.568913888568	0.106339044592	1073.57488297	1271.01720307	2630.79117158	286.199085546	1.06877398155	0.0168046223515
906.531589176	1248.96246366	2531.49405284	376.0	-5.03597175973	-0.225855696127	-0.0422160179677	778.937771749	1299.9214054	2404.00872724	325.149550087	-2.13520392371	-0.0335723887376
906.531589176	1248.96246366	2531.49405284	376.0	6.13410951494	0.130860981007	0.0244599964498	900.713463092	1344.5250078	2686.7786704	441.540199509	0.226905226273	0.003567692237
906.531589176	1248.96246366	2531.49405284	376.0	2.14434297681	-0.410133885232	-0.0766605392957	1051.05380654	1122.31754524	2585.77796777	412.406615991	-1.41011486812	-0.0221716174232
906.531589176	1248.96246366	2531.49405284	376.0	-3.13662674068	-0.230109422948	-0.0430111070931	858.738441605	1149.95267772	2452.09053344	443.399414115	-1.99337203588	-0.0313423276082
906.531589176	1248.96246366	2531.49405284	376.0	13.2480692876	0.640044371237	0.119634461914	1088.84662593	1310.4867646	2866.86813897	467.53474844	2.79814310615	0.0439959607886
906.531589176	1248.96246366	2531.49405284	376.0	4.50874725848	-0.106811851852	-0.0199648321219	776.944968551	1413.84210882	2645.63272154	454.845644168	-0.301534171242	-0.00474110332141
906.531589176	1248.96246366	2531.49405284	376.0	-7.34619907625	-0.398264535218	-0.0744419691996	785.249831024	1094.02394888	2345.52546011	466.25168021	-2.77930631827	-0.0436997848785
906.531589176	1248.96246366	2531.49405284	376.0	3.72160646142	-0.357090406771	-0.0667458704245	1105.33614794	1071.88877069	2625.70629908	448.481380445	-1.05145872319	-0.0165323698614
906.531589176	1248.96246366	2531.49405284	376.0	-11.4179161442	-0.5228006976	-0.0977197565608	966.717548738	936.957397544	2242.45018469	338.775238405	-3.40685200872	-0.053566855483
906.531589176	1248.96246366	2531.49405284	376.0	-9.36627606364	-0.484053974011	-0.0904773783197	705.656208133	1138.48587036	2294.38733131	450.245252823	-3.05816613993	-0.0480843732694
906.531589176	1248.96246366	2531.49405284	376.0	0.915512520751	-0.00368978442379	-0.000689679331549	1012.96197987	1181.15841205	2554.67019785	360.549805924	-1.24737496782	-0.0196128139595
906.531589176	1248.96246366	2531.49405284	376.0	-10.9515408535	-0.333683267773	-0.0623707042565	879.328417859	1029.73060822	2254.25644743	345.197421355	-3.11347460033	-0.0489540031499
906.531589176	1248.96246366	2531.49405284	376.0	-8.38545373806	-0.454377007511	-0.0849302817777	1025.58267469	948.169999919	2319.21679015	345.464115539	-2.93126078642	-0.0460890060757
906.531589176	1248.96246366	2531.49405284	376.0	-14.6356673643	-0.433636043311	-0.0810534660394	888.406516076	964.176785754	2160.99300392	308.409702086	-3.80467297383	-0.0598219021042
906.531589176	1248.96246366	2531.49405284	376.0	7.18663446204	0.42870239348	0.0801312885009	1032.48846419	1284.29081848	2713.42327684	396.643994172	1.05631520944	0.0166087297081
906.531589176	1248.96246366	2531.49405284	376.0	0.389228456118	-0.213282081945	-0.0398658097094	791.275154157	1318.11980525	2541.34734805	431.952388645	-1.47525555044	-0.0231958419881
906.531589176	1248.96246366	2531.49405284	376.0	4.53994451337	0.310994695055	0.0581298495429	914.993613778	1401.19013954	2646.42247819	330.238724872	1.2620057593	0.0198428578506
906.531589176	1248.96246366	2531.49405284	376.0	17.9180796726	0.822431024546	0.153725425149	1099.89993445	1463.34732763	2985.08917413	421.841912041	6.29337710257	0.0989524701662
906.531589176	1248.96246366	2531.49405284	376.0	-0.80217502106	-0.246020010982	-0.0459850487817	684.451636259	1487.21602747	2511.18703988	339.519376156	-0.673747646156	-0.010593516449
906.531589176	1248.96246366	2531.49405284	376.0	-5.6735492984	-0.340322768719	-0.0636117324709	714.590795783	1297.96259513	2387.86848976	375.315098853	-2.19575317485	-0.0345244209882
906.531589176	1248.96246366	2531.49405284	376.0	10.6732290155	0.573116855311	0.107124645852	976.660904732	1492.17477705	2801.68621061	332.850528824	4.41249940605	0.0693789214788
906.531589176	1248.96246366	2531.49405284	376.0	-1.69990542404	-0.18082819892	-0.0337996633495	970.023844849	1111.59927576	2488.46104812	406.837927511	-1.77175195025	-0.0278577350668
906.531589176	1248.96246366	2531.49405284	376.0	10.3044174976	0.725124149379	0.135537224183	1100.96887913	1337.12967459	2792.34976897	354.25121524	3.26834469067	0.0513890674633
906.531589176	1248.96246366	2531.49405284	376.0	7.02646936971	0.301673542413	0.0563875780212	970.635174006	1318.8588377	2709.36870705	419.87469535	0.788760927047	0.0124019013687
906.531589176	1248.96246366	2531.49405284	376.0	-11.2658011571	-0.597440703016	-0.111671159442	680.066013938	1098.23766539	2246.30096654	467.997287209	-3.60778354419	-0.0567261563552
906.531589176	1248.96246366	2531.49405284	376.0	0.744957794012	-0.442243721688	-0.0826623778855	1030.99333721	1073.72619415	2550.35261509	445.633083734	-1.74906754678	-0.0275010620562
906.531589176	1248.96246366	2531.49405284	376.0	2.45265639656	0.0869292689338	0.016248461483	786.712607109	1502.57881427	2593.58290365	304.29148227	1.16499101662	0.0183174688148
906.531589176	1248.96246366	2531.49405284	376.0	11.3478492474	0.626222214653	0.117050881244	1034.75613268	1401.48511421	2818.76418166	382.522934767	3.58279993917	0.0563333323769
906.531589176	1248.96246366	2531.49405284	376.0	0.426797246804	-0.250624183009	-0.0468456416839	759.603479587	1347.68434827	2542.29839976	435.010571897	-1.46657389941	-0.023059338041
906.531589176	1248.96246366	2531.49405284	376.0	5.15302768843	0.0587000246122	0.0109719672172	785.377035444	1494.50644115	2661.94264231	382.059165716	1.26132676	0.0198321817611
906.531589176	1248.96246366	2531.49405284	376.0	-16.8174467111	-0.711529352216	-0.132996140601	712.578433432	1001.15260356	2105.7613895	392.030352509	-4.72051267152	-0.074221897351
906.531589176	1248.96246366	2531.49405284	376.0	6.99353166597	-0.0998963326875	-0.0186722117173	708.339648627	1557.3045275	2708.53489104	442.890714917	1.5328377408	0.0241012223396
906.531589176	1248.96246366	2531.49405284	376.0	-14.9701989679	-0.493629506774	-0.0922671975279	705.335650273	1113.62029199	2152.52435627	333.568414003	-3.78575059991	-0.0595243805017
906.531589176	1248.96246366	2531.49405284	376.0	-5.61082027443	-0.202470237298	-0.0378449041678	849.756863367	1178.44972573	2389.45647127	361.249882172	-2.2251322223	-0.0349863556966
906.531589176	1248.96246366	2531.49405284	376.0	1.4811757247	0.132615825803	0.0247880048231	893.772485522	1342.50532867	2568.98992822	332.712114026	-0.30120823076	-0.00473597847107
906.531589176	1248.96246366	2531.49405284	376.0	-17.8064975487	-0.570743006333	-0.106680935763	814.85447776	952.099409874	2080.72362637	313.769738737	-4.5736219299	-0.0719122944953
906.531589176	1248.96246366	2531.49405284	376.0	-3.50449757074	-0.309677492903	-0.0578836435333	720.407730438	1350.04588232	2442.77790525	372.324292495	-1.90743220526	-0.0299910724098
906.531589176	1248.96246366	2531.49405284	376.0	-7.04358438037	-0.375333843862	-0.0701558586659	719.190476347	1225.61273226	2353.18613314	408.382924533	-2.46215453965	-0.0387131216926
906.531589176	1248.96246366	2531.49405284	376.0	1.86742081508	0.304460315658	0.0569084702164	969.048519625	1306.37593737	2578.76769971	303.343242716	0.0781626861346	0.00122897305243
906.531589176	1248.96246366	2531.49405284	376.0	12.0387913085	0.66275056913	0.123878611052	1111.89068718	1282.45402522	2836.25533884	441.910626451	2.54270928734	0.0399797057758
906.531589176	1248.96246366	2531.49405284	376.0	-8.26472060702	-0.219746258071	-0.0410740669291	897.035388555	1094.6623946	2322.27314218	330.575359027	-2.62751119742	-0.0413130691418
906.531589176	1248.96246366	2531.49405284	376.0	-1.87490757368	-0.10998924669	-0.0205587376991	993.120900819	1152.29267382	2484.03087911	338.617304472	-1.78911754873	-0.028130779068
906.531589176	1248.96246366	2531.49405284	376.0	11.1947022268	0.786535684645	0.147016015821	1112.30859306	1366.86580988	2814.88727394	335.712871	4.07365160252	0.0640511258258
906.531589176	1248.96246366	2531.49405284	376.0	-3.13843981039	-0.162737996376	-0.0304183170796	866.503004584	1210.85515433	2452.04463568	374.686476771	-1.89842390491	-0.0298494324671
906.531589176	1248.96246366	2531.49405284	376.0	-4.46932689904	-0.188387981018	-0.0352127067323	831.767284091	1232.41516719	2418.35330818	354.170856905	-2.05977717218	-0.0323864335249
906.531589176	1248.96246366	2531.49405284	376.0	1.3945120146	0.208918447121	0.039050177032	883.269909014	1389.53050555	2566.79604155	293.995626987	0.312972394268	0.00492094959541
906.531589176	1248.96246366	2531.49405284	376.0	9.08120058536	0.477727243384	0.0892948118474	979.94614173	1397.54148131	2761.38410558	383.896482538	2.51316889564	0.0395152342081
906.531589176	1248.96246366	2531.49405284	376.0	-21.0230958805	-0.81095414579	-0.151580214166	689.701474734	976.969474753	1999.2956309	332.62468141	-5.62408904337	-0.0884290730089
906.531589176	1248.96246366	2531.49405284	376.0	4.80446762081	0.409371787231	0.0765180910712	959.448090859	1379.27515798	2653.11886493	314.395616084	1.4985482132	0.023562078824
906.531589176	1248.96246366	2531.49405284	376.0	-17.8630569491	-0.70172956873	-0.13116440537	768.446663937	946.270718796	2079.29182851	364.574445781	-4.92206587583	-0.0773909728904
906.531589176	1248.96246366	2531.49405284	376.0	-0.543259217688	-0.344648541207	-0.0644202880761	1117.71248339	1094.22110396	2517.74147805	305.807890705	-1.1347663198	-0.0178422377327
906.531589176	1248.96246366	2531.49405284	376.0	-9.67900646289	-0.446353736063	-0.0834306048716	916.637925571	991.557537584	2286.47057985	378.275116699	-3.03019724065	-0.047644610702
906.531589176	1248.96246366	2531.49405284	376.0	11.6372181622	0.751531783156	0.140473230496	1053.13569631	1489.11454107	2826.08953853	283.839301148	5.54916836528	0.0872510749257
906.531589176	1248.96246366	2531.49405284	376.0	12.0857869379	0.594864220022	0.111189573836	1009.56114651	1433.72263212	2837.44503041	394.161251777	3.88453353474	0.061077571301
906.531589176	1248.96246366	2531.49405284	376.0	-11.2941595468	-0.409960963537	-0.0766282174835	811.291821397	1048.4915476	2245.58307559	385.799706596	-3.27124879794	-0.0514347295273
906.531589176	1248.96246366	2531.49405284	376.0	-3.55576429675	-0.109608688911	-0.020487605404	933.384807331	1179.56586236	2441.48009113	328.529421435	-1.98348072929	-0.0311868039197
906.531589176	1248.96246366	2531.49405284	376.0	14.6799893985	0.871988134288	0.162988436316	1110.67479452	1494.59167459	2903.11711142	297.850642312	6.80213179099	0.10695175772
906.531589176	1248.96246366	2531.49405284	376.0	5.08671704066	0.357029700097	0.0667345233826	909.240640039	1442.51948818	2660.2639922	308.503863988	1.98010840603	0.0311337799691
906.531589176	1248.96246366	2531.49405284	376.0	2.31078602981	0.053327226998	0.00996770598093	826.733198528	1408.51872066	2589.99146375	354.739544565	0.031333547593	0.000492665842657
906.531589176	1248.96246366	2531.49405284	376.0	-11.2627028247	-0.296574861775	-0.0554345536028	811.81739567	1117.08131348	2246.37940064	317.48069149	-3.07507904388	-0.048350299432
906.531589176	1248.96246366	2531.49405284	376.0	10.7241179652	0.678856557224	0.126889076117	1020.12039368	1491.05299605	2802.97446134	291.801071606	5.01947538168	0.0789225688943
906.531589176	1248.96246366	2531.49405284	376.0	6.22552660229	0.260084999456	0.0486140185898	861.291213419	1478.58733522	2689.09288853	349.214339888	2.10024425942	0.0330227084814
906.531589176	1248.96246366	2531.49405284	376.0	-0.597492761859	-0.118069042593	-0.0220689799239	966.162860024	1165.91890412	2516.3685591	384.286794961	-1.61037158152	-0.0253203078856
906.531589176	1248.96246366	2531.49405284	376.0	16.9673466309	0.659579315809	0.123285853422	1002.83332405	1543.21134035	2961.02142372	414.976759326	6.3237771722	0.0994304586824
906.531589176	1248.96246366	2531.49405284	376.0	12.4836648624	0.731529778644	0.136734538064	1108.47077444	1333.2603737	2847.5172864	405.786138253	3.4823684598	0.0547542210661
906.531589176	1248.96246366	2531.49405284	376.0	-12.6933414377	-0.304313449826	-0.056881018659	889.950842127	1025.11735851	2210.16286923	295.094668595	-3.36681062732	-0.0529372740144
906.531589176	1248.96246366	2531.49405284	376.0	-1.85005445457	-0.0832673603569	-0.0155639925901	879.464123838	1273.84100451	2484.66003434	331.354905995	-1.6695089694	-0.0262501410283
906.531589176	1248.96246366	2531.49405284	376.0	9.54026315091	0.561535001029	0.104959813276	979.266792985	1468.604097	2773.00524713	325.134357144	3.89252643822	0.061203245884
906.531589176	1248.96246366	2531.49405284	376.0	16.8273158795	0.870099527682	0.162635425735	1104.02736374	1526.44998666	2957.47655358	326.999203176	7.52297321982	0.11828574245
906.531589176	1248.96246366	2531.49405284	376.0	-13.7176711346	-0.319976056253	-0.0598086086454	890.9704141	1010.31775568	2184.23202388	282.943854096	-3.55532818241	-0.0559013865159
906.531589176	1248.96246366	2531.49405284	376.0	7.66013479941	0.568621198576	0.106284336182	1048.47423361	1325.11782725	2725.40990972	351.817848861	2.0470774946	0.0321867530597
906.531589176	1248.96246366	2531.49405284	376.0	13.3474742224	0.589329658187	0.110155076297	965.50651679	1558.24041905	2869.38456898	345.637633141	5.77818262742	0.090851928104
906.531589176	1248.96246366	2531.49405284	376.0	0.842638872238	0.100048219328	0.0187006017435	844.706940922	1397.24137719	2552.82540577	310.877087656	-0.0890204625781	-0.00139969280783
906.531589176	1248.96246366	2531.49405284	376.0	6.82474130917	0.595414474836	0.111292425203	1013.25714128	1406.53441784	2704.2619732	284.470414079	2.93672167552	0.0461748691119
906.531589176	1248.96246366	2531.49405284	376.0	-3.39204525196	-0.335477883018	-0.0627061463584	724.187256363	1284.85174832	2445.62462901	436.585624333	-1.96055267242	-0.0308262998808
906.531589176	1248.96246366	2531.49405284	376.0	-8.20705906444	-0.246373411698	-0.0460511049903	767.188766483	1274.4696227	2323.73284071	282.074451525	-2.61043967484	-0.0410446489755
906.531589176	1248.96246366	2531.49405284	376.0	9.9380321857	0.703092638295	0.131419184728	1073.54944598	1375.82855656	2783.07474658	333.696744041	3.55272347874	0.0558604320557
906.531589176	1248.96246366	2531.49405284	376.0	11.0212876995	0.782206628594	0.146206846466	1092.75122471	1409.73128135	2810.49729549	308.014789441	4.57200999971	0.071886949681
906.531589176	1248.96246366	2531.49405284	376.0	5.13810352951	0.20987161719	0.0392283396616	837.58199517	1489.73938477	2661.56483811	334.243458176	1.88012931348	0.0295617816585
906.531589176	1248.96246366	2531.49405284	376.0	5.64755952124	0.0587035870722	0.0109726330976	1082.34119187	1150.95962408	2674.46168625	441.160870295	-0.491809749492	-0.00773285769642
906.531589176	1248.96246366	2531.49405284	376.0	22.5265747415	0.897139667717	0.167689657517	1122.48591879	1522.76299867	3101.75295272	456.504035261	8.15954643974	0.128294755342
906.531589176	1248.96246366	2531.49405284	376.0	-2.87271642113	-0.118171531406	-0.0220881367114	862.704324521	1273.45282162	2458.77140748	322.614261343	-1.87318119105	-0.0294525344505
906.531589176	1248.96246366	2531.49405284	376.0	-3.34650813227	-0.195518261872	-0.0365454695088	820.97460119	1251.63817447	2446.77739849	374.164622827	-1.91285935658	-0.0300764049777
906.531589176	1248.96246366	2531.49405284	376.0	-0.57356981904	-0.406833860321	-0.0760437122095	1056.38547028	1116.5178343	2516.97416698	344.070862393	-1.68110868468	-0.0264325264888
906.531589176	1248.96246366	2531.49405284	376.0	-0.339719015323	0.0157116102481	0.00293674957909	894.583264726	1295.58724141	2522.89408617	332.723580028	-1.15155462299	-0.018106204764
906.531589176	1248.96246366	2531.49405284	376.0	1.09822721593	-0.0533626075768	-0.00997431917323	979.048638193	1197.64540629	2559.29560949	382.601565011	-1.32403615833	-0.0208181785901
906.531589176	1248.96246366	2531.49405284	376.0	-12.007152485	-0.551029782933	-0.102996221109	757.875392844	1031.22733099	2227.53370176	438.430977932	-3.69784805945	-0.0581422650857
906.531589176	1248.96246366	2531.49405284	376.0	8.99674659526	0.413263013261	0.0772454230395	934.076316119	1444.49928334	2759.24615784	380.670558385	2.72872816346	0.0429045308721
906.531589176	1248.96246366	2531.49405284	376.0	6.66980767582	0.260179548048	0.0486316912239	832.942101547	1550.74668537	2700.33983748	316.651050565	3.1132712005	0.0489508050393
906.531589176	1248.96246366	2531.49405284	376.0	10.5350541658	0.559453983252	0.104570837991	991.043929815	1441.07090786	2798.1883225	366.073484833	3.62642319582	0.0570192326386
906.531589176	1248.96246366	2531.49405284	376.0	0.0972998504348	0.204802910289	0.0382809178111	1054.4143996	1179.06681696	2533.95719276	300.475976205	-0.983904677592	-0.0154701993332
906.531589176	1248.96246366	2531.49405284	376.0	2.6899796643	-0.332888079853	-0.0622220710005	1049.72619546	1143.70534756	2599.59072806	406.15918504	-1.25941567001	-0.0198021331763
906.531589176	1248.96246366	2531.49405284	376.0	2.65751525139	0.344710478447	0.0644318651303	1005.6745551	1275.69730256	2598.76889338	317.397035718	0.135262047704	0.00212676175634
906.531589176	1248.96246366	2531.49405284	376.0	14.8853261201	0.49989763621	0.0934388105065	949.980561516	1497.27640187	2908.31519831	461.058234922	4.43199165731	0.0696854034168
906.531589176	1248.96246366	2531.49405284	376.0	-18.0411892341	-0.540784549927	-0.101081224285	817.569937845	958.975029366	2074.78242031	298.237453102	-4.55571702903	-0.0716307708966
906.531589176	1248.96246366	2531.49405284	376.0	7.10004521213	0.10011832916	0.018713706385	797.976103232	1501.5591391	2711.23127513	411.696032793	1.72278592254	0.0270878289707
906.531589176	1248.96246366	2531.49405284	376.0	-3.18753357629	-0.136824890053	-0.0255747458043	857.014913839	1262.11741788	2450.80182992	331.669498201	-1.91788523057	-0.0301554281537
906.531589176	1248.96246366	2531.49405284	376.0	9.16678995735	0.548030469256	0.10243560173	983.714608173	1443.60035576	2763.55079544	336.235831507	3.44728995575	0.0542026722602
906.531589176	1248.96246366	2531.49405284	376.0	2.62891172257	-0.1726459772	-0.0322702761121	827.197505588	1302.4581526	2598.04479675	468.389138561	-1.25302068125	-0.0197015830385
906.531589176	1248.96246366	2531.49405284	376.0	4.13403154885	0.0732469831646	0.0136910248906	932.566687404	1282.99146809	2636.14681564	420.588660138	-0.492661995649	-0.00774625779322
906.531589176	1248.96246366	2531.49405284	376.0	-9.10329649959	-0.498742537304	-0.093222904169	956.643970585	1012.64001033	2301.04464334	331.760662425	-2.94535903614	-0.0463106766689
906.531589176	1248.96246366	2531.49405284	376.0	-4.60449918205	-0.307350118348	-0.057448620252	774.146114193	1196.60778439	2414.93142988	444.177531294	-2.18554406768	-0.0343639004352
906.531589176	1248.96246366	2531.49405284	376.0	12.0178653232	0.808680686603	0.151155268524	1110.00791658	1397.95893847	2835.72559877	327.758743715	4.70164902546	0.0739252991425
906.531589176	1248.96246366	2531.49405284	376.0	-2.28184200006	-0.0582570538664	-0.010889168947	1021.35473725	1152.26866249	2473.72935831	300.105958567	-1.82794498967	-0.0287412734225
906.531589176	1248.96246366	2531.49405284	376.0	-8.80622035152	-0.561652766718	-0.104981825555	910.924937815	958.855474039	2308.56510836	438.784696502	-3.16576252251	-0.049776140291
906.531589176	1248.96246366	2531.49405284	376.0	3.3191224551	0.12736182928	0.0238059493981	825.852657873	1452.52471327	2615.51744039	337.140069254	0.872372262612	0.0137165450096
906.531589176	1248.96246366	2531.49405284	376.0	8.57989682151	0.240179270628	0.0448933216128	937.266060558	1342.72006291	2748.69363061	468.707507146	0.857607429964	0.0134843935529
906.531589176	1248.96246366	2531.49405284	376.0	-9.92306660514	-0.3798146196	-0.0709933868411	884.110100034	1009.49210883	2280.29221187	386.690003003	-3.0460689043	-0.047894165162
906.531589176	1248.96246366	2531.49405284	376.0	-1.72839888168	-0.201075057005	-0.0375841228046	854.76003089	1190.19783281	2487.73973794	442.781874236	-1.78394376267	-0.0280494302307
906.531589176	1248.96246366	2531.49405284	376.0	0.107449748884	-0.176587715554	-0.0330070496363	742.233555804	1424.41206991	2534.21413684	367.568511127	-0.900946796906	-0.01416583014
906.531589176	1248.96246366	2531.49405284	376.0	-2.9334015809	-0.456099811437	-0.0852523012032	1022.58517189	979.134285776	2457.23516627	455.515708603	-2.27635153061	-0.0357916907329
906.531589176	1248.96246366	2531.49405284	376.0	-2.29212699053	-0.367642644755	-0.0687182513561	1093.6145779	954.590243847	2473.46899439	425.264172644	-2.1644515565	-0.0340322571776
906.531589176	1248.96246366	2531.49405284	376.0	-1.79203967624	-0.418764334481	-0.0782737073797	1053.57755324	1027.97469328	2486.12867501	404.576428493	-2.05057327909	-0.0322417182247
906.531589176	1248.96246366	2531.49405284	376.0	-4.50116554116	-0.349508424963	-0.0653286775631	747.124207172	1202.02753627	2417.54731485	468.395571413	-2.22797065661	-0.0350309851668
906.531589176	1248.96246366	2531.49405284	376.0	10.6182887862	0.77474332087	0.144811835677	1122.38164509	1332.5894382	2800.29540197	345.324318678	3.53035943541	0.0555087961542
906.531589176	1248.96246366	2531.49405284	376.0	-11.6200841245	-0.567318164073	-0.106040778331	899.496237897	949.554982946	2237.33231429	388.281093446	-3.52781457778	-0.0554687826695
906.531589176	1248.96246366	2531.49405284	376.0	8.54082311719	0.705660321511	0.131899125516	1108.53097116	1303.41144195	2747.70448211	335.762068998	2.60094682734	0.040895390367
906.531589176	1248.96246366	2531.49405284	376.0	-11.7563919673	-0.534515111136	-0.0999093665675	769.887461495	1027.44585045	2233.88168936	436.548377406	-3.63179117818	-0.057103634877
906.531589176	1248.96246366	2531.49405284	376.0	13.4713924284	0.858663399409	0.160497831665	1118.43637879	1442.09694214	2872.52155099	311.988230062	5.80130686295	0.091215516713
906.531589176	1248.96246366	2531.49405284	376.0	1.47016531622	-0.169976110417	-0.031771235592	714.418563711	1481.22712401	2568.71120038	373.065512657	-0.203876414938	-0.00320560400846
906.531589176	1248.96246366	2531.49405284	376.0	11.5964679452	0.580212399715	0.108450915835	983.957804954	1482.96464945	2825.05794921	358.135494807	4.42296738875	0.0695435124017
906.531589176	1248.96246366	2531.49405284	376.0	-12.4475301265	-0.525169321428	-0.0981624899865	957.144177516	964.44337697	2216.38556796	294.798013471	-3.52327251057	-0.0553973665184
906.531589176	1248.96246366	2531.49405284	376.0	-8.02897496365	-0.401153038541	-0.0749818763627	697.528452892	1243.77983551	2328.24102913	386.93274073	-2.56493581655	-0.0403291795055
906.531589176	1248.96246366	2531.49405284	376.0	5.54601205456	0.662410849792	0.123815112111	1108.40527259	1267.63994263	2671.89101817	295.845802937	1.66409402664	0.0261650004188
906.531589176	1248.96246366	2531.49405284	376.0	8.31185502042	0.429074767401	0.080200891103	1073.63504337	1234.60258833	2741.90816836	433.67053666	0.865202812674	0.0136038178093
906.531589176	1248.96246366	2531.49405284	376.0	9.30191886918	0.279228342929	0.0521922136316	874.054131938	1473.37731254	2766.97157581	419.540131325	2.43344516162	0.0382617163776
906.531589176	1248.96246366	2531.49405284	376.0	4.01500908658	0.553789308854	0.103512020347	1067.29037718	1274.31580515	2633.13376908	291.527586751	1.05224172045	0.0165446811392
906.531589176	1248.96246366	2531.49405284	376.0	8.90295975332	0.527348844451	0.0985698774674	1075.58968416	1267.6088632	2756.87194952	413.673402156	1.50852917333	0.0237190121593
906.531589176	1248.96246366	2531.49405284	376.0	-12.0729407145	-0.380923303272	-0.0712006174341	902.690849428	988.888075775	2225.86827665	334.289351442	-3.33247077217	-0.0523973391851
906.531589176	1248.96246366	2531.49405284	376.0	11.0622282066	0.480779603508	0.0898653464501	1030.56753058	1317.09605745	2811.533702	463.87011397	1.89892522427	0.029857314847
906.531589176	1248.96246366	2531.49405284	376.0	13.0956171767	0.590151963954	0.110308778309	1053.97444466	1341.24734146	2863.00882285	467.787036717	2.83979978299	0.0446509399841
906.531589176	1248.96246366	2531.49405284	376.0	-1.31384089111	-0.467202498669	-0.0873275698447	999.859614937	1069.22320922	2498.23424881	429.151424657	-1.95572525305	-0.0307503970605
906.531589176	1248.96246366	2531.49405284	376.0	12.4774059467	0.631233407271	0.117987552761	1074.00354567	1329.865164	2847.35884232	443.490132649	2.88823777928	0.0454125436994
906.531589176	1248.96246366	2531.49405284	376.0	-3.56732367198	-0.30438528489	-0.0568944457739	716.369447114	1379.43489266	2441.18746623	345.383126462	-1.92117068614	-0.03020708626
906.531589176	1248.96246366	2531.49405284	376.0	8.00597405854	-0.0983680189773	-0.0183865456032	709.056532716	1558.44346956	2734.16481	466.664807726	1.63459396447	0.0257011629633
906.531589176	1248.96246366	2531.49405284	376.0	5.48027229051	0.503081185948	0.0940338665323	1102.72352082	1214.34970213	2670.22681995	353.153596995	0.692017579487	0.0108807795517
906.531589176	1248.96246366	2531.49405284	376.0	1.61778614051	-0.226497541319	-0.0423359890315	734.572569945	1414.26284616	2572.44821277	423.612796667	-0.97863321361	-0.0153873146794
906.531589176	1248.96246366	2531.49405284	376.0	3.36304144931	-0.038282567986	-0.0071556201843	954.727908635	1227.94839878	2616.62924712	433.952939706	-1.01609932002	-0.0159764044029
906.531589176	1248.96246366	2531.49405284	376.0	18.1963283501	0.721005562602	0.134767394879	1033.82978794	1532.56236918	2992.13302285	425.740865735	6.67428850849	0.104941643215
906.531589176	1248.96246366	2531.49405284	376.0	-2.48816796423	-0.322627199279	-0.0603041493979	1132.28720534	987.134510932	2468.5062288	349.084512526	-2.08745484905	-0.0328216171235
906.531589176	1248.96246366	2531.49405284	376.0	-6.57647042072	-0.27361405793	-0.0511428145664	744.219682725	1312.55564392	2365.01109525	308.235768606	-2.34395271252	-0.0368546023981
906.531589176	1248.96246366	2531.49405284	376.0	2.84681559226	-0.164504731157	-0.0307485478798	832.36661339	1302.94430954	2603.56102025	468.250097314	-1.22191146253	-0.0192124443794
906.531589176	1248.96246366	2531.49405284	376.0	4.00474807362	0.00465580727614	0.00087024435068	896.238944071	1301.50269733	2632.87401215	435.132370752	-0.644042713797	-0.0101264577641
906.531589176	1248.96246366	2531.49405284	376.0	8.46948720835	0.188099166722	0.0351587227517	881.879110358	1401.18105847	2745.89861782	462.838448995	1.12628081342	0.0177088178211
906.531589176	1248.96246366	2531.49405284	376.0	9.43137673611	0.661895026361	0.123718696516	1080.84493778	1329.20881173	2770.24879401	360.195044507	2.74773352093	0.0432033572474
906.531589176	1248.96246366	2531.49405284	376.0	6.97814470553	0.473735494578	0.0885486905754	1031.0370455	1304.11431913	2708.14537105	372.994006426	1.3651241657	0.0214642164419
906.531589176	1248.96246366	2531.49405284	376.0	5.00315304341	-0.0484027481853	-0.00904724265145	809.452373347	1393.49872834	2658.14857458	455.197472899	-0.199392109478	-0.00313509606098
906.531589176	1248.96246366	2531.49405284	376.0	-10.4239982784	-0.455513871355	-0.0851427796925	1025.227218	939.740622247	2267.61115635	302.643316106	-3.24276884372	-0.050986931505
906.531589176	1248.96246366	2531.49405284	376.0	-4.0208538694	-0.335907394437	-0.0627864288667	741.011233194	1234.68759044	2429.70637626	454.007552621	-2.10306175358	-0.033067008704
906.531589176	1248.96246366	2531.49405284	376.0	3.4115945614	0.0410714155308	0.00767690009922	826.423013222	1406.23057572	2617.85836626	385.204777326	0.0902051821023	0.00141832047331
906.531589176	1248.96246366	2531.49405284	376.0	0.647764552222	0.1258047155	0.0235149000935	979.786267611	1237.70460233	2547.89217395	330.40130401	-0.9333920152	-0.0146759750818
906.531589176	1248.96246366	2531.49405284	376.0	-0.503737818484	-0.212567192069	-0.0397321854335	804.995128564	1276.3866512	2518.74195992	437.360180152	-1.59573931943	-0.0250902408715
906.531589176	1248.96246366	2531.49405284	376.0	15.5196132715	0.683145082488	0.127690669624	1051.47694682	1424.65129515	2924.37213983	448.243897852	4.5937037259	0.0722280460048
906.531589176	1248.96246366	2531.49405284	376.0	9.53517992836	0.350831891842	0.0655760545498	925.919461961	1418.90305582	2772.87656565	428.054047865	2.1621660068	0.0339963208617
906.531589176	1248.96246366	2531.49405284	376.0	-13.5550339111	-0.578660905818	-0.108160916975	879.520436462	939.338021525	2188.34917552	369.490717529	-3.86228641304	-0.0607277737899
906.531589176	1248.96246366	2531.49405284	376.0	-9.07617189077	-0.363629278473	-0.0679680894341	791.623790014	1105.1404739	2301.7313012	404.96703728	-2.86808116223	-0.0450956157584
906.531589176	1248.96246366	2531.49405284	376.0	-11.9094629501	-0.436805205799	-0.0816458328597	801.568537361	1042.20233862	2230.00670653	386.235830544	-3.40381362898	-0.0535190822167
906.531589176	1248.96246366	2531.49405284	376.0	-7.30247135106	-0.411479045971	-0.0769119712096	1060.56703048	956.125176982	2346.63242487	329.940217414	-2.78173865742	-0.0437380292047
906.531589176	1248.96246366	2531.49405284	376.0	-9.22022492168	-0.342577354794	-0.0640331504288	808.35295388	1098.89728026	2298.08460728	390.834373145	-2.85899803154	-0.044952799238
906.531589176	1248.96246366	2531.49405284	376.0	-7.92567929256	-0.316644354141	-0.0591858605872	756.092482487	1209.31609399	2330.8559529	365.44737642	-2.54115542575	-0.0399552739898
906.531589176	1248.96246366	2531.49405284	376.0	4.79339872065	-0.0149521266272	-0.00279479002377	952.980994774	1238.63040595	2652.83865638	461.227255654	-0.802073073459	-0.0126112118468
906.531589176	1248.96246366	2531.49405284	376.0	3.56978709863	0.477679058145	0.0892858052607	1086.74310784	1219.5849179	2621.86300094	315.534975192	0.373107962242	0.00586647739374
906.531589176	1248.96246366	2531.49405284	376.0	-11.5326588389	-0.449374312851	-0.0839951986638	787.026601999	1051.53198812	2239.5454802	400.986890079	-3.37570498406	-0.0530771223908
906.531589176	1248.96246366	2531.49405284	376.0	-0.262638008097	-0.230699129175	-0.043121332556	787.597955471	1292.4426366	2524.84538728	444.804795212	-1.57045692194	-0.0246927188985
906.531589176	1248.96246366	2531.49405284	376.0	11.1913858719	0.543079023996	0.101510097943	953.560312775	1526.94305125	2814.80332061	334.299956586	4.79701954936	0.0754248356818
906.531589176	1248.96246366	2531.49405284	376.0	2.94553157337	0.154710845916	0.0289179151245	816.77773423	1486.96589817	2606.06000944	302.316377039	1.32644802238	0.0208561009808
906.531589176	1248.96246366	2531.49405284	376.0	-4.50572109797	-0.185299762714	-0.0346354696662	956.744181437	1099.09215931	2417.4319912	361.595650452	-2.11238362886	-0.0332135790701
906.531589176	1248.96246366	2531.49405284	376.0	-1.12587333113	0.111662839432	0.0208715587724	901.273300254	1315.24680126	2502.99263642	286.472534903	-0.925878544607	-0.0145578387517
906.531589176	1248.96246366	2531.49405284	376.0	4.09807096325	-0.170935319998	-0.0319505271024	743.639825042	1433.69399812	2635.23647555	457.902652388	-0.409833408412	-0.00644392151591
906.531589176	1248.96246366	2531.49405284	376.0	3.92999429003	0.000254187869216	4.75117512554e-05	773.848512748	1476.43462271	2630.98162456	380.698489108	0.675419083028	0.010619796903
906.531589176	1248.96246366	2531.49405284	376.0	-15.5772950266	-0.54880659673	-0.102580672286	714.488412131	1068.80148831	2137.15575564	353.865855209	-4.04778127229	-0.0636443596272
906.531589176	1248.96246366	2531.49405284	376.0	-5.856886183	-0.327682934767	-0.0612491466853	802.202016243	1128.4898344	2383.22732743	452.535476783	-2.44298348033	-0.0384116899422
906.531589176	1248.96246366	2531.49405284	376.0	0.638343376895	0.305377091762	0.0570798302358	1088.96740689	1165.88964911	2547.65367746	292.796621451	-0.722725247041	-0.0113636045132
906.531589176	1248.96246366	2531.49405284	376.0	-4.76217601157	-0.404787071297	-0.0756611348218	685.655936726	1287.43996191	2410.93985032	437.843951677	-2.15052452572	-0.0338132787063
906.531589176	1248.96246366	2531.49405284	376.0	-7.60569606255	-0.481982644817	-0.0900902139846	1001.95889426	966.004803378	2338.95630933	370.992611701	-2.82018898082	-0.0443425940381
906.531589176	1248.96246366	2531.49405284	376.0	-17.3553895376	-0.527481996968	-0.0985947657885	792.463546757	989.561369759	2092.14339884	310.118482328	-4.39216354407	-0.0690591752212
906.531589176	1248.96246366	2531.49405284	376.0	-0.77918666594	0.0560961158857	0.0104852553057	935.08486506	1261.18890504	2511.76898873	315.495218623	-1.24383297167	-0.0195571221961
906.531589176	1248.96246366	2531.49405284	376.0	9.50794687512	0.722695820804	0.135083330991	1122.94166163	1291.5423739	2772.18716253	357.703126994	2.6833129393	0.0421904550205
906.531589176	1248.96246366	2531.49405284	376.0	-0.156244199387	-0.259990646474	-0.0485963825184	765.664898292	1303.77482065	2527.53874022	458.099021274	-1.57102719311	-0.0247016854263
906.531589176	1248.96246366	2531.49405284	376.0	-17.2826866154	-0.631290138164	-0.117998156666	740.293801355	1001.44825996	2093.983869	352.241807683	-4.57263669078	-0.0718968033142
906.531589176	1248.96246366	2531.49405284	376.0	4.27829146299	-0.0673795396509	-0.0125943064768	899.511657214	1273.85346886	2639.79874678	466.433620706	-0.925643530217	-0.0145541435569
906.531589176	1248.96246366	2531.49405284	376.0	13.9343269246	0.649507612742	0.121403292101	1001.91800404	1522.53768952	2884.24071023	359.785016674	5.66471977025	0.0890679209159
906.531589176	1248.96246366	2531.49405284	376.0	-10.2291836966	-0.488639526434	-0.0913344909222	996.643565583	959.079745	2272.5428759	316.81956532	-3.18999510926	-0.050157155806
906.531589176	1248.96246366	2531.49405284	376.0	-3.17339781791	-0.431816296099	-0.0807133263736	1031.65137471	1101.03977924	2451.1596758	318.468521849	-2.20276040509	-0.0346345975643
906.531589176	1248.96246366	2531.49405284	376.0	14.8112737381	0.70139256278	0.131101413604	1045.63982207	1458.69431561	2906.44056666	402.106428982	5.13247190199	0.0806992437421
906.531589176	1248.96246366	2531.49405284	376.0	-1.20384483155	-0.400310884359	-0.0748244643662	1067.28401497	966.807232881	2501.01879252	466.92754467	-2.07620167768	-0.0326446804666
906.531589176	1248.96246366	2531.49405284	376.0	11.3696387836	0.215960184911	0.040366389703	818.195750078	1560.96242558	2819.31578247	440.157606812	3.48991923067	0.0548729438784
906.531589176	1248.96246366	2531.49405284	376.0	-0.835834475489	-0.287164590169	-0.0536756243306	689.138223804	1453.34952922	2510.3349528	367.847199773	-1.12377769347	-0.0176694605892
906.531589176	1248.96246366	2531.49405284	376.0	3.75276867274	-0.361660693082	-0.0676001295481	1100.93628803	1098.19163292	2626.4951686	427.367247655	-0.848248028541	-0.0133372331532
906.531589176	1248.96246366	2531.49405284	376.0	-4.67807433756	-0.408857643891	-0.0764219895124	1062.59464936	1002.30071413	2413.06887919	348.173515707	-2.41577540611	-0.0379838900332
906.531589176	1248.96246366	2531.49405284	376.0	1.09754734341	-0.116973597469	-0.0218642238261	806.060444168	1360.13270803	2559.27839856	393.08524636	-1.03500306114	-0.0162736330367
906.531589176	1248.96246366	2531.49405284	376.0	-8.23322181093	-0.23255377807	-0.0434679959009	952.661011468	1052.20294621	2323.07053233	318.206574653	-2.64965270911	-0.0416612061181
906.531589176	1248.96246366	2531.49405284	376.0	5.02370085587	0.0218270835046	0.00407982869245	989.185461937	1215.77936182	2658.66874123	453.703917477	-0.706112078734	-0.0111023911751
906.531589176	1248.96246366	2531.49405284	376.0	-8.22713087742	-0.159981340047	-0.0299030542143	926.371973001	1109.20892987	2323.22472395	287.643821083	-2.65248031902	-0.0417056653934
906.531589176	1248.96246366	2531.49405284	376.0	-10.4450308927	-0.420049296034	-0.0785138871092	764.153729648	1097.2802261	2267.07871697	405.64476122	-3.13073970507	-0.0492254670608
906.531589176	1248.96246366	2531.49405284	376.0	6.31984610822	0.0982440266581	0.0183633694688	893.658833243	1341.55361216	2691.48058121	456.268135814	0.10165541732	0.00159835561824
906.531589176	1248.96246366	2531.49405284	376.0	-9.4925283675	-0.291253480132	-0.0544399028284	847.751904246	1088.31604558	2291.19126175	355.123311922	-2.83978067334	-0.0446506395179
906.531589176	1248.96246366	2531.49405284	376.0	6.7105747518	0.276191112681	0.0516245070433	975.790184008	1302.04183571	2701.37185359	423.539833865	0.547535370484	0.00860904670572
906.531589176	1248.96246366	2531.49405284	376.0	-8.94392176478	-0.426450750959	-0.07971042074	718.940611144	1164.85154902	2305.07920527	421.287045101	-2.84793780312	-0.0447788962755
906.531589176	1248.96246366	2531.49405284	376.0	10.0766006151	0.519522909765	0.0971070859374	937.343715415	1543.92200701	2786.58259813	305.316875707	4.78334541652	0.0752098335931
906.531589176	1248.96246366	2531.49405284	376.0	-6.16700813261	-0.230712643665	-0.043123858629	899.346027632	1096.97145502	2375.37660872	379.059126068	-2.35190542253	-0.0369796450083
906.531589176	1248.96246366	2531.49405284	376.0	-11.8393664164	-0.497928071898	-0.0930706676445	907.712257858	972.861302085	2231.78119611	351.207636166	-3.39676300128	-0.0534082232905
906.531589176	1248.96246366	2531.49405284	376.0	20.3706942012	0.814384888635	0.152221474511	1076.80686341	1539.21085522	3047.17696506	431.159246438	7.63095139095	0.119983512436
906.531589176	1248.96246366	2531.49405284	376.0	7.43573177621	0.59536972541	0.111284060824	1109.16115425	1243.90921328	2719.72916053	366.658793001	1.45421352553	0.0228649925398
906.531589176	1248.96246366	2531.49405284	376.0	-15.7021463718	-0.544706174729	-0.101814238267	864.04483679	940.128186534	2133.99515127	329.822127941	-4.15088337053	-0.0652654618007
906.531589176	1248.96246366	2531.49405284	376.0	-7.08383802092	-0.292825575806	-0.0547337524871	956.339746153	1038.50308002	2352.16711462	357.324288447	-2.50785994048	-0.0394317600704
906.531589176	1248.96246366	2531.49405284	376.0	-1.33224167197	-0.234482859799	-0.043828571925	792.609068794	1267.87963449	2497.76843414	437.27973086	-1.70014163015	-0.0267317866375
906.531589176	1248.96246366	2531.49405284	376.0	0.576820182278	-0.00698741860708	-0.00130605955273	1035.23151651	1162.50290031	2546.09622145	348.361804625	-1.29008379471	-0.0202843363949
906.531589176	1248.96246366	2531.49405284	376.0	6.47405509243	0.319637376014	0.0597453039278	1048.8021646	1228.8236183	2695.38437248	417.758589572	0.296144797899	0.00465636474683
906.531589176	1248.96246366	2531.49405284	376.0	16.1384436325	0.549457891483	0.102702409623	965.949841348	1510.32688375	2940.03779361	463.761068517	5.02497873846	0.0790090996613
906.531589176	1248.96246366	2531.49405284	376.0	6.09801740681	0.358228039034	0.066958511969	886.234726604	1499.55814366	2685.86500083	300.072130565	2.82042606542	0.0443463217834
906.531589176	1248.96246366	2531.49405284	376.0	5.69583851299	0.491915001046	0.0919467291675	1066.62722992	1257.54839152	2675.68386605	351.508244603	0.940111019106	0.0147816197973
906.531589176	1248.96246366	2531.49405284	376.0	9.64488744872	0.467882556639	0.0874546834839	922.884269297	1524.55177371	2775.653805	328.217761997	4.16399942891	0.0654716891337
906.531589176	1248.96246366	2531.49405284	376.0	0.245809504954	-0.191980527844	-0.035884210812	694.32023715	1504.58552495	2537.71670583	338.81094373	-0.172513606333	-0.002712478087
906.531589176	1248.96246366	2531.49405284	376.0	4.31005946493	0.248997545972	0.046541597378	961.53073087	1304.94263818	2640.60295186	374.129582815	0.210580109708	0.00331100801427
906.531589176	1248.96246366	2531.49405284	376.0	-10.6312698525	-0.392588547097	-0.0733810368406	824.235584409	1047.63408131	2262.36408878	390.494423061	-3.15830573396	-0.0496588951881
906.531589176	1248.96246366	2531.49405284	376.0	0.122522691831	-0.0259835641876	-0.00485674096965	888.478044219	1290.59085727	2534.59570749	355.526806008	-1.21476473164	-0.0191000743968
906.531589176	1248.96246366	2531.49405284	376.0	-11.3890215464	-0.532054002915	-0.0994493463392	780.117329276	1019.72176714	2243.18164971	443.342553297	-3.59467588937	-0.0565200611536
906.531589176	1248.96246366	2531.49405284	376.0	10.0397368519	0.476490116123	0.0890635731071	995.080456494	1371.1520182	2785.64939416	419.416919462	2.31156317846	0.0363453329946
906.531589176	1248.96246366	2531.49405284	376.0	-0.213038392917	0.128204766431	0.0239635077441	882.566053364	1349.54195517	2526.10099859	293.992990058	-0.518155788049	-0.00814710358567
906.531589176	1248.96246366	2531.49405284	376.0	19.7556204135	0.864016429762	0.161498398086	1107.72321575	1509.85460583	3031.6064087	414.028587128	7.48100782892	0.11762590926
906.531589176	1248.96246366	2531.49405284	376.0	12.1555404602	0.771484504711	0.144202711161	1078.22149748	1441.77771346	2839.21083667	319.21162573	5.07477901052	0.0797921228069
906.531589176	1248.96246366	2531.49405284	376.0	18.99970719	0.846704653159	0.158262551992	1113.35250352	1458.56430348	3012.47051041	440.553703405	6.48256930114	0.10192719027
906.531589176	1248.96246366	2531.49405284	376.0	3.45014577107	0.551716845913	0.103124644096	1083.72127656	1247.50342584	2618.83428784	287.609585444	0.762272987541	0.0119854243324
906.531589176	1248.96246366	2531.49405284	376.0	-11.0197451087	-0.239924738126	-0.0448457454441	847.956683129	1113.7081639	2252.52986077	290.865013738	-3.0436221747	-0.0478556945708
906.531589176	1248.96246366	2531.49405284	376.0	-0.181384283685	0.0494664875455	0.00924607243841	823.852290874	1402.43019256	2526.90232048	300.619837049	-0.368791240031	-0.005798604403
906.531589176	1248.96246366	2531.49405284	376.0	11.5741634802	0.573750469333	0.10724307838	988.622724728	1463.73228219	2824.493313	372.138306086	4.11528718607	0.0647057733659
906.531589176	1248.96246366	2531.49405284	376.0	-2.699547057	-0.271412880591	-0.0507313795498	927.692568411	1065.94878346	2463.15517963	469.513827762	-2.03621453993	-0.0320159518857
906.531589176	1248.96246366	2531.49405284	376.0	10.2924891575	0.752120543287	0.140583279119	1119.56085384	1320.01314855	2792.04780375	352.473801354	3.22570895769	0.0507186943033
906.531589176	1248.96246366	2531.49405284	376.0	-0.257100380646	-0.124803530406	-0.0233277626928	766.564664629	1410.15801154	2524.98557199	348.262895824	-0.888491172597	-0.0139699869905
906.531589176	1248.96246366	2531.49405284	376.0	5.10823821836	0.168542697194	0.0315033078867	946.735878223	1298.27766915	2660.80879954	415.79525216	-0.0155260923289	-0.000244120948568
906.531589176	1248.96246366	2531.49405284	376.0	5.93687055591	0.305862527911	0.0571705659646	877.376374092	1476.63901409	2681.78557788	327.770189696	2.25856096726	0.035511964894
906.531589176	1248.96246366	2531.49405284	376.0	-14.8969024076	-0.763196727309	-0.14265359389	731.220597203	965.824222954	2154.37985433	457.335034172	-4.76037586899	-0.0748486771854
906.531589176	1248.96246366	2531.49405284	376.0	-13.3983290433	-0.590334295813	-0.11034285903	787.863048323	984.105386049	2192.31614993	420.347715554	-3.9981549447	-0.0628640714575
906.531589176	1248.96246366	2531.49405284	376.0	-3.43676351386	-0.454220528174	-0.0849010333036	1018.54583217	1074.42061698	2444.49258887	351.526139728	-2.20904037833	-0.0347333392819
906.531589176	1248.96246366	2531.49405284	376.0	5.42650131036	0.425984669641	0.0796233027366	1042.16035949	1265.66759981	2668.86561078	361.037651484	0.72109516001	0.011337974214
906.531589176	1248.96246366	2531.49405284	376.0	9.7451654282	0.402840273941	0.0752972474657	997.630460775	1328.21389989	2778.19233609	452.347975422	1.53174154772	0.0240839865994
906.531589176	1248.96246366	2531.49405284	376.0	-9.10408922428	-0.294573734376	-0.0550605110982	764.433244494	1210.74448119	2301.02457556	325.846849877	-2.69667119936	-0.042400490556
906.531589176	1248.96246366	2531.49405284	376.0	-10.8470755773	-0.423603262599	-0.079178179925	726.917036273	1147.01643174	2256.90097969	382.96751168	-3.09099332523	-0.0486005239816
906.531589176	1248.96246366	2531.49405284	376.0	-5.44468073983	-0.28035521178	-0.0524028433233	823.67311381	1141.41091263	2393.66228371	428.578257267	-2.30606648449	-0.0362589069889
906.531589176	1248.96246366	2531.49405284	376.0	-0.297527524602	-0.322993520581	-0.0603726206693	712.874413747	1367.98042545	2523.96216124	443.107322044	-1.55419512231	-0.0244370302249
906.531589176	1248.96246366	2531.49405284	376.0	-13.7348094711	-0.586678812473	-0.109659591116	697.541740607	1076.45115416	2183.79816791	409.805273138	-3.88443682837	-0.0610760507606
906.531589176	1248.96246366	2531.49405284	376.0	12.8229889164	0.62068533112	0.116015949742	980.249008875	1550.81326767	2856.10725465	325.044978102	5.80116373103	0.0912132662112
906.531589176	1248.96246366	2531.49405284	376.0	-3.26976331611	-0.326030575752	-0.0609402945331	1130.04054297	988.84999463	2448.72018895	329.829651345	-2.19459576827	-0.0345062227715
906.531589176	1248.96246366	2531.49405284	376.0	-13.9643266434	-0.408138722415	-0.0762876116664	796.330923987	1053.05031407	2177.98795434	328.60671628	-3.62715151311	-0.0570306841684
906.531589176	1248.96246366	2531.49405284	376.0	-13.8194491268	-0.614759541668	-0.114908325545	810.823940911	952.866040609	2181.65552006	417.965538536	-4.13955349833	-0.0650873191561
906.531589176	1248.96246366	2531.49405284	376.0	17.379960336	0.841544379165	0.157298014797	1085.45151878	1548.33790203	2971.46671513	337.677294319	7.72142290759	0.12140602056
906.531589176	1248.96246366	2531.49405284	376.0	-7.62505083152	-0.447855706434	-0.083711346997	697.175561905	1190.34834017	2338.46634451	450.942442437	-2.69305182513	-0.0423435821562
906.531589176	1248.96246366	2531.49405284	376.0	2.14133475745	-0.34295114533	-0.0641030178187	1118.64169559	1062.79807507	2585.70181487	404.262044209	-1.11781933114	-0.0175757756468
906.531589176	1248.96246366	2531.49405284	376.0	-14.8120358032	-0.413012844265	-0.0771986624795	750.390670182	1100.79884082	2156.52824737	305.338736375	-3.70558692921	-0.0582639454278
906.531589176	1248.96246366	2531.49405284	376.0	-6.20494419594	-0.144036215433	-0.0269226570903	907.083157147	1156.12685444	2374.41625953	311.206247943	-2.33544947624	-0.0367209037145
906.531589176	1248.96246366	2531.49405284	376.0	-5.62562046632	-0.474854275452	-0.0887578084957	1007.54382178	947.831961469	2389.0818053	433.70602205	-2.64148554809	-0.0415327916366
906.531589176	1248.96246366	2531.49405284	376.0	9.87230537584	0.746312992795	0.139497755663	1089.47754993	1377.35958411	2781.4108763	314.573742267	3.80736501304	0.0598642297647
906.531589176	1248.96246366	2531.49405284	376.0	-7.47024367254	-0.360965658832	-0.0674702166041	824.351910906	1075.30771407	2342.38527853	442.725653554	-2.72712787288	-0.0428793690704
906.531589176	1248.96246366	2531.49405284	376.0	-7.45584232911	-0.276600065466	-0.0517009468161	767.353355112	1236.72417002	2342.74984768	338.672322549	-2.45235866029	-0.0385590984322
906.531589176	1248.96246366	2531.49405284	376.0	-8.94182923525	-0.416393180325	-0.0778305009953	858.407031531	1013.17140599	2305.13217753	433.553740013	-3.02422884958	-0.0475507680751
906.531589176	1248.96246366	2531.49405284	376.0	-6.23820659863	-0.169690046343	-0.0317177656716	932.601806574	1112.8129658	2373.57422379	328.159451413	-2.33931461698	-0.0367816763676
906.531589176	1248.96246366	2531.49405284	376.0	7.10731019091	0.236324088469	0.0441727268166	1096.76279666	1166.02412844	2711.41518763	448.628262538	-0.00247460800036	-3.89089308233e-05
906.531589176	1248.96246366	2531.49405284	376.0	-0.662783852551	-0.386249072403	-0.0721960882997	1079.64560652	1023.60148057	2514.71571902	411.46863194	-1.9299606146	-0.0303452926824
906.531589176	1248.96246366	2531.49405284	376.0	4.00850434477	-0.095893013755	-0.0179239278047	777.846039823	1416.98157051	2632.96910193	438.141491602	-0.279012209851	-0.00438698443162
906.531589176	1248.96246366	2531.49405284	376.0	-7.02729155014	-0.438243770259	-0.0819147234129	1039.11255588	992.695450188	2353.59858517	321.7905791	-2.73027176347	-0.0429288013124
906.531589176	1248.96246366	2531.49405284	376.0	-4.41955042273	-0.146403625854	-0.0273651637111	938.830222083	1137.41333197	2419.61339672	343.369842665	-2.08791694231	-0.0328288827408
906.531589176	1248.96246366	2531.49405284	376.0	17.3087752805	0.875113972806	0.163572705197	1121.17590772	1472.84284414	2969.66466968	375.645917812	6.77245862316	0.106485198477
906.531589176	1248.96246366	2531.49405284	376.0	2.54983004065	-0.0403044507577	-0.00753354219771	875.99624447	1306.24630536	2596.04284867	413.800298846	-0.908757392984	-0.0142886382545
906.531589176	1248.96246366	2531.49405284	376.0	-2.01331606127	-0.154066146288	-0.0287974105211	827.956634656	1303.32916215	2480.52707648	349.24127967	-1.73463544163	-0.027274142164
906.531589176	1248.96246366	2531.49405284	376.0	8.70955576905	0.0337623246521	0.00631071488823	760.162360083	1541.26706085	2751.97593916	450.546518226	2.07017389918	0.0325499040751
906.531589176	1248.96246366	2531.49405284	376.0	-2.54651664873	-0.410380031724	-0.0767065479859	1009.35734636	1093.21350998	2467.02913532	364.458278973	-2.03171644849	-0.0319452271776
906.531589176	1248.96246366	2531.49405284	376.0	9.39315096817	0.238511869817	0.0445816579097	847.745483397	1500.86151919	2769.28111097	420.674108381	2.59127674626	0.0407433450669
906.531589176	1248.96246366	2531.49405284	376.0	-5.05560768156	-0.295733985728	-0.0552773805099	939.845513889	1041.22648394	2403.51164504	422.439647213	-2.29606801297	-0.0361016983171
906.531589176	1248.96246366	2531.49405284	376.0	-5.67021886483	-0.294833257928	-0.0551090201735	758.212755291	1243.46611236	2387.95279949	386.273931842	-2.22352584963	-0.0349610982646
906.531589176	1248.96246366	2531.49405284	376.0	15.4821306076	0.708032923238	0.132342602474	1021.66736569	1548.30565861	2923.42326842	353.450244118	6.60060438914	0.10378308788
906.531589176	1248.96246366	2531.49405284	376.0	3.11106177809	0.144731131424	0.0270525479297	1028.49980998	1202.19466155	2610.25039673	379.555925198	-0.629375751087	-0.00989584514287
906.531589176	1248.96246366	2531.49405284	376.0	-8.98832376199	-0.230229223944	-0.0430334998026	820.683464321	1174.85452449	2303.95517135	308.417182544	-2.70388956111	-0.0425139868099
906.531589176	1248.96246366	2531.49405284	376.0	0.492488065548	-0.0935913976838	-0.0174937191932	961.680956755	1195.62887439	2543.96135893	386.65152778	-1.47302826731	-0.0231608218131
906.531589176	1248.96246366	2531.49405284	376.0	18.6123981782	0.826818155346	0.154545449597	1096.86083842	1481.93552264	3002.66580581	423.869444742	6.66719243326	0.104830069705
906.531589176	1248.96246366	2531.49405284	376.0	5.45242892179	0.273757277755	0.051169584627	872.046744	1462.87714646	2669.52196673	334.598076265	1.88412057978	0.0296245374179
906.531589176	1248.96246366	2531.49405284	376.0	-18.0712409202	-0.657101648217	-0.122822737985	734.405032493	995.143426645	2074.02166367	344.473204528	-4.75501057537	-0.0747643172228
906.531589176	1248.96246366	2531.49405284	376.0	-3.37718622428	-0.119611961711	-0.0223573760207	1000.88974596	1132.15150825	2446.00078441	312.959530209	-2.00526030182	-0.0315292500287
906.531589176	1248.96246366	2531.49405284	376.0	8.01555173299	0.63246894512	0.118218494415	1108.79459714	1262.12866882	2734.40726826	363.484002306	1.81827071802	0.0285891622331
906.531589176	1248.96246366	2531.49405284	376.0	4.8719788529	0.152510949754	0.0285067195802	818.301207725	1489.19444374	2654.82790775	347.332256287	1.58380380427	0.0249025755389
906.531589176	1248.96246366	2531.49405284	376.0	-5.67060788791	-0.336710907878	-0.062936618295	699.373725556	1365.83311809	2387.94295139	322.736107748	-2.19948279342	-0.0345830627896
906.531589176	1248.96246366	2531.49405284	376.0	0.737573396728	0.125387832471	0.023436978032	965.731581668	1252.51955918	2550.16567951	331.914538661	-0.875033636913	-0.0137583905175
906.531589176	1248.96246366	2531.49405284	376.0	19.6988924323	0.86638582865	0.161941276383	1099.68645173	1547.61253632	3030.17034323	382.871355185	8.11173397932	0.127542987096
906.531589176	1248.96246366	2531.49405284	376.0	6.6796745292	0.542919538055	0.101480287487	1064.70328063	1283.74764669	2700.58961629	352.138688969	1.45340848433	0.0228523346593
906.531589176	1248.96246366	2531.49405284	376.0	20.6856738534	0.869734527455	0.162567201393	1099.28771834	1559.82071158	3055.15065622	396.042226299	8.42357988794	0.132446224653
906.531589176	1248.96246366	2531.49405284	376.0	11.2565957519	0.26798104124	0.0500899142504	838.210730276	1557.51802433	2816.45410485	420.725350245	3.70932029428	0.0583226461364
906.531589176	1248.96246366	2531.49405284	376.0	-5.32716165824	-0.361332325987	-0.067538752521	728.970141114	1225.81744244	2396.63727227	441.849688723	-2.27289200934	-0.0357372957443
906.531589176	1248.96246366	2531.49405284	376.0	-3.19775162718	-0.253005329865	-0.0472907158626	817.806700949	1184.55563018	2450.54316057	448.180829435	-1.99602784133	-0.0313840855555
906.531589176	1248.96246366	2531.49405284	376.0	0.921899047378	0.0830795343339	0.0155288849222	813.655436666	1440.63317351	2554.83187239	300.543262219	0.257570838342	0.00404985594878
906.531589176	1248.96246366	2531.49405284	376.0	10.1143878912	0.284367235024	0.0531527542102	885.326113037	1455.04328794	2787.53918078	447.169779806	2.30129735258	0.0361839206381
906.531589176	1248.96246366	2531.49405284	376.0	1.54992638191	-0.338108524322	-0.0631978550134	1115.43272203	1124.26946686	2570.73034702	331.028158117	-0.6558891827	-0.0103127229984
906.531589176	1248.96246366	2531.49405284	376.0	5.35115347977	0.154560431973	0.0288898003689	894.191104096	1361.38653923	2666.95818493	411.380541605	0.364322545387	0.0057283419086
906.531589176	1248.96246366	2531.49405284	376.0	-15.9401546232	-0.47467463003	-0.0887242299121	727.262603325	1089.56354997	2127.96998654	311.143833238	-3.95533823019	-0.062190852676
906.531589176	1248.96246366	2531.49405284	376.0	11.6796815622	0.604607030944	0.113010659989	994.757302949	1480.32162089	2827.16449697	352.085573129	4.53886040385	0.0713657296202
906.531589176	1248.96246366	2531.49405284	376.0	-11.4050640193	-0.365346105362	-0.0682889916565	813.904532979	1069.57587454	2242.77553546	359.295127946	-3.19460672167	-0.0502296654351
906.531589176	1248.96246366	2531.49405284	376.0	-7.20193578091	-0.191206597673	-0.0357395509669	860.637966917	1164.12785717	2349.17747685	324.411652767	-2.45005971424	-0.0385229514817
906.531589176	1248.96246366	2531.49405284	376.0	2.60890021598	-0.235495745842	-0.0440178964191	711.599328272	1450.51527235	2597.53820665	435.42360602	-0.627010588267	-0.00985865704823
906.531589176	1248.96246366	2531.49405284	376.0	7.04188688454	0.342877215929	0.0640891992391	1096.1776052	1185.75941228	2709.75900052	427.821983043	0.282159189682	0.00443646524657
906.531589176	1248.96246366	2531.49405284	376.0	-9.94718500492	-0.365570785118	-0.0683309878726	876.099117906	1021.37282335	2279.68165601	382.209714755	-3.02658592872	-0.0475878290679
906.531589176	1248.96246366	2531.49405284	376.0	-2.194636485	-0.103772268152	-0.0193966856359	937.700576741	1190.72986161	2475.93696074	347.50652239	-1.80244643058	-0.028340352682
906.531589176	1248.96246366	2531.49405284	376.0	-4.15194300181	-0.458720282611	-0.0857421088992	1020.78708166	975.541295816	2426.38786267	430.05948519	-2.40147050815	-0.0377589702539
906.531589176	1248.96246366	2531.49405284	376.0	0.844924664918	0.179573903737	0.0335652156518	1049.71275566	1181.9594915	2552.88327048	321.211023324	-0.903846633862	-0.0142114250607
906.531589176	1248.96246366	2531.49405284	376.0	3.2410588568	0.413700255877	0.0773271506313	985.235284831	1332.91587567	2613.54126504	295.390104539	0.870170256305	0.0136819222689
906.531589176	1248.96246366	2531.49405284	376.0	-13.1014545246	-0.361622454967	-0.0675929822368	866.892892264	1014.66311952	2199.83151071	318.275498931	-3.47144396339	-0.0545824522545
906.531589176	1248.96246366	2531.49405284	376.0	-5.79310513106	-0.239998177095	-0.0448594723542	847.289644806	1144.99054902	2384.84194097	392.56174714	-2.29061564857	-0.0360159693171
906.531589176	1248.96246366	2531.49405284	376.0	-10.1426802173	-0.443247813021	-0.0828500585085	956.747094696	1020.28696441	2274.73270634	297.698647226	-3.06075265246	-0.0481250417053
906.531589176	1248.96246366	2531.49405284	376.0	16.5510768991	0.654794155102	0.12239143086	1026.67386938	1461.08077845	2950.48358022	462.728932394	5.00212532378	0.0786497692419
906.531589176	1248.96246366	2531.49405284	376.0	-15.881816843	-0.437463255986	-0.0817688328947	733.648993728	1102.81539887	2129.44680397	292.982411374	-3.89623662386	-0.0612615821362
906.531589176	1248.96246366	2531.49405284	376.0	-7.45597675552	-0.451034024517	-0.0843054251434	1028.21542882	960.016735133	2342.74644469	354.514280733	-2.79428874154	-0.0439353575714
906.531589176	1248.96246366	2531.49405284	376.0	-6.38141709092	-0.502915262292	-0.0940028527648	983.892798498	940.750669536	2369.94885869	445.305390657	-2.79634245534	-0.0439676486689
906.531589176	1248.96246366	2531.49405284	376.0	-6.99236543374	-0.300187345114	-0.0561097841335	796.015056098	1157.76317322	2354.48273773	400.704508408	-2.47739288468	-0.0389527183125
906.531589176	1248.96246366	2531.49405284	376.0	0.862020096233	-0.105334171005	-0.0196886300943	1008.33316732	1162.17821523	2553.31604031	382.804657759	-1.42783877556	-0.0224502952133
906.531589176	1248.96246366	2531.49405284	376.0	14.7190167594	0.750080351942	0.140201934942	1092.69320904	1388.8622373	2904.10508673	422.549640393	4.47611293499	0.0703791341979
906.531589176	1248.96246366	2531.49405284	376.0	6.63022076829	0.474440625962	0.088680490834	967.047785249	1412.66422954	2699.33769727	319.625682482	2.38961633403	0.0375725838684
906.531589176	1248.96246366	2531.49405284	376.0	-10.2272793907	-0.445406109005	-0.0832534783187	708.067679663	1163.64578586	2272.59108329	400.877617772	-3.01608731318	-0.0474227564965
906.531589176	1248.96246366	2531.49405284	376.0	-11.7459860705	-0.530720727621	-0.099200136004	957.467852507	946.739067114	2234.14511401	329.938194392	-3.44094885076	-0.0541029693516
906.531589176	1248.96246366	2531.49405284	376.0	12.6103814187	0.37445007656	0.0699906685159	883.571354154	1543.85092366	2850.72510849	423.302830672	4.20752454636	0.0661560463265
906.531589176	1248.96246366	2531.49405284	376.0	-11.4116794217	-0.490799442627	-0.0917382135751	857.660840481	973.71653153	2242.60806695	411.230694936	-3.48241901254	-0.0547550159204
906.531589176	1248.96246366	2531.49405284	376.0	0.745174787024	-0.104877420787	-0.0196032562218	877.527284336	1275.3235665	2550.35810825	397.507257414	-1.37412090534	-0.0216056746123
906.531589176	1248.96246366	2531.49405284	376.0	-18.2180394181	-0.726442438269	-0.135783633321	691.583473733	1013.37727415	2070.30546842	365.344720539	-4.91225807486	-0.0772367621834
906.531589176	1248.96246366	2531.49405284	376.0	-10.5693027855	-0.503105359248	-0.0940383849061	742.114904793	1074.36877671	2263.9327814	447.449099892	-3.36388031187	-0.0528911998722
906.531589176	1248.96246366	2531.49405284	376.0	-5.16062934443	-0.249742114112	-0.046680768993	819.908999326	1177.44684636	2400.85302789	403.497182204	-2.20007322444	-0.0345923462962
906.531589176	1248.96246366	2531.49405284	376.0	-0.463700968387	-0.334983665544	-0.0626137692605	708.3571181	1358.02737811	2519.7554904	453.370994183	-1.58780611413	-0.0249655049391
906.531589176	1248.96246366	2531.49405284	376.0	3.53489008505	-0.161893695026	-0.0302605037432	745.703108118	1434.1447456	2620.97958511	441.131731392	-0.421429053149	-0.00662624297404
906.531589176	1248.96246366	2531.49405284	376.0	13.0385092725	0.650968372363	0.121676331283	1032.09501587	1434.99083607	2861.56313965	394.477287714	4.32429502657	0.0679920601662
906.531589176	1248.96246366	2531.49405284	376.0	-0.590800853258	0.1739164212	0.0325077422803	1016.81006415	1206.40505195	2516.53796437	293.322848265	-1.10944143602	-0.0174440477362
906.531589176	1248.96246366	2531.49405284	376.0	4.48170612011	-0.0246375892491	-0.00460515686899	913.617069313	1273.93825123	2644.94817673	457.392856188	-0.783229864501	-0.0123149349764
906.531589176	1248.96246366	2531.49405284	376.0	-12.8408712502	-0.491109467003	-0.0917961620566	889.434872694	963.209830652	2206.4281608	353.783457457	-3.58370216194	-0.0563475182695
906.531589176	1248.96246366	2531.49405284	376.0	1.2932182539	-0.344290657254	-0.0643533938793	1111.84396333	988.857656822	2564.23179602	463.530175875	-1.76052461177	-0.0276812045876
906.531589176	1248.96246366	2531.49405284	376.0	9.28459272627	0.617567825118	0.11543323834	1098.95018439	1273.79529302	2766.53296553	393.787488114	1.98859416877	0.0312672039114
906.531589176	1248.96246366	2531.49405284	376.0	12.6335887841	0.769775530912	0.143883276806	1094.09893149	1399.36035642	2851.31260156	357.853313656	4.54373139965	0.0714423176046
906.531589176	1248.96246366	2531.49405284	376.0	-1.45686275487	-0.272246917169	-0.0508872742372	730.389956698	1386.49588785	2494.61365884	377.727814286	-1.59373735341	-0.0250587634184
906.531589176	1248.96246366	2531.49405284	376.0	1.93810586701	0.0239439986989	0.00447551377549	746.659042734	1547.41804331	2580.5570876	286.480001554	1.39945265796	0.0220039726095
906.531589176	1248.96246366	2531.49405284	376.0	2.41017723393	-0.349445772035	-0.0653169667354	1099.41241737	1134.59736582	2592.50754617	358.497762987	-0.718665061035	-0.0112997651106
906.531589176	1248.96246366	2531.49405284	376.0	6.71414518154	0.290066648137	0.0542180650723	973.060564695	1310.57614479	2701.4622388	417.825529314	0.655653537904	0.0103090178916
906.531589176	1248.96246366	2531.49405284	376.0	1.37776382183	-0.092329188039	-0.0172577921568	830.112463876	1339.46534795	2566.37206205	396.794250218	-1.03947880751	-0.0163440064074
906.531589176	1248.96246366	2531.49405284	376.0	1.66642680383	0.0822435982718	0.015372635191	1041.63879448	1175.34093775	2573.67954827	356.699816036	-0.974563238706	-0.0153233213633
906.531589176	1248.96246366	2531.49405284	376.0	17.5868259319	0.702076536677	0.131229259192	1018.26952684	1557.68501069	2976.70350538	400.748967852	6.90035881348	0.108496207759
906.531589176	1248.96246366	2531.49405284	376.0	-9.5188124331	-0.415326351618	-0.0776310937603	1058.36502081	950.150672149	2290.52588219	282.010189236	-3.14398558976	-0.0494337356881
906.531589176	1248.96246366	2531.49405284	376.0	0.574189116278	-0.11185079648	-0.0209066909308	930.363226171	1205.89560061	2546.02961617	409.770789384	-1.4674231342	-0.0230726907893
906.531589176	1248.96246366	2531.49405284	376.0	2.05335641864	-0.0239502671678	-0.00447668545192	790.154945121	1428.65293394	2583.47464846	364.66676939	-0.107618782582	-0.00169211922298
906.531589176	1248.96246366	2531.49405284	376.0	-2.35404281051	-0.24239991446	-0.0453083952261	811.458380609	1211.15407279	2471.90159909	449.289145683	-1.87039343648	-0.0294087018314
906.531589176	1248.96246366	2531.49405284	376.0	2.74212818335	-0.0903652398185	-0.0168906990315	987.013082063	1185.38340186	2600.91086472	428.514380795	-1.20471129603	-0.01894200151
906.531589176	1248.96246366	2531.49405284	376.0	3.15304281676	-0.060676510378	-0.011341403809	743.583065543	1496.19323657	2611.31314422	371.536842115	0.567380284617	0.00892107365749
906.531589176	1248.96246366	2531.49405284	376.0	3.92265773095	0.0877642855511	0.0164045393554	955.843312032	1261.85059003	2630.79590001	413.101997946	-0.546639971159	-0.00859496809998
906.531589176	1248.96246366	2531.49405284	376.0	9.29671913286	0.509549613801	0.0952429184675	1122.75546403	1201.67873958	2766.83994479	442.405741174	1.06887431585	0.0168061999347
906.531589176	1248.96246366	2531.49405284	376.0	7.77865571106	0.141525652507	0.0264533929919	790.472973425	1556.53148829	2728.41025955	381.405797837	2.73180035103	0.0429528357081
906.531589176	1248.96246366	2531.49405284	376.0	12.2394100902	0.773200972243	0.144523546214	1084.97588625	1425.40986742	2841.33399137	330.948237705	4.87114739737	0.0765903678832
906.531589176	1248.96246366	2531.49405284	376.0	-8.88393822398	-0.503613415461	-0.0941333486842	967.508300543	1012.09873612	2306.59768504	326.990648379	-2.93131319147	-0.0460898300546
906.531589176	1248.96246366	2531.49405284	376.0	-11.2012014447	-0.558499845526	-0.104392494491	684.736634563	1114.91813863	2247.93630442	448.281531224	-3.45782824193	-0.0543683685839
906.531589176	1248.96246366	2531.49405284	376.0	3.66573682894	0.119786541287	0.0223900077171	857.925701445	1395.23436955	2624.29196265	371.131891656	0.326268464481	0.00513000730316
906.531589176	1248.96246366	2531.49405284	376.0	2.12924998453	0.336897062071	0.0629714134713	956.686702885	1337.46910998	2585.39588956	291.240076698	0.45360571248	0.00713216529057
906.531589176	1248.96246366	2531.49405284	376.0	8.79750749862	0.718665986633	0.134330090959	1102.02682187	1324.98171366	2754.20243196	327.193896425	2.92234842394	0.0459488745902
906.531589176	1248.96246366	2531.49405284	376.0	-0.506031019951	-0.27060447308	-0.0505802753421	746.756289557	1347.62183473	2518.68390766	424.305783371	-1.56787046732	-0.0246520513729
906.531589176	1248.96246366	2531.49405284	376.0	2.40469841339	0.282126745477	0.0527339711171	977.300687726	1290.09954283	2592.36885016	324.968619606	-0.0156040891108	-0.000245347313064
906.531589176	1248.96246366	2531.49405284	376.0	0.28775854246	-0.114313228245	-0.0213669585505	920.279433796	1212.65320044	2538.77864322	405.84600899	-1.4970734978	-0.0235388914748
906.531589176	1248.96246366	2531.49405284	376.0	10.1043689177	0.51972310844	0.0971445062504	1023.017711	1347.77643175	2787.28555106	416.491408318	2.29098341605	0.0360217518247
906.531589176	1248.96246366	2531.49405284	376.0	-18.4163290103	-0.744895843269	-0.139232867901	704.156247921	993.362868519	2065.28577919	367.766662748	-5.03176214863	-0.0791157570539
906.531589176	1248.96246366	2531.49405284	376.0	-0.143048136236	-0.306489509575	-0.057287758799	720.590477659	1374.83447756	2527.87279777	432.447842555	-1.525027318	-0.0239784169497
906.531589176	1248.96246366	2531.49405284	376.0	-3.79026265489	-0.265144204914	-0.0495596644699	756.219607231	1307.5070327	2435.54377914	371.817139212	-1.95267325719	-0.0307024097042
906.531589176	1248.96246366	2531.49405284	376.0	9.05184818318	0.332418909259	0.0621343755625	969.283363404	1337.23732475	2760.64105126	454.120363113	1.24089989716	0.0195110046724
906.531589176	1248.96246366	2531.49405284	376.0	-8.59104799262	-0.471770871766	-0.0881814713582	1011.07766544	962.516660485	2314.01218383	340.4178579	-2.94877479482	-0.0463643835663
906.531589176	1248.96246366	2531.49405284	376.0	4.74983995982	0.0769127634067	0.0143762174592	914.927854067	1305.24726854	2651.73596894	431.560846333	-0.322343307278	-0.00506829099494
906.531589176	1248.96246366	2531.49405284	376.0	-2.6704127661	-0.200261627777	-0.0374320799582	813.772169615	1264.66112602	2463.89271248	385.459416845	-1.82822138157	-0.028745619207
906.531589176	1248.96246366	2531.49405284	376.0	-0.66207729242	-0.192007713307	-0.0358892922068	885.723785421	1163.35655754	2514.73360555	465.653262593	-1.69269762045	-0.0266147424599
906.531589176	1248.96246366	2531.49405284	376.0	-4.03835630928	-0.345992795854	-0.0646715506269	1112.14988098	963.721543884	2429.26330303	353.391878172	-2.35858302105	-0.0370846386958
906.531589176	1248.96246366	2531.49405284	376.0	19.1503362903	0.797285724515	0.149025369068	1090.03742167	1460.83870399	3016.28367712	465.407551464	6.16584567381	0.0969472590222
906.531589176	1248.96246366	2531.49405284	376.0	16.8693138821	0.566829292411	0.105949400451	968.747315273	1524.8787885	2958.53973051	464.913626736	5.41228122611	0.0850987614169
906.531589176	1248.96246366	2531.49405284	376.0	6.9894049396	0.0745451707827	0.0139336767818	815.883950627	1449.03828195	2708.43042321	443.50819063	0.982632641637	0.0154501987679
906.531589176	1248.96246366	2531.49405284	376.0	2.52823634105	0.138285586239	0.0258477731288	986.697381262	1239.63915252	2595.49620545	369.159671667	-0.637643432456	-0.010025840133
906.531589176	1248.96246366	2531.49405284	376.0	-18.1453373459	-0.648953292015	-0.121299680751	756.286100616	976.614350466	2072.14591706	339.245465975	-4.77345175258	-0.0750542728393
906.531589176	1248.96246366	2531.49405284	376.0	4.80442281228	0.183523883044	0.0343035295408	906.350001387	1355.03747288	2653.1177306	391.73025633	0.370709283597	0.00582876232071
906.531589176	1248.96246366	2531.49405284	376.0	-9.06964234946	-0.498806074282	-0.0932347802397	696.770577005	1142.26766211	2301.89659615	462.858357034	-3.05143835011	-0.0479785904105
906.531589176	1248.96246366	2531.49405284	376.0	-6.37692192397	-0.51517510091	-0.0962944113851	966.111705546	994.564510352	2370.06265358	409.386437678	-2.65978445389	-0.0418205102812
906.531589176	1248.96246366	2531.49405284	376.0	-16.6030917852	-0.438247793998	-0.0819154755137	826.273623673	996.523145182	2111.18777171	288.391002851	-4.14287338517	-0.0651395186347
906.531589176	1248.96246366	2531.49405284	376.0	-1.56687704128	-0.234835527824	-0.0438944911821	744.028201733	1386.20908174	2491.82865372	361.591370249	-1.52482911756	-0.0239753005906
906.531589176	1248.96246366	2531.49405284	376.0	-8.05713512075	-0.215022334961	-0.0401910906469	870.552783325	1125.85272943	2327.52815642	331.122643671	-2.58257361292	-0.0406065033478
906.531589176	1248.96246366	2531.49405284	376.0	3.47397854921	0.489675376435	0.0915281077448	1041.80811866	1282.57273393	2619.43761321	295.056760616	0.794284629803	0.0124887520409
906.531589176	1248.96246366	2531.49405284	376.0	-1.60852316366	-0.373979182956	-0.0699026510197	1092.0997379	1090.32446418	2490.77438461	308.350182531	-1.59924206058	-0.025145315418
906.531589176	1248.96246366	2531.49405284	376.0	-9.57324815244	-0.464415474608	-0.0868066307678	850.403426813	995.292264371	2289.14784519	443.452154009	-3.21714192544	-0.0505839925384
906.531589176	1248.96246366	2531.49405284	376.0	7.06605154786	0.319420698888	0.0597048035305	855.898709664	1547.6249813	2710.37072754	306.84703658	3.40923320137	0.0536042956191
906.531589176	1248.96246366	2531.49405284	376.0	12.8422849086	0.748518632757	0.139910024814	1052.2036766	1493.57390874	2856.59573154	310.818146206	5.74699048987	0.0903614856898
906.531589176	1248.96246366	2531.49405284	376.0	12.516623701	0.529603011453	0.0989912170941	1007.8733955	1386.43488374	2848.35163744	454.043358201	2.96803745119	0.0466672555219
906.531589176	1248.96246366	2531.49405284	376.0	5.22442664275	-0.174543901678	-0.0326250283511	687.410343046	1545.87334629	2663.75010259	430.466413258	0.90346173981	0.0142053732675
906.531589176	1248.96246366	2531.49405284	376.0	-2.11808538431	-0.225013110699	-0.0420585253643	804.172853099	1251.49258998	2477.8748473	422.209404219	-1.78704256728	-0.0280981535736
906.531589176	1248.96246366	2531.49405284	376.0	-14.9245979131	-0.453706354036	-0.0848049259881	683.998298382	1181.00603294	2153.67874426	288.674412933	-3.64597718951	-0.0573266853697
906.531589176	1248.96246366	2531.49405284	376.0	13.8040411881	0.763619716288	0.14273265725	1061.5272911	1488.89463547	2880.94253456	330.520607997	5.88584026165	0.092544658202
906.531589176	1248.96246366	2531.49405284	376.0	6.66683536011	0.228215683353	0.0426571370753	942.636215434	1327.40718511	2700.26459349	430.221192948	0.529730643872	0.00832909817408
906.531589176	1248.96246366	2531.49405284	376.0	-2.39372139496	-0.230402344963	-0.0430658588717	890.4801726	1119.09572827	2470.89713808	461.32123721	-1.94060426666	-0.0305126457021
906.531589176	1248.96246366	2531.49405284	376.0	16.1240606013	0.855273906471	0.159864281583	1120.37656744	1441.24347576	2939.67368803	378.053644834	6.04413363289	0.0950335476869
906.531589176	1248.96246366	2531.49405284	376.0	6.28559944638	0.266762345912	0.0498621207311	1083.83220977	1181.38654022	2690.61362901	425.394879015	-0.000420925996863	-6.61833328401e-06
906.531589176	1248.96246366	2531.49405284	376.0	8.94711531674	0.61146124564	0.114291821615	1124.35423911	1233.20236596	2757.98974498	400.433139911	1.60960493532	0.0253082536999
906.531589176	1248.96246366	2531.49405284	376.0	19.3083218568	0.762372777972	0.142499584668	1065.84756277	1488.26504854	3020.28307234	466.17046104	6.34831068631	0.0998162057595
906.531589176	1248.96246366	2531.49405284	376.0	-15.321533699	-0.431632435373	-0.0806789598829	843.98752434	991.495289386	2143.63033844	308.147524715	-3.91739689083	-0.0615942907363
906.531589176	1248.96246366	2531.49405284	376.0	8.20184458823	0.42622083246	0.0796674453196	981.527190982	1361.72994895	2739.12326081	395.86612088	1.79914479286	0.0282884401393
906.531589176	1248.96246366	2531.49405284	376.0	9.98678443083	0.295442999168	0.0552229904987	861.274438464	1518.60985578	2784.30890677	404.424612529	3.18138704299	0.050021808852
906.531589176	1248.96246366	2531.49405284	376.0	1.34238493328	-0.118003993837	-0.0220568212779	895.901564947	1245.68554866	2565.47644759	423.889333976	-1.37547611658	-0.021626982965
906.531589176	1248.96246366	2531.49405284	376.0	12.4235655778	0.74103074498	0.138510419622	1051.24097465	1484.35490695	2845.99587659	310.399994984	5.5157691702	0.086725930349
906.531589176	1248.96246366	2531.49405284	376.0	15.4045782994	0.807768099273	0.150984691453	1091.13661567	1462.9251157	2921.46003635	367.398304978	5.96314747432	0.0937601804138
906.531589176	1248.96246366	2531.49405284	376.0	10.4968541575	0.35305128343	0.065990894099	918.706824259	1436.21910459	2797.22129157	442.295362713	2.45560598571	0.0386101570079
906.531589176	1248.96246366	2531.49405284	376.0	0.140174421586	-0.129033562744	-0.0241184229428	704.261498423	1525.22590166	2535.04255998	305.555159901	0.282873038976	0.00444768929207
906.531589176	1248.96246366	2531.49405284	376.0	6.94538984536	0.533696797122	0.0997564106771	1024.75112111	1343.70463834	2707.31618372	338.860424265	1.97903762932	0.0311169438572
906.531589176	1248.96246366	2531.49405284	376.0	6.00193715878	-0.34575451389	-0.064627011942	1095.03639665	1144.13685503	2683.43273506	444.259483385	-0.401204527236	-0.00630824728359
906.531589176	1248.96246366	2531.49405284	376.0	-7.41145837079	-0.539023556862	-0.100752066703	942.525268947	972.710938623	2343.87342495	428.63721738	-2.88170582828	-0.0453098400673
906.531589176	1248.96246366	2531.49405284	376.0	-19.2854308235	-0.591653767655	-0.110589489281	770.027394779	978.167006203	2043.28451848	295.090117494	-4.84114086836	-0.0761185671125
906.531589176	1248.96246366	2531.49405284	376.0	-4.75507263808	-0.360569842354	-0.0673962322157	686.536543279	1376.63735241	2411.11967179	347.945776108	-2.0610513703	-0.0324064680864
906.531589176	1248.96246366	2531.49405284	376.0	1.4717843457	-0.340635340028	-0.0636701570145	687.448413638	1427.10381237	2568.75218602	454.199960014	-1.24173999474	-0.0195242137537
906.531589176	1248.96246366	2531.49405284	376.0	0.764544458054	-0.1192948197	-0.0222980971401	774.767000333	1403.13528799	2550.84845032	372.946162004	-0.800548894812	-0.0125872467738
906.531589176	1248.96246366	2531.49405284	376.0	-5.2264026274	-0.488725530414	-0.0913505664326	938.796094586	1012.79579376	2399.18798115	447.596092799	-2.50510364348	-0.0393884220673
906.531589176	1248.96246366	2531.49405284	376.0	9.86056178724	0.551704077476	0.103122257472	1091.41043721	1257.36942071	2781.11358806	432.333730133	1.62650607182	0.02557399484
906.531589176	1248.96246366	2531.49405284	376.0	16.1183128794	0.808002163794	0.151028441831	1068.2433451	1548.06486046	2939.52818479	323.219979233	7.34613443957	0.115505258484
906.531589176	1248.96246366	2531.49405284	376.0	-10.7955148387	-0.535932203106	-0.100174243571	944.429661305	967.786158056	2258.20623672	345.99041736	-3.27302026637	-0.0514625828045
906.531589176	1248.96246366	2531.49405284	376.0	6.71206356664	0.36574178012	0.0683629495552	1085.33474496	1201.27648729	2701.40954285	414.798310604	0.35713687157	0.00561535961588
906.531589176	1248.96246366	2531.49405284	376.0	-13.7059627998	-0.492153287339	-0.0919912686615	766.505630622	1044.51590929	2184.52841967	373.506879766	-3.73567780317	-0.0587370723769
906.531589176	1248.96246366	2531.49405284	376.0	8.81339102715	0.763336322313	0.142679686414	1099.82830786	1364.24573686	2754.60452254	290.530477817	3.60456094439	0.056675486547
906.531589176	1248.96246366	2531.49405284	376.0	7.87105812219	0.670487628767	0.125324790424	1051.27110306	1388.94293945	2730.74942109	290.535378586	3.26393562051	0.0513197424609
906.531589176	1248.96246366	2531.49405284	376.0	2.69763943801	-0.145529165462	-0.0272017131705	703.482177682	1523.66813104	2599.78463478	372.634326051	0.503425513012	0.00791549548761
906.531589176	1248.96246366	2531.49405284	376.0	0.984331754851	-0.154055811185	-0.0287954787262	1003.66456893	1136.99043602	2556.41235267	415.757347723	-1.45066504234	-0.0228091987789
906.531589176	1248.96246366	2531.49405284	376.0	10.6265122452	0.468498675349	0.0875698458596	997.373994985	1363.67393822	2800.50357835	439.455645137	2.24643330496	0.0353212783798
906.531589176	1248.96246366	2531.49405284	376.0	-12.370400841	-0.522443723858	-0.0976530324967	941.951240275	978.019090166	2218.33809123	298.367760793	-3.47971864351	-0.0547125572879
906.531589176	1248.96246366	2531.49405284	376.0	-13.6352639471	-0.555424074522	-0.103817584023	873.92561862	945.989533757	2186.31815693	366.403004549	-3.83921820017	-0.0603650660405
906.531589176	1248.96246366	2531.49405284	376.0	-1.67072244184	-0.219551359873	-0.0410376373595	810.013181847	1248.29724626	2489.19981358	430.889385475	-1.74102642665	-0.0273746293498
906.531589176	1248.96246366	2531.49405284	376.0	-1.31956691784	-0.215860010081	-0.0403476654357	757.300769379	1376.33428977	2498.08929479	364.45423564	-1.50018296732	-0.023587782505
906.531589176	1248.96246366	2531.49405284	376.0	11.8065178235	0.802589146761	0.150016662946	1089.98106395	1445.04049059	2830.37534938	295.353794844	5.2718862411	0.0828912930991
906.531589176	1248.96246366	2531.49405284	376.0	2.7783438004	-0.223518206409	-0.0417791040016	719.628777824	1443.45006092	2601.82766091	438.748822161	-0.631103913177	-0.00992301750279
906.531589176	1248.96246366	2531.49405284	376.0	-6.62906078535	-0.424917968512	-0.0794239193481	1050.04969	991.579850142	2363.6797733	322.05023315	-2.68237195843	-0.0421756597238
906.531589176	1248.96246366	2531.49405284	376.0	13.6521540612	0.748445732677	0.139896398631	1047.60315627	1512.4589584	2877.09752098	317.035406302	6.12084131325	0.0962396432901
906.531589176	1248.96246366	2531.49405284	376.0	-0.828906925791	-0.180224188434	-0.0336867641933	705.499531822	1485.30315198	2510.51032331	319.707639506	-0.473697443968	-0.00744807301837
906.531589176	1248.96246366	2531.49405284	376.0	-3.04624322365	-0.254842461136	-0.0476341048852	882.267805586	1105.41182897	2454.37858679	466.698952241	-2.05574608516	-0.0323230516535
906.531589176	1248.96246366	2531.49405284	376.0	12.041119791	0.71573463963	0.133782175632	1078.76244899	1382.21216604	2836.31428424	375.339669208	3.93271278294	0.0618351066499
906.531589176	1248.96246366	2531.49405284	376.0	-10.8806228303	-0.458847519647	-0.0857658915229	776.061523201	1059.85656787	2256.05173297	420.133641902	-3.31391498608	-0.0521055815421
906.531589176	1248.96246366	2531.49405284	376.0	-1.51795120844	-0.366808759829	-0.0685623850148	1099.15370182	1077.91632192	2493.06720827	315.997184531	-1.61071139652	-0.0253256508886
906.531589176	1248.96246366	2531.49405284	376.0	-4.44202246424	-0.115304613936	-0.021552264287	925.645093286	1175.42441326	2419.04451833	317.975011777	-2.10376171125	-0.0330780143279
906.531589176	1248.96246366	2531.49405284	376.0	12.2167945958	0.353255029555	0.0660289774869	869.603187815	1560.93107623	2840.76148147	410.227217431	4.31454543567	0.0678387647118
906.531589176	1248.96246366	2531.49405284	376.0	16.4337737871	0.827056045163	0.154589914984	1116.53338693	1415.94230523	2947.51405891	415.038366752	5.50561631741	0.0865662942988
906.531589176	1248.96246366	2531.49405284	376.0	6.67266330063	0.389620154047	0.0728261970181	1030.88371376	1271.1030651	2700.41212746	398.4253486	0.767016485079	0.012060007627
906.531589176	1248.96246366	2531.49405284	376.0	4.17998256546	0.320444076185	0.0598960890066	982.336561296	1302.82993328	2637.31006289	352.143568315	0.431888147578	0.00679069414431
906.531589176	1248.96246366	2531.49405284	376.0	-4.40404498663	-0.123845043415	-0.0231486062457	968.326464628	1134.77820254	2420.00591591	316.901248743	-2.11443541284	-0.0332458398246
906.531589176	1248.96246366	2531.49405284	376.0	-19.4002576952	-0.747848253355	-0.139784720253	708.70489143	984.598818038	2040.37768305	347.073973579	-5.19382673152	-0.0816639423195
906.531589176	1248.96246366	2531.49405284	376.0	15.8873574924	0.845953870941	0.158122218868	1085.09349074	1552.22591466	2933.68156291	296.362157508	7.64881317665	0.120264358123
906.531589176	1248.96246366	2531.49405284	376.0	1.4207145891	-0.338725133148	-0.0633131089996	695.069956786	1411.86427836	2567.45935817	460.525123025	-1.32497271376	-0.0208329043043
906.531589176	1248.96246366	2531.49405284	376.0	7.44411888865	0.506088224962	0.0945959298994	1010.27429354	1354.78874492	2719.94147979	354.878441329	2.02019037829	0.0317639996586
906.531589176	1248.96246366	2531.49405284	376.0	14.0111886342	0.571994129317	0.106914790527	999.644846616	1440.69473062	2886.18645984	445.846882603	4.00689719516	0.0630015282258
906.531589176	1248.96246366	2531.49405284	376.0	-3.16290798179	-0.40489970042	-0.0756821869945	1065.74012571	1044.13341626	2451.42522538	341.551683412	-2.22307940965	-0.0349540787681
906.531589176	1248.96246366	2531.49405284	376.0	7.35539862891	0.543527817115	0.101593984507	996.193174612	1405.45213329	2717.69553169	316.050223784	2.73852753173	0.0430586089895
906.531589176	1248.96246366	2531.49405284	376.0	-0.540509307368	-0.473687001445	-0.0885396264382	997.156907916	1060.44951238	2517.81109186	460.204671571	-1.90538749919	-0.0299589229433
906.531589176	1248.96246366	2531.49405284	376.0	-6.47786849834	-0.256093582255	-0.0478679593001	834.902261903	1143.87687358	2367.50719705	388.728061567	-2.38640081839	-0.0375220254463
906.531589176	1248.96246366	2531.49405284	376.0	-1.63798932654	-0.162091260334	-0.0302974318382	741.679909061	1427.10225787	2490.02845045	321.246283518	-1.05546020431	-0.0165952862312
906.531589176	1248.96246366	2531.49405284	376.0	5.51309268244	0.00646160947864	0.00120777747264	1016.34650276	1190.91931145	2671.05766622	463.791852006	-0.697752512418	-0.0109709514531
906.531589176	1248.96246366	2531.49405284	376.0	5.72009140406	0.614850655114	0.114925356096	1051.77117521	1338.38078405	2676.29782655	286.145867283	2.12972589912	0.0334862562755
906.531589176	1248.96246366	2531.49405284	376.0	4.34371294099	0.304688174373	0.0569510606305	1033.93772626	1236.06620994	2641.45488761	371.450951411	0.0389526687572	0.000612463345238
906.531589176	1248.96246366	2531.49405284	376.0	-0.935097567441	0.110971216478	0.0207422834537	891.725102749	1327.98169822	2507.82211353	288.115312561	-0.823378882404	-0.0129462088428
906.531589176	1248.96246366	2531.49405284	376.0	1.23110307867	0.151457863286	0.028309880988	1011.06737836	1214.37672922	2562.65935406	337.215246478	-0.846684430028	-0.0133126482709
906.531589176	1248.96246366	2531.49405284	376.0	6.25712557046	0.161871324964	0.0302563224233	812.151523995	1514.52300961	2689.89281453	363.218280921	2.09855743317	0.0329961860561
906.531589176	1248.96246366	2531.49405284	376.0	-2.79933136089	-0.34825306389	-0.0650940306337	1116.54831165	1059.10003753	2460.62914592	284.980796732	-1.76899425657	-0.0278143751033
906.531589176	1248.96246366	2531.49405284	376.0	-10.4775730856	-0.279166452764	-0.0521806453765	929.08737632	1026.70761207	2266.25491329	310.459924904	-3.00338911066	-0.0472230992242
906.531589176	1248.96246366	2531.49405284	376.0	-5.56192938042	-0.112422195997	-0.0210134945789	976.51506193	1128.13394798	2390.69414135	286.045131436	-2.31671101751	-0.0364262738602
906.531589176	1248.96246366	2531.49405284	376.0	-11.6206347911	-0.389073967341	-0.0727241060451	863.859070057	1012.31045598	2237.3183742	361.148848156	-3.28949944582	-0.0517216893996
906.531589176	1248.96246366	2531.49405284	376.0	-3.10269147956	-0.308114151121	-0.0575914301161	719.090365596	1361.85715752	2452.94960255	372.002079437	-1.85710852158	-0.0291998195217
906.531589176	1248.96246366	2531.49405284	376.0	-6.18985527985	-0.280013558387	-0.0523389828761	759.412448348	1259.26153438	2374.79823455	356.124251823	-2.27282795649	-0.0357362886241
906.531589176	1248.96246366	2531.49405284	376.0	8.62265380065	0.0329372558139	0.00615649641382	757.3719001	1547.52325099	2749.776021	444.880869908	2.14682685195	0.0337551391817
906.531589176	1248.96246366	2531.49405284	376.0	12.34634705	0.309630074526	0.0578747802852	872.075385638	1508.97683208	2844.04109415	462.988876431	3.31524192662	0.0521264453871
906.531589176	1248.96246366	2531.49405284	376.0	0.440256371527	-0.171660789994	-0.0320861289708	865.224351376	1217.8164206	2542.6391167	459.598344726	-1.52397489872	-0.0239618694768
906.531589176	1248.96246366	2531.49405284	376.0	-19.4047338279	-0.644572232544	-0.12048079113	702.889793906	1026.32105017	2040.26437001	311.053525936	-4.87800289552	-0.0766981587347
906.531589176	1248.96246366	2531.49405284	376.0	6.46278369254	0.390452376414	0.0729817526008	892.393941475	1515.27525287	2695.09903766	287.42984331	3.23391990845	0.0508477973027
906.531589176	1248.96246366	2531.49405284	376.0	-8.16251795895	-0.259828928133	-0.0485661547913	769.315916009	1249.91294489	2324.86039614	305.631535244	-2.56718154977	-0.0403644897762
906.531589176	1248.96246366	2531.49405284	376.0	2.8373454169	-0.401105350546	-0.0749729627188	1065.05370926	1106.04154057	2603.32128332	432.226033494	-1.2944612271	-0.0203531639481
906.531589176	1248.96246366	2531.49405284	376.0	-2.21104832122	-0.0414225482183	-0.00774253237724	921.469555848	1242.01109786	2475.52149608	312.040842375	-1.72200263572	-0.0270755131403
906.531589176	1248.96246366	2531.49405284	376.0	11.6633193338	0.758210670697	0.141721620691	1110.28386136	1348.17917038	2826.75028813	368.287256397	3.73064442788	0.0586579312559
906.531589176	1248.96246366	2531.49405284	376.0	-12.3513964797	-0.360555365037	-0.0673935261751	799.13513395	1084.29332763	2218.81918551	335.390723924	-3.30589689171	-0.051979510876
906.531589176	1248.96246366	2531.49405284	376.0	8.62655871847	-0.00382698265724	-0.000715323861166	747.095150639	1542.22566103	2749.87487376	460.554062092	1.89727110584	0.0298313066956
906.531589176	1248.96246366	2531.49405284	376.0	5.59688114182	0.23725475281	0.0443466827683	1044.58827876	1211.86813617	2673.17876608	416.722351151	-0.088635181971	-0.00139363493665
906.531589176	1248.96246366	2531.49405284	376.0	-8.00225436327	-0.455948169665	-0.0852239569468	1024.21070795	1001.3614443	2328.91745954	303.345307292	-2.8705696939	-0.0451347436148
906.531589176	1248.96246366	2531.49405284	376.0	2.95519140823	-0.361716239905	-0.0676105121318	1100.34012726	1052.01091823	2606.30454758	453.953502088	-1.35170668493	-0.0212532497631
906.531589176	1248.96246366	2531.49405284	376.0	-7.1104691119	-0.322480889386	-0.0602768017544	787.091146092	1150.65040692	2351.49295014	413.751397123	-2.52795717431	-0.039747754313
906.531589176	1248.96246366	2531.49405284	376.0	-14.7604360117	-0.455600464606	-0.085158965347	709.231109713	1134.06769143	2157.83449303	314.535691883	-3.68020185062	-0.057864808972
906.531589176	1248.96246366	2531.49405284	376.0	4.47080982877	0.255609519652	0.0477774803088	847.925985783	1498.8512984	2644.67233776	297.895053577	2.11605158725	0.0332712513718
906.531589176	1248.96246366	2531.49405284	376.0	-11.9832961839	-0.420474281181	-0.0785933235853	928.705100699	992.454403942	2228.13762261	306.978117966	-3.31687487139	-0.0521521206194
906.531589176	1248.96246366	2531.49405284	376.0	-10.4034098145	-0.29428031117	-0.0550056656392	806.106608438	1131.64452469	2268.13235209	330.381218962	-2.93504193497	-0.046148458097
906.531589176	1248.96246366	2531.49405284	376.0	-0.273275343739	0.0735883898395	0.0137548392223	892.707282022	1316.75204581	2524.57610376	315.116775932	-0.886215714499	-0.0139342093475
906.531589176	1248.96246366	2531.49405284	376.0	-12.9784679581	-0.330634660743	-0.0618008711669	809.714890021	1086.54147978	2202.94490833	306.688538531	-3.3795781624	-0.0531380214214
906.531589176	1248.96246366	2531.49405284	376.0	7.54641751957	0.520883701039	0.0973614394465	1126.2896194	1196.91948353	2722.53116355	399.322060614	0.906167264522	0.0142479129642
906.531589176	1248.96246366	2531.49405284	376.0	14.0177118634	0.667433572581	0.1247539388	1017.59312691	1496.95749991	2886.351595	371.800968175	5.40178583013	0.0849337394674
906.531589176	1248.96246366	2531.49405284	376.0	-1.21362266385	-0.234095412725	-0.0437561519112	954.591631263	1083.3809713	2500.77126728	462.798664716	-1.80095719902	-0.0283169370914
906.531589176	1248.96246366	2531.49405284	376.0	-5.51472943776	-0.262154448283	-0.0490008314548	744.914198787	1340.85605048	2391.88900509	306.11875582	-2.21506355047	-0.0348280432464
906.531589176	1248.96246366	2531.49405284	376.0	-4.74903875836	-0.323942370736	-0.0605499758385	784.634754308	1160.2050789	2411.2724191	466.432585892	-2.28559299879	-0.0359369968364
906.531589176	1248.96246366	2531.49405284	376.0	-3.77267482889	-0.301850310495	-0.0564206187841	709.7548011	1396.43831277	2435.98901391	329.79590004	-1.90115003319	-0.0298922961194
906.531589176	1248.96246366	2531.49405284	376.0	21.1189674894	0.795282285014	0.148650894395	1064.3548865	1554.65879354	3066.11945885	447.105778809	7.79896912804	0.122625300755
906.531589176	1248.96246366	2531.49405284	376.0	-0.641731447604	-0.457647232133	-0.0855415387164	1018.8651708	1048.52097256	2515.2486594	447.862516046	-1.92422650685	-0.0302551337555
906.531589176	1248.96246366	2531.49405284	376.0	6.71665679418	0.210405593448	0.0393281483081	911.08723742	1363.9583896	2701.52582013	426.480193107	0.738768971677	0.0116158643345
906.531589176	1248.96246366	2531.49405284	376.0	-7.21109127388	-0.50192290601	-0.0938173656094	960.312592634	1018.37084115	2348.94570609	370.262272307	-2.69321112675	-0.0423460868987
906.531589176	1248.96246366	2531.49405284	376.0	6.42034262742	0.723153195346	0.13516882156	1114.05117824	1295.27538584	2694.02464462	284.698080538	2.31324080185	0.0363717107209
906.531589176	1248.96246366	2531.49405284	376.0	-8.46882208014	-0.250548944368	-0.0468315783865	841.698338784	1129.87839749	2317.10632553	345.529589261	-2.64558675406	-0.0415972760073
906.531589176	1248.96246366	2531.49405284	376.0	0.352863241349	0.0972088382101	0.018169876301	863.182132301	1366.70427407	2540.4267648	310.54035843	-0.408885019469	-0.00642900974008
906.531589176	1248.96246366	2531.49405284	376.0	8.86915854306	0.299048908565	0.0558969922551	870.546932274	1496.04992171	2756.01627389	389.41941991	2.7890201715	0.0438525184198
906.531589176	1248.96246366	2531.49405284	376.0	-6.3128521065	-0.38826487845	-0.0725728744767	1080.3663785	1008.72922354	2371.68457719	282.588975157	-2.72427682843	-0.0428345413275
906.531589176	1248.96246366	2531.49405284	376.0	-10.2417138574	-0.5734700826	-0.107190669645	900.591836739	948.548829136	2272.22567563	423.085009752	-3.39306969621	-0.0533501524562
906.531589176	1248.96246366	2531.49405284	376.0	14.9823810332	0.557085772721	0.104128181817	962.654720521	1527.63560993	2910.77213766	420.481807215	5.24897190152	0.082531004741
906.531589176	1248.96246366	2531.49405284	376.0	9.93506624472	0.503143694629	0.094045550398	1009.58460602	1361.11010383	2782.99966397	412.304954113	2.32946238336	0.036626767034
906.531589176	1248.96246366	2531.49405284	376.0	-5.78524665686	-0.502278025784	-0.0938837431372	980.464354317	997.917083174	2385.04087777	406.659440283	-2.57095863006	-0.0404238778311
906.531589176	1248.96246366	2531.49405284	376.0	0.663214521665	0.0110891076709	0.00207273040577	768.634450063	1482.6109079	2548.28328901	297.037931047	0.389224895257	0.00611988829021
906.531589176	1248.96246366	2531.49405284	376.0	-7.11636131504	-0.357002044708	-0.0667293541511	772.032950035	1143.22598237	2351.34378937	436.084856964	-2.59345179502	-0.0407775439468
906.531589176	1248.96246366	2531.49405284	376.0	-4.61207760296	-0.414654489144	-0.0775055119896	1056.21337633	937.374408049	2414.7395826	421.151798227	-2.47560593147	-0.038924621564
906.531589176	1248.96246366	2531.49405284	376.0	19.1507694287	0.883963465848	0.165226816046	1121.91728624	1491.04236136	3016.29464199	403.334994389	7.28330236384	0.114517332765
906.531589176	1248.96246366	2531.49405284	376.0	-7.28293539355	-0.251093466048	-0.0469333581397	891.785160147	1084.23018108	2347.12697648	371.111635247	-2.51521050754	-0.0395473350243
906.531589176	1248.96246366	2531.49405284	376.0	3.93600451512	-0.00719486935936	-0.00134483539427	858.377993954	1342.4425397	2631.13377305	430.313239404	-0.488254154553	-0.00767695211562
906.531589176	1248.96246366	2531.49405284	376.0	-4.83119328727	-0.245500119023	-0.0458878727146	895.567058141	1095.51301789	2409.19268209	418.112606055	-2.21694729738	-0.0348576619086
906.531589176	1248.96246366	2531.49405284	376.0	8.49680012829	0.344820117029	0.0644523583231	1040.09333262	1249.41249954	2746.59004276	457.084210603	0.665291703758	0.0104605613798
906.531589176	1248.96246366	2531.49405284	376.0	8.25373684422	0.324224135505	0.0606026421504	976.151094491	1322.66925769	2740.43691018	441.616558004	1.02219863297	0.0160723055498
906.531589176	1248.96246366	2531.49405284	376.0	-20.2823155787	-0.676525455798	-0.126453356224	752.662703015	961.623163414	2018.04844018	303.762573753	-5.20053481912	-0.081769415395
906.531589176	1248.96246366	2531.49405284	376.0	-12.4240444053	-0.475927714178	-0.0889584512482	729.026065689	1101.34749465	2216.98010759	386.606547256	-3.45099917012	-0.054260993241
906.531589176	1248.96246366	2531.49405284	376.0	-7.81216252737	-0.21750085214	-0.0406543648861	886.98807061	1108.26443695	2333.72962306	338.477115495	-2.55619221762	-0.0401917015348
906.531589176	1248.96246366	2531.49405284	376.0	12.6218448388	0.768666312205	0.143675946207	1126.72127922	1325.10147023	2851.01530429	399.192554833	3.61760937703	0.0568806505822
906.531589176	1248.96246366	2531.49405284	376.0	-9.32377006496	-0.250101158538	-0.0467478801006	907.455168053	1061.41706323	2295.46336814	326.59113686	-2.80363607179	-0.0440823281728
906.531589176	1248.96246366	2531.49405284	376.0	10.3945135124	0.2958347073	0.055296206972	863.279578398	1514.79000345	2794.63054422	416.560962378	3.16555929439	0.0497729448804
906.531589176	1248.96246366	2531.49405284	376.0	14.8056072185	0.566480632666	0.105884230405	969.663610292	1517.37111881	2906.29711906	419.262389961	5.13672131517	0.0807660584146
906.531589176	1248.96246366	2531.49405284	376.0	-12.6631363209	-0.359520972251	-0.0672001817292	791.567980677	1092.39754577	2210.92750997	326.961983517	-3.34228414551	-0.0525516375081
906.531589176	1248.96246366	2531.49405284	376.0	-18.1909339075	-0.842799179633	-0.157532556941	707.037424636	951.657310438	2070.99164281	412.296907738	-5.45473713776	-0.0857663071974
906.531589176	1248.96246366	2531.49405284	376.0	-7.07756991002	-0.147466889833	-0.0275639046417	899.632792188	1154.73485403	2352.32579148	297.958145256	-2.46753439539	-0.0387977106193
906.531589176	1248.96246366	2531.49405284	376.0	-1.87758435685	-0.366740556451	-0.0685496367198	1098.16175381	1093.65345141	2483.9631165	292.147911283	-1.54764919616	-0.0243341068578
906.531589176	1248.96246366	2531.49405284	376.0	7.93485197256	0.179156071545	0.0334871161767	835.30317973	1480.12297968	2732.36435862	416.938199213	1.9043204062	0.0299421447516
906.531589176	1248.96246366	2531.49405284	376.0	-14.696273507	-0.591923303022	-0.110639869724	829.734061783	943.448871646	2159.45876302	386.275829588	-4.1764097435	-0.0656668198664
906.531589176	1248.96246366	2531.49405284	376.0	-9.35566413427	-0.427553038719	-0.0799164558354	1047.93000394	939.968196223	2294.65597167	306.757771508	-3.08754801342	-0.0485463524123
906.531589176	1248.96246366	2531.49405284	376.0	10.3301705897	0.368135317635	0.0688103397449	887.631080511	1520.04962739	2793.00170696	385.320999061	3.62319232718	0.0569684328173
906.531589176	1248.96246366	2531.49405284	376.0	-11.6395823758	-0.461759157113	-0.0863101228248	828.634400729	1007.62930828	2236.83871722	400.575008206	-3.44338796724	-0.0541413202396
906.531589176	1248.96246366	2531.49405284	376.0	-9.70018017726	-0.399440716582	-0.0746618161836	689.373543583	1261.27597006	2285.93456853	335.285054888	-2.75950425333	-0.0433884316562
906.531589176	1248.96246366	2531.49405284	376.0	-10.7747161641	-0.258745709372	-0.0483636839947	801.291277655	1167.00780242	2258.73275393	290.433673858	-2.98233988169	-0.0468921365046
906.531589176	1248.96246366	2531.49405284	376.0	1.50895763011	-0.123733777565	-0.0231278088907	819.844349812	1339.75367687	2569.6932255	410.095198822	-1.11548343654	-0.0175390477444
906.531589176	1248.96246366	2531.49405284	376.0	-7.89640209976	-0.231869992143	-0.0433401854473	940.111882503	1060.03482527	2331.59710329	331.450395515	-2.59373578832	-0.0407820092503
906.531589176	1248.96246366	2531.49405284	376.0	0.782923823762	-0.0340472539607	-0.00636397270294	1011.83149095	1175.73231567	2551.31372287	363.749916244	-1.32116908351	-0.0207730987974
906.531589176	1248.96246366	2531.49405284	376.0	-6.68955779125	-0.333819380543	-0.062396145896	904.984543264	1030.86157245	2362.14829519	426.302179476	-2.57332352964	-0.0404610617869
906.531589176	1248.96246366	2531.49405284	376.0	-21.008789014	-0.693895847793	-0.129700158466	723.824639209	980.911053792	1999.65780837	294.922115373	-5.33103502718	-0.0838213054588
906.531589176	1248.96246366	2531.49405284	376.0	0.581231533596	-0.151571771102	-0.0283311721687	881.554130381	1219.23674903	2546.20789454	445.417015131	-1.48867399634	-0.0234068238417
906.531589176	1248.96246366	2531.49405284	376.0	2.5705592179	-0.0286966488234	-0.00536385959316	814.719837659	1389.81805984	2596.56760656	392.029709061	-0.389204626132	-0.00611956959326
906.531589176	1248.96246366	2531.49405284	376.0	-0.888631841982	0.17534198953	0.0327742036505	1001.6664663	1220.60750446	2508.9983906	286.724419849	-1.12239781475	-0.0176477643829
906.531589176	1248.96246366	2531.49405284	376.0	-4.94428215718	-0.172897223536	-0.0323172380441	982.484725013	1094.29177807	2406.32984407	329.553340987	-2.18332721277	-0.0343290442259
906.531589176	1248.96246366	2531.49405284	376.0	2.59945444342	0.0548437432089	0.0102511669549	866.692829249	1352.38446679	2597.29908748	378.221791438	-0.356929832385	-0.00561210428278
906.531589176	1248.96246366	2531.49405284	376.0	6.81606369538	-0.0448437243734	-0.00838200455578	760.688823474	1479.77684231	2704.04229992	463.576634138	0.782133694011	0.0122976995914
906.531589176	1248.96246366	2531.49405284	376.0	-8.74947331986	-0.425720553654	-0.0795739352625	696.06653271	1213.69641615	2310.00165609	400.23870723	-2.72203973313	-0.042799366873
906.531589176	1248.96246366	2531.49405284	376.0	-13.2147555123	-0.564134226698	-0.10544564985	915.919204266	941.180398125	2196.96330295	339.863700555	-3.71653848158	-0.0584361396475
906.531589176	1248.96246366	2531.49405284	376.0	-17.2699225896	-0.597770809162	-0.111732861526	795.339334208	962.166523345	2094.30698955	336.801131996	-4.53785621741	-0.0713499405253
906.531589176	1248.96246366	2531.49405284	376.0	17.4615802057	0.88131700344	0.164732150176	1113.3963154	1513.35109554	2973.53291727	346.785506335	7.46419982933	0.117361632537
906.531589176	1248.96246366	2531.49405284	376.0	-6.75203428062	-0.139593730995	-0.0260922861673	972.828634001	1102.74499694	2360.56670658	284.993075637	-2.47249545651	-0.038875714725
906.531589176	1248.96246366	2531.49405284	376.0	2.50278078852	-0.157633149143	-0.0294641400267	793.854425336	1361.3761552	2594.85179965	439.621219112	-1.00886223907	-0.0158626138218
906.531589176	1248.96246366	2531.49405284	376.0	-6.27222657871	-0.25923798355	-0.0484556978597	761.318512314	1286.122953	2372.71301001	325.271544696	-2.28977847413	-0.0360028061971
906.531589176	1248.96246366	2531.49405284	376.0	2.7628220482	0.184919423242	0.0345643781761	967.416908647	1273.32888259	2601.43472868	360.688937437	-0.353334249623	-0.00555556996263
906.531589176	1248.96246366	2531.49405284	376.0	0.9286742534	0.00313293964067	0.000585596194518	953.005040687	1234.82237526	2555.00338633	367.175970384	-1.18886778184	-0.0186928896515
906.531589176	1248.96246366	2531.49405284	376.0	1.5713444667	0.400185460251	0.0748010206077	1080.10066475	1198.56653034	2571.27254456	292.605349467	-0.256739962782	-0.00403679186764
906.531589176	1248.96246366	2531.49405284	376.0	0.17630926292	-0.0819731779147	-0.0153220893298	817.477519852	1357.04547794	2535.95731134	361.434313547	-1.05521979037	-0.0165915061378
906.531589176	1248.96246366	2531.49405284	376.0	-11.9248670605	-0.415995795696	-0.0777562234945	868.185683567	996.113838531	2229.61675239	365.317230291	-3.37777571984	-0.0531096811296
906.531589176	1248.96246366	2531.49405284	376.0	8.11218061081	0.238373142687	0.0445557276051	873.513530961	1443.73229736	2736.85342255	419.607594237	1.771831903	0.0278589921855
906.531589176	1248.96246366	2531.49405284	376.0	-9.79023989681	-0.323375504073	-0.0604440194529	818.060051992	1098.22917922	2283.65471209	367.36548088	-2.90416688203	-0.0456630012898
906.531589176	1248.96246366	2531.49405284	376.0	-9.29889501189	-0.310251536098	-0.0579909413267	790.034734087	1147.83399757	2296.09307863	358.224346975	-2.77689006656	-0.0436617934994
906.531589176	1248.96246366	2531.49405284	376.0	3.04843690131	-0.145755639262	-0.0272440447219	998.946923269	1151.25190541	2608.6650517	458.466223014	-1.24190316285	-0.0195267792901
906.531589176	1248.96246366	2531.49405284	376.0	-15.7439424776	-0.506560896474	-0.0946842797148	682.008697831	1138.05012414	2132.93708533	312.878263366	-3.86743488342	-0.060808724582
906.531589176	1248.96246366	2531.49405284	376.0	0.827740224746	-0.378982527479	-0.0708378556035	1084.58361057	1109.50455483	2552.4482474	358.360081999	-1.23871653717	-0.0194766751128
906.531589176	1248.96246366	2531.49405284	376.0	3.87290901577	-0.0869489243551	-0.0162521353935	747.426546351	1473.84582604	2629.53651424	408.264141847	0.283891854998	0.00446370841193
906.531589176	1248.96246366	2531.49405284	376.0	10.5836199357	0.644053039412	0.120383745684	1067.77719181	1345.31651716	2799.41776208	386.324053107	2.94876343392	0.0463642049358
906.531589176	1248.96246366	2531.49405284	376.0	-4.61043100342	-0.280385726935	-0.0524085470907	733.410493104	1354.27158826	2414.78126617	327.099184806	-2.07100563435	-0.0325629816721
906.531589176	1248.96246366	2531.49405284	376.0	-3.79558059193	-0.0917731798365	-0.01715386539	957.900158121	1171.50395703	2435.40915588	306.005040729	-2.05160321153	-0.032257912131
906.531589176	1248.96246366	2531.49405284	376.0	-13.7737056799	-0.53208623853	-0.0994553716879	776.029422905	1017.35156306	2182.81351269	389.432526724	-3.86198649129	-0.0607230580391
906.531589176	1248.96246366	2531.49405284	376.0	-6.86341241729	-0.361897131573	-0.0676443236585	708.014770557	1276.65939461	2357.74717567	373.073010503	-2.3641043323	-0.0371714517657
906.531589176	1248.96246366	2531.49405284	376.0	6.05549040788	0.140776419279	0.0263133493979	897.633159141	1352.41593159	2684.78843238	434.739341649	0.312535567571	0.00491408125112
906.531589176	1248.96246366	2531.49405284	376.0	-3.33968024196	-0.422846366571	-0.079036704032	1049.86022329	964.956141732	2446.95024613	432.1338811	-2.30216728196	-0.036197598773
906.531589176	1248.96246366	2531.49405284	376.0	0.491319568357	-0.0130623102947	-0.0024415533261	847.268589407	1345.90098707	2543.93177849	350.762202008	-0.872559477667	-0.0137194886426
906.531589176	1248.96246366	2531.49405284	376.0	1.14472285358	-0.383519377678	-0.0716858649865	1078.52736878	1117.0047889	2560.47264379	364.94048611	-1.22615827075	-0.0192792180936
906.531589176	1248.96246366	2531.49405284	376.0	-0.560186728322	-0.371265241299	-0.0693953722054	1087.95868586	1118.5652121	2517.31295912	310.789061162	-1.30789693521	-0.0205644172204
906.531589176	1248.96246366	2531.49405284	376.0	2.75862239357	0.0364445869818	0.00681207233304	1040.74743247	1171.6713022	2601.32841467	388.909680004	-0.917643153216	-0.0144283514657
[truncated: 1 more rows]
