# Supplementary material for: Optimization of nutritional strategies using a mechanistic computational model in prediabetes: Application to the J-DOIT1 study data
Source: PLoS One. 2023 Nov 30;18(11):e0287069. doi: 10.1371/journal.pone.0287069 (PMC10688723; doi:10.1371/journal.pone.0287069)
Supplement: S1 File — (ZIP) [file pone.0287069.s011.zip › improved_intervention_T1111003.csv]

baseline_carb	baseline_fat	baseline_kcal	baseline_protein	diet_change_percent	hba1c_change	hba1c_percent_change	random_carb_kcal	random_fat_kcal	random_total_kcal	random_protein_kcal	weight_change	weight_percent_change
910.522465678	813.931071113	2100.45353679	376.0	5.54258479902	-0.273805047158	-0.0451525473545	830.828586568	971.882854546	2216.87295523	414.161514117	0.776108678622	0.014111066884
910.522465678	813.931071113	2100.45353679	376.0	3.18665407408	-0.445732092189	-0.0735046326169	792.610355739	911.457413748	2167.387725	463.319955508	-1.01216001225	-0.0184029093137
910.522465678	813.931071113	2100.45353679	376.0	-0.160898437347	-0.249065152726	-0.0410727494601	1054.66920443	642.266828549	2097.07393987	400.137906894	-1.67522865502	-0.0304587028186
910.522465678	813.931071113	2100.45353679	376.0	-18.3157297117	-0.790104719875	-0.130294313964	688.926428201	691.298758777	1715.74014427	335.514957295	-4.60324355943	-0.0836953374442
910.522465678	813.931071113	2100.45353679	376.0	6.78347800597	-0.00114023066623	-0.000188032761582	1091.61886958	728.343908187	2242.93734048	422.974562717	0.0542854394511	0.00098700799002
910.522465678	813.931071113	2100.45353679	376.0	-4.47417349939	-0.39571738418	-0.0652568245679	843.893976993	836.040887591	2006.47560128	326.540736697	-1.86473144269	-0.0339042080489
910.522465678	813.931071113	2100.45353679	376.0	-2.71864331653	-0.288213906212	-0.0475286784651	930.238719063	784.711209565	2043.3496971	328.399768467	-1.67109157778	-0.0303834832323
910.522465678	813.931071113	2100.45353679	376.0	3.00159459603	-0.25965866482	-0.042819700663	1000.31198314	698.296003859	2163.50063664	464.892649641	-1.42484072267	-0.0259061949576
910.522465678	813.931071113	2100.45353679	376.0	7.63843406829	-0.174661232277	-0.0288029736605	917.506607333	878.055199847	2260.89529533	465.333488154	0.328144474434	0.00596626317154
910.522465678	813.931071113	2100.45353679	376.0	-4.55215440608	-0.286988623892	-0.0473266200349	938.604413855	767.102259434	2004.83764857	299.130975279	-1.90271779208	-0.0345948689469
910.522465678	813.931071113	2100.45353679	376.0	-2.87891854015	-0.293426777359	-0.0483883208045	934.009097115	771.016824628	2039.98319049	334.957268749	-1.73947607827	-0.0316268377867
910.522465678	813.931071113	2100.45353679	376.0	-5.17223310763	-0.275180259583	-0.0453793304062	1069.25829865	613.521394393	1991.81318355	309.033490512	-2.16011985738	-0.0392749064978
910.522465678	813.931071113	2100.45353679	376.0	-4.08935119677	-0.613512176949	-0.101172852399	725.788264217	836.587326886	2014.55861495	452.183023843	-2.22808294748	-0.0405105990452
910.522465678	813.931071113	2100.45353679	376.0	2.24763816271	-0.265807630227	-0.0438337121087	1004.23315393	682.530318651	2147.66413207	460.900659492	-1.5249795843	-0.0277269015327
910.522465678	813.931071113	2100.45353679	376.0	12.3459678319	0.0412100899339	0.00679585915796	936.125439136	1015.66387836	2359.77485477	407.985537267	3.83754647541	0.0697735722801
910.522465678	813.931071113	2100.45353679	376.0	-3.00651440287	-0.560379495259	-0.0924108666325	736.785283111	918.913613667	2037.30309868	381.604201904	-1.70760155068	-0.0310473009214
910.522465678	813.931071113	2100.45353679	376.0	14.8299007474	0.165977351263	0.0273709352347	1000.84812975	978.314876331	2411.94871154	432.785705458	4.24895027178	0.0772536413051
910.522465678	813.931071113	2100.45353679	376.0	16.9295704326	0.190104964527	0.0313497632796	1009.66675481	982.121591459	2456.05129771	464.262951436	4.59876203095	0.0836138551082
910.522465678	813.931071113	2100.45353679	376.0	0.0986626119966	-0.179755473161	-0.0296430529618	965.108299088	801.269281271	2102.52589911	336.148318755	-0.873278170053	-0.01587778491
910.522465678	813.931071113	2100.45353679	376.0	-1.13821656559	-0.0886958917816	-0.0146266312305	1004.05734036	790.163462707	2076.54582668	282.325023617	-0.661691434837	-0.0120307533607
910.522465678	813.931071113	2100.45353679	376.0	-6.48002530706	-0.60964481908	-0.100535095495	725.252461187	845.899311923	1964.34361604	393.191842934	-2.32441212928	-0.0422620387142
910.522465678	813.931071113	2100.45353679	376.0	-1.41590595772	-0.377078388545	-0.0621831115674	864.916976415	808.410443836	2070.71309002	397.385669774	-1.66961933596	-0.0303567151992
910.522465678	813.931071113	2100.45353679	376.0	-10.8192909271	-0.631316078508	-0.104108851997	790.627421798	633.952686731	1873.19935786	448.619249329	-3.84903471225	-0.0699824493136
910.522465678	813.931071113	2100.45353679	376.0	-15.0389657517	-0.511366707914	-0.0843282829674	861.255238751	615.117911686	1784.56704876	308.193898326	-3.82016879372	-0.0694576144313
910.522465678	813.931071113	2100.45353679	376.0	-13.4355568939	-0.731906609543	-0.120697000254	752.607573684	616.271260934	1818.24590683	449.367072207	-4.55795247217	-0.0828718631304
910.522465678	813.931071113	2100.45353679	376.0	-9.12879136668	-0.374521801725	-0.0617615108386	891.669674068	726.890968654	1908.70751566	290.146872941	-2.55874172585	-0.0465225768337
910.522465678	813.931071113	2100.45353679	376.0	-10.2727575482	-0.555868736493	-0.0916670079968	771.769763701	767.781054998	1884.67903754	345.128218843	-2.85377538266	-0.0518868251392
910.522465678	813.931071113	2100.45353679	376.0	19.1200552473	0.324108552339	0.053447980267	1064.42518154	990.233804206	2502.06141347	447.402427724	5.85575058745	0.106468192499
910.522465678	813.931071113	2100.45353679	376.0	10.5741662468	0.222251599889	0.0366509894276	1020.54169159	983.897811135	2322.55898571	318.119482984	4.43328263659	0.0806051388472
910.522465678	813.931071113	2100.45353679	376.0	6.48018648563	0.105652158276	0.0174228493199	1001.10867488	914.890514696	2236.56684302	320.567653447	2.34393734448	0.0426170426269
910.522465678	813.931071113	2100.45353679	376.0	7.59605112024	0.0183919663624	0.00303297598324	1053.06537998	782.181083512	2260.0050612	424.758597709	0.535406254665	0.00973465917573
910.522465678	813.931071113	2100.45353679	376.0	-4.83644276967	-0.240616049336	-0.0396794276609	1076.8526683	637.631709594	1998.86630358	284.381925689	-2.05376571288	-0.0373411947797
910.522465678	813.931071113	2100.45353679	376.0	1.20896957286	-0.123336488692	-0.020339130721	999.249038566	784.67306739	2125.84738094	341.925274986	-0.621884048683	-0.0113069827033
910.522465678	813.931071113	2100.45353679	376.0	0.214105531036	-0.420826254172	-0.0693974693556	834.263450649	821.875266807	2104.95072399	448.812006534	-1.61258018903	-0.0293196398005
910.522465678	813.931071113	2100.45353679	376.0	1.7289605363	-0.26527531628	-0.0437459294657	1021.45024119	656.839690893	2136.76954953	458.479617445	-1.60974227807	-0.0292680414194
910.522465678	813.931071113	2100.45353679	376.0	-0.519960036322	-0.425126222878	-0.0701065670973	833.760931939	813.92455223	2089.53201782	441.846533649	-1.69489863088	-0.0308163387434
910.522465678	813.931071113	2100.45353679	376.0	-7.77430068766	-0.608290048746	-0.1003116835	733.451980095	812.359467992	1937.15796304	391.34651495	-2.56981757358	-0.0467239558833
910.522465678	813.931071113	2100.45353679	376.0	-2.61070950663	-0.335059034793	-0.0552537986136	964.796710121	648.950239743	2045.61679662	431.869846759	-2.14185683407	-0.0389428515285
910.522465678	813.931071113	2100.45353679	376.0	-1.18016838582	-0.396722797871	-0.0654226249788	850.616554312	815.181596817	2075.66464819	409.866497063	-1.67045540512	-0.0303719164567
910.522465678	813.931071113	2100.45353679	376.0	4.1091060163	-0.52124900419	-0.0859579492398	724.157490038	1007.57024946	2186.76339944	455.035659939	-0.176740355046	-0.00321346100084
910.522465678	813.931071113	2100.45353679	376.0	14.9928396074	0.340606477938	0.0561686144357	1070.10955638	992.141986151	2415.37116659	353.119624054	5.75435121992	0.104624567635
910.522465678	813.931071113	2100.45353679	376.0	9.64949766191	0.180388357154	0.029747420375	1028.19335789	922.342464912	2303.13675171	352.600928916	3.17117717774	0.0576577668681
910.522465678	813.931071113	2100.45353679	376.0	-4.22487163565	-0.319511062083	-0.0526898189451	956.450486866	682.928426477	2011.7120711	372.333157752	-2.1098136695	-0.0383602485364
910.522465678	813.931071113	2100.45353679	376.0	-12.472654182	-0.686279071277	-0.113172670065	734.047775177	696.522627798	1838.47123089	407.900827919	-3.77110216071	-0.0685654938311
910.522465678	813.931071113	2100.45353679	376.0	3.6419246684	0.179823982686	0.0296543507067	1104.91174343	779.607650621	2176.9504723	292.431078241	1.02211090716	0.0185838346757
910.522465678	813.931071113	2100.45353679	376.0	-17.219804588	-0.750360931199	-0.123740259103	695.782854617	715.978817182	1738.75954229	326.997870494	-4.21983457554	-0.0767242650098
910.522465678	813.931071113	2100.45353679	376.0	-10.8226440151	-0.504478323788	-0.083192335717	813.463811798	727.279922142	1873.1289278	332.385193863	-2.95620238931	-0.0537491343512
910.522465678	813.931071113	2100.45353679	376.0	-10.2477182779	-0.384360077129	-0.0633839177324	906.390261179	680.568171165	1885.20497578	298.246543438	-2.80467652211	-0.0509941185839
910.522465678	813.931071113	2100.45353679	376.0	9.45321522418	0.179218492933	0.0295545008135	1011.5862075	959.885086236	2299.01393031	327.542636571	3.68771342854	0.0670493350643
910.522465678	813.931071113	2100.45353679	376.0	7.35134344144	-0.0325706530658	-0.00537114991191	937.341027405	939.564192934	2254.86509011	377.959869769	1.89667073396	0.0344849224356
910.522465678	813.931071113	2100.45353679	376.0	6.79083334647	-0.138590536149	-0.0228546398663	869.570105127	1001.93859813	2243.09183599	371.583132733	2.09876416131	0.0381593483874
910.522465678	813.931071113	2100.45353679	376.0	1.19755313506	-0.273146706129	-0.0450439818814	1089.75191197	629.469641363	2125.60758397	406.386030641	-1.55111093846	-0.028202017063
910.522465678	813.931071113	2100.45353679	376.0	14.7009081105	0.31583421791	0.0520834792069	1063.17887267	980.173317427	2409.23928114	365.887091044	5.35379186312	0.0973416702385
910.522465678	813.931071113	2100.45353679	376.0	7.87342407671	-0.0709470312299	-0.0116997083163	921.220415164	943.247606637	2265.83115128	401.363129476	1.74625413257	0.0317500751377
910.522465678	813.931071113	2100.45353679	376.0	-9.1108126647	-0.40043203211	-0.0660343060867	892.65354764	689.951747601	1909.08514994	326.479854703	-2.69764315934	-0.0490480574426
910.522465678	813.931071113	2100.45353679	376.0	17.6466114825	0.233285561399	0.0384705741093	1024.19803577	992.618159653	2471.1124118	454.296216377	5.1265757337	0.0932104678854
910.522465678	813.931071113	2100.45353679	376.0	10.2212443582	0.151720275296	0.0250198343167	1041.05015075	874.544254792	2315.14602542	399.551619875	2.39832025134	0.0436058227517
910.522465678	813.931071113	2100.45353679	376.0	-2.85279165998	-0.558812528578	-0.0921524618368	745.02728981	876.45363882	2040.53197347	419.051044842	-1.85632965924	-0.0337514483498
910.522465678	813.931071113	2100.45353679	376.0	-13.2742914723	-0.506815386067	-0.0835777351694	838.333880064	665.477810566	1821.63321208	317.821521448	-3.43328176265	-0.0624233047755
910.522465678	813.931071113	2100.45353679	376.0	-19.2592685257	-0.637673158629	-0.105157183151	787.912940024	624.619839812	1695.92154988	283.388770048	-4.61091415943	-0.0838348028987
910.522465678	813.931071113	2100.45353679	376.0	0.429626215045	-0.530375682271	-0.08746300829	754.877588319	905.359388043	2109.47763582	449.240659458	-1.48976787629	-0.0270866886599
910.522465678	813.931071113	2100.45353679	376.0	-2.23694384682	-0.335942496214	-0.0553994881619	893.965353168	800.293557312	2053.46757064	359.208660165	-1.68067623497	-0.0305577497268
910.522465678	813.931071113	2100.45353679	376.0	-5.09545823557	-0.461835289967	-0.0761601731476	862.804463557	676.537239305	1993.42580407	454.084101205	-2.6392962267	-0.0479872041219
910.522465678	813.931071113	2100.45353679	376.0	4.82164830632	-0.27427824647	-0.0452305815418	847.153062903	936.569069261	2201.73001917	418.007887009	0.267132082201	0.00485694694912
910.522465678	813.931071113	2100.45353679	376.0	1.86645097672	-0.0254002530263	-0.00418869607953	1087.14100489	721.270110118	2139.65747234	331.246357336	-0.462891900657	-0.00841621637558
910.522465678	813.931071113	2100.45353679	376.0	-16.8947209839	-0.873575758384	-0.14405932691	692.618717194	617.202811769	1745.58777235	435.766243391	-5.40797989157	-0.0983269071195
910.522465678	813.931071113	2100.45353679	376.0	15.4855215769	0.356358522565	0.0587662471248	1135.8641414	845.762959368	2425.71972244	444.092621678	3.70109844241	0.0672926989529
910.522465678	813.931071113	2100.45353679	376.0	-5.26181894469	-0.53020291035	-0.0874345168782	796.502010667	739.871931216	1989.93147467	453.557532785	-2.57247617631	-0.0467722941146
910.522465678	813.931071113	2100.45353679	376.0	-4.99307061448	-0.332302916329	-0.0547992935898	913.654795828	750.261016913	1995.57640847	331.660595733	-2.03288858286	-0.0369616105975
910.522465678	813.931071113	2100.45353679	376.0	-5.851127206	-0.504478590847	-0.0831923797571	821.896449227	711.413234491	1977.55332845	444.243644732	-2.66611108743	-0.0484747470442
910.522465678	813.931071113	2100.45353679	376.0	-4.1811116463	-0.56761102364	-0.093603400996	734.452083779	909.464774297	2012.63122934	368.714371263	-1.83776831192	-0.0334139693077
910.522465678	813.931071113	2100.45353679	376.0	0.583639402551	-0.254651951639	-0.0419940553494	989.306058592	723.682321688	2112.71261126	399.724230984	-1.49734618831	-0.027224476151
910.522465678	813.931071113	2100.45353679	376.0	-1.26813440501	-0.106347579945	-0.0175375296742	1112.12262801	670.894611063	2073.81696283	290.799723752	-1.21811173869	-0.0221474861579
910.522465678	813.931071113	2100.45353679	376.0	-8.28503605935	-0.320318817993	-0.0528230240754	981.721838183	632.155141217	1926.43020386	312.553224458	-2.58652269908	-0.0470276854378
910.522465678	813.931071113	2100.45353679	376.0	-5.99041040733	-0.66912206389	-0.110343348267	697.947353153	842.50172002	1974.62774952	434.178676348	-2.43359538717	-0.0442471888576
910.522465678	813.931071113	2100.45353679	376.0	14.7691406931	0.440256671906	0.0726016939159	1123.65017622	963.516816614	2410.67247483	323.505481997	6.02090078873	0.109470923432
910.522465678	813.931071113	2100.45353679	376.0	-4.0265274684	-0.462126384197	-0.0762081768135	824.178566835	771.35339187	2015.87819817	420.346239465	-2.16475014842	-0.0393590936077
910.522465678	813.931071113	2100.45353679	376.0	0.130129299741	-0.293024167446	-0.0483219273494	856.758803565	901.692142916	2103.18684227	344.735895788	-0.564281684427	-0.0102596669896
910.522465678	813.931071113	2100.45353679	376.0	-4.81999607303	-0.312710567172	-0.0515683652988	920.018418956	767.751042607	1999.2117588	311.442297239	-1.95373986471	-0.0355225429947
910.522465678	813.931071113	2100.45353679	376.0	-3.79630750154	-0.266348690593	-0.0439229371031	985.347500874	706.717772863	2020.71386161	328.64858787	-1.90704354965	-0.0346735190846
910.522465678	813.931071113	2100.45353679	376.0	10.1496995887	-0.0662294349044	-0.0109217405845	928.04540957	933.811823009	2313.64326077	451.786028195	1.78509419857	0.0324562581559
910.522465678	813.931071113	2100.45353679	376.0	-0.633718144389	-0.533926162626	-0.0880485096679	761.514093244	859.63122325	2087.14258161	465.997265119	-1.75039931974	-0.0318254421771
910.522465678	813.931071113	2100.45353679	376.0	-5.81507201963	-0.652836595817	-0.10765774997	712.756414195	810.823577603	1978.31065089	454.730659089	-2.56114760512	-0.0465663200932
910.522465678	813.931071113	2100.45353679	376.0	7.47842267756	-0.181859615546	-0.0299900421415	869.728969399	963.347832568	2257.53433042	424.457528451	1.32104681225	0.0240190329501
910.522465678	813.931071113	2100.45353679	376.0	-7.23032289257	-0.520810130855	-0.0858855756687	822.6030454	688.2455643	1948.58396387	437.735354173	-2.91514679166	-0.0530026689392
910.522465678	813.931071113	2100.45353679	376.0	-11.423203878	-0.562342036296	-0.0927345046662	755.098217659	810.422680081	1860.51444692	294.993549181	-2.81276296414	-0.0511411448026
910.522465678	813.931071113	2100.45353679	376.0	2.7578231016	-0.193293308886	-0.0318755456606	873.593552515	942.647450235	2158.38032967	342.139326917	0.65161669835	0.0118475763336
910.522465678	813.931071113	2100.45353679	376.0	-2.46969380438	-0.613745430788	-0.101211317742	692.94357901	996.249216002	2048.57876593	359.385970917	-1.19163404119	-0.0216660734762
910.522465678	813.931071113	2100.45353679	376.0	-12.6088313765	-0.599775189186	-0.0989075180056	776.948191539	693.306147837	1835.6108922	365.356552819	-3.51527198126	-0.0639140360228
910.522465678	813.931071113	2100.45353679	376.0	2.45557064756	-0.552838919296	-0.0911673679578	721.425970944	982.325700993	2152.03165731	448.279985369	-0.766850554143	-0.0139427373481
910.522465678	813.931071113	2100.45353679	376.0	5.85489270504	0.0956602209268	0.0157751023956	1004.77271098	899.274153233	2223.43283769	319.385973478	2.03066889178	0.0369212525778
910.522465678	813.931071113	2100.45353679	376.0	18.6594952329	0.345285708714	0.0569402553948	1092.50760804	936.067054016	2492.38756436	463.812902305	5.1065282787	0.0928459687036
910.522465678	813.931071113	2100.45353679	376.0	-8.0673815203	-0.484082256974	-0.0798288682346	812.127637977	765.57141067	1931.00193632	353.302887674	-2.52905286397	-0.0459827793449
910.522465678	813.931071113	2100.45353679	376.0	15.5121217167	0.446929805513	0.0737021447086	1119.71239529	986.841485663	2426.27844602	319.724565072	6.51312918341	0.118420530607
910.522465678	813.931071113	2100.45353679	376.0	-8.32600308462	-0.485100545938	-0.0799967918763	805.280040898	784.203974363	1925.56971053	336.085695265	-2.48590485378	-0.0451982700687
910.522465678	813.931071113	2100.45353679	376.0	-8.94963942819	-0.670657264053	-0.110596514521	694.451903045	853.209464341	1912.47051889	364.809151506	-2.58491727083	-0.0469984958333
910.522465678	813.931071113	2100.45353679	376.0	8.51003933724	-0.0467218540468	-0.00770479123463	909.77247506	990.977501753	2279.20295903	378.452982219	2.62409873206	0.0477108860375
910.522465678	813.931071113	2100.45353679	376.0	-14.7724834739	-0.534121805241	-0.0880807726321	830.893846209	648.670473013	1790.16438519	310.60006597	-3.72272085201	-0.0676858336728
910.522465678	813.931071113	2100.45353679	376.0	-8.86858626776	-0.594415987489	-0.0980237446387	765.187245793	731.680898678	1914.17300287	417.304858396	-3.02781749461	-0.0550512271747
910.522465678	813.931071113	2100.45353679	376.0	-2.50151498371	-0.438910624953	-0.0723797204738	805.738329758	885.108144842	2047.91037684	357.063902243	-1.57925976972	-0.0287138139949
910.522465678	813.931071113	2100.45353679	376.0	-3.34989745925	-0.386326627722	-0.0637082169726	859.836873723	803.524615226	2030.09049713	366.729008181	-1.84296604103	-0.0335084734734
910.522465678	813.931071113	2100.45353679	376.0	12.8021331907	0.303134790609	0.0499892464725	1046.0073218	1013.50398344	2369.35639618	309.845090941	5.65897052813	0.102890373239
910.522465678	813.931071113	2100.45353679	376.0	-9.59911505901	-0.593766804346	-0.0979166893711	776.854224522	702.818349256	1898.82858503	419.156011255	-3.23183306971	-0.0587606012674
910.522465678	813.931071113	2100.45353679	376.0	15.6191527119	0.333875658734	0.0550586508467	1064.86039114	1000.01343139	2428.52658235	363.652759812	5.87944868517	0.106899067003
910.522465678	813.931071113	2100.45353679	376.0	10.4414742664	0.31561272729	0.0520469537088	1114.03706401	854.02230403	2319.77185231	351.712484273	3.20285020964	0.0582336401752
910.522465678	813.931071113	2100.45353679	376.0	-3.79533473573	-0.640870029019	-0.10568437154	695.850049931	933.384235529	2020.7342941	391.500008641	-1.82160096252	-0.0331200175004
910.522465678	813.931071113	2100.45353679	376.0	1.47301269464	-0.284650753449	-0.0469410873103	852.00528367	917.429417938	2131.39348403	361.958782425	-0.245127419415	-0.00445686217118
910.522465678	813.931071113	2100.45353679	376.0	-4.39733232865	-0.453059408196	-0.0747129630931	765.232892308	959.481945611	2008.08961437	283.37477645	-1.10722314456	-0.0201313299011
910.522465678	813.931071113	2100.45353679	376.0	-9.97496928382	-0.47059618917	-0.0776049124621	813.82165489	779.140138492	1890.93394168	297.972148293	-2.63924605374	-0.0479862918861
910.522465678	813.931071113	2100.45353679	376.0	-2.75099492498	-0.231563266355	-0.038186554478	947.621008993	794.861001037	2042.67016659	300.188156563	-1.41207709754	-0.0256741290461
910.522465678	813.931071113	2100.45353679	376.0	9.46217731826	0.173204598803	0.0285627636549	1091.04785426	803.235016532	2299.20217493	404.919304136	1.68571325267	0.0306493318667
910.522465678	813.931071113	2100.45353679	376.0	8.72859591813	0.0144632758838	0.0023851048621	945.723846099	961.754492163	2283.79363847	376.315300204	2.59563696709	0.0471933994017
910.522465678	813.931071113	2100.45353679	376.0	12.9758165618	0.119166872255	0.0196515290659	991.119189677	954.329521679	2373.00453469	427.555823335	3.44657330519	0.0626649691853
910.522465678	813.931071113	2100.45353679	376.0	-6.87353788313	-0.453036106899	-0.0747091205308	821.263247194	793.400012217	1956.07806722	341.414807811	-2.27433786328	-0.0413515975141
910.522465678	813.931071113	2100.45353679	376.0	14.2159453602	0.244736033217	0.0403588445278	1051.39307026	931.840827558	2399.0528639	415.818966078	4.05392218824	0.0737076761499
910.522465678	813.931071113	2100.45353679	376.0	-7.02246356509	-0.564979358742	-0.0931694193177	747.182202468	845.877588794	1952.94995247	359.890161206	-2.28529907898	-0.0415508923451
910.522465678	813.931071113	2100.45353679	376.0	2.35316665122	-0.317937784018	-0.052430373354	894.741408801	823.045312875	2149.88070894	432.093987266	-1.19933451655	-0.0218060821191
910.522465678	813.931071113	2100.45353679	376.0	10.6119630079	0.139813505192	0.0230563168193	1129.5578506	736.123724658	2323.35288911	457.671313856	1.01438209115	0.0184433107482
910.522465678	813.931071113	2100.45353679	376.0	-12.1387217259	-0.585307042594	-0.0965216099264	748.895139271	790.4034909	1845.48532698	306.186696807	-2.98904070864	-0.0543461947025
910.522465678	813.931071113	2100.45353679	376.0	0.772866809977	-0.22456618811	-0.0370326827358	956.551718086	790.855659575	2116.68724504	369.279867374	-1.08908344192	-0.0198015171259
910.522465678	813.931071113	2100.45353679	376.0	-2.88210339444	-0.361298411187	-0.0595808725572	883.025776651	782.656620746	2039.91629411	374.233896711	-1.82337086868	-0.0331521976124
910.522465678	813.931071113	2100.45353679	376.0	-6.80473798236	-0.48476581346	-0.0799415919294	871.815654464	631.705546556	1957.52317717	454.001976151	-3.02574746004	-0.0550135901825
910.522465678	813.931071113	2100.45353679	376.0	7.60097792944	0.168442390005	0.0277774389849	1046.46573202	873.725345658	2260.10854654	339.917468859	2.3005012105	0.0418272947363
910.522465678	813.931071113	2100.45353679	376.0	-12.0531788845	-0.611766990544	-0.100885057807	732.322270877	803.817458321	1847.28211462	311.142385418	-2.97020849918	-0.0540037908942
910.522465678	813.931071113	2100.45353679	376.0	10.2869184616	0.00756701080952	0.0012478579831	990.004853634	870.306943773	2316.52547945	456.213682038	1.46274946364	0.0265954447935
910.522465678	813.931071113	2100.45353679	376.0	-5.60916063003	-0.385213786294	-0.0635247009059	850.849487068	831.021108849	1982.63572395	300.765128036	-1.97770110344	-0.0359582018807
910.522465678	813.931071113	2100.45353679	376.0	2.68410845051	-0.549448856241	-0.0906083206201	722.433300363	983.125813238	2156.83198767	451.27287407	-0.727595563867	-0.0132290102521
910.522465678	813.931071113	2100.45353679	376.0	-0.500260379747	-0.242088895581	-0.0399223112765	1025.01003514	682.999595765	2089.94579995	381.936169044	-1.62332661264	-0.0295150293208
910.522465678	813.931071113	2100.45353679	376.0	-6.68194835645	-0.542642298562	-0.0894858671771	811.910742503	685.312803107	1960.10231621	462.878770601	-2.97628515331	-0.0541142755146
910.522465678	813.931071113	2100.45353679	376.0	-1.43594914758	-0.297865040982	-0.0491202244364	927.685022978	780.929430496	2070.29209213	361.67763866	-1.60049199527	-0.0290998544594
910.522465678	813.931071113	2100.45353679	376.0	-3.01033434067	-0.218079473784	-0.035962973909	1095.94258336	652.083135892	2037.22286266	289.197143413	-1.77698264292	-0.0323087753258
910.522465678	813.931071113	2100.45353679	376.0	-11.5486193116	-0.681850148336	-0.112442306784	716.788561002	747.333764328	1857.88015401	393.75782868	-3.37514680454	-0.0613663055372
910.522465678	813.931071113	2100.45353679	376.0	-2.24184768574	-0.338705539684	-0.0558551351722	898.637571782	781.951701105	2053.36456779	372.7752949	-1.73474432523	-0.0315408059132
910.522465678	813.931071113	2100.45353679	376.0	-1.28363825824	-0.164498816398	-0.0271271135221	947.610129353	830.695551817	2073.4913116	295.185630426	-0.721303350156	-0.0131146063665
910.522465678	813.931071113	2100.45353679	376.0	-4.23779059819	-0.554382463196	-0.0914219101576	722.053549749	973.810972532	2011.44071429	315.576192009	-1.35543903084	-0.0246443460153
910.522465678	813.931071113	2100.45353679	376.0	5.48270997246	0.0584623949803	0.00964089626983	1003.54012552	875.892849264	2215.61531232	336.182337537	1.50279684217	0.0273235789485
910.522465678	813.931071113	2100.45353679	376.0	9.64166428139	-0.0781443400362	-0.0128865996102	934.400989902	912.373113819	2302.97221519	456.198111474	1.4055563619	0.0255555702164
910.522465678	813.931071113	2100.45353679	376.0	3.22463174364	0.0636013471655	0.010488348807	1023.06401248	843.202563915	2168.1854283	301.918851899	0.974888257179	0.0177252410396
910.522465678	813.931071113	2100.45353679	376.0	-6.77289407766	-0.335760883778	-0.0553695388815	909.309759365	750.776308302	1958.19204359	298.105975927	-2.21115215065	-0.0402027663754
910.522465678	813.931071113	2100.45353679	376.0	6.16928460615	-0.155486326093	-0.0256408849098	1072.93509022	693.702350993	2230.0364935	463.399052278	-0.821681171735	-0.0149396576679
910.522465678	813.931071113	2100.45353679	376.0	1.84064310005	-0.152797790919	-0.0251975248877	954.991028055	830.129455725	2139.11538989	353.994906105	-0.382266554744	-0.00695030099534
910.522465678	813.931071113	2100.45353679	376.0	-13.8098801182	-0.510092126296	-0.0841180947059	834.067599661	669.3711419	1810.38342142	306.944679861	-3.4796078342	-0.0632655969855
910.522465678	813.931071113	2100.45353679	376.0	-11.4564016353	-0.444250764153	-0.0732603502891	864.019362357	688.981898785	1859.81714345	306.815882311	-3.02226057562	-0.0549501922841
910.522465678	813.931071113	2100.45353679	376.0	-14.1485847017	-0.481329116071	-0.0793748542333	881.457641916	610.769298219	1803.26908902	311.042148883	-3.65695818086	-0.0664901487429
910.522465678	813.931071113	2100.45353679	376.0	1.55873896671	0.00669330904575	0.00110377787694	1066.85322372	755.039270671	2133.19412455	311.301630154	-0.178501206248	-0.00324547647724
910.522465678	813.931071113	2100.45353679	376.0	3.03286651639	-0.423943802382	-0.06991157691	782.269978943	953.012988171	2164.1574888	428.874521687	-0.453816255815	-0.00825120465118
910.522465678	813.931071113	2100.45353679	376.0	12.5042518429	0.266209662574	0.0439000103189	1101.59889599	843.419716355	2363.09953687	418.080924524	2.89102302756	0.0525640550466
910.522465678	813.931071113	2100.45353679	376.0	-5.43622495407	-0.520761863369	-0.0858776159909	779.622044649	809.415065588	1986.26815748	397.231047238	-2.2330188259	-0.0406003422891
910.522465678	813.931071113	2100.45353679	376.0	-6.57299947596	-0.439552525025	-0.0724855747073	824.254434332	809.761489844	1962.39073682	328.374812648	-2.17835026651	-0.039606368482
910.522465678	813.931071113	2100.45353679	376.0	-5.335968515	-0.58080754246	-0.0957796079255	737.885873388	854.365046099	1988.3739974	396.123077909	-2.15344790979	-0.0391535983599
910.522465678	813.931071113	2100.45353679	376.0	-6.14043383254	-0.278662352003	-0.0459535540902	1025.14482434	623.927220464	1971.47657718	322.404532373	-2.29568953233	-0.0417398096787
910.522465678	813.931071113	2100.45353679	376.0	2.37985365194	-0.302010669907	-0.0498038703672	859.522999524	892.541735859	2150.44125699	398.376521611	-0.537066941556	-0.00976485348283
910.522465678	813.931071113	2100.45353679	376.0	-7.93046861753	-0.514700256423	-0.0848780106238	817.223142036	707.847253747	1933.87772823	408.807332446	-2.84447728253	-0.0517177687732
910.522465678	813.931071113	2100.45353679	376.0	-2.73367225612	-0.437367931504	-0.0721253185198	810.053310002	875.568686689	2043.0340212	357.412024512	-1.65092775846	-0.0300168683356
910.522465678	813.931071113	2100.45353679	376.0	1.88112933453	-0.255246488092	-0.0420920989598	954.834547735	776.54919063	2139.96578443	408.582046064	-1.2254147373	-0.022280267951
910.522465678	813.931071113	2100.45353679	376.0	-14.0337855248	-0.806692015326	-0.133029685905	719.804540336	617.112955399	1805.68039239	468.762896655	-4.93140649311	-0.0896619362384
910.522465678	813.931071113	2100.45353679	376.0	-1.74866054399	-0.254823908173	-0.0420224122977	1064.37119092	633.560133295	2063.72373455	365.792410331	-1.8003640269	-0.0327338913981
910.522465678	813.931071113	2100.45353679	376.0	3.06054628426	0.0247926631415	0.00408849985843	1137.21871819	686.75713195	2164.73888946	340.763039327	-0.270849486929	-0.00492453612598
910.522465678	813.931071113	2100.45353679	376.0	3.27311825794	-0.190706393859	-0.0314489435784	969.204601911	793.178833711	2169.203865	406.820429381	-0.735032698395	-0.0133642308799
910.522465678	813.931071113	2100.45353679	376.0	9.56878082078	0.172643216254	0.028470187377	993.088046946	1002.10975717	2301.44133197	306.243527856	4.29828148489	0.0781505724526
910.522465678	813.931071113	2100.45353679	376.0	0.444326107875	-0.371621145984	-0.0612831705118	859.028342422	839.576215868	2109.78640024	411.181841949	-1.42431612922	-0.025896656895
910.522465678	813.931071113	2100.45353679	376.0	4.3118514824	-0.0940014185007	-0.0155015531828	1053.62045201	735.698945953	2191.02197375	401.702575788	-0.510060226606	-0.00927382230192
910.522465678	813.931071113	2100.45353679	376.0	-0.0909082784529	-0.286633742142	-0.0472680973189	959.00073404	731.179085161	2098.54405064	408.36423144	-1.60609817046	-0.0292017849175
910.522465678	813.931071113	2100.45353679	376.0	8.66509088148	0.181474893915	0.0299265986007	1093.88641022	802.736971103	2282.45974468	385.836363357	1.67423352542	0.0304406095531
910.522465678	813.931071113	2100.45353679	376.0	-1.93696262655	-0.545023240808	-0.0898785027718	725.421672676	976.824695554	2059.7685368	357.522168565	-1.08809036801	-0.0197834612365
910.522465678	813.931071113	2100.45353679	376.0	6.68353634734	-0.0243056203208	-0.00400818277057	1066.75014782	747.942764149	2240.83811238	426.145200409	0.0384851329115	0.000699729689299
910.522465678	813.931071113	2100.45353679	376.0	-0.451659467416	-0.395505500479	-0.0652218833244	817.460291571	900.707710784	2090.96663953	372.798637178	-1.11532932377	-0.0202787149777
910.522465678	813.931071113	2100.45353679	376.0	-0.493240986955	-0.372002994672	-0.0613461402824	871.692553419	798.115049353	2090.09323904	420.285636263	-1.63189376129	-0.0296707956598
910.522465678	813.931071113	2100.45353679	376.0	-16.3466541925	-0.603136540309	-0.0994618305258	768.075815009	703.745152084	1757.09966066	285.278693564	-3.82366039066	-0.069521098012
910.522465678	813.931071113	2100.45353679	376.0	-15.1596744941	-0.568503741448	-0.0937506169934	794.23982019	685.974556274	1782.03161771	301.81724125	-3.69357048994	-0.0671558270899
910.522465678	813.931071113	2100.45353679	376.0	11.1751727871	0.0947914931101	0.0156318425314	1062.96671574	805.240970468	2335.18284884	466.97516263	1.35534363503	0.024642611546
910.522465678	813.931071113	2100.45353679	376.0	18.1923502625	0.239021183606	0.0394164220986	1022.58966383	1004.9441544	2482.57540131	455.041583079	5.40577622679	0.0982868404871
910.522465678	813.931071113	2100.45353679	376.0	-15.6497763458	-0.690262359919	-0.113829544842	744.669572091	666.872934477	1771.73725604	360.194749468	-4.20354567592	-0.0764281031985
910.522465678	813.931071113	2100.45353679	376.0	13.0371485595	-0.0186630561201	-0.00307768075859	919.832411158	995.590520744	2374.29278481	458.869852904	3.15317309406	0.0573304198921
910.522465678	813.931071113	2100.45353679	376.0	-12.5439653942	-0.713183380597	-0.117609396536	683.811166477	810.792109335	1836.97337201	342.370096202	-3.16576748376	-0.0575594087956
910.522465678	813.931071113	2100.45353679	376.0	3.82902394728	0.103619471443	0.0170876437076	1047.19522056	827.939726284	2180.88040572	305.745458873	1.09401737405	0.0198912249828
910.522465678	813.931071113	2100.45353679	376.0	9.75982706294	0.165475060554	0.0272881036533	987.497867486	1010.05415318	2305.45416952	307.902148857	4.39285223708	0.0798700406742
910.522465678	813.931071113	2100.45353679	376.0	17.0970472841	0.413143951044	0.068130598787	1121.74186753	936.22261619	2459.56907116	401.604587432	5.54032209815	0.100733129057
910.522465678	813.931071113	2100.45353679	376.0	-2.65472648606	-0.433313410122	-0.0714566969198	768.20242151	972.141590085	2044.69224042	304.348228827	-0.694324328464	-0.0126240786993
910.522465678	813.931071113	2100.45353679	376.0	5.65863159879	-0.0363945328604	-0.00600173694927	1083.44339126	724.639518075	2219.31046434	411.227555011	-0.200153177199	-0.00363914867634
910.522465678	813.931071113	2100.45353679	376.0	8.74172021738	0.0609206932003	0.0100462884565	1123.70272058	714.581620513	2284.06930827	445.784967182	0.397924389812	0.00723498890568
910.522465678	813.931071113	2100.45353679	376.0	-5.7098987545	-0.454414477229	-0.0749364243451	893.251927825	626.763516947	1980.51976645	460.504321683	-2.86303811613	-0.0520552384751
910.522465678	813.931071113	2100.45353679	376.0	5.65508417374	-0.322065856387	-0.0531111240743	839.659964875	915.977736455	2219.23595233	463.598250997	-0.194961271324	-0.00354475038771
910.522465678	813.931071113	2100.45353679	376.0	4.82709416454	0.064860051166	0.0106959187279	1090.53780256	752.20116517	2201.84440689	359.105439166	0.36436767998	0.00662486690872
910.522465678	813.931071113	2100.45353679	376.0	11.2858433704	0.0975549234649	0.0160875533418	1036.61614727	847.656799007	2337.50743302	453.234486748	1.81112242545	0.0329294986445
910.522465678	813.931071113	2100.45353679	376.0	-7.66324165618	-0.540072451045	-0.0890620796578	761.590027938	837.388423448	1939.49070639	340.512255006	-2.33092278073	-0.0423804141952
910.522465678	813.931071113	2100.45353679	376.0	8.87123842013	-0.095789933778	-0.0157964930373	945.075633209	881.371239624	2286.78977794	460.342905111	0.890368574337	0.0161885195334
910.522465678	813.931071113	2100.45353679	376.0	-5.57923143825	-0.444123817531	-0.0732394158198	820.632297337	815.068312572	1983.26437272	347.563762811	-2.08199553674	-0.0378544643044
910.522465678	813.931071113	2100.45353679	376.0	-9.786146899	-0.631527392846	-0.104143699348	741.11581791	746.944838223	1894.90006814	406.839412003	-3.11216906832	-0.0565848921513
910.522465678	813.931071113	2100.45353679	376.0	-7.85133314607	-0.366676466441	-0.0604677550199	878.731169302	774.343879547	1935.53993204	282.46488319	-2.31312192699	-0.0420567623089
910.522465678	813.931071113	2100.45353679	376.0	-7.31971749345	-0.569465286819	-0.0939091831826	728.256954842	933.149682694	1946.70627182	285.299634281	-2.06177689233	-0.0374868525877
910.522465678	813.931071113	2100.45353679	376.0	2.57633882737	-0.048639080225	-0.00802095650148	1112.30080873	689.499639984	2154.56833681	352.767888093	-0.604576918384	-0.010992307607
910.522465678	813.931071113	2100.45353679	376.0	-6.28673556447	-0.409675625327	-0.0675586453376	829.572358764	853.780600484	1968.40357728	285.050618031	-2.02388859409	-0.036797974438
910.522465678	813.931071113	2100.45353679	376.0	-6.49761317136	-0.645764548224	-0.106491515208	720.137523977	794.906260051	1963.97419113	448.930407099	-2.67307397082	-0.0486013449241
910.522465678	813.931071113	2100.45353679	376.0	-7.91660118444	-0.592102172406	-0.0976421788269	738.743714672	822.872486403	1934.16900722	372.552806144	-2.49811419916	-0.0454202581666
910.522465678	813.931071113	2100.45353679	376.0	4.36490247219	0.0358534341238	0.00591250562728	1043.29767914	800.776479256	2192.13628515	348.062126748	0.542562838249	0.00986477887725
910.522465678	813.931071113	2100.45353679	376.0	-6.09634958603	-0.604179344488	-0.0996337969143	720.649927405	883.00888516	1972.4025463	368.743733731	-2.13098173262	-0.0387451224113
910.522465678	813.931071113	2100.45353679	376.0	13.3137741434	0.346825294664	0.0571941448985	1097.73562783	921.022969119	2380.10317667	361.344579721	4.55842041726	0.0828803712229
910.522465678	813.931071113	2100.45353679	376.0	-20.0943110306	-0.81852106748	-0.134980387117	698.27348094	645.825817828	1678.38187005	334.282571286	-5.18391819079	-0.0942530580144
910.522465678	813.931071113	2100.45353679	376.0	-2.8548119749	-0.344787269143	-0.0568580588956	890.18775843	793.291867047	2040.4895377	357.009912218	-1.76310343488	-0.0320564260888
910.522465678	813.931071113	2100.45353679	376.0	-10.064335626	-0.358511453321	-0.0591212818802	926.139284149	675.639647831	1889.05684318	287.277911201	-2.75328623953	-0.0500597498096
910.522465678	813.931071113	2100.45353679	376.0	0.781895654588	-0.046834605189	-0.00772338476072	1063.55536508	738.438241843	2116.87689172	314.883284797	-0.578378575938	-0.010515974108
910.522465678	813.931071113	2100.45353679	376.0	-7.39145465739	-0.540091558932	-0.0890652306945	759.386842159	847.300505065	1945.19946602	338.512118795	-2.27337692195	-0.0413341258537
910.522465678	813.931071113	2100.45353679	376.0	-6.77328799253	-0.372051394764	-0.0613541218278	870.960747909	789.738500925	1958.18376959	297.484520761	-2.16977430079	-0.0394504418326
910.522465678	813.931071113	2100.45353679	376.0	3.300383693	-0.403253238257	-0.0664995445674	774.799286925	988.746705723	2169.7765628	406.23057015	0.139495053907	0.00253627370741
910.522465678	813.931071113	2100.45353679	376.0	0.257378453376	-0.118204591031	-0.0194928415288	936.295791467	875.262937661	2105.85965162	294.30092249	0.060742369956	0.00110440672647
910.522465678	813.931071113	2100.45353679	376.0	-1.10385488312	-0.412188803899	-0.0679730877142	830.253512441	855.964013399	2077.26757786	391.050052017	-1.55798149177	-0.028326936214
910.522465678	813.931071113	2100.45353679	376.0	-3.54133535014	-0.430492653482	-0.0709915325662	870.012622068	703.148863057	2026.06943318	452.907948054	-2.3302312079	-0.0423678401436
910.522465678	813.931071113	2100.45353679	376.0	-3.87535898653	-0.652988577074	-0.107682812842	690.075510062	934.807177002	2019.0534219	394.170734831	-1.83849460198	-0.0334271745815
910.522465678	813.931071113	2100.45353679	376.0	1.45287835249	-0.408402860845	-0.0673487567356	788.923063536	950.534361737	2130.97057153	391.513146258	-0.50490004876	-0.00918000088655
910.522465678	813.931071113	2100.45353679	376.0	10.7847870404	0.0119899557193	0.00197723544184	969.952399768	909.748182131	2326.98297762	447.282395718	1.99615983022	0.036293815095
910.522465678	813.931071113	2100.45353679	376.0	-0.865740427354	-0.296534725947	-0.0489008453079	958.332764874	716.312847532	2082.26906137	407.623448958	-1.72216878495	-0.0313121597264
910.522465678	813.931071113	2100.45353679	376.0	-1.65398849358	-0.367867592814	-0.060664180873	792.4212068	972.901756161	2065.71227698	300.389314018	-0.274025647683	-0.00498228450333
910.522465678	813.931071113	2100.45353679	376.0	14.8776675634	0.368098151732	0.0607022018027	1088.57489978	972.582701586	2412.95203132	351.794429947	5.63163803079	0.102393418742
910.522465678	813.931071113	2100.45353679	376.0	15.0677061102	0.465640275777	0.0767876444223	1127.40466717	989.20107128	2416.9437027	300.337964246	6.65768110944	0.121048747444
910.522465678	813.931071113	2100.45353679	376.0	-4.74632181837	-0.38303759239	-0.0631658298797	943.273901578	623.360422959	2000.75925229	434.124927752	-2.53397480947	-0.0460722692631
910.522465678	813.931071113	2100.45353679	376.0	-6.8097976947	-0.665969850946	-0.109823524232	685.563599999	920.439216247	1957.41690026	351.414084018	-2.13110346764	-0.0387473357752
910.522465678	813.931071113	2100.45353679	376.0	-14.4385697234	-0.656877785688	-0.108324173102	779.276684925	630.548045904	1797.17808837	387.353357544	-4.20821509159	-0.0765130016652
910.522465678	813.931071113	2100.45353679	376.0	5.67235168807	-0.160874834319	-0.0265294911476	962.280679433	818.143737853	2219.59864844	439.174231157	-0.25560138728	-0.00464729795054
910.522465678	813.931071113	2100.45353679	376.0	0.987808615048	-0.0973177110965	-0.0160484352072	1077.80655832	706.517916377	2121.20199778	336.877523089	-0.897394715944	-0.0163162675626
910.522465678	813.931071113	2100.45353679	376.0	1.7335888701	-0.0947069585313	-0.0156179021325	955.085302913	860.729226952	2136.86676553	321.052235661	0.179394397965	0.00326171632664
910.522465678	813.931071113	2100.45353679	376.0	9.06998422244	0.0228470609676	0.00376765517276	930.447963494	1008.41753358	2290.96434118	352.098844106	3.3776858775	0.0614124705001
910.522465678	813.931071113	2100.45353679	376.0	-20.4191116126	-0.839478829808	-0.138436482488	698.215976895	629.878224356	1671.55958474	343.465383492	-5.41188465853	-0.0983979028824
910.522465678	813.931071113	2100.45353679	376.0	-8.72242209351	-0.347666357815	-0.0573328426476	960.360458754	632.816563808	1917.24311343	324.066090872	-2.69239458493	-0.0489526288169
910.522465678	813.931071113	2100.45353679	376.0	-6.50994758236	-0.648778789226	-0.106988586614	694.397584426	914.117091986	1963.71511255	355.200436142	-2.10836317205	-0.0383338758555
910.522465678	813.931071113	2100.45353679	376.0	-12.3181164375	-0.534702451165	-0.0881765255878	783.161240298	762.516716453	1841.71722441	296.039267662	-3.02926824936	-0.0550776045338
910.522465678	813.931071113	2100.45353679	376.0	4.12081659937	-0.362688076026	-0.0598100389225	807.343708463	949.46909311	2187.0093748	430.196573224	-0.105965424804	-0.00192664408735
910.522465678	813.931071113	2100.45353679	376.0	-4.21503450564	-0.579084961078	-0.0954955410748	753.291011042	794.735952672	2011.91869544	463.891731726	-2.36881338675	-0.0430693343046
910.522465678	813.931071113	2100.45353679	376.0	4.08507710475	0.0627300164829	0.0103446597102	1091.51310327	749.464891345	2186.25868332	345.280688702	0.275368168481	0.00500669397238
910.522465678	813.931071113	2100.45353679	376.0	-1.59851539341	-0.210507393242	-0.0347142798883	940.090163667	817.517282815	2066.87746367	309.270017192	-1.05966478685	-0.0192666324881
910.522465678	813.931071113	2100.45353679	376.0	-1.26482251658	-0.185143334827	-0.030531552577	978.235881269	780.306080842	2073.88652751	315.344565396	-1.15295253006	-0.0209627732738
910.522465678	813.931071113	2100.45353679	376.0	-18.1365207976	-0.771452081697	-0.127218351203	733.955629967	617.103972144	1719.50434425	368.444742136	-5.04041401474	-0.0916438911771
910.522465678	813.931071113	2100.45353679	376.0	-13.6272128442	-0.550295918696	-0.0907480077005	776.659556524	755.042079153	1814.22026264	282.518626963	-3.22218775301	-0.0585852318729
910.522465678	813.931071113	2100.45353679	376.0	-1.00119574083	-0.219301416667	-0.0361644816404	937.11235128	817.91074633	2079.42388544	324.400787833	-1.03908816773	-0.0188925121406
910.522465678	813.931071113	2100.45353679	376.0	-10.6691418361	-0.517861519809	-0.0853993271453	837.423043848	658.800583557	1876.35316975	380.129542345	-3.27396177749	-0.0595265777726
910.522465678	813.931071113	2100.45353679	376.0	-10.2217569291	-0.476949509322	-0.0786526235689	866.72986031	647.848130091	1885.75028185	371.172291451	-3.15174388161	-0.0573044342111
910.522465678	813.931071113	2100.45353679	376.0	-3.3810181809	-0.358523265123	-0.0591232297366	857.104379402	852.034633008	2029.43682083	320.297808421	-1.60184478198	-0.0291244505815
910.522465678	813.931071113	2100.45353679	376.0	-3.8923412076	-0.533351368332	-0.0879537216906	766.264060371	837.340639224	2018.69671823	415.092018638	-2.03816050908	-0.0370574638014
910.522465678	813.931071113	2100.45353679	376.0	9.76650640235	-0.0388837788446	-0.00641223265907	925.071472198	962.596722343	2305.59446594	417.926271399	2.33607462701	0.0424740841275
910.522465678	813.931071113	2100.45353679	376.0	12.693153037	0.0968790557895	0.0159760975906	963.430550568	1002.26075846	2367.06731869	401.376009661	4.02158568998	0.0731197398179
910.522465678	813.931071113	2100.45353679	376.0	-8.6215590348	-0.316391172074	-0.0521753252101	975.426626974	645.968317149	1919.36169512	297.966750995	-2.58611282567	-0.047020233194
910.522465678	813.931071113	2100.45353679	376.0	7.13269935491	-0.0614668777815	-0.0101363584732	924.145914674	944.134112401	2250.27257266	381.992545585	1.76663002064	0.0321205458299
910.522465678	813.931071113	2100.45353679	376.0	-2.5825278062	-0.237505854381	-0.0391665327146	1070.27771792	645.245087713	2046.20874015	330.685934516	-1.81570310671	-0.0330127837583
910.522465678	813.931071113	2100.45353679	376.0	9.09850899298	0.180021112768	0.0296868589657	1107.35202191	782.341183721	2291.56349073	401.870285094	1.50307643848	0.0273286625179
910.522465678	813.931071113	2100.45353679	376.0	0.00113188504474	-0.311632705196	-0.0513906176115	937.34155986	736.509205329	2100.47731151	426.626546321	-1.6506375421	-0.0300115916745
910.522465678	813.931071113	2100.45353679	376.0	8.95925582199	0.177239537934	0.0292281559917	1089.08162582	808.076211178	2288.63854257	391.480705579	1.72334418802	0.0313335306913
910.522465678	813.931071113	2100.45353679	376.0	-4.99328326552	-0.315810444439	-0.0520795587795	982.249845086	643.289122047	1995.57194184	370.032974705	-2.25725015387	-0.0410409118885
910.522465678	813.931071113	2100.45353679	376.0	9.22443912562	0.245037885292	0.0404086222447	1031.92557768	976.139690099	2294.20859465	286.143326875	4.34381567097	0.0789784667449
910.522465678	813.931071113	2100.45353679	376.0	-11.217451417	-0.568965852516	-0.0938268226445	769.859834553	752.193168166	1864.83618177	342.783179046	-3.03114185255	-0.0551116700464
910.522465678	813.931071113	2100.45353679	376.0	7.89250055541	-0.301742076641	-0.0497595772825	805.495520271	1008.58163045	2266.23184385	452.154693131	1.28129378108	0.0232962505651
910.522465678	813.931071113	2100.45353679	376.0	-2.5446209157	-0.324307468574	-0.0534807830763	965.502963113	662.178669314	2047.00495677	419.323324342	-2.06222340734	-0.0374949710426
910.522465678	813.931071113	2100.45353679	376.0	21.9225138144	0.480329593553	0.079210025322	1132.28857924	1004.1993155	2560.92575356	424.437858816	7.51834125775	0.136697113777
910.522465678	813.931071113	2100.45353679	376.0	-3.59365192098	-0.546031659572	-0.090044798742	712.429285848	1009.0728293	2024.97054792	303.468432774	-0.830591454945	-0.0151016628172
910.522465678	813.931071113	2100.45353679	376.0	14.4877770661	0.270865240593	0.0446677507574	1035.13085519	1006.08873688	2404.76256258	363.542970511	5.4343697558	0.0988067228327
910.522465678	813.931071113	2100.45353679	376.0	-2.74657314596	-0.246325961475	-0.0406210358633	918.329375534	827.593054496	2042.76304401	296.840613976	-1.26032806309	-0.0229150556926
910.522465678	813.931071113	2100.45353679	376.0	4.88430876279	-0.215543807808	-0.0355448231873	878.24704797	919.167745004	2203.04617295	405.631379973	0.392609429436	0.00713835326247
910.522465678	813.931071113	2100.45353679	376.0	3.38027024589	-0.310439978	-0.0511939277705	873.532068259	863.434752947	2171.45454272	434.487721518	-0.792669801036	-0.0144121782007
910.522465678	813.931071113	2100.45353679	376.0	1.18822221669	-0.453262828285	-0.0747465086221	781.911669144	927.781590903	2125.41159237	415.718332319	-1.00019185998	-0.018185306545
910.522465678	813.931071113	2100.45353679	376.0	7.2926411374	-0.0240409181424	-0.00396453135594	1047.69861627	770.899220244	2253.63207549	435.034238976	0.216775147466	0.00394136631756
910.522465678	813.931071113	2100.45353679	376.0	-7.14805186245	-0.61514875575	-0.101442736766	756.32377356	728.073678418	1950.31202863	465.914576657	-3.0129790981	-0.0547814381473
910.522465678	813.931071113	2100.45353679	376.0	8.71778706279	0.18753927114	0.0309266608081	1032.83519649	917.190889436	2283.56660348	333.540517557	3.07274362641	0.0558680659348
910.522465678	813.931071113	2100.45353679	376.0	4.64890127789	-0.356424111268	-0.0587770632039	796.192942094	979.924911528	2198.1015481	421.983694482	0.360552708624	0.00655550379316
910.522465678	813.931071113	2100.45353679	376.0	9.40402582067	0.129857335791	0.0214144683032	1004.85068373	930.070210513	2297.98072974	363.059835499	2.93332592321	0.0533331986038
910.522465678	813.931071113	2100.45353679	376.0	5.55185519735	-0.302984472746	-0.0499644579066	813.125255448	987.57372718	2217.06767564	416.368693013	0.827561879886	0.0150465796343
910.522465678	813.931071113	2100.45353679	376.0	-5.12419541395	-0.60425758946	-0.0996467001088	720.322348696	885.965501882	1992.82219299	386.534342409	-2.04751566929	-0.0372275576234
910.522465678	813.931071113	2100.45353679	376.0	4.83267770113	-0.247597075704	-0.0408306523259	958.499871763	777.211675547	2201.96168649	466.250139176	-1.01080012717	-0.0183781841304
910.522465678	813.931071113	2100.45353679	376.0	-19.3013448357	-0.680285595733	-0.112184300088	751.445775731	656.834651445	1695.03775654	286.757329366	-4.57455772926	-0.0831737768957
910.522465678	813.931071113	2100.45353679	376.0	14.5022975909	0.147939150613	0.0243962979244	980.176178196	1015.41655587	2405.06755945	409.474825393	4.70552649957	0.0855550272649
910.522465678	813.931071113	2100.45353679	376.0	-20.497257664	-0.820493711032	-0.135305691133	691.559875806	656.956449465	1669.91816324	321.401837972	-5.14752159405	-0.0935913017101
910.522465678	813.931071113	2100.45353679	376.0	-1.63564308121	-0.259088040582	-0.0427256003599	1086.36186103	634.657323869	2066.09761384	345.078428943	-1.745749617	-0.0317409021273
910.522465678	813.931071113	2100.45353679	376.0	-5.14283229215	-0.245025327996	-0.0404065514505	1003.82085906	701.580618626	1992.43073402	287.029256329	-2.02600029363	-0.0368363689751
910.522465678	813.931071113	2100.45353679	376.0	-1.82684609659	-0.366807919894	-0.0604894327001	908.494184106	711.712252961	2062.08148334	441.875046276	-1.99777916262	-0.0363232575023
910.522465678	813.931071113	2100.45353679	376.0	-1.61226184662	-0.410998612749	-0.0677768160867	842.420395767	812.785537607	2066.58872581	411.382792436	-1.73592869263	-0.0315623398661
910.522465678	813.931071113	2100.45353679	376.0	-4.01840715467	-0.540626580298	-0.0891534598116	743.695905566	929.262308981	2016.04876159	343.090547041	-1.70499144844	-0.0309998445171
910.522465678	813.931071113	2100.45353679	376.0	6.73257306445	-0.133619782677	-0.022034924584	1058.59845148	716.379746404	2241.86810584	466.88990796	-0.62497929672	-0.0113632599404
910.522465678	813.931071113	2100.45353679	376.0	-2.82633043013	-0.34947180106	-0.0576305740534	893.03645228	776.671763519	2041.08777931	371.379563512	-1.81397151549	-0.0329813002816
910.522465678	813.931071113	2100.45353679	376.0	8.30926156244	-0.206058008843	-0.0339805423554	871.280236418	940.973226702	2274.98571516	462.73225204	0.922104315498	0.0167655330091
910.522465678	813.931071113	2100.45353679	376.0	-4.90858082675	-0.491437162955	-0.0810417485084	814.079772088	751.158394794	1997.35107721	432.112910327	-2.38440088671	-0.0433527433948
910.522465678	813.931071113	2100.45353679	376.0	1.01400248919	-0.278451985839	-0.0459188631	846.379651069	932.161637993	2121.75218794	343.210898877	-0.0792925055944	-0.0014416819199
910.522465678	813.931071113	2100.45353679	376.0	0.7300234343	-0.423384937138	-0.0698194157549	769.877688564	980.788687897	2115.78733984	365.120963375	-0.251475811952	-0.00457228749003
910.522465678	813.931071113	2100.45353679	376.0	5.13034285848	0.113859230388	0.0187762583094	1034.51198041	856.349269695	2208.21400481	317.352754706	1.56767156933	0.0285031194423
910.522465678	813.931071113	2100.45353679	376.0	15.6356820166	0.365418495768	0.0602603060304	1081.7561308	990.722172538	2428.87377271	356.395469367	5.96394439542	0.108435352644
910.522465678	813.931071113	2100.45353679	376.0	-3.84051593172	-0.593078143471	-0.0978031239234	728.383822358	873.060298474	2019.78528407	418.34116324	-1.99623264476	-0.0362951389956
910.522465678	813.931071113	2100.45353679	376.0	-0.781589551498	-0.175431653905	-0.0289300220819	961.948977138	806.408614853	2084.03661141	315.679019423	-0.899950190763	-0.0163627307411
910.522465678	813.931071113	2100.45353679	376.0	-8.46650062287	-0.522133024626	-0.0861037309739	830.613437199	669.187412825	1922.61862502	422.817774991	-3.08909730826	-0.0561654056047
910.522465678	813.931071113	2100.45353679	376.0	-11.0918249435	-0.545233526631	-0.0899131805129	770.134484232	788.894572409	1867.47490747	308.445850829	-2.82739626701	-0.0514072048547
910.522465678	813.931071113	2100.45353679	376.0	5.80164577058	0.0413361177049	0.00681664210173	945.895575363	982.51781764	2222.31441057	293.901017568	2.82559931851	0.0513745330639
910.522465678	813.931071113	2100.45353679	376.0	-3.72860280254	-0.350940142028	-0.0578727147144	868.436519	837.019446918	2022.13596735	316.680001434	-1.70256835991	-0.030955788362
910.522465678	813.931071113	2100.45353679	376.0	4.14863378259	-0.000600463007586	-9.90209445227e-05	1001.13111439	843.712087433	2187.59366181	342.750459983	0.72091844874	0.0131076081589
910.522465678	813.931071113	2100.45353679	376.0	13.1727601724	0.11925328553	0.0196657792761	1011.40548227	909.583101029	2377.14124373	456.152660426	2.81908896345	0.0512561629719
910.522465678	813.931071113	2100.45353679	376.0	5.23148557075	0.00853462134056	0.00140742436355	1003.42298106	846.250727534	2210.33846049	360.664751897	0.882649480089	0.0160481723652
910.522465678	813.931071113	2100.45353679	376.0	-1.10610332242	-0.277642307014	-0.0457853408665	1044.70418432	618.599341341	2077.22035043	413.916824772	-1.87942084969	-0.0341712881762
910.522465678	813.931071113	2100.45353679	376.0	-3.44180881336	-0.401908992229	-0.0662778681116	889.935537962	699.916508354	2028.15994184	438.307895526	-2.24520615914	-0.0408219301663
910.522465678	813.931071113	2100.45353679	376.0	13.5448017516	0.12140023998	0.0200198284928	994.219172667	949.319282726	2384.95580423	441.41734884	3.41992293274	0.0621804169589
910.522465678	813.931071113	2100.45353679	376.0	2.77544370806	0.167696014115	0.0276543558896	1109.86594709	765.773971666	2158.75044232	283.110523565	0.756602771893	0.0137564140344
910.522465678	813.931071113	2100.45353679	376.0	3.83230309349	0.0171293009567	0.00282475279629	1002.42542721	851.059504167	2180.94928266	327.464351285	0.862715152152	0.0156857300391
910.522465678	813.931071113	2100.45353679	376.0	-6.37684624116	-0.548690009434	-0.0904831809753	750.537193546	869.895441062	1966.51084438	346.078209775	-2.12234251162	-0.0385880456658
910.522465678	813.931071113	2100.45353679	376.0	10.3716051818	0.235819374157	0.0388884192211	1107.98669619	811.721107748	2318.30428465	398.596480721	2.20068376778	0.0400124321414
910.522465678	813.931071113	2100.45353679	376.0	0.248675582006	-0.300065561578	-0.0494831071204	877.460316638	861.981075794	2105.67685185	366.235459416	-0.966120747372	-0.0175658317704
910.522465678	813.931071113	2100.45353679	376.0	10.1201097103	-0.023034219455	-0.00379851903942	923.250603966	981.517264633	2313.02173913	408.25387053	2.73846381048	0.0497902510997
910.522465678	813.931071113	2100.45353679	376.0	-16.959552275	-0.650898350308	-0.107338118454	744.162325366	705.748632052	1744.22602121	294.31506379	-3.98987207477	-0.0725431286322
910.522465678	813.931071113	2100.45353679	376.0	10.1279946653	0.194509213767	0.0320760576793	1100.61743194	800.258242809	2313.18735894	412.311684193	1.82226596108	0.0331321083832
910.522465678	813.931071113	2100.45353679	376.0	7.97265026595	0.233680064081	0.0385356306202	1048.77855339	920.781304389	2267.91535128	298.355493494	3.35006782573	0.0609103241042
910.522465678	813.931071113	2100.45353679	376.0	-4.6973392545	-0.381531431853	-0.0629174524823	913.786159068	678.54070676	2001.78810828	409.461242457	-2.33634278428	-0.0424789597142
910.522465678	813.931071113	2100.45353679	376.0	1.82876291041	-0.072359380623	-0.0119326155381	995.966166313	812.546086638	2138.86585202	330.353599071	-0.124455609804	-0.00226282926917
910.522465678	813.931071113	2100.45353679	376.0	-1.48090089162	-0.0914132291164	-0.0150747409493	1036.4783538	749.366905926	2069.34790164	283.502641909	-0.950318965318	-0.0172785266421
910.522465678	813.931071113	2100.45353679	376.0	16.9857936862	0.287423233117	0.0473982904216	1039.86262594	1016.0114516	2457.23224102	401.358163492	5.88958754552	0.107083409919
910.522465678	813.931071113	2100.45353679	376.0	-5.17535817576	-0.319815943525	-0.0527400962277	933.47715087	725.315050281	1991.74754295	332.955341796	-2.08634985141	-0.0379336336621
910.522465678	813.931071113	2100.45353679	376.0	-2.23263364628	-0.343018758958	-0.056566418034	913.222523799	737.925507571	2053.5581044	402.410073035	-1.87151972099	-0.0340276312907
910.522465678	813.931071113	2100.45353679	376.0	0.353324132753	-0.255877757334	-0.042196200088	836.454786035	969.123435632	2107.87494603	302.296724366	0.4410392031	0.00801889460181
910.522465678	813.931071113	2100.45353679	376.0	1.71244371862	-0.24907194762	-0.04107386999	965.565499197	765.947962723	2136.42262144	404.909159525	-1.26140581124	-0.0229346511134
910.522465678	813.931071113	2100.45353679	376.0	-0.290321788538	-0.10013092071	-0.0165123549983	1020.65584697	766.387972154	2094.35546252	307.311643392	-0.767466258436	-0.0139539319716
910.522465678	813.931071113	2100.45353679	376.0	13.192188051	0.420217245758	0.0692970392081	1109.43682763	976.868924164	2377.54931729	291.243565489	5.94762524599	0.108138640836
910.522465678	813.931071113	2100.45353679	376.0	-2.41737062602	-0.257043649541	-0.042388464634	1026.3814366	657.866321784	2049.67778998	365.430031592	-1.85534846528	-0.0337336084597
910.522465678	813.931071113	2100.45353679	376.0	9.59374537113	0.232582522501	0.0383546376155	1023.58855262	985.643129896	2301.96570075	292.734018235	4.44178607813	0.080759746875
910.522465678	813.931071113	2100.45353679	376.0	-9.77612731845	-0.682232608715	-0.112505377427	730.059408318	711.699658619	1895.11052477	453.351457833	-3.49204182728	-0.0634916695869
910.522465678	813.931071113	2100.45353679	376.0	-7.3711343763	-0.594931796701	-0.0981088055246	726.393982619	874.092313907	1945.62628408	345.139987556	-2.25371837314	-0.0409766976934
910.522465678	813.931071113	2100.45353679	376.0	0.59915994437	-0.0624902237315	-0.0103051160507	1026.95041403	775.146280454	2113.03861303	310.941918547	-0.459345883029	-0.0083517433278
910.522465678	813.931071113	2100.45353679	376.0	16.9250143359	0.373187828413	0.0615415284323	1078.52156014	1014.18447784	2455.95559901	363.249561035	6.51039044679	0.118370735396
910.522465678	813.931071113	2100.45353679	376.0	12.3706670311	0.122870992662	0.0202623668638	1007.83597595	919.732241906	2360.29364997	432.725432117	2.93719628267	0.0534035687757
910.522465678	813.931071113	2100.45353679	376.0	0.0607262123945	-0.539133674028	-0.0889072681444	724.551404045	986.636526118	2101.72906267	390.541132504	-0.796316324537	-0.0144784786279
910.522465678	813.931071113	2100.45353679	376.0	-9.41076531409	-0.412767237866	-0.0680684759015	885.243657976	688.684133434	1902.78478391	328.856992502	-2.75674792237	-0.0501226894976
910.522465678	813.931071113	2100.45353679	376.0	7.09247202301	-0.0618199652968	-0.0101945853062	941.482351625	909.509040095	2249.42761624	398.436224524	1.31525544594	0.0239137353807
910.522465678	813.931071113	2100.45353679	376.0	-5.28936769081	-0.57918024029	-0.095511253346	755.033492218	787.970159263	1989.35282606	446.349174574	-2.46490072324	-0.0448163767862
910.522465678	813.931071113	2100.45353679	376.0	-18.6830286145	-0.867099214958	-0.142991295343	692.057256399	622.463828347	1708.02520148	393.50411673	-5.45167458962	-0.099121356175
910.522465678	813.931071113	2100.45353679	376.0	1.4315525473	-0.278495797932	-0.0459260880495	1008.92313814	656.651869369	2130.5226329	464.947625398	-1.67818022615	-0.0305123677482
910.522465678	813.931071113	2100.45353679	376.0	0.625245936696	-0.510182714984	-0.0841330334736	764.55019229	909.34520444	2113.58653718	439.691140452	-1.42121938569	-0.025840352467
910.522465678	813.931071113	2100.45353679	376.0	-6.70181130542	-0.542424757256	-0.0894499929512	797.105813706	720.389140491	1959.6851042	442.19015	-2.79305260963	-0.0507827747206
910.522465678	813.931071113	2100.45353679	376.0	-1.87532939848	-0.540952931073	-0.0892072775516	714.617956333	1010.32409901	2061.06311411	336.121058767	-0.639152157871	-0.0116209483249
910.522465678	813.931071113	2100.45353679	376.0	-1.78755978784	-0.151384981401	-0.0249645417878	1004.01029231	763.047837942	2062.90667401	295.848543749	-1.15856092604	-0.0210647441097
910.522465678	813.931071113	2100.45353679	376.0	1.26232548137	-0.417727108664	-0.0688863965475	833.212785351	833.34784892	2126.96809701	460.40746274	-1.50327393129	-0.0273322532962
910.522465678	813.931071113	2100.45353679	376.0	-15.1925524716	-0.804055876088	-0.132594966373	695.541480999	666.673880253	1781.34103107	419.125669821	-4.60059720752	-0.0836472219549
910.522465678	813.931071113	2100.45353679	376.0	-7.84498297759	-0.480475730412	-0.0792341244083	880.101245883	621.056958677	1935.67331438	434.515109817	-3.11752409801	-0.0566822563274
910.522465678	813.931071113	2100.45353679	376.0	2.0807875502	-0.014369338758	-0.00236961391128	1032.11031023	790.704661882	2144.15951248	321.344540368	0.0135455441664	0.000246282621207
910.522465678	813.931071113	2100.45353679	376.0	-12.8546594681	-0.724001970587	-0.119393464806	694.860465539	755.122611072	1830.44738735	380.46431074	-3.5397757592	-0.0643595592582
910.522465678	813.931071113	2100.45353679	376.0	-2.49209856773	-0.248077922378	-0.0409099476217	1021.53070383	676.798144833	2048.10816428	349.77931562	-1.8072964142	-0.0328599348037
910.522465678	813.931071113	2100.45353679	376.0	7.45042498569	0.0897653152932	0.0148029873505	1054.71164188	813.277164617	2256.94625191	388.957445412	1.17533825495	0.0213697864536
910.522465678	813.931071113	2100.45353679	376.0	16.1591140928	0.342021946353	0.0564020360081	1129.46845767	847.418098517	2439.86822027	462.981664083	3.66000479108	0.0665455416561
910.522465678	813.931071113	2100.45353679	376.0	-17.31718872	-0.651268044611	-0.107399083874	758.467998309	673.047788952	1736.71403385	305.198246588	-4.19497746578	-0.0762723175597
910.522465678	813.931071113	2100.45353679	376.0	-5.40458486534	-0.61155855531	-0.100850685242	706.419426062	951.133314546	1986.93274284	329.38000223	-1.85269278864	-0.0336853234297
910.522465678	813.931071113	2100.45353679	376.0	9.20357570975	-0.00707457921346	-0.00116665224496	919.994670354	1005.00825869	2293.7703683	368.767439249	3.14104961017	0.0571099929121
910.522465678	813.931071113	2100.45353679	376.0	-12.7415782969	-0.604863163085	-0.0997465638333	770.357691014	702.470086083	1832.82260481	359.994827715	-3.4930441025	-0.0635098927727
910.522465678	813.931071113	2100.45353679	376.0	13.5279088001	0.0386183892141	0.00636846787832	945.524949835	987.976855232	2384.60097564	451.099170569	3.44595073412	0.0626536497112
910.522465678	813.931071113	2100.45353679	376.0	-5.72288353993	-0.26263371254	-0.0433103087962	999.674186077	683.105292684	1980.24702707	297.467548309	-2.13192127225	-0.0387622049499
910.522465678	813.931071113	2100.45353679	376.0	6.05321983735	0.301617930223	0.0497391045883	1133.51035783	802.927440566	2227.59860695	291.160808558	2.13472778072	0.0388132323768
910.522465678	813.931071113	2100.45353679	376.0	15.1690590794	0.266961586856	0.0440240083866	1073.19482154	902.694593571	2419.07257472	443.183159611	3.84024187872	0.0698225796131
910.522465678	813.931071113	2100.45353679	376.0	-0.556956172819	-0.244392154603	-0.0403021363131	1038.6362542	660.658581907	2088.75493116	389.460095056	-1.67224630389	-0.0304044782526
910.522465678	813.931071113	2100.45353679	376.0	-1.00377513968	-0.178656229624	-0.0294617792916	1059.39797232	693.311644097	2079.36970637	326.660089952	-1.44368928384	-0.0262488960699
910.522465678	813.931071113	2100.45353679	376.0	-15.6394844068	-0.673300169808	-0.111032349902	756.368047684	658.88493863	1771.95343343	356.700447118	-4.19189614909	-0.0762162936199
910.522465678	813.931071113	2100.45353679	376.0	0.53304173874	-0.112993272457	-0.0186334552205	920.104957268	906.757301251	2111.64983084	284.787572326	0.450895631704	0.00819810239462
910.522465678	813.931071113	2100.45353679	376.0	1.93798851716	-0.195006835869	-0.0321581193715	868.232442781	951.349549613	2141.16008514	321.578092749	0.683530643967	0.0124278298903
910.522465678	813.931071113	2100.45353679	376.0	-12.8414020363	-0.61791945743	-0.101899646674	777.368212048	672.609870196	1830.72585355	380.747771302	-3.70397677975	-0.0673450323591
910.522465678	813.931071113	2100.45353679	376.0	-15.5561127466	-0.556406124829	-0.0917556274454	805.138254187	675.099481982	1773.70461642	293.466880249	-3.75225220792	-0.0682227674167
910.522465678	813.931071113	2100.45353679	376.0	-10.9463643992	-0.445757571802	-0.0735088344001	864.772835012	686.653480311	1870.53023862	319.103923295	-2.98259092154	-0.0542289258462
910.522465678	813.931071113	2100.45353679	376.0	-5.35694602641	-0.598286175447	-0.0986619682466	724.795677396	877.004451281	1987.93337452	386.133245839	-2.09078413303	-0.0380142569642
910.522465678	813.931071113	2100.45353679	376.0	-0.324569148987	-0.258218124605	-0.0425821445588	1101.25243185	642.322041825	2093.63611262	350.061638946	-1.58319446085	-0.0287853538336
910.522465678	813.931071113	2100.45353679	376.0	8.22449870533	0.364692067479	0.0601405124471	1126.92866404	863.31344358	2273.20531073	282.963203109	3.44013746115	0.0625479538391
910.522465678	813.931071113	2100.45353679	376.0	-2.59419642319	-0.595375333587	-0.0981819481509	728.513657698	867.324404853	2045.96364627	450.125583718	-1.95217421688	-0.0354940766706
910.522465678	813.931071113	2100.45353679	376.0	10.790532167	0.321414613448	0.0530037291305	1103.38137722	881.076680833	2327.10365133	342.645593276	3.62328734465	0.0658779517209
910.522465678	813.931071113	2100.45353679	376.0	1.81228806889	-0.107099912737	-0.0176615951083	953.288237174	856.764741083	2138.51980563	328.466827374	0.0841914417879	0.00153075348705
910.522465678	813.931071113	2100.45353679	376.0	-1.03877496473	-0.359936312006	-0.0593562519799	789.483743142	987.382760159	2078.6345513	301.768048004	0.011877826221	0.000215960476745
910.522465678	813.931071113	2100.45353679	376.0	16.7710216869	0.244286652009	0.0402847381281	1048.74376675	938.807080392	2452.72105497	465.170207827	4.30031549809	0.0781875545108
910.522465678	813.931071113	2100.45353679	376.0	1.11222151541	-0.280638793707	-0.0462794844504	1051.37177708	614.627257746	2123.81523295	457.816198122	-1.74634914548	-0.0317518026451
910.522465678	813.931071113	2100.45353679	376.0	-1.18216407666	-0.363358768	-0.0599206411609	854.416924037	855.581329292	2075.62272963	365.624476304	-1.40853553098	-0.0256097369269
910.522465678	813.931071113	2100.45353679	376.0	16.2447306243	0.352762492634	0.0581732342734	1074.15456857	997.654556583	2441.66655573	369.857430576	6.02621758676	0.109567592486
910.522465678	813.931071113	2100.45353679	376.0	-2.38859143568	-0.340496077006	-0.0561504084773	844.537990686	888.409024797	2050.2822835	317.335268018	-1.14118398192	-0.0207487996713
910.522465678	813.931071113	2100.45353679	376.0	1.5682248252	-0.359872431251	-0.0593457175546	828.107271412	908.616767115	2133.3933706	396.669332069	-0.722042841802	-0.0131280516691
910.522465678	813.931071113	2100.45353679	376.0	3.06383043089	-0.121702184852	-0.0200696215125	885.474281873	974.61125835	2164.80787144	304.722331215	1.50258009601	0.0273196381092
910.522465678	813.931071113	2100.45353679	376.0	-13.3922035089	-0.711685121479	-0.117362322144	703.080920115	746.337319451	1819.15652453	369.738284967	-3.60055808228	-0.0654646924052
910.522465678	813.931071113	2100.45353679	376.0	0.152256944533	-0.302243079146	-0.0498421964291	830.954656847	944.381831748	2103.65162317	328.315134572	-0.130115350316	-0.00236573364211
910.522465678	813.931071113	2100.45353679	376.0	4.9863296714	-0.0967703162536	-0.0159581656091	1092.47538477	695.13159405	2205.18907473	417.582095909	-0.619542443629	-0.011264408066
910.522465678	813.931071113	2100.45353679	376.0	7.03911666951	0.120816800164	0.0199236148028	1017.18174068	894.973798836	2248.30691183	336.151372315	2.22850362075	0.04051824765
910.522465678	813.931071113	2100.45353679	376.0	-3.60484929528	-0.571949369853	-0.0943188274823	735.20474987	893.250065216	2024.73535227	396.280537186	-1.86093827807	-0.0338352414195
910.522465678	813.931071113	2100.45353679	376.0	-7.21043335003	-0.445877125354	-0.0735285496955	880.207893795	660.541669835	1949.00173447	408.252170843	-2.78039429397	-0.0505526235267
910.522465678	813.931071113	2100.45353679	376.0	22.5266266383	0.466300939503	0.0768965929259	1123.52787653	1012.09784327	2573.61486273	437.989142932	7.57420432689	0.137712805943
910.522465678	813.931071113	2100.45353679	376.0	1.18290141271	-0.110731334308	-0.018260444312	1038.79275668	743.281238364	2125.29983135	343.225836308	-0.793952304348	-0.0144354964427
910.522465678	813.931071113	2100.45353679	376.0	-3.51627322332	-0.400426535858	-0.0660333997127	892.952597475	695.559876007	2026.59585151	438.083378026	-2.26135992742	-0.0411156350439
910.522465678	813.931071113	2100.45353679	376.0	12.5361286529	0.322540925476	0.0531894666023	1114.16360378	861.130290789	2363.76909446	388.47519989	3.49123768758	0.0634770488651
910.522465678	813.931071113	2100.45353679	376.0	1.22617775198	-0.248946462947	-0.0410531766074	874.11236599	901.233935116	2126.20883075	350.862529644	-0.254579284735	-0.00462871426791
910.522465678	813.931071113	2100.45353679	376.0	-15.1393115945	-0.734080384149	-0.12105547232	708.520044527	704.273620991	1782.45933096	369.665665439	-4.07187593215	-0.0740341078573
910.522465678	813.931071113	2100.45353679	376.0	11.7049491403	0.241622729515	0.0398454369253	1045.37959333	941.391127484	2346.31055499	359.539834179	4.00757097612	0.0728649268386
910.522465678	813.931071113	2100.45353679	376.0	2.14307035816	0.0262326437789	0.00432596368386	1053.44560824	780.250633671	2145.46773392	311.771492015	0.135924303012	0.00247135096385
910.522465678	813.931071113	2100.45353679	376.0	1.84991968091	-0.145856491221	-0.0240528514546	979.794711819	799.900537043	2139.31024016	359.614991295	-0.575090694092	-0.010456194438
910.522465678	813.931071113	2100.45353679	376.0	-4.19871243001	-0.504983995839	-0.0832757249074	744.579165054	963.292726521	2012.26153306	304.38964148	-1.26558149223	-0.0230105725859
910.522465678	813.931071113	2100.45353679	376.0	-4.73424331941	-0.62666460998	-0.103341789245	703.052366048	927.735121007	2001.01295555	370.225468493	-1.89233257979	-0.0344060469053
910.522465678	813.931071113	2100.45353679	376.0	-6.48593465029	-0.61536905046	-0.101479065049	710.900962239	908.052116656	1964.21949304	345.26641414	-2.08722481727	-0.0379495421321
910.522465678	813.931071113	2100.45353679	376.0	-5.89685520561	-0.573185617772	-0.0945226942237	738.48203382	869.342149741	1976.59283307	368.768649504	-2.12082604012	-0.0385604734568
910.522465678	813.931071113	2100.45353679	376.0	9.26449489087	-0.00934897694512	-0.00154171783396	947.497860441	938.069306496	2295.04994739	409.482780454	2.1475826502	0.0390469572764
910.522465678	813.931071113	2100.45353679	376.0	-19.7915586636	-0.695896596938	-0.114758673638	761.557452486	623.906895445	1684.74104286	299.276694925	-4.85874572369	-0.0883408313398
910.522465678	813.931071113	2100.45353679	376.0	2.08449087425	-0.417486858646	-0.0688467774812	817.851486289	882.495118984	2144.23729908	443.89069381	-1.20676848405	-0.0219412451646
910.522465678	813.931071113	2100.45353679	376.0	-12.4763558122	-0.735262165832	-0.121250357162	693.979399033	743.283799921	1838.39347987	401.130280917	-3.62311217074	-0.0658747667408
910.522465678	813.931071113	2100.45353679	376.0	-10.9542425737	-0.573670529773	-0.094602659923	762.64092369	766.900679043	1870.36476122	340.82315849	-2.95351689587	-0.0537003071976
910.522465678	813.931071113	2100.45353679	376.0	1.26112282823	-0.209924025317	-0.0346180780535	1007.80952631	736.015387282	2126.94283584	383.117922248	-1.25184119342	-0.0227607489713
910.522465678	813.931071113	2100.45353679	376.0	-0.226776988896	-0.185280680947	-0.0305542020031	1037.6686889	713.622530757	2095.69019151	344.398971846	-1.34476672101	-0.0244503040184
910.522465678	813.931071113	2100.45353679	376.0	-9.57547023006	-0.387552475428	-0.0639103686392	943.759679063	612.30009912	1899.32523368	343.265455496	-2.93825928995	-0.0534228961809
910.522465678	813.931071113	2100.45353679	376.0	9.56455562305	0.055234513963	0.00910859399126	1057.21574857	793.853610506	2301.35258365	450.283224575	0.94308056257	0.0171469193194
910.522465678	813.931071113	2100.45353679	376.0	-4.88707056078	-0.52484733127	-0.0865513409086	770.437271664	837.69519296	1997.80289035	389.670425727	-2.08713274351	-0.0379478680638
910.522465678	813.931071113	2100.45353679	376.0	-4.88060887925	-0.627248497889	-0.103438076829	725.677231632	808.406090035	1997.93861497	463.855293304	-2.45717944791	-0.044675989962
910.522465678	813.931071113	2100.45353679	376.0	-9.38498961457	-0.603357218952	-0.0994982221227	744.432216401	779.76562314	1903.3261905	379.128350963	-2.83472417659	-0.0515404395744
910.522465678	813.931071113	2100.45353679	376.0	-0.0362724656104	-0.38729412229	-0.0638677642299	877.774982217	752.460044323	2099.6916505	469.456623965	-1.80878378293	-0.0328869778714
910.522465678	813.931071113	2100.45353679	376.0	-12.1083795404	-0.492765760861	-0.0812608444691	852.291614941	655.492437481	1846.12265049	338.338598064	-3.32590646241	-0.0604710265892
910.522465678	813.931071113	2100.45353679	376.0	-10.5743836032	-0.54482013168	-0.0898450085224	798.313092122	711.559145894	1878.3435224	368.471284388	-3.10481276416	-0.0564511411666
910.522465678	813.931071113	2100.45353679	376.0	-13.4078940125	-0.526285020148	-0.0867884268053	816.939317715	687.587347627	1818.8269528	314.300287454	-3.4074766789	-0.0619541214345
910.522465678	813.931071113	2100.45353679	376.0	4.66695363648	-0.0742831794777	-0.0122498646896	1098.03397182	696.765139139	2198.48072951	403.681618551	-0.537064712724	-0.00976481295863
910.522465678	813.931071113	2100.45353679	376.0	-0.504178324307	-0.235626868385	-0.0388566735463	1018.56716411	701.612341831	2089.86350535	369.6839994	-1.57427084743	-0.0286231063169
910.522465678	813.931071113	2100.45353679	376.0	14.484462543	0.431407929883	0.0711424686483	1132.8071546	925.389264688	2404.69294256	346.496523278	5.33053105674	0.0969187464862
910.522465678	813.931071113	2100.45353679	376.0	-9.3882965307	-0.529897619707	-0.0873841721153	823.967527611	673.511697275	1903.25673027	405.777505381	-3.15508285149	-0.0573651427544
910.522465678	813.931071113	2100.45353679	376.0	-6.91199761143	-0.319076860989	-0.0526182158624	933.639340986	722.010127425	1955.2702385	299.620770087	-2.26208713295	-0.0411288569628
910.522465678	813.931071113	2100.45353679	376.0	6.46235278233	0.126228917323	0.0208161143342	1129.66913684	729.006467354	2236.19225437	377.516650169	0.635631451452	0.0115569354809
910.522465678	813.931071113	2100.45353679	376.0	-3.4199951995	-0.273036240619	-0.0450257652736	975.837640036	714.861980752	2028.61812666	337.918505877	-1.8692372979	-0.0339861326891
910.522465678	813.931071113	2100.45353679	376.0	-0.553194040655	-0.422494089732	-0.0696725082011	834.562723023	816.704048641	2088.833953	437.567181334	-1.68043662567	-0.030553393194
910.522465678	813.931071113	2100.45353679	376.0	-2.27855619151	-0.346334859971	-0.0571132684649	897.060540423	772.242899101	2052.59352268	383.290083155	-1.77963636469	-0.0323570248125
910.522465678	813.931071113	2100.45353679	376.0	9.54930467256	0.199701773376	0.0329323504908	1128.07884304	762.537816465	2301.03224452	410.415585017	1.46706302598	0.0266738731996
910.522465678	813.931071113	2100.45353679	376.0	11.9589847572	0.165739947151	0.0273317854801	1039.91651283	887.838106936	2351.64645509	423.891835321	2.76573392579	0.0502860713779
910.522465678	813.931071113	2100.45353679	376.0	-3.61868233856	-0.574012451673	-0.0946590454606	730.999805893	912.059057943	2024.44479563	381.385931789	-1.79523020732	-0.0326405492241
910.522465678	813.931071113	2100.45353679	376.0	6.7323609163	-0.00923259711409	-0.00152252590932	959.301491397	912.627467168	2241.86364977	369.934691202	1.64342117203	0.029880384946
910.522465678	813.931071113	2100.45353679	376.0	-3.09772088917	-0.433034976704	-0.0714107811188	858.628625128	726.069950094	2035.38734881	450.688773593	-2.21773324055	-0.0403224225555
910.522465678	813.931071113	2100.45353679	376.0	-9.44596503419	-0.585837686881	-0.0966091172297	781.486995466	701.541064035	1902.04543015	419.017370645	-3.20272841404	-0.0582314257099
910.522465678	813.931071113	2100.45353679	376.0	8.10081660454	-0.0201372810924	-0.00332079173687	972.305947125	882.394165183	2270.60742567	415.907313362	1.30604377618	0.0237462504759
910.522465678	813.931071113	2100.45353679	376.0	-5.08008246499	-0.451864864878	-0.0745159737595	875.389887246	663.551688429	1993.74876498	454.807189308	-2.65904056454	-0.0483461920826
910.522465678	813.931071113	2100.45353679	376.0	-9.62907423678	-0.471749231503	-0.0777950579655	814.619719902	775.637523656	1898.19930642	307.942062867	-2.61532708158	-0.0475514014833
910.522465678	813.931071113	2100.45353679	376.0	-16.755067296	-0.627863211878	-0.103539447869	789.676357693	634.416062239	1748.52113318	324.428713248	-4.27052951155	-0.0776459911191
910.522465678	813.931071113	2100.45353679	376.0	-6.35497429442	-0.30550439678	-0.0503800126616	978.555011782	660.018704351	1966.97025446	328.396538328	-2.30933479498	-0.0419879053632
910.522465678	813.931071113	2100.45353679	376.0	-12.9118773641	-0.673026020974	-0.110987140662	708.16757721	786.232195078	1829.24555203	334.845779741	-3.24197548938	-0.0589450088978
910.522465678	813.931071113	2100.45353679	376.0	-9.98549243293	-0.498416820173	-0.08219274739	839.98269825	676.272971201	1890.71290782	374.457238367	-3.08237861257	-0.0560432475013
910.522465678	813.931071113	2100.45353679	376.0	-23.9329583071	-0.863114275448	-0.142334148326	691.310088018	621.055387208	1597.75286757	285.387392344	-5.912185711	-0.107494285655
910.522465678	813.931071113	2100.45353679	376.0	-7.93651062184	-0.339724595874	-0.0560231853354	930.315985369	697.407898975	1933.75081874	306.026934393	-2.44804598633	-0.0445099270242
910.522465678	813.931071113	2100.45353679	376.0	-7.21166800095	-0.459807373993	-0.0758257542864	883.975975119	637.206004263	1948.9758012	427.793821821	-2.9271729213	-0.0532213258419
910.522465678	813.931071113	2100.45353679	376.0	9.73703693534	0.162562373854	0.0268077793295	1015.22374127	935.82079014	2304.97547348	353.930942064	3.25121756879	0.0591130467052
910.522465678	813.931071113	2100.45353679	376.0	0.16406346205	-0.227689649698	-0.0375477654515	869.414452789	922.827143194	2103.89961358	311.658017599	0.00337063101128	6.12842002051e-05
910.522465678	813.931071113	2100.45353679	376.0	5.49470610853	-0.276376271945	-0.0455765619962	866.7637754	898.38603847	2215.86728558	450.717471714	-0.146700919708	-0.00266728944923
910.522465678	813.931071113	2100.45353679	376.0	-3.85064213878	-0.312952393837	-0.0516082443662	985.966952368	642.453009759	2019.5725878	391.15262567	-2.16488064617	-0.0393614662939
910.522465678	813.931071113	2100.45353679	376.0	4.95644170977	-0.184428398663	-0.0304136541331	1048.86326967	705.420078007	2204.56129198	450.277944305	-0.995952841062	-0.0181082334738
910.522465678	813.931071113	2100.45353679	376.0	-1.60982154079	-0.494703134385	-0.0815803321875	750.699881657	960.961964146	2066.6399833	354.978137498	-1.02279322965	-0.0185962405392
910.522465678	813.931071113	2100.45353679	376.0	5.51143154552	-0.444754960448	-0.0733434961161	750.179166285	1013.63164558	2216.21859562	452.407783752	0.400889292144	0.00728889622079
910.522465678	813.931071113	2100.45353679	376.0	11.064474541	-0.0385913447217	-0.00636400803457	931.461090663	949.126952566	2332.85768362	452.269640386	2.22131273045	0.04038750419
910.522465678	813.931071113	2100.45353679	376.0	12.0570314417	0.319266910219	0.0526495564346	1054.96829471	1005.95103914	2353.70588014	292.786546291	5.58380925765	0.101523804685
910.522465678	813.931071113	2100.45353679	376.0	3.66933070465	-0.0705131428754	-0.0116281568066	954.106110838	878.678518335	2177.52612335	344.741494181	0.659437143631	0.0119897662478
910.522465678	813.931071113	2100.45353679	376.0	13.1880170764	0.00998394165854	0.00164642837377	938.049600988	978.141872592	2377.4617079	461.270234325	3.08205342807	0.0560373350558
910.522465678	813.931071113	2100.45353679	376.0	12.5821689725	0.277007277269	0.0456806196025	1075.28315239	905.619651069	2364.73614998	383.833346522	3.79277503884	0.0689595461607
910.522465678	813.931071113	2100.45353679	376.0	5.90531584629	0.211280735583	0.0348418099576	1081.0394452	837.408971662	2224.49195234	306.043535476	1.98205664262	0.0360373935021
910.522465678	813.931071113	2100.45353679	376.0	-0.256096050419	-0.113899387803	-0.0187828805743	1072.0848751	705.236883385	2095.07435824	317.752599757	-1.08675893098	-0.0197592532905
910.522465678	813.931071113	2100.45353679	376.0	2.13233860121	-0.184957383883	-0.0305008878435	1040.37994627	712.896381398	2145.24231836	391.965990689	-1.15798473748	-0.0210542679541
910.522465678	813.931071113	2100.45353679	376.0	3.09782065018	-0.252384654872	-0.0416201607638	847.029131792	952.455951886	2165.5218202	366.036736523	0.473648056345	0.00861178284264
910.522465678	813.931071113	2100.45353679	376.0	17.6222211562	0.431786448686	0.0712048892952	1129.98806084	936.649262973	2470.60010433	403.962780511	5.72466141971	0.104084753086
910.522465678	813.931071113	2100.45353679	376.0	-0.141797312434	-0.120564816972	-0.0198820608464	946.429758232	857.195528518	2097.47515013	293.849863377	-0.166564973367	-0.00302845406122
910.522465678	813.931071113	2100.45353679	376.0	6.92957640926	-0.0369671523585	-0.00609616628603	1022.47311614	797.274191909	2246.00606956	426.258761514	0.316494878349	0.00575445233362
910.522465678	813.931071113	2100.45353679	376.0	3.42734723148	-0.168989252555	-0.027867620804	1008.59502514	755.402434333	2172.44337293	408.445913458	-0.831774073126	-0.0151231649659
910.522465678	813.931071113	2100.45353679	376.0	-18.5198964606	-0.859792189405	-0.141786310918	695.813615227	620.884204964	1711.45171657	394.753896384	-5.42085006575	-0.0985609102864
910.522465678	813.931071113	2100.45353679	376.0	2.12110327696	-0.568627689788	-0.0937710570232	724.366356711	956.696393546	2145.00632559	463.943575334	-1.15092035929	-0.0209258247144
910.522465678	813.931071113	2100.45353679	376.0	7.19908897335	0.103325703415	0.017039199112	1039.32367916	844.388010099	2251.66705575	367.955366493	1.54765669042	0.0281392125531
910.522465678	813.931071113	2100.45353679	376.0	2.94085620619	-0.181816704456	-0.0299829657744	892.421556295	914.699968007	2162.22485499	355.103330683	0.39090046164	0.00710728112073
910.522465678	813.931071113	2100.45353679	376.0	-2.7732467157	-0.515624615082	-0.0850304444397	738.465772977	970.549437577	2042.20277807	333.187567513	-1.0998965813	-0.01999811966
910.522465678	813.931071113	2100.45353679	376.0	2.62356275314	-0.206543178547	-0.0340605505519	863.351486875	953.473433544	2155.56025343	338.73533301	0.705211145146	0.0128220208208
910.522465678	813.931071113	2100.45353679	376.0	-11.8409869411	-0.599214795982	-0.0988151048783	744.375974796	783.257996746	1851.7391078	324.105136254	-3.01292682101	-0.0547804876548
910.522465678	813.931071113	2100.45353679	376.0	-7.70686048681	-0.696222210004	-0.114812369724	685.027241839	844.217626422	1938.57451312	409.329644859	-2.5909888348	-0.0471088879054
910.522465678	813.931071113	2100.45353679	376.0	1.36962919901	-0.287654804069	-0.0474364782435	817.534808783	987.034557326	2129.22196174	324.652595634	0.602610204459	0.010956549172
910.522465678	813.931071113	2100.45353679	376.0	-21.1901128112	-0.774162110893	-0.127665255754	706.928559458	662.335757367	1655.3650628	286.100745972	-5.02938885942	-0.0914434338077
910.522465678	813.931071113	2100.45353679	376.0	15.2546972079	0.18129950935	0.0298976763439	1007.2654851	978.194879903	2420.87136382	435.410998816	4.38023236201	0.0796405884002
910.522465678	813.931071113	2100.45353679	376.0	2.89256321414	-0.149409735454	-0.0246388086171	879.42725502	964.798712995	2161.21048313	316.984515111	1.19721099234	0.0217674725879
910.522465678	813.931071113	2100.45353679	376.0	13.1217659547	0.270656690412	0.0446333592368	1067.39799552	918.234484348	2376.07013388	390.437654009	3.96604420991	0.0721098947257
910.522465678	813.931071113	2100.45353679	376.0	-9.9333839816	-0.509870994062	-0.0840816283084	785.67400219	801.294285523	1891.80742163	304.839133914	-2.62029659543	-0.0476417562806
910.522465678	813.931071113	2100.45353679	376.0	3.24158099031	0.020931353095	0.00345174028611	965.645023939	917.472124203	2168.54143935	285.424291208	1.57741669765	0.0286803035936
910.522465678	813.931071113	2100.45353679	376.0	-6.21928717757	-0.40499956516	-0.0667875272361	917.815942347	640.438325731	1969.82029931	411.566031228	-2.64875645017	-0.048159208185
910.522465678	813.931071113	2100.45353679	376.0	8.91446250869	0.119614673283	0.0197253748818	973.966451118	994.608302194	2287.69767984	319.122926528	3.77763461053	0.0686842656461
910.522465678	813.931071113	2100.45353679	376.0	18.86823663	0.42884453075	0.0707197445167	1129.56939879	934.823314684	2496.77208042	432.379366937	5.74598618376	0.104472476068
910.522465678	813.931071113	2100.45353679	376.0	13.0807437745	0.347406694654	0.0572900222055	1085.20349829	954.260881925	2375.20848204	335.744101831	5.05202610661	0.0918550201202
910.522465678	813.931071113	2100.45353679	376.0	11.882852126	0.10627890846	0.0175262052209	1033.95629354	857.690430628	2350.04732454	458.400600376	2.01133623486	0.0365697497246
910.522465678	813.931071113	2100.45353679	376.0	-17.0717948622	-0.716827065701	-0.118210268091	692.422274756	766.051604343	1741.86841781	283.394538715	-3.84220918198	-0.0698583487633
910.522465678	813.931071113	2100.45353679	376.0	-4.37631789766	-0.458036506648	-0.0755337247111	827.449318771	768.477456416	2008.53101273	412.604237541	-2.18878713275	-0.0397961296863
910.522465678	813.931071113	2100.45353679	376.0	-3.02084497933	-0.482819657897	-0.0796206559857	747.172587217	978.63334332	2037.00209158	311.196161045	-0.878002588601	-0.0159636834291
910.522465678	813.931071113	2100.45353679	376.0	-12.7516539847	-0.51113811009	-0.0842905854371	814.597769855	712.212160294	1832.61096967	305.801039522	-3.21250507853	-0.0584091832459
910.522465678	813.931071113	2100.45353679	376.0	-6.18722834959	-0.658564964369	-0.108602401776	703.989806847	836.956111144	1970.49368009	429.547762101	-2.45174353184	-0.0445771551244
910.522465678	813.931071113	2100.45353679	376.0	-11.1256524816	-0.749333163336	-0.123570772318	695.054587671	723.696968181	1866.76437575	448.012819897	-3.72094278856	-0.0676535052466
910.522465678	813.931071113	2100.45353679	376.0	10.310886027	0.148544726084	0.0244961619532	1072.91121554	818.344569025	2317.02890702	425.77312245	1.74745316822	0.0317718757858
910.522465678	813.931071113	2100.45353679	376.0	21.2226162989	0.470022754527	0.0775103487017	1136.92265793	970.831281076	2546.22473144	438.470792432	6.81112941563	0.123838716648
910.522465678	813.931071113	2100.45353679	376.0	0.380413563906	-0.0547052886263	-0.00902132068376	985.099877563	834.357067534	2108.44394695	288.987001851	0.0023563783578	4.28432428691e-05
910.522465678	813.931071113	2100.45353679	376.0	18.9225164778	0.388319507596	0.0640368581128	1100.02206575	968.37647974	2497.9122034	429.513657914	5.97944587121	0.108717197658
910.522465678	813.931071113	2100.45353679	376.0	4.13591495274	-0.199631691097	-0.0329207933866	946.088780007	819.879913954	2187.32650869	421.357814733	-0.5378617695	-0.00977930490001
910.522465678	813.931071113	2100.45353679	376.0	10.530672377	-0.0573935287731	-0.00946463205362	932.726823566	931.22229498	2321.64541718	457.696298635	1.82691207688	0.033216583216
910.522465678	813.931071113	2100.45353679	376.0	5.86528148145	0.0294221181266	0.00485193240874	1023.5029218	827.376425434	2223.65104911	372.771701877	0.861673257167	0.015666786494
910.522465678	813.931071113	2100.45353679	376.0	15.6271530998	0.463853056585	0.0764929183023	1123.81065615	999.661592526	2428.69462678	305.222378101	6.86605440761	0.124837352866
910.522465678	813.931071113	2100.45353679	376.0	-9.25385759227	-0.535008588797	-0.0882270100259	841.777894509	633.093853082	1906.0805577	431.208810113	-3.36497911231	-0.0611814384056
910.522465678	813.931071113	2100.45353679	376.0	-14.8103188573	-0.584182105669	-0.0963360992198	795.798691212	666.902555021	1789.36967054	326.668424309	-3.78847032257	-0.0688812785922
910.522465678	813.931071113	2100.45353679	376.0	0.854473269584	-0.460581560603	-0.0759534235823	804.125922958	849.207892298	2118.4013508	465.067535547	-1.5569965931	-0.0283090289654
910.522465678	813.931071113	2100.45353679	376.0	4.31572378633	-0.194771722894	-0.0321193474429	1012.63813088	739.40295044	2191.1033097	439.062228376	-0.968087250558	-0.0176015863738
910.522465678	813.931071113	2100.45353679	376.0	1.31985607321	-0.435791470234	-0.0718653479937	797.902083118	908.335567234	2128.17650036	421.93885001	-1.10567787079	-0.0201032340144
910.522465678	813.931071113	2100.45353679	376.0	9.96307622428	0.0117456632763	0.00193694974873	997.373637436	860.480239613	2309.72332372	451.869446668	1.36044864826	0.0247354299683
910.522465678	813.931071113	2100.45353679	376.0	0.0203294700463	-0.257614894764	-0.0424826673424	835.660965046	968.939907612	2100.88054786	296.279675205	0.39746630435	0.00722666007909
910.522465678	813.931071113	2100.45353679	376.0	5.48246990905	-0.302186402568	-0.0498328500277	817.329918738	978.359054845	2215.6102699	419.921296316	0.698094676347	0.012692630479
910.522465678	813.931071113	2100.45353679	376.0	2.29509915691	-0.276263305974	-0.0455579330432	885.15276775	866.010895252	2148.66102821	397.497365203	-0.66558653378	-0.0121015733415
910.522465678	813.931071113	2100.45353679	376.0	18.1981192946	0.326352876446	0.0538180864851	1081.75534852	942.948688161	2482.69657714	457.992540466	5.04731160923	0.0917693019859
910.522465678	813.931071113	2100.45353679	376.0	-11.1742711201	-0.525776764049	-0.0867046114857	775.048353655	806.144176832	1865.74316384	284.550633351	-2.75735571071	-0.0501337401947
910.522465678	813.931071113	2100.45353679	376.0	-2.54313600791	-0.404914558318	-0.0667735089574	850.271715023	798.204010794	2047.03614657	398.56042075	-1.83595816447	-0.0333810575359
910.522465678	813.931071113	2100.45353679	376.0	8.04401154209	0.0262326096862	0.00432595806171	1011.69172403	845.156213698	2269.41426173	412.566323998	1.16853070127	0.0212460127503
910.522465678	813.931071113	2100.45353679	376.0	15.1889628906	0.272759535483	0.0449801344794	1052.9903715	957.718933453	2419.49064503	408.781340074	4.7108029884	0.0856509634254
910.522465678	813.931071113	2100.45353679	376.0	8.17564253911	0.258211990178	0.042581132945	1133.1170444	782.482293549	2272.17910966	356.579771707	1.8736680948	0.0340666926328
910.522465678	813.931071113	2100.45353679	376.0	4.15569567853	-0.367977314277	-0.0606822747818	841.050154549	879.176851646	2187.74199365	467.514987454	-0.89377550769	-0.0162504637762
910.522465678	813.931071113	2100.45353679	376.0	3.96473908634	-0.112960742151	-0.018628090724	889.982621335	973.101337303	2183.73103915	320.647080516	1.6125185592	0.0293185192581
910.522465678	813.931071113	2100.45353679	376.0	6.81811746073	-0.0211463855475	-0.0034872007829	1010.00399494	821.924205501	2243.66492614	411.736725701	0.600074483788	0.0109104451598
910.522465678	813.931071113	2100.45353679	376.0	12.1673550487	0.0874455378139	0.0144204382939	1022.86554826	864.899766102	2356.02317625	468.257861888	1.99339067131	0.0362434667511
910.522465678	813.931071113	2100.45353679	376.0	9.19276172418	0.114853920186	0.0189402902681	1011.80008702	903.313020259	2293.54322556	378.430118279	2.46183034918	0.0447605518034
910.522465678	813.931071113	2100.45353679	376.0	-15.8898993014	-0.546689840025	-0.090153337735	812.281130864	669.881195206	1766.69358492	284.531258852	-3.78749389718	-0.0688635254034
910.522465678	813.931071113	2100.45353679	376.0	5.94626533829	-0.341175541091	-0.056262457304	787.672193137	1015.99204541	2225.3520774	421.687838852	1.04903085533	0.0190732882787
910.522465678	813.931071113	2100.45353679	376.0	-12.0460629712	-0.430137589478	-0.0709329797952	912.876615449	613.150737237	1847.43158107	321.404228382	-3.29065170063	-0.0598300309205
910.522465678	813.931071113	2100.45353679	376.0	3.42936765065	-0.234905084625	-0.0387376458814	933.742241789	817.764912557	2172.4858109	420.978656552	-0.776591748792	-0.014119849978
910.522465678	813.931071113	2100.45353679	376.0	-7.690357324	-0.56517767423	-0.093202123059	775.882488193	744.224213846	1938.92115439	418.814452348	-2.79947005036	-0.0508994554611
910.522465678	813.931071113	2100.45353679	376.0	5.42439452782	0.10291084821	0.0169707863142	1029.56032204	858.51358616	2214.3904235	326.316515298	1.55593767026	0.0282897758229
910.522465678	813.931071113	2100.45353679	376.0	-14.3174381376	-0.645596471231	-0.106463798026	791.968339078	617.212920144	1799.72240105	390.54114183	-4.23349881943	-0.0769727058078
910.522465678	813.931071113	2100.45353679	376.0	-6.10392108705	-0.384253604988	-0.0633663596617	896.759360901	707.972525795	1972.24351044	367.511623739	-2.34798421127	-0.0426906220232
910.522465678	813.931071113	2100.45353679	376.0	3.11921245292	-0.260508406047	-0.0429598294932	855.062502018	930.162385801	2165.97114508	380.746257259	0.153174192132	0.00278498531149
910.522465678	813.931071113	2100.45353679	376.0	-4.41320803613	-0.279846077919	-0.0461487595512	917.177095965	807.396276719	2007.75615251	283.182779826	-1.70271374605	-0.0309584317464
910.522465678	813.931071113	2100.45353679	376.0	7.20123302103	0.334699403389	0.0551944926433	1122.18979332	847.431539737	2251.71209047	282.090757415	2.95088168447	0.0536523942631
910.522465678	813.931071113	2100.45353679	376.0	-14.0102749457	-0.822470419004	-0.135631665403	705.433055226	631.863168025	1806.17422118	468.877997929	-4.88488941185	-0.0888161711246
910.522465678	813.931071113	2100.45353679	376.0	7.17704995487	-0.248966528732	-0.0410564856088	834.388027841	985.989177755	2251.20413641	430.82693081	1.22052076652	0.022191286664
910.522465678	813.931071113	2100.45353679	376.0	-9.74750724871	-0.435993479183	-0.0718986608151	854.221999828	724.931451433	1895.71167604	316.558224776	-2.72371519319	-0.0495220944216
910.522465678	813.931071113	2100.45353679	376.0	-11.5288919853	-0.755413627426	-0.124573487372	691.972123737	724.77263795	1858.29451733	441.549755647	-3.75776538495	-0.068323006999
910.522465678	813.931071113	2100.45353679	376.0	-11.0989870671	-0.406539178548	-0.0670414212646	880.054192398	703.485616383	1867.32447039	283.784661611	-2.8765417179	-0.0523007585073
910.522465678	813.931071113	2100.45353679	376.0	-5.34308030442	-0.370778687498	-0.0611442426613	886.535896539	753.067688673	1988.22461756	348.621032352	-2.12192071971	-0.038580376722
910.522465678	813.931071113	2100.45353679	376.0	-19.0480185023	-0.693851350026	-0.114421396772	746.576875988	655.090888213	1700.35875847	298.690994269	-4.59677713758	-0.0835777661379
910.522465678	813.931071113	2100.45353679	376.0	5.42129861492	0.00288091368318	0.000475084710287	920.075153878	1010.00672386	2214.32539529	284.243517547	2.96398470764	0.0538906310481
910.522465678	813.931071113	2100.45353679	376.0	-1.09488043309	-0.409648799721	-0.0675542215898	848.64589747	795.227983331	2077.45608201	433.582201208	-1.76405051845	-0.0320736457901
910.522465678	813.931071113	2100.45353679	376.0	6.92787692195	0.0243078053116	0.00400854309229	1043.28337751	797.483412428	2245.97037262	405.203582682	0.644207204847	0.0117128582699
910.522465678	813.931071113	2100.45353679	376.0	11.3383445406	0.349943516723	0.0577083635757	1129.1490974	851.429946057	2338.61019571	358.031152251	3.46324220714	0.0629680401299
910.522465678	813.931071113	2100.45353679	376.0	15.4941668367	0.322236482236	0.0531392615825	1112.72896958	865.413969308	2425.90131211	447.758373216	3.72666021866	0.0677574585212
910.522465678	813.931071113	2100.45353679	376.0	-6.1411395477	-0.455891827154	-0.075180050652	856.50490695	697.202032359	1971.46175396	417.754814653	-2.59270130225	-0.0471400236772
910.522465678	813.931071113	2100.45353679	376.0	0.429151343572	-0.285649281079	-0.0471057521568	860.685455383	899.933624238	2109.46766137	348.848581745	-0.520948717244	-0.00947179485898
910.522465678	813.931071113	2100.45353679	376.0	2.00184866117	-0.305137136204	-0.0503194485825	914.476407728	800.282289048	2142.5014378	427.74274102	-1.30051100096	-0.0236456545629
910.522465678	813.931071113	2100.45353679	376.0	7.82788103465	0.208253604115	0.0343426128158	1073.35991361	851.658271207	2264.87454084	339.856356017	2.29610173796	0.0417473043266
910.522465678	813.931071113	2100.45353679	376.0	-10.4593797625	-0.634743757747	-0.104674102531	733.085604083	765.982467558	1880.75912464	381.691053001	-3.06218389774	-0.0556760708681
910.522465678	813.931071113	2100.45353679	376.0	-7.52072566172	-0.481858263947	-0.079462114767	814.894419174	761.935833359	1942.48418864	365.653936104	-2.49442337204	-0.045353152219
910.522465678	813.931071113	2100.45353679	376.0	-3.29825462787	-0.265787666553	-0.0438304199461	1066.23293355	623.169824095	2031.17523081	341.772473162	-1.96109717698	-0.0356563123086
910.522465678	813.931071113	2100.45353679	376.0	4.29487843286	-0.02566804817	-0.00423285754782	944.951461005	926.030636163	2190.66546273	319.683365567	1.52078019743	0.0276505490441
910.522465678	813.931071113	2100.45353679	376.0	1.48358379517	-0.155702193543	-0.0256764831041	1037.89858643	727.22956271	2131.61552509	366.48737595	-1.03212166495	-0.0187658484536
910.522465678	813.931071113	2100.45353679	376.0	-1.56965386668	-0.462179909762	-0.0762170035887	803.29521465	847.31167776	2067.48368663	416.876794223	-1.70976832414	-0.0310866968025
910.522465678	813.931071113	2100.45353679	376.0	12.8745363221	0.0342987361078	0.00565612402834	942.72506842	990.556894023	2370.87719031	437.59522787	3.42057418201	0.0621922578548
910.522465678	813.931071113	2100.45353679	376.0	-5.61855755631	-0.418719328713	-0.0690500212257	903.824563948	649.597029084	1982.43834588	429.01675285	-2.62594424381	-0.0477444407965
910.522465678	813.931071113	2100.45353679	376.0	6.37552407671	-0.158706199036	-0.0261718665957	934.61270715	859.90761297	2234.36845775	439.848137629	0.163753867452	0.00297734304459
910.522465678	813.931071113	2100.45353679	376.0	-9.25574196823	-0.445147761316	-0.0734082719849	897.191952285	628.346584572	1906.04097726	380.502440406	-3.04811455505	-0.0554202646372
910.522465678	813.931071113	2100.45353679	376.0	-4.06742915232	-0.440320033882	-0.0726121427905	850.522465712	734.641800518	2015.0190773	429.854811074	-2.26082000146	-0.0411058182084
910.522465678	813.931071113	2100.45353679	376.0	10.7638877487	0.0868993306529	0.0143303645536	1019.43237703	870.213171647	2326.54399771	436.898449026	1.97464033164	0.0359025514844
910.522465678	813.931071113	2100.45353679	376.0	9.77157864425	-0.119997790713	-0.0197885538774	879.315116021	997.198660592	2305.70100602	429.187229411	2.33441059524	0.0424438290043
910.522465678	813.931071113	2100.45353679	376.0	18.9084883872	0.467137641022	0.0770345714086	1131.95154155	981.373322999	2497.61754987	384.29268533	6.82891989833	0.12416217997
910.522465678	813.931071113	2100.45353679	376.0	0.743208843973	-0.268398838233	-0.0442610221361	881.89162404	875.103158582	2116.06429324	359.069510617	-0.654777506921	-0.0119050455804
910.522465678	813.931071113	2100.45353679	376.0	9.07239216708	0.160379277955	0.0264477701113	994.267579278	984.378584768	2291.01491894	312.36875489	3.9000105988	0.0709092836145
910.522465678	813.931071113	2100.45353679	376.0	9.09248466487	0.0521718177578	0.00860353195215	1124.01818691	711.441862615	2291.43695252	455.976902992	0.36181102632	0.00657838229672
910.522465678	813.931071113	2100.45353679	376.0	0.825525465716	-0.252051034105	-0.0415651441467	880.997672592	886.928217586	2117.79331563	349.867425454	-0.450716105483	-0.0081948382815
910.522465678	813.931071113	2100.45353679	376.0	1.60368100539	0.00159707777895	0.000263370346133	989.407740333	859.814333869	2134.13811119	284.916036985	0.653626029747	0.0118841096318
910.522465678	813.931071113	2100.45353679	376.0	-16.4946789897	-0.816018721457	-0.134567731111	711.266090637	625.5997071	1753.99046857	417.124670832	-5.05316071905	-0.0918756494374
910.522465678	813.931071113	2100.45353679	376.0	5.08866531347	0.0423827546851	0.00698924054833	948.356111632	976.174985118	2207.33858734	282.807490593	2.67048054552	0.0485541917367
910.522465678	813.931071113	2100.45353679	376.0	-5.78083703106	-0.336622832071	-0.0555116807505	891.825376476	797.256046669	1979.02974092	289.94831777	-2.02258480991	-0.0367742692712
910.522465678	813.931071113	2100.45353679	376.0	3.17738776985	-0.127115088288	-0.0209622507071	908.589051244	922.452731244	2167.19309058	336.151308092	0.805470910426	0.0146449256441
910.522465678	813.931071113	2100.45353679	376.0	17.6077753837	0.341410707338	0.0563012380176	1101.90864939	907.829334741	2470.29667759	460.558693458	4.58636694367	0.083388489885
910.522465678	813.931071113	2100.45353679	376.0	3.62754140631	-0.110849640197	-0.0182799538584	958.038555699	849.313942857	2176.64835856	369.295860002	0.142191181842	0.00258529421531
910.522465678	813.931071113	2100.45353679	376.0	-3.09439288327	-0.327011001358	-0.0539266163189	890.308748062	818.816560354	2035.45725203	326.331943616	-1.66605397406	-0.0302918904374
910.522465678	813.931071113	2100.45353679	376.0	-8.98759695389	-0.598113828419	-0.0986335469028	731.702972784	838.590373529	1911.6732387	341.379892388	-2.52928010007	-0.0459869109104
910.522465678	813.931071113	2100.45353679	376.0	9.13241190336	0.187271795492	0.0308825520271	1134.5977796	748.122028366	2292.27560561	409.55579764	1.25726654529	0.0228593917326
910.522465678	813.931071113	2100.45353679	376.0	-0.260238514019	-0.137101080273	-0.0226090171954	950.866017041	841.56652141	2094.98734772	302.554809269	-0.398341651557	-0.00724257548285
910.522465678	813.931071113	2100.45353679	376.0	1.87819671318	-0.306658743727	-0.0505703733059	1113.75157277	617.865603386	2139.90418608	408.28700993	-1.49915534034	-0.0272573698244
910.522465678	813.931071113	2100.45353679	376.0	5.6027237374	-0.0546391859927	-0.00901041985368	1027.09910381	782.907152684	2218.13614569	408.129889192	0.0350706708188	0.000637648560342
910.522465678	813.931071113	2100.45353679	376.0	-16.7762085538	-0.734393745299	-0.121107147971	690.59103135	749.24314238	1748.07707088	308.242897153	-3.93643419853	-0.0715715308824
910.522465678	813.931071113	2100.45353679	376.0	-2.98716273173	-0.331360694035	-0.0546439139241	930.682728096	717.130252592	2037.70957154	389.896590854	-1.95621274784	-0.0355675045062
910.522465678	813.931071113	2100.45353679	376.0	-6.48230926588	-0.53754833717	-0.088645833966	769.095958237	814.388686588	1964.29564255	380.810997725	-2.32082546272	-0.0421968265949
910.522465678	813.931071113	2100.45353679	376.0	-6.92781908355	-0.300276685933	-0.049517923142	1001.32608873	629.740449108	1954.93791583	323.871377985	-2.41211158193	-0.0438565742168
910.522465678	813.931071113	2100.45353679	376.0	7.05279762257	-0.0464182741484	-0.00765472858648	962.691667198	881.752099099	2248.5942739	404.1505076	1.07678056995	0.0195778285446
910.522465678	813.931071113	2100.45353679	376.0	-5.43374018108	-0.271679350347	-0.0448020036851	1073.58541932	615.942220251	1986.32034898	296.792709402	-2.17436962947	-0.0395339932631
910.522465678	813.931071113	2100.45353679	376.0	5.79911624908	-0.140118884491	-0.0231066762024	1040.43116682	732.831677532	2222.26127915	448.998434796	-0.647470651903	-0.011772193671
910.522465678	813.931071113	2100.45353679	376.0	12.5525868901	0.364445993627	0.060099932986	1107.52568609	914.184637976	2364.11479208	342.404468013	4.52561944028	0.0822839898233
910.522465678	813.931071113	2100.45353679	376.0	2.20709467953	-0.13591179067	-0.0224128942398	1025.52081918	749.252292856	2146.81253505	372.039423014	-0.794758587062	-0.0144501561284
910.522465678	813.931071113	2100.45353679	376.0	1.49139450701	-0.256496956216	-0.0422983107217	1019.30811249	672.56009575	2131.77958546	439.911377223	-1.5569644043	-0.0283084437145
910.522465678	813.931071113	2100.45353679	376.0	-19.3729512203	-0.789854360636	-0.130253027809	687.159453523	694.103538721	1693.5336977	312.270705459	-4.68153750181	-0.0851188636693
910.522465678	813.931071113	2100.45353679	376.0	-13.2560554021	-0.734456940851	-0.121117569402	705.208976375	713.400497163	1822.01625226	403.406778722	-3.8760132855	-0.0704729688272
910.522465678	813.931071113	2100.45353679	376.0	-10.828296675	-0.399884855515	-0.0659440724795	927.60614999	623.275878904	1873.01019631	322.128167414	-3.05639583036	-0.0555708332793
910.522465678	813.931071113	2100.45353679	376.0	3.95963811892	-0.256611658505	-0.0423172260068	841.552626655	961.448585163	2183.6238957	380.622683886	0.629232580931	0.0114405923806
910.522465678	813.931071113	2100.45353679	376.0	9.46337389104	0.173384842064	0.0285924871477	1077.71812684	824.240164397	2299.22730839	397.269017143	1.90188583668	0.0345797424851
910.522465678	813.931071113	2100.45353679	376.0	-4.85661743561	-0.254402330974	-0.0419528909917	1037.0997096	641.595755844	1998.4425441	319.747078655	-2.09019159265	-0.0380034835028
910.522465678	813.931071113	2100.45353679	376.0	4.4783580686	-0.00671093274416	-0.00110668415966	964.841840708	901.537053159	2194.51936723	328.140473366	1.34414977843	0.0244390868806
910.522465678	813.931071113	2100.45353679	376.0	2.1336027937	-0.142597071849	-0.02351534826	869.679089288	991.815483413	2145.26887213	283.774299432	1.53458092174	0.0279014713044
910.522465678	813.931071113	2100.45353679	376.0	8.26953721307	-0.0131655025566	-0.00217109211026	923.516992428	988.926533808	2274.15132366	361.707797423	2.78845425403	0.050699168255
910.522465678	813.931071113	2100.45353679	376.0	17.8271089617	0.407676669805	0.0672290022765	1125.21385469	920.666910238	2474.90367748	429.022912556	5.29629031495	0.0962961875445
910.522465678	813.931071113	2100.45353679	376.0	-2.45285778833	-0.207904266974	-0.0342850044482	954.7695178	797.750426399	2048.93239862	296.412454424	-1.26654608123	-0.0230281105679
910.522465678	813.931071113	2100.45353679	376.0	-16.5748562359	-0.839152067594	-0.138382596899	685.700265035	656.994140295	1752.30638277	409.611977435	-4.90895526175	-0.0892537320319
910.522465678	813.931071113	2100.45353679	376.0	-6.80020005615	-0.267979753031	-0.0441919117795	1009.92285088	657.333387751	1957.6184942	290.36225557	-2.29305122681	-0.0416918404875
910.522465678	813.931071113	2100.45353679	376.0	-7.97846511289	-0.380922925803	-0.0628171051785	924.437326149	655.864293036	1932.86958415	352.567964961	-2.65137257882	-0.0482067741603
910.522465678	813.931071113	2100.45353679	376.0	13.3940369763	0.277655954573	0.0457875914534	1084.8129068	885.900047878	2381.78906018	411.076105502	3.57445707529	0.0649901286417
910.522465678	813.931071113	2100.45353679	376.0	4.18694678043	-0.159543681461	-0.0263099738558	884.816946291	946.822785873	2188.39840852	356.75867636	1.00809761425	0.0183290475317
910.522465678	813.931071113	2100.45353679	376.0	7.48277342455	0.326163972583	0.0537869347928	1124.33531395	837.650130154	2257.62571584	295.640271731	2.8102523028	0.0510954964146
910.522465678	813.931071113	2100.45353679	376.0	3.42100495647	-0.540233907331	-0.0890887050347	717.470509804	1006.62967477	2172.31015639	448.209971816	-0.326330335475	-0.00593327882681
910.522465678	813.931071113	2100.45353679	376.0	-20.5044872401	-0.727072915048	-0.119899887046	746.669408997	625.212860838	1669.76630936	297.884039521	-5.03207952625	-0.0914923550227
910.522465678	813.931071113	2100.45353679	376.0	-4.62521947758	-0.21868077353	-0.0360621328381	1048.18308684	672.784922798	2003.30295069	282.334941052	-1.97902549509	-0.0359822817289
910.522465678	813.931071113	2100.45353679	376.0	-1.07230063512	-0.0628816576132	-0.0103696664929	1120.91994651	674.122917555	2077.93036018	282.887496108	-1.04618093601	-0.0190214715638
910.522465678	813.931071113	2100.45353679	376.0	-19.4954213543	-0.822361004476	-0.13561362211	690.916023199	657.955983343	1690.96126944	342.0892629	-5.05676224439	-0.0919411317161
910.522465678	813.931071113	2100.45353679	376.0	8.29950273989	-0.161769937793	-0.0266771005595	912.298197433	895.229583857	2274.78073563	467.252954337	0.626327739129	0.0113877770751
910.522465678	813.931071113	2100.45353679	376.0	-1.10319816432	-0.130334763886	-0.0214931998493	1002.28742244	774.933344217	2077.28137193	300.060605274	-0.932609012947	-0.0169565275081
910.522465678	813.931071113	2100.45353679	376.0	-11.3899878413	-0.369804324593	-0.0609835627627	933.813137296	644.916489172	1861.21213434	282.48250787	-2.99083248521	-0.0543787724583
910.522465678	813.931071113	2100.45353679	376.0	-9.87419488584	-0.446669923024	-0.0736592880976	847.318026656	726.15771647	1893.05066108	319.574917956	-2.7522116662	-0.0500402121128
910.522465678	813.931071113	2100.45353679	376.0	15.8387140337	0.358790210289	0.0591672510371	1077.61366002	994.73897376	2433.13836589	360.78573211	5.99500618386	0.109000112434
910.522465678	813.931071113	2100.45353679	376.0	4.23480416084	-0.425929447997	-0.0702390250655	767.598431983	986.137843195	2189.40363056	435.667355385	0.037651868233	0.000684579422418
910.522465678	813.931071113	2100.45353679	376.0	11.281729645	0.157646201299	0.025997064858	1094.01212183	791.596851017	2337.42102613	451.812053286	1.5948486542	0.0289972482581
910.522465678	813.931071113	2100.45353679	376.0	13.6450485446	0.257984754429	0.0425436600311	1068.38456373	904.680191399	2387.06144154	413.996686414	3.71650323432	0.0675727860785
910.522465678	813.931071113	2100.45353679	376.0	3.33441189066	-0.231088208139	-0.0381082137433	912.195765046	851.372018394	2170.49130928	406.92352584	-0.494466019248	-0.00899029125905
910.522465678	813.931071113	2100.45353679	376.0	18.5814046536	0.416049957456	0.0686098214802	1112.21439675	969.041933194	2490.74730802	409.490978079	6.1897204599	0.112540371998
910.522465678	813.931071113	2100.45353679	376.0	13.1756855281	0.384046331893	0.0633321787422	1082.90130431	1010.16666289	2377.20268946	284.134722257	6.219329509	0.113078718345
910.522465678	813.931071113	2100.45353679	376.0	9.92178245307	0.128088919809	0.0211228429764	1064.91049559	819.412703752	2308.85596724	424.532767896	1.61470325819	0.029358241058
910.522465678	813.931071113	2100.45353679	376.0	1.32458034887	-0.337506686822	-0.055657435162	863.485915504	860.835859661	2128.27573158	403.953956411	-1.07582827353	-0.0195605140641
910.522465678	813.931071113	2100.45353679	376.0	0.725701261803	-0.193548680614	-0.0319176584125	1042.05165167	706.217820421	2115.69655461	367.427082515	-1.31941007225	-0.0239892740409
910.522465678	813.931071113	2100.45353679	376.0	-2.78320622963	-0.278311349123	-0.0458956710295	1101.64861378	628.85064019	2041.9935831	311.494329131	-1.85077259941	-0.0336504108983
910.522465678	813.931071113	2100.45353679	376.0	3.93787522576	-0.209323907247	-0.0345191139919	884.735417068	910.89389555	2183.16677624	387.537463627	0.267655118821	0.00486645670583
910.522465678	813.931071113	2100.45353679	376.0	7.18964508576	-0.153372537173	-0.0252923049428	928.071472354	873.702379376	2251.46869128	449.694839547	0.379561029379	0.00690110962508
910.522465678	813.931071113	2100.45353679	376.0	-5.39526758284	-0.52984522974	-0.0873755326088	775.640389777	806.244006836	1987.12844803	405.244051415	-2.26352480583	-0.0411549964697
910.522465678	813.931071113	2100.45353679	376.0	-6.68724343798	-0.472729688784	-0.0779567428733	865.978269463	656.513427501	1959.99109548	437.499398521	-2.85997275579	-0.0519995046507
910.522465678	813.931071113	2100.45353679	376.0	-2.23940690831	-0.33425758731	-0.0551216337913	898.120621436	791.686006132	2053.41583518	363.609207614	-1.70061175637	-0.0309202137522
910.522465678	813.931071113	2100.45353679	376.0	0.403769549777	-0.212805182907	-0.0350932029859	973.682495155	774.666211703	2108.93452858	360.585821722	-1.15636052804	-0.0210247368734
910.522465678	813.931071113	2100.45353679	376.0	11.2710671271	0.353553959995	0.0583037532973	1085.73849068	957.194547426	2337.1970649	294.264026792	4.98567122248	0.0906485676815
910.522465678	813.931071113	2100.45353679	376.0	0.773987512841	-0.272245239953	-0.0448953232113	945.812433465	776.972062945	2116.71078488	393.926288468	-1.36884220612	-0.0248880401113
910.522465678	813.931071113	2100.45353679	376.0	4.88116724922	-0.058775524067	-0.0096925336522	899.004949477	1002.1589329	2202.98018691	301.816304536	2.42885056547	0.0441609193721
910.522465678	813.931071113	2100.45353679	376.0	-15.0501398204	-0.648042456419	-0.1068671597	720.819167185	777.941165313	1784.33234264	285.572010144	-3.44566182248	-0.0626483967723
910.522465678	813.931071113	2100.45353679	376.0	10.1772970535	0.121572594701	0.0200482511051	992.099027077	952.394748334	2314.2229327	369.729157291	3.25359308652	0.0591562379367
910.522465678	813.931071113	2100.45353679	376.0	-7.01596108946	-0.440730119667	-0.0726797690744	850.495525331	731.544507844	1953.08653395	371.046500772	-2.47577340118	-0.0450140618395
910.522465678	813.931071113	2100.45353679	376.0	0.0983847064941	-0.26209032766	-0.0432207004717	1018.10502863	665.625634925	2102.52006184	418.789398283	-1.67629666217	-0.0304781211305
910.522465678	813.931071113	2100.45353679	376.0	2.38915593071	-0.304910635766	-0.0502820969271	821.938743166	963.67113117	2150.63664704	365.026772701	0.276500990961	0.00502729074475
910.522465678	813.931071113	2100.45353679	376.0	16.1637544581	0.219302576308	0.0361646728741	1034.84629837	947.61539234	2439.96568898	457.503998274	4.22318649115	0.07678520893
910.522465678	813.931071113	2100.45353679	376.0	-7.15205366396	-0.450966420591	-0.074367813422	858.920551081	697.694611419	1950.22797265	393.612810153	-2.64351702177	-0.0480639458504
910.522465678	813.931071113	2100.45353679	376.0	6.14595454732	-0.362940810194	-0.0598517167206	800.238163243	965.4233263	2229.54645645	463.884966907	0.213711480087	0.00388566327432
910.522465678	813.931071113	2100.45353679	376.0	5.3188474862	0.0982886350058	0.0162085479891	1082.65842297	776.281156853	2212.17345693	353.233877103	0.74142549754	0.0134804635916
910.522465678	813.931071113	2100.45353679	376.0	-14.8741551664	-0.83729652587	-0.13807660387	694.563549444	641.192087381	1788.02881853	452.273181705	-4.92390939737	-0.0895256254068
910.522465678	813.931071113	2100.45353679	376.0	4.70924667954	-0.347764300943	-0.0573489942188	837.668730379	900.702017706	2199.36907523	460.998327143	-0.551096226997	-0.0100199313999
910.522465678	813.931071113	2100.45353679	376.0	-14.548986407	-0.660074285554	-0.108851300388	764.013212713	656.945717009	1794.85883724	373.899907517	-4.07057454471	-0.0740104462675
910.522465678	813.931071113	2100.45353679	376.0	-12.1840052903	-0.647045860258	-0.106702813367	714.327598885	808.700334013	1844.53416675	321.50623385	-3.02058315094	-0.0549196936534
910.522465678	813.931071113	2100.45353679	376.0	-11.4383377636	-0.756470135044	-0.124747713563	689.699380574	729.740386054	1860.19656669	440.756800058	-3.7199634776	-0.0676356995928
910.522465678	813.931071113	2100.45353679	376.0	5.84939616743	-0.178351550685	-0.0294115354033	1059.17586327	697.813959427	2223.31738547	466.327562774	-0.937271256898	-0.01704129558
910.522465678	813.931071113	2100.45353679	376.0	-2.42938014369	-0.35496998523	-0.0585372666935	870.519055057	830.893585191	2049.42553564	348.012895392	-1.63130239345	-0.0296600435173
910.522465678	813.931071113	2100.45353679	376.0	-10.0913917255	-0.483478656381	-0.0797293298781	810.331972826	768.093753286	1888.48854238	310.06281627	-2.70235774293	-0.0491337771442
910.522465678	813.931071113	2100.45353679	376.0	11.3504976942	0.255501348348	0.0421341273662	1046.72500692	951.829201418	2338.86546705	340.311258716	4.23233687158	0.0769515794832
910.522465678	813.931071113	2100.45353679	376.0	-11.2212684068	-0.467686468311	-0.077125077228	835.885104463	721.7949157	1864.75600767	307.075987505	-2.938626332	-0.0534295696728
910.522465678	813.931071113	2100.45353679	376.0	-6.62735408729	-0.528778500892	-0.0871996208596	750.998322147	918.076732269	1961.24904347	292.173989052	-1.99148442891	-0.0362088077984
910.522465678	813.931071113	2100.45353679	376.0	5.46386284905	-0.0309646535799	-0.00510630830803	1010.29806177	815.87372982	2215.21943725	389.04764566	0.403224053446	0.0073313464263
910.522465678	813.931071113	2100.45353679	376.0	-12.8536404117	-0.792660035456	-0.130715705055	684.962498395	701.787840099	1830.46879216	443.718453663	-4.14161057405	-0.0753020104372
910.522465678	813.931071113	2100.45353679	376.0	9.24129675317	0.0359710654146	0.00593190392721	947.315315687	978.331962115	2294.56268129	368.915403487	3.01324475838	0.0547862683341
910.522465678	813.931071113	2100.45353679	376.0	10.7824426757	0.0564157537678	0.00930338947359	1019.7145885	850.730840051	2326.93373533	456.488306777	1.56773039027	0.028504188914
910.522465678	813.931071113	2100.45353679	376.0	-1.55072641037	-0.105967710882	-0.0174748863592	1074.79214587	703.141260011	2067.88124906	289.947843175	-1.20083499707	-0.021833363583
910.522465678	813.931071113	2100.45353679	376.0	-9.08756827281	-0.502316467805	-0.0828358291234	834.170225398	684.65762325	1909.5733876	390.745538948	-2.99170907632	-0.0543947104786
910.522465678	813.931071113	2100.45353679	376.0	1.69322299567	-0.201825122179	-0.0332825069556	990.662746282	760.338905192	2136.01889909	385.017247615	-1.08092872985	-0.0196532496337
910.522465678	813.931071113	2100.45353679	376.0	-0.44952345812	-0.0897720424699	-0.0148040967134	1037.36028264	750.675998812	2091.01150542	302.975223964	-0.824046437384	-0.0149826624979
910.522465678	813.931071113	2100.45353679	376.0	-3.21624638417	-0.287381090978	-0.0473913408606	1101.01597895	622.407520602	2032.89777586	309.474276308	-1.91176651648	-0.0347593912087
910.522465678	813.931071113	2100.45353679	376.0	5.94088036786	-0.232132871993	-0.0382804868063	925.60943356	831.576903731	2225.23896859	468.052631303	-0.511281254684	-0.00929602281244
910.522465678	813.931071113	2100.45353679	376.0	-7.5163189175	-0.414084819806	-0.0682857552451	862.679469393	740.642624683	1942.57675025	339.254656176	-2.4274650576	-0.0441357283199
910.522465678	813.931071113	2100.45353679	376.0	8.94786204374	-0.130607193331	-0.0215381255493	903.634407532	933.476550402	2288.39922156	451.288263622	1.31563770386	0.0239206855248
910.522465678	813.931071113	2100.45353679	376.0	-12.9724949791	-0.699881624523	-0.115415835179	736.409342721	676.944033943	1827.97230719	414.618930528	-3.9807478808	-0.0723772341963
910.522465678	813.931071113	2100.45353679	376.0	-4.50802718462	-0.574829759208	-0.0947938257269	738.263265797	868.069133971	2005.76452035	399.432120584	-2.0282686631	-0.0368776120564
910.522465678	813.931071113	2100.45353679	376.0	7.63446499438	0.225138536148	0.0371270673068	1052.34418057	905.021820563	2260.81192678	303.445925653	3.05151406097	0.0554820738359
910.522465678	813.931071113	2100.45353679	376.0	-6.68112267437	-0.340752770736	-0.0561927392375	924.216573606	710.970288011	1960.11965928	324.932797663	-2.2954943218	-0.0417362603963
910.522465678	813.931071113	2100.45353679	376.0	3.54192802258	0.0194586361436	0.00320887799201	989.855074941	872.70208076	2174.85008921	312.292933511	1.07709086373	0.0195834702496
910.522465678	813.931071113	2100.45353679	376.0	-3.91402164652	-0.609806967452	-0.100561835002	712.861277443	916.559789837	2018.24133069	388.820263405	-1.85038791256	-0.033643416592
910.522465678	813.931071113	2100.45353679	376.0	4.39153309926	-0.00718593882729	-0.00118501629738	959.065107593	911.961669088	2192.69564909	321.668872412	1.46003386316	0.0265460702392
910.522465678	813.931071113	2100.45353679	376.0	-0.34397469615	-0.325988628383	-0.0537580191924	952.378360842	684.14118785	2093.22850812	456.708959429	-1.87243377655	-0.0340442504828
910.522465678	813.931071113	2100.45353679	376.0	12.2640319519	0.312863142059	0.0515935260651	1067.72769525	960.752385735	2358.05382968	329.573748695	4.84098757597	0.0880179559268
910.522465678	813.931071113	2100.45353679	376.0	-3.25402485706	-0.25397638447	-0.041882649154	1038.80369261	643.68206239	2032.10425659	349.618501588	-1.93893746233	-0.035253408406
910.522465678	813.931071113	2100.45353679	376.0	-6.28844737306	-0.326421889502	-0.0538294672662	980.311129987	631.013614565	1968.36762153	357.042876982	-2.42260946091	-0.0440474447439
910.522465678	813.931071113	2100.45353679	376.0	18.3707776287	0.36679871798	0.0604879152342	1096.2090472	951.410309122	2486.32318523	438.703828907	5.50148026935	0.100026913988
910.522465678	813.931071113	2100.45353679	376.0	5.49620373192	-0.125847028749	-0.0207531379863	1015.88347186	766.271365059	2215.89874247	433.743905552	-0.434248204596	-0.00789542190175
910.522465678	813.931071113	2100.45353679	376.0	3.21143469071	0.108572296943	0.0179044025301	1041.09526589	839.271480134	2167.90823033	287.541484311	1.17066421675	0.0212848039409
910.522465678	813.931071113	2100.45353679	376.0	-0.474125892593	-0.231221617017	-0.038130213888	857.606340468	942.290430105	2090.49474271	290.597972138	0.151822981415	0.00276041784391
910.522465678	813.931071113	2100.45353679	376.0	1.08570342166	-0.431057075531	-0.071084610081	820.493482134	852.420070583	2123.25823271	450.344679993	-1.46890169464	-0.026707303539
910.522465678	813.931071113	2100.45353679	376.0	-16.2022354666	-0.814442256251	-0.134307759936	708.02070724	633.018586849	1760.13310889	419.093814804	-4.96957515073	-0.0903559118315
910.522465678	813.931071113	2100.45353679	376.0	-3.44167173865	-0.37738008886	-0.062232864258	926.889646938	659.949948095	2028.16282103	441.323225999	-2.30815637858	-0.0419664796105
910.522465678	813.931071113	2100.45353679	376.0	-8.21685918441	-0.473633317185	-0.0781057581109	887.527157715	615.038908485	1927.86222744	425.296161238	-3.13940201923	-0.0570800367133
910.522465678	813.931071113	2100.45353679	376.0	1.57435824408	-0.0975510167155	-0.016086909089	1029.96428612	758.797676298	2133.52220021	344.760237793	-0.623421931034	-0.0113349442006
910.522465678	813.931071113	2100.45353679	376.0	-16.577847026	-0.7587802284	-0.125128665633	693.350443788	713.950860533	1752.24356261	344.942258288	-4.2011981437	-0.0763854207945
910.522465678	813.931071113	2100.45353679	376.0	0.0406898295162	-0.25210540545	-0.0415741103973	1005.79223955	698.857432013	2101.30820775	396.658536189	-1.58162660676	-0.0287568473956
910.522465678	813.931071113	2100.45353679	376.0	-8.57941367219	-0.534100539626	-0.0880772657695	832.567073629	651.875025557	1920.24693888	435.804839692	-3.22598983866	-0.0586543607028
910.522465678	813.931071113	2100.45353679	376.0	13.8396499742	0.442007722819	0.07289045561	1137.25557385	925.084471439	2391.14895415	328.808908867	5.35457445957	0.0973558992649
910.522465678	813.931071113	2100.45353679	376.0	1.53445742846	-0.154206923882	-0.0254299016956	1009.35263879	759.652030565	2132.68410212	363.679432765	-0.879979029968	-0.0159996187267
910.522465678	813.931071113	2100.45353679	376.0	-2.0145111653	-0.304128954115	-0.0501531916416	1009.87292296	618.557124741	2058.13966577	429.709618068	-2.07041924981	-0.0376439863602
910.522465678	813.931071113	2100.45353679	376.0	10.3569631301	0.134548018247	0.0221879977319	1118.71882787	747.542530475	2317.99673516	451.735376821	1.0526365626	0.0191388465927
910.522465678	813.931071113	2100.45353679	376.0	18.6248028509	0.314980603746	0.0519427116995	1070.11997818	961.535660819	2491.65886699	460.003227994	5.28231898406	0.0960421633466
910.522465678	813.931071113	2100.45353679	376.0	-2.48553119874	-0.467269154218	-0.077056258941	768.367489448	943.043248156	2048.24610882	336.835371215	-1.17027724414	-0.0212777680752
910.522465678	813.931071113	2100.45353679	376.0	2.57818172079	0.00600479518139	0.000990236672393	1016.89736339	821.642435391	2154.60704593	316.067247154	0.41132984624	0.0074787244771
910.522465678	813.931071113	2100.45353679	376.0	-22.1148672336	-0.802474471362	-0.132334180634	707.907923798	636.728720028	1635.94102583	291.304382001	-5.38891708258	-0.0979803105924
910.522465678	813.931071113	2100.45353679	376.0	-4.67417970682	-0.62355051397	-0.102828250985	698.085924788	965.566750226	2002.27456382	338.621888809	-1.72089962579	-0.0312890841052
910.522465678	813.931071113	2100.45353679	376.0	6.85515436553	-0.0500111878081	-0.00824722754092	950.571049934	900.691460187	2244.44286911	393.180358993	1.26271845412	0.0229585173477
910.522465678	813.931071113	2100.45353679	376.0	11.5088256151	0.153016132084	0.0252335310166	1123.21182189	749.524251739	2342.19107147	469.454997841	1.22715666892	0.0223119394348
910.522465678	813.931071113	2100.45353679	376.0	-11.6900739211	-0.552365803937	-0.091089347615	766.408436878	787.847455005	1854.90896566	300.653073778	-2.90256085957	-0.0527738338103
910.522465678	813.931071113	2100.45353679	376.0	-0.596922693389	-0.368803030318	-0.0608184416752	890.954010327	750.016146591	2087.91545297	446.945296047	-1.79696372777	-0.0326720677777
910.522465678	813.931071113	2100.45353679	376.0	-13.005320175	-0.612375449544	-0.100985397352	756.817431659	726.301757866	1827.2828292	344.163639679	-3.41290131913	-0.0620527512569
910.522465678	813.931071113	2100.45353679	376.0	0.732829528183	-0.269366829309	-0.0444206512713	945.093719412	780.094277414	2115.84628053	390.658283708	-1.34559934296	-0.0244654425993
910.522465678	813.931071113	2100.45353679	376.0	-5.21869505342	-0.330659857186	-0.0545283405649	965.761401639	650.853538018	1990.83727197	374.22233231	-2.30013280159	-0.0418205963926
910.522465678	813.931071113	2100.45353679	376.0	-1.29545902749	-0.292661770286	-0.0482621652846	862.643094519	889.91112634	2073.24302183	320.688800972	-0.804219195507	-0.014622167191
910.522465678	813.931071113	2100.45353679	376.0	-16.8077138649	-0.615415393375	-0.101486707351	763.239346192	700.316296953	1747.41531646	283.859673316	-3.9172608317	-0.0712229242128
910.522465678	813.931071113	2100.45353679	376.0	-1.34293150244	-0.249948496361	-0.0412184195846	1079.71694159	638.885616287	2072.24588455	353.643326673	-1.7174491326	-0.0312263478654
910.522465678	813.931071113	2100.45353679	376.0	-12.962628407	-0.662396457883	-0.109234244374	724.292872472	750.29196887	1828.17954996	353.594708614	-3.41167473023	-0.0620304496406
910.522465678	813.931071113	2100.45353679	376.0	8.45328172936	-0.173347225542	-0.0285862838954	889.90549659	928.553498394	2278.01079185	459.551796866	0.966409208292	0.0175710765144
910.522465678	813.931071113	2100.45353679	376.0	1.5857138596	-0.361858668145	-0.0596732632165	868.961687106	828.990486095	2133.76071964	435.808546438	-1.37496713035	-0.0249994023699
910.522465678	813.931071113	2100.45353679	376.0	-10.4078569205	-0.3641269241	-0.0600473159796	943.110243647	638.298886569	1881.841338	300.432207784	-2.88665520922	-0.0524846401677
910.522465678	813.931071113	2100.45353679	376.0	1.2241614032	-0.10290573816	-0.0169699436279	1032.54089572	753.365771573	2126.16647828	340.25981099	-0.7065591162	-0.0128465293855
910.522465678	813.931071113	2100.45353679	376.0	19.4164237954	0.382467087351	0.0630717492334	1089.73179668	992.696098955	2508.28649712	425.858601484	6.37230735953	0.11586013381
910.522465678	813.931071113	2100.45353679	376.0	12.8785556492	0.450996949962	0.0743728479489	1136.88890422	935.54129916	2370.96161441	298.531411029	5.4985913248	0.0999743877237
910.522465678	813.931071113	2100.45353679	376.0	9.33943550591	0.220412471887	0.0363477031475	1029.95511166	955.244809157	2296.62404019	311.424119378	3.88034699599	0.0705517635635
910.522465678	813.931071113	2100.45353679	376.0	0.631158775236	-0.268612827898	-0.0442963106691	900.655586994	845.135395407	2113.71073361	367.919751207	-0.926401960284	-0.0168436720052
910.522465678	813.931071113	2100.45353679	376.0	-5.96889580361	-0.583461933835	-0.0962173373738	740.791070602	834.491750853	1975.07965378	399.796832322	-2.2893897728	-0.0416252685963
910.522465678	813.931071113	2100.45353679	376.0	6.31333160183	-0.290238345353	-0.0478625239699	832.788335688	954.328756765	2233.06213371	445.945041258	0.49098156121	0.00892693747654
910.522465678	813.931071113	2100.45353679	376.0	-5.83643088444	-0.321115223317	-0.0529543574071	913.023184422	768.155626025	1977.86201786	296.683207409	-2.06602784339	-0.0375641426071
910.522465678	813.931071113	2100.45353679	376.0	7.5717679913	0.200713303326	0.0330991595194	1105.68173002	793.895661027	2259.49500536	359.917614316	1.61608743933	0.0293834079879
910.522465678	813.931071113	2100.45353679	376.0	24.0369424627	0.470565005412	0.0775997700217	1124.66955289	1016.01893197	2605.33834489	464.649860026	7.76156795654	0.141119417392
910.522465678	813.931071113	2100.45353679	376.0	0.224238255785	-0.033194925811	-0.00547409726435	1003.93709153	817.516868333	2105.16355717	283.709597302	-0.0549776603418	-0.000999593824396
910.522465678	813.931071113	2100.45353679	376.0	0.84438562	-0.360200541711	-0.0593998254801	891.986307189	762.98515234	2118.18946441	463.218004881	-1.64676989835	-0.0299412708792
910.522465678	813.931071113	2100.45353679	376.0	-1.79719527704	-0.532741270814	-0.0878531119416	753.698943383	903.216177483	2062.70428503	405.789164165	-1.63924214591	-0.0298044026528
910.522465678	813.931071113	2100.45353679	376.0	-3.88357135715	-0.273177562671	-0.0450490703614	1014.11874681	651.616718623	2018.88092487	353.14545943	-2.0297769172	-0.0369050348583
910.522465678	813.931071113	2100.45353679	376.0	-3.81015883032	-0.373199650237	-0.0615434779414	952.534969085	620.068082125	2020.42292088	447.819869672	-2.45100261591	-0.0445636839257
910.522465678	813.931071113	2100.45353679	376.0	-5.989470583	-0.542024246074	-0.0893839455927	762.716476407	831.011018387	1974.6474901	380.919995302	-2.2251602653	-0.040457459369
910.522465678	813.931071113	2100.45353679	376.0	-9.95144759682	-0.612538240733	-0.101012242865	807.439881156	620.174936114	1891.42800378	463.813186512	-3.80203425556	-0.0691278955556
910.522465678	813.931071113	2100.45353679	376.0	17.5634108099	0.307989859397	0.0507898844652	1063.64550013	970.986879618	2469.36482033	434.732440587	5.32529838093	0.096823606926
910.522465678	813.931071113	2100.45353679	376.0	-10.9313686273	-0.704726483554	-0.116214789504	724.01257403	700.806708338	1870.84521784	446.025935472	-3.71239382032	-0.0674980694604
910.522465678	813.931071113	2100.45353679	376.0	-0.716956281449	-0.33538004164	-0.0553067350989	848.067701978	887.604011187	2085.39420322	349.722490055	-0.979805456631	-0.017814644666
910.522465678	813.931071113	2100.45353679	376.0	11.1630967158	0.33263690728	0.0548543712532	1089.07904081	925.137841778	2334.92919657	320.712313984	4.35138801011	0.0791161456384
910.522465678	813.931071113	2100.45353679	376.0	14.5415222657	0.396977469361	0.0654646222561	1098.35665231	981.317450052	2405.89145552	326.217353157	5.96403777005	0.108437050365
910.522465678	813.931071113	2100.45353679	376.0	-0.495874231663	-0.269905407891	-0.0445094670005	862.482115809	906.138372689	2090.03792895	321.417440456	-0.455665152497	-0.00828482095449
910.522465678	813.931071113	2100.45353679	376.0	-0.288308852599	-0.300901455884	-0.0496209524875	923.323792563	787.172569207	2094.3977433	383.90138153	-1.49919946059	-0.0272581720107
910.522465678	813.931071113	2100.45353679	376.0	-8.68434006693	-0.605678951797	-0.0998810936341	751.892890059	753.296001321	1918.04300871	412.854117328	-2.93054476644	-0.0532826321171
910.522465678	813.931071113	2100.45353679	376.0	-6.36124104034	-0.527374408943	-0.0869680753533	763.980374069	858.089346004	1966.83862438	344.768904302	-2.13139908916	-0.0387527107119
910.522465678	813.931071113	2100.45353679	376.0	12.4156695952	0.272012036506	0.0448568661784	1113.98656774	824.961276666	2361.23890792	422.291063515	2.70218188445	0.0491305797173
910.522465678	813.931071113	2100.45353679	376.0	-8.61237715564	-0.509766149628	-0.0840643386589	809.163443292	733.845555483	1919.55455622	376.545557449	-2.7603659894	-0.0501884725345
910.522465678	813.931071113	2100.45353679	376.0	5.55594431233	-0.249743734417	-0.0411846527733	898.744205992	861.918359926	2217.1535656	456.490999683	-0.363802900086	-0.00661459818339
910.522465678	813.931071113	2100.45353679	376.0	11.7525293745	0.105657694866	0.017423762346	982.743389088	960.87963326	2347.3099557	403.686933353	3.37873207808	0.0614314923288
910.522465678	813.931071113	2100.45353679	376.0	-3.82931179332	-0.276323604735	-0.0455678767702	932.36231798	788.525340258	2020.02062179	299.132963556	-1.72563602059	-0.0313752003743
910.522465678	813.931071113	2100.45353679	376.0	9.76053297317	-0.0984771067727	-0.0162396284256	900.659666361	966.031638034	2305.46899684	438.77769244	2.0075669315	0.0365012169364
910.522465678	813.931071113	2100.45353679	376.0	13.7691151071	0.254720295407	0.0420053257597	1041.05194644	968.434036884	2389.66740204	380.181418721	4.65823544536	0.0846951899156
910.522465678	813.931071113	2100.45353679	376.0	3.62583877913	-0.216368590203	-0.0356808361153	921.038424343	846.602864868	2176.61259567	408.971306455	-0.440231077328	-0.00800420140597
910.522465678	813.931071113	2100.45353679	376.0	19.4246136287	0.404722948029	0.0667419109547	1100.80152167	989.548296912	2508.45852076	418.108702185	6.49642913999	0.118116893454
910.522465678	813.931071113	2100.45353679	376.0	-6.01258165758	-0.537383294203	-0.088618617118	751.323570875	896.260682184	1974.16205271	326.577799652	-1.9980000926	-0.0363272744109
910.522465678	813.931071113	2100.45353679	376.0	-4.8681716267	-0.49248700992	-0.0812148763061	834.135761157	699.152245812	1998.19985368	464.911846712	-2.62976899726	-0.0478139817684
910.522465678	813.931071113	2100.45353679	376.0	6.97649436902	-0.00111531503707	-0.000183923983686	955.732325651	925.86939336	2246.99155951	365.389840498	1.87992823889	0.0341805134343
910.522465678	813.931071113	2100.45353679	376.0	1.36925032902	-0.157523243592	-0.0259767881913	957.74476025	823.411370415	2129.21400375	348.057873089	-0.498081617277	-0.00905602940504
910.522465678	813.931071113	2100.45353679	376.0	9.77368346894	0.0851070635768	0.0140348059988	1036.99383468	839.233807611	2305.74521689	429.517574602	1.55783286387	0.0283242338886
910.522465678	813.931071113	2100.45353679	376.0	10.8942552766	0.137266441149	0.0226362864691	1043.40514084	860.85453309	2329.28230706	425.022633123	2.18445127267	0.0397172958668
910.522465678	813.931071113	2100.45353679	376.0	-2.25388988336	-0.392045467666	-0.0646512974383	817.88456028	900.790648008	2053.11162702	334.436418733	-1.24318231627	-0.0226033148412
910.522465678	813.931071113	2100.45353679	376.0	9.75065225373	0.118151380391	0.0194840666872	1013.0362923	903.775305079	2305.26145691	388.449859535	2.5269477893	0.04594450526
910.522465678	813.931071113	2100.45353679	376.0	5.75860266374	0.180065809964	0.0296942298753	1083.42822269	815.199587734	2221.41031011	322.782499689	1.55987761407	0.0283614111648
910.522465678	813.931071113	2100.45353679	376.0	-2.7589032195	-0.221065967989	-0.0364554696551	940.166159174	810.243108214	2042.50405654	292.094789152	-1.27438447349	-0.0231706267907
910.522465678	813.931071113	2100.45353679	376.0	-4.74730476071	-0.374555150245	-0.0617670102646	862.044159582	817.4405382	2000.73860604	321.253908261	-1.91041779105	-0.0347348689282
910.522465678	813.931071113	2100.45353679	376.0	3.56891480155	-0.335079888907	-0.0552572376166	812.216706638	961.155484918	2175.41693397	402.04474241	0.159890624529	0.00290710226416
910.522465678	813.931071113	2100.45353679	376.0	6.62070988914	0.0160010426098	0.00263869436178	979.885212461	891.57417715	2239.51847182	368.059082207	1.52772955944	0.0277769010807
910.522465678	813.931071113	2100.45353679	376.0	-5.9205831928	-0.305838677201	-0.0504351380609	932.194960473	747.640754011	1976.09443772	296.258723235	-2.09661533592	-0.0381202788349
910.522465678	813.931071113	2100.45353679	376.0	-7.46494612691	-0.595799498061	-0.0982518961183	735.941107392	827.47528101	1943.65581185	380.239423447	-2.45118077604	-0.0445669232007
910.522465678	813.931071113	2100.45353679	376.0	3.59904464483	-0.0134138521482	-0.00221204685821	944.258449144	935.596138286	2176.04979732	296.195209894	1.64833752008	0.0299697730923
910.522465678	813.931071113	2100.45353679	376.0	-15.3768568213	-0.551344988582	-0.0909210073518	799.42937599	693.09367376	1777.46980384	284.94675409	-3.64900311888	-0.0663455112525
910.522465678	813.931071113	2100.45353679	376.0	-5.22523016172	-0.268689926814	-0.0443090248703	976.996205217	714.688282049	1990.70000505	299.015517788	-2.03890632459	-0.0370710240835
910.522465678	813.931071113	2100.45353679	376.0	-3.38855841839	-0.485711764617	-0.0800975865133	815.051602228	758.343503188	2029.27844165	455.88333623	-2.24694316332	-0.0408535120604
910.522465678	813.931071113	2100.45353679	376.0	-15.6065888517	-0.614962026701	-0.101411943717	747.665589358	742.54627791	1772.64438928	282.432522015	-3.59881565953	-0.0654330119914
910.522465678	813.931071113	2100.45353679	376.0	-1.93008826913	-0.339040757817	-0.0559104152073	957.967028465	655.58768638	2059.91292948	446.358214634	-2.09603924382	-0.038109804433
910.522465678	813.931071113	2100.45353679	376.0	-5.85794852732	-0.617986069143	-0.101910631455	707.188399402	925.222461098	1977.41004977	344.999189266	-1.98110505058	-0.0360200918288
910.522465678	813.931071113	2100.45353679	376.0	-2.48501454592	-0.309222829502	-0.0509932106699	896.628474543	822.625856721	2048.25696087	329.002629608	-1.52547436479	-0.0277358975416
910.522465678	813.931071113	2100.45353679	376.0	7.92667282227	-0.0240066141702	-0.00395887436843	1070.94021482	743.613349368	2266.94961644	452.39605225	0.0898504982265	0.0016336454223
910.522465678	813.931071113	2100.45353679	376.0	-4.93334745774	-0.409310529183	-0.0674984381898	892.075003889	684.588253625	1996.83086563	420.167608119	-2.41818802085	-0.0439670549246
910.522465678	813.931071113	2100.45353679	376.0	2.79129995495	-0.111057095015	-0.0183141647452	1022.4367832	763.282633679	2159.08349542	373.364078543	-0.562745121984	-0.0102317294906
910.522465678	813.931071113	2100.45353679	376.0	-8.86130654609	-0.470874387547	-0.0776507895031	820.068871404	762.767716959	1914.32591004	331.489321675	-2.58192487394	-0.046944088617
910.522465678	813.931071113	2100.45353679	376.0	-3.70632812172	-0.308764166486	-0.0509175736289	938.306095624	734.726526559	2022.60383667	349.571214491	-1.91652854102	-0.034845973473
910.522465678	813.931071113	2100.45353679	376.0	-15.6283227298	-0.793169374097	-0.130799698895	692.086037702	683.698719056	1772.18787927	396.403122513	-4.45845663818	-0.0810628479669
910.522465678	813.931071113	2100.45353679	376.0	-5.90815453302	-0.288611303268	-0.0475942122804	962.410649495	711.585861086	1976.35549594	302.358985362	-2.13844275595	-0.038880777381
910.522465678	813.931071113	2100.45353679	376.0	-5.68918855529	-0.594799084337	-0.0980869202402	713.768560187	949.979533503	1980.95477457	317.206680876	-1.85121553524	-0.033658464277
910.522465678	813.931071113	2100.45353679	376.0	8.60486409297	-0.254583055116	-0.0419826937856	822.715977843	1010.20090259	2281.19470897	448.277828534	1.62997797436	0.0296359631702
910.522465678	813.931071113	2100.45353679	376.0	-13.5466881655	-0.521949250144	-0.0860734251557	818.160984443	689.652357449	1815.9116461	308.098304209	-3.40272628854	-0.0618677507007
910.522465678	813.931071113	2100.45353679	376.0	-4.37342754041	-0.263280107981	-0.0434169043505	1015.46216553	661.650316425	2008.59172334	331.479241382	-2.03210347021	-0.036947335822
910.522465678	813.931071113	2100.45353679	376.0	-14.4057652308	-0.486429527408	-0.0802159510897	870.936622347	623.592421532	1797.8671315	303.338087621	-3.6507086422	-0.0663765207673
910.522465678	813.931071113	2100.45353679	376.0	-0.573695877649	-0.310450374913	-0.051195642301	897.906769094	821.742945092	2088.40332144	368.753607252	-1.37606603897	-0.0250193825267
910.522465678	813.931071113	2100.45353679	376.0	-14.5896042194	-0.637359532599	-0.105105463819	763.724033397	679.794642996	1794.00567896	350.487002567	-3.8653908766	-0.0702798341199
910.522465678	813.931071113	2100.45353679	376.0	15.6238603857	0.383696092966	0.0632744216633	1102.53642439	952.642788332	2428.62546485	373.446252124	5.48104278082	0.0996553232877
910.522465678	813.931071113	2100.45353679	376.0	-6.21200109834	-0.574435899695	-0.0947288752794	742.054769516	848.723027052	1969.97334002	379.195543447	-2.22796544181	-0.0405084625784
910.522465678	813.931071113	2100.45353679	376.0	-5.34365419318	-0.597167920656	-0.0984775594749	727.63215205	865.074630299	1988.2125633	395.505780947	-2.13780196623	-0.0388691266588
910.522465678	813.931071113	2100.45353679	376.0	13.3199901152	-0.00956293094477	-0.00157700048561	917.475941973	1011.57083765	2380.23374027	451.186960646	3.48476984531	0.0633594517329
910.522465678	813.931071113	2100.45353679	376.0	-14.8419524367	-0.596355854383	-0.0983436435328	800.791381893	645.100498327	1788.70522191	342.813341686	-3.9371920156	-0.0715853093745
910.522465678	813.931071113	2100.45353679	376.0	7.94689649882	-0.0885369075066	-0.014600413507	887.7163016	1005.55015205	2267.37440537	374.107951712	2.54412850574	0.0462568819226
910.522465678	813.931071113	2100.45353679	376.0	-6.33834726863	-0.650225790569	-0.107227208207	691.743463133	927.898904031	1967.31949741	347.677130249	-2.04795702382	-0.0372355822513
910.522465678	813.931071113	2100.45353679	376.0	-7.77542727627	-0.712672961298	-0.117525224489	690.403512458	790.082088618	1937.13429957	456.64869849	-2.95809776399	-0.053783595709
910.522465678	813.931071113	2100.45353679	376.0	-1.66710793075	-0.513894965477	-0.0847452119849	765.155803115	894.320275389	2065.4367093	405.960630794	-1.63324747537	-0.0296954086431
910.522465678	813.931071113	2100.45353679	376.0	-0.963598162616	-0.35409732858	-0.0583933589347	922.397681265	701.609884551	2080.2136051	456.206039288	-1.94350748449	-0.0353364997181
910.522465678	813.931071113	2100.45353679	376.0	-18.7061939914	-0.73462014611	-0.121144483198	722.703692126	668.047589918	1707.5386235	316.787341455	-4.6133279868	-0.0838786906692
910.522465678	813.931071113	2100.45353679	376.0	-5.29003513823	-0.416889110736	-0.068748204277	839.422465715	805.984911749	1989.33880663	343.931429168	-2.04314197134	-0.0371480358425
910.522465678	813.931071113	2100.45353679	376.0	-3.07378312088	-0.357802250698	-0.0590043289409	873.211556931	818.752067845	2035.89015052	343.926525739	-1.7355046763	-0.0315546304782
910.522465678	813.931071113	2100.45353679	376.0	14.7314637062	0.313836304315	0.0517540079675	1120.68870789	842.640758696	2409.88108723	446.551620646	3.32686916812	0.0604885303295
910.522465678	813.931071113	2100.45353679	376.0	-9.49899367084	-0.527758118043	-0.0870313519199	797.26916028	738.34736968	1900.93158827	365.315058312	-2.85404612267	-0.051891747685
910.522465678	813.931071113	2100.45353679	376.0	-7.33419282914	-0.539764525769	-0.0890113004236	759.619781243	847.125113202	1946.40222412	339.657329671	-2.26848777678	-0.0412452323051
910.522465678	813.931071113	2100.45353679	376.0	-1.49241727221	-0.24708968758	-0.0407469801419	1065.62346603	639.917825312	2069.10600541	363.564714068	-1.75294655956	-0.0318717556284
910.522465678	813.931071113	2100.45353679	376.0	2.49905280577	-0.0505678205345	-0.00833902053669	954.696432251	888.460355464	2152.94497984	309.788192121	0.772266500961	0.0140412091084
910.522465678	813.931071113	2100.45353679	376.0	-10.9829961221	-0.485091849848	-0.0799953578245	855.501978304	659.324107086	1869.7608063	354.934720909	-3.19148067101	-0.0580269212911
910.522465678	813.931071113	2100.45353679	376.0	-9.54810069416	-0.506532538465	-0.0835310914355	848.014247818	651.495583216	1899.90011806	400.39028703	-3.18822627078	-0.0579677503779
910.522465678	813.931071113	2100.45353679	376.0	6.67386886937	-0.0939044344672	-0.0154855597736	1055.39100409	734.652836602	2240.6350515	450.591210808	-0.366731680071	-0.00666784872857
910.522465678	813.931071113	2100.45353679	376.0	-2.89292084273	-0.564208641178	-0.0930423220941	748.585876478	845.454641679	2039.68907863	445.648560476	-2.0060825972	-0.03647422904
910.522465678	813.931071113	2100.45353679	376.0	10.4944319894	0.0452812924401	0.00746723160291	963.648340372	949.390127838	2320.88420468	407.845736469	2.73265195029	0.0496845809143
910.522465678	813.931071113	2100.45353679	376.0	-9.38019756228	-0.556966365201	-0.0918480153696	817.264549165	657.185426052	1903.42684534	428.976870119	-3.33431337216	-0.0606238794939
910.522465678	813.931071113	2100.45353679	376.0	-11.0991629256	-0.69106750617	-0.113962319619	730.97553562	699.111799886	1867.32077657	437.23344106	-3.68431782224	-0.0669875967681
910.522465678	813.931071113	2100.45353679	376.0	-10.816635255	-0.356913493448	-0.0588577660699	952.203888782	630.224668947	1873.25513902	290.826581288	-2.93511286722	-0.053365688495
910.522465678	813.931071113	2100.45353679	376.0	8.31727550636	0.128932809258	0.0212620068038	1050.36289396	842.212269057	2275.15404433	382.578881309	1.7543198951	0.0318967253654
910.522465678	813.931071113	2100.45353679	376.0	-12.9539834711	-0.681342075417	-0.112358521672	723.253967285	728.74177698	1828.36113282	376.365388551	-3.58777420653	-0.0652322583006
910.522465678	813.931071113	2100.45353679	376.0	11.9571370558	0.242047190586	0.0399154338038	1060.12762497	907.733455459	2351.60764498	383.746564553	3.54180161527	0.064396393005
910.522465678	813.931071113	2100.45353679	376.0	18.0680465917	0.258441803497	0.0426190309197	1029.13158787	1010.57536191	2479.96446045	440.25751067	5.64101602105	0.102563927655
910.522465678	813.931071113	2100.45353679	376.0	9.71603865873	0.0277851533359	0.00458198438917	963.520317088	934.499003974	2304.53441443	406.515093371	2.36214624039	0.0429481134616
910.522465678	813.931071113	2100.45353679	376.0	-6.51558575159	-0.325076357516	-0.0536075787461	910.496555609	765.855491702	1963.59668543	287.244638118	-2.1471182645	-0.0390385138999
910.522465678	813.931071113	2100.45353679	376.0	19.1802686228	0.365435848802	0.0602631676784	1078.18683888	1005.28262905	2503.32616744	419.85669951	6.44015589013	0.117093743457
910.522465678	813.931071113	2100.45353679	376.0	-3.90006343925	-0.211614985183	-0.0348969302742	1056.33812495	673.363244201	2018.53451634	288.833147196	-1.88964193348	-0.0343571260634
910.522465678	813.931071113	2100.45353679	376.0	-0.852665159236	-0.266397916287	-0.0439310547966	985.939836071	710.473737598	2082.5437013	386.130127628	-1.65769450607	-0.0301399001105
910.522465678	813.931071113	2100.45353679	376.0	-8.22097279879	-0.688417791099	-0.113525361329	684.680172338	863.134693187	1927.77582288	379.960957355	-2.514696707	-0.045721758309
910.522465678	813.931071113	2100.45353679	376.0	0.88024196269	-0.189738607836	-0.031289348258	1055.01148863	694.860510611	2118.94261023	369.07061099	-1.31939183484	-0.0239889424516
910.522465678	813.931071113	2100.45353679	376.0	-16.5209401352	-0.639112380693	-0.105394521882	755.059680373	694.105593614	1753.43886541	304.273591424	-3.97289750866	-0.0722345001575
910.522465678	813.931071113	2100.45353679	376.0	-4.69022447198	-0.270265301199	-0.0445688161608	1087.10315185	622.736075183	2001.93755099	292.098323955	-2.06924971994	-0.0376227221807
910.522465678	813.931071113	2100.45353679	376.0	2.0475320471	-0.286579453113	-0.0472591446427	1107.25236559	630.290986874	2143.46099609	405.917643627	-1.45025405209	-0.0263682554925
910.522465678	813.931071113	2100.45353679	376.0	1.82553878698	-0.393075090157	-0.0648210900655	811.481206652	915.91230206	2138.79813081	411.404622096	-0.79441215092	-0.0144438572895
910.522465678	813.931071113	2100.45353679	376.0	2.92792246929	-0.345461243097	-0.0569692023577	827.539574977	921.148999865	2161.95318785	413.264613009	-0.422929298476	-0.00768962360866
910.522465678	813.931071113	2100.45353679	376.0	13.2579962601	0.275518996651	0.0454351907406	1105.59032798	842.902878101	2378.93158814	430.438382067	2.99068443246	0.0543760805903
910.522465678	813.931071113	2100.45353679	376.0	-5.1993470593	-0.657357685869	-0.108403312313	701.280157698	853.343148213	1991.24366759	436.620361683	-2.30305192174	-0.0418736713044
910.522465678	813.931071113	2100.45353679	376.0	-7.52577525321	-0.332712575895	-0.0548668495869	952.703319448	666.504699933	1942.37812431	323.170104933	-2.46404466963	-0.044800812175
910.522465678	813.931071113	2100.45353679	376.0	-8.36875689903	-0.366742889793	-0.060478708739	937.882344508	648.651658342	1924.67168652	338.13768367	-2.66757438944	-0.0485013525353
910.522465678	813.931071113	2100.45353679	376.0	6.76292398789	-0.259562066173	-0.042803770807	854.897307428	932.884650192	2242.50561289	454.723655265	0.41965468641	0.00763008520745
910.522465678	813.931071113	2100.45353679	376.0	-4.13143506739	-0.277008597796	-0.0456808373674	1041.8173959	617.354451622	2013.6746628	354.50281528	-2.10848733122	-0.0383361332948
910.522465678	813.931071113	2100.45353679	376.0	13.0994390485	0.183053240527	0.0301868800341	1004.33430447	986.848037737	2375.60116758	384.418825377	4.39830550631	0.0799691910238
910.522465678	813.931071113	2100.45353679	376.0	-8.80783357303	-0.670835539121	-0.110625913443	683.295831697	916.783508519	1915.44908499	315.369744776	-2.32696153983	-0.0423083916332
910.522465678	813.931071113	2100.45353679	376.0	-2.68803688988	-0.356467654536	-0.0587842438219	891.112034973	769.466625214	2043.99257087	383.41391068	-1.83835790277	-0.0334246891413
910.522465678	813.931071113	2100.45353679	376.0	-0.648412451788	-0.120439887983	-0.0198614591001	1090.9064396	684.402803556	2086.83393451	311.524691362	-1.2040909273	-0.0218925623145
910.522465678	813.931071113	2100.45353679	376.0	-11.4316710979	-0.438276801574	-0.0722751981488	861.940814909	700.813456338	1860.3365969	297.582325653	-2.97191402225	-0.0540348004045
910.522465678	813.931071113	2100.45353679	376.0	3.87262642898	-0.411093333746	-0.0677924363037	805.563792505	914.084909532	2181.79625559	462.147553548	-0.781905332062	-0.0142164605829
910.522465678	813.931071113	2100.45353679	376.0	-1.19936568407	-0.231509683736	-0.0381777182943	938.868117934	808.859559238	2075.26141786	327.533740688	-1.17338088462	-0.0213341979022
910.522465678	813.931071113	2100.45353679	376.0	-8.55079751043	-0.524717508712	-0.0865299321755	766.457516592	848.522690095	1920.84800806	305.867801372	-2.36043612052	-0.042917020373
910.522465678	813.931071113	2100.45353679	376.0	-2.20466878354	-0.398989751419	-0.0657964629649	787.171979316	958.353278785	2054.14549335	308.620235251	-0.656121132499	-0.0119294751363
910.522465678	813.931071113	2100.45353679	376.0	3.2781856233	-0.299160436366	-0.0493338450472	928.421866323	780.647432422	2169.31030266	460.241003913	-1.29129854243	-0.023478155317
910.522465678	813.931071113	2100.45353679	376.0	-3.69284052041	-0.301865405728	-0.0497799151927	1003.816033	629.46826747	2022.88713747	389.602837005	-2.14756067556	-0.0390465577375
910.522465678	813.931071113	2100.45353679	376.0	7.87358139345	-0.0301996093473	-0.00498014666017	935.008966009	946.820542693	2265.83445564	384.00494694	2.04615695273	0.037202853686
910.522465678	813.931071113	2100.45353679	376.0	15.3676221074	0.295856001562	0.0487889184635	1059.78190287	965.954772968	2423.24329887	397.506623029	5.02170175049	0.0913036681907
910.522465678	813.931071113	2100.45353679	376.0	6.97825902106	0.0384455970409	0.00633997312679	954.677426401	960.612630192	2247.02862521	331.738568613	2.59723524381	0.0472224589784
910.522465678	813.931071113	2100.45353679	376.0	-2.6269932943	-0.431972214425	-0.0712355234869	836.964669495	787.999955638	2045.27476323	420.310138097	-1.93753399101	-0.0352278907456
910.522465678	813.931071113	2100.45353679	376.0	-17.0405873767	-0.688491677529	-0.113537545767	761.510678913	634.031155219	1742.52391655	346.982082415	-4.51240370525	-0.0820437037318
910.522465678	813.931071113	2100.45353679	376.0	5.19994294231	0.079986253492	0.0131903452329	1011.21873925	875.760206368	2209.67592223	322.69697662	1.6002487789	0.0290954323436
910.522465678	813.931071113	2100.45353679	376.0	7.08764427245	0.20505393945	0.0338149636297	1090.44649355	819.596700727	2249.32621159	339.283017314	1.86003490284	0.0338188164152
910.522465678	813.931071113	2100.45353679	376.0	-10.2261176206	-0.641667016278	-0.105815800837	737.147842767	743.993313265	1885.65868755	404.51753152	-3.18794339495	-0.057962607181
910.522465678	813.931071113	2100.45353679	376.0	-15.6481638049	-0.643458741715	-0.106111270072	792.123197286	617.71439045	1771.77112671	361.933538973	-4.3226644536	-0.0785938991564
910.522465678	813.931071113	2100.45353679	376.0	-13.517648147	-0.727853331056	-0.120028583617	692.843936749	755.489939794	1816.5216182	368.187741653	-3.59787310207	-0.065415874583
910.522465678	813.931071113	2100.45353679	376.0	-0.186077450604	-0.23191413245	-0.0382444149818	950.034884966	794.71987711	2096.5450664	351.790304322	-1.17570349592	-0.0213764271985
910.522465678	813.931071113	2100.45353679	376.0	-1.06967049058	-0.591048525375	-0.0974684243692	723.543952295	909.030130657	2077.98560514	445.411522188	-1.66915099047	-0.0303481998267
910.522465678	813.931071113	2100.45353679	376.0	-8.93141314975	-0.372026750138	-0.0613500577404	897.310938288	718.493007752	1912.8533534	297.049407362	-2.55301393489	-0.0464184351797
910.522465678	813.931071113	2100.45353679	376.0	7.27234348259	0.0256239448263	0.00422558456897	1135.51631132	691.332382525	2253.20573268	426.357038838	0.0596846921772	0.0010851762214
910.522465678	813.931071113	2100.45353679	376.0	6.11664818891	-0.12428026497	-0.0204947666507	880.019505466	988.946041104	2228.93089001	359.965343439	1.94378748501	0.0353415906366
910.522465678	813.931071113	2100.45353679	376.0	1.60636096201	-0.492184645983	-0.0811650141792	754.03743862	957.397377738	2134.19440243	422.759586074	-0.82985948807	-0.0150883543285
910.522465678	813.931071113	2100.45353679	376.0	1.83484463272	-0.498485888369	-0.082204137264	759.812151368	937.337773868	2138.99359577	441.843670537	-1.06759763835	-0.0194108661518
910.522465678	813.931071113	2100.45353679	376.0	-4.54543289978	-0.394665268689	-0.0650833226729	874.560238482	745.549965666	2004.97883069	384.868626537	-2.13300778496	-0.0387819597266
910.522465678	813.931071113	2100.45353679	376.0	1.38979839056	-0.600371205078	-0.0990058055867	710.970935352	957.74670844	2129.64560624	460.927962448	-1.30035153763	-0.0236427552297
910.522465678	813.931071113	2100.45353679	376.0	20.3533061336	0.44122587775	0.0727615233757	1118.89794696	985.719725049	2527.96527533	423.347603322	6.78021796984	0.123276690361
910.522465678	813.931071113	2100.45353679	376.0	8.7862504108	-0.0895060438637	-0.0147602315079	960.278208576	860.291108718	2285.0046443	464.435327002	0.697098842423	0.0126745244077
910.522465678	813.931071113	2100.45353679	376.0	-15.0263895541	-0.598995929674	-0.0987790121494	761.946976039	726.376476938	1784.83120595	296.507752973	-3.57309993731	-0.0649654534057
910.522465678	813.931071113	2100.45353679	376.0	2.61507100014	0.0584012661158	0.00963081565233	1071.45936491	770.944498018	2155.3818881	312.978025177	0.266272864284	0.00484132480516
910.522465678	813.931071113	2100.45353679	376.0	-11.2321622905	-0.685553691078	-0.11305304932	685.958948149	858.281436362	1864.5271867	320.286802192	-2.7818021571	-0.0505782210382
910.522465678	813.931071113	2100.45353679	376.0	-1.93727419878	-0.318654391438	-0.0525485474008	948.432234791	701.446738465	2059.76199237	409.883019109	-1.89469247532	-0.0344489540967
910.522465678	813.931071113	2100.45353679	376.0	2.52876771799	-0.198917369172	-0.0328029962355	878.903020029	927.830166696	2153.56912776	346.835941036	0.419611842591	0.00762930622892
910.522465678	813.931071113	2100.45353679	376.0	-4.33217199234	-0.475354856753	-0.0783896531585	791.925114256	861.197598214	2009.45827696	356.335564488	-1.88262136654	-0.0342294793916
910.522465678	813.931071113	2100.45353679	376.0	5.36103296074	-0.0901786225712	-0.0148711448831	932.986533094	904.554375988	2213.05954322	375.518634141	0.970016812278	0.0176366693141
910.522465678	813.931071113	2100.45353679	376.0	-9.01329740161	-0.595575888779	-0.0982150212366	721.501086646	895.051055768	1911.13341274	294.581270324	-2.34730809393	-0.0426783289805
910.522465678	813.931071113	2100.45353679	376.0	-13.5398647813	-0.736942151243	-0.121527399611	694.91621496	737.723008941	1816.05496812	383.415744214	-3.7398059206	-0.0679964712837
910.522465678	813.931071113	2100.45353679	376.0	-10.4793226301	-0.458945110191	-0.0756835603877	836.418526617	734.166607679	1880.34023397	309.755099678	-2.80839665705	-0.0510617574009
910.522465678	813.931071113	2100.45353679	376.0	2.09465806505	-0.112685593541	-0.018582716613	1104.02643263	679.030430337	2144.4508562	361.393993233	-0.916404416394	-0.0166618984799
910.522465678	813.931071113	2100.45353679	376.0	-9.24021706335	-0.692407017378	-0.114183215267	704.528788082	771.986744336	1906.36707068	429.851538259	-3.10209851673	-0.0564017912134
910.522465678	813.931071113	2100.45353679	376.0	13.406296402	0.234615069615	0.0386898201871	1043.18346624	941.22575718	2382.04656372	397.637340296	4.07283566599	0.0740515575634
910.522465678	813.931071113	2100.45353679	376.0	-4.63426428864	-0.30565583916	-0.0504049866688	941.382840668	731.247645549	2003.11296864	330.482482418	-2.0004186765	-0.0363712486637
910.522465678	813.931071113	2100.45353679	376.0	-7.02343097677	-0.669740908109	-0.110445400414	703.200220855	817.098039987	1952.92963244	432.631371593	-2.63795122355	-0.047962749519
910.522465678	813.931071113	2100.45353679	376.0	-4.46669828362	-0.466809787108	-0.0769805057896	836.607689858	729.41139465	2006.63261471	440.613530207	-2.38449491088	-0.0433544529252
910.522465678	813.931071113	2100.45353679	376.0	2.33506224652	-0.120429772429	-0.0198597909678	951.694929268	852.506644874	2149.50043433	345.298860193	0.0196332899823	0.00035696890877
910.522465678	813.931071113	2100.45353679	376.0	-18.6867959146	-0.828617812519	-0.136645417632	712.83581063	612.344014713	1707.94607109	382.766245747	-5.36312513574	-0.0975113661043
910.522465678	813.931071113	2100.45353679	376.0	9.66476583163	0.29650214876	0.0488954730805	1067.36336783	939.681228171	2303.45745252	296.41285652	4.18534868387	0.0760972487976
910.522465678	813.931071113	2100.45353679	376.0	4.89427921356	0.206305554045	0.0340213644533	1137.72866957	747.850994894	2203.25559763	317.675933172	1.01835197381	0.018515490433
910.522465678	813.931071113	2100.45353679	376.0	8.10192438943	0.151133528663	0.0249230753072	1062.43886861	835.21647872	2270.63069418	372.975346843	1.79344834705	0.0326081517646
910.522465678	813.931071113	2100.45353679	376.0	12.8660941529	0.305920016565	0.0504485515443	1129.03519243	820.818387603	2370.69986647	420.846286441	2.89771470848	0.0526857219724
910.522465678	813.931071113	2100.45353679	376.0	-1.22316432771	-0.405669300279	-0.0668979716819	776.517847982	978.351980428	2074.76153841	319.891709999	-0.351646074946	-0.00639356499901
910.522465678	813.931071113	2100.45353679	376.0	-14.6368311142	-0.817912809799	-0.134880080772	699.147728453	647.774234295	1793.01369998	446.09173723	-4.77232044326	-0.0867694626047
910.522465678	813.931071113	2100.45353679	376.0	13.3978930817	0.351949684224	0.0580391959472	1075.26826662	989.416955621	2381.87005588	317.184833644	5.66893645143	0.103071571844
910.522465678	813.931071113	2100.45353679	376.0	-16.7791386211	-0.773154562379	-0.127499103295	704.997242679	673.051707327	1748.01552618	369.966576175	-4.54651986979	-0.0826639976325
910.522465678	813.931071113	2100.45353679	376.0	4.23720717001	-0.457543038795	-0.0754523480862	750.528634995	999.707737844	2189.45410465	439.217731816	0.0563075942495	0.0010237744409
910.522465678	813.931071113	2100.45353679	376.0	-6.53094981326	-0.620195148007	-0.102274925463	731.210107407	799.575002051	1963.27397045	432.488860994	-2.58253846224	-0.046955244768
910.522465678	813.931071113	2100.45353679	376.0	0.537738166131	-0.238470226339	-0.0393255650295	1044.52820345	662.100048109	2111.74847712	405.120225562	-1.57405241285	-0.028619134779
910.522465678	813.931071113	2100.45353679	376.0	-10.8521056648	-0.474455690568	-0.0782413737743	814.044981476	769.921064433	1872.51009954	288.544053631	-2.76422771064	-0.0502586856479
910.522465678	813.931071113	2100.45353679	376.0	-2.42668338378	-0.5374146627	-0.088623790023	755.417029383	879.942385789	2049.48217983	414.122764658	-1.77696828029	-0.0323085141871
910.522465678	813.931071113	2100.45353679	376.0	-13.5595442461	-0.587145341237	-0.0968247594389	779.233016549	701.298690167	1815.6416101	335.109903385	-3.51780388598	-0.0639600706541
910.522465678	813.931071113	2100.45353679	376.0	6.24548170708	0.11585462961	0.0191053149093	1039.15264794	851.126226098	2231.6369782	341.358104155	1.61812477126	0.0294204503866
910.522465678	813.931071113	2100.45353679	376.0	13.716334779	0.239351161184	0.0394708379261	1078.40941398	868.539269671	2388.55877578	441.610092126	3.10271639835	0.0564130254245
910.522465678	813.931071113	2100.45353679	376.0	13.0524434153	0.373816890639	0.0616452656066	1126.26624753	879.689154579	2374.61404615	368.658644042	4.13283030841	0.0751423692438
910.522465678	813.931071113	2100.45353679	376.0	-9.10657515866	-0.624297524711	-0.102951438772	715.684608312	854.24489178	1909.17415679	339.244656698	-2.51820839542	-0.0457856071894
910.522465678	813.931071113	2100.45353679	376.0	14.1548713783	0.309711770399	0.0510738407651	1075.73313758	938.090952107	2397.77003328	383.9459436	4.60786844806	0.0837794263283
910.522465678	813.931071113	2100.45353679	376.0	-7.42708828361	-0.492622594573	-0.0812372352527	808.649582679	762.662507589	1944.45099826	373.138907989	-2.50836664884	-0.0456066663425
910.522465678	813.931071113	2100.45353679	376.0	-14.2703917991	-0.543122398095	-0.0895650392637	801.859673782	699.546494925	1800.71058753	299.304418826	-3.48595897503	-0.0633810722733
910.522465678	813.931071113	2100.45353679	376.0	-19.9680464828	-0.750451291795	-0.123755160256	728.413840419	641.620976147	1681.03399822	310.999181649	-4.95578039666	-0.0901050981211
910.522465678	813.931071113	2100.45353679	376.0	16.4507971123	0.314619213981	0.0518831157621	1066.30176541	970.99541837	2445.99488657	408.697702783	5.3098988826	0.0965436160473
910.522465678	813.931071113	2100.45353679	376.0	-7.21781555835	-0.417510211841	-0.0688506286018	866.532338777	726.702151422	1948.84667462	355.612184418	-2.45442734216	-0.0446259516757
910.522465678	813.931071113	2100.45353679	376.0	-10.8107308455	-0.673156595451	-0.111008673392	742.447270869	691.900657487	1873.37915839	439.031230039	-3.64945884701	-0.0663537972184
910.522465678	813.931071113	2100.45353679	376.0	1.44174858874	-0.514322021501	-0.0848156367911	749.85969019	946.25895384	2130.73679601	434.618151985	-1.06744904469	-0.0194081644488
910.522465678	813.931071113	2100.45353679	376.0	-3.79483961642	-0.490537683991	-0.0808934175447	777.410711164	891.976073988	2020.74469385	351.357908701	-1.76545837027	-0.0320992430958
910.522465678	813.931071113	2100.45353679	376.0	14.462209339	0.355874635461	0.0586864504388	1126.65152585	863.989275617	2404.22552435	413.584722889	3.88244803671	0.0705899643038
910.522465678	813.931071113	2100.45353679	376.0	-5.72374340751	-0.429027099852	-0.0707498515587	886.930461995	668.99090463	1980.22896595	424.307599326	-2.59331020617	-0.0471510946576
910.522465678	813.931071113	2100.45353679	376.0	14.5836003979	0.455695434565	0.0751476640114	1122.00715274	990.988623176	2406.77528714	293.77951122	6.56770504312	0.119412818966
910.522465678	813.931071113	2100.45353679	376.0	5.07410101564	-0.483612953812	-0.079751476552	737.875324782	1008.07693314	2207.03267103	461.080413112	0.0829792502206	0.00150871364037
910.522465678	813.931071113	2100.45353679	376.0	3.22565779473	-0.398235555148	-0.0656720902288	796.693029903	942.986506753	2168.20698003	428.52744337	-0.429096830628	-0.00780176055687
910.522465678	813.931071113	2100.45353679	376.0	-12.700378789	-0.543758182413	-0.0896698849625	806.797314463	690.712131073	1833.68798133	336.178535795	-3.3731557393	-0.061330104351
910.522465678	813.931071113	2100.45353679	376.0	2.0446772743	-0.1206159552	-0.0198904939313	912.361418914	918.359659421	2143.40103291	312.67995458	0.693026200488	0.0126004763725
910.522465678	813.931071113	2100.45353679	376.0	1.07633199356	-0.402236909245	-0.0663319441366	776.841959293	983.1219271	2123.06139022	363.097503824	-0.0850330210361	-0.00154605492793
910.522465678	813.931071113	2100.45353679	376.0	-7.77952708189	-0.531059385902	-0.0875757562504	814.605704495	693.162603106	1937.04818505	429.279877452	-2.95893120876	-0.0537987492502
910.522465678	813.931071113	2100.45353679	376.0	4.80034771356	0.0115744187205	0.00190871021117	1014.40291336	830.722292737	2201.28261012	356.157404025	0.714767426228	0.012995771386
910.522465678	813.931071113	2100.45353679	376.0	-1.82969210854	-0.124454694435	-0.0205235314043	1025.61694368	748.700424753	2062.02170418	287.704335753	-1.12544458163	-0.0204626287569
910.522465678	813.931071113	2100.45353679	376.0	18.265145198	0.390126191062	0.0643347940405	1110.58002135	939.752563084	2484.1044251	433.771840668	5.48803816314	0.0997825120571
910.522465678	813.931071113	2100.45353679	376.0	6.26125623977	-0.310008778728	-0.0511228197112	814.1212975	979.299915932	2231.96831493	438.547101496	0.712458128156	0.0129537841483
910.522465678	813.931071113	2100.45353679	376.0	9.38737683339	0.0212261125758	0.00350034837992	1014.85728424	837.970628047	2297.6310255	444.803113209	1.1475145911	0.0208639016564
910.522465678	813.931071113	2100.45353679	376.0	-12.7234958167	-0.594284612762	-0.098002079941	803.8834817	643.349040859	1833.20241891	385.969896346	-3.77103106473	-0.0685642011769
910.522465678	813.931071113	2100.45353679	376.0	-2.51654790556	-0.449318047559	-0.0740959840961	771.492622817	951.285271568	2047.5946173	324.816722919	-1.00175235725	-0.0182136792228
910.522465678	813.931071113	2100.45353679	376.0	1.34518192849	-0.314325525092	-0.051834684217	872.86286943	861.012652224	2128.70845818	394.83293653	-0.963172336936	-0.0175122243079
910.522465678	813.931071113	2100.45353679	376.0	-5.62976335649	-0.556255477214	-0.0917307845011	755.057207928	832.716237225	1982.20297326	394.429528104	-2.21970031224	-0.0403581874952
910.522465678	813.931071113	2100.45353679	376.0	15.5782365818	0.397048105709	0.0654762707303	1089.74306485	1011.08403882	2427.66715804	326.840054373	6.54079910075	0.118923620014
910.522465678	813.931071113	2100.45353679	376.0	-0.346888162103	-0.364493775399	-0.0601078125658	796.983265306	967.221950922	2093.16731212	328.962095893	-0.210419185156	-0.00382580336648
910.522465678	813.931071113	2100.45353679	376.0	1.67929476703	-0.0304647588733	-0.00502387184586	1111.40624683	694.481794613	2135.72634312	329.838301678	-0.599836379639	-0.0109061159934
910.522465678	813.931071113	2100.45353679	376.0	4.47242156458	0.0506028380312	0.00834479518983	974.853389599	923.199993783	2194.39467372	296.341290342	1.94074125605	0.0352862046554
910.522465678	813.931071113	2100.45353679	376.0	-12.9141721864	-0.682833706261	-0.112604503011	707.979843526	771.793341641	1829.19735035	349.424165187	-3.33988015374	-0.0607250937044
910.522465678	813.931071113	2100.45353679	376.0	2.69193195107	-0.262921408648	-0.0433577520858	981.42427168	726.703952443	2156.99631667	448.868092542	-1.38100029076	-0.0251090961956
910.522465678	813.931071113	2100.45353679	376.0	-15.2364976811	-0.640338106421	-0.105596653433	758.169686866	687.970606206	1780.41798237	334.277689293	-3.88563604056	-0.0706479280102
910.522465678	813.931071113	2100.45353679	376.0	-2.71280958562	-0.428064435246	-0.0705911007991	825.675551247	835.308704605	2043.4722319	382.487976051	-1.7677392408	-0.0321407134691
910.522465678	813.931071113	2100.45353679	376.0	-8.74849288179	-0.573113482246	-0.0945107985233	775.772798769	732.596101943	1916.69550864	408.326607928	-2.95148627712	-0.0536633868567
910.522465678	813.931071113	2100.45353679	376.0	-2.86344535682	-0.450620754974	-0.0743108105167	779.079986377	932.94881668	2040.30819752	328.279394463	-1.23609633386	-0.0224744787974
910.522465678	813.931071113	2100.45353679	376.0	-7.02302343744	-0.439582250887	-0.0724904767294	834.095148967	777.572414287	1952.93819261	341.270629356	-2.31501551374	-0.042091191159
910.522465678	813.931071113	2100.45353679	376.0	3.28097329901	-0.19377328662	-0.0319546976616	911.43488412	874.520501243	2169.36885649	383.413471128	-0.0835870037915	-0.0015197637053
910.522465678	813.931071113	2100.45353679	376.0	4.73715140036	-0.347673238392	-0.0573339773073	788.479467338	1006.93636708	2199.95520092	404.539366501	0.800932172403	0.0145624031346
910.522465678	813.931071113	2100.45353679	376.0	-0.153362508445	-0.592358782296	-0.0976844957612	722.466072418	912.398621642	2097.23222856	462.367534498	-1.60558007563	-0.0291923650114
910.522465678	813.931071113	2100.45353679	376.0	6.5511254312	-0.226137387562	-0.0372917855479	885.069586218	900.094999818	2238.05688261	452.892296574	0.213142194562	0.00387531262839
910.522465678	813.931071113	2100.45353679	376.0	10.8695368217	0.0854665232644	0.0140940836518	978.248148513	952.102452714	2328.7631074	398.412506169	3.0584969139	0.0556090347982
910.522465678	813.931071113	2100.45353679	376.0	-11.1798915342	-0.656845104946	-0.108318783797	757.099590345	676.396905686	1865.62510965	432.12861362	-3.71022115142	-0.0674585663894
910.522465678	813.931071113	2100.45353679	376.0	-6.40631073275	-0.393082742079	-0.064822351926	860.732523724	782.527758377	1965.89195643	322.631674327	-2.17301365112	-0.0395093391113
910.522465678	813.931071113	2100.45353679	376.0	4.12638793138	-0.294149504575	-0.0485075040525	892.722031942	843.314142108	2187.12639804	451.090223988	-0.836454046924	-0.0152082553986
910.522465678	813.931071113	2100.45353679	376.0	5.46121106464	-0.0298202560637	-0.004917588401	1062.39897205	750.327980196	2215.16373775	402.436785502	-0.0543468580696	-0.000988124692174
910.522465678	813.931071113	2100.45353679	376.0	9.31272818567	0.251252737907	0.0414334989952	1046.51242785	945.040957746	2296.06306534	304.509679741	3.93136462022	0.0714793567314
910.522465678	813.931071113	2100.45353679	376.0	13.1710543914	0.194850904772	0.0321324051406	1001.59247194	1008.77536308	2377.10541459	366.737579564	4.84088538886	0.0880160979792
910.522465678	813.931071113	2100.45353679	376.0	-0.00616110361518	-0.00774821357378	-0.00127773970544	1054.43970208	762.039353504	2100.32412567	283.845070085	-0.364825188988	-0.00663318525432
910.522465678	813.931071113	2100.45353679	376.0	-12.9794222061	-0.606174872155	-0.0999628746957	774.387621284	691.509519093	1827.82680401	361.92966363	-3.57366102752	-0.0649756550458
910.522465678	813.931071113	2100.45353679	376.0	4.65685137597	-0.0959141767179	-0.0158169816487	916.205050608	931.740384435	2198.26853622	350.323101178	1.21759753391	0.0221381369803
910.522465678	813.931071113	2100.45353679	376.0	13.509157846	0.428017168687	0.0705833061819	1121.04680546	952.911402706	2384.20712056	310.248912394	5.65487062462	0.102815829539
910.522465678	813.931071113	2100.45353679	376.0	8.42882665271	0.296038905608	0.0488190807401	1130.96208564	807.466866106	2277.49712433	339.068172586	2.37012846438	0.0430932448069
910.522465678	813.931071113	2100.45353679	376.0	-7.44710828917	-0.487594005971	-0.080407982515	815.485070428	751.257062623	1944.03048734	377.288354292	-2.54459530738	-0.0462653692251
910.522465678	813.931071113	2100.45353679	376.0	10.5476921307	0.300570011439	0.0495662947623	1129.13228924	815.614384509	2322.0029092	377.256235447	2.65106244506	0.0482011353647
910.522465678	813.931071113	2100.45353679	376.0	21.0172551427	0.471586629199	0.0777682436014	1135.53798469	977.773748714	2541.91121577	428.59948237	6.93180425831	0.126032804696
910.522465678	813.931071113	2100.45353679	376.0	-7.13234498679	-0.447356007148	-0.0737724286194	905.961462002	611.770890802	1950.64194426	432.909591456	-2.97989747575	-0.0541799541046
910.522465678	813.931071113	2100.45353679	376.0	5.25848054178	-0.0914082329107	-0.0150739170367	1063.42197278	726.556391247	2210.90547731	420.927113283	-0.474052276839	-0.00861913230617
910.522465678	813.931071113	2100.45353679	376.0	18.6515463378	0.437388241905	0.0721286678602	1112.91221106	998.782158711	2492.22060151	380.526231737	6.86933219369	0.124896948976
910.522465678	813.931071113	2100.45353679	376.0	2.05029640312	-0.329896527602	-0.0544024616757	793.471359882	1008.74512182	2143.5190601	341.302578407	0.735298234631	0.0133690588115
910.522465678	813.931071113	2100.45353679	376.0	6.74386498506	0.250355688148	0.041285568626	1112.10789035	809.717599657	2242.10528739	320.279797382	1.9841042782	0.03607462324
910.522465678	813.931071113	2100.45353679	376.0	-10.2119595964	-0.509267056593	-0.0839820343986	811.329618479	727.023903295	1885.95607027	347.602548498	-2.91494926027	-0.0529990774595
910.522465678	813.931071113	2100.45353679	376.0	12.1343076528	0.309243928193	0.0509966900055	1063.91407056	966.862694916	2355.32903105	324.552265577	4.89977471477	0.0890868129958
910.522465678	813.931071113	2100.45353679	376.0	8.84700469419	0.331670311911	0.0546949722808	1096.24634226	903.112135856	2286.28075979	286.922281669	3.82001557172	0.0694548285767
910.522465678	813.931071113	2100.45353679	376.0	-0.106084403349	-0.373105458507	-0.0615279450045	848.700328475	859.041879716	2098.22528319	390.483074998	-1.34340486864	-0.0244255430661
910.522465678	813.931071113	2100.45353679	376.0	-4.01865264353	-0.231049286378	-0.038101795247	1020.12595457	698.126548894	2016.04360521	297.791101748	-1.89426005613	-0.0344410919296
910.522465678	813.931071113	2100.45353679	376.0	-0.77998673601	-0.480122507192	-0.0791758751965	791.060151643	857.410012735	2084.07027781	435.60011343	-1.65730049149	-0.0301327362089
910.522465678	813.931071113	2100.45353679	376.0	2.06580375444	-0.589391773305	-0.0971952132759	712.709101369	966.888767349	2143.84478481	464.246916097	-1.13242122001	-0.0205894767274
910.522465678	813.931071113	2100.45353679	376.0	4.28537242539	-0.272069916528	-0.0448664110369	946.698865897	777.059303249	2190.46579346	466.707624319	-1.15173421258	-0.0209406220469
910.522465678	813.931071113	2100.45353679	376.0	-5.63069333664	-0.459828896092	-0.0758293034453	835.956974657	740.973492936	1982.18343946	405.252971863	-2.38841696056	-0.0434257629193
910.522465678	813.931071113	2100.45353679	376.0	15.5433447551	0.397029280425	0.065473166297	1089.187469	1012.91171015	2426.93427143	324.83509228	6.56871587191	0.119431197671
910.522465678	813.931071113	2100.45353679	376.0	11.5046791958	0.161195504064	0.0265823720422	1112.15064106	767.745528475	2342.10397786	462.207808319	1.4160433084	0.0257462419708
910.522465678	813.931071113	2100.45353679	376.0	-5.25659190965	-0.2345933677	-0.0386862413753	1029.4058483	676.142321775	1990.04126611	284.493096034	-2.06024385984	-0.0374589792697
910.522465678	813.931071113	2100.45353679	376.0	-2.81422755156	-0.591809176272	-0.0975938615224	725.581784043	893.006036182	2041.34199465	422.754174426	-1.84333634836	-0.0335152063338
910.522465678	813.931071113	2100.45353679	376.0	4.19244661876	-0.111901502808	-0.0184534140515	1066.63080783	715.426379864	2188.51393007	406.456742382	-0.679582054908	-0.012356037362
910.522465678	813.931071113	2100.45353679	376.0	10.5973756672	0.094537734285	0.0155899957594	1007.9048906	896.738495047	2323.0464888	418.40310315	2.34017608479	0.0425486560871
910.522465678	813.931071113	2100.45353679	376.0	-17.1988517396	-0.851400079391	-0.140402387762	688.642926037	641.254795705	1739.19964714	409.301925397	-5.12858992569	-0.093247089558
910.522465678	813.931071113	2100.45353679	376.0	-2.63659174503	-0.367909162555	-0.0606710360414	863.173528881	831.292888205	2045.07315223	350.606735146	-1.67875757009	-0.0305228649108
910.522465678	813.931071113	2100.45353679	376.0	-3.77350851242	-0.511232167281	-0.0843060961875	743.779623564	960.140643954	2021.19274378	317.272476263	-1.28664188725	-0.0233934888591
910.522465678	813.931071113	2100.45353679	376.0	-8.11837088471	-0.383913121297	-0.0633102112957	922.509674252	655.482040847	1929.93092841	351.939213314	-2.67256510549	-0.0485920928271
910.522465678	813.931071113	2100.45353679	376.0	-19.2539295886	-0.823365285057	-0.135779235662	715.318319255	611.313479511	1696.03369178	369.40189301	-5.39085704713	-0.0980155826751
910.522465678	813.931071113	2100.45353679	376.0	-4.28278971528	-0.244235708438	-0.0402763371435	1031.75566089	663.411907479	2010.49552874	315.327960379	-1.98444391269	-0.0360807984126
910.522465678	813.931071113	2100.45353679	376.0	13.4335586645	0.33189348618	0.0547317754255	1067.85317276	985.41948529	2382.61919488	329.346536822	5.46148683585	0.0992997606518
910.522465678	813.931071113	2100.45353679	376.0	-3.53323330884	-0.592426237632	-0.0976956196622	731.925815494	856.837296452	2026.23961279	437.476500846	-2.04998066519	-0.0372723757308
910.522465678	813.931071113	2100.45353679	376.0	-2.27457425997	-0.519606808863	-0.0856871386648	759.200134779	909.744490843	2052.6771613	383.732535679	-1.62832507566	-0.0296059104665
910.522465678	813.931071113	2100.45353679	376.0	12.5740741022	0.16189361891	0.0266974965222	1047.60012955	870.571255217	2364.56612099	446.394736224	2.55637482102	0.0464795422004
910.522465678	813.931071113	2100.45353679	376.0	0.0638502440182	-0.259913899902	-0.0428617908809	879.676815503	883.404501718	2101.7946815	338.713364279	-0.588149264341	-0.010693622988
910.522465678	813.931071113	2100.45353679	376.0	3.10963394309	-0.121868281921	-0.0200970121901	1025.29989585	755.812422003	2165.76995293	384.657635074	-0.629620760979	-0.0114476501996
910.522465678	813.931071113	2100.45353679	376.0	6.71757979396	-0.17076040627	-0.0281596976039	1133.88742561	653.831850005	2241.55317916	453.833903541	-0.675529352697	-0.0122823518672
910.522465678	813.931071113	2100.45353679	376.0	0.743153779692	-0.249916745011	-0.041213183544	1124.55058446	642.138501587	2116.06313664	349.374050589	-1.34026644549	-0.0243684808271
910.522465678	813.931071113	2100.45353679	376.0	11.0353588506	0.249093553054	0.0410774328914	1062.24793216	908.406969366	2332.24612207	361.59122054	3.53370667445	0.0642492122627
910.522465678	813.931071113	2100.45353679	376.0	-6.06092836666	-0.319448562247	-0.0526795122439	983.532966588	635.009251099	1973.14655255	354.604334864	-2.37381771292	-0.043160322053
910.522465678	813.931071113	2100.45353679	376.0	-8.18958762832	-0.523820686973	-0.0863820394085	763.074298869	866.683757326	1928.4350538	298.676997608	-2.27607461641	-0.0413831748439
910.522465678	813.931071113	2100.45353679	376.0	3.13257183393	-0.0388469655661	-0.00640616186776	940.613072087	923.267206686	2166.25175267	302.371473896	1.30468484935	0.0237215427155
910.522465678	813.931071113	2100.45353679	376.0	-11.8569853185	-0.397457553495	-0.0655437918033	935.219223707	610.776387069	1851.40306931	305.407458536	-3.18896748242	-0.0579812269531
910.522465678	813.931071113	2100.45353679	376.0	11.2515100783	0.13985278679	0.0230627946553	998.426587529	955.507302716	2336.78627817	382.852387929	3.49522932586	0.0635496241065
910.522465678	813.931071113	2100.45353679	376.0	-1.95566492454	-0.163777026894	-0.02700808491	1084.94880728	674.782507535	2059.37570372	299.644388904	-1.51116406712	-0.0274757103113
910.522465678	813.931071113	2100.45353679	376.0	0.0543402405029	-0.234357815244	-0.0386473969729	959.598460147	781.09164343	2101.59492829	360.904824718	-1.24438546468	-0.0226251902669
910.522465678	813.931071113	2100.45353679	376.0	9.30612747224	0.156715210432	0.0258435373404	1070.09862984	826.875979263	2295.92442042	398.949811315	1.82089185851	0.0331071247003
910.522465678	813.931071113	2100.45353679	376.0	-1.98253907823	-0.645733022707	-0.106486316409	698.785196858	899.850638496	2058.8112246	460.17538925	-1.86284894803	-0.0338699808732
910.522465678	813.931071113	2100.45353679	376.0	-2.75500084373	-0.343021958265	-0.0565669456242	940.008750807	682.116301109	2042.58602413	420.460972213	-2.07779488971	-0.0377780889038
910.522465678	813.931071113	2100.45353679	376.0	4.16218553358	-0.306157859043	-0.0504877735889	820.484546347	967.146753906	2187.87831004	400.247009785	0.43885682419	0.00797921498527
910.522465678	813.931071113	2100.45353679	376.0	12.1790710849	0.161591405737	0.0266476592574	989.088574033	1003.99961263	2356.26926614	363.181079483	4.46093151587	0.081107845743
910.522465678	813.931071113	2100.45353679	376.0	11.9233298765	0.0405210148836	0.00668222540957	952.987126564	970.630262215	2350.89754088	427.280152105	3.10055054067	0.056373646194
910.522465678	813.931071113	2100.45353679	376.0	-0.298514689744	-0.344257577736	-0.0567707087296	794.553849947	990.029649694	2094.18337443	309.599874792	0.196322208281	0.00356949469602
910.522465678	813.931071113	2100.45353679	376.0	-4.00312615926	-0.535381039608	-0.0882884300146	770.511427758	815.571748693	2016.3697318	430.286555345	-2.14556557216	-0.0390102831302
910.522465678	813.931071113	2100.45353679	376.0	11.7362478091	0.201226671472	0.0331838178549	1017.09475229	971.346654437	2346.96796898	358.526562258	4.18627638223	0.0761141160406
910.522465678	813.931071113	2100.45353679	376.0	12.4540709301	0.0471959739868	0.00778297724058	951.839055383	980.192406473	2362.04551012	430.01404826	3.32196421427	0.0603993493504
910.522465678	813.931071113	2100.45353679	376.0	-2.3586094461	-0.282691521435	-0.0466179949596	961.27879015	730.047264825	2050.91204126	359.585986287	-1.76599500305	-0.0321090000555
910.522465678	813.931071113	2100.45353679	376.0	2.59605150395	-0.32822014236	-0.0541260129221	900.470335538	800.882351636	2154.98239242	453.629705249	-1.33704242626	-0.0243098622957
910.522465678	813.931071113	2100.45353679	376.0	1.48733326628	-0.169552305128	-0.0279604724815	896.331475038	914.148225496	2131.69428099	321.214580452	0.329974158299	0.0059995301509
910.522465678	813.931071113	2100.45353679	376.0	1.57728361247	0.00632445973787	0.00104295180374	1077.75257729	742.125390496	2133.58364621	313.705678431	-0.252630279323	-0.00459327780588
910.522465678	813.931071113	2100.45353679	376.0	15.3396636315	0.338076938917	0.0557514740958	1129.80411876	843.444274121	2422.65604407	449.407651194	3.53616618715	0.0642939306754
910.522465678	813.931071113	2100.45353679	376.0	-3.018193485	-0.256382470218	-0.0422794311046	977.158380371	737.902961668	2037.05778499	321.996442949	-1.76443285795	-0.0320805974172
910.522465678	813.931071113	2100.45353679	376.0	8.21907878177	0.123301071378	0.0203332901349	997.1654559	940.178816061	2273.09146775	335.747195793	2.94147678023	0.0534813960041
910.522465678	813.931071113	2100.45353679	376.0	-16.5647139099	-0.759628649877	-0.125268576827	695.860312627	706.888822696	1752.51941761	349.770282289	-4.24980979685	-0.0772692690335
910.522465678	813.931071113	2100.45353679	376.0	4.69832939633	-0.414645152599	-0.0683781584102	771.391563928	987.313280211	2199.13976277	440.434918628	0.142513716818	0.0025911584876
910.522465678	813.931071113	2100.45353679	376.0	-9.76771103616	-0.409045370952	-0.0674547115686	913.245991461	639.822231403	1895.28730487	342.219082004	-2.93374615512	-0.0533408391839
910.522465678	813.931071113	2100.45353679	376.0	1.96779602487	-0.225462789197	-0.0371805391157	1049.58814332	674.611535964	2141.78617799	417.586498706	-1.41525819415	-0.0257319671663
910.522465678	813.931071113	2100.45353679	376.0	-6.84538684853	-0.605097496201	-0.0997852071572	711.361487799	935.604218904	1956.66936662	309.703659921	-2.03174338633	-0.0369407888424
910.522465678	813.931071113	2100.45353679	376.0	-3.87143422732	-0.538203152246	-0.0887538179825	767.098527671	823.2645291	2019.13585964	428.772802868	-2.10897637582	-0.0383450250149
910.522465678	813.931071113	2100.45353679	376.0	-2.6416189992	-0.605422496096	-0.0998388021266	722.621742087	872.44028121	2044.96755709	449.905533797	-1.95117997694	-0.0354759995808
910.522465678	813.931071113	2100.45353679	376.0	2.16285526248	-0.353743386683	-0.0583349912076	880.272199808	810.217811698	2145.88330665	455.393295141	-1.39140399151	-0.025298254391
910.522465678	813.931071113	2100.45353679	376.0	9.94520063969	0.21266647252	0.0350703285818	1053.41778569	895.617546719	2309.34785537	360.312522962	3.0389620602	0.05525385564
910.522465678	813.931071113	2100.45353679	376.0	-1.01567005153	-0.547411791842	-0.0902723931138	748.373223979	891.3768201	2079.11985927	439.369815192	-1.66185932684	-0.0302156241245
910.522465678	813.931071113	2100.45353679	376.0	11.1304956575	0.194467320401	0.0320691491427	1093.9074331	811.16245205	2334.24442649	429.17454134	1.99489552559	0.036270827738
910.522465678	813.931071113	2100.45353679	376.0	13.9349684269	0.175568700318	0.0289526220841	1048.44985281	879.169927863	2393.15107397	465.531293296	2.82924178157	0.0514407596649
910.522465678	813.931071113	2100.45353679	376.0	1.91339791141	-0.324674061668	-0.0535412370825	883.462770109	836.600398964	2140.64357089	420.580401821	-1.16453712346	-0.0211734022447
910.522465678	813.931071113	2100.45353679	376.0	5.36822961811	0.0328951571494	0.0054246631183	1107.48680792	721.614941649	2213.21070567	384.108956099	0.0829522896625	0.00150822344841
910.522465678	813.931071113	2100.45353679	376.0	-0.103039011633	-0.0910534543943	-0.0150154113447	1057.76738561	728.11998081	2098.28925023	312.401883804	-0.897621071664	-0.0163203831212
910.522465678	813.931071113	2100.45353679	376.0	-19.7769823216	-0.893537379542	-0.14735115098	687.544464908	611.417336705	1685.04721215	386.085410533	-5.73999989196	-0.104363634399
910.522465678	813.931071113	2100.45353679	376.0	-4.24360330868	-0.425485458799	-0.0701658078494	793.790340185	920.251997202	2011.31862101	297.27628362	-1.38635822856	-0.0252065132465
910.522465678	813.931071113	2100.45353679	376.0	-1.77884956877	-0.342960417187	-0.0565567970295	933.890812637	694.475252786	2063.08962811	434.723562686	-1.9786239023	-0.0359749800418
910.522465678	813.931071113	2100.45353679	376.0	5.04351200777	-0.0202284422253	-0.00333582490522	1084.1191287	729.125004097	2206.39016314	393.146030336	-0.147178747331	-0.0026759772242
910.522465678	813.931071113	2100.45353679	376.0	-15.100695337	-0.695669417206	-0.114721209961	744.670487274	662.320163174	1783.27044751	376.279797058	-4.20868466122	-0.0765215392948
910.522465678	813.931071113	2100.45353679	376.0	-7.09888364943	-0.510682580173	-0.0842154650681	820.776989397	705.270839972	1951.3447841	425.296954736	-2.7906879248	-0.0507397804509
910.522465678	813.931071113	2100.45353679	376.0	-4.97236991767	-0.685028390623	-0.112966423256	684.456861248	875.786492759	1996.01121699	435.767862985	-2.23039413211	-0.0405526205839
910.522465678	813.931071113	2100.45353679	376.0	-16.6909842396	-0.680323751869	-0.112190592327	758.58099898	647.031391637	1749.86716801	344.254777388	-4.37505727986	-0.0795464959974
910.522465678	813.931071113	2100.45353679	376.0	-4.83910491196	-0.363895423483	-0.0600091397565	932.777722619	665.906243919	1998.81038652	400.126419981	-2.33169483711	-0.0423944515838
910.522465678	813.931071113	2100.45353679	376.0	7.38659269795	-0.0249778555943	-0.00411903951093	1077.64622941	735.596279932	2255.60548436	442.362975024	0.0125315964416	0.00022784720803
910.522465678	813.931071113	2100.45353679	376.0	4.48685811949	-0.3960804267	-0.0653166930574	780.638596701	981.602219231	2194.69790685	432.45709092	0.153477307296	0.00279049649628
910.522465678	813.931071113	2100.45353679	376.0	-5.33044822118	-0.434730157262	-0.0716903293638	885.26841605	665.287227123	1988.4899486	437.934305429	-2.60403129737	-0.0473460235885
910.522465678	813.931071113	2100.45353679	376.0	-1.54618375653	-0.17891995895	-0.0295052702755	933.888728442	842.685075306	2067.97666539	291.402861643	-0.718169342435	-0.0130576244079
910.522465678	813.931071113	2100.45353679	376.0	-0.588254931095	-0.577934395252	-0.0953058039664	726.681053584	930.72902649	2088.09751529	430.687435211	-1.52803220819	-0.0277824037853
910.522465678	813.931071113	2100.45353679	376.0	-17.3055645844	-0.62255611506	-0.102664266995	779.206319126	658.292005901	1736.95819342	299.459868389	-4.18719467271	-0.076130812231
910.522465678	813.931071113	2100.45353679	376.0	7.2968241378	0.271006008954	0.0446909645372	1125.71323791	800.060527328	2253.71993747	327.946172232	2.04979832084	0.037269060379
910.522465678	813.931071113	2100.45353679	376.0	1.01918806609	-0.259436256189	-0.0427830237778	980.224854301	733.423332435	2121.86110857	408.212921835	-1.45740851314	-0.0264983366026
910.522465678	813.931071113	2100.45353679	376.0	-16.1802870174	-0.619624461458	-0.102180814884	787.039295372	647.710722059	1760.59412587	325.844108441	-4.12047005282	-0.074917637324
910.522465678	813.931071113	2100.45353679	376.0	-8.98086372422	-0.689839717333	-0.113759847845	700.961862015	788.669910519	1911.81466706	422.182894528	-2.97613155049	-0.0541114827362
910.522465678	813.931071113	2100.45353679	376.0	-9.94610634342	-0.599487959475	-0.0988601516284	763.006217909	729.980560853	1891.54019433	398.553415566	-3.1236348171	-0.0567933603109
910.522465678	813.931071113	2100.45353679	376.0	-8.75864544059	-0.489099518263	-0.0806562530116	827.109594319	717.772867732	1916.48225886	371.599796807	-2.78575140555	-0.0506500255554
910.522465678	813.931071113	2100.45353679	376.0	-6.25385575717	-0.320762821249	-0.0528962436097	982.293279528	634.996852465	1969.09420235	351.804070361	-2.39381836556	-0.043523970283
910.522465678	813.931071113	2100.45353679	376.0	2.12527822995	-0.315673398751	-0.052056958897	857.960270229	885.873839915	2145.09401854	401.259908395	-0.690555764208	-0.0125555593492
910.522465678	813.931071113	2100.45353679	376.0	3.8154846027	-0.0512047840569	-0.00844406069539	910.611124902	978.901711917	2180.59601807	291.083181255	2.03619318561	0.0370216942838
910.522465678	813.931071113	2100.45353679	376.0	0.432336191796	-0.297699352048	-0.0490929010633	1100.16863269	618.34729972	2109.53455762	391.018625216	-1.62690793795	-0.0295801443263
910.522465678	813.931071113	2100.45353679	376.0	-6.56835725663	-0.468779149816	-0.0773052687691	839.087465417	719.231158149	1962.48824449	404.169620919	-2.56656323336	-0.0466647860611
910.522465678	813.931071113	2100.45353679	376.0	5.42019542042	-0.101474727673	-0.016733959049	907.531628544	945.916192587	2214.3022232	360.854402069	1.42747073602	0.0259540133822
910.522465678	813.931071113	2100.45353679	376.0	-12.1123114419	-0.505367738596	-0.0833390070244	851.239112163	644.074342725	1846.04006272	350.726607835	-3.41175462079	-0.0620319021962
910.522465678	813.931071113	2100.45353679	376.0	6.49714418501	-0.0149898618011	-0.00247194290916	953.286759832	919.928445849	2236.92303162	363.707825934	1.68412177692	0.0306203959439
910.522465678	813.931071113	2100.45353679	376.0	-1.8852971329	-0.252745256359	-0.0416796267082	862.800893505	914.866807787	2060.85374648	283.186045192	-0.414413838362	-0.00753479706112
910.522465678	813.931071113	2100.45353679	376.0	6.97819752762	-0.149587129687	-0.0246680622835	872.736766323	984.097402624	2247.02733356	390.193164616	1.7799779916	0.0323632362109
910.522465678	813.931071113	2100.45353679	376.0	-11.6881102842	-0.626983827848	-0.103394430714	767.686785462	684.667099298	1854.95021094	402.596326184	-3.58503583459	-0.0651824697198
910.522465678	813.931071113	2100.45353679	376.0	-10.436974762	-0.53809176711	-0.0887354497212	768.613174451	808.318882652	1881.22973127	304.297674167	-2.68615408843	-0.0488391652441
910.522465678	813.931071113	2100.45353679	376.0	10.7636940292	0.142607776274	0.0235171135017	1133.49794583	732.375854768	2326.53992872	460.666128113	1.01183559884	0.0183970108879
910.522465678	813.931071113	2100.45353679	376.0	-3.36673036108	-0.238518796662	-0.0393335746474	934.643341702	807.763379149	2029.73692985	287.330208996	-1.42773113059	-0.0259587478289
910.522465678	813.931071113	2100.45353679	376.0	5.25312284765	-0.196021694931	-0.0323254773962	855.01284878	983.21435703	2210.79294144	372.565735627	1.37052123775	0.0249185679591
910.522465678	813.931071113	2100.45353679	376.0	2.38697045201	-0.182011058124	-0.0300150161814	886.472682137	925.137754647	2150.59074207	338.980305288	0.468550375718	0.00851909774033
910.522465678	813.931071113	2100.45353679	376.0	-3.41623040961	-0.376758410179	-0.0621303446865	818.966082236	908.515491891	2028.69720433	301.2156302	-1.21052747963	-0.0220095905387
910.522465678	813.931071113	2100.45353679	376.0	-3.92803075983	-0.453190168308	-0.0747345264361	846.424360771	725.438460059	2017.94707577	446.08425494	-2.32931660055	-0.0423512109191
910.522465678	813.931071113	2100.45353679	376.0	0.848654713841	-0.229314149947	-0.0378156579727	999.947559231	734.089197072	2118.27913474	384.24237844	-1.36919744031	-0.0248944989148
910.522465678	813.931071113	2100.45353679	376.0	-2.20154969238	-0.609074758944	-0.100441088216	716.372494833	898.390928065	2054.21100841	439.447585515	-1.81369330084	-0.0329762418334
910.522465678	813.931071113	2100.45353679	376.0	1.87347863429	-0.214903033056	-0.0354391545278	895.31623165	887.075049654	2139.80508503	357.413803721	-0.173505693006	-0.00315464896375
910.522465678	813.931071113	2100.45353679	376.0	-0.468877613335	-0.333377740014	-0.0549765402397	902.275632805	784.008009592	2090.60498038	404.321337981	-1.59153948445	-0.0289370815355
910.522465678	813.931071113	2100.45353679	376.0	9.218139502	0.346509157532	0.0571420114664	1105.25578877	896.872618222	2294.07627399	291.947866996	3.86759012586	0.0703198204702
910.522465678	813.931071113	2100.45353679	376.0	1.65483848902	-0.293238007452	-0.0483571912025	807.555114677	1006.73677215	2135.21265036	320.920763531	0.873840873997	0.0158880158909
910.522465678	813.931071113	2100.45353679	376.0	-6.23799160786	-0.487133719667	-0.0803320777815	789.266812695	841.532655312	1969.42742144	338.627953432	-2.11904994368	-0.0385281807941
910.522465678	813.931071113	2100.45353679	376.0	8.97317910423	-0.0624497570651	-0.0102984427878	955.244964143	885.169848918	2288.93099465	448.516181587	1.13724950315	0.0206772636937
910.522465678	813.931071113	2100.45353679	376.0	-7.27288319566	-0.444819931877	-0.0733542104018	858.453925968	706.821045253	1947.69000448	382.41503326	-2.59884189862	-0.0472516708839
910.522465678	813.931071113	2100.45353679	376.0	4.49398895142	-0.0712021532329	-0.0117417798867	972.73859564	849.272343248	2194.84768666	372.836747776	0.419811339189	0.00763293343979
910.522465678	813.931071113	2100.45353679	376.0	1.59134809697	-0.478188244454	-0.0788569004707	742.90918162	998.456431752	2133.87906418	392.513450804	-0.234915003652	-0.00427118188458
910.522465678	813.931071113	2100.45353679	376.0	5.67477306813	-0.038141248832	-0.00628978377837	1062.47588014	747.225698079	2219.64950841	409.947930182	-0.0972311673255	-0.00176783940592
910.522465678	813.931071113	2100.45353679	376.0	12.4962549661	0.201527679193	0.0332334563314	1049.8047898	896.053844991	2362.93156619	417.072931398	3.14325304114	0.0571500552935
910.522465678	813.931071113	2100.45353679	376.0	12.5995001017	0.402203598169	0.0663264508853	1101.34850327	975.910510036	2365.10018229	287.841168991	5.7458744996	0.104470445447
910.522465678	813.931071113	2100.45353679	376.0	-7.56911537566	-0.649844537678	-0.107164336688	718.325114284	793.93931779	1941.46778518	429.203353105	-2.75279318881	-0.050050785251
910.522465678	813.931071113	2100.45353679	376.0	3.63001648751	-0.213739805085	-0.0352473293347	1021.1169514	719.992705987	2176.70034649	435.590689104	-1.16490806495	-0.0211801466355
910.522465678	813.931071113	2100.45353679	376.0	-2.25775369296	-0.278272316781	-0.0458892342976	1053.35312574	615.211582012	2053.0304695	384.465761747	-1.94581735312	-0.0353784973294
910.522465678	813.931071113	2100.45353679	376.0	3.1617793782	-0.217041642157	-0.0357918275325	941.651744932	816.354062082	2166.86524357	408.859436551	-0.714843373832	-0.0129971522515
910.522465678	813.931071113	2100.45353679	376.0	7.42837006085	-0.0871251978595	-0.0143676117842	916.604743129	939.856958611	2256.48299846	400.02129672	1.57306798254	0.0286012360462
910.522465678	813.931071113	2100.45353679	376.0	-0.805578832396	-0.526346237862	-0.0867985220748	724.02425823	1000.01835761	2083.53272771	359.490111876	-0.62368337508	-0.0113396977287
910.522465678	813.931071113	2100.45353679	376.0	-6.42122660748	-0.413613140097	-0.0682079716518	829.930743446	843.684546187	1965.57865541	291.963365775	-2.05958694838	-0.0374470354252
910.522465678	813.931071113	2100.45353679	376.0	-7.44262459547	-0.476931832271	-0.0786497084879	867.96303038	647.56404115	1944.12466525	428.597593715	-2.96109503429	-0.0538380915325
910.522465678	813.931071113	2100.45353679	376.0	13.1469542176	0.191917741434	0.0316487040623	1008.90389296	984.382141425	2376.59920163	383.313167247	4.42432847953	0.0804423359915
910.522465678	813.931071113	2100.45353679	376.0	-5.82094091082	-0.539089198793	-0.0888999338379	771.315935709	803.776995525	1978.18737756	403.094446321	-2.32340649227	-0.042243754405
910.522465678	813.931071113	2100.45353679	376.0	3.35949945047	-0.160305300589	-0.0264355706777	905.751614711	905.298930232	2171.01826182	359.967716874	0.433786231497	0.00788702239085
910.522465678	813.931071113	2100.45353679	376.0	10.6799742664	0.125071496566	0.0206252467952	1093.81774445	776.247126709	2324.781434	454.716562844	1.24276976335	0.0225958138791
910.522465678	813.931071113	2100.45353679	376.0	-8.02662180845	-0.318088630843	-0.0524552491495	985.463727339	629.625010077	1931.85807513	316.769337714	-2.56097884648	-0.0465632517541
910.522465678	813.931071113	2100.45353679	376.0	12.3130732958	0.149174804376	0.0246000666847	1043.94550084	868.398253813	2359.08392032	446.740165666	2.43319575034	0.0442399227335
910.522465678	813.931071113	2100.45353679	376.0	-8.30015859699	-0.711780373705	-0.117378029965	687.029739231	804.437326719	1926.11256198	434.645496032	-2.8954121809	-0.0526438578346
910.522465678	813.931071113	2100.45353679	376.0	5.93343526552	-0.0310671619833	-0.00512321272811	945.178200538	923.522713829	2225.08258768	356.381673312	1.59178340587	0.0289415164705
910.522465678	813.931071113	2100.45353679	376.0	2.87273549471	-0.225239191547	-0.0371436661522	998.431718634	739.500828515	2160.79401109	422.861463943	-1.19467989662	-0.0217214526657
910.522465678	813.931071113	2100.45353679	376.0	2.19049695785	0.102079395623	0.0168336734206	1128.89021649	716.690450553	2146.46390762	300.883240571	0.0782872577765	0.00142340468684
910.522465678	813.931071113	2100.45353679	376.0	15.3364703538	0.281289301388	0.0463867581444	1103.59785374	851.494460419	2422.58897076	467.496656594	3.25309747775	0.0591472268682
910.522465678	813.931071113	2100.45353679	376.0	9.560687357	0.223904303953	0.0369235329738	1039.63615182	935.417291433	2301.27133252	326.217889271	3.63374345644	0.0660680628444
910.522465678	813.931071113	2100.45353679	376.0	-7.87981175183	-0.467800278009	-0.0771438453182	830.002624872	742.032798675	1934.94175216	362.90632861	-2.56766009356	-0.0466847289737
910.522465678	813.931071113	2100.45353679	376.0	6.07657522166	-0.0348099409289	-0.00574042561492	1000.55335438	828.216282525	2228.08917595	399.319539044	0.533047737768	0.00969177705032
910.522465678	813.931071113	2100.45353679	376.0	-21.8554713491	-0.782240706914	-0.128997478053	719.288215136	631.090815757	1641.38951586	291.010484965	-5.32887163858	-0.096888575247
910.522465678	813.931071113	2100.45353679	376.0	-2.28174457148	-0.189334861995	-0.0312227674794	996.290697932	755.128382336	2052.52655224	301.107471971	-1.40199906175	-0.0254908920319
910.522465678	813.931071113	2100.45353679	376.0	11.1089324229	0.185773640825	0.0306354948589	1103.98246378	791.055413725	2333.79150077	438.753623258	1.74164413902	0.0316662570731
910.522465678	813.931071113	2100.45353679	376.0	0.706812369483	-0.423967301012	-0.0699154520138	835.6727116	810.180909017	2115.2998022	469.446181587	-1.63852487913	-0.0297913614387
910.522465678	813.931071113	2100.45353679	376.0	-4.46904754288	-0.321165843789	-0.0529627051104	886.459013858	827.663056332	2006.58326962	292.461199425	-1.73388315729	-0.0315251483144
910.522465678	813.931071113	2100.45353679	376.0	3.74572848935	0.202818133233	0.0334462620767	1111.69560169	780.743711668	2179.13082332	286.691509961	1.15702536121	0.0210368247492
910.522465678	813.931071113	2100.45353679	376.0	-15.4980837587	-0.710708144902	-0.117201211231	738.147021882	661.485345654	1774.92348835	375.291120809	-4.299038155	-0.078164330091
910.522465678	813.931071113	2100.45353679	376.0	-6.3373585193	-0.657368168793	-0.108405041028	716.034083274	789.776177019	1967.34026563	461.53000534	-2.72585435719	-0.0495609883126
910.522465678	813.931071113	2100.45353679	376.0	5.88167266831	-0.184077323459	-0.0303557591456	936.153222464	843.071976382	2223.99533837	444.770139529	-0.160633645333	-0.00292061173332
910.522465678	813.931071113	2100.45353679	376.0	-12.304008004	-0.669575700463	-0.110418156409	732.286212963	719.896095468	1842.0135655	389.831257072	-3.55828252182	-0.0646960458513
910.522465678	813.931071113	2100.45353679	376.0	1.54858169901	0.0362893788006	0.0059843962402	1072.99193617	758.727922056	2132.98077586	301.260917634	-0.0249882107264	-0.000454331104116
910.522465678	813.931071113	2100.45353679	376.0	4.96760341618	0.0851847531903	0.0140476176105	1111.61650606	734.519054633	2204.79573844	358.660177745	0.361171232667	0.00656674968485
910.522465678	813.931071113	2100.45353679	376.0	-2.87259917281	-0.38978249387	-0.0642781157437	874.676760646	754.912992793	2040.11592587	410.526172429	-1.9738493531	-0.0358881700563
910.522465678	813.931071113	2100.45353679	376.0	-0.975751096839	-0.373943814304	-0.0616661962902	877.608668062	776.442109959	2079.95833837	425.907560346	-1.73996791736	-0.0316357803157
910.522465678	813.931071113	2100.45353679	376.0	2.05734490045	-0.269046322474	-0.0443677972418	925.159146805	809.5644334	2143.66711052	408.943530312	-1.08586532585	-0.0197430059245
910.522465678	813.931071113	2100.45353679	376.0	4.75766192416	0.0503884658088	0.00830944357005	1015.85030815	849.470833442	2200.38601495	335.064873355	1.10804622578	0.0201462950142
910.522465678	813.931071113	2100.45353679	376.0	4.59640900048	0.103141233921	0.0170087786809	1032.53248465	852.474200906	2196.99897221	311.992286653	1.41652331292	0.0257549693259
910.522465678	813.931071113	2100.45353679	376.0	-4.83097538059	-0.510673664252	-0.0842139947646	782.317334937	820.369107746	1998.98114355	396.294700865	-2.1252507633	-0.038640922969
910.522465678	813.931071113	2100.45353679	376.0	-11.837794475	-0.547459305767	-0.0902802285235	813.55893996	673.297266277	1851.80616406	364.949957826	-3.39184988133	-0.0616699978424
910.522465678	813.931071113	2100.45353679	376.0	-8.70230146775	-0.398943401559	-0.0657888195182	906.066342088	666.486398656	1917.66573783	345.112997085	-2.72900859328	-0.0496183380597
910.522465678	813.931071113	2100.45353679	376.0	4.82211175884	-0.241788338609	-0.0398727471321	876.009325499	905.140572546	2201.73975378	420.589855733	0.0794678738714	0.00144487043403
910.522465678	813.931071113	2100.45353679	376.0	10.6049596296	0.145726937108	0.0240314869901	1046.22275148	861.275921841	2323.20578641	415.707113086	2.22439508958	0.0404435470832
910.522465678	813.931071113	2100.45353679	376.0	14.0008999266	0.415538968513	0.0685255554936	1104.11235509	988.585218861	2394.53593448	301.838360531	6.17511624995	0.112274840908
910.522465678	813.931071113	2100.45353679	376.0	-12.9077075331	-0.524333230171	-0.0864665617036	792.48005395	750.001202721	1829.33313739	286.851880721	-3.11965264398	-0.0567209571633
910.522465678	813.931071113	2100.45353679	376.0	-12.9652809064	-0.640433898265	-0.105612450242	716.759963609	809.550726645	1828.12383544	301.813145183	-3.08315645369	-0.0560573900671
910.522465678	813.931071113	2100.45353679	376.0	6.05748262269	-0.296595974433	-0.0489109456519	832.766430565	949.221619685	2227.68814478	445.70009453	0.373496340903	0.00679084256187
910.522465678	813.931071113	2100.45353679	376.0	0.487814769713	-0.275373397406	-0.0454111803111	816.561133805	998.915702915	2110.69985937	295.223022654	0.75254534573	0.0136826426496
910.522465678	813.931071113	2100.45353679	376.0	16.5172333529	0.258312537683	0.0425977139979	1059.96664782	925.504279648	2447.39034893	461.919421461	4.18652090082	0.0761185618331
910.522465678	813.931071113	2100.45353679	376.0	-9.39862264218	-0.631503409975	-0.104139744389	769.239820289	677.205203862	1903.03983509	456.594810943	-3.50475173183	-0.0637227587605
910.522465678	813.931071113	2100.45353679	376.0	8.05221809296	-0.049801076417	-0.00821257856482	948.256698675	905.774548027	2269.58663651	415.555389813	1.40316202676	0.0255120368502
910.522465678	813.931071113	2100.45353679	376.0	-0.367336210975	-0.30714259949	-0.0506501648235	1101.79488356	611.731887415	2092.73781036	379.211039384	-1.70744711889	-0.0310444930706
910.522465678	813.931071113	2100.45353679	376.0	8.96037629935	-0.251116004752	-0.0414109506517	826.742058542	1003.31417099	2288.66207768	458.605848153	1.56558884384	0.0284652517062
910.522465678	813.931071113	2100.45353679	376.0	2.12353879873	-0.225206619347	-0.0371382947472	1065.25774361	662.377818933	2145.05748259	417.421920049	-1.41031193499	-0.0256420351817
910.522465678	813.931071113	2100.45353679	376.0	-4.35256623297	-0.578708313225	-0.0954334289619	720.725946037	950.897278109	2009.02990541	337.406681263	-1.68086625678	-0.0305612046687
910.522465678	813.931071113	2100.45353679	376.0	-16.586640504	-0.687414221209	-0.113359864975	729.006235526	702.967467618	1752.05885969	320.085156545	-4.06173958945	-0.0738498107173
910.522465678	813.931071113	2100.45353679	376.0	-4.60517262872	-0.247836937926	-0.0408702074416	1043.29665108	643.657672698	2003.72402544	316.769701656	-2.0481097887	-0.0372383597945
910.522465678	813.931071113	2100.45353679	376.0	1.96802713103	-0.0733036746574	-0.0120883368498	1084.13508702	708.980702275	2141.79103227	348.675242971	-0.702667908008	-0.0127757801456
910.522465678	813.931071113	2100.45353679	376.0	2.39397632911	-0.268888142087	-0.0443417120855	944.027122019	782.835670728	2150.73789727	423.875104519	-1.21899948594	-0.0221636270171
910.522465678	813.931071113	2100.45353679	376.0	-0.423789222472	-0.10428051252	-0.0171966544392	962.997426544	840.341839797	2091.55204108	288.212774738	-0.269037825774	-0.00489159683225
910.522465678	813.931071113	2100.45353679	376.0	3.76454715844	-0.00550333922599	-0.000907542748349	983.740524638	868.296087925	2179.52610072	327.489488161	0.913047372928	0.016600861326
910.522465678	813.931071113	2100.45353679	376.0	4.22305919374	-0.0902999070348	-0.0148911456192	1080.21251078	709.080182879	2189.15693299	399.864239326	-0.601271085464	-0.0109322015539
910.522465678	813.931071113	2100.45353679	376.0	7.01470150563	0.0262672297234	0.00433166717074	951.05871	958.218476699	2247.79408266	338.516895963	2.4910366451	0.0452915753655
910.522465678	813.931071113	2100.45353679	376.0	-6.64559765878	-0.382460564908	-0.0630706736326	938.16930453	631.587810778	1960.86584573	391.108730419	-2.62901036035	-0.04780018837
910.522465678	813.931071113	2100.45353679	376.0	-7.4418645518	-0.295297054297	-0.0486967437825	971.005566741	682.889219492	1944.14062961	290.245843376	-2.35971659999	-0.0429039381816
910.522465678	813.931071113	2100.45353679	376.0	1.90225909378	-0.447904987749	-0.0738629597212	784.956172567	926.074852042	2140.40960521	429.378580597	-0.948697914295	-0.0172490529872
910.522465678	813.931071113	2100.45353679	376.0	4.44159676625	-0.168960082744	-0.0278628104788	926.641951066	865.624057418	2193.74721316	401.481204674	0.0423746303746	0.000770447824992
910.522465678	813.931071113	2100.45353679	376.0	4.80300564362	-0.201369200828	-0.0332073220363	1111.7962561	656.427676556	2201.3384387	433.114506047	-1.00305578964	-0.0182373779934
910.522465678	813.931071113	2100.45353679	376.0	1.04824957598	-0.42738040042	-0.0704782982222	810.605013271	888.383102109	2122.47153208	423.483416704	-1.26232883865	-0.02295143343
910.522465678	813.931071113	2100.45353679	376.0	-6.33480587425	-0.471445978411	-0.0777450492103	867.682571959	654.812564161	1967.39388276	444.898746636	-2.8419925416	-0.0516725916655
910.522465678	813.931071113	2100.45353679	376.0	14.4744944019	0.225057511477	0.0371137057186	1079.23671996	856.665014145	2404.48356639	468.581832283	2.89787001359	0.0526885457016
910.522465678	813.931071113	2100.45353679	376.0	-19.8222114168	-0.74372867461	-0.122646549243	726.165085971	651.610684593	1684.09719602	306.321425452	-4.85549719682	-0.0882817672149
910.522465678	813.931071113	2100.45353679	376.0	-12.283870365	-0.456432052062	-0.075269137873	853.529240854	694.236259689	1842.43654725	294.671046712	-3.11648644987	-0.0566633899976
910.522465678	813.931071113	2100.45353679	376.0	-7.50672834385	-0.532699071003	-0.0878461528699	826.242203323	666.383665374	1942.7781958	450.152327098	-3.08412888107	-0.0560750705648
910.522465678	813.931071113	2100.45353679	376.0	-1.98693710985	-0.14821412796	-0.0244416437928	1044.12139236	719.296034809	2058.71884599	295.301418829	-1.35533959148	-0.0246425380269
910.522465678	813.931071113	2100.45353679	376.0	2.72631905958	-0.293334187572	-0.0483730520402	1111.2494753	627.461772448	2157.7186019	419.007354153	-1.40913673272	-0.0256206678677
910.522465678	813.931071113	2100.45353679	376.0	-5.25520099746	-0.512289331837	-0.0844804307118	768.721260662	875.082670575	1990.07048157	346.266550337	-1.96462011974	-0.0357203658135
910.522465678	813.931071113	2100.45353679	376.0	2.1256747438	0.0314010924242	0.00517828041297	1022.44104789	825.45387995	2145.10234713	297.207419284	0.529099884385	0.00961999789791
910.522465678	813.931071113	2100.45353679	376.0	2.56875643004	-0.065043361446	-0.0107261479957	1035.4415646	766.180435039	2154.40907208	352.787072434	-0.34753835817	-0.00631887923946
910.522465678	813.931071113	2100.45353679	376.0	7.18503549914	-0.148583743381	-0.0245025962041	905.194268834	916.769492548	2251.37186905	429.40810767	0.894732743364	0.0162678680612
910.522465678	813.931071113	2100.45353679	376.0	-14.5963223506	-0.48922853084	-0.0806775281728	865.394728233	630.247308322	1793.86456774	298.222531182	-3.65414286054	-0.0664389611007
910.522465678	813.931071113	2100.45353679	376.0	9.56147719859	0.210461015205	0.0347066317951	1094.79612177	817.973700024	2301.28792278	388.518100979	2.06153437964	0.0374824432661
910.522465678	813.931071113	2100.45353679	376.0	-13.1214990195	-0.64732324824	-0.106748556768	780.1702701	638.245763801	1824.84254655	406.426512654	-4.03216630515	-0.0733121146391
910.522465678	813.931071113	2100.45353679	376.0	1.98225901197	-0.339088413547	-0.0559182740018	794.482161287	997.627388676	2142.08996632	349.980416353	0.520718553991	0.00946761007257
910.522465678	813.931071113	2100.45353679	376.0	6.1386150677	-0.0479463370614	-0.00790671785313	976.959212193	856.844637931	2229.39229409	395.588443967	0.739922741544	0.0134531407553
910.522465678	813.931071113	2100.45353679	376.0	-6.99145358709	-0.433268802516	-0.0714493407843	893.246794194	651.002584826	1953.60130265	409.351923627	-2.76007269688	-0.0501831399433
910.522465678	813.931071113	2100.45353679	376.0	2.47965966784	-0.101322219456	-0.0167088092771	899.791558912	958.694800518	2152.53763598	294.051276554	1.34646385092	0.0244811609258
910.522465678	813.931071113	2100.45353679	376.0	10.4468133366	0.399446165455	0.0658717291318	1136.00538865	877.983859191	2319.883997	305.894749158	4.07667321946	0.0741213312628
910.522465678	813.931071113	2100.45353679	376.0	0.794552977299	-0.111997653493	-0.0184692700351	996.62788408	792.457539041	2117.1427529	328.057329783	-0.554869367149	-0.0100885339482
910.522465678	813.931071113	2100.45353679	376.0	0.0176301404331	-0.152109850554	-0.0250840782576	1035.70280501	729.550693729	2100.8238497	335.570350959	-1.13290225122	-0.0205982227495
910.522465678	813.931071113	2100.45353679	376.0	9.21590733062	0.00125975519655	0.000207743271199	922.525146556	1007.00124475	2294.02938826	364.502996957	3.2268167664	0.0586693957527
910.522465678	813.931071113	2100.45353679	376.0	4.89806304539	-0.105970115789	-0.0174752829467	900.241010364	957.28996087	2203.33507526	345.804104027	1.51343172825	0.0275169405137
910.522465678	813.931071113	2100.45353679	376.0	4.77684822703	-0.0914793913452	-0.0150856516071	991.150007938	812.638140176	2200.78901432	397.000866209	0.00963990960159	0.000175271083665
910.522465678	813.931071113	2100.45353679	376.0	-12.9756025153	-0.708755967569	-0.116879282251	725.548532785	692.17276989	1827.90703484	410.185732162	-3.91200773939	-0.0711274134435
910.522465678	813.931071113	2100.45353679	376.0	-15.2771773919	-0.757659010157	-0.124943768166	692.434742906	718.845896412	1779.56352394	368.282884622	-4.059875133	-0.0738159115091
910.522465678	813.931071113	2100.45353679	376.0	-1.93952925737	-0.307315235056	-0.0506786337493	1011.61605145	611.562852551	2059.71462591	436.535721903	-2.09668818024	-0.038121603277
910.522465678	813.931071113	2100.45353679	376.0	9.4018709764	0.264750935501	0.0436594550629	1057.05322281	932.785305322	2297.93546824	308.096940111	3.85117740256	0.0700214073193
910.522465678	813.931071113	2100.45353679	376.0	9.39101008978	-0.178429966496	-0.0294244667705	854.378278503	1003.44887587	2297.70734036	439.880185989	2.04044624875	0.0370990227045
910.522465678	813.931071113	2100.45353679	376.0	2.9661719327	-0.271008464354	-0.0446913694514	1087.28630679	629.679508079	2162.75660006	445.790785188	-1.44875390862	-0.0263409801567
910.522465678	813.931071113	2100.45353679	376.0	17.6936132437	0.464482962832	0.0765967946623	1131.03731629	979.103642137	2472.09966195	361.958703527	6.68725575715	0.121586468312
910.522465678	813.931071113	2100.45353679	376.0	-0.183840025522	-0.357287043531	-0.0589193673369	791.722754202	985.597510472	2096.59206247	319.271797799	0.0798818545895	0.00145239735617
910.522465678	813.931071113	2100.45353679	376.0	12.5936996451	0.361205979983	0.0595656299445	1080.89658671	983.246569517	2364.9783464	300.835190169	5.56703393065	0.101218798739
910.522465678	813.931071113	2100.45353679	376.0	9.81832905015	0.35394850378	0.0583688165865	1099.00271574	920.140504239	2306.68297658	287.539756604	4.30148923787	0.0782088952341
910.522465678	813.931071113	2100.45353679	376.0	-5.26154768521	-0.567108098864	-0.0935204648522	722.517187138	957.962597038	1989.93717235	309.457388171	-1.66262704105	-0.0302295825645
910.522465678	813.931071113	2100.45353679	376.0	-5.37595118091	-0.310278139318	-0.0511672393334	1000.62605761	621.198927064	1987.53418008	365.709195403	-2.32217618198	-0.042221385127
910.522465678	813.931071113	2100.45353679	376.0	-11.9844718762	-0.434348318336	-0.0716273612031	877.297306009	672.896293173	1848.7252734	298.531674219	-3.10640681086	-0.0564801238339
910.522465678	813.931071113	2100.45353679	376.0	-5.28358992956	-0.288274977069	-0.0475387495167	955.325550501	727.382627503	1989.47418525	306.766007241	-2.04632691238	-0.0372059438614
910.522465678	813.931071113	2100.45353679	376.0	7.05173516344	0.0435334197026	0.00717899401428	1009.11921648	858.702650219	2248.57195744	380.750090738	1.34546322535	0.0244629677336
910.522465678	813.931071113	2100.45353679	376.0	3.28927743078	-0.228400549743	-0.0376649983085	1053.05047881	667.424710806	2169.54328092	449.068091306	-1.35583312918	-0.0246515114396
910.522465678	813.931071113	2100.45353679	376.0	-6.87792725076	-0.471805202181	-0.0778042879587	790.21942622	871.777550078	1955.98587059	293.988894297	-2.09025394696	-0.0380046172174
910.522465678	813.931071113	2100.45353679	376.0	7.76317010764	-0.109701980657	-0.0180906960186	971.790603154	831.637135194	2263.51531788	460.087579536	0.253122084646	0.00460221972084
910.522465678	813.931071113	2100.45353679	376.0	8.32633533868	0.264843141671	0.0436746605658	1123.86361955	800.80990143	2275.3443419	350.67082092	2.10803003737	0.0383278188613
910.522465678	813.931071113	2100.45353679	376.0	5.04877983439	0.182768854614	0.030139982621	1075.67348774	828.125366028	2206.50081139	302.701957617	1.64061568492	0.0298293760894
910.522465678	813.931071113	2100.45353679	376.0	-5.57268584643	-0.552148965873	-0.091053589359	744.014731084	896.335963424	1983.40185984	343.051165327	-1.97409727967	-0.0358926778121
910.522465678	813.931071113	2100.45353679	376.0	4.72333368999	-0.130489408135	-0.0215187018692	922.904680211	895.536011905	2199.66496634	381.22427422	0.590387821611	0.0107343240293
910.522465678	813.931071113	2100.45353679	376.0	-17.1591477765	-0.759192913199	-0.125196720514	706.481421784	682.213875772	1740.03361044	351.338312879	-4.46413690994	-0.0811661256353
910.522465678	813.931071113	2100.45353679	376.0	-2.84802022763	-0.238503960678	-0.0393311280801	1039.10926562	664.26856949	2040.63219519	337.254360086	-1.83634147389	-0.033388026798
910.522465678	813.931071113	2100.45353679	376.0	-12.4926495813	-0.610763463791	-0.100719568567	739.072167303	781.065861743	1838.05123682	317.913207775	-3.10507995959	-0.0564559992653
910.522465678	813.931071113	2100.45353679	376.0	4.79517447022	-0.17933811939	-0.0295742281316	891.745934182	919.174802276	2201.17394855	390.253212088	0.592629599835	0.0107750836334
910.522465678	813.931071113	2100.45353679	376.0	-8.81984928874	-0.66362604981	-0.109437013491	711.42825966	794.705999784	1915.19670047	409.062441022	-2.86291297005	-0.0520529630918
910.522465678	813.931071113	2100.45353679	376.0	2.33869955487	-0.0667392679085	-0.011005815948	1070.03352069	726.264840886	2149.57683431	353.27847273	-0.577291422468	-0.0104962076812
910.522465678	813.931071113	2100.45353679	376.0	0.430225108347	-0.368524161346	-0.0607724540479	785.005227583	992.630790435	2109.4902153	331.854197277	0.16924008094	0.00307709238073
910.522465678	813.931071113	2100.45353679	376.0	-0.941662763751	-0.285720753298	-0.0471175384726	891.157089441	847.975784664	2080.67434797	341.54147386	-1.11057548882	-0.0201922816149
910.522465678	813.931071113	2100.45353679	376.0	17.1181322555	0.263015289996	0.0433732338384	1049.84397575	956.056070788	2460.01195118	454.111904644	4.7243319516	0.0858969445745
910.522465678	813.931071113	2100.45353679	376.0	-1.44400871169	-0.163618865843	-0.0269820029424	1053.05928652	705.06900028	2070.12280473	311.994517935	-1.40037098633	-0.0254612906605
910.522465678	813.931071113	2100.45353679	376.0	-2.12645169641	-0.305118977537	-0.0503164540794	874.834609718	860.498608695	2055.78840693	320.455188512	-1.20197613824	-0.0218541116043
910.522465678	813.931071113	2100.45353679	376.0	0.477534955856	-0.060337968447	-0.00995019268585	988.276634079	827.129527141	2110.48393666	295.077775441	-0.0768552293198	-0.00139736780581
910.522465678	813.931071113	2100.45353679	376.0	1.24352395864	-0.236861635222	-0.0390602960458	1098.46145071	650.813042467	2126.57317976	377.298686584	-1.41358458541	-0.0257015379165
910.522465678	813.931071113	2100.45353679	376.0	1.82225051757	-0.243793232846	-0.0402033695327	1041.63632419	659.263568044	2138.72906224	437.829170001	-1.51644080695	-0.0275716510355
910.522465678	813.931071113	2100.45353679	376.0	1.05200241591	-0.302684012241	-0.0499149096703	881.230269176	854.788895309	2122.55035874	386.531194259	-0.979912081939	-0.017816583308
910.522465678	813.931071113	2100.45353679	376.0	0.649145927147	-0.283694785974	-0.0467834409587	986.486006979	685.134184989	2114.08854538	442.468353408	-1.67043537361	-0.0303715522474
910.522465678	813.931071113	2100.45353679	376.0	2.17156835942	-0.199524368967	-0.0329030951463	903.626790652	882.955205782	2146.0663212	359.484324766	-0.111418224462	-0.00202578589931
910.522465678	813.931071113	2100.45353679	376.0	1.14693221159	-0.621145479655	-0.102431642423	693.875182626	987.096062682	2124.54431499	443.573069686	-1.09105353481	-0.0198373369966
910.522465678	813.931071113	2100.45353679	376.0	12.2682782159	0.0695820696067	0.0114746157003	999.081788725	896.076119249	2358.14302048	462.985112506	2.26835352389	0.0412427913435
910.522465678	813.931071113	2100.45353679	376.0	0.928084049258	-0.202248366442	-0.0333523031732	894.901131135	894.715558844	2119.94751103	330.330821049	-0.105579492145	-0.0019196271299
910.522465678	813.931071113	2100.45353679	376.0	-0.164265221317	-0.42476635613	-0.0700472223169	784.751478051	944.899595251	2097.00322214	367.352148838	-0.768160781925	-0.0139665596714
910.522465678	813.931071113	2100.45353679	376.0	-9.42491543956	-0.441219628195	-0.0727604927762	844.477984404	741.899953831	1902.4875671	316.109628866	-2.64945809006	-0.0481719652737
910.522465678	813.931071113	2100.45353679	376.0	-4.91934791817	-0.318364652328	-0.0525007672044	995.220107936	619.745211491	1997.12491946	382.15960003	-2.31714601128	-0.0421299274778
910.522465678	813.931071113	2100.45353679	376.0	-8.61258866775	-0.602533850013	-0.0993624422845	721.289042599	879.136135989	1919.55011351	319.124934922	-2.35749643094	-0.0428635714716
910.522465678	813.931071113	2100.45353679	376.0	3.94637120686	0.0433619833128	0.00715072284182	1022.8794817	833.599407641	2183.34523038	326.866341037	0.840698247988	0.0152854226907
910.522465678	813.931071113	2100.45353679	376.0	0.944324656166	-0.192251669344	-0.0317037713298	1070.84539451	678.851497031	2120.28863743	370.591745889	-1.35109932663	-0.0245654423024
910.522465678	813.931071113	2100.45353679	376.0	10.8064651788	0.0408369850433	0.00673433130662	967.294903474	937.731455552	2327.43831684	422.411957816	2.55805975826	0.0465101774229
910.522465678	813.931071113	2100.45353679	376.0	-0.438916859429	-0.377753014524	-0.0622943625535	849.504821651	852.987448885	2091.23429209	388.742021557	-1.426402375	-0.0259345886365
910.522465678	813.931071113	2100.45353679	376.0	-4.38236719536	-0.35670339368	-0.0588231190106	946.06845424	651.845149575	2008.40395004	410.490346226	-2.32124295314	-0.0422044173298
910.522465678	813.931071113	2100.45353679	376.0	-4.5840571036	-0.344462332781	-0.0568044744032	931.489633418	694.721086605	2004.16754723	377.956827207	-2.17057783589	-0.0394650515617
910.522465678	813.931071113	2100.45353679	376.0	1.78190387988	-0.358567940401	-0.0591305970319	880.129290865	800.566891737	2137.88159986	457.185417255	-1.4580875969	-0.0265106835801
910.522465678	813.931071113	2100.45353679	376.0	-3.55689750702	-0.310865501711	-0.0512640998864	1119.15667396	613.107324462	2025.7425573	293.478558882	-1.95889950193	-0.0356163545806
910.522465678	813.931071113	2100.45353679	376.0	9.05151394379	0.207003569957	0.0341364726183	1075.2953208	848.668498375	2290.57638156	366.61256238	2.34868531472	0.0427033693586
910.522465678	813.931071113	2100.45353679	376.0	5.02677224385	-0.136376712807	-0.0224895634576	893.953951847	946.602596641	2206.03855217	365.482003686	1.20233654327	0.0218606644231
910.522465678	813.931071113	2100.45353679	376.0	3.67733559821	-0.026302726605	-0.00433752087813	1080.75191251	729.73578332	2177.69426242	367.206566594	-0.274013564116	-0.00498206480211
910.522465678	813.931071113	2100.45353679	376.0	-4.73531251815	-0.591088683892	-0.0974750468159	722.400586353	911.888938764	2000.99049753	366.700972408	-1.90260555085	-0.0345928281973
910.522465678	813.931071113	2100.45353679	376.0	5.13251663164	0.0998474905478	0.0164656151959	1092.25730178	764.152883971	2208.25966391	351.84947816	0.641821201979	0.0116694763996
910.522465678	813.931071113	2100.45353679	376.0	4.55729995328	-0.202005240897	-0.0333122099105	986.317205212	766.752492013	2196.17750484	443.107807618	-0.862719448178	-0.0156858081487
910.522465678	813.931071113	2100.45353679	376.0	2.58308876698	-0.212006914719	-0.0349615624537	836.59764733	1010.58817088	2154.71011616	307.524297949	1.46073041151	0.0265587347547
910.522465678	813.931071113	2100.45353679	376.0	-18.5368432885	-0.815230986779	-0.134437827635	709.512624896	628.473242213	1711.09575633	373.109889219	-5.17109753304	-0.0940199551461
910.522465678	813.931071113	2100.45353679	376.0	-3.92543746659	-0.545226601296	-0.0899120384723	721.326265349	985.154286649	2018.00154669	311.520994691	-1.15784183628	-0.0210516697505
910.522465678	813.931071113	2100.45353679	376.0	4.97276496581	0.0201906153618	0.00332958696599	1049.28004431	786.294449337	2204.90415439	369.329660748	0.395627351188	0.00719322456705
910.522465678	813.931071113	2100.45353679	376.0	-1.48549872864	-0.25020350257	-0.0412604720597	979.227332866	743.861878084	2069.25132621	346.162115256	-1.59640775473	-0.0290255955406
910.522465678	813.931071113	2100.45353679	376.0	3.44322040529	-0.330837563997	-0.0545576457779	803.279592175	985.011661836	2172.77678157	384.485527562	0.495957338308	0.00901740615105
910.522465678	813.931071113	2100.45353679	376.0	-10.6976193764	-0.633325426266	-0.104440208817	761.040330683	693.142005413	1875.75501225	421.572676151	-3.49228348397	-0.0634960633449
910.522465678	813.931071113	2100.45353679	376.0	-5.86976914603	-0.560527177713	-0.0924352205992	772.901082494	760.940397526	1977.16176316	443.320283143	-2.58853680543	-0.0470643055532
910.522465678	813.931071113	2100.45353679	376.0	1.37812892212	-0.214333972254	-0.0353453120472	1037.53447613	700.323390232	2129.40049448	391.54262811	-1.3688619604	-0.02488839928
910.522465678	813.931071113	2100.45353679	376.0	7.79361776286	-0.036581462077	-0.00603256300742	1092.96554997	715.144656066	2264.15485673	456.044650701	-0.110956908699	-0.00201739833998
910.522465678	813.931071113	2100.45353679	376.0	-1.54930640724	-0.314396564015	-0.051846399079	879.065768535	848.361850218	2067.91107556	340.483456811	-1.28709899781	-0.0234017999601
910.522465678	813.931071113	2100.45353679	376.0	11.723150737	0.142846878494	0.0235565432873	977.411130669	1015.05008123	2346.69287107	354.231659169	4.47819434233	0.0814217153151
910.522465678	813.931071113	2100.45353679	376.0	-6.60007069246	-0.584936481276	-0.0964605015297	750.019684599	794.66250156	1961.8221185	417.139932342	-2.52479517899	-0.0459053668908
910.522465678	813.931071113	2100.45353679	376.0	2.15749800635	-0.350161979878	-0.0577443898215	805.616224133	962.324876598	2145.77077997	377.82967924	-0.00307895977159	-5.59810867561e-05
910.522465678	813.931071113	2100.45353679	376.0	-4.85847216568	-0.475153096185	-0.078356381297	844.257646542	699.289371535	1998.40358635	454.856568275	-2.56947072277	-0.0467176495049
910.522465678	813.931071113	2100.45353679	376.0	6.02706027225	-0.0645365459893	-0.0106425702489	940.099075199	909.46037579	2227.04913744	377.489686455	1.22565622178	0.0222846585778
910.522465678	813.931071113	2100.45353679	376.0	-10.8903360292	-0.499193254784	-0.0823207873984	796.250050755	782.954000533	1871.7070885	292.503037209	-2.76184831659	-0.0502154239381
910.522465678	813.931071113	2100.45353679	376.0	0.243536439191	-0.0875442667692	-0.014436719454	980.794428342	824.146454916	2105.56890654	300.628023283	-0.256047320357	-0.00465540582468
910.522465678	813.931071113	2100.45353679	376.0	8.95875490704	0.00181556466335	0.000299400505169	1081.27751575	741.563837893	2288.62802109	465.786667441	0.263814192992	0.00479662169076
910.522465678	813.931071113	2100.45353679	376.0	0.367491113396	-0.359290357719	-0.0592497291752	862.969363146	844.158821395	2108.17251688	401.044332339	-1.35857542981	-0.0247013714511
910.522465678	813.931071113	2100.45353679	376.0	-9.29842822114	-0.624237814097	-0.102941592034	712.054726333	872.117518489	1905.14437235	320.972127532	-2.46997360007	-0.0449086109104
910.522465678	813.931071113	2100.45353679	376.0	-3.14158047594	-0.400073973536	-0.0659752594882	882.762518583	718.596352352	2034.46609857	433.107227638	-2.15093712731	-0.0391079477692
910.522465678	813.931071113	2100.45353679	376.0	-3.4726049278	-0.308475837669	-0.0508700260009	988.746456706	644.314698147	2027.51308377	394.451928914	-2.11874591954	-0.0385226530825
910.522465678	813.931071113	2100.45353679	376.0	-1.77165674907	-0.452100279639	-0.0745547954551	763.383900276	968.442629493	2063.24070995	331.414180176	-0.748783581983	-0.0136142469451
910.522465678	813.931071113	2100.45353679	376.0	-6.61527134161	-0.423715810338	-0.0698739792774	905.658259564	639.744754057	1961.50283593	416.099822308	-2.74470325118	-0.0499036954759
910.522465678	813.931071113	2100.45353679	376.0	7.56486565609	-0.128328954625	-0.0211624265542	893.855786788	955.001260869	2259.35002502	410.492977361	1.53581739618	0.0279239526578
910.522465678	813.931071113	2100.45353679	376.0	4.10618306705	0.0466365481268	0.00769072363568	1005.29255852	863.794660442	2186.70200425	317.614785288	1.18153700106	0.0214824909284
910.522465678	813.931071113	2100.45353679	376.0	-12.8812571723	-0.642222722723	-0.105907441082	737.925577925	738.554750243	1829.88871493	353.408386763	-3.41667196021	-0.0621213083675
910.522465678	813.931071113	2100.45353679	376.0	6.4183079919	-0.0835402562395	-0.0137764274801	1026.0882899	772.207891572	2235.26711401	436.970932539	-0.130957960411	-0.00238105382565
910.522465678	813.931071113	2100.45353679	376.0	0.951484787633	-0.39828218526	-0.0656797798912	839.594518484	852.736092571	2120.43903266	428.10842161	-1.40384909125	-0.0255245289318
910.522465678	813.931071113	2100.45353679	376.0	0.209645215983	-0.210278207401	-0.0346764853893	875.57254012	923.289972907	2104.85703714	305.994524118	0.103015022433	0.00187300040787
910.522465678	813.931071113	2100.45353679	376.0	5.38026783773	-0.00521762538853	-0.000860426350351	949.211767808	934.300525408	2213.46356288	329.951269662	1.8402822904	0.0334596780072
910.522465678	813.931071113	2100.45353679	376.0	6.20580822059	0.201142022012	0.0331698585112	1110.77981193	785.012219849	2230.80365505	335.011623264	1.42356640247	0.0258830254995
910.522465678	813.931071113	2100.45353679	376.0	5.78562460958	-0.0282849394764	-0.00466440294795	1119.32875983	690.874512951	2221.97789353	411.774620744	-0.273405048577	-0.00497100088321
910.522465678	813.931071113	2100.45353679	376.0	2.15527199033	-0.430864059854	-0.0710527803189	759.834798976	999.999183443	2145.72402354	385.89004112	0.0722406178365	0.00131346577885
910.522465678	813.931071113	2100.45353679	376.0	15.9920300297	0.127733230336	0.0210641870607	980.717741325	990.681297098	2436.35869716	464.959658732	4.2401590837	0.0770938015217
910.522465678	813.931071113	2100.45353679	376.0	10.159897502	-0.0820464530489	-0.0135300879038	891.81205956	1002.91012815	2313.85746321	419.135275493	2.68794538602	0.0488717342913
910.522465678	813.931071113	2100.45353679	376.0	11.6154967287	0.07392799209	0.0121912915716	1022.94228266	856.141232931	2344.43164865	465.348133057	1.77943957901	0.032353446891
910.522465678	813.931071113	2100.45353679	376.0	-4.33304507198	-0.345191776999	-0.0569247653363	955.117605907	651.065510604	2009.43993833	403.256821816	-2.28159552591	-0.0414835550165
910.522465678	813.931071113	2100.45353679	376.0	-16.6995615533	-0.600386406314	-0.0990083123869	783.789777791	671.67614353	1749.68700552	294.221084196	-3.99939787707	-0.0727163250377
910.522465678	813.931071113	2100.45353679	376.0	-5.05249748504	-0.478223096418	-0.0788626478262	798.192772051	827.481143379	1994.32817467	368.65425924	-2.05419759898	-0.0373490472542
910.522465678	813.931071113	2100.45353679	376.0	-15.6441378387	-0.77072637952	-0.127098677362	711.248140442	662.891500034	1771.85569026	397.716049783	-4.52742230753	-0.0823167692278
910.522465678	813.931071113	2100.45353679	376.0	-7.37964579503	-0.387974997526	-0.0639800457662	908.017047711	678.461047422	1945.44750569	358.969410554	-2.55195482339	-0.0463991786072
910.522465678	813.931071113	2100.45353679	376.0	16.0712453292	0.203509273251	0.0335602363541	1025.95653666	953.611645442	2438.02257772	458.454395618	4.197634884	0.0763206342545
910.522465678	813.931071113	2100.45353679	376.0	-1.65171309083	-0.520737297439	-0.0858735648811	723.466181065	1006.19101338	2065.76007076	336.102876316	-0.581072330286	-0.0105649514597
910.522465678	813.931071113	2100.45353679	376.0	3.32976935742	-0.210752506753	-0.0347547009817	1088.63814647	662.598634952	2170.39379503	419.157013606	-1.22779171181	-0.0223234856694
910.522465678	813.931071113	2100.45353679	376.0	3.87129017717	-0.218296670047	-0.0359987912346	1037.26843418	698.883738448	2181.76818824	445.616015612	-1.22734703127	-0.0223154005686
910.522465678	813.931071113	2100.45353679	376.0	-0.0148692504134	-0.639713818972	-0.105493703656	691.655778806	968.790662075	2100.14121509	439.694774214	-1.41227162189	-0.0256776658525
910.522465678	813.931071113	2100.45353679	376.0	1.95537733682	-0.460413091316	-0.0759256417079	763.148005787	964.726499324	2141.52532922	413.650824109	-0.562780190755	-0.0102323671046
910.522465678	813.931071113	2100.45353679	376.0	16.2969100933	0.296978059902	0.0489739544694	1051.24624209	992.814664185	2442.76256123	398.701654963	5.5270547221	0.100491904038
910.522465678	813.931071113	2100.45353679	376.0	15.6137943742	0.441130968048	0.0727458720395	1137.7053747	924.968924447	2428.41403295	365.739733803	5.47981854715	0.0996330644937
910.522465678	813.931071113	2100.45353679	376.0	-6.88517586868	-0.312714272007	-0.0515689762545	980.28458079	647.014011477	1955.83361674	328.535024476	-2.40229551152	-0.0436781002094
910.522465678	813.931071113	2100.45353679	376.0	-9.30881299821	-0.519766101283	-0.0857134072037	831.973220148	668.644493481	1904.92624494	404.308531308	-3.13835657552	-0.0570610286458
910.522465678	813.931071113	2100.45353679	376.0	-4.91425463414	-0.439301826652	-0.0724442326274	813.885771171	852.495035632	1997.23190152	330.851094718	-1.91229648929	-0.0347690270781
910.522465678	813.931071113	2100.45353679	376.0	11.2258173241	-0.115270818922	-0.0190090400598	875.816034583	1011.49472271	2336.24661381	448.935856512	2.67040110159	0.0485527473016
910.522465678	813.931071113	2100.45353679	376.0	-2.87918932525	-0.343220218743	-0.056599640294	909.023969679	746.761850988	2039.97750278	384.19168211	-1.89098587653	-0.0343815613914
910.522465678	813.931071113	2100.45353679	376.0	-5.28607757171	-0.294206174924	-0.0485168494268	956.98756816	715.480974092	1989.42193348	316.953391227	-2.07614655531	-0.0377481191874
910.522465678	813.931071113	2100.45353679	376.0	-6.91907456819	-0.613166169573	-0.101115793135	750.808504529	746.280352598	1955.12159031	458.032733183	-2.88629270114	-0.0524780491116
910.522465678	813.931071113	2100.45353679	376.0	9.17057762975	0.0816900201672	0.0134713093943	959.990177497	991.869337982	2293.07725896	341.21774348	3.50983523467	0.0638151860849
910.522465678	813.931071113	2100.45353679	376.0	0.341543965208	-0.274195104206	-0.0452168707463	960.262698994	749.093030384	2107.62750909	398.27177971	-1.5009061839	-0.0272892033436
910.522465678	813.931071113	2100.45353679	376.0	0.615904171175	-0.12992141379	-0.0214250352556	972.483308805	815.807529339	2113.39031774	325.099479594	-0.488482975832	-0.00888150865148
910.522465678	813.931071113	2100.45353679	376.0	6.20170355454	0.097398393563	0.0160617403633	1115.05285695	735.877461215	2230.71743844	379.787120276	0.522067245736	0.00949213174065
910.522465678	813.931071113	2100.45353679	376.0	9.82028921878	0.32197480679	0.0530961092991	1079.96836834	934.649303738	2306.72414901	292.106476932	4.29687047896	0.0781249177993
910.522465678	813.931071113	2100.45353679	376.0	-12.7505036223	-0.507072294081	-0.0836201012667	831.833658365	679.275603442	1832.6351325	321.525870691	-3.32931182793	-0.0605329423261
910.522465678	813.931071113	2100.45353679	376.0	-5.23026586712	-0.259458444559	-0.0427866828099	974.09025494	733.311336498	1990.5942324	283.192640963	-2.00609466431	-0.0364744484419
910.522465678	813.931071113	2100.45353679	376.0	7.75221842314	0.159834024654	0.0263578536698	1056.46402416	850.237397816	2263.28528284	356.583860867	1.98469119776	0.0360852945047
910.522465678	813.931071113	2100.45353679	376.0	-1.05275353475	-0.150507947431	-0.0248199121753	935.46265619	856.28158307	2078.34093794	286.596698677	-0.415155410393	-0.00754828018897
910.522465678	813.931071113	2100.45353679	376.0	-7.57095018342	-0.64873445185	-0.106981275041	702.994676929	862.775567225	1941.42924589	375.65900174	-2.39823247007	-0.0436042267286
910.522465678	813.931071113	2100.45353679	376.0	-5.29471843876	-0.604206132916	-0.099638214531	711.908512673	938.349440448	1989.24043608	338.98248296	-1.8786094167	-0.034156534849
910.522465678	813.931071113	2100.45353679	376.0	-5.61368338651	-0.549149882796	-0.0905590176114	743.580492281	907.212377554	1982.54072555	331.74785572	-1.94291666995	-0.0353257576354
910.522465678	813.931071113	2100.45353679	376.0	17.2087670365	0.251856518028	0.0415330669572	1041.02310913	967.162999523	2461.91569265	453.729583994	4.82419067944	0.0877125578079
910.522465678	813.931071113	2100.45353679	376.0	-12.7296537686	-0.455366247319	-0.0750933785157	892.803882534	620.065219972	1833.07307399	320.203971481	-3.40673477937	-0.0619406323522
910.522465678	813.931071113	2100.45353679	376.0	-4.29227554697	-0.439742891901	-0.0725169676618	813.11924766	855.888555237	2010.29628326	341.288480359	-1.8486820285	-0.0336124005181
910.522465678	813.931071113	2100.45353679	376.0	10.6111293744	0.20132744751	0.0332004365947	1115.93748948	781.064281012	2323.33537903	426.333608536	1.70693927262	0.0310352595023
910.522465678	813.931071113	2100.45353679	376.0	-10.8971893857	-0.515339095489	-0.0849833600741	820.750433565	696.138381275	1871.56313693	354.674322088	-3.11789762134	-0.0566890476607
910.522465678	813.931071113	2100.45353679	376.0	-15.7407853527	-0.760375453774	-0.125391730504	693.878319227	711.828276486	1769.82565413	364.119058418	-4.15222443634	-0.0754949897516
910.522465678	813.931071113	2100.45353679	376.0	6.35707722039	-0.0731225713104	-0.0120584715222	982.581733846	834.710963334	2233.9809901	416.688292923	0.400207331043	0.00727649692805
910.522465678	813.931071113	2100.45353679	376.0	-5.99905478222	-0.274959655959	-0.0453429511806	1004.30046951	659.303530279	1974.44617844	310.842178653	-2.21566445961	-0.0402848083565
910.522465678	813.931071113	2100.45353679	376.0	16.2913797691	0.282862195247	0.0466461403771	1073.6589145	916.879153927	2442.64639934	452.108330919	4.22246621488	0.0767721129978
910.522465678	813.931071113	2100.45353679	376.0	0.797746389161	-0.622935152931	-0.102726773241	701.145164781	958.493683385	2117.20982904	457.57098087	-1.39572867828	-0.0253768850596
910.522465678	813.931071113	2100.45353679	376.0	-8.94244116535	-0.621496325708	-0.102489499622	765.691825235	696.451234785	1912.62171506	450.478655038	-3.32480809062	-0.0604510561931
910.522465678	813.931071113	2100.45353679	376.0	-6.69295101891	-0.364980234908	-0.0601880334611	938.160212073	652.920760338	1959.8712104	368.790237988	-2.51043201994	-0.0456442185443
910.522465678	813.931071113	2100.45353679	376.0	0.568568903632	-0.282423519899	-0.0465737994557	902.755014572	833.543193986	2112.39606244	376.097853878	-1.08582753929	-0.0197423188961
910.522465678	813.931071113	2100.45353679	376.0	-12.9490672165	-0.777127459933	-0.128154264501	718.507453588	643.425108286	1828.46439646	466.531834587	-4.53300032464	-0.0824181877208
910.522465678	813.931071113	2100.45353679	376.0	5.91842319375	0.247420398937	0.0408015169752	1082.60583266	858.246667391	2224.76726609	283.914766031	2.42957120608	0.0441740219288
910.522465678	813.931071113	2100.45353679	376.0	0.0550041434255	-0.251972417809	-0.0415521797179	923.289916224	820.826914369	2101.60887327	357.492042674	-1.07658259471	-0.0195742289948
910.522465678	813.931071113	2100.45353679	376.0	10.8891093214	0.225482052267	0.0371837157432	1018.09990266	995.024000532	2329.17421866	316.050315469	4.6562071626	0.0846583120472
910.522465678	813.931071113	2100.45353679	376.0	-5.59532376682	-0.37376391542	-0.0616365295877	928.671680782	660.018100522	1982.92636084	394.236579532	-2.43422644505	-0.0442586626373
910.522465678	813.931071113	2100.45353679	376.0	14.1531897401	0.361092130084	0.0595468552249	1137.31425356	846.016411377	2397.73471126	414.404046321	3.65893398784	0.0665260725061
910.522465678	813.931071113	2100.45353679	376.0	6.76565664359	-0.14565220972	-0.0240191638721	1098.71560719	675.981311911	2242.56301105	467.86609195	-0.74675476249	-0.013577359318
910.522465678	813.931071113	2100.45353679	376.0	1.0176236947	0.0254998169718	0.00420511493599	1040.91585214	794.698611525	2121.82824968	286.213786011	0.124568477946	0.0022648814172
910.522465678	813.931071113	2100.45353679	376.0	-14.5560789635	-0.451694694906	-0.0744879114291	897.645385061	611.198469167	1794.70986138	285.866007155	-3.61824878263	-0.0657863415023
910.522465678	813.931071113	2100.45353679	376.0	-11.7985667186	-0.454397732966	-0.0749336630881	869.093225861	666.213524095	1852.63012486	317.323374903	-3.15417344443	-0.0573486080806
910.522465678	813.931071113	2100.45353679	376.0	9.28851563519	0.179538064961	0.0296072006861	1066.75273822	846.199255951	2295.55449197	382.602497799	2.16965997664	0.0394483632116
910.522465678	813.931071113	2100.45353679	376.0	-6.30414127027	-0.323590721368	-0.0533625859775	977.832478473	638.478314256	1968.03797852	351.727185787	-2.39780430222	-0.0435964418585
910.522465678	813.931071113	2100.45353679	376.0	-13.0025265118	-0.624309469988	-0.102953408639	772.583538128	675.950525226	1827.3415088	378.807445447	-3.71896890385	-0.0676176164337
910.522465678	813.931071113	2100.45353679	376.0	4.66143967356	0.0608060185104	0.0100273777227	993.9251535	893.723511252	2198.36491128	310.716246528	1.65262449133	0.0300477180242
910.522465678	813.931071113	2100.45353679	376.0	1.44409127601	-0.270595376985	-0.0446232481836	996.262095056	688.266541298	2130.78600307	446.257366719	-1.57282943238	-0.0285968987705
910.522465678	813.931071113	2100.45353679	376.0	-0.571696357124	-0.250797848413	-0.041358484237	1060.74167599	638.558260785	2088.44532044	389.145383665	-1.70283249843	-0.0309605908806
910.522465678	813.931071113	2100.45353679	376.0	-6.46364434348	-0.52490951233	-0.0865615950413	824.890620036	678.491303016	1964.68769057	461.30576752	-2.93482844035	-0.0533605170973
910.522465678	813.931071113	2100.45353679	376.0	7.80487275525	0.00225759400735	0.000372294526279	1008.27352842	837.115177907	2264.39126262	419.002556297	0.9354552938	0.0170082780691
910.522465678	813.931071113	2100.45353679	376.0	-1.37176427949	-0.291069279475	-0.0479995513647	954.627500814	731.747547485	2071.64026547	385.265217167	-1.70431177106	-0.0309874867466
910.522465678	813.931071113	2100.45353679	376.0	-0.590659771638	-0.119758461403	-0.019749086643	996.459685881	787.405821332	2088.04700273	304.181495513	-0.757337113352	-0.0137697656973
910.522465678	813.931071113	2100.45353679	376.0	-9.29816333504	-0.578052497424	-0.0953252799182	767.229290749	748.731955255	1905.14993616	389.188690158	-2.92032691517	-0.053096853003
910.522465678	813.931071113	2100.45353679	376.0	-9.40257172345	-0.582249008167	-0.0960173166502	783.402454907	701.407679102	1902.95688648	418.146752467	-3.18881566809	-0.0579784666925
910.522465678	813.931071113	2100.45353679	376.0	15.7631394823	0.350449745471	0.0577918445697	1082.57476297	968.389113649	2431.55095756	380.587080935	5.49306353894	0.0998738825262
910.522465678	813.931071113	2100.45353679	376.0	9.80712267592	0.0520889961983	0.00858987404326	1038.91508159	818.346116224	2306.44759189	449.186394085	1.15812225722	0.0210567683132
910.522465678	813.931071113	2100.45353679	376.0	-6.56056062528	-0.402545132952	-0.0663827725844	895.581463102	685.095824675	1962.6520091	381.974721327	-2.50711235488	-0.0455838609978
910.522465678	813.931071113	2100.45353679	376.0	23.7181167583	0.486395203035	0.080210290738	1131.95758882	1017.24450023	2598.6415591	449.439470051	7.90271912365	0.143685802248
910.522465678	813.931071113	2100.45353679	376.0	-1.16540991796	-0.11508435092	-0.0189782900594	1101.78217411	676.41050287	2075.97464295	297.781965966	-1.24364911941	-0.0226118021711
910.522465678	813.931071113	2100.45353679	376.0	0.774166939977	-0.227275474313	-0.0374794647613	853.414639774	955.853603236	2116.71455366	307.446310653	0.461432187646	0.00838967613903
910.522465678	813.931071113	2100.45353679	376.0	12.9944037281	0.0643543696818	0.0106125279818	958.363118565	981.176724141	2373.39494948	433.855106777	3.48439843233	0.0633526987697
910.522465678	813.931071113	2100.45353679	376.0	5.19268446091	-0.175708298959	-0.0289756429682	876.3722154	952.692692317	2209.5234612	380.458553488	1.06487691423	0.0193613984406
910.522465678	813.931071113	2100.45353679	376.0	8.12928282636	-0.0189067173164	-0.00311786235429	981.839371669	867.018697132	2271.20534543	422.347276632	1.14268393831	0.0207760716056
910.522465678	813.931071113	2100.45353679	376.0	-1.84493361117	-0.278312584249	-0.0458958747112	1048.53097434	616.389595177	2061.7015635	396.780993985	-1.9262117112	-0.0350220311127
910.522465678	813.931071113	2100.45353679	376.0	-13.7200755771	-0.748491064322	-0.123431903747	692.748692221	729.707261862	1812.26972408	389.813769998	-3.84207208909	-0.0698558561654
910.522465678	813.931071113	2100.45353679	376.0	4.08027307179	-0.0882576349205	-0.0145543593207	974.720149639	836.904513313	2186.15777684	374.533113885	0.182494520562	0.00331808219204
910.522465678	813.931071113	2100.45353679	376.0	2.11197386887	-0.386475834962	-0.0637328223882	775.048066501	1002.76075687	2144.81456662	367.005743246	0.346158086762	0.00629378339567
910.522465678	813.931071113	2100.45353679	376.0	-6.50527860908	-0.430274700798	-0.070955590501	822.501857447	835.253693961	1963.81318217	306.057630761	-2.09745162428	-0.0381354840778
910.522465678	813.931071113	2100.45353679	376.0	2.14342649047	-0.12667509893	-0.0208896930953	1039.56007638	737.267540973	2145.47521432	368.647596967	-0.811856655092	-0.0147610300926
910.522465678	813.931071113	2100.45353679	376.0	-11.233140045	-0.582228898132	-0.0960140003516	818.678820675	628.05342681	1864.50664942	417.774401938	-3.70504260975	-0.0673644110864
910.522465678	813.931071113	2100.45353679	376.0	-7.68057830098	-0.45131066128	-0.0744245813457	827.196216609	776.648336283	1939.12655822	335.282005331	-2.39583005598	-0.0435605464724
910.522465678	813.931071113	2100.45353679	376.0	11.6128522698	0.0158581560415	0.00261513127333	935.970067945	988.595821623	2344.37610302	419.810213447	3.19272155718	0.0580494828579
910.522465678	813.931071113	2100.45353679	376.0	7.73364974058	0.0394293434348	0.0065022004345	1028.24675694	826.773601497	2262.89525629	407.874897853	1.04096460725	0.0189266292227
910.522465678	813.931071113	2100.45353679	376.0	-2.44754797469	-0.370580885629	-0.0611116236196	942.880313877	640.248963528	2049.04392879	465.914651387	-2.29531453924	-0.0417329916225
910.522465678	813.931071113	2100.45353679	376.0	-6.61277814607	-0.582089517608	-0.0959910154367	725.175300671	917.898399256	1961.55520434	318.481504415	-2.03641467846	-0.0370257214266
910.522465678	813.931071113	2100.45353679	376.0	7.71228327534	-0.0682005696811	-0.0112467957917	1045.95744395	755.2586459	2262.44646362	461.23037377	-0.0791952894997	-0.00143991435454
910.522465678	813.931071113	2100.45353679	376.0	-6.82274323499	-0.48103811353	-0.0793268656877	817.955931509	755.381904986	1957.14498521	383.807148711	-2.46608196854	-0.0448378539734
910.522465678	813.931071113	2100.45353679	376.0	3.72883022641	-0.0728688030558	-0.0120166231952	1099.56159547	695.177370061	2178.77588316	384.036917633	-0.602123299411	-0.0109476963529
910.522465678	813.931071113	2100.45353679	376.0	-1.25066071361	-0.285937768476	-0.047153325936	1010.56330285	642.811286532	2074.1839896	420.809400216	-1.89531002464	-0.0344601822662
910.522465678	813.931071113	2100.45353679	376.0	9.31718751041	0.235342900301	0.0388098450365	1039.49728875	946.479967418	2296.15673138	310.179475219	3.84807758145	0.0699650469354
910.522465678	813.931071113	2100.45353679	376.0	-10.3968257693	-0.564168442828	-0.0930356930785	764.00747133	778.616230688	1882.07304221	339.449340188	-2.8354684028	-0.0515539709599
910.522465678	813.931071113	2100.45353679	376.0	4.16493094095	-0.401685338759	-0.0662409859431	813.540935121	905.599436477	2187.93597604	468.795604446	-0.806381850118	-0.014661488184
910.522465678	813.931071113	2100.45353679	376.0	-6.21984836132	-0.466501459014	-0.0769296601277	848.310678735	701.207735363	1969.8085119	420.290097804	-2.61397166791	-0.0475267575984
910.522465678	813.931071113	2100.45353679	376.0	3.61942329382	-0.217783095368	-0.0359140988404	987.441711986	757.108821845	2176.47784138	431.927307547	-1.04079184693	-0.018923488126
910.522465678	813.931071113	2100.45353679	376.0	-0.668248847781	-0.285223583076	-0.0470355512989	954.552547315	742.100276831	2086.41728023	389.764456087	-1.61467512011	-0.0293577294566
910.522465678	813.931071113	2100.45353679	376.0	-6.30810888789	-0.347466645165	-0.0572999085034	921.966412135	706.839679501	1967.95464055	339.148548915	-2.28470663131	-0.0415401205693
910.522465678	813.931071113	2100.45353679	376.0	9.67582247401	0.0404273367235	0.00666677716417	936.172881949	1012.46678424	2303.68969216	355.050025966	3.60087562908	0.0654704659833
910.522465678	813.931071113	2100.45353679	376.0	-14.8332478991	-0.742472367376	-0.122439374567	704.158734818	706.246984174	1788.88805667	378.48233768	-4.06301974532	-0.0738730862786
910.522465678	813.931071113	2100.45353679	376.0	-10.4348466667	-0.417793647185	-0.0688973692587	901.401109117	649.889978992	1881.27443092	329.983342812	-2.98566667088	-0.0542848485614
910.522465678	813.931071113	2100.45353679	376.0	6.90379379211	0.195413887407	0.0322252452848	1047.31538034	890.688447237	2245.46451767	307.46069009	2.61455949664	0.0475374453934
910.522465678	813.931071113	2100.45353679	376.0	8.56572770748	0.00303544983793	0.000500568904671	1000.19623947	850.38053969	2280.37266737	429.79588821	1.12031638236	0.0203693887703
910.522465678	813.931071113	2100.45353679	376.0	-1.45450583294	-0.13002559945	-0.0214422162682	1009.96712451	765.285046444	2069.90231758	294.650146624	-1.02268291254	-0.0185942347735
910.522465678	813.931071113	2100.45353679	376.0	-9.45133161376	-0.435471171079	-0.0718125282122	865.254966618	701.325257968	1901.93270764	335.35248305	-2.77140526084	-0.0503891865608
910.522465678	813.931071113	2100.45353679	376.0	-6.9034259683	-0.469721670395	-0.0774606976244	891.107207114	613.278888001	1955.45028188	451.064186765	-3.05275417348	-0.0555046213359
910.522465678	813.931071113	2100.45353679	376.0	4.604093647	-0.264617081431	-0.0436373815024	873.964767902	893.359323561	2197.16038464	429.836293173	-0.187772272453	-0.00341404131733
910.522465678	813.931071113	2100.45353679	376.0	-16.322236904	-0.778682821982	-0.128410755604	713.857329912	650.472248975	1757.61253446	393.28295557	-4.69645861206	-0.0853901565829
910.522465678	813.931071113	2100.45353679	376.0	-13.068415379	-0.645426865071	-0.106435828673	715.962760148	803.586042588	1825.95754376	306.408741024	-3.12563776766	-0.0568297775938
910.522465678	813.931071113	2100.45353679	376.0	3.19124527523	-0.274021671083	-0.0451882702973	838.501844482	953.500491706	2167.48416104	375.481824854	0.373428336364	0.00678960611571
910.522465678	813.931071113	2100.45353679	376.0	4.85538168528	0.222623828743	0.0367123728138	1093.12396843	821.963182712	2202.43857312	287.351421985	1.77464678453	0.0322663051734
910.522465678	813.931071113	2100.45353679	376.0	-12.882868075	-0.442462757728	-0.0729654943483	904.652392216	612.599255926	1829.85487867	312.603230527	-3.41021888878	-0.062003979796
910.522465678	813.931071113	2100.45353679	376.0	-6.25860765363	-0.641977348069	-0.105866976924	722.47307806	793.042180962	1968.99439098	453.479131954	-2.66010539684	-0.0483655526697
910.522465678	813.931071113	2100.45353679	376.0	-10.112268019	-0.477786757901	-0.078790692266	880.573101358	621.772869557	1888.05004554	385.704074621	-3.25447386707	-0.0591722521285
910.522465678	813.931071113	2100.45353679	376.0	13.3032983621	0.405348517091	0.0668450720796	1126.69580611	910.405010559	2379.88313775	342.782321073	4.82117838625	0.0876577888409
910.522465678	813.931071113	2100.45353679	376.0	-2.21155927921	-0.267843567017	-0.0441694536638	970.409859948	735.201875405	2054.00076169	348.38902634	-1.7150049482	-0.0311819081492
910.522465678	813.931071113	2100.45353679	376.0	3.07273069654	-0.215885191457	-0.0356011199632	1046.64557756	689.952332543	2164.99481738	428.396907281	-1.28426854823	-0.0233503372405
910.522465678	813.931071113	2100.45353679	376.0	-8.80416166134	-0.482657740958	-0.0795939546435	798.325314305	810.861514763	1915.52621179	306.339382723	-2.4444033392	-0.0444436970763
910.522465678	813.931071113	2100.45353679	376.0	7.88670567824	0.188740961536	0.0311248287494	1087.81213289	815.482419814	2266.11012515	362.815572445	1.78739844748	0.0324981535905
910.522465678	813.931071113	2100.45353679	376.0	1.78034131797	-0.239485657115	-0.0394930173342	1113.81375159	647.306954366	2137.84877897	376.728073016	-1.29733950345	-0.0235879909718
910.522465678	813.931071113	2100.45353679	376.0	10.0871926739	0.15396840998	0.0253905689282	998.350538134	968.480851826	2312.33033207	345.498942112	3.69987533206	0.0672704605829
910.522465678	813.931071113	2100.45353679	376.0	-9.3402968712	-0.62370890627	-0.102854371087	712.74631208	869.740871098	1904.26494081	321.777757635	-2.481415321	-0.0451166421999
910.522465678	813.931071113	2100.45353679	376.0	-18.0120145167	-0.594377256804	-0.0980173576524	809.077553299	626.047602905	1722.11954083	286.994384625	-4.3357262327	-0.0788313860491
910.522465678	813.931071113	2100.45353679	376.0	5.76334122952	0.0786794076271	0.0129748363501	984.987738794	926.106331725	2221.50984148	310.415770965	2.26472238125	0.0411767705683
910.522465678	813.931071113	2100.45353679	376.0	3.53820147481	-0.241876735537	-0.039887324462	884.087870874	890.269858427	2174.77181481	400.414085507	-0.164303093515	-0.00298732897299
910.522465678	813.931071113	2100.45353679	376.0	-1.52105110244	-0.497789769185	-0.082089341884	775.083435551	887.312586541	2068.50456511	406.108543021	-1.62279501452	-0.0295053639003
910.522465678	813.931071113	2100.45353679	376.0	-1.76461324083	-0.238749792766	-0.0393716676724	934.181887637	810.734582339	2063.38865556	318.472185587	-1.24535836437	-0.0226428793521
910.522465678	813.931071113	2100.45353679	376.0	10.1349905843	0.0532100223489	0.00877473983327	1011.70300812	861.916127586	2313.33430497	439.71516927	1.63577598817	0.0297413816031
910.522465678	813.931071113	2100.45353679	376.0	6.9170930288	-0.329936243263	-0.0544090110922	796.680583833	1003.80068152	2245.74386196	445.262596607	0.988021271792	0.0179640231235
910.522465678	813.931071113	2100.45353679	376.0	12.3248795392	0.314658136311	0.0518895343521	1050.26457612	1015.08254437	2359.33190498	293.984784494	5.72401651853	0.10407302761
910.522465678	813.931071113	2100.45353679	376.0	-20.797574812	-0.745834714708	-0.12299385137	739.360062925	623.602718942	1663.61014108	300.647359218	-5.13772247819	-0.0934131359671
910.522465678	813.931071113	2100.45353679	376.0	10.523788706	-0.140342081867	-0.0231434831575	873.058620718	993.524578075	2321.50082887	454.917630077	2.19208680247	0.0398561236813
910.522465678	813.931071113	2100.45353679	376.0	16.7009638381	0.423378819452	0.0698184069017	1119.05354335	956.800274505	2451.24952241	375.395704549	5.92541081685	0.107734742124
910.522465678	813.931071113	2100.45353679	376.0	-14.1279883104	-0.761972853068	-0.12565515387	688.956764679	724.048183584	1803.70170665	390.696758386	-3.95288632452	-0.0718706604458
910.522465678	813.931071113	2100.45353679	376.0	-8.01655751658	-0.543324730289	-0.0895984053906	834.542198479	638.294909004	1932.06947091	459.232363422	-3.29984239056	-0.0599971343737
910.522465678	813.931071113	2100.45353679	376.0	2.78596023798	-0.0239267490112	-0.00394570399261	1110.27178054	698.670810627	2158.97133714	350.028745978	-0.461142662982	-0.00838441205422
910.522465678	813.931071113	2100.45353679	376.0	-10.0085021507	-0.536416457861	-0.0884591784072	759.658231588	848.035004783	1890.22959939	282.536363015	-2.528213425	-0.0459675168183
910.522465678	813.931071113	2100.45353679	376.0	16.9380123053	0.382675868168	0.0631061787876	1097.00533845	968.634816951	2456.22861532	390.588459921	5.81951000794	0.105809272872
910.522465678	813.931071113	2100.45353679	376.0	-2.20816319355	-0.280716251884	-0.0462922578965	1105.5629175	630.364630274	2054.07209489	318.144547118	-1.78805807464	-0.0325101468117
910.522465678	813.931071113	2100.45353679	376.0	-14.1514437161	-0.675894585718	-0.111460188938	696.100075096	824.815642687	1803.20903675	282.293318966	-3.19994938622	-0.0581808979313
910.522465678	813.931071113	2100.45353679	376.0	-7.72524851123	-0.478193817151	-0.0788578194511	804.047617786	801.87271863	1938.18828121	332.267944795	-2.36228630398	-0.0429506600723
910.522465678	813.931071113	2100.45353679	376.0	3.90003216454	-0.271099407368	-0.0447063666504	955.380632324	764.451390136	2182.37190033	462.539877867	-1.22500044738	-0.022272735407
910.522465678	813.931071113	2100.45353679	376.0	-13.542408794	-0.601464363571	-0.0991860757868	799.468352074	644.176372611	1816.00153231	372.356807625	-3.85391848516	-0.0700712451848
910.522465678	813.931071113	2100.45353679	376.0	-9.10512587976	-0.643721745536	-0.106154641414	697.016689649	906.562726425	1909.20459822	305.625182146	-2.3630076164	-0.0429637748437
910.522465678	813.931071113	2100.45353679	376.0	-0.456208193003	-0.28824451871	-0.0475337267002	1090.86555155	619.472489611	2090.87109567	380.533054505	-1.70529965478	-0.0310054482687
910.522465678	813.931071113	2100.45353679	376.0	1.32002823469	-0.28377983659	-0.0467974664562	1133.43774215	631.356192222	2128.18011653	363.386182165	-1.34745577108	-0.0244991958378
910.522465678	813.931071113	2100.45353679	376.0	10.3355822389	0.267611955233	0.0441312591083	1070.60411473	905.417241421	2317.54763948	341.526283325	3.56229668235	0.0647690305882
910.522465678	813.931071113	2100.45353679	376.0	2.42954654987	-0.0395207010842	-0.00651726600993	941.921770333	919.076489126	2151.48503323	290.486773767	1.18065020477	0.0214663673594
910.522465678	813.931071113	2100.45353679	376.0	10.3767390502	0.289632749842	0.0477626566362	1048.06638724	985.259657663	2318.41211917	285.086074266	4.89286155608	0.0889611192015
910.522465678	813.931071113	2100.45353679	376.0	-2.73702928371	-0.291132277939	-0.0480099402934	866.043591922	882.968990912	2042.9635084	293.950925564	-1.00291108098	-0.0182347469269
910.522465678	813.931071113	2100.45353679	376.0	-4.18766591928	-0.400229359002	-0.0660008837405	920.030380898	643.167796335	2012.49355988	449.295382648	-2.49650913706	-0.0453910752193
910.522465678	813.931071113	2100.45353679	376.0	-8.43274842936	-0.548517342207	-0.0904547068284	747.385317134	881.320375406	1923.32757416	294.621881617	-2.28553208863	-0.0415551288843
910.522465678	813.931071113	2100.45353679	376.0	0.732318473478	-0.577262191581	-0.0951949524375	728.597590445	921.25523484	2115.83554607	465.982720782	-1.49152060452	-0.0271185564458
910.522465678	813.931071113	2100.45353679	376.0	2.7539746544	-0.152735420018	-0.0251872394488	980.70469327	796.240745525	2158.29949482	381.354056027	-0.564489016909	-0.0102634366711
910.522465678	813.931071113	2100.45353679	376.0	0.131606318704	-0.27255412288	-0.0449462603695	1031.28378255	632.911721299	2103.21786637	439.022362514	-1.77836820031	-0.0323339672784
910.522465678	813.931071113	2100.45353679	376.0	2.41865827662	-0.00685164185967	-0.00112988816947	1021.861416	808.279414561	2151.2563301	321.115499546	0.218428035891	0.00397141883438
910.522465678	813.931071113	2100.45353679	376.0	15.8147906408	0.452621292124	0.0746407144004	1129.27942244	964.935371871	2432.63586614	338.421071828	6.2214282571	0.113116877402
910.522465678	813.931071113	2100.45353679	376.0	-7.18911440356	-0.719691121345	-0.118682572781	683.930627635	803.177439452	1949.44952904	462.341461951	-2.86042404523	-0.0520077099132
910.522465678	813.931071113	2100.45353679	376.0	-9.48893331458	-0.531639617442	-0.087671440871	765.775178028	834.124527136	1901.14290138	301.243196217	-2.50352132979	-0.0455185696326
910.522465678	813.931071113	2100.45353679	376.0	-5.11473813885	-0.641839066242	-0.105844173193	714.957549284	823.697604458	1993.02083866	454.365684915	-2.42183616671	-0.0440333848493
910.522465678	813.931071113	2100.45353679	376.0	-9.82410209662	-0.4376854319	-0.0721776767645	889.146924175	650.616870296	1894.10283684	354.339042374	-2.98598946854	-0.0542907176099
910.522465678	813.931071113	2100.45353679	376.0	-0.742397063909	-0.11176243617	-0.0184304808988	978.661189219	814.014676097	2084.85983141	292.18396609	-0.551452060952	-0.0100264011082
910.522465678	813.931071113	2100.45353679	376.0	12.8366749067	0.273704170125	0.0451359119599	1118.75768599	817.924190629	2370.08192887	433.400052252	2.65672542692	0.0483040986714
910.522465678	813.931071113	2100.45353679	376.0	0.536609722982	-0.231511983966	-0.0381780976197	996.176107657	737.091783168	2111.7247747	378.456883872	-1.39063014864	-0.0252841845208
910.522465678	813.931071113	2100.45353679	376.0	7.43817446615	0.255821371132	0.0421869015719	1079.24025288	873.530470515	2256.68893544	303.918212044	2.81615289619	0.0512027799308
910.522465678	813.931071113	2100.45353679	376.0	1.22308817731	-0.0423405756774	-0.00698228490722	1131.01295475	674.161746957	2126.14393567	320.969233966	-0.716640980715	-0.013029836013
910.522465678	813.931071113	2100.45353679	376.0	0.287201419619	-0.634678684325	-0.104663371426	697.924537017	943.161809948	2106.48606917	465.399722202	-1.52063002937	-0.0276478187158
910.522465678	813.931071113	2100.45353679	376.0	3.04406172465	-0.210958052552	-0.0347885970568	1066.49964476	674.165910748	2164.39263895	423.727083439	-1.28714118733	-0.0234025670423
910.522465678	813.931071113	2100.45353679	376.0	2.1940593837	-0.0544154546197	-0.00897352483834	998.081268136	818.574349159	2146.53873472	329.88311742	0.0459393268962	0.000835260489022
910.522465678	813.931071113	2100.45353679	376.0	-10.8874689965	-0.6528399598	-0.107658304716	720.492489606	778.633473069	1871.76730919	372.641346512	-3.07076910032	-0.0558321654604
910.522465678	813.931071113	2100.45353679	376.0	7.92295985839	0.125257920987	0.0206559896086	1025.62270079	883.027219213	2266.87162735	358.221707348	2.17708700837	0.0395834001523
910.522465678	813.931071113	2100.45353679	376.0	14.633868904	0.0470879998003	0.00776517147102	940.597199099	1010.68843838	2407.83115375	456.545516276	3.92860073349	0.0714291042453
910.522465678	813.931071113	2100.45353679	376.0	-4.21148509762	-0.596131842925	-0.0983067023293	727.955240318	867.140146714	2011.99324911	416.897862075	-2.0517526011	-0.0373045927473
910.522465678	813.931071113	2100.45353679	376.0	10.788009911	0.262678697841	0.0433177272165	1127.50852682	795.785083412	2327.05067252	403.757062282	2.22006272498	0.0403647768177
910.522465678	813.931071113	2100.45353679	376.0	-2.47848181884	-0.270890581258	-0.044671929627	1100.4166846	632.914721337	2048.39417777	315.06277183	-1.81049804628	-0.0329181462961
910.522465678	813.931071113	2100.45353679	376.0	-16.6496447511	-0.739463279084	-0.121943152883	748.895743766	615.914607566	1750.73548475	385.925133421	-4.80193934477	-0.0873079880867
910.522465678	813.931071113	2100.45353679	376.0	2.77625750135	-0.164290014187	-0.0270926804398	919.238596853	879.113363912	2158.76753567	360.415574903	0.0837035625877	0.00152188295614
910.522465678	813.931071113	2100.45353679	376.0	-2.21860607078	-0.345832658772	-0.0570304516445	941.276828489	676.14820991	2053.85274711	436.427708711	-2.07252846793	-0.0376823357805
910.522465678	813.931071113	2100.45353679	376.0	4.81602014878	-0.0763537009272	-0.0125913095197	904.658089673	972.193081448	2201.61180234	324.760631217	1.88667993937	0.034303271625
910.522465678	813.931071113	2100.45353679	376.0	-3.35397779482	-0.39577560043	-0.0652664248731	841.912891755	845.366250502	2030.00479158	342.72564932	-1.74094670207	-0.0316535764012
910.522465678	813.931071113	2100.45353679	376.0	-0.841397078586	-0.218676976442	-0.0360615066692	1006.83962332	730.604859648	2082.7803821	345.335899132	-1.47514745483	-0.0268208628152
910.522465678	813.931071113	2100.45353679	376.0	-12.2835693903	-0.779605223475	-0.128562866668	683.131265425	720.491496951	1842.44286909	438.820106711	-3.91811554434	-0.0712384644426
910.522465678	813.931071113	2100.45353679	376.0	-10.1819075995	-0.478886807228	-0.0789720988173	842.643589996	693.910342349	1886.58729851	350.033366161	-2.96915877267	-0.0539847049577
910.522465678	813.931071113	2100.45353679	376.0	1.93290975223	-0.584365071135	-0.0963662716252	705.535207002	993.788984544	2141.05340804	441.729216498	-0.800044624545	-0.0145462659008
910.522465678	813.931071113	2100.45353679	376.0	-7.14378882791	-0.408312579043	-0.0673338685756	842.184400427	809.525789354	1950.40157169	298.691381913	-2.20015736275	-0.040002861141
910.522465678	813.931071113	2100.45353679	376.0	7.90961361979	0.0469917681252	0.00774930213147	982.017318551	910.415669591	2266.59129581	374.158307672	2.04099473124	0.0371089951135
910.522465678	813.931071113	2100.45353679	376.0	-5.82818538436	-0.339779555417	-0.0560322485846	912.309036842	739.818558082	1978.03521075	325.90761583	-2.14580124997	-0.0390145681812
910.522465678	813.931071113	2100.45353679	376.0	13.8235433806	0.313166420549	0.0516435390088	1112.81783242	857.229802778	2390.81064264	420.763007439	3.45827099423	0.0628776544406
910.522465678	813.931071113	2100.45353679	376.0	-4.36309146291	-0.266602280009	-0.0439647559381	1044.14357732	625.320864928	2008.80882784	339.344385593	-2.08899506044	-0.0379817283716
910.522465678	813.931071113	2100.45353679	376.0	-15.9040237209	-0.815216110812	-0.134435374474	688.069014659	672.498350147	1766.39690805	405.829543247	-4.64632498311	-0.0844786360565
910.522465678	813.931071113	2100.45353679	376.0	7.7286537922	0.186170364157	0.0307009175721	1103.50347698	789.951457215	2262.79031872	369.335384517	1.51036670505	0.0274612128191
910.522465678	813.931071113	2100.45353679	376.0	4.91305640091	0.12965638318	0.0213813296801	1044.17673503	849.179629193	2203.65000373	310.293639509	1.55773688889	0.0283224888889
910.522465678	813.931071113	2100.45353679	376.0	-13.4057809016	-0.604836242504	-0.0997421244235	789.979307975	659.565453464	1818.87133771	369.326576271	-3.77294278156	-0.0685989596647
910.522465678	813.931071113	2100.45353679	376.0	-3.21865243175	-0.391361762953	-0.0645385492996	876.211541891	748.026730957	2032.84723795	408.608965103	-2.02469045371	-0.0368125537039
910.522465678	813.931071113	2100.45353679	376.0	-0.831384969875	-0.253454390186	-0.0417965683024	1037.78854949	649.031816204	2082.99068179	396.170316089	-1.7407347347	-0.0316497224492
910.522465678	813.931071113	2100.45353679	376.0	-2.18909028147	-0.22085126468	-0.0364200634367	939.888223165	811.638723323	2054.47271255	302.945766062	-1.20447187279	-0.0218994885962
910.522465678	813.931071113	2100.45353679	376.0	-2.10186932126	-0.41299399189	-0.0681058693751	808.353936795	903.356987401	2056.30474829	344.593824097	-1.29728277614	-0.0235869595662
910.522465678	813.931071113	2100.45353679	376.0	-16.975722315	-0.622462200224	-0.10264877972	801.44007144	617.384671437	1743.88637703	325.061634153	-4.36198708292	-0.0793088560531
910.522465678	813.931071113	2100.45353679	376.0	-3.99670134711	-0.529115513215	-0.0872551967702	765.685359891	849.569997594	2016.50468199	401.249324506	-1.98623220086	-0.0361133127429
910.522465678	813.931071113	2100.45353679	376.0	5.02875965619	-0.233800919386	-0.0385555605847	887.079528175	891.071054529	2206.08029685	427.929714142	-0.0169416178545	-0.000308029415537
910.522465678	813.931071113	2100.45353679	376.0	7.78997762791	-0.0208601246257	-0.00343999416651	1016.11793254	813.824284108	2264.07839739	434.136180747	0.590862385506	0.0107429524637
910.522465678	813.931071113	2100.45353679	376.0	6.7041708476	0.117527289438	0.0193811493136	1022.22094585	882.67314441	2241.27153047	336.377440214	2.02952746259	0.0369004993198
910.522465678	813.931071113	2100.45353679	376.0	-4.58947958973	-0.435072739825	-0.0717468238498	832.005950901	795.982335686	2004.05365043	376.065363841	-2.04992155303	-0.0372713009642
910.522465678	813.931071113	2100.45353679	376.0	-18.2782093444	-0.800052496672	-0.131934778475	721.100803835	618.719389089	1716.52824215	376.70804923	-5.1603876342	-0.0938252297127
910.522465678	813.931071113	2100.45353679	376.0	-0.265857129923	-0.390116506832	-0.0643331970369	864.031532985	786.004090679	2094.8693313	444.833707639	-1.70264874207	-0.0309572498557
910.522465678	813.931071113	2100.45353679	376.0	6.67786303071	-0.288482510997	-0.0475729734494	826.695143448	969.203453894	2240.718947	444.82034966	0.721631263667	0.0131205684303
910.522465678	813.931071113	2100.45353679	376.0	12.8535566784	0.396193873375	0.0653354012821	1121.18799409	913.902184517	2370.43652265	335.346344037	4.77181808982	0.0867603289058
910.522465678	813.931071113	2100.45353679	376.0	-0.618772785788	-0.20130430304	-0.0331966198944	898.897719439	886.400727066	2087.45650193	302.158055422	-0.329719330815	-0.00599489692391
910.522465678	813.931071113	2100.45353679	376.0	-0.720271112198	-0.20974387971	-0.0345883706646	986.61820658	759.200574664	2085.32457674	339.505795496	-1.31472029633	-0.0239040053877
910.522465678	813.931071113	2100.45353679	376.0	0.473067642614	-0.425228258643	-0.0701233935757	821.1449671	863.376289009	2110.39010282	425.868846713	-1.45149489555	-0.0263908162828
910.522465678	813.931071113	2100.45353679	376.0	-1.77911504996	-0.199118020858	-0.0328360852338	939.341669208	824.083808353	2063.0840518	299.658574239	-0.979816109331	-0.0178148383515
910.522465678	813.931071113	2100.45353679	376.0	8.28123825029	-0.0745239776745	-0.0122895741548	957.970132388	872.827090528	2274.39709851	443.599875593	0.888652351788	0.0161573154871
910.522465678	813.931071113	2100.45353679	376.0	4.68109166022	-0.205345870826	-0.0338631053473	856.044304981	972.339087959	2198.77769213	370.394299189	1.122275356	0.0204050064728
910.522465678	813.931071113	2100.45353679	376.0	-12.0851420296	-0.587971816459	-0.0969610515268	747.660436508	790.26486159	1846.6107436	308.685445507	-2.98841794569	-0.0543348717398
910.522465678	813.931071113	2100.45353679	376.0	5.87897076281	-0.131883247745	-0.0217485566862	958.560386044	838.555755216	2223.93858611	426.822444846	0.0831260571387	0.00151138285707
910.522465678	813.931071113	2100.45353679	376.0	19.768725284	0.399242051393	0.0658380691611	1102.44305317	976.45232078	2515.6864262	436.791052247	6.24948251332	0.113626954788
910.522465678	813.931071113	2100.45353679	376.0	-3.78937791843	-0.457314807768	-0.0754147110435	779.051902696	926.107036578	2020.85941428	315.700475007	-1.41602324104	-0.0257458771098
910.522465678	813.931071113	2100.45353679	376.0	3.55908542548	-0.4071533362	-0.0671427005606	762.605966844	1016.55510442	2175.21047249	396.049401227	0.534047857401	0.00970996104366
910.522465678	813.931071113	2100.45353679	376.0	1.24906728755	-0.245862620991	-0.0405446274721	981.532801571	746.601157374	2126.68961481	398.555655864	-1.36042231045	-0.0247349510991
910.522465678	813.931071113	2100.45353679	376.0	-11.8290920818	-0.555333261401	-0.0915787040569	764.16980866	789.970241471	1851.98895379	297.848903657	-2.91404123989	-0.0529825679979
910.522465678	813.931071113	2100.45353679	376.0	-15.0774515434	-0.589603246549	-0.0972300868319	801.456669951	649.962928064	1783.75867259	332.339074575	-3.91178868983	-0.0711234307242
910.522465678	813.931071113	2100.45353679	376.0	4.01928749975	-0.285255883626	-0.0470408779067	857.85384677	907.848388717	2184.87680323	419.174567746	-0.179714273877	-0.0032675322523
910.522465678	813.931071113	2100.45353679	376.0	-1.74011763205	-0.449079840028	-0.0740567018516	806.192994899	866.817953683	2063.90317444	390.892225862	-1.62926772462	-0.0296230495385
910.522465678	813.931071113	2100.45353679	376.0	15.6361952835	0.332737962373	0.0548710360114	1116.97633452	865.345753815	2428.88455364	446.56246531	3.80718370969	0.0692215219943
910.522465678	813.931071113	2100.45353679	376.0	6.1232918642	-0.0874711183628	-0.0144246567221	968.936926809	847.20661358	2229.07043732	412.926896932	0.422612661616	0.00768386657483
910.522465678	813.931071113	2100.45353679	376.0	14.5024700061	0.306693706981	0.0505761390141	1060.20304372	977.174740705	2405.07118096	367.693396535	5.22417821753	0.0949850585005
910.522465678	813.931071113	2100.45353679	376.0	-7.68271309801	-0.558468465533	-0.0920957232079	750.127806935	846.294715757	1939.0817178	342.659195111	-2.32822009303	-0.0423312744188
910.522465678	813.931071113	2100.45353679	376.0	-7.14572092216	-0.454582239582	-0.0749640896409	820.610463323	792.161624208	1950.36098895	337.588901422	-2.30454953311	-0.041900900602
910.522465678	813.931071113	2100.45353679	376.0	2.47245340031	-0.271046692426	-0.0446976735531	1080.13437152	626.559474902	2152.38627168	445.692425257	-1.51290974832	-0.0275074499695
910.522465678	813.931071113	2100.45353679	376.0	-1.27742316754	-0.23569286799	-0.0388675573861	867.321344529	919.021055226	2073.62185669	287.279456934	-0.221882199464	-0.00403422180844
910.522465678	813.931071113	2100.45353679	376.0	5.48079327317	-0.246281019545	-0.0406136245951	843.794945656	965.990038766	2215.57505294	405.790068519	0.85135802471	0.0154792368129
910.522465678	813.931071113	2100.45353679	376.0	-19.5687216228	-0.878114523988	-0.144807804088	693.094178267	612.226843785	1689.42163136	384.100609307	-5.64861219964	-0.102702039994
910.522465678	813.931071113	2100.45353679	376.0	0.966764813388	-0.0517296433097	-0.00853061400226	1127.20761338	674.708302427	2120.75998251	318.844066703	-0.778077268457	-0.0141468594265
910.522465678	813.931071113	2100.45353679	376.0	-0.662505748574	-0.433585662133	-0.0715015933597	780.727980348	945.945993917	2086.53791136	359.863937099	-0.836455769868	-0.0152082867249
910.522465678	813.931071113	2100.45353679	376.0	-3.88055498623	-0.241444223975	-0.039815999996	949.905675969	784.740333016	2018.94428234	284.29827335	-1.62855657885	-0.0296101196154
910.522465678	813.931071113	2100.45353679	376.0	-8.33656238538	-0.411985731605	-0.0679395995392	887.647605682	686.610376398	1925.34791732	351.08993524	-2.66708182764	-0.0484923968663
910.522465678	813.931071113	2100.45353679	376.0	-9.80038463178	-0.692455437688	-0.114191200147	686.523704418	842.875455545	1894.60101117	365.201851211	-2.73974695479	-0.0498135809961
910.522465678	813.931071113	2100.45353679	376.0	-6.47690930828	-0.260462885438	-0.0429523227966	1011.07099989	666.057182537	1964.40906615	287.280883723	-2.23591250647	-0.0406529546631
910.522465678	813.931071113	2100.45353679	376.0	-13.1573088649	-0.687910741859	-0.113441745029	695.406282543	808.136421191	1824.09037739	320.547673658	-3.18608272941	-0.0579287768983
910.522465678	813.931071113	2100.45353679	376.0	-14.2683043637	-0.772147055057	-0.127332957628	683.27655256	727.579229451	1800.75443314	389.898651132	-3.970507445	-0.0721910444545
910.522465678	813.931071113	2100.45353679	376.0	0.138025586153	-0.600128656125	-0.0989658074085	717.133796275	922.829985799	2103.3527001	463.388918024	-1.55801509191	-0.0283275471257
910.522465678	813.931071113	2100.45353679	376.0	-10.0437154412	-0.695179173373	-0.114640365002	720.953518881	719.608058618	1889.48996058	448.928383082	-3.49979176638	-0.0636325775706
910.522465678	813.931071113	2100.45353679	376.0	-11.7411883255	-0.665355739594	-0.109722252572	703.975376517	817.099391457	1853.83533135	332.760563372	-2.97438531162	-0.0540797329385
910.522465678	813.931071113	2100.45353679	376.0	17.2528402669	0.369465222538	0.0609276422392	1107.50656994	923.486431562	2462.84143037	431.848428876	5.01570301509	0.0911946002744
910.522465678	813.931071113	2100.45353679	376.0	-14.8454435195	-0.729525635044	-0.120304359341	683.420426762	782.070757245	1788.63189333	323.140709328	-3.557681639	-0.0646851207091
910.522465678	813.931071113	2100.45353679	376.0	-3.05929843679	-0.347800457219	-0.0573549566654	926.851302075	700.666746264	2036.19439457	408.676346235	-2.05456737612	-0.037355770475
910.522465678	813.931071113	2100.45353679	376.0	2.52404048779	0.120715788899	0.0199069572722	1094.84094112	765.819845858	2153.46983449	292.809047512	0.510401282085	0.00928002331063
910.522465678	813.931071113	2100.45353679	376.0	0.845224740646	-0.0608060216251	-0.0100273782363	970.379941065	854.164431043	2118.20708975	293.662717642	0.202505516225	0.00368191847681
910.522465678	813.931071113	2100.45353679	376.0	8.03283079332	-0.0310653795388	-0.00512291878938	949.36692601	916.970849193	2269.17941529	402.841640091	1.6555811118	0.0301014747599
910.522465678	813.931071113	2100.45353679	376.0	-0.646746621478	-0.581548610282	-0.0959018156798	716.5249211	963.656359568	2086.86892451	406.687643838	-1.29643626799	-0.0235715685089
910.522465678	813.931071113	2100.45353679	376.0	-10.8509269577	-0.695727541663	-0.114730795129	713.244757228	739.639535105	1872.53485773	419.6505654	-3.41854652016	-0.0621553912756
910.522465678	813.931071113	2100.45353679	376.0	12.7619691169	-0.00551662646436	-0.000909733915627	923.192379939	1000.31101463	2368.51276847	445.009373907	3.30047513548	0.0600086388269
910.522465678	813.931071113	2100.45353679	376.0	-0.155068653994	-0.429409517988	-0.0708129152354	776.058516156	960.35706115	2097.19639176	360.780814458	-0.60727125966	-0.0110412956302
910.522465678	813.931071113	2100.45353679	376.0	-1.52167817654	-0.360944311468	-0.0595224788041	804.494555886	952.165444426	2068.49139371	311.8313934	-0.482256112191	-0.00876829294892
910.522465678	813.931071113	2100.45353679	376.0	-0.733459583893	-0.509703931792	-0.0840540784618	773.627046738	863.317163744	2085.04755902	448.103348537	-1.68967819649	-0.0307214217543
910.522465678	813.931071113	2100.45353679	376.0	-2.53574230627	-0.428713455205	-0.0706981291565	863.672702869	720.568767964	2047.19144783	462.949977002	-2.19606453619	-0.0399284461126
910.522465678	813.931071113	2100.45353679	376.0	6.80928200545	-0.0608340568444	-0.0100320014585	984.540490758	838.509791201	2243.4793415	420.429059546	0.531778872083	0.00966870676515
910.522465678	813.931071113	2100.45353679	376.0	0.705119193805	-0.445928905545	-0.0735370886453	809.490632415	862.388049031	2115.26423784	443.38555639	-1.48302499275	-0.0269640907773
910.522465678	813.931071113	2100.45353679	376.0	4.56222026239	-0.185817063205	-0.0306426555418	889.738652721	918.254250798	2196.28085365	388.287950129	0.528842001355	0.00961530911555
910.522465678	813.931071113	2100.45353679	376.0	6.97471932934	-0.220895942598	-0.0364274311672	853.741190148	965.856408603	2246.95427563	427.356676875	1.09140994656	0.0198438172101
910.522465678	813.931071113	2100.45353679	376.0	-6.89332777178	-0.515640272377	-0.0850330264473	852.002341706	634.827996872	1955.66238981	468.832051228	-3.14228176968	-0.0571323958124
910.522465678	813.931071113	2100.45353679	376.0	9.62291132871	0.184885343018	0.0304890077537	994.059798999	1013.98515205	2302.57831814	294.53336709	4.57104871863	0.0831099767023
910.522465678	813.931071113	2100.45353679	376.0	4.87606085827	0.0784105697734	0.012930502931	1028.15309997	845.701292047	2202.87292954	329.01853753	1.23361384611	0.0224293426565
910.522465678	813.931071113	2100.45353679	376.0	-5.46444583285	-0.360720574147	-0.059485582808	947.903167214	642.692420357	1985.67539103	395.079803457	-2.43659530833	-0.0443017328788
910.522465678	813.931071113	2100.45353679	376.0	5.99120948348	0.14612430046	0.0240970152473	1058.65391117	836.293980668	2226.29610828	331.348216442	1.60901543441	0.0292548260802
910.522465678	813.931071113	2100.45353679	376.0	7.78345649823	0.208743234834	0.0344233566679	1053.13971827	890.480237546	2263.94142409	320.321468281	2.7727653944	0.0504139162619
910.522465678	813.931071113	2100.45353679	376.0	-8.04277426355	-0.649599675078	-0.107123956972	693.082434253	917.140310044	1931.51880032	321.296056019	-2.23330387424	-0.0406055249862
910.522465678	813.931071113	2100.45353679	376.0	2.65822929346	0.0926408912176	0.0152771918235	1135.7450247	706.787800812	2156.288408	313.755582487	0.0376138256901	0.000683887739821
910.522465678	813.931071113	2100.45353679	376.0	-0.322702490377	-0.398595965879	-0.0657315247161	858.309269263	786.995155483	2093.67532092	448.370896173	-1.72309697963	-0.0313290359932
910.522465678	813.931071113	2100.45353679	376.0	-0.250633373166	-0.212688507977	-0.0350739623972	980.29944817	765.923259487	2095.18909924	348.966391583	-1.25444158341	-0.0228080287892
910.522465678	813.931071113	2100.45353679	376.0	4.12495306558	-0.0286704987901	-0.00472798462897	928.863409299	957.138134548	2187.09625935	301.094715501	1.89583450723	0.0344697183132
910.522465678	813.931071113	2100.45353679	376.0	10.3644208873	0.0242332842988	0.00399625400705	985.063889503	889.888948531	2318.15338189	443.200543852	1.79969914936	0.0327218027156
910.522465678	813.931071113	2100.45353679	376.0	-6.25844876081	-0.509229708131	-0.0839758753514	770.689082981	871.31393936	1968.99772845	326.994706105	-2.06061752154	-0.0374657731189
910.522465678	813.931071113	2100.45353679	376.0	4.48277201976	-0.38162041246	-0.0629321260654	778.649665756	999.756563114	2194.61208023	416.205851356	0.48876047683	0.00888655412418
910.522465678	813.931071113	2100.45353679	376.0	1.77978800496	0.0640149933159	0.0105565622223	1116.25278701	718.084599594	2137.83715689	303.499770282	-0.114511725017	-0.00208203136395
910.522465678	813.931071113	2100.45353679	376.0	4.71833257081	-0.502373389478	-0.0828452159429	732.537875506	1003.70836856	2199.55992015	463.313676086	-0.0991324423259	-0.00180240804229
910.522465678	813.931071113	2100.45353679	376.0	-17.5512702362	-0.734283174219	-0.121088913954	688.09292104	755.295418685	1731.79726036	288.408920638	-3.98366097513	-0.0724301995478
910.522465678	813.931071113	2100.45353679	376.0	10.2944208478	0.138542264258	0.0228466794621	979.299524705	1002.85857667	2316.68306358	334.524962207	4.14438000797	0.0753523637813
910.522465678	813.931071113	2100.45353679	376.0	2.56226555951	-0.221556986337	-0.0365364423379	865.796203689	937.079315761	2154.27273436	351.397214907	0.410263479747	0.0074593359954
910.522465678	813.931071113	2100.45353679	376.0	-3.08573685697	-0.386697866143	-0.0637694370289	861.207817749	798.839134906	2035.63906784	375.592115188	-1.8374701773	-0.0334085486782
910.522465678	813.931071113	2100.45353679	376.0	14.0207201503	0.160900776307	0.0265337691799	1037.07692015	890.426219295	2394.95224907	467.449109628	2.88396642357	0.0524357531559
910.522465678	813.931071113	2100.45353679	376.0	1.92784373345	-0.276529863889	-0.045601890483	1115.04753483	637.169895489	2140.94699867	388.729568353	-1.38732811598	-0.0252241475633
910.522465678	813.931071113	2100.45353679	376.0	1.36021175661	-0.297566135893	-0.0490709327001	917.471654428	801.398298889	2129.02415274	410.154199424	-1.30570474939	-0.0237400863525
910.522465678	813.931071113	2100.45353679	376.0	-0.722608574	-0.267991654241	-0.0441938743801	1048.06219823	626.565901815	2085.27547944	410.647379396	-1.80443505352	-0.0328079100639
910.522465678	813.931071113	2100.45353679	376.0	4.66381852069	-0.166731896	-0.0274953654353	899.898875155	912.658677482	2198.41487786	385.857325221	0.577937408431	0.0105079528806
910.522465678	813.931071113	2100.45353679	376.0	-11.8235263501	-0.741019598322	-0.122199801834	724.523120572	663.114599889	1852.1058594	464.468138935	-4.17036782863	-0.0758248696115
910.522465678	813.931071113	2100.45353679	376.0	11.3034384699	0.26175605097	0.0431655756877	1082.12121811	877.040855578	2337.87700991	378.714936224	3.211204756	0.0583855410181
910.522465678	813.931071113	2100.45353679	376.0	9.46205830717	0.148460838146	0.0244823281903	1008.91306904	937.275940347	2299.19967516	353.010665768	3.15926198145	0.0574411269354
910.522465678	813.931071113	2100.45353679	376.0	6.62764047344	-0.172489719078	-0.0284448745181	910.198694288	891.510500747	2239.66404552	437.954850486	0.42880113729	0.00779638431437
910.522465678	813.931071113	2100.45353679	376.0	-6.97078086657	-0.470968145235	-0.0776662508634	843.080969155	706.570401298	1954.03552354	404.384153084	-2.65369428091	-0.0482489869256
910.522465678	813.931071113	2100.45353679	376.0	4.70616066577	-0.230739798688	-0.0380507583589	958.310912468	787.122531541	2199.30425494	453.870810933	-0.88113998096	-0.0160207269265
910.522465678	813.931071113	2100.45353679	376.0	-4.75566597047	-0.373087922166	-0.0615250531277	865.432591962	809.45659842	2000.56298272	325.673792334	-1.92772991637	-0.0350496348431
910.522465678	813.931071113	2100.45353679	376.0	-12.849118165	-0.803538961687	-0.132509723233	691.911197847	675.328582718	1830.56377985	463.323999282	-4.39098983469	-0.0798361788125
910.522465678	813.931071113	2100.45353679	376.0	-1.05043334297	-0.461643632804	-0.0761285674149	798.214507911	871.645533181	2078.38967249	408.529631395	-1.58676177505	-0.0288502140919
910.522465678	813.931071113	2100.45353679	376.0	19.4601603237	0.474845277577	0.0783056196533	1132.00032058	994.110170669	2509.20516257	383.094671321	7.14617268473	0.12993041245
910.522465678	813.931071113	2100.45353679	376.0	-10.7940902248	-0.660218576303	-0.108875095037	695.75838107	867.243107385	1873.7286869	310.727198444	-2.67345020007	-0.0486081854558
910.522465678	813.931071113	2100.45353679	376.0	5.20347008308	0.182687978776	0.0301266455765	1052.02514242	869.57446309	2209.75000819	288.150402673	2.11603781662	0.0384734148477
910.522465678	813.931071113	2100.45353679	376.0	5.43489638458	-0.184736407887	-0.0304644472109	857.547899916	987.405597285	2214.61101012	369.65751292	1.5102835783	0.0274597014236
910.522465678	813.931071113	2100.45353679	376.0	19.0456332463	0.406551800332	0.0670435026933	1094.41765139	1013.86447277	2500.49821392	392.216089761	6.90823692238	0.12560430768
910.522465678	813.931071113	2100.45353679	376.0	-4.70714463447	-0.389357900319	-0.0642080970182	874.950537634	753.000372309	2001.58215083	373.631240891	-2.1085805327	-0.0383378278673
910.522465678	813.931071113	2100.45353679	376.0	-14.7751213091	-0.589557995792	-0.0972226246359	778.88987025	697.355938515	1790.10897869	313.863169925	-3.65618055994	-0.0664760101806
910.522465678	813.931071113	2100.45353679	376.0	-8.56822635032	-0.497589299864	-0.082056282959	779.973057281	851.361159597	1920.48192338	289.147706498	-2.33260280737	-0.0424109601341
910.522465678	813.931071113	2100.45353679	376.0	14.893777738	0.231047595204	0.0381015163595	1035.1997517	958.571655398	2413.29041805	419.519010956	4.40527601573	0.0800959275587
910.522465678	813.931071113	2100.45353679	376.0	4.61484128972	-0.067547063918	-0.011139027691	892.044066121	1011.09628015	2197.38613388	294.245787606	2.48520480937	0.0451855419885
910.522465678	813.931071113	2100.45353679	376.0	-5.69716655043	-0.615605831353	-0.101518112031	723.489244006	841.429242684	1980.78720049	415.868713796	-2.3051449384	-0.0419117261527
910.522465678	813.931071113	2100.45353679	376.0	14.7758205643	0.415743546958	0.0685592920446	1115.51889471	955.023540705	2410.81278242	340.27034701	5.69984116445	0.103633475717
910.522465678	813.931071113	2100.45353679	376.0	1.77641390604	-0.00238708125604	-0.000393647964387	1106.28055385	708.116710447	2137.76628551	323.36902121	-0.430659977043	-0.00783018140078
910.522465678	813.931071113	2100.45353679	376.0	-1.31330319541	-0.481319065823	-0.0793731968705	789.734376519	860.009698402	2072.86821337	423.124138454	-1.68204653986	-0.0305826643611
910.522465678	813.931071113	2100.45353679	376.0	-0.622777496088	-0.2950454469	-0.0486552517975	975.958213006	686.157930471	2087.37238485	425.256241372	-1.78127507676	-0.0323868195775
910.522465678	813.931071113	2100.45353679	376.0	1.12872159228	-0.279531232975	-0.0460968392109	952.573216989	757.399935166	2124.1618094	414.188657241	-1.43915060549	-0.0261663746453
910.522465678	813.931071113	2100.45353679	376.0	9.89068103395	0.208432159088	0.0343720578972	1059.7362345	879.539637116	2308.20269638	368.926824769	2.79766411065	0.0508666201936
910.522465678	813.931071113	2100.45353679	376.0	9.56847986071	0.11677996567	0.0192579099059	991.464885893	948.89081272	2301.43501044	361.07931183	3.12747258217	0.0568631378577
910.522465678	813.931071113	2100.45353679	376.0	12.2104940451	0.33074608532	0.054542560244	1128.35852773	839.09050155	2356.92929082	389.480261536	3.24052525063	0.0589186409206
910.522465678	813.931071113	2100.45353679	376.0	5.07537998271	-0.244364393395	-0.0402975582776	923.410081406	827.62442461	2207.05953514	456.025029128	-0.65349741722	-0.0118817712222
910.522465678	813.931071113	2100.45353679	376.0	-2.77261996844	-0.591611225358	-0.097561217902	734.48576047	846.841094938	2042.2159426	460.889087194	-2.05313921378	-0.0373298038869
910.522465678	813.931071113	2100.45353679	376.0	-16.7609866821	-0.692608676535	-0.114216470405	719.613919619	719.945220813	1748.39679923	308.837658793	-3.99766789097	-0.0726848707449
910.522465678	813.931071113	2100.45353679	376.0	9.84479202682	0.113354342807	0.018692998484	965.039617926	1013.74554131	2307.23881911	328.453659875	4.11377867171	0.0747959758493
910.522465678	813.931071113	2100.45353679	376.0	-18.6694702861	-0.713709612773	-0.117696176249	715.165073445	704.549955679	1708.30998787	288.594958742	-4.3343045541	-0.0788055373473
910.522465678	813.931071113	2100.45353679	376.0	-7.65013043844	-0.546645202669	-0.0901459766935	780.057719779	760.308898053	1939.76610143	399.399483595	-2.66629192975	-0.0484780350864
910.522465678	813.931071113	2100.45353679	376.0	1.44271180111	-0.310099408017	-0.0511377651743	807.655087686	990.956967007	2130.75702784	332.14497315	0.54148397083	0.009845163106
910.522465678	813.931071113	2100.45353679	376.0	10.5112099039	0.133976072177	0.0220936794487	1019.19196946	904.09660774	2321.23661698	397.94803978	2.68298243681	0.0487814988511
910.522465678	813.931071113	2100.45353679	376.0	3.30128078283	-0.0535888359278	-0.008837209091	1057.86625056	745.176548126	2169.79540575	366.752607071	-0.35190750841	-0.00639831833472
910.522465678	813.931071113	2100.45353679	376.0	-15.0210603563	-0.780348312549	-0.128685407742	684.715667806	714.24771562	1784.94314327	385.979759847	-4.14615698293	-0.0753846724169
910.522465678	813.931071113	2100.45353679	376.0	8.69739133284	0.0730297343431	0.0120431619959	965.049906409	969.914997128	2283.13820065	348.173297113	3.08640688048	0.056116488736
910.522465678	813.931071113	2100.45353679	376.0	-5.58894018044	-0.504822228019	-0.0832490481561	785.643569824	818.895218139	1983.0604451	378.521657139	-2.17376218016	-0.0395229487302
910.522465678	813.931071113	2100.45353679	376.0	4.70269802103	-0.129952170563	-0.0214301072828	872.471593064	1000.63284455	2199.2315237	326.127086083	1.97053833057	0.0358279696468
910.522465678	813.931071113	2100.45353679	376.0	-2.08139129899	-0.375580995439	-0.0619361799866	917.032714035	681.45600671	2056.73487964	458.246158892	-2.14819162489	-0.0390580295435
910.522465678	813.931071113	2100.45353679	376.0	-5.02965397039	-0.28401385748	-0.0468360582916	994.508307668	665.009652665	1994.80799208	335.290031748	-2.13065379614	-0.0387391599299
910.522465678	813.931071113	2100.45353679	376.0	1.26274567847	-0.465281576246	-0.076728492125	759.435387293	968.83408704	2126.97692306	398.707448722	-0.580871251463	-0.0105612954811
910.522465678	813.931071113	2100.45353679	376.0	0.23994628534	-0.391564494505	-0.0645719812838	801.034859806	937.382233605	2105.49349703	367.076403616	-0.660529122251	-0.0120096204046
910.522465678	813.931071113	2100.45353679	376.0	-9.02488736075	-0.328936832991	-0.0542442006911	975.067844495	630.486047282	1910.88997103	305.336079253	-2.68446338583	-0.0488084251969
910.522465678	813.931071113	2100.45353679	376.0	8.25328002338	0.0769110714914	0.0126832241905	1020.3722522	860.948696112	2273.80984894	392.488900628	1.64946645511	0.0299902991838
910.522465678	813.931071113	2100.45353679	376.0	9.84769682192	0.00717603951847	0.0011833838256	934.550270186	982.523778166	2307.29983298	390.225784627	2.93168089255	0.0533032889555
910.522465678	813.931071113	2100.45353679	376.0	0.0491690868399	-0.14767963498	-0.0243535018106	959.072677104	824.914389913	2101.48631061	317.499243598	-0.555627224224	-0.0101023131677
910.522465678	813.931071113	2100.45353679	376.0	-13.8688571238	-0.609006049659	-0.10042975753	762.399417636	715.1529	1809.14463682	331.592319186	-3.53570835446	-0.0642856064447
910.522465678	813.931071113	2100.45353679	376.0	5.22348635442	0.0885026852485	0.0145947699948	1001.45691305	899.623048409	2210.17044067	309.090479204	1.93582561303	0.0351968293278
910.522465678	813.931071113	2100.45353679	376.0	-4.98803181969	-0.570804226371	-0.0941299845599	749.030350065	827.398439766	1995.68224602	419.253456187	-2.23112538023	-0.0405659160041
910.522465678	813.931071113	2100.45353679	376.0	10.0945124017	0.226365610581	0.03732942127	1092.36174521	832.047248419	2312.48407955	388.075085923	2.34947148044	0.0427176632807
910.522465678	813.931071113	2100.45353679	376.0	11.5831210364	0.149448165859	0.0246451460849	1049.32064964	858.64984252	2343.75161227	435.781120111	2.27533291606	0.0413696893828
910.522465678	813.931071113	2100.45353679	376.0	10.739202014	0.220183549101	0.0363099520285	1014.57517582	998.595206445	2326.02548532	312.855103056	4.66377250243	0.0847958636806
910.522465678	813.931071113	2100.45353679	376.0	5.3889401325	0.0496090553252	0.00818091281748	1019.73884395	843.536896916	2213.6457204	350.369979534	1.09494338598	0.0199080615632
910.522465678	813.931071113	2100.45353679	376.0	14.214191238	-0.00720916337339	-0.00118884620274	917.104215587	1015.42760159	2399.01601938	466.4842022	3.6116296634	0.0656659938801
910.522465678	813.931071113	2100.45353679	376.0	5.09293238324	-0.299497882176	-0.0493894924433	839.096432352	933.735388902	2207.42821516	434.596393908	0.107161171289	0.00194838493252
910.522465678	813.931071113	2100.45353679	376.0	7.74516032604	0.0325900182281	0.00537434337534	1027.05762179	824.978839645	2263.13703079	411.100569355	0.986109898455	0.017929270881
910.522465678	813.931071113	2100.45353679	376.0	14.2219787484	0.355034335658	0.0585478785715	1073.57772375	1000.24802503	2399.17959241	325.353843638	5.93617687051	0.107930488555
910.522465678	813.931071113	2100.45353679	376.0	1.26401178606	-0.192510465216	-0.0317464487493	970.73401523	789.024109966	2127.00351706	367.245391861	-0.914109600404	-0.0166201745528
910.522465678	813.931071113	2100.45353679	376.0	-3.26608295742	-0.252747064531	-0.0416799248896	1097.48489803	639.764865419	2031.8509818	294.601218352	-1.87245566562	-0.0340446484658
910.522465678	813.931071113	2100.45353679	376.0	7.44262596435	-0.287144067471	-0.0473522538706	823.119342882	978.727385522	2256.78243709	454.935708686	0.905113715876	0.0164566130159
910.522465678	813.931071113	2100.45353679	376.0	-2.23953909709	-0.306765345522	-0.0505879527576	969.304988487	679.943141786	2053.41305862	404.164928345	-1.93843013046	-0.0352441841901
910.522465678	813.931071113	2100.45353679	376.0	4.47029435123	-0.124942682827	-0.0206040044239	879.606759554	987.482843032	2194.3499926	327.26039001	1.78903379633	0.0325278872061
910.522465678	813.931071113	2100.45353679	376.0	-2.76456226156	-0.439161787414	-0.0724211390854	773.383196597	955.216286805	2042.38519099	313.785707589	-0.932879866658	-0.0169614521211
910.522465678	813.931071113	2100.45353679	376.0	10.4679795325	0.211645799626	0.0349020118117	1063.57725249	874.922307628	2320.32858311	381.82902299	2.8000936232	0.050910793149
910.522465678	813.931071113	2100.45353679	376.0	1.95646870733	-0.00202159064297	-0.000333375765661	1095.04685671	720.4579418	2141.54825295	326.043454441	-0.35970347349	-0.00654006315437
910.522465678	813.931071113	2100.45353679	376.0	-7.39752724047	-0.334840646813	-0.0552177847647	917.511180996	731.892668902	1945.07191423	295.668064336	-2.3132737426	-0.0420595225926
910.522465678	813.931071113	2100.45353679	376.0	13.9366992676	0.415469389429	0.0685140813702	1129.31233048	915.60303735	2393.18742947	348.272061641	5.02144928067	0.0912990778303
910.522465678	813.931071113	2100.45353679	376.0	3.75298868828	-0.187201320948	-0.0308709302355	1057.1119091	695.541972738	2179.28332043	426.629438587	-1.10451792225	-0.0200821440409
910.522465678	813.931071113	2100.45353679	376.0	1.43480373417	-0.00558132996721	-0.00092040401834	1012.14499779	821.115583192	2130.59092257	297.330341589	0.236577731289	0.00430141329616
910.522465678	813.931071113	2100.45353679	376.0	-3.77033086056	-0.236165745031	-0.0389455384285	962.698123968	771.045889366	2021.25948888	287.515475547	-1.66498760534	-0.0302725019152
910.522465678	813.931071113	2100.45353679	376.0	-14.8096504981	-0.640702682777	-0.105656774864	793.156720152	618.975224573	1789.38370912	377.251764392	-4.23949406671	-0.0770817103037
910.522465678	813.931071113	2100.45353679	376.0	-10.9194532565	-0.581483490868	-0.0958910769902	741.348162498	828.199186006	1871.09549467	301.548146163	-2.72567735233	-0.0495577700423
910.522465678	813.931071113	2100.45353679	376.0	-5.39755076111	-0.290015243662	-0.0478257327939	938.574558507	759.88302957	1987.08049093	288.622902852	-2.00787972682	-0.036506904124
910.522465678	813.931071113	2100.45353679	376.0	4.33434562466	-0.0895560447606	-0.0147684770384	1002.30009487	798.446005612	2191.49445276	390.74835228	-0.119180211202	-0.00216691293094
910.522465678	813.931071113	2100.45353679	376.0	19.2768468467	0.326562677904	0.053852684351	1066.05363702	988.597934805	2505.35474816	450.703176337	5.85563298229	0.106466054223
910.522465678	813.931071113	2100.45353679	376.0	-4.48977904412	-0.378970376021	-0.0624951147792	868.4756967	789.369426033	2006.14781406	348.302691331	-1.96329552214	-0.0356962822207
910.522465678	813.931071113	2100.45353679	376.0	-4.11790741056	-0.260702617176	-0.0429918563945	1049.59769278	628.543034268	2013.95880494	335.818077899	-2.04395858507	-0.0371628833648
910.522465678	813.931071113	2100.45353679	376.0	-0.692186441231	-0.276623850749	-0.0456173896354	1017.52757533	645.675152494	2085.9144822	422.711754381	-1.8195531056	-0.0330827837381
910.522465678	813.931071113	2100.45353679	376.0	-13.870244136	-0.800631456977	-0.132030253459	719.670259777	622.098510773	1809.11550327	467.346732723	-4.85470972135	-0.0882674494791
910.522465678	813.931071113	2100.45353679	376.0	-0.799169096748	-0.223444643189	-0.0368477313966	972.663869931	769.350187161	2083.66736123	341.653304141	-1.33005322452	-0.0241827859004
910.522465678	813.931071113	2100.45353679	376.0	-1.54531669573	-0.255658712799	-0.0421600779682	1041.17242928	642.37793724	2067.9948776	384.444511083	-1.80792240522	-0.0328713164585
910.522465678	813.931071113	2100.45353679	376.0	6.34458280828	-0.15541117026	-0.0256284911379	921.128808083	883.667827809	2233.71855078	428.92191489	0.424109487679	0.00771108159416
910.522465678	813.931071113	2100.45353679	376.0	-2.68495475236	-0.410312600901	-0.0676636874837	783.837417912	955.810156567	2044.05730973	304.409735255	-0.785028719962	-0.0142732494538
910.522465678	813.931071113	2100.45353679	376.0	11.220106711	0.298795149411	0.0492736064333	1063.81643021	953.848166849	2336.12666503	318.462067972	4.55049433359	0.0827362606107
910.522465678	813.931071113	2100.45353679	376.0	-7.92957488583	-0.294922065163	-0.048634905205	1006.25049486	626.281442301	1933.89650065	301.364563493	-2.50804474464	-0.0456008135389
910.522465678	813.931071113	2100.45353679	376.0	-2.95363184111	-0.453312995459	-0.0747547815731	816.144073308	815.605604413	2038.41387232	406.6641946	-1.90056998172	-0.0345558178494
910.522465678	813.931071113	2100.45353679	376.0	-15.4278105472	-0.792048639583	-0.130614881198	683.297146682	705.352413547	1776.3995445	387.749984275	-4.27966672815	-0.07781212233
910.522465678	813.931071113	2100.45353679	376.0	9.89600957181	0.27295459981	0.0450123020795	1046.83762062	968.267242512	2308.31461984	293.209756708	4.47449111354	0.0813543838825
910.522465678	813.931071113	2100.45353679	376.0	16.45142653	0.171257604382	0.028241689377	1005.79933435	971.452172113	2446.00810719	468.756600732	4.26653773708	0.0775734134015
910.522465678	813.931071113	2100.45353679	376.0	-15.954022906	-0.609246734533	-0.100469448307	799.347898638	634.333455219	1765.3466984	331.665344544	-4.13422783873	-0.075167778886
910.522465678	813.931071113	2100.45353679	376.0	9.92436400948	0.215147667982	0.0354794966989	1079.27284419	847.67738335	2308.91019163	381.959964089	2.44979811705	0.0445417839463
910.522465678	813.931071113	2100.45353679	376.0	-7.93563031599	-0.700764030289	-0.115561350641	700.568411586	772.970968133	1933.76930915	460.229929433	-3.04407945525	-0.0553468991864
910.522465678	813.931071113	2100.45353679	376.0	-2.44039149285	-0.197542215047	-0.032576222798	1007.51535777	738.214717068	2049.19424737	303.464172532	-1.5210129293	-0.0276547805328
910.522465678	813.931071113	2100.45353679	376.0	9.2120489917	0.306547916436	0.0505520970376	1086.09913423	903.891623661	2293.94834565	303.957587756	3.70198593259	0.0673088351379
910.522465678	813.931071113	2100.45353679	376.0	-9.1543780695	-0.657604694298	-0.108444045893	732.602851083	735.856867769	1908.17007886	439.710360008	-3.217986715	-0.0585088493636
910.522465678	813.931071113	2100.45353679	376.0	-17.3159751441	-0.651313487644	-0.107406577778	747.337974723	697.215517828	1736.73952445	292.186031896	-4.07147647842	-0.0740268450621
910.522465678	813.931071113	2100.45353679	376.0	1.05161219515	-0.191467264987	-0.0315744170494	1063.34088464	685.913455243	2122.54216234	373.287822455	-1.33170103352	-0.024212746064
910.522465678	813.931071113	2100.45353679	376.0	-4.30404584603	-0.506089365959	-0.0834580088983	774.119566967	866.546541188	2010.04905359	369.382945439	-1.90702766222	-0.0346732302223
910.522465678	813.931071113	2100.45353679	376.0	-15.0332782903	-0.760721387377	-0.125448777602	717.807988607	658.516287837	1784.68651125	408.362234803	-4.47817504088	-0.0814213643797
910.522465678	813.931071113	2100.45353679	376.0	1.30272097964	-0.230367818118	-0.0379894159165	1056.13748982	661.72911819	2127.81658568	409.949977676	-1.49119459307	-0.0271126289649
910.522465678	813.931071113	2100.45353679	376.0	5.7535291091	-0.120566510607	-0.0198823401397	938.038819777	876.718369204	2221.30374245	406.546553473	0.510721900837	0.0092858527425
910.522465678	813.931071113	2100.45353679	376.0	0.737285990418	-0.266143932005	-0.0438891708452	1112.77353894	640.270377616	2115.93988645	362.895969897	-1.45822363099	-0.0265131569271
910.522465678	813.931071113	2100.45353679	376.0	13.1552381626	0.276914210031	0.0456652721027	1087.76603885	878.941167505	2376.77320205	410.065995693	3.4598713067	0.0629067510309
910.522465678	813.931071113	2100.45353679	376.0	16.8797931191	0.465483962926	0.0767618672372	1124.86683849	1000.66965273	2455.00574836	329.469257146	6.99906871496	0.127255794817
910.522465678	813.931071113	2100.45353679	376.0	-0.954430889119	-0.63014883086	-0.103916363928	698.54828042	953.411712794	2080.40615942	428.446166211	-1.53996677501	-0.0279993959093
910.522465678	813.931071113	2100.45353679	376.0	-6.53469787567	-0.527350941951	-0.0869642054668	813.672965518	700.37639623	1963.19524414	449.145882394	-2.83611877955	-0.0515657959918
910.522465678	813.931071113	2100.45353679	376.0	15.6784064315	0.257015269214	0.0423837845011	1065.97561619	910.052733885	2429.77117919	453.742829122	3.90422808685	0.0709859652154
910.522465678	813.931071113	2100.45353679	376.0	-7.54370821628	-0.503511729584	-0.0830329369367	769.034586575	890.556585117	1942.00145076	282.410279065	-2.14489081059	-0.0389980147381
910.522465678	813.931071113	2100.45353679	376.0	4.78162328583	-0.15542055839	-0.0256300393123	1027.17721952	740.780521545	2200.88931221	432.931571146	-0.74780701114	-0.0135964911116
910.522465678	813.931071113	2100.45353679	376.0	-5.49096559062	-0.619573613277	-0.10217242963	731.600580482	799.720060088	1985.11835584	453.797715269	-2.51938880651	-0.0458070692092
910.522465678	813.931071113	2100.45353679	376.0	2.92353130656	-0.139602223481	-0.0230214748484	945.591027929	851.857169094	2161.86095352	364.412756496	-0.0398768219103	-0.000725033125641
910.522465678	813.931071113	2100.45353679	376.0	-1.22583280488	-0.243323341094	-0.0401258807872	1066.07319359	643.24493061	2074.70548829	365.387364081	-1.7187194381	-0.0312494443291
910.522465678	813.931071113	2100.45353679	376.0	-3.56975951639	-0.473087000603	-0.0780156663264	788.785354697	882.787826719	2025.47239677	353.899215357	-1.75259975415	-0.0318654500755
910.522465678	813.931071113	2100.45353679	376.0	-4.47282773435	-0.380970866006	-0.0628250108849	910.44774042	685.998138197	2006.50386845	410.057989833	-2.29429054521	-0.0417143735494
910.522465678	813.931071113	2100.45353679	376.0	7.50516449617	0.196922894058	0.032474092028	1042.21613497	903.230181663	2258.09602989	312.649713261	2.8406163021	0.051647569129
910.522465678	813.931071113	2100.45353679	376.0	0.407609669659	-0.20594293208	-0.0339615653167	1102.85824045	656.810721826	2109.01518851	349.346226238	-1.37593719482	-0.0250170399058
910.522465678	813.931071113	2100.45353679	376.0	1.74799360379	-0.451875951308	-0.0745178019967	804.114545245	871.774331538	2137.16933026	461.280453482	-1.39942593241	-0.0254441078619
910.522465678	813.931071113	2100.45353679	376.0	11.2093812749	0.212353803048	0.0350187669935	1051.17934367	901.180969804	2335.90138223	383.541068754	3.20177696319	0.0582141266035
910.522465678	813.931071113	2100.45353679	376.0	3.08020330619	-0.200103712561	-0.0329986333379	1120.24858092	653.434370051	2165.15177608	391.468825102	-1.06105542315	-0.0192919167846
910.522465678	813.931071113	2100.45353679	376.0	3.69912778909	-0.122914348561	-0.0202695165832	1125.32066736	664.266378358	2178.15199727	388.564951548	-0.784062752491	-0.0142556864089
910.522465678	813.931071113	2100.45353679	376.0	5.56350804487	-0.36073139006	-0.0594873664346	805.7339052	954.970668778	2217.31243829	456.607864312	0.0575358507101	0.00104610637655
910.522465678	813.931071113	2100.45353679	376.0	-4.97021732516	-0.367713096365	-0.0606387032264	889.78732238	750.560434509	1996.0564312	355.70867431	-2.09229713072	-0.0380417660132
910.522465678	813.931071113	2100.45353679	376.0	8.12458806761	-0.0321440131407	-0.00530079372372	961.475395553	893.684909735	2271.10673421	415.946428918	1.36786264213	0.0248702298569
910.522465678	813.931071113	2100.45353679	376.0	3.15862974762	-0.343114769536	-0.0565822509129	826.135544291	925.77276877	2166.79908704	414.890773978	-0.343422407584	-0.00624404377425
910.522465678	813.931071113	2100.45353679	376.0	-1.18108503839	-0.310164333199	-0.0511484718337	981.896998836	654.631872035	2075.64539433	439.116523458	-1.94988389275	-0.0354524344136
910.522465678	813.931071113	2100.45353679	376.0	2.5134410984	-0.37779624115	-0.0623014909548	804.243736531	943.158964527	2153.24719924	405.84449818	-0.364260350149	-0.00662291545725
910.522465678	813.931071113	2100.45353679	376.0	0.720249316962	-0.311723861123	-0.0514056499213	924.099031065	767.803436527	2115.58203904	423.679571451	-1.51381175788	-0.0275238501433
910.522465678	813.931071113	2100.45353679	376.0	-15.6195577909	-0.697101197539	-0.114957321494	715.336900985	727.662755229	1772.37198274	329.372326526	-3.85758777401	-0.0701379595275
910.522465678	813.931071113	2100.45353679	376.0	9.21636944182	0.309610091639	0.0510570731594	1133.93824759	811.677882375	2294.0390947	348.422964735	2.56197058537	0.0465812833703
910.522465678	813.931071113	2100.45353679	376.0	-4.34199241966	-0.449120134921	-0.0740633467878	870.570575455	676.824373874	2009.25200344	461.857054117	-2.55057655605	-0.0463741192008
910.522465678	813.931071113	2100.45353679	376.0	-9.26158651459	-0.543439696891	-0.0896173642631	787.538590788	742.295394464	1905.91821528	376.08423003	-2.85787425861	-0.0519613501566
910.522465678	813.931071113	2100.45353679	376.0	13.8047310886	0.269834607611	0.0444977914926	1091.0238039	866.988981482	2390.41549919	432.402713801	3.29199118358	0.0598543851561
910.522465678	813.931071113	2100.45353679	376.0	4.15390382749	-0.245661601279	-0.0405114777835	871.260128989	910.781232745	2187.70435665	405.662994916	0.0790876411812	0.00143795711239
910.522465678	813.931071113	2100.45353679	376.0	4.72844992257	-0.457347810824	-0.0754201535	763.631060164	967.221764237	2199.77243042	468.919606024	-0.354165403645	-0.00643937097537
910.522465678	813.931071113	2100.45353679	376.0	-13.406190172	-0.710340474808	-0.117140579619	693.072453417	779.826405824	1818.86274117	345.963881932	-3.4004415602	-0.0618262101854
910.522465678	813.931071113	2100.45353679	376.0	4.38448420451	0.100145626031	0.0165147800183	1134.11037394	713.062749994	2192.54759033	345.374466401	0.260302743162	0.00473277714841
910.522465678	813.931071113	2100.45353679	376.0	6.87119623162	-0.142352581368	-0.0234750299089	1005.87375466	771.291625429	2244.77982106	467.614440973	-0.410623383293	-0.00746587969624
910.522465678	813.931071113	2100.45353679	376.0	13.5060779767	0.250889314369	0.041373567673	1024.44324603	1011.60286365	2384.14242933	348.096319651	5.31015754446	0.0965483189901
910.522465678	813.931071113	2100.45353679	376.0	-0.01208534794	-0.175544037592	-0.0289485550119	887.023028338	925.200606767	2100.19968967	287.976054568	0.282411069377	0.00513474671595
910.522465678	813.931071113	2100.45353679	376.0	2.07274887099	0.00523859414532	0.000863884258793	1057.82030183	766.152929762	2143.99066376	320.017432172	-0.0655038008582	-0.00119097819742
910.522465678	813.931071113	2100.45353679	376.0	17.0201655131	0.411162553794	0.0678038512193	1122.95435485	930.409030944	2457.95420528	404.590819487	5.4280881461	0.0986925117472
910.522465678	813.931071113	2100.45353679	376.0	1.48722189708	-0.201057511891	-0.0331559221456	928.075791971	843.198704696	2131.69194173	360.417445062	-0.543938044661	-0.0098897826302
910.522465678	813.931071113	2100.45353679	376.0	-7.57983279683	-0.715248258125	-0.117949910641	685.53633076	804.538788776	1941.24267073	451.16755119	-2.86167453922	-0.0520304461676
910.522465678	813.931071113	2100.45353679	376.0	-13.1260232242	-0.586925426967	-0.0967884938929	750.80037817	779.243959848	1824.74751774	294.703179721	-3.13593689987	-0.0570170345431
910.522465678	813.931071113	2100.45353679	376.0	1.63153210534	-0.155979310452	-0.0257221818028	1100.66020664	670.296822469	2134.7231106	363.766081494	-1.1232153886	-0.0204220979745
910.522465678	813.931071113	2100.45353679	376.0	-2.97354699177	-0.301691198166	-0.0497511870327	1001.12431113	634.510481328	2037.99556383	402.360771379	-2.0846148435	-0.0379020880636
910.522465678	813.931071113	2100.45353679	376.0	-7.10196890618	-0.472158263707	-0.0778625105057	810.083075946	794.073600345	1951.27997972	347.123303428	-2.32394568618	-0.0422535579306
910.522465678	813.931071113	2100.45353679	376.0	-14.9233637938	-0.621766353248	-0.102534029229	790.792680524	640.205938494	1786.99521418	355.996595158	-4.05766765255	-0.0737757755008
910.522465678	813.931071113	2100.45353679	376.0	-5.20838814101	-0.381778960641	-0.0629582718734	949.053785393	614.85892599	1991.05376387	427.141052491	-2.58662701231	-0.047029582042
910.522465678	813.931071113	2100.45353679	376.0	-7.19735660464	-0.387403634803	-0.0638858236813	894.14855238	707.555575657	1949.27640543	347.572277396	-2.44562928944	-0.0444659870808
910.522465678	813.931071113	2100.45353679	376.0	-1.72810353643	-0.622917996573	-0.102723944026	709.741142697	898.695705214	2064.15552494	455.71867703	-1.81086636692	-0.032924843035
910.522465678	813.931071113	2100.45353679	376.0	-2.32174798059	-0.146685905122	-0.0241896281534	1031.0656769	733.30822354	2051.68629922	287.312398778	-1.33497370473	-0.0242722491768
910.522465678	813.931071113	2100.45353679	376.0	5.29423953106	-0.280086440002	-0.0461883970979	817.436411686	997.76360776	2211.65657827	396.456558822	1.09111297606	0.0198384177465
910.522465678	813.931071113	2100.45353679	376.0	-6.98455538745	-0.428039454392	-0.0705869812651	858.760548783	730.158818976	1953.74619613	364.826828368	-2.44806861978	-0.0445103385415
910.522465678	813.931071113	2100.45353679	376.0	2.10453202679	0.0557325988982	0.00919073200827	1081.94897886	755.960174888	2144.65825418	306.749100436	0.101112751827	0.00183841366958
910.522465678	813.931071113	2100.45353679	376.0	10.4877945256	0.271853175026	0.0448306687049	1111.6347898	827.777576008	2320.74478784	381.332422027	2.60844779504	0.0474263235462
910.522465678	813.931071113	2100.45353679	376.0	-2.38684069249	-0.283183805457	-0.0466991763617	1065.7838166	611.83014151	2050.31905705	372.705098938	-1.93708453998	-0.0352197189087
910.522465678	813.931071113	2100.45353679	376.0	1.02046489744	-0.25939354075	-0.0427759796752	945.896235284	785.697885715	2121.88792782	390.293806822	-1.2548801715	-0.0228160031182
910.522465678	813.931071113	2100.45353679	376.0	0.194547366576	-0.564500812425	-0.0930905033683	734.077311885	926.294767589	2104.53991383	444.167834359	-1.47698332698	-0.0268542423088
910.522465678	813.931071113	2100.45353679	376.0	-12.6406815495	-0.611653498499	-0.100866342101	726.31114781	825.896178999	1834.94189411	282.7345673	-2.95311776011	-0.0536930501839
910.522465678	813.931071113	2100.45353679	376.0	0.200930649806	-0.0718827100568	-0.0118540089144	1051.96452619	741.685526662	2104.67399173	311.023938883	-0.72658685353	-0.0132106700642
910.522465678	813.931071113	2100.45353679	376.0	6.17676376001	-0.397994602934	-0.0656323553651	767.458324406	1013.7657439	2230.19358965	448.969521336	0.702610135879	0.0127747297433
910.522465678	813.931071113	2100.45353679	376.0	-12.142868493	-0.596333664665	-0.0983399842786	796.366929222	656.399922168	1845.39822606	392.631374673	-3.66658194291	-0.0666651262346
910.522465678	813.931071113	2100.45353679	376.0	-7.81160939745	-0.318021189349	-0.0524441275312	988.242457944	625.899133888	1936.37431092	322.232719089	-2.54768344157	-0.0463215171195
910.522465678	813.931071113	2100.45353679	376.0	4.33682303554	-0.395008775538	-0.0651399695809	805.429461232	927.544507973	2191.54648963	458.57252042	-0.527595304191	-0.00959264189438
910.522465678	813.931071113	2100.45353679	376.0	-5.59367317844	-0.526659138116	-0.086850121721	734.986391692	964.818774273	1982.96103068	283.155864713	-1.47751167857	-0.0268638487013
910.522465678	813.931071113	2100.45353679	376.0	1.28254944682	-0.246606765919	-0.0406673426647	1030.47078552	670.393551959	2127.39289201	426.528554526	-1.53915649685	-0.027984663579
910.522465678	813.931071113	2100.45353679	376.0	-14.2261976722	-0.775599410127	-0.127902277396	708.545584665	664.761732679	1801.63886463	428.33154729	-4.43993367801	-0.0807260668729
910.522465678	813.931071113	2100.45353679	376.0	-3.381819875	-0.654899132873	-0.107997878112	700.423966793	864.678439254	2029.41998162	464.317575572	-2.13502171031	-0.038818576551
910.522465678	813.931071113	2100.45353679	376.0	-2.04237266277	-0.328518425045	-0.0541752020193	936.088672986	711.164900258	2057.55444796	410.300874717	-1.90127308247	-0.0345686014994
910.522465678	813.931071113	2100.45353679	376.0	-11.629873912	-0.621869855777	-0.102551097588	756.568315234	716.65810006	1856.17343888	382.947023587	-3.38245990816	-0.0614992710574
910.522465678	813.931071113	2100.45353679	376.0	5.3912554923	-0.248370876503	-0.0409582579985	822.634303674	1014.79801845	2213.69435346	376.262031327	1.53719774007	0.0279490498195
910.522465678	813.931071113	2100.45353679	376.0	8.13499799495	0.0826166343255	0.0136241151592	973.024130046	959.168618625	2271.32538989	339.132641222	2.94678602158	0.0535779276651
910.522465678	813.931071113	2100.45353679	376.0	3.08772374457	-0.252527052327	-0.0416436431938	880.506566515	889.259281381	2165.30973939	395.543891494	-0.262225227253	-0.0047677314046
910.522465678	813.931071113	2100.45353679	376.0	-2.87658924245	-0.186002471791	-0.0306732308363	998.33471985	753.219565589	2040.03211631	288.477830869	-1.46252687849	-0.0265913977907
910.522465678	813.931071113	2100.45353679	376.0	-18.0261600388	-0.769010968515	-0.126815792961	725.499275314	634.691916399	1721.82242071	361.631228996	-4.89819526153	-0.0890580956641
910.522465678	813.931071113	2100.45353679	376.0	-12.8796259271	-0.664210949264	-0.109533467887	785.501470239	613.371401501	1829.92297848	431.050106741	-4.24103847935	-0.0771097905336
910.522465678	813.931071113	2100.45353679	376.0	-7.92291622548	-0.449590172108	-0.0741408595164	879.922149171	656.172317187	1934.03636272	397.941896358	-2.85889310794	-0.0519798746898
910.522465678	813.931071113	2100.45353679	376.0	-11.0468222221	-0.540507065905	-0.0891337509738	808.487398462	692.935874975	1868.42016872	366.996895286	-3.21625731237	-0.0584774056795
910.522465678	813.931071113	2100.45353679	376.0	-3.54229286765	-0.637844054975	-0.105185365266	695.779457329	944.5216988	2026.04932097	385.74816484	-1.75781842806	-0.0319603350557
910.522465678	813.931071113	2100.45353679	376.0	-0.0719110621205	-0.599863075914	-0.0989220111995	715.866033689	932.30746018	2098.94307834	450.769584474	-1.52818159088	-0.0277851198343
910.522465678	813.931071113	2100.45353679	376.0	8.65688806158	-0.0396777910567	-0.0065431713484	1033.86183758	781.799896395	2282.28744826	466.625714278	0.287078331986	0.00521960603611
910.522465678	813.931071113	2100.45353679	376.0	-6.14675686328	-0.672210149673	-0.110852597242	707.590057361	795.355091366	1971.34376486	468.398616131	-2.72273340701	-0.0495042437638
910.522465678	813.931071113	2100.45353679	376.0	-8.16176603649	-0.329149288979	-0.0542792363092	943.132279846	686.578990841	1929.01943341	299.308162725	-2.47786798262	-0.0450521451385
910.522465678	813.931071113	2100.45353679	376.0	0.605326345706	-0.259977719687	-0.0428723152517	1005.09335655	689.00562143	2113.16813543	419.06915745	-1.58770316723	-0.0288673303132
910.522465678	813.931071113	2100.45353679	376.0	9.11393567225	0.0153537959988	0.00253195844307	938.920783159	979.050495816	2291.88752096	373.916241985	2.88232675787	0.0524059410521
910.522465678	813.931071113	2100.45353679	376.0	6.6618936448	0.0480564350836	0.00792487385942	1078.40117092	761.969216708	2240.38351747	400.013129838	0.482606067409	0.00877465577107
910.522465678	813.931071113	2100.45353679	376.0	18.1644632242	0.442238995891	0.0729285943092	1121.9847925	975.584685651	2481.98964702	384.420168869	6.48188270942	0.117852412899
910.522465678	813.931071113	2100.45353679	376.0	16.7490806671	0.454313081194	0.0749197033631	1130.804777	963.740895751	2452.26019404	357.714521295	6.28422341797	0.1142586076
910.522465678	813.931071113	2100.45353679	376.0	17.372682443	0.211827617823	0.0349319950236	1014.14143527	995.365626416	2465.3586596	455.851597913	4.99866957536	0.0908849013701
910.522465678	813.931071113	2100.45353679	376.0	-2.2749548655	-0.278943887587	-0.0459999814622	1021.53308252	635.403712236	2052.66916686	395.732372099	-1.954855229	-0.0355428223455
910.522465678	813.931071113	2100.45353679	376.0	-5.7704163593	-0.49686652978	-0.0819370926418	840.901653857	678.58630812	1979.24862228	459.760660306	-2.79366293737	-0.0507938715885
910.522465678	813.931071113	2100.45353679	376.0	13.6197536529	0.447271530414	0.0737584977596	1137.27868704	931.092601361	2386.5301341	318.158845697	5.46785712235	0.0994155840428
910.522465678	813.931071113	2100.45353679	376.0	2.23407069278	-0.365538202832	-0.0602800466412	874.729287564	803.255511634	2147.37915367	469.394354474	-1.44098263394	-0.0261996842535
910.522465678	813.931071113	2100.45353679	376.0	3.17432895517	-0.202271472924	-0.0333561136089	1009.58403824	738.863849864	2167.1288416	418.680953494	-1.07535198265	-0.0195518542299
910.522465678	813.931071113	2100.45353679	376.0	-4.15751147935	-0.464765744167	-0.0766434274682	795.106769993	873.510106093	2013.12693988	344.510063794	-1.81846069527	-0.0330629217322
910.522465678	813.931071113	2100.45353679	376.0	5.74325601901	0.105943596897	0.0174709097786	1079.91504284	783.777984136	2221.08796097	357.394933998	0.874971276125	0.0159085686568
910.522465678	813.931071113	2100.45353679	376.0	-2.63234267196	-0.358394880015	-0.05910205805	895.121717051	755.756932101	2045.16240204	394.283752886	-1.88040249719	-0.0341891363125
910.522465678	813.931071113	2100.45353679	376.0	-6.7210327036	-0.449835278931	-0.0741812795072	850.589197892	718.485951873	1959.28136766	390.206217895	-2.52726637523	-0.0459502977314
910.522465678	813.931071113	2100.45353679	376.0	-5.98238707862	-0.411550414063	-0.0678678123455	927.783901789	615.235908202	1974.79627581	431.776465823	-2.7513294189	-0.0500241712528
910.522465678	813.931071113	2100.45353679	376.0	-0.670495624704	-0.260417537879	-0.042944844637	970.040402968	749.077152924	2086.37008773	367.252531836	-1.54297626654	-0.0280541139371
910.522465678	813.931071113	2100.45353679	376.0	7.13989595966	0.0893209907437	0.0147297148324	1101.23750546	750.238306967	2250.423734	398.947921572	0.641927052009	0.0116714009456
910.522465678	813.931071113	2100.45353679	376.0	-6.22604349699	-0.387267649185	-0.0638633986123	895.936070557	705.350797258	1969.67838596	368.391518142	-2.37331688836	-0.043151216152
910.522465678	813.931071113	2100.45353679	376.0	-1.03463489119	-0.224387651831	-0.0370032407372	1008.70306737	724.847592812	2078.72151163	345.170851442	-1.53144788277	-0.0278445069595
910.522465678	813.931071113	2100.45353679	376.0	5.76830756185	-0.0617380842412	-0.0101810824936	1030.52293945	775.720648978	2221.61415699	415.370568554	-0.0382883306272	-0.00069615146595
910.522465678	813.931071113	2100.45353679	376.0	4.43147518655	-0.212974242784	-0.0351210822533	874.388225009	928.06832316	2193.53461408	391.07806591	0.484198489601	0.00880360890183
910.522465678	813.931071113	2100.45353679	376.0	8.48021606512	0.1298713566	0.0214167804419	982.59446235	981.989628155	2278.57653506	313.992444553	3.61440927732	0.0657165323149
910.522465678	813.931071113	2100.45353679	376.0	1.28131466656	-0.368585513571	-0.0607825714992	833.996363978	890.892406305	2127.36695602	402.478185738	-0.960465086773	-0.0174630015777
910.522465678	813.931071113	2100.45353679	376.0	4.42415406118	-0.00739976709687	-0.00122027821518	982.755117575	869.598832574	2193.38083724	341.026887093	0.972754056114	0.0176864373839
910.522465678	813.931071113	2100.45353679	376.0	-3.55140965121	-0.256548509985	-0.0423068123326	1070.56979937	629.542033326	2025.85782717	325.745994466	-1.95321743603	-0.0355130442915
910.522465678	813.931071113	2100.45353679	376.0	-4.81346538833	-0.364992336181	-0.0601900290536	919.050375638	690.461794445	1999.3489328	389.836762717	-2.25603107742	-0.0410187468622
910.522465678	813.931071113	2100.45353679	376.0	-16.9339893216	-0.773098583575	-0.127489871962	701.365011983	680.789987959	1744.76295917	362.607959223	-4.50379327966	-0.0818871505393
910.522465678	813.931071113	2100.45353679	376.0	6.26283060452	0.146380908855	0.0241393319352	1136.3517178	728.041643109	2232.00138373	367.60802282	0.709437332179	0.0128988605851
910.522465678	813.931071113	2100.45353679	376.0	5.37115619186	-0.0874843286051	-0.0144268351921	1018.33479215	779.610535123	2213.27217699	415.326849715	-0.168785458414	-0.00306882651661
910.522465678	813.931071113	2100.45353679	376.0	-1.29858851828	-0.549711616427	-0.0906516517855	749.254943982	879.893827131	2073.17728833	444.028517218	-1.73087453283	-0.0314704460514
910.522465678	813.931071113	2100.45353679	376.0	-9.56124554397	-0.398009968685	-0.065634889295	872.886854537	735.298982854	1899.6240166	291.438179211	-2.61633977801	-0.0475698141456
910.522465678	813.931071113	2100.45353679	376.0	-5.08331595704	-0.342838121314	-0.0565366295042	954.900027295	653.755902723	1993.68084699	385.024916967	-2.31922022485	-0.0421676404519
910.522465678	813.931071113	2100.45353679	376.0	-7.13779305462	-0.608446231437	-0.100337439221	734.295629587	809.332013642	1950.52751013	406.899866897	-2.54173322173	-0.0462133313041
910.522465678	813.931071113	2100.45353679	376.0	8.13784808852	0.291119197434	0.0480077832181	1133.04301784	800.696510745	2271.38525478	337.645726202	2.24411280367	0.0408020509759
910.522465678	813.931071113	2100.45353679	376.0	-15.1123623227	-0.500489631894	-0.0825345699034	866.641057799	615.912694096	1783.02538789	300.471635996	-3.79292785401	-0.0689623246184
910.522465678	813.931071113	2100.45353679	376.0	4.12892300814	-0.0101700193457	-0.00167711400819	1066.49808164	752.03534665	2187.17964615	368.646217854	-0.0475607346404	-0.000864740629825
910.522465678	813.931071113	2100.45353679	376.0	-5.29916621781	-0.272126821738	-0.0448757951415	1020.09922149	641.432212169	1989.14701255	327.615578885	-2.17108881428	-0.0394743420777
910.522465678	813.931071113	2100.45353679	376.0	6.1583214668	0.0923868179518	0.0152352931979	991.954650108	922.97400336	2229.80621785	314.877564379	2.34127170484	0.0425685764516
910.522465678	813.931071113	2100.45353679	376.0	-9.51828477197	-0.581199242267	-0.0958442022208	741.638958293	830.599471349	1900.52638766	328.287958014	-2.58086296197	-0.0469247811266
910.522465678	813.931071113	2100.45353679	376.0	-10.3866092796	-0.463473126668	-0.0764302649519	822.302681697	764.938276247	1882.28763483	295.046676882	-2.71361297234	-0.0493384176789
910.522465678	813.931071113	2100.45353679	376.0	-5.1476293064	-0.425591746637	-0.0701833355273	893.043880679	661.656390559	1992.32997496	437.629703726	-2.57513847209	-0.0468206994926
910.522465678	813.931071113	2100.45353679	376.0	7.77015604309	-0.116216527029	-0.0191649945629	883.701785101	988.833720634	2263.66205421	391.126548477	2.10713110274	0.0383114745953
910.522465678	813.931071113	2100.45353679	376.0	-5.6023351777	-0.461777776871	-0.0761506887981	817.626228757	790.885220541	1982.77908941	374.26764011	-2.19631134477	-0.0399329335413
910.522465678	813.931071113	2100.45353679	376.0	-4.19165688647	-0.416077534537	-0.0686143691518	823.651060666	865.41883925	2012.40973147	323.339831554	-1.77625972547	-0.0322956313721
910.522465678	813.931071113	2100.45353679	376.0	11.3032047611	0.153718900701	0.0253494229388	1022.78172771	912.950776928	2337.87210097	402.139596329	2.98213044323	0.0542205535132
910.522465678	813.931071113	2100.45353679	376.0	-15.8048375432	-0.75504966355	-0.124513466944	701.79815131	698.124502069	1768.48026763	368.557614253	-4.23358380243	-0.0769742509533
910.522465678	813.931071113	2100.45353679	376.0	6.72861224165	0.101728011297	0.0167757274566	994.492495351	925.912618561	2241.7849106	321.379796685	2.48700802796	0.0452183277812
910.522465678	813.931071113	2100.45353679	376.0	-3.01362104797	-0.325545747123	-0.0536849846838	902.554209009	794.305438231	2037.1538269	340.294179663	-1.74496042611	-0.031726553202
910.522465678	813.931071113	2100.45353679	376.0	-6.37384627394	-0.527680339869	-0.087018525704	823.026638763	679.172147938	1966.5738573	464.375070599	-2.93662799629	-0.0533932362963
910.522465678	813.931071113	2100.45353679	376.0	-4.75813388271	-0.420771896269	-0.0693885053214	888.362963485	677.124445421	2000.51114537	435.02373646	-2.47390776549	-0.0449801411907
910.522465678	813.931071113	2100.45353679	376.0	-3.68110786957	-0.308433251001	-0.0508630031335	1002.45574598	622.888705263	2023.13357635	397.789125112	-2.18532044246	-0.0397330989539
910.522465678	813.931071113	2100.45353679	376.0	-4.76436736602	-0.509029499219	-0.0839428593698	788.59044967	800.540081758	2000.38021395	411.249682518	-2.20019258103	-0.0400035014732
910.522465678	813.931071113	2100.45353679	376.0	11.2792818166	0.205731807879	0.0339267493205	1070.11045869	858.879576973	2337.36961063	408.379574965	2.61548534592	0.0475542790168
910.522465678	813.931071113	2100.45353679	376.0	-4.80057306818	-0.532700877324	-0.087846450746	787.600921864	761.70657563	1999.61972999	450.312232499	-2.44385547756	-0.0444337359556
910.522465678	813.931071113	2100.45353679	376.0	15.7548663425	0.125058873157	0.0206231650984	984.151071811	978.53354792	2431.3771841	468.692564367	4.01423854948	0.0729861554451
910.522465678	813.931071113	2100.45353679	376.0	10.5364932244	0.0677911194376	0.0111792743136	955.098551683	991.608093151	2321.76768138	375.061036543	3.51467684886	0.0639032154339
910.522465678	813.931071113	2100.45353679	376.0	-6.71861998428	-0.541760795026	-0.0893405004989	762.585594869	831.153843129	1959.33204571	365.592607709	-2.27909908514	-0.0414381651844
910.522465678	813.931071113	2100.45353679	376.0	-7.49840523976	-0.3821849452	-0.0630252218338	910.776006097	680.386180873	1942.95301873	351.79083176	-2.54076719414	-0.0461957671662
910.522465678	813.931071113	2100.45353679	376.0	17.6548413707	0.353439000504	0.0582847955976	1097.6533626	931.418444798	2471.28527678	442.213469382	5.04083119271	0.091651476231
910.522465678	813.931071113	2100.45353679	376.0	0.592544501912	-0.141374302007	-0.0233137041568	1017.66145883	754.474916211	2112.89965874	340.763283696	-0.927169572075	-0.0168576285832
910.522465678	813.931071113	2100.45353679	376.0	-4.10007592532	-0.38832685986	-0.0640380705573	859.069018332	800.826277665	2014.33334701	354.438051009	-1.91396163072	-0.0347993023768
910.522465678	813.931071113	2100.45353679	376.0	-1.99265483709	-0.554699561613	-0.0914742021129	742.992104836	900.044410449	2058.59874779	415.562232504	-1.69961152865	-0.0309020277936
910.522465678	813.931071113	2100.45353679	376.0	-3.13811798235	-0.543358827221	-0.0896040282357	751.733454877	882.440736253	2034.53882664	400.364635512	-1.82435858657	-0.0331701561194
910.522465678	813.931071113	2100.45353679	376.0	-3.45719445997	-0.316784225351	-0.0522401427029	889.999770069	826.636357608	2027.83677348	311.200645805	-1.62086687057	-0.0294703067377
910.522465678	813.931071113	2100.45353679	376.0	-5.27587374334	-0.414615445255	-0.0683732594419	808.073038574	898.089223528	1989.63626015	283.473998051	-1.65163433239	-0.0300297151344
910.522465678	813.931071113	2100.45353679	376.0	-9.66468630516	-0.525314628485	-0.086628401795	811.576074498	705.967652198	1897.45129147	379.907564779	-3.00626908663	-0.0546594379386
910.522465678	813.931071113	2100.45353679	376.0	-8.92039948119	-0.398136166667	-0.0656557003079	880.692699832	718.728343714	1913.08469039	313.663646846	-2.59256263618	-0.047137502476
910.522465678	813.931071113	2100.45353679	376.0	1.98771853907	-0.113285495535	-0.018681645042	1074.53971109	705.45447776	2142.20464115	362.210452293	-0.881064266185	-0.0160193502943
910.522465678	813.931071113	2100.45353679	376.0	-1.86497027072	-0.280365126704	-0.0462343546676	1025.31436341	628.424705533	2061.28070278	407.541633832	-1.94612963683	-0.0353841752151
910.522465678	813.931071113	2100.45353679	376.0	-4.38886034954	-0.261306787262	-0.0430914886646	1048.87858529	627.793775604	2008.26756435	331.59520346	-2.07188090949	-0.0376705619908
910.522465678	813.931071113	2100.45353679	376.0	-13.3137725678	-0.572512161236	-0.0944116360877	815.195120238	642.533080687	1820.80393001	363.075729086	-3.74176774618	-0.0680321408396
910.522465678	813.931071113	2100.45353679	376.0	-8.8086501997	-0.611124015501	-0.100779026303	786.144481609	663.060817417	1915.43193213	466.226633102	-3.47842813193	-0.0632441478532
910.522465678	813.931071113	2100.45353679	376.0	-1.24848636169	-0.278045973089	-0.0458519084909	957.59499702	746.596404328	2074.22966085	370.038259503	-1.63164985063	-0.0296663609205
910.522465678	813.931071113	2100.45353679	376.0	-13.6429172086	-0.434029172922	-0.0715747316824	897.57633424	631.733648692	1813.89039976	284.580416829	-3.41036351138	-0.0620066092979
910.522465678	813.931071113	2100.45353679	376.0	0.399061611224	-0.369896581709	-0.0609987766671	872.671580311	799.94688761	2108.83564052	436.217172596	-1.56625747675	-0.0284774086682
910.522465678	813.931071113	2100.45353679	376.0	-0.436889837479	-0.252852533113	-0.0416973174659	911.587345343	836.864391854	2091.27686875	342.82513155	-1.00306049603	-0.0182374635643
910.522465678	813.931071113	2100.45353679	376.0	13.8099862439	0.252950119283	0.0417134101719	1036.28707767	979.565155666	2390.52588128	374.673647948	4.82509484799	0.0877289972362
910.522465678	813.931071113	2100.45353679	376.0	1.88788724875	-0.0539016891869	-0.00888880098729	976.703924509	849.720579964	2140.10773128	313.683226806	0.298036595727	0.00541884719503
910.522465678	813.931071113	2100.45353679	376.0	-2.53095325241	-0.591133488177	-0.0974824353854	721.929731452	917.761099648	2047.29203969	407.601208587	-1.72356452784	-0.0313375368698
910.522465678	813.931071113	2100.45353679	376.0	6.12736989566	-0.290730491437	-0.0479436826249	812.507034643	1000.58307269	2229.15609448	416.065987145	1.12330585273	0.020423742777
910.522465678	813.931071113	2100.45353679	376.0	5.87530831245	0.228091665535	0.0376140609392	1122.282943	780.798917997	2223.86165804	320.779797043	1.49873103981	0.0272496552692
910.522465678	813.931071113	2100.45353679	376.0	10.2909012072	0.160327614099	0.0264392503461	1095.66867295	790.205661104	2316.60913517	430.734801111	1.53986699842	0.0279975817894
910.522465678	813.931071113	2100.45353679	376.0	6.22569782365	0.109277108036	0.0180206312725	978.93709421	966.951179129	2231.22142692	285.333153579	3.05465861054	0.0555392474643
910.522465678	813.931071113	2100.45353679	376.0	-4.43252456166	-0.392862319516	-0.0647860025588	878.826786741	737.973863865	2007.35041787	390.54976726	-2.14623536375	-0.0390224611591
910.522465678	813.931071113	2100.45353679	376.0	8.069941534	-0.00733712725534	-0.00120994842601	957.220474159	919.087316626	2269.95890916	393.651118374	1.83033205682	0.0332787646695
910.522465678	813.931071113	2100.45353679	376.0	-7.53779261241	-0.607693380744	-0.100213288381	762.668614994	721.143934943	1942.12570527	458.31315533	-3.05061897589	-0.0554657995617
910.522465678	813.931071113	2100.45353679	376.0	-13.6961717017	-0.670469784177	-0.110565597655	727.368286216	730.357127298	1812.77181388	355.046400364	-3.60489967643	-0.0655436304805
910.522465678	813.931071113	2100.45353679	376.0	7.93848352055	0.188029389392	0.031007485058	1082.01917394	824.466627151	2267.19769467	360.711893572	1.88134056821	0.0342061921493
910.522465678	813.931071113	2100.45353679	376.0	0.377247725725	-0.252537069975	-0.0416452951806	999.139757484	709.544128432	2108.37744999	399.693564072	-1.53708780109	-0.0279470509289
910.522465678	813.931071113	2100.45353679	376.0	16.4933685529	0.39314629454	0.064832832213	1123.96548991	906.993582701	2446.8890799	415.930007291	4.89670262799	0.0890309568726
910.522465678	813.931071113	2100.45353679	376.0	-8.5113347869	-0.362962696126	-0.0598553258783	962.199126374	612.167910361	1921.67690423	347.309867496	-2.77005875805	-0.0503647046918
910.522465678	813.931071113	2100.45353679	376.0	-0.904985555061	-0.363831198486	-0.059998548563	869.182701051	822.570764535	2081.44473569	389.691270107	-1.56485494603	-0.0284519081096
910.522465678	813.931071113	2100.45353679	376.0	-2.37868825165	-0.46559553345	-0.0767802660703	793.139677995	883.39455842	2050.49029528	373.956058864	-1.64628818302	-0.0299325124185
910.522465678	813.931071113	2100.45353679	376.0	8.87796223557	-0.205570581888	-0.0339001619208	858.120705782	969.61360196	2286.93100856	459.19670082	1.34512387886	0.0244567977974
910.522465678	813.931071113	2100.45353679	376.0	-13.2945271616	-0.576519125868	-0.0950724152157	785.185437512	700.314736076	1821.20817083	335.707997237	-3.47035262407	-0.0630973204377
910.522465678	813.931071113	2100.45353679	376.0	5.79873680679	0.162351818591	0.0267730571556	1034.60092728	889.471464927	2222.25330914	298.180916932	2.29712659846	0.0417659381537
910.522465678	813.931071113	2100.45353679	376.0	4.61253940381	-0.117323010899	-0.0193474622195	1034.97244005	747.493655283	2197.33778383	414.871688497	-0.545816495641	-0.00992393628438
910.522465678	813.931071113	2100.45353679	376.0	3.41502267518	-0.23475586645	-0.0387130386626	1013.0326362	714.153005086	2172.18450135	444.998860064	-1.28121186947	-0.0232947612632
910.522465678	813.931071113	2100.45353679	376.0	9.89554882315	0.243502706091	0.0401554594477	1040.92329421	952.078725628	2308.30494203	315.302922196	4.03513044322	0.0733660080585
910.522465678	813.931071113	2100.45353679	376.0	-11.8818075234	-0.53977143465	-0.089012439751	842.825458176	624.835539139	1850.88169043	383.220693116	-3.60035878098	-0.0654610687452
910.522465678	813.931071113	2100.45353679	376.0	-11.461480223	-0.658208866297	-0.108543678479	757.401220629	674.249919131	1859.71047008	428.059330317	-3.74612185862	-0.0681113065203
910.522465678	813.931071113	2100.45353679	376.0	4.71643717784	-0.115811859952	-0.0190982618655	974.384632767	823.741601698	2199.5201083	401.393873838	-0.032342292596	-0.000588041683563
910.522465678	813.931071113	2100.45353679	376.0	6.01442221454	0.026745361558	0.0044105147688	1080.78267679	750.417760854	2226.78368091	395.583243272	0.258100439966	0.0046927352721
910.522465678	813.931071113	2100.45353679	376.0	8.41987400514	-0.0279369079943	-0.00460700989352	1118.07388914	692.741218676	2277.30907813	466.493970308	-0.111300352166	-0.00202364276666
910.522465678	813.931071113	2100.45353679	376.0	1.22333684988	-0.259493819811	-0.0427925164596	968.318400355	754.239382884	2126.14915892	403.591375682	-1.38448857223	-0.025172519495
910.522465678	813.931071113	2100.45353679	376.0	-9.57402944002	-0.339066963112	-0.0559147366609	979.171956069	610.646140456	1899.3554968	309.53740028	-2.80757953753	-0.0510469006823
910.522465678	813.931071113	2100.45353679	376.0	-1.18237829976	-0.346872662524	-0.0572019562209	799.810699946	974.243152073	2075.61822998	301.564377956	-0.107336319699	-0.00195156944907
910.522465678	813.931071113	2100.45353679	376.0	-17.8049963433	-0.702112170655	-0.115783669303	738.382570978	666.242521153	1726.46786137	321.842769241	-4.43438364442	-0.0806251571713
910.522465678	813.931071113	2100.45353679	376.0	5.9297245734	-0.316273278212	-0.0521558836102	841.257945571	917.230490519	2225.00464631	466.516210225	-0.133862068178	-0.00243385578505
910.522465678	813.931071113	2100.45353679	376.0	-1.98771546371	-0.533333080792	-0.0879507059353	717.101536576	1010.88182871	2058.70249703	330.71913175	-0.605241019803	-0.0110043821782
910.522465678	813.931071113	2100.45353679	376.0	4.1723783676	-0.197099815324	-0.0325032676985	845.737972879	1003.64254434	2188.09240578	338.711888567	1.57908223182	0.0287105860331
910.522465678	813.931071113	2100.45353679	376.0	-3.59741133129	-0.285262279054	-0.0470419325616	914.760496654	809.02408012	2024.89158325	301.107006476	-1.62470409127	-0.0295400743868
910.522465678	813.931071113	2100.45353679	376.0	-10.6589337706	-0.374608592044	-0.0617758232262	950.23885475	613.953889157	1876.56758542	312.374841515	-2.99867384598	-0.0545213426542
910.522465678	813.931071113	2100.45353679	376.0	7.05923737354	-0.171905233377	-0.0283484883537	922.876657577	870.874898349	2248.72953787	454.977981948	0.237761304411	0.00432293280748
910.522465678	813.931071113	2100.45353679	376.0	-11.135166786	-0.497666468843	-0.0820690087143	803.363102229	763.502528507	1866.56453221	299.698901471	-2.84500880869	-0.0517274328853
910.522465678	813.931071113	2100.45353679	376.0	4.96130793051	-0.328706694247	-0.0542062490513	809.446730247	973.394943793	2204.66350469	421.821830648	0.44635117649	0.00811547593618
910.522465678	813.931071113	2100.45353679	376.0	3.59848178572	-0.156867534974	-0.0258686568228	904.355098078	910.335861501	2176.03797473	361.347015151	0.529024612637	0.00961862932067
910.522465678	813.931071113	2100.45353679	376.0	-13.1597666185	-0.502382477485	-0.0828467146248	849.39912127	649.055242378	1824.03875342	325.584389773	-3.47517824236	-0.0631850589521
910.522465678	813.931071113	2100.45353679	376.0	1.6913148103	-0.468505370968	-0.0772601205423	745.789756022	1000.28178556	2135.97881854	389.907276963	-0.15294955895	-0.00278090107181
910.522465678	813.931071113	2100.45353679	376.0	-12.7892463636	-0.633394291128	-0.10445156516	738.75909266	748.13865287	1831.82135922	344.923613689	-3.33618173245	-0.060657849681
910.522465678	813.931071113	2100.45353679	376.0	-3.34351375544	-0.61007339726	-0.100605771316	693.978847395	996.253976573	2030.22458386	339.991759894	-1.24568128925	-0.0226487507136
910.522465678	813.931071113	2100.45353679	376.0	-5.04527699151	-0.300108358944	-0.0494901647335	939.271950975	743.343322151	1994.47983778	311.864564656	-2.00767608487	-0.0365032015431
910.522465678	813.931071113	2100.45353679	376.0	1.24106830829	-0.377600958083	-0.0622692872829	845.269272774	862.539290098	2126.52159997	418.713037095	-1.24631620053	-0.0226602945552
910.522465678	813.931071113	2100.45353679	376.0	16.5293348606	0.361352712666	0.0595898272867	1131.47254499	859.292247928	2447.64453548	456.879742557	3.97583755988	0.0722879556342
910.522465678	813.931071113	2100.45353679	376.0	-14.4027249966	-0.764906923003	-0.126139004453	731.361644593	628.724347584	1797.93099021	437.844998029	-4.67291311504	-0.0849620566372
910.522465678	813.931071113	2100.45353679	376.0	-13.6286248465	-0.61239113764	-0.100987984439	778.444175795	675.332950334	1814.19060419	360.413478057	-3.731211221	-0.0678402040182
910.522465678	813.931071113	2100.45353679	376.0	3.88754168072	-0.216612240922	-0.0357210159833	904.771307218	871.885461229	2182.10954352	405.45277507	-0.191031154645	-0.00347329372082
910.522465678	813.931071113	2100.45353679	376.0	15.0564734754	0.220674167967	0.0363908588336	1017.38418634	995.717364316	2416.70776642	403.606215761	4.93540270067	0.0897345945576
910.522465678	813.931071113	2100.45353679	376.0	17.2074747322	0.477027098433	0.078665418607	1136.74994341	978.946140329	2461.8885484	346.192464659	6.74993432683	0.12272607867
910.522465678	813.931071113	2100.45353679	376.0	-6.58605936113	-0.346001190595	-0.0570582438316	966.883167819	627.94483228	1962.11642	367.288419906	-2.5145845977	-0.0457197199581
910.522465678	813.931071113	2100.45353679	376.0	12.8151113053	0.252496969221	0.0416386822594	1137.46807318	775.688623554	2369.62899545	456.472298709	2.07864311623	0.0377935112041
910.522465678	813.931071113	2100.45353679	376.0	-2.02114417718	-0.438408937609	-0.072296988392	777.53344964	947.556631913	2058.00034244	332.910260884	-0.950764419451	-0.0172866258082
910.522465678	813.931071113	2100.45353679	376.0	2.67064512532	-0.269403099866	-0.0444266325636	839.256255804	955.097856911	2156.54919678	362.195084066	0.381460894912	0.00693565263477
910.522465678	813.931071113	2100.45353679	376.0	6.80523017977	-0.187591467607	-0.0309352684049	862.466589699	974.413829738	2243.39423479	406.513815352	1.39988927869	0.0254525323397
910.522465678	813.931071113	2100.45353679	376.0	-0.768648812494	-0.206392118915	-0.0340356396627	991.070562864	755.445699147	2084.30842562	337.792163612	-1.32226310989	-0.0240411474526
910.522465678	813.931071113	2100.45353679	376.0	-19.8649226865	-0.775218234279	-0.127839418582	731.568777866	616.9040522	1683.20006564	334.727235576	-5.20136359637	-0.0945702472068
910.522465678	813.931071113	2100.45353679	376.0	-7.67408550303	-0.500599725306	-0.0825527251494	797.35257074	783.346432163	1939.26293643	358.563933522	-2.46293154191	-0.0447805734892
910.522465678	813.931071113	2100.45353679	376.0	0.446033863519	-0.271014233968	-0.0446923209051	906.669950101	834.449879287	2109.82227085	368.702441465	-1.0351694895	-0.0188212634454
910.522465678	813.931071113	2100.45353679	376.0	-9.57068274413	-0.658438298164	-0.108581513549	708.863426284	813.252649906	1899.4257926	377.309716407	-2.80318926461	-0.0509670775383
910.522465678	813.931071113	2100.45353679	376.0	-9.25087870365	-0.592155045971	-0.0976508980823	815.588982766	624.549630097	1906.14312788	466.004515013	-3.64911391478	-0.0663475257233
910.522465678	813.931071113	2100.45353679	376.0	6.22352232197	-0.0805377282454	-0.0132812876394	1113.7549947	681.749521858	2231.17573152	435.671214959	-0.485352736132	-0.0088245952024
910.522465678	813.931071113	2100.45353679	376.0	3.7271763346	-0.255462452157	-0.0421277130866	925.688955025	817.574970648	2178.74114393	435.477218261	-0.86167686929	-0.0156668521689
910.522465678	813.931071113	2100.45353679	376.0	12.1495300974	-0.0749681086869	-0.0123628147571	898.880935224	992.571616267	2355.64877142	464.196219933	2.68650454604	0.0488455372008
910.522465678	813.931071113	2100.45353679	376.0	-1.71810678768	-0.460291208821	-0.0759055423518	803.213141968	852.092173244	2064.365502	409.060186792	-1.69833492588	-0.0308788168341
910.522465678	813.931071113	2100.45353679	376.0	6.58553318019	-0.0531867872752	-0.00877090819183	983.042603154	844.76670001	2238.77960139	410.970298226	0.619908768275	0.0112710685141
910.522465678	813.931071113	2100.45353679	376.0	14.892947656	0.409414946617	0.0675156574236	1101.89627141	988.308391446	2413.27298256	323.068319705	6.20046839094	0.112735788926
910.522465678	813.931071113	2100.45353679	376.0	-0.358341921101	-0.432095188899	-0.0712558029187	830.606533383	810.352660651	2092.92673124	451.967537201	-1.7155472915	-0.0311917689363
910.522465678	813.931071113	2100.45353679	376.0	-5.65887463029	-0.353852690577	-0.0583530162561	892.3619244	765.753736917	1981.59150448	323.475843159	-2.08991500677	-0.0379984546686
910.522465678	813.931071113	2100.45353679	376.0	7.47781925167	-0.070997200134	-0.0117079815524	1088.53456832	708.171522282	2257.52165574	460.815565136	-0.315125472124	-0.00572955403862
910.522465678	813.931071113	2100.45353679	376.0	1.79416252025	-0.413772237646	-0.0682342080551	823.638454054	873.300371559	2138.1390869	441.20026129	-1.27871701288	-0.0232494002342
910.522465678	813.931071113	2100.45353679	376.0	-5.53630863434	-0.49069858236	-0.0809199509169	804.08284261	781.850094862	1984.16594627	398.233008802	-2.28902365758	-0.041618611956
910.522465678	813.931071113	2100.45353679	376.0	6.56263966972	0.0305543526749	0.00503864654928	1069.06880644	766.471218397	2238.29873384	402.758709007	0.418572899064	0.00761041634662
910.522465678	813.931071113	2100.45353679	376.0	3.39364511296	-0.241094137872	-0.0397582681188	1080.60525975	648.005666865	2171.73547559	443.124548975	-1.35534612213	-0.024642656766
910.522465678	813.931071113	2100.45353679	376.0	-18.5567885472	-0.765356208669	-0.126213095097	720.724599183	646.202426646	1710.67681544	343.749789607	-4.84877509737	-0.0881595472249
910.522465678	813.931071113	2100.45353679	376.0	11.3420367245	0.109505011968	0.0180582143747	982.343165239	965.293547684	2338.68774832	391.051035392	3.44435600893	0.0626246547078
910.522465678	813.931071113	2100.45353679	376.0	-14.2523752967	-0.662334311372	-0.109223995939	750.094632684	684.094118641	1801.08901579	366.900264469	-3.89448119848	-0.0708087490632
910.522465678	813.931071113	2100.45353679	376.0	3.41421770927	-0.0557139382708	-0.00918765472803	1046.25450435	757.814046012	2172.16759342	368.099043059	-0.284585285986	-0.00517427792701
910.522465678	813.931071113	2100.45353679	376.0	-10.6264502664	-0.666212763725	-0.109863582409	742.212017864	700.179986596	1877.24988634	434.857881876	-3.56019092016	-0.0647307440029
910.522465678	813.931071113	2100.45353679	376.0	8.72593310316	0.163741433787	0.0270022153342	998.65109367	975.877739014	2283.73770727	309.20887459	3.76286663359	0.0684157569745
910.522465678	813.931071113	2100.45353679	376.0	-5.33281599368	-0.535738761292	-0.0883474210573	750.020506648	909.63826533	1988.44021464	328.781442663	-1.89794694069	-0.0345081261943
910.522465678	813.931071113	2100.45353679	376.0	1.68089117456	-0.25562630219	-0.0421547332108	917.194458235	828.812012382	2135.75987492	389.7534043	-0.913624937658	-0.0166113625029
910.522465678	813.931071113	2100.45353679	376.0	-8.63977529313	-0.30361966341	-0.0500692057074	1006.81326158	612.807768652	1918.97907108	299.358040841	-2.625225593	-0.0477313744182
910.522465678	813.931071113	2100.45353679	376.0	-0.516175430585	-0.26340343038	-0.0434372411577	1033.90024964	640.865764338	2089.6115117	414.845497723	-1.76926485029	-0.0321684518234
910.522465678	813.931071113	2100.45353679	376.0	11.242952752	0.079660403282	0.0131366100399	1041.04520238	830.182325239	2336.60653551	465.379007891	1.51460665719	0.0275383028579
910.522465678	813.931071113	2100.45353679	376.0	-12.6804620284	-0.452114014465	-0.0745570604328	888.723880653	630.712770104	1834.10632363	314.669672877	-3.35589141135	-0.0610162074792
910.522465678	813.931071113	2100.45353679	376.0	-5.85086773268	-0.335646316398	-0.055350645844	921.085714945	726.628179048	1977.55877857	329.844884574	-2.17217078105	-0.0394940142009
910.522465678	813.931071113	2100.45353679	376.0	-3.32975295471	-0.209610688402	-0.0345664063988	1066.21509695	667.97899072	2030.51362309	296.31953542	-1.82781668021	-0.0332330305492
910.522465678	813.931071113	2100.45353679	376.0	-6.95019836574	-0.493949589102	-0.0814560668044	773.795720392	893.514556727	1954.4678494	287.157572285	-2.06864982348	-0.0376118149723
910.522465678	813.931071113	2100.45353679	376.0	5.2574033094	-0.0727530764916	-0.0119975389993	921.550580887	939.01668607	2210.88285055	350.31558359	1.49351514902	0.0271548208913
910.522465678	813.931071113	2100.45353679	376.0	9.77163368756	0.291306568288	0.0480386821056	1067.28003573	934.766395292	2305.70216218	303.655731157	4.08915742303	0.0743483167824
910.522465678	813.931071113	2100.45353679	376.0	15.244067218	0.39593151387	0.0652921361922	1125.32331062	905.724254366	2420.64808582	389.600520834	4.81992212902	0.0876349478004
910.522465678	813.931071113	2100.45353679	376.0	8.51117422883	-0.00314512874382	-0.000518655795485	954.916685303	927.156076875	2279.2267969	397.154034725	1.99096490601	0.0361993619275
910.522465678	813.931071113	2100.45353679	376.0	0.160477802752	-0.318529899393	-0.0525280177099	911.359108135	787.778357547	2103.82429847	404.686832793	-1.50632574177	-0.0273877407594
910.522465678	813.931071113	2100.45353679	376.0	-8.47200972182	-0.365383577293	-0.0602545477067	899.919351844	723.331247597	1922.50290895	299.25230951	-2.48398182573	-0.0451633059224
910.522465678	813.931071113	2100.45353679	376.0	0.93335583268	-0.197233970795	-0.0325253909622	955.871118849	805.764127786	2120.05824239	358.422995755	-0.854522920902	-0.01553678038
910.522465678	813.931071113	2100.45353679	376.0	3.80826568953	-0.19109210536	-0.0315125503562	994.499838977	761.979653162	2180.44438816	423.964896018	-0.879869876338	-0.0159976341152
910.522465678	813.931071113	2100.45353679	376.0	-8.80989048108	-0.615839883381	-0.101556709001	716.185753449	872.282717305	1915.40588059	326.937409839	-2.41395279659	-0.0438900508472
910.522465678	813.931071113	2100.45353679	376.0	-4.0970631066	-0.444623193741	-0.0733217667778	800.970533906	888.382504005	2014.39662986	325.043591952	-1.71159120878	-0.0311198401596
910.522465678	813.931071113	2100.45353679	376.0	-6.99363442786	-0.352118819619	-0.058067087668	915.120766442	713.033887432	1953.5554951	325.400841226	-2.34028102691	-0.0425505641256
910.522465678	813.931071113	2100.45353679	376.0	9.64284348086	0.269859797331	0.0445019454702	1058.80708493	933.931306124	2302.99698373	310.258592675	3.92294770704	0.0713263219462
910.522465678	813.931071113	2100.45353679	376.0	-2.29623521497	-0.516262413382	-0.0851356222596	755.224522665	927.891734109	2052.22218301	369.105926231	-1.50171435288	-0.0273038973251
910.522465678	813.931071113	2100.45353679	376.0	0.44472936045	-0.565727831982	-0.093292848282	705.355835088	1013.42789116	2109.79487037	391.011144124	-0.542032920222	-0.00985514400404
910.522465678	813.931071113	2100.45353679	376.0	-5.66446266282	-0.47572199935	-0.078450197782	823.7854788	748.712749518	1981.47413045	408.975902132	-2.40031205111	-0.043642037293
910.522465678	813.931071113	2100.45353679	376.0	13.2355240814	0.177862951646	0.0293309616831	1050.25694795	877.21423348	2378.45957047	450.988389039	2.78118135967	0.0505669338122
910.522465678	813.931071113	2100.45353679	376.0	19.0364007799	0.423059327606	0.0697657202516	1130.71690761	924.545868718	2500.30429025	445.041513919	5.54525391699	0.100822798491
910.522465678	813.931071113	2100.45353679	376.0	18.4610307636	0.362448866081	0.0597705913723	1078.02875915	1000.9206089	2488.21891039	409.269542344	6.29888479462	0.114525178084
910.522465678	813.931071113	2100.45353679	376.0	4.79283871984	-0.329105272064	-0.0542719775831	796.585654156	1003.88034986	2201.12488719	400.658883183	0.865367100431	0.0157339472806
910.522465678	813.931071113	2100.45353679	376.0	0.135605742767	-0.251120350873	-0.0414116673604	1025.98621424	669.601330898	2103.30187241	407.714327275	-1.6297512107	-0.0296318401945
910.522465678	813.931071113	2100.45353679	376.0	-9.55373492833	-0.578349463375	-0.0953742518758	735.239094372	865.424336342	1899.78177359	299.118342879	-2.46805791712	-0.0448737803112
910.522465678	813.931071113	2100.45353679	376.0	3.49534523074	-0.108588674918	-0.0179071033836	895.10206864	964.623559864	2173.87163931	314.14601081	1.4799844221	0.0269088076746
910.522465678	813.931071113	2100.45353679	376.0	-10.5502868513	-0.618555003386	-0.102004453065	789.937031126	647.63700665	1878.84966348	441.275625705	-3.69864692044	-0.0672481258261
910.522465678	813.931071113	2100.45353679	376.0	2.42171908069	-0.0406346261191	-0.00670096077161	1103.98797274	699.559395585	2151.32062087	347.773252545	-0.558898731144	-0.0101617951117
910.522465678	813.931071113	2100.45353679	376.0	-11.4212866016	-0.572928275991	-0.0944802565948	757.343430142	784.125019274	1860.55471842	319.086269006	-2.92250832881	-0.0531365150692
910.522465678	813.931071113	2100.45353679	376.0	-5.66223932374	-0.338700052169	-0.0558542302389	920.883730096	722.900662918	1981.52083065	337.73643764	-2.16971265102	-0.0394493209277
910.522465678	813.931071113	2100.45353679	376.0	3.62482680151	-0.353802116773	-0.0583446762488	809.085423124	952.719335904	2176.59133955	414.786580518	-0.0472131198195	-0.000858420360354
910.522465678	813.931071113	2100.45353679	376.0	9.38826200512	0.254619094968	0.0419886370331	1125.70950054	793.176294225	2297.64961812	378.763823358	2.05019953831	0.037276355242
910.522465678	813.931071113	2100.45353679	376.0	-17.0082694922	-0.782362192169	-0.129017511901	705.24182182	664.287633759	1743.2027387	373.673283117	-4.66068513792	-0.0847397297803
910.522465678	813.931071113	2100.45353679	376.0	7.06562227049	-0.286174894898	-0.0471924298974	837.47640076	947.851900451	2248.86364967	463.535348457	0.471928650031	0.00858052090965
910.522465678	813.931071113	2100.45353679	376.0	13.6949735929	0.123306890081	0.0203342496836	994.457406668	950.601207795	2388.11009398	443.051479522	3.46046453417	0.062917536985
910.522465678	813.931071113	2100.45353679	376.0	5.0999870077	0.0892113754164	0.0147116384262	1134.38090168	709.985543622	2207.57639427	363.209948971	0.256634107279	0.00466607467781
910.522465678	813.931071113	2100.45353679	376.0	-4.19172835197	-0.328513906383	-0.0541744568574	943.075708134	695.221049668	2012.40823037	374.111472567	-2.09834685378	-0.0381517609778
910.522465678	813.931071113	2100.45353679	376.0	5.8689830946	-0.142282533782	-0.0234634785261	876.986227189	979.735204999	2223.72879978	367.007367588	1.68407130953	0.0306194783552
910.522465678	813.931071113	2100.45353679	376.0	-19.4370460939	-0.739187867965	-0.121897735482	708.185624982	693.961237618	1692.18741466	290.040552064	-4.54429763624	-0.0826235933862
910.522465678	813.931071113	2100.45353679	376.0	-1.37321508352	-0.241598524513	-0.0398414453353	864.365174758	920.366235724	2071.609792	286.878381519	-0.246046429502	-0.0044735714455
910.522465678	813.931071113	2100.45353679	376.0	13.2472990945	0.217029289987	0.0357897905652	1034.50094872	944.828318185	2378.70689915	399.37763225	3.99405080758	0.0726191055924
910.522465678	813.931071113	2100.45353679	376.0	12.0001668323	0.270011847595	0.0445270197221	1065.17396835	921.863081759	2352.51146544	365.474415329	3.93723251687	0.0715860457612
910.522465678	813.931071113	2100.45353679	376.0	9.70903583922	0.0278254613826	0.00458863149449	945.575435966	975.184676261	2304.38732346	383.627211237	2.94586982953	0.0535612696278
910.522465678	813.931071113	2100.45353679	376.0	18.0925212001	0.343225821806	0.056600564282	1073.37898418	988.177093533	2480.47853823	418.922460516	5.91081907023	0.107469437641
910.522465678	813.931071113	2100.45353679	376.0	5.82052206604	-0.0215624993262	-0.003555821129	1126.07518643	686.684177309	2222.71089839	409.951534644	-0.249200293517	-0.00453091442757
910.522465678	813.931071113	2100.45353679	376.0	-1.15204538212	-0.180101996568	-0.0297001973233	933.030097821	843.962596909	2076.25535882	299.262664087	-0.672030773239	-0.0122187413316
910.522465678	813.931071113	2100.45353679	376.0	14.3334137216	0.413031892817	0.0681121195278	1116.83826071	947.161783743	2401.52023225	337.520187794	5.52072444615	0.100376808112
910.522465678	813.931071113	2100.45353679	376.0	-0.119710273055	-0.272921501427	-0.0450068439028	963.597225493	743.791143749	2097.93907813	390.550708885	-1.54348643803	-0.0280633897823
910.522465678	813.931071113	2100.45353679	376.0	-1.9449972053	-0.131485335033	-0.0216829378353	1054.0407445	715.062879663	2059.5997742	290.496150038	-1.30216970501	-0.0236758128184
910.522465678	813.931071113	2100.45353679	376.0	-11.5229809441	-0.71314529209	-0.11760311545	700.256907635	754.372320134	1858.41867601	403.789448237	-3.42005679003	-0.0621828507278
910.522465678	813.931071113	2100.45353679	376.0	-0.842774310474	-0.317462436203	-0.052351984862	982.422714997	643.880253323	2082.75145398	456.44848566	-1.98771538122	-0.0361402796585
910.522465678	813.931071113	2100.45353679	376.0	-2.00222689421	-0.473318384609	-0.0780538233194	771.802197301	930.366076363	2058.39769118	356.229417513	-1.28796368275	-0.0234175215046
910.522465678	813.931071113	2100.45353679	376.0	2.29331057479	-0.119150357606	-0.0196488056738	1073.07455006	705.163608367	2148.62345987	370.385301438	-0.882485757472	-0.0160451955904
910.522465678	813.931071113	2100.45353679	376.0	16.2306579118	0.396076455496	0.0653160381754	1118.05824316	925.319592861	2441.37096494	397.993128918	5.1838232402	0.09425133164
910.522465678	813.931071113	2100.45353679	376.0	-12.1458791229	-0.443402443167	-0.0731204556674	859.953442632	696.897099208	1845.33498918	288.484447338	-3.06995646958	-0.055817390356
910.522465678	813.931071113	2100.45353679	376.0	-10.5585751324	-0.632397497992	-0.104287186344	802.728264361	610.46546455	1878.67557199	465.481843077	-3.9827884417	-0.0724143353036
910.522465678	813.931071113	2100.45353679	376.0	-3.55838648433	-0.433153175948	-0.0714302730784	875.10112731	688.447785868	2025.71128203	462.16236885	-2.40157384764	-0.0436649790481
910.522465678	813.931071113	2100.45353679	376.0	-9.52401812063	-0.52914219847	-0.087259597373	805.749644419	714.976683022	1900.40596133	379.67963389	-2.9653472406	-0.0539154043746
910.522465678	813.931071113	2100.45353679	376.0	10.8935414331	-0.0154104020951	-0.00254129322148	941.891746013	945.798652562	2329.2673131	441.57691453	2.31361977333	0.0420658140605
910.522465678	813.931071113	2100.45353679	376.0	7.7325880901	-0.00028978488735	-4.77877452754e-05	1088.19520365	732.74777609	2262.87295681	441.929977074	0.137874926789	0.0025068168507
910.522465678	813.931071113	2100.45353679	376.0	-3.95284457334	-0.579893971898	-0.0956289531494	746.030834161	821.331329534	2017.42587315	450.063709452	-2.21912982031	-0.0403478149148
910.522465678	813.931071113	2100.45353679	376.0	-11.3005811969	-0.713019797483	-0.117582420429	707.580960028	733.330448982	1863.09007936	422.178670352	-3.54309923702	-0.0644199861276
910.522465678	813.931071113	2100.45353679	376.0	5.41150631296	0.00358103823654	0.00059054060629	1009.31728944	834.711086475	2214.11971254	370.091336616	0.756125972796	0.0137477449599
910.522465678	813.931071113	2100.45353679	376.0	-3.12511101177	-0.401250419764	-0.0661692644729	845.47088865	821.033722399	2034.81203202	368.307420967	-1.79847265458	-0.0326995028106
910.522465678	813.931071113	2100.45353679	376.0	-8.47230983379	-0.338665873158	-0.0558485938586	944.178255028	671.798339385	1922.49660524	306.520010826	-2.55750504543	-0.0465000917351
910.522465678	813.931071113	2100.45353679	376.0	-4.19955434236	-0.612408901909	-0.100990913903	716.067459989	888.920401484	2012.24384908	407.255987605	-1.98524020807	-0.0360952765103
910.522465678	813.931071113	2100.45353679	376.0	14.3280730166	0.0973959950865	0.0160613448362	969.674835896	986.726098647	2401.40805322	445.007118679	3.87369545068	0.070430826376
910.522465678	813.931071113	2100.45353679	376.0	-12.4328556664	-0.56525014827	-0.0932140745827	784.496492989	716.798057248	1839.30718022	338.012629986	-3.28819339836	-0.0597853345156
910.522465678	813.931071113	2100.45353679	376.0	5.28196709104	0.0452890817881	0.007468516126	1079.03448684	759.140154979	2211.39880137	373.224159551	0.350924038885	0.00638043707063
910.522465678	813.931071113	2100.45353679	376.0	-0.584829946518	-0.448235518734	-0.0739174668097	804.112345813	878.802324841	2088.1694555	405.254784841	-1.50387276168	-0.0273431411215
910.522465678	813.931071113	2100.45353679	376.0	7.40300285131	0.267032661269	0.0440357291011	1089.65978264	861.361014663	2255.95017201	304.929374703	2.73043402317	0.0496442549667
910.522465678	813.931071113	2100.45353679	376.0	17.6021085462	0.402936404638	0.0664472962793	1107.66999688	964.221250647	2470.1776483	398.286400771	5.94620129295	0.108112750781
910.522465678	813.931071113	2100.45353679	376.0	15.6027886166	0.260141796352	0.0428993727494	1066.09006177	912.66540029	2428.18286213	449.42740007	3.96022986286	0.0720041793248
910.522465678	813.931071113	2100.45353679	376.0	-13.502537753	-0.681077769836	-0.112314935659	721.396481572	733.530168821	1816.839005	361.912354607	-3.60055764264	-0.0654646844116
910.522465678	813.931071113	2100.45353679	376.0	12.6827950614	0.164887516077	0.0271912130734	1035.18208583	896.946127979	2366.84975422	434.721540417	2.92305796753	0.0531465085006
910.522465678	813.931071113	2100.45353679	376.0	6.9502068528	-0.188716129109	-0.031120733692	884.152550289	928.049341841	2246.43940244	434.237510315	0.783413685697	0.0142438851945
910.522465678	813.931071113	2100.45353679	376.0	-1.97538454474	-0.429756898162	-0.0708702008843	831.176735429	812.217559094	2058.96150226	415.567207734	-1.80044242033	-0.0327353167333
910.522465678	813.931071113	2100.45353679	376.0	10.967306202	0.378886388847	0.0624812646516	1117.53947975	902.191152939	2330.8167078	311.086075115	4.32144706172	0.0785717647585
910.522465678	813.931071113	2100.45353679	376.0	4.44578803642	-0.350477731752	-0.0577964597216	841.105888011	892.288444967	2193.83524884	460.440915862	-0.665312663515	-0.0120965938821
910.522465678	813.931071113	2100.45353679	376.0	13.8042917714	0.2261312263	0.0372907695086	1053.55672085	909.395198832	2390.40627153	427.454351848	3.57319170065	0.0649671218301
910.522465678	813.931071113	2100.45353679	376.0	-3.82045825218	-0.35307022645	-0.0582239819343	840.213321398	885.358564422	2020.20658631	294.634700492	-1.36347085292	-0.0247903791441
910.522465678	813.931071113	2100.45353679	376.0	-9.92859064417	-0.512708873533	-0.0845496163478	782.129900112	808.445281258	1891.90810345	301.332922081	-2.60189148216	-0.0473071178575
910.522465678	813.931071113	2100.45353679	376.0	-7.75740478714	-0.669216877472	-0.110358983752	683.693623148	921.365769463	1937.51285358	332.453460965	-2.21299533989	-0.0402362789071
910.522465678	813.931071113	2100.45353679	376.0	-4.06299928972	-0.420503589167	-0.0693442594274	819.618765048	870.297371076	2015.11212451	325.195988386	-1.74978293002	-0.0318142350913
910.522465678	813.931071113	2100.45353679	376.0	14.5863094068	0.163991242099	0.0270434106364	993.705489967	995.520609382	2406.83218861	417.606089264	4.49714077355	0.0817661958827
910.522465678	813.931071113	2100.45353679	376.0	15.1474848254	0.323080195708	0.0532783963899	1131.75540262	828.516498698	2418.61941754	458.347516219	3.23449007573	0.0588089104678
910.522465678	813.931071113	2100.45353679	376.0	1.91380492482	-0.402411093503	-0.0663606684536	844.551730466	826.119440574	2140.65212002	469.980948981	-1.46097755652	-0.0265632283003
910.522465678	813.931071113	2100.45353679	376.0	-9.25986571928	-0.440631334304	-0.0726634786121	904.412504462	620.588382388	1905.95435979	380.953472938	-3.062096294	-0.0556744780726
910.522465678	813.931071113	2100.45353679	376.0	1.89803394962	-0.159031769503	-0.0262255556568	1034.26065353	730.113818457	2140.32085802	375.946386033	-1.00371854272	-0.0182494280495
910.522465678	813.931071113	2100.45353679	376.0	1.48337357167	-0.310990356077	-0.0512846893266	1121.26899806	616.152534948	2131.61110944	394.189576437	-1.51359647634	-0.0275199359334
910.522465678	813.931071113	2100.45353679	376.0	-7.19521887518	-0.520052940976	-0.0857607092638	757.912503662	905.206164025	1949.32130745	286.20263976	-2.08624790122	-0.0379317800222
910.522465678	813.931071113	2100.45353679	376.0	-7.65221176805	-0.626858358027	-0.10337373978	708.943545176	885.5470053	1939.72238407	345.23183359	-2.27872015791	-0.0414312755983
910.522465678	813.931071113	2100.45353679	376.0	-9.45957298692	-0.317049253734	-0.0522838479113	981.838513329	632.518559389	1901.75960142	287.402528704	-2.70489524312	-0.0491799135113
910.522465678	813.931071113	2100.45353679	376.0	-18.1096109841	-0.710684774803	-0.117197357322	735.050818665	664.884402364	1720.06957238	320.134351348	-4.49879534101	-0.0817962789274
910.522465678	813.931071113	2100.45353679	376.0	-7.96448105421	-0.535290569408	-0.0882735107862	755.579547462	875.037008281	1933.1633128	302.546757057	-2.24145555135	-0.0407537372973
910.522465678	813.931071113	2100.45353679	376.0	4.58955478047	-0.102566312482	-0.0169139697364	890.011700761	982.959864873	2196.8550025	323.883436867	1.86555728861	0.0339192234293
910.522465678	813.931071113	2100.45353679	376.0	10.3563393256	0.0784761708478	0.0129413210501	1031.31290361	844.750066587	2317.98363244	441.920662238	1.61151983371	0.029300360613
910.522465678	813.931071113	2100.45353679	376.0	9.36659169045	-0.0271758690035	-0.00448150874068	978.210630711	868.437993265	2297.19444323	450.545819253	1.18202623469	0.0214913860853
910.522465678	813.931071113	2100.45353679	376.0	-6.42604401209	-0.268836696675	-0.0443332283435	1017.46027097	646.395811041	1965.47746806	301.621386048	-2.26950035635	-0.0412636428427
910.522465678	813.931071113	2100.45353679	376.0	-5.39811871799	-0.326293348816	-0.0538082699235	972.667638314	644.800639927	1987.06856126	369.600283018	-2.31651049067	-0.0421183725576
910.522465678	813.931071113	2100.45353679	376.0	-6.41658548906	-0.51224966211	-0.0844738888704	764.420919214	894.223481801	1965.67613994	307.03173893	-2.02107997824	-0.0367469086952
910.522465678	813.931071113	2100.45353679	376.0	12.1949864406	0.139191837454	0.0229537990524	1026.25758705	894.81411422	2356.60356079	435.531859522	2.697814468	0.0490511721455
910.522465678	813.931071113	2100.45353679	376.0	-6.82451315635	-0.336033267756	-0.0554144570838	975.423609118	626.03992394	1957.10780883	355.644275772	-2.5081429765	-0.0456025995727
[truncated: 1 more rows]
