# Supplementary material for: Optimization of nutritional strategies using a mechanistic computational model in prediabetes: Application to the J-DOIT1 study data
Source: PLoS One. 2023 Nov 30;18(11):e0287069. doi: 10.1371/journal.pone.0287069 (PMC10688723; doi:10.1371/journal.pone.0287069)
Supplement: S1 File — (ZIP) [file pone.0287069.s011.zip › improved_intervention_T1111005.csv]

baseline_carb	baseline_fat	baseline_kcal	baseline_protein	diet_change_percent	hba1c_change	hba1c_percent_change	random_carb_kcal	random_fat_kcal	random_total_kcal	random_protein_kcal	weight_change	weight_percent_change
632.71515344	525.657578808	1534.37273225	376.0	-4.4540658755	-0.0430779723684	-0.00790131554813	534.265615195	502.960178555	1466.03075998	428.804966227	-3.85800503594	-0.066288746322
632.71515344	525.657578808	1534.37273225	376.0	13.5230142745	0.621167827865	0.113933937613	784.898881383	533.552470813	1741.86617585	423.414823656	1.69145011242	0.0290627167082
632.71515344	525.657578808	1534.37273225	376.0	-9.74885240788	0.0749541523271	0.0137480103315	628.975408571	396.790268905	1384.78899919	359.023321719	-4.45780606672	-0.0765946059574
632.71515344	525.657578808	1534.37273225	376.0	1.93192685323	0.0181644071083	0.0033316960947	516.348853669	649.121454454	1564.01569109	398.545382967	-1.70064136265	-0.0292206419699
632.71515344	525.657578808	1534.37273225	376.0	1.52638609572	0.496942023858	0.0911485737084	758.651616986	514.793841724	1557.79318429	284.347725579	-0.187598612815	-0.00322334386281
632.71515344	525.657578808	1534.37273225	376.0	-9.42051920713	0.115079967525	0.0211078443736	632.75031977	445.130164217	1389.8268543	311.946370311	-3.91343036593	-0.0672410715795
632.71515344	525.657578808	1534.37273225	376.0	-2.77413043916	0.185159591936	0.0339617740161	664.860280818	472.157100965	1491.80723123	354.789849449	-3.04268099959	-0.0522797422609
632.71515344	525.657578808	1534.37273225	376.0	-11.5048369119	-0.084672590308	-0.0155305558158	541.631750482	429.020063889	1357.84565178	387.193837411	-5.10321875499	-0.087684171048
632.71515344	525.657578808	1534.37273225	376.0	2.87554105088	0.484157935932	0.0888037299948	755.80088485	513.853658669	1578.49425004	308.839706518	-0.175909120348	-0.00302249347677
632.71515344	525.657578808	1534.37273225	376.0	5.70127706818	0.489745131545	0.0898285274294	730.142143107	547.52161131	1621.85157297	344.187818554	0.368749677788	0.00633590511663
632.71515344	525.657578808	1534.37273225	376.0	-5.84633595059	-0.138828301436	-0.0254637383411	489.936041896	524.335599417	1444.66814759	430.396506274	-4.10155900517	-0.0704735224257
632.71515344	525.657578808	1534.37273225	376.0	-0.815014808836	0.145586026498	0.0267032330333	661.891731821	415.738222032	1521.86736726	444.237413404	-3.47409458426	-0.0596923468086
632.71515344	525.657578808	1534.37273225	376.0	-10.1379732601	-0.151219971179	-0.0277366051318	480.50180437	545.012412398	1378.81843494	353.304218174	-4.18566223419	-0.0719185950892
632.71515344	525.657578808	1534.37273225	376.0	3.27571863198	0.261462463753	0.0479571650316	635.474346514	572.439756681	1584.63446572	376.720362526	-1.18689854866	-0.0203934458532
632.71515344	525.657578808	1534.37273225	376.0	5.39888043066	0.24120301618	0.0442411988592	587.165474817	649.739369578	1617.21168142	380.306837028	0.0113944961659	0.000195781721063
632.71515344	525.657578808	1534.37273225	376.0	2.14809605679	0.235885529972	0.0432658712348	716.758461904	449.175382869	1567.33253241	401.398687632	-2.58408802565	-0.0444001378978
632.71515344	525.657578808	1534.37273225	376.0	-10.6729680305	-0.124607395272	-0.0228553549656	478.331324808	608.240245662	1370.60962107	284.038050596	-3.68221493147	-0.0632682977915
632.71515344	525.657578808	1534.37273225	376.0	-1.73983036282	0.202565696545	0.0371543830786	674.903861307	475.246768743	1507.67724957	357.526619524	-2.89415848668	-0.0497278090494
632.71515344	525.657578808	1534.37273225	376.0	8.97312804429	0.595240393633	0.109178355399	739.986987361	584.363872184	1672.05396219	347.703102644	1.84487932217	0.0316989574256
632.71515344	525.657578808	1534.37273225	376.0	7.19854893591	0.160018948971	0.0293505042133	568.555913012	632.843207915	1644.82530424	443.426183311	-0.775597772683	-0.013326422211
632.71515344	525.657578808	1534.37273225	376.0	-15.7213817224	-0.118635775296	-0.0217600468262	534.217886479	412.252827372	1293.14813797	346.677424115	-5.70311560024	-0.09799167698
632.71515344	525.657578808	1534.37273225	376.0	-6.11117230539	0.0405548994128	0.00743853620924	583.568754696	470.266489802	1440.60457077	386.769326275	-3.85367669366	-0.0662143761797
632.71515344	525.657578808	1534.37273225	376.0	-14.1395742166	-0.153497766983	-0.0281543959984	522.572298937	406.878285319	1317.41896101	387.968376756	-5.85275798847	-0.100562852036
632.71515344	525.657578808	1534.37273225	376.0	-6.87491185202	-0.0554484850836	-0.0101703017395	552.636914103	431.839108097	1428.88595942	444.409937224	-4.6899475054	-0.0805832904708
632.71515344	525.657578808	1534.37273225	376.0	-6.12080663433	-0.0312105286635	-0.00572460173579	517.621754769	596.282685005	1440.45674426	326.552304484	-3.20763935779	-0.0551140783125
632.71515344	525.657578808	1534.37273225	376.0	-2.61140712088	-0.0928201056977	-0.0170249643613	493.045591958	596.157900903	1494.30401346	405.100520595	-3.15714596208	-0.0542464941939
632.71515344	525.657578808	1534.37273225	376.0	-4.1036434598	0.106987497418	0.019623532175	641.752562553	408.357093651	1471.40754597	421.297889768	-3.8920785682	-0.0668742022027
632.71515344	525.657578808	1534.37273225	376.0	-1.80008611644	0.222600312544	0.0408291108848	591.161479259	627.246928418	1506.75270172	288.344294043	-0.998983302762	-0.0171646615595
632.71515344	525.657578808	1534.37273225	376.0	-12.7852613706	-0.240931541265	-0.0441914052211	493.697858046	397.424627341	1338.19916803	447.076682643	-6.4018867337	-0.109998053844
632.71515344	525.657578808	1534.37273225	376.0	-3.83866858363	-0.000881810296704	-0.000161740700056	532.410358394	587.708504322	1475.47324822	355.354385503	-3.03500196231	-0.0521478000398
632.71515344	525.657578808	1534.37273225	376.0	-6.07045405235	-0.0856702104231	-0.0157135382287	486.418953498	640.018576693	1441.22934054	314.791810354	-2.93751256414	-0.0504727244697
632.71515344	525.657578808	1534.37273225	376.0	-14.4674703573	-0.164691854931	-0.030207603619	516.534860293	411.452238464	1312.38781204	384.400713283	-5.87980506803	-0.101027578489
632.71515344	525.657578808	1534.37273225	376.0	8.3681108589	0.61525980787	0.112850294914	724.232292408	621.740449875	1662.77074347	316.798001187	2.51399147962	0.0431957298904
632.71515344	525.657578808	1534.37273225	376.0	-3.05827148768	0.0765193617308	0.0140350993637	628.519552088	397.998264366	1487.44744846	460.929632009	-4.0994280483	-0.0704369080464
632.71515344	525.657578808	1534.37273225	376.0	-6.16890457504	0.11864050325	0.0217609140224	640.936379259	429.158728857	1439.71874257	369.623634454	-3.78679025429	-0.0650651246442
632.71515344	525.657578808	1534.37273225	376.0	-9.54016798478	-0.0298385457483	-0.0054729540991	542.748411212	493.914435416	1387.99099608	351.328149451	-4.16144784624	-0.0715025403135
632.71515344	525.657578808	1534.37273225	376.0	-4.76262996531	0.0154077834619	0.00282607913829	538.845920641	588.677519275	1461.29623672	333.772796806	-3.03276891761	-0.0521094315741
632.71515344	525.657578808	1534.37273225	376.0	-4.69236185528	0.228743458628	0.0419558801592	717.593951855	443.744851425	1462.37441144	301.035608162	-3.08499161116	-0.0530067287141
632.71515344	525.657578808	1534.37273225	376.0	11.7605998588	0.68114165261	0.124934272306	777.85246307	570.108963422	1714.82416963	366.862743138	2.49321685874	0.0428387776415
632.71515344	525.657578808	1534.37273225	376.0	3.0336251611	0.378915673787	0.0695003070043	770.693284297	462.106123439	1580.91984952	348.120441782	-1.23498752026	-0.021219716843
632.71515344	525.657578808	1534.37273225	376.0	8.82124926821	0.519029358428	0.095199808956	740.660049367	546.841389422	1669.72357566	382.222136873	0.776542372652	0.0133426524511
632.71515344	525.657578808	1534.37273225	376.0	-7.30186927127	0.00714501674361	0.00131053131761	583.287953271	426.986085138	1422.3348412	412.060802796	-4.4244960984	-0.0760222697319
632.71515344	525.657578808	1534.37273225	376.0	-3.71087769152	0.0396762653669	0.00727737809371	578.882890456	482.398121257	1477.43403682	416.153025109	-3.64102962376	-0.0625606464563
632.71515344	525.657578808	1534.37273225	376.0	6.88719117995	0.483112476593	0.0886119729627	680.557960075	621.86370812	1640.04791573	337.626247536	1.41377933608	0.0242917411697
632.71515344	525.657578808	1534.37273225	376.0	2.59513906362	0.425929235585	0.0781234841499	714.422122789	539.193551929	1574.1918384	320.576163686	-0.412985353293	-0.00709596826964
632.71515344	525.657578808	1534.37273225	376.0	-5.89565680985	-0.00593260741114	-0.00108815249654	582.023321721	413.448932255	1443.91138177	448.439127794	-4.55079313961	-0.0781923219865
632.71515344	525.657578808	1534.37273225	376.0	19.6217672076	0.681304433567	0.124964129414	738.824003538	636.065449402	1835.44377787	460.554324926	3.91991391121	0.0673524727013
632.71515344	525.657578808	1534.37273225	376.0	-5.17609333438	0.0487174251213	0.00893569793127	570.299592169	524.741196551	1454.95216753	359.911378809	-3.38468458541	-0.0581560925328
632.71515344	525.657578808	1534.37273225	376.0	9.67137803585	0.736170237956	0.135027556485	759.531462658	630.726144846	1682.76771966	292.510112158	3.67797396668	0.0631954289808
632.71515344	525.657578808	1534.37273225	376.0	7.26700868222	0.510170442064	0.0935749160058	684.462202894	631.095031748	1645.87573192	330.318497275	1.79280663341	0.0308042376875
632.71515344	525.657578808	1534.37273225	376.0	6.76789972541	0.409723706258	0.0751510833195	741.656497593	499.48447343	1638.21754018	397.076569157	-0.644687128583	-0.0110770984293
632.71515344	525.657578808	1534.37273225	376.0	7.10800268322	0.479423113989	0.0879352740258	668.554916607	642.181099991	1643.43598723	332.699970629	1.7367532786	0.0298411216254
632.71515344	525.657578808	1534.37273225	376.0	-3.80362768503	0.21059469461	0.0386270533033	729.047074276	416.809593388	1476.01090621	330.154238548	-3.1580391292	-0.054261840708
632.71515344	525.657578808	1534.37273225	376.0	0.205241254654	-0.0224586353071	-0.00411933883108	519.577790227	604.26081453	1537.52189809	413.683293337	-2.733196753	-0.0469621435224
632.71515344	525.657578808	1534.37273225	376.0	10.0669704618	0.357455566179	0.0655641170542	757.968020099	463.036593278	1688.83758198	467.8329686	-1.10454431984	-0.0189784247395
632.71515344	525.657578808	1534.37273225	376.0	7.68790309548	0.568658334789	0.104302702639	710.879373243	618.018714672	1652.33382103	323.435733111	2.0533973803	0.0352817419296
632.71515344	525.657578808	1534.37273225	376.0	4.80234717787	0.475427793856	0.0872024566866	668.538639839	638.814475199	1608.05863785	300.705522815	1.48206951142	0.0254651118801
632.71515344	525.657578808	1534.37273225	376.0	-7.73250225443	-0.0154211662977	-0.00282853380368	519.282193221	611.002962096	1415.72732614	285.442170818	-3.14222105274	-0.0539900524526
632.71515344	525.657578808	1534.37273225	376.0	-12.8484272887	0.0312522457225	0.00573225343407	599.721905764	415.19261273	1337.22996741	322.315448912	-4.73218906813	-0.0813090905176
632.71515344	525.657578808	1534.37273225	376.0	-12.3715120924	-0.216295716696	-0.0396727286677	492.256271103	424.731691613	1344.54762413	427.559661419	-5.88779601723	-0.101164880021
632.71515344	525.657578808	1534.37273225	376.0	7.19807676789	0.427991772071	0.0785017923828	708.618583439	548.412645713	1644.81805942	387.786830268	-0.00577355967859	-9.92020563331e-05
632.71515344	525.657578808	1534.37273225	376.0	1.55876147951	0.215599243243	0.039544982253	663.115629381	505.259732789	1558.28994335	389.91458118	-2.36668292861	-0.0406646551308
632.71515344	525.657578808	1534.37273225	376.0	-10.0500164125	-0.0731037868259	-0.0134086182733	551.520897286	415.61899338	1380.16802083	413.028130162	-5.09956504871	-0.0876213925896
632.71515344	525.657578808	1534.37273225	376.0	3.6834400333	0.129816685471	0.0238108373938	565.069694674	619.686171691	1590.89043173	406.134565362	-1.38826192887	-0.023853297747
632.71515344	525.657578808	1534.37273225	376.0	-10.4710639264	-0.0141544763916	-0.00259619889795	546.864728189	502.815635512	1373.70758259	324.027218885	-4.09989318637	-0.0704449001094
632.71515344	525.657578808	1534.37273225	376.0	8.80551567224	0.357966660664	0.0656578614572	664.222741338	578.814246911	1669.48216366	426.445175408	-0.0781178641968	-0.00134223134359
632.71515344	525.657578808	1534.37273225	376.0	2.84990051155	0.117515027928	0.0215544805444	567.990541581	605.162792606	1578.10082859	404.947494406	-1.74958835642	-0.0300616556087
632.71515344	525.657578808	1534.37273225	376.0	13.8383234032	0.440546744841	0.0808046120398	676.004536915	604.418136496	1746.70419315	466.281519734	1.18165732334	0.0203033904355
632.71515344	525.657578808	1534.37273225	376.0	-0.681469474457	0.219015590178	0.0401716049483	730.669162332	425.578996684	1523.91645045	367.668291437	-2.88492972033	-0.049569239181
632.71515344	525.657578808	1534.37273225	376.0	-12.4164860896	-0.183941404891	-0.0337383354533	502.168705353	430.022624264	1343.85755539	411.666225769	-5.65444386353	-0.0971553928442
632.71515344	525.657578808	1534.37273225	376.0	-2.09417858856	0.141805347357	0.0260097849151	648.800499648	443.645962584	1502.24022702	409.793764788	-3.36052902012	-0.0577410484558
632.71515344	525.657578808	1534.37273225	376.0	-3.71541084025	0.120066552398	0.0220224784296	623.572260236	477.437143376	1477.36448142	376.355077812	-3.32962579352	-0.0572100651808
632.71515344	525.657578808	1534.37273225	376.0	-22.0767076219	-0.223660206847	-0.0410235155625	495.678918228	408.561411883	1195.63375032	291.393420208	-6.74382033344	-0.115873201605
632.71515344	525.657578808	1534.37273225	376.0	-9.22963481842	0.069453635636	0.0127391114519	603.514109845	455.806911454	1392.75573231	333.434711009	-4.0224313676	-0.069113941024
632.71515344	525.657578808	1534.37273225	376.0	2.15424260081	0.216658277605	0.0397392292013	622.123218027	568.769524048	1567.4268433	376.534101226	-1.62414374639	-0.027906249938
632.71515344	525.657578808	1534.37273225	376.0	1.98154789669	0.0719954476862	0.0132053278955	573.745732669	554.985726352	1564.77706285	436.04560383	-2.71949085253	-0.0467266469507
632.71515344	525.657578808	1534.37273225	376.0	11.7803655351	0.600304807087	0.11010726469	735.231047637	594.927524805	1715.12744878	384.968876335	2.20410940766	0.0378712956643
632.71515344	525.657578808	1534.37273225	376.0	12.9047229397	0.509409004653	0.0934352539715	771.13961593	505.928055005	1732.37928221	455.31161127	0.528960933143	0.00908867582719
632.71515344	525.657578808	1534.37273225	376.0	-5.32988432642	-0.151971350758	-0.0278744223694	477.870419221	556.71515039	1452.59244048	418.006870871	-3.81124530333	-0.0654853144903
632.71515344	525.657578808	1534.37273225	376.0	-2.21127820279	0.0374414498957	0.00686747063383	561.565491999	537.140129966	1500.44348247	401.737860505	-3.17187479701	-0.0544995669589
632.71515344	525.657578808	1534.37273225	376.0	-0.728587951922	0.180725641092	0.0331485035019	633.428728881	528.967286009	1523.19347738	360.797462493	-2.51019874223	-0.0431305625813
632.71515344	525.657578808	1534.37273225	376.0	-5.65733416969	-0.0779669802374	-0.0143006199995	519.600712064	502.885151222	1447.56813938	425.082276089	-4.05902388601	-0.0697426784538
632.71515344	525.657578808	1534.37273225	376.0	4.28740208015	0.110823878721	0.0203271971241	581.8804008	572.357159463	1600.15746069	445.919900424	-2.19709935017	-0.0377508479411
632.71515344	525.657578808	1534.37273225	376.0	9.98046452858	0.438494612091	0.080428212049	687.890755755	584.272045952	1687.51025853	415.347456818	0.683237213726	0.0117394710262
632.71515344	525.657578808	1534.37273225	376.0	-1.0656359065	0.183577125842	0.0336715197802	685.045858779	426.490940927	1518.02190547	406.485105768	-3.19675375031	-0.0549270403833
632.71515344	525.657578808	1534.37273225	376.0	2.18866242112	0.162631967337	0.029829781243	634.377681718	513.811644482	1567.95497164	419.765645437	-2.60823544774	-0.0448150420574
632.71515344	525.657578808	1534.37273225	376.0	1.50708647989	0.144127957385	0.0264357955585	582.41374872	594.63931058	1557.49705625	380.443996946	-1.80400401887	-0.0309966326266
632.71515344	525.657578808	1534.37273225	376.0	-5.40462386098	-0.159251562681	-0.029209751042	475.992602647	552.785004103	1451.44565744	422.668050694	-3.87629129122	-0.066602943148
632.71515344	525.657578808	1534.37273225	376.0	-3.30250827719	0.030813468363	0.00565177336079	585.1100436	451.738772839	1483.69994576	446.851129323	-3.90578046755	-0.0671096300266
632.71515344	525.657578808	1534.37273225	376.0	3.98514048713	0.300090982746	0.0550423666079	658.972579419	556.592346939	1595.51964122	379.954714866	-1.06414040447	-0.0182841993896
632.71515344	525.657578808	1534.37273225	376.0	-4.82096470037	-0.166759107832	-0.0305867769318	477.664228832	532.096328652	1460.40116445	450.640606969	-4.08035860953	-0.0701092544593
632.71515344	525.657578808	1534.37273225	376.0	11.6504281292	0.591841169732	0.108554873392	744.462274116	575.894487768	1713.13372465	392.776962768	1.86097483834	0.0319755126862
632.71515344	525.657578808	1534.37273225	376.0	1.8931848164	0.223158361692	0.0409314676618	707.882891213	447.512804738	1563.42124384	408.025547891	-2.7079683146	-0.0465286651993
632.71515344	525.657578808	1534.37273225	376.0	1.76392822442	0.16205165748	0.0297233414307	663.966545849	435.103206264	1561.43796594	462.368213827	-3.1439907235	-0.0540204591666
632.71515344	525.657578808	1534.37273225	376.0	-0.409974242828	0.268553353513	0.0492577684359	684.574733436	505.581153294	1528.08219926	337.926312526	-2.09359444351	-0.0359724131188
632.71515344	525.657578808	1534.37273225	376.0	-2.30571572889	-0.152733672293	-0.0280142465688	478.087302123	553.716179818	1498.99445882	467.19097688	-3.70283394358	-0.0636225763501
632.71515344	525.657578808	1534.37273225	376.0	-9.39320170272	-0.176645054181	-0.0324000466215	478.568726826	513.944115806	1390.24600664	397.733164005	-4.53041232216	-0.0778421361196
632.71515344	525.657578808	1534.37273225	376.0	10.1545409324	0.307018687184	0.0563130387352	651.819345723	570.33068777	1690.1812394	468.031205907	-0.527912430837	-0.00907066032365
632.71515344	525.657578808	1534.37273225	376.0	-6.37748625058	0.186947258974	0.0342896659894	674.290473541	451.272601132	1436.51832222	310.955247543	-3.3882508401	-0.0582173683865
632.71515344	525.657578808	1534.37273225	376.0	8.57043243259	0.42322110831	0.077626762346	660.468066363	622.718088634	1665.87511053	382.688955532	1.07704155011	0.0185058685586
632.71515344	525.657578808	1534.37273225	376.0	1.55219635919	0.205556550485	0.0377029623047	693.801268174	442.810402671	1558.18920993	421.577539089	-2.86083656119	-0.0491552673744
632.71515344	525.657578808	1534.37273225	376.0	-1.67752721566	0.0608915414492	0.0111686613076	594.359973372	468.106461543	1508.63321207	446.16677716	-3.55783120833	-0.061131120418
632.71515344	525.657578808	1534.37273225	376.0	-1.70427630062	0.145452438148	0.0266787304014	654.005162957	435.230066319	1508.22278141	418.987552133	-3.38230342643	-0.0581151791484
632.71515344	525.657578808	1534.37273225	376.0	-15.6112769646	-0.143342103166	-0.0262916550194	525.489832311	409.649364178	1294.83755535	359.698358858	-5.8534135905	-0.100574116675
632.71515344	525.657578808	1534.37273225	376.0	2.72143745932	0.292570725098	0.0536630090055	695.317462137	503.402591655	1576.12972655	377.409672756	-1.74756826625	-0.0300269461555
632.71515344	525.657578808	1534.37273225	376.0	-1.99805962078	-0.0841618531962	-0.0154368769619	501.340583342	569.11879395	1503.71505025	433.25567296	-3.32048262106	-0.0570529659976
632.71515344	525.657578808	1534.37273225	376.0	-6.50704648306	0.014787678316	0.00271234011666	577.289910074	452.569901415	1434.53038534	404.670573847	-4.13097424394	-0.0709789388993
632.71515344	525.657578808	1534.37273225	376.0	7.40023191948	0.607198897248	0.111371771322	706.730902843	649.381656328	1647.91987294	291.807313772	2.83501613175	0.048711617384
632.71515344	525.657578808	1534.37273225	376.0	-10.266727615	-0.202161335022	-0.0370802155213	487.8292044	451.260400796	1376.84286323	437.753258032	-5.38781436361	-0.092574129959
632.71515344	525.657578808	1534.37273225	376.0	3.67068979557	0.320979461465	0.0588737089995	729.71802643	475.764791702	1590.69479556	385.211977425	-1.69581203543	-0.0291376638389
632.71515344	525.657578808	1534.37273225	376.0	-4.05066128422	0.0165468261741	0.00303500113244	575.053629419	460.548159188	1472.22049003	436.618701419	-3.9369422244	-0.0676450554021
632.71515344	525.657578808	1534.37273225	376.0	-14.5281371073	-0.197005698855	-0.0361345742581	501.440248999	419.402043198	1311.45695797	390.614665773	-5.96303690627	-0.102457678802
632.71515344	525.657578808	1534.37273225	376.0	7.63531855431	0.258765084258	0.0474624145742	675.628420362	510.714327477	1651.52697817	465.184230326	-1.70168368018	-0.0292385512058
632.71515344	525.657578808	1534.37273225	376.0	7.83812334671	0.310057836264	0.056870476204	694.982197129	511.663979755	1654.6387596	447.992582715	-1.27152401752	-0.0218474917099
632.71515344	525.657578808	1534.37273225	376.0	-9.26174976239	-0.157279282339	-0.0288479974943	480.439274112	535.527023987	1392.26296936	376.296671266	-4.23958571751	-0.0728451154211
632.71515344	525.657578808	1534.37273225	376.0	-11.5818902866	0.069301983045	0.0127112954961	608.587425998	441.659358438	1356.66336581	306.416581375	-4.28603319344	-0.0736431820178
632.71515344	525.657578808	1534.37273225	376.0	1.95516783188	0.0496563108537	0.00910790734661	562.140549845	557.988733589	1564.37229433	444.243010896	-2.78007457317	-0.04776760435
632.71515344	525.657578808	1534.37273225	376.0	-8.70177590699	-0.0305930653154	-0.00561134726989	550.105176082	470.276767463	1400.85505551	380.473111965	-4.30921816817	-0.0740415492813
632.71515344	525.657578808	1534.37273225	376.0	1.36706823806	0.410986645443	0.0753827302721	690.699129659	564.713373179	1555.34865452	299.936151685	-0.327422787407	-0.00562582108947
632.71515344	525.657578808	1534.37273225	376.0	3.25718018998	0.172781858017	0.0316914633194	659.706249561	463.642605692	1584.35001692	461.00116167	-2.84092945476	-0.0488132208721
632.71515344	525.657578808	1534.37273225	376.0	4.41648500204	0.305180691403	0.0559759155177	695.807845963	509.243250282	1602.13807384	397.086977598	-1.49438756955	-0.0256767623635
632.71515344	525.657578808	1534.37273225	376.0	-11.1691070765	-0.0055128103185	-0.00101115376348	587.951020193	400.442879199	1362.99699883	374.603099438	-4.93462843317	-0.0847874301231
632.71515344	525.657578808	1534.37273225	376.0	-15.2895516067	0.00228206958282	0.000418574758405	592.776572751	396.939902854	1299.77402151	310.057545907	-5.19848431678	-0.0893210363707
632.71515344	525.657578808	1534.37273225	376.0	6.81070445787	0.301461117122	0.0552936751875	626.654403408	610.718052986	1638.87432432	401.501867929	-0.133999414002	-0.00230239542958
632.71515344	525.657578808	1534.37273225	376.0	17.6810809843	0.586030728018	0.107489128396	710.420036964	629.34648419	1805.66641764	465.899896482	2.932059723	0.0503790330412
632.71515344	525.657578808	1534.37273225	376.0	-10.5608049634	-0.0978540282184	-0.0179482810378	492.518422843	584.526371038	1372.33062058	295.285826703	-3.76824614785	-0.0647464973857
632.71515344	525.657578808	1534.37273225	376.0	-7.05199894947	-0.119794260816	-0.0219725349992	520.263053381	446.990008329	1426.16878329	458.915721579	-4.87570900586	-0.0837750688293
632.71515344	525.657578808	1534.37273225	376.0	-2.16469983732	-0.0948217395535	-0.017392101899	490.720277951	605.654702746	1501.15816821	404.783187512	-3.06581246506	-0.0526771901213
632.71515344	525.657578808	1534.37273225	376.0	14.2271278739	0.652301731035	0.119644484783	778.921944678	554.754602238	1752.66990293	418.993356011	2.20523213802	0.0378905865639
632.71515344	525.657578808	1534.37273225	376.0	7.351282595	0.247113652321	0.0453253214089	625.243797615	580.699147676	1647.16880786	441.225862565	-0.966624236838	-0.0166086638632
632.71515344	525.657578808	1534.37273225	376.0	-8.20878494805	-0.122766210305	-0.0225176467911	495.888428057	525.277661816	1408.41937436	387.253284483	-4.15536111769	-0.0713979573486
632.71515344	525.657578808	1534.37273225	376.0	-17.9554228811	-0.0787151660724	-0.0144378514439	542.854205964	430.822430104	1258.8696196	285.192983531	-5.50524782978	-0.0945918871096
632.71515344	525.657578808	1534.37273225	376.0	7.52061020716	0.282072032629	0.0517373500788	605.359100157	639.378529572	1649.76692456	405.029294836	0.240575515926	0.00413359993
632.71515344	525.657578808	1534.37273225	376.0	-11.4816059762	-0.136476327167	-0.0250323417401	494.34047645	510.526001475	1358.20210092	353.335623	-4.53638170042	-0.0779447027563
632.71515344	525.657578808	1534.37273225	376.0	-0.190472720654	0.107510790448	0.019719514022	616.908342123	475.428680101	1531.45017076	439.113148536	-3.21988236169	-0.0553244392043
632.71515344	525.657578808	1534.37273225	376.0	-1.68265319141	0.105088534308	0.0192752263954	629.177456411	439.751595904	1508.5545605	439.625508185	-3.54446159082	-0.0609014019041
632.71515344	525.657578808	1534.37273225	376.0	-2.55830867308	-0.0111493566897	-0.0020450030612	529.1076354	582.357378809	1495.11874156	383.653727353	-3.02557981017	-0.0519859073912
632.71515344	525.657578808	1534.37273225	376.0	10.144440867	0.491601960159	0.0901691049449	679.428831011	629.512744723	1690.02626675	381.084691015	1.80506095162	0.0310147929832
632.71515344	525.657578808	1534.37273225	376.0	13.4843669994	0.629020793072	0.115374320079	713.750949284	651.646745217	1741.2731826	375.875488102	3.45899174407	0.0594328478363
632.71515344	525.657578808	1534.37273225	376.0	-12.6605213593	-0.0599984645404	-0.0110048540977	555.452145036	420.466832369	1340.11314475	364.194167346	-5.12730495328	-0.0880980232522
632.71515344	525.657578808	1534.37273225	376.0	9.86182492939	0.7187951191	0.131840630796	757.362352248	624.168113772	1685.68988487	304.159418846	3.45382141549	0.0593440105754
632.71515344	525.657578808	1534.37273225	376.0	-13.3941888672	-0.100394093196	-0.0184141770352	514.075800239	490.101346024	1328.85595056	324.6788043	-4.71805786153	-0.0810662862806
632.71515344	525.657578808	1534.37273225	376.0	-6.4544762148	-0.0258954762675	-0.00474972051862	521.917556184	585.358743198	1435.3370092	328.060709816	-3.2878671814	-0.0564925632543
632.71515344	525.657578808	1534.37273225	376.0	9.84341515116	0.42212469944	0.0774256602054	704.302320241	551.26228268	1685.40741025	429.842807328	0.117065712898	0.00201143836595
632.71515344	525.657578808	1534.37273225	376.0	5.45781866446	0.103914697674	0.0190599225374	543.677055239	648.367812821	1618.11601361	426.07114555	-0.969934402816	-0.0166655395673
632.71515344	525.657578808	1534.37273225	376.0	0.264566831882	0.364197835309	0.0668007768359	706.598723815	521.646987949	1538.43217357	310.18646181	-1.20705171213	-0.0207397201397
632.71515344	525.657578808	1534.37273225	376.0	-14.5633619367	-0.0517559770274	-0.00949302586709	566.950591499	400.367273668	1310.91647779	343.598612625	-5.39485112038	-0.0926950364326
632.71515344	525.657578808	1534.37273225	376.0	0.923855289137	0.199671590381	0.0366235492262	624.516908051	554.88747856	1548.54811589	369.143729279	-1.99190223687	-0.0342251243449
632.71515344	525.657578808	1534.37273225	376.0	-9.8197725895	-0.106414461969	-0.0195184266267	498.966356869	538.51394051	1383.70081927	346.220521886	-4.08020145585	-0.0701065542242
632.71515344	525.657578808	1534.37273225	376.0	-0.250647799323	0.0812466302422	0.0149021698904	591.645464996	508.235779591	1530.52686076	430.645616174	-3.11244965642	-0.0534785164333
632.71515344	525.657578808	1534.37273225	376.0	3.69117424271	0.429388114114	0.0787579079446	664.182417701	618.66688114	1591.00910333	308.159804486	0.738141405023	0.0126828420107
632.71515344	525.657578808	1534.37273225	376.0	-2.01418575244	0.0878568816732	0.0161146151271	551.218078059	619.34860386	1503.46761529	332.900933366	-2.01278628299	-0.0345839567524
632.71515344	525.657578808	1534.37273225	376.0	-2.95041529519	0.193074715272	0.03541355746	624.075808731	551.054406697	1489.10236447	313.972149042	-2.34097991765	-0.04022302264
632.71515344	525.657578808	1534.37273225	376.0	0.204480197222	0.396660843911	0.0727551071004	699.862174394	544.449520397	1537.51022064	293.198525845	-0.756874255171	-0.0130047122882
632.71515344	525.657578808	1534.37273225	376.0	-0.863198635331	0.00529432142932	0.000971078765467	557.410654768	497.147216646	1521.12804776	466.570176348	-3.54321049025	-0.0608799053307
632.71515344	525.657578808	1534.37273225	376.0	-8.71379710795	0.176650752601	0.0324010918196	679.946120298	424.79407957	1400.67060548	295.930405612	-3.73056059422	-0.0640989792821
632.71515344	525.657578808	1534.37273225	376.0	-10.6402540583	-0.0223888055904	-0.00410653073925	570.141736616	425.679069461	1371.11157533	375.290769258	-4.76848429462	-0.0819327198389
632.71515344	525.657578808	1534.37273225	376.0	12.811587624	0.495552916446	0.0908937851148	692.692736175	607.698496373	1730.95023932	430.559006771	1.62272295844	0.0278818377738
632.71515344	525.657578808	1534.37273225	376.0	7.67531219034	0.174546474939	0.0320151274649	571.909067701	635.747968015	1652.14062961	444.483593895	-0.597993411651	-0.0102748008875
632.71515344	525.657578808	1534.37273225	376.0	-0.956728902914	0.170025488418	0.03118589296	686.891808891	404.112514298	1519.69294484	428.688621651	-3.39140119916	-0.0582714982673
632.71515344	525.657578808	1534.37273225	376.0	-4.99204686126	-0.0753613579445	-0.0138226995496	501.87558838	584.645821132	1457.77612643	371.254716916	-3.32754643166	-0.0571743373137
632.71515344	525.657578808	1534.37273225	376.0	2.44967909625	0.228875126693	0.0419800305746	716.208473483	444.696984581	1571.95994033	411.054482264	-2.63933411295	-0.0453493833841
632.71515344	525.657578808	1534.37273225	376.0	-8.06511116281	-0.0803646299792	-0.0147403943469	546.954515033	418.734872656	1410.62386574	444.934478052	-5.01192336987	-0.0861155218191
632.71515344	525.657578808	1534.37273225	376.0	-13.7819648621	-0.0394366154665	-0.00723342176569	565.726909875	417.167264056	1322.90602144	340.011847505	-5.12550754603	-0.0880671399661
632.71515344	525.657578808	1534.37273225	376.0	2.9325835393	0.292270938166	0.0536080224076	730.467342497	463.624519709	1579.36949442	385.277632218	-2.0172743482	-0.0346610712749
632.71515344	525.657578808	1534.37273225	376.0	10.2015054168	0.443095950767	0.08127218466	768.290980929	483.281302467	1690.90184964	439.329566247	-0.315474248736	-0.00542051973774
632.71515344	525.657578808	1534.37273225	376.0	-8.15542141811	0.151729360996	0.0278300368665	661.226627017	427.401614108	1409.23816981	320.609928683	-3.78226338858	-0.0649873434464
632.71515344	525.657578808	1534.37273225	376.0	5.3788023583	0.257009719604	0.0471404474695	761.779079168	428.051259256	1616.90360895	427.073270531	-2.11902048982	-0.0364092867667
632.71515344	525.657578808	1534.37273225	376.0	13.8292095086	0.618792030861	0.113498171471	789.96830808	526.463238735	1746.56435203	430.132805218	1.62162632134	0.027862995212
632.71515344	525.657578808	1534.37273225	376.0	10.1288922739	0.635281417041	0.116522637021	756.223596406	579.818302379	1689.78769338	353.745794593	2.16532688025	0.037204929214
632.71515344	525.657578808	1534.37273225	376.0	-0.213455439104	0.221310151856	0.0405924709934	712.709254628	441.005761973	1531.09753019	377.382513594	-2.84470561064	-0.0488781032757
632.71515344	525.657578808	1534.37273225	376.0	-7.70375960574	-0.131174090515	-0.0240598111729	475.94171185	610.633976976	1416.1683455	329.592656674	-3.44976395539	-0.0592742947661
632.71515344	525.657578808	1534.37273225	376.0	-11.0080546448	-0.132242376251	-0.0242557549984	479.325232142	585.554870968	1365.46814343	300.588040317	-3.87273547482	-0.0665418466464
632.71515344	525.657578808	1534.37273225	376.0	6.57072703492	0.314463668524	0.0576785892376	775.187387444	440.340412156	1635.19217618	419.664376582	-1.50168241572	-0.0258021033629
632.71515344	525.657578808	1534.37273225	376.0	-4.27756487671	-0.0691452475489	-0.0126825472393	489.718333342	646.533593503	1468.73894318	332.48701633	-2.62790310082	-0.0451529742409
632.71515344	525.657578808	1534.37273225	376.0	-4.23431655683	0.183412106307	0.0336412520739	691.548889976	417.039685835	1469.4025336	360.813957792	-3.41072845851	-0.0586035817614
632.71515344	525.657578808	1534.37273225	376.0	-0.328330901539	0.258586332933	0.0474296281975	681.15780571	504.962621199	1529.33491242	343.214485514	-2.16629344793	-0.037221536906
632.71515344	525.657578808	1534.37273225	376.0	-11.2616896803	0.0637318492946	0.0116896275302	596.122767514	466.460187125	1361.5764366	298.993481963	-4.12861998024	-0.070938487633
632.71515344	525.657578808	1534.37273225	376.0	12.5736902869	0.52567992236	0.0964196482685	738.073569333	552.894593158	1727.30000745	436.331844957	1.08984486555	0.0187258567964
632.71515344	525.657578808	1534.37273225	376.0	3.08960604105	0.179504250004	0.0329244772568	647.507223611	504.465814596	1581.77880488	429.805766669	-2.54078315763	-0.0436560680004
632.71515344	525.657578808	1534.37273225	376.0	-8.85091984101	-0.201772541144	-0.0370089033646	482.015971799	469.287240015	1398.56663165	447.26341984	-5.10501692958	-0.0877150675186
632.71515344	525.657578808	1534.37273225	376.0	13.8629092578	0.501517070508	0.0919877238643	737.668581997	541.992376392	1747.0814318	467.420473406	0.828061700538	0.0142278642704
632.71515344	525.657578808	1534.37273225	376.0	12.3331289373	0.57455101242	0.105383531258	700.917846303	641.022691536	1723.6088997	381.668361857	2.77399743846	0.0476631862277
632.71515344	525.657578808	1534.37273225	376.0	-12.7001626025	-0.0562411853843	-0.0103156979795	537.264882234	474.640970443	1339.50490032	327.599047647	-4.63201694453	-0.079587920009
632.71515344	525.657578808	1534.37273225	376.0	0.782982851841	0.418662791605	0.0767906807786	699.834303285	554.924192801	1546.38660762	291.628111539	-0.436263549748	-0.00749593728089
632.71515344	525.657578808	1534.37273225	376.0	9.23634952407	0.441906525769	0.0810540216011	655.822017409	643.342047604	1676.0927608	376.928695787	1.60684774263	0.0276090677428
632.71515344	525.657578808	1534.37273225	376.0	4.02533251799	0.399116239673	0.0732054731609	766.925801649	470.889086289	1596.13633679	358.321448848	-1.02289400481	-0.0175754983643
632.71515344	525.657578808	1534.37273225	376.0	-1.02971579662	0.131227095232	0.0240695332414	556.12055673	639.512065101	1518.57305384	322.940432014	-1.33347640124	-0.022911965657
632.71515344	525.657578808	1534.37273225	376.0	-10.6189352269	-0.0506444044949	-0.00928914242386	524.716444382	525.261347133	1371.43868567	321.460894156	-4.06442171415	-0.0698354246418
632.71515344	525.657578808	1534.37273225	376.0	9.49514503242	0.624954406698	0.114628467846	741.53244162	597.72529057	1680.06364851	340.805916323	2.2985454506	0.0394939080859
632.71515344	525.657578808	1534.37273225	376.0	-11.0270500109	-0.105222961229	-0.0192998828374	492.496579889	569.683894352	1365.17668371	302.996209468	-3.92266996628	-0.0673998275993
632.71515344	525.657578808	1534.37273225	376.0	-7.16792672084	0.0631545901119	0.0115837472692	576.705595167	526.41708158	1424.39001918	321.267342429	-3.46045837738	-0.0594580477212
632.71515344	525.657578808	1534.37273225	376.0	8.8596730367	0.538975494686	0.0988583079027	687.285975722	644.204343863	1670.31313949	338.822819904	2.33936138704	0.0401952128357
632.71515344	525.657578808	1534.37273225	376.0	3.92118857201	0.285415663908	0.0523506353464	622.115875405	609.25826376	1594.53838048	363.164241312	-0.440371441421	-0.00756651961205
632.71515344	525.657578808	1534.37273225	376.0	-2.16301144898	0.0739679394747	0.0135671202265	569.164824884	570.197618186	1501.18407438	361.821631309	-2.78728903944	-0.0478915642515
632.71515344	525.657578808	1534.37273225	376.0	10.5704521638	0.362209719266	0.0664361187209	698.291083795	530.655453531	1696.56286792	467.616330599	-0.557630885918	-0.00958128669963
632.71515344	525.657578808	1534.37273225	376.0	0.756530443957	0.203454687419	0.0373174408326	741.99287621	399.801973837	1545.98072909	404.185879044	-2.94456136535	-0.0505938378926
632.71515344	525.657578808	1534.37273225	376.0	-3.76114211365	0.198947106306	0.0364906651331	632.547477141	540.703457211	1476.66279323	303.411858883	-2.48005653239	-0.0426126551957
632.71515344	525.657578808	1534.37273225	376.0	-4.02764601586	0.0707584793782	0.0129784444934	603.203383542	458.679434104	1472.57363003	410.690812383	-3.69180834848	-0.0634331331354
632.71515344	525.657578808	1534.37273225	376.0	-10.7801825209	-0.014935070995	-0.00273937472396	536.101535322	540.002092443	1368.96455116	292.860923396	-3.87442412914	-0.0665708613255
632.71515344	525.657578808	1534.37273225	376.0	-4.21225706983	0.0987051614628	0.0181043949858	618.004196736	459.906999016	1469.74100836	391.829812604	-3.56238651922	-0.0612093903647
632.71515344	525.657578808	1534.37273225	376.0	3.04689671619	0.278008457026	0.0509920133944	602.129031794	642.980172892	1581.12348464	336.014279954	0.00642407740624	0.000110379336877
632.71515344	525.657578808	1534.37273225	376.0	-1.281463931	0.00114984835463	0.000210903953526	528.083103582	604.72751395	1514.71029912	381.899681586	-2.69383594211	-0.0462858409297
632.71515344	525.657578808	1534.37273225	376.0	8.10225070877	0.424991704876	0.0779515232714	786.185438369	463.940243339	1658.69145782	408.565776113	-0.55509735345	-0.00953775521392
632.71515344	525.657578808	1534.37273225	376.0	4.82859925343	0.3464220864	0.0635403680118	639.465362145	614.506999827	1608.46144254	354.48908057	0.144771947971	0.00248749051496
632.71515344	525.657578808	1534.37273225	376.0	-1.7414068594	0.215471083639	0.0395214753557	781.15799042	396.004809659	1507.65306024	330.49026016	-2.84205680497	-0.0488325911507
632.71515344	525.657578808	1534.37273225	376.0	2.34937187983	0.194092343388	0.0356002097191	687.178575359	436.481235469	1570.42085375	446.761042923	-2.92674823043	-0.0502877702822
632.71515344	525.657578808	1534.37273225	376.0	-2.88914605107	0.00384845367304	0.000705879250374	542.944266472	549.228732111	1490.04246305	397.869464462	-3.23460534327	-0.0555774113964
632.71515344	525.657578808	1534.37273225	376.0	-12.0548786075	-0.0431795903822	-0.00791995421537	565.929430295	412.536509801	1349.40596199	370.940021892	-5.07827293669	-0.0872555487405
632.71515344	525.657578808	1534.37273225	376.0	11.3457274037	0.641133225429	0.117595969448	765.483146251	568.880583865	1708.45847981	374.094749689	2.13907452184	0.0367538577637
632.71515344	525.657578808	1534.37273225	376.0	-22.4022592529	-0.253422849313	-0.0464825475629	490.834845646	394.673881786	1190.63857486	305.129847432	-7.08817101877	-0.121789880048
632.71515344	525.657578808	1534.37273225	376.0	-4.82270703372	0.110811610248	0.0203249468539	570.061300292	595.156561685	1460.37443057	295.15656859	-2.4421651229	-0.0419616000499
632.71515344	525.657578808	1534.37273225	376.0	-12.3923015923	-0.219052386036	-0.0401783540052	481.876155571	451.507176637	1344.22863572	410.845303509	-5.57359597678	-0.0957662538966
632.71515344	525.657578808	1534.37273225	376.0	-0.817533149842	0.213852545077	0.0392246047462	657.575318545	512.265227237	1521.82872652	351.988180738	-2.4553887723	-0.0421888105207
632.71515344	525.657578808	1534.37273225	376.0	-2.3009202825	-0.0290840499033	-0.00533456527941	544.009380792	490.077149324	1499.06803884	464.981508726	-3.8152887988	-0.0655547903574
632.71515344	525.657578808	1534.37273225	376.0	2.93404466918	0.266591786583	0.0488979799309	616.66471943	607.699381172	1579.3919136	355.027813001	-0.661750636784	-0.0113702858554
632.71515344	525.657578808	1534.37273225	376.0	-4.26895781215	-0.0176407913056	-0.00323565504504	531.72288883	556.394819502	1468.87100763	380.753299295	-3.32638510618	-0.0571543832678
632.71515344	525.657578808	1534.37273225	376.0	8.5247161952	0.297801746903	0.0546224774217	673.347167368	533.557281297	1665.17365305	458.269204384	-1.12529491189	-0.0193349641219
632.71515344	525.657578808	1534.37273225	376.0	0.499795970094	0.202795299722	0.0371964966474	748.907552391	396.149596608	1542.04146533	396.984316331	-2.94360940199	-0.0505774811339
632.71515344	525.657578808	1534.37273225	376.0	2.81493504412	0.23385641427	0.0428936930062	674.159867094	500.647724836	1577.56432799	402.756736065	-2.20672197549	-0.0379161851459
632.71515344	525.657578808	1534.37273225	376.0	-2.42593145119	-0.0592786554872	-0.0108728274922	510.377581258	574.390159871	1497.14990156	412.382160428	-3.22054603791	-0.0553358425757
632.71515344	525.657578808	1534.37273225	376.0	2.72506765748	0.416039045296	0.0763094360411	691.235159811	566.934468102	1576.18542732	318.015799407	-0.159249921105	-0.00273625293996
632.71515344	525.657578808	1534.37273225	376.0	-1.69551599124	0.0818587339064	0.0150144412888	620.557415138	428.095974133	1508.35719721	459.703807936	-3.75581694733	-0.0645329372393
632.71515344	525.657578808	1534.37273225	376.0	-5.96855984002	0.196713630203	0.0360810033388	720.587001261	404.420657627	1442.79277755	317.785118666	-3.44675843756	-0.0592226535663
632.71515344	525.657578808	1534.37273225	376.0	-5.64039426545	0.0917207169532	0.0168233156554	581.702959768	556.973385631	1447.82806065	309.151715249	-3.07304116551	-0.0528013945964
632.71515344	525.657578808	1534.37273225	376.0	8.56754527615	0.643693250763	0.118065526552	716.975098413	653.516646289	1665.83081079	295.339066086	3.2728407048	0.0562343763711
632.71515344	525.657578808	1534.37273225	376.0	-0.465913615399	0.257268169411	0.0471878520564	627.473042042	582.67276704	1527.22388078	317.078071695	-1.32323069353	-0.0227359225693
632.71515344	525.657578808	1534.37273225	376.0	2.95158540164	0.156492627476	0.0287037101019	606.461375958	558.461767073	1579.66105382	414.737910789	-2.13501433627	-0.036684095125
632.71515344	525.657578808	1534.37273225	376.0	10.4568942862	0.476436744122	0.0873875172638	706.537516585	574.967729164	1694.82046682	413.315221067	0.876123017652	0.0150536600971
632.71515344	525.657578808	1534.37273225	376.0	1.42383206379	0.303243617832	0.0556206195584	605.709633832	651.751250989	1556.21962319	298.758738366	0.216499421026	0.00371992132347
632.71515344	525.657578808	1534.37273225	376.0	8.31174035885	0.261575613374	0.0479779188141	599.685785667	637.142010502	1661.90580989	425.078013721	0.0907088924266	0.00155857203482
632.71515344	525.657578808	1534.37273225	376.0	5.19931197753	0.319651236995	0.0586300874899	636.658751876	603.708002553	1614.1495575	373.782803066	-0.198091189007	-0.00340362867709
632.71515344	525.657578808	1534.37273225	376.0	4.87797995499	0.00575445563398	0.0010554760884	521.718961182	624.598874343	1609.21912656	462.901291037	-2.05663918962	-0.0353374431207
632.71515344	525.657578808	1534.37273225	376.0	11.3191684502	0.513456186681	0.094177583764	674.888822906	652.486392433	1708.05096646	380.675751125	2.43986067886	0.0419220047914
632.71515344	525.657578808	1534.37273225	376.0	-6.27042504181	-0.158774114921	-0.0291221780853	485.899148639	510.53493829	1438.16104021	441.72695328	-4.33949120221	-0.0745617045054
632.71515344	525.657578808	1534.37273225	376.0	16.8260014401	0.790516032889	0.144995603978	775.714144802	636.94946562	1792.54631027	379.882699851	4.7001036365	0.0807577944416
632.71515344	525.657578808	1534.37273225	376.0	-3.78872138133	0.00646840520221	0.00118642795345	558.166714085	497.302418485	1476.23962447	420.770491901	-3.66947823905	-0.0630494542792
632.71515344	525.657578808	1534.37273225	376.0	-21.2480345161	-0.269591768466	-0.0494482333944	482.624315239	401.871070309	1208.34868449	323.853298945	-6.99441713389	-0.120178988555
632.71515344	525.657578808	1534.37273225	376.0	-10.4858514046	-0.00672124501167	-0.00123280356047	543.357799732	526.424124753	1373.48068755	303.698763066	-3.91482565765	-0.0672650456641
632.71515344	525.657578808	1534.37273225	376.0	1.08925951952	0.00602109843563	0.00110438342546	529.416155633	605.683047913	1551.0860333	415.986829753	-2.52684446411	-0.0434165715483
632.71515344	525.657578808	1534.37273225	376.0	10.2692034208	0.553085562456	0.101446361419	735.714317286	569.723259253	1691.94058936	386.503012816	1.39879468883	0.0240342730039
632.71515344	525.657578808	1534.37273225	376.0	11.915599781	0.779740244161	0.143019120352	787.675839909	606.876149521	1717.20244617	322.650456741	3.80468093562	0.065372524667
632.71515344	525.657578808	1534.37273225	376.0	2.9547858957	0.145586264629	0.0267032767111	622.57236305	520.653043	1579.71016133	436.484755278	-2.61115067866	-0.0448651319358
632.71515344	525.657578808	1534.37273225	376.0	-7.20355373492	-0.172832301552	-0.0317007156184	476.739532972	526.925628626	1423.84336799	420.178206388	-4.26900593834	-0.0733506174972
632.71515344	525.657578808	1534.37273225	376.0	-8.63591693234	-0.159210498214	-0.0292022190415	513.603967894	422.918560592	1401.86557766	465.343049172	-5.42599836436	-0.0932302124461
632.71515344	525.657578808	1534.37273225	376.0	-4.92873027511	0.137029241451	0.0251337566858	653.116599873	425.149635514	1458.74763886	380.481403473	-3.65856413864	-0.0628619267808
632.71515344	525.657578808	1534.37273225	376.0	-4.02489043353	-0.118933012866	-0.0218145658229	499.358012075	516.751440687	1472.61591093	456.506458171	-4.01540522181	-0.0689932168696
632.71515344	525.657578808	1534.37273225	376.0	-9.25712629962	0.0452963404167	0.00830820623931	589.323300315	460.60517814	1392.33391052	342.405432062	-4.09278303134	-0.0703227324972
632.71515344	525.657578808	1534.37273225	376.0	-2.37322075867	0.191221405659	0.035073625396	692.021123654	426.711363776	1497.95868005	379.226192621	-3.21582451044	-0.0552547166743
632.71515344	525.657578808	1534.37273225	376.0	-4.80431449822	0.201977832257	0.0370465576406	684.308866518	454.104278524	1460.65664062	322.243495573	-3.20035055751	-0.0549888411943
632.71515344	525.657578808	1534.37273225	376.0	-4.79481520781	0.237236738725	0.0435137084968	747.750696323	428.370461854	1460.80239514	284.68123696	-2.97698789754	-0.0511509948031
632.71515344	525.657578808	1534.37273225	376.0	3.44980196766	0.297212679056	0.0545144312281	602.27270747	655.705213001	1587.30555296	329.327632485	0.394289869225	0.00677474002104
632.71515344	525.657578808	1534.37273225	376.0	-3.24224310196	0.245493914081	0.0450282307558	704.395989288	466.882006775	1484.62463818	313.346642114	-2.78087715655	-0.0477813944425
632.71515344	525.657578808	1534.37273225	376.0	-3.47051503081	-0.122081586108	-0.0223920737541	481.163546089	600.3984674	1481.12209595	399.560082458	-3.24867537022	-0.0558191644368
632.71515344	525.657578808	1534.37273225	376.0	-7.50855467176	0.151846131792	0.0278514548408	649.92147951	456.507453639	1419.16351678	312.734583629	-3.56977712036	-0.0613363766385
632.71515344	525.657578808	1534.37273225	376.0	11.51510348	0.608545026909	0.111618676983	739.299073882	592.746303112	1711.05734013	379.011963141	2.22200650488	0.0381788059257
632.71515344	525.657578808	1534.37273225	376.0	2.94492599777	0.524491565412	0.09620168111	774.593673578	508.016499748	1579.55887374	296.948700416	0.0840208264457	0.00144365681178
632.71515344	525.657578808	1534.37273225	376.0	1.40018069784	-0.0129308144797	-0.00237175614082	531.129518233	568.406729136	1555.85672308	456.320475708	-2.94082768019	-0.0505296852266
632.71515344	525.657578808	1534.37273225	376.0	3.82576124554	0.111086133891	0.0203752996865	600.545542991	530.665307253	1593.0741696	461.863319356	-2.6581248467	-0.045672248225
632.71515344	525.657578808	1534.37273225	376.0	-10.2009519428	-0.0851153678867	-0.015611769605	516.209931728	504.58570806	1377.85210721	357.05646742	-4.32141861718	-0.0742511789893
632.71515344	525.657578808	1534.37273225	376.0	14.8193655608	0.790991654145	0.145082841919	786.900289609	615.763339363	1761.7570365	359.093407532	4.22725289502	0.0726332112546
632.71515344	525.657578808	1534.37273225	376.0	5.9208977065	0.241115343389	0.0442251180097	658.266018861	525.956018117	1625.22137216	440.999335182	-1.759548089	-0.0302327850343
632.71515344	525.657578808	1534.37273225	376.0	-6.78621172677	0.0117228257507	0.0021501881421	545.506339466	552.447227958	1430.24694996	332.293382536	-3.42270098452	-0.0588092952667
632.71515344	525.657578808	1534.37273225	376.0	-7.40586958403	0.0936877246526	0.0171841021006	610.600310327	471.880923636	1420.73908876	338.257854802	-3.69912243163	-0.0635588046672
632.71515344	525.657578808	1534.37273225	376.0	9.63450263628	0.354242750633	0.0649748258682	693.751853237	533.163459624	1682.20191359	455.286600725	-0.635222492806	-0.0109144758214
632.71515344	525.657578808	1534.37273225	376.0	4.97051408186	0.227285480311	0.0416884593381	639.999225451	545.900764354	1610.63894497	424.738955168	-1.68328609657	-0.0289224415218
632.71515344	525.657578808	1534.37273225	376.0	-7.91624757619	-0.0637707890814	-0.0116967698242	504.64705622	593.368189333	1412.90798802	314.892742469	-3.43069813631	-0.058946703373
632.71515344	525.657578808	1534.37273225	376.0	-4.88520012225	-0.0806262893889	-0.0147883876355	495.107768715	611.905782291	1459.41555366	352.40200265	-3.13852178372	-0.0539264911292
632.71515344	525.657578808	1534.37273225	376.0	-0.906038341782	0.278510830547	0.0510841582075	768.176103132	433.724301409	1520.47072699	318.570322447	-2.24488765711	-0.0385719528713
632.71515344	525.657578808	1534.37273225	376.0	-7.02146754259	0.0736165879768	0.0135026757111	603.509999446	462.089910121	1426.63724887	361.037339304	-3.82033669057	-0.065641523893
632.71515344	525.657578808	1534.37273225	376.0	-12.5694089459	-0.162163829081	-0.0297439158255	491.165273119	487.453365683	1341.51114878	362.892509975	-4.92870594831	-0.0846856692149
632.71515344	525.657578808	1534.37273225	376.0	-13.1663920366	-0.116930935412	-0.0214473469208	527.171131204	432.475192569	1332.35120302	372.704879244	-5.32617357916	-0.0915150099511
632.71515344	525.657578808	1534.37273225	376.0	22.3540072281	0.792675578939	0.145391705601	772.6076184	644.05657888	1877.36652372	460.702326439	5.12380352034	0.0880378611742
632.71515344	525.657578808	1534.37273225	376.0	-8.75996627367	0.0172264497636	0.00315965696324	583.062401744	440.52391903	1399.96219839	376.375877616	-4.33943327299	-0.074560709158
632.71515344	525.657578808	1534.37273225	376.0	-1.12747700752	0.176233687338	0.0323245941559	689.174055777	409.579814358	1517.07303248	418.319162347	-3.32766590606	-0.0571763901384
632.71515344	525.657578808	1534.37273225	376.0	-8.05945900992	0.0696537243296	0.0127758115058	618.702011981	417.961386977	1410.71059083	374.047191875	-4.21097032166	-0.072353441953
632.71515344	525.657578808	1534.37273225	376.0	7.81916634464	0.227737604962	0.0417713875573	599.063175928	616.155747124	1654.34788853	439.128965477	-0.541808429376	-0.00930942318516
632.71515344	525.657578808	1534.37273225	376.0	-4.86022470775	-0.0283211201361	-0.00519462951874	501.197863086	649.750779983	1459.79876961	308.850126538	-2.39902718755	-0.0412203984114
632.71515344	525.657578808	1534.37273225	376.0	-5.56098184202	-0.0121229378036	-0.00222357626626	537.584829618	541.558540421	1449.04654322	369.903173179	-3.49180846851	-0.0599967090809
632.71515344	525.657578808	1534.37273225	376.0	-1.40477259559	0.0706101819802	0.0129512439436	596.966891069	475.142934484	1512.81828459	440.708459039	-3.4475841442	-0.0592368409657
632.71515344	525.657578808	1534.37273225	376.0	6.80503386725	0.381239909758	0.0699266158763	630.687333164	653.787505876	1638.78731633	354.312477286	1.18890187931	0.0204278673421
632.71515344	525.657578808	1534.37273225	376.0	5.25997493639	0.470871240846	0.0863666986145	663.750802416	645.44700853	1615.08035339	305.882542448	1.59565710975	0.0274167888274
632.71515344	525.657578808	1534.37273225	376.0	-2.68086471253	-0.0312735548327	-0.00573616192823	521.390245806	577.763062857	1493.23827511	394.084966448	-3.12394845467	-0.0536760902865
632.71515344	525.657578808	1534.37273225	376.0	-13.6809495601	-0.167660981175	-0.0307521975743	476.360892536	535.390327216	1324.45597268	312.704752933	-4.56600588256	-0.0784537093224
632.71515344	525.657578808	1534.37273225	376.0	0.247446317417	0.0801888868878	0.0147081597373	594.075692357	498.542028698	1538.16948107	445.551760014	-3.16211610453	-0.0543318918305
632.71515344	525.657578808	1534.37273225	376.0	3.13182765661	0.169390592735	0.0310694410739	588.892144747	598.690427876	1582.42664183	394.844069208	-1.47837052946	-0.025401555489
632.71515344	525.657578808	1534.37273225	376.0	11.6535102587	0.446642916357	0.0819227652893	653.601783952	650.875132805	1713.18101601	408.70409925	1.91033586889	0.032823640359
632.71515344	525.657578808	1534.37273225	376.0	2.13376683489	0.111839087635	0.0205134056558	608.947785778	505.274855246	1567.11266873	452.890027709	-2.89804711012	-0.0497946238851
632.71515344	525.657578808	1534.37273225	376.0	-18.8401701587	-0.0935004695696	-0.0171497559739	542.509092619	415.842277314	1245.29429862	286.94292869	-5.77909248074	-0.0992971216623
632.71515344	525.657578808	1534.37273225	376.0	-5.49304519118	0.0199666731054	0.00366226579336	575.160060731	465.332063213	1450.08894466	409.59682072	-3.95165004662	-0.067897767124
632.71515344	525.657578808	1534.37273225	376.0	-16.991560196	0.000540068722584	9.90588265928e-05	590.184927504	400.244872755	1273.65886582	283.229065556	-5.32018954205	-0.0914121914442
632.71515344	525.657578808	1534.37273225	376.0	-9.9571297733	0.0530521680628	0.00973077183836	592.981720939	461.047566813	1381.59324809	327.56396034	-4.10556262965	-0.0705423132243
632.71515344	525.657578808	1534.37273225	376.0	6.31724307036	0.318587926591	0.0584350562347	655.85614143	571.107701424	1631.30278735	404.338944495	-0.611040103822	-0.0104989708561
632.71515344	525.657578808	1534.37273225	376.0	-6.61610282177	0.0876229757768	0.0160717123582	636.275176582	394.802506733	1432.85705461	401.779371297	-4.2323966877	-0.0727215925722
632.71515344	525.657578808	1534.37273225	376.0	13.1076789124	0.767272795661	0.140732354303	780.669941945	612.302609272	1735.49338331	342.520832093	3.87275548545	0.0665421904716
632.71515344	525.657578808	1534.37273225	376.0	5.78805189155	0.374061044397	0.0686098760816	781.069811324	454.019551569	1623.1830222	388.093659307	-1.06289143608	-0.0182627394515
632.71515344	525.657578808	1534.37273225	376.0	-11.5494692608	0.127244006887	0.0233389594437	652.228363855	411.379207764	1357.16082519	293.553253571	-4.24021113655	-0.0728558614527
632.71515344	525.657578808	1534.37273225	376.0	11.4989095275	0.655058814827	0.120150186138	760.124368255	584.071887948	1710.80886454	366.612608341	2.46259171877	0.0423125724874
632.71515344	525.657578808	1534.37273225	376.0	5.55114730358	0.304327135207	0.0558193571547	747.833154508	454.015492914	1619.5480228	417.699375378	-1.76940910801	-0.0304022183508
632.71515344	525.657578808	1534.37273225	376.0	10.2427337614	0.565142369247	0.103657808006	712.539429089	613.588115671	1691.53444612	365.40690136	2.12387465141	0.036492691605
632.71515344	525.657578808	1534.37273225	376.0	0.809476650413	0.214460095799	0.0393360410489	579.1798899	647.671378343	1546.79312125	319.941853002	-0.507648779788	-0.00872248762523
632.71515344	525.657578808	1534.37273225	376.0	7.83686629725	0.308511624452	0.0565868716896	664.138705891	552.739513584	1654.61947178	437.7412523	-0.848559938344	-0.0145800676691
632.71515344	525.657578808	1534.37273225	376.0	15.0952657641	0.660639087922	0.121173713852	723.000859987	654.46675559	1765.99037399	388.522758416	3.8547381647	0.0662326145137
632.71515344	525.657578808	1534.37273225	376.0	0.172079119507	0.272882902011	0.0500518895837	719.50430645	465.476885098	1537.01306734	352.031875788	-2.33823063986	-0.04017578419
632.71515344	525.657578808	1534.37273225	376.0	8.09227073092	0.6269154924	0.114988168085	766.896554119	559.642339163	1658.53832776	331.999434481	1.70834962072	0.0293530862667
632.71515344	525.657578808	1534.37273225	376.0	-10.0029096155	-0.082303864126	-0.0150960865969	548.624609128	412.931084585	1380.89081468	419.335120963	-5.17536774464	-0.0889238444096
632.71515344	525.657578808	1534.37273225	376.0	-4.62117569854	0.215799645659	0.0395817398495	781.886584379	395.982130775	1463.46667242	285.597957266	-3.04792554086	-0.0523698546539
632.71515344	525.657578808	1534.37273225	376.0	-15.9571153419	-0.195577296855	-0.0358725782932	504.570019266	412.720830636	1289.53110559	372.240255687	-6.11780656765	-0.105116951334
632.71515344	525.657578808	1534.37273225	376.0	-0.289536582918	0.343139992816	0.0629383699223	681.584579203	544.431991823	1529.93016187	303.913590843	-1.17772412621	-0.0202358097288
632.71515344	525.657578808	1534.37273225	376.0	-1.44599180929	-0.0474505649648	-0.00870333179838	511.703796271	593.368799782	1512.18582822	407.113232161	-2.99065747268	-0.0513858672282
632.71515344	525.657578808	1534.37273225	376.0	-18.1819223863	-0.295399598445	-0.0541818779247	475.37914682	398.238528853	1255.39427295	381.776597281	-6.9856472202	-0.120028302753
632.71515344	525.657578808	1534.37273225	376.0	1.18169136093	0.159487289614	0.0292529878236	649.132468571	472.497154407	1552.50428227	430.874659291	-2.93112227728	-0.0503629257265
632.71515344	525.657578808	1534.37273225	376.0	-0.478393651103	-0.0823619578292	-0.0151067420817	498.455449689	588.493239659	1527.03239051	440.083701165	-3.08444410937	-0.0529973214669
632.71515344	525.657578808	1534.37273225	376.0	7.53481653535	0.639794961497	0.117350506511	736.319034765	614.17077889	1649.98490259	299.495088936	2.51723784635	0.0432515093874
632.71515344	525.657578808	1534.37273225	376.0	2.82285303405	0.132023800058	0.0242156639871	578.583303017	593.909409962	1577.68581947	405.193106494	-1.82421040033	-0.0313438213116
632.71515344	525.657578808	1534.37273225	376.0	-0.600510386615	0.401975040383	0.0737298313249	741.905966093	494.82677083	1525.15866462	288.425927698	-1.23691129257	-0.0212527713501
632.71515344	525.657578808	1534.37273225	376.0	17.0392461966	0.550598797955	0.100990241738	695.896823795	634.570840887	1795.81827967	465.350614986	2.70583508127	0.0464920117056
632.71515344	525.657578808	1534.37273225	376.0	-9.71947108584	0.0847366918061	0.015542313244	627.544115005	415.533941151	1385.23981819	342.161762032	-4.25820141393	-0.073164972748
632.71515344	525.657578808	1534.37273225	376.0	15.929441676	0.505459321496	0.0927108073177	681.830266099	632.871571038	1778.78974172	464.087904586	2.26271247401	0.0388782212029
632.71515344	525.657578808	1534.37273225	376.0	-0.261956518194	0.362888133962	0.0665605528177	720.903510023	503.572156126	1530.35334286	305.877676713	-1.41750739108	-0.0243557970976
632.71515344	525.657578808	1534.37273225	376.0	-7.94397839845	-0.124107568261	-0.0227636772306	484.074457877	577.954506564	1412.48249385	350.453529404	-3.69112875789	-0.0634214563212
632.71515344	525.657578808	1534.37273225	376.0	-0.396024807123	0.168719278229	0.0309463092864	674.28833486	424.087102732	1528.29623559	429.920798002	-3.26784783457	-0.0561485882228
632.71515344	525.657578808	1534.37273225	376.0	-7.58494268602	0.0252637408217	0.00463384827984	556.434187536	533.561414069	1417.99143992	327.995838311	-3.55968570246	-0.0611629845783
632.71515344	525.657578808	1534.37273225	376.0	-8.01911917477	0.160404466035	0.0294212153403	662.874248144	436.346633826	1411.32955426	312.108672294	-3.68789012119	-0.0633658096425
632.71515344	525.657578808	1534.37273225	376.0	9.89456379809	0.255481527553	0.0468601481204	607.155317124	617.906226604	1686.19222114	461.130677413	-0.209881377877	-0.00360620924186
632.71515344	525.657578808	1534.37273225	376.0	-2.22294871767	0.320509645994	0.058787535949	694.923481135	515.938754681	1500.26441327	289.402177456	-1.77183945155	-0.0304439768307
632.71515344	525.657578808	1534.37273225	376.0	1.17500118478	0.351948942384	0.0645540980161	656.625848442	587.250391672	1552.40163003	308.525389915	-0.471034158345	-0.0080933704183
632.71515344	525.657578808	1534.37273225	376.0	-8.05326599817	-0.16273994827	-0.02984958699	498.357711121	462.898462857	1410.80561472	449.549440739	-4.95723058	-0.0851757831615
632.71515344	525.657578808	1534.37273225	376.0	15.3772107322	0.683432262794	0.125354413572	731.823581253	652.118087856	1770.3164607	386.374791595	4.01224794706	0.0689389681625
632.71515344	525.657578808	1534.37273225	376.0	-8.22880676341	-0.12092190467	-0.0221793662271	493.987422898	536.15483745	1408.11216508	377.969904733	-4.05094805715	-0.0696039185077
632.71515344	525.657578808	1534.37273225	376.0	3.49542071219	0.507881934347	0.0931551603719	727.905782548	558.112277916	1588.00551453	301.987454069	0.464059572656	0.00797353217623
632.71515344	525.657578808	1534.37273225	376.0	10.3994312496	0.714929655151	0.131131631539	771.905693551	596.707526174	1693.93876965	325.325549926	3.03945970593	0.0522243935728
632.71515344	525.657578808	1534.37273225	376.0	14.6719347354	0.789346248573	0.144781043392	780.281976915	627.047372963	1759.49489812	352.165548243	4.39171621242	0.0754590414506
632.71515344	525.657578808	1534.37273225	376.0	-2.90425227859	0.0335138133741	0.0061470677502	589.512020772	443.24427121	1489.81067721	457.054385227	-3.94470900355	-0.0677785052156
632.71515344	525.657578808	1534.37273225	376.0	8.73217677882	0.428614450222	0.0786160033423	718.992468283	534.812903809	1668.35687167	414.551499582	-0.0669835273367	-0.00115091971369
632.71515344	525.657578808	1534.37273225	376.0	13.8282490703	0.534732731934	0.0980801049035	768.097718449	519.032469383	1746.54961533	459.419427497	0.88184156734	0.0151519169646
632.71515344	525.657578808	1534.37273225	376.0	-4.63096193008	0.152542301511	0.027979145545	674.440778418	402.039494345	1463.31651515	386.836242389	-3.70190137366	-0.063606552812
632.71515344	525.657578808	1534.37273225	376.0	-4.45915564279	0.207427158451	0.038046067214	626.046226012	555.441421969	1465.95266398	284.465015995	-2.31901382922	-0.0398455984402
632.71515344	525.657578808	1534.37273225	376.0	-3.77644065579	0.235354004228	0.0431683793522	735.881107288	434.893642631	1476.42805658	305.653306657	-2.94276904036	-0.0505630419306
632.71515344	525.657578808	1534.37273225	376.0	-9.22343397993	0.115905168279	0.021259201812	624.878584672	465.904192687	1392.85087628	302.068098923	-3.78207233339	-0.0649840607111
632.71515344	525.657578808	1534.37273225	376.0	2.50617477561	0.258259732337	0.047369723466	600.12511501	633.960514599	1572.82679463	338.741165018	-0.323625550445	-0.00556057646813
632.71515344	525.657578808	1534.37273225	376.0	9.35683145278	0.766224839674	0.140540139339	785.130889424	602.31143484	1677.94140266	290.499078397	3.43535988889	0.0590268022145
632.71515344	525.657578808	1534.37273225	376.0	-21.6927340099	-0.251315473056	-0.0460960148673	489.910130828	399.05013932	1201.52533672	312.565066573	-6.96725263934	-0.119712244662
632.71515344	525.657578808	1534.37273225	376.0	-9.56532019335	-0.20176775158	-0.0370080248679	490.550685964	443.3921108	1387.60506745	453.662270685	-5.44810706123	-0.0936100869628
632.71515344	525.657578808	1534.37273225	376.0	11.2456539158	0.434239317855	0.0796477105384	662.990547828	624.628680946	1706.9229795	419.303750721	1.33697002995	0.0229719936418
632.71515344	525.657578808	1534.37273225	376.0	3.3329732084	0.248626776324	0.0456028569927	722.773653457	450.76936257	1585.51296433	411.969948304	-2.40793852452	-0.0413735141669
632.71515344	525.657578808	1534.37273225	376.0	5.79202212915	0.445414550922	0.081697459817	693.708662135	578.746655284	1623.24394044	350.788623024	0.422311981804	0.00725621961863
632.71515344	525.657578808	1534.37273225	376.0	0.134579039251	0.2751468996	0.0504671495966	706.413978203	480.150448806	1536.43767633	349.87324932	-2.24665800905	-0.0386023712896
632.71515344	525.657578808	1534.37273225	376.0	-6.96803786549	-0.152721817271	-0.0280120721334	492.025949833	496.275821667	1427.45705927	439.155287767	-4.49723070776	-0.0772720052881
632.71515344	525.657578808	1534.37273225	376.0	3.24608441043	0.474067641756	0.0869529790455	692.005880454	595.693173041	1584.17976631	296.480712811	0.685255804355	0.011774154714
632.71515344	525.657578808	1534.37273225	376.0	-1.01536702541	-0.0582920930924	-0.0106918732745	511.648615288	569.877890516	1518.79321748	437.266711674	-3.18554370309	-0.0547344278882
632.71515344	525.657578808	1534.37273225	376.0	8.20155581057	0.461121016822	0.0845783229681	760.939762227	498.464244292	1660.21516823	400.811161707	-0.161677500236	-0.00277796392158
632.71515344	525.657578808	1534.37273225	376.0	-8.66539243542	-0.142314784798	-0.0261032253847	508.213928167	456.900587775	1401.41331358	436.298797634	-4.95383013036	-0.0851173561918
632.71515344	525.657578808	1534.37273225	376.0	0.159003610729	0.140529042694	0.0257756864809	634.836697019	479.289047491	1536.81244029	422.686695784	-3.02686007722	-0.0520079051068
632.71515344	525.657578808	1534.37273225	376.0	-4.93206604523	0.0555470912903	0.0101883879843	609.555575316	421.331075739	1458.69645571	427.809804658	-4.0972694456	-0.0703998186529
632.71515344	525.657578808	1534.37273225	376.0	-4.69871295174	-0.00758876914779	-0.00139192390825	546.288311408	516.064008546	1462.27696195	399.924641995	-3.62192143582	-0.0622323270759
632.71515344	525.657578808	1534.37273225	376.0	5.21159678311	0.386974360869	0.0709784227567	708.329255564	530.137145962	1614.3380522	375.871650676	-0.628662901323	-0.010801768064
632.71515344	525.657578808	1534.37273225	376.0	17.2967500499	0.803595296948	0.147394588582	776.917932401	643.53207851	1799.76934858	379.319337667	4.95164554664	0.0850798203891
632.71515344	525.657578808	1534.37273225	376.0	10.1108868825	0.673128831326	0.123464569209	732.761206065	642.246797009	1689.51142356	314.503420488	3.42127261762	0.0587847528801
632.71515344	525.657578808	1534.37273225	376.0	1.01886971443	0.189873465971	0.0348263877423	600.147421036	590.73473	1550.00599132	359.123840287	-1.57713407263	-0.0270985235847
632.71515344	525.657578808	1534.37273225	376.0	-2.44099369698	0.139758456248	0.0256343463404	646.347524598	447.440308156	1496.91879057	403.130957811	-3.36079565166	-0.0577456297536
632.71515344	525.657578808	1534.37273225	376.0	1.00707557938	0.154026159118	0.0282513131178	580.697342086	604.453758863	1549.82502533	364.673924382	-1.61873831224	-0.0278133730625
632.71515344	525.657578808	1534.37273225	376.0	3.42247451072	0.52443774354	0.09619180916	740.601015466	548.175803635	1586.88624791	298.109428807	0.467554640208	0.00803358488329
632.71515344	525.657578808	1534.37273225	376.0	1.38405842	0.108008422046	0.0198107890767	608.727501646	499.597468604	1555.60934724	447.284376993	-2.98503939843	-0.0512893367429
632.71515344	525.657578808	1534.37273225	376.0	1.57309317454	-0.0475068190342	-0.00871364985953	503.621676714	626.259236226	1558.50984497	428.628932031	-2.49157439101	-0.0428105565466
632.71515344	525.657578808	1534.37273225	376.0	7.01991507273	0.524546931494	0.0962118362975	686.40099654	636.221052787	1642.08439495	319.462345624	1.96790971985	0.0338128817844
632.71515344	525.657578808	1534.37273225	376.0	6.24719664456	0.2287141496	0.0419505043287	665.373005444	508.674517176	1630.22801409	456.180491471	-2.01240163103	-0.0345773476122
632.71515344	525.657578808	1534.37273225	376.0	1.93034040425	0.241732878128	0.0443383855702	584.685662657	654.920952334	1563.99134905	324.384734059	-0.112724324315	-0.00193684406039
632.71515344	525.657578808	1534.37273225	376.0	7.21054647524	0.59319611049	0.108803395174	710.669124355	632.85568378	1645.00939121	301.484583074	2.43982055343	0.041921315351
632.71515344	525.657578808	1534.37273225	376.0	-5.91040569152	0.152123316021	0.0279022956752	643.342937151	475.145207075	1443.68507895	325.196934725	-3.35381513604	-0.0576256896227
632.71515344	525.657578808	1534.37273225	376.0	-2.00278067843	-0.00708511244194	-0.00129954373476	528.506111353	593.758973016	1503.64261163	381.377527262	-2.89830376352	-0.0497990337375
632.71515344	525.657578808	1534.37273225	376.0	4.48387104672	0.533462385533	0.0978470993275	738.692659357	555.203293154	1603.17202694	309.276074427	0.695140252987	0.0119439906012
632.71515344	525.657578808	1534.37273225	376.0	-10.1546980013	-0.0231450840788	-0.00424524652949	563.044732831	443.389943486	1378.56181507	372.127138756	-4.5894615775	-0.0788567281357
632.71515344	525.657578808	1534.37273225	376.0	-4.85387874114	0.0566951899913	0.0103989710182	557.700087863	580.837654837	1459.89614039	321.358397687	-2.93531896266	-0.0504350337227
632.71515344	525.657578808	1534.37273225	376.0	-14.3498670037	0.0427860312245	0.00784776801623	602.76810472	420.941436274	1314.19228583	290.482744835	-4.75634006825	-0.0817240561555
632.71515344	525.657578808	1534.37273225	376.0	4.05484392501	0.59388417777	0.108929599738	786.311451911	520.31783622	1596.58915177	289.959863637	0.766962208565	0.0131780448207
632.71515344	525.657578808	1534.37273225	376.0	5.23957450531	0.513926972289	0.094263934756	765.69398613	514.650918114	1614.76733474	334.422430499	0.226347521668	0.00388913267471
632.71515344	525.657578808	1534.37273225	376.0	-4.8221656067	0.152521192474	0.027975273748	648.62367828	462.49796671	1460.38273807	349.261093085	-3.34677290341	-0.057504689062
632.71515344	525.657578808	1534.37273225	376.0	2.47302655617	0.23209367489	0.0425703732373	739.052636413	430.553708555	1572.31817739	402.711832419	-2.57921031956	-0.0443163285148
632.71515344	525.657578808	1534.37273225	376.0	11.0956501395	0.412601971619	0.075679011669	655.110965092	625.936770268	1704.62136245	423.573627093	1.18307887355	0.0203278156968
632.71515344	525.657578808	1534.37273225	376.0	3.14960249185	0.223183553075	0.0409360882382	752.181466957	417.309384707	1582.69937406	413.208522392	-2.58537860011	-0.0444223127167
632.71515344	525.657578808	1534.37273225	376.0	7.60212190775	0.266949081902	0.0489635146556	652.532718671	548.071165946	1651.01761787	450.413733256	-1.2356861316	-0.0212317204742
632.71515344	525.657578808	1534.37273225	376.0	13.4253566321	0.539052739654	0.0988724760921	697.797419783	624.466718818	1740.36774362	418.103605017	2.26980420898	0.0390000723193
632.71515344	525.657578808	1534.37273225	376.0	6.86258258384	0.377604789532	0.0692598660184	760.833893464	468.51647111	1639.67032814	410.319963568	-1.05742781567	-0.0181688628122
632.71515344	525.657578808	1534.37273225	376.0	2.3143948439	0.399518099668	0.0732791818906	665.097706811	599.574742545	1569.88417565	305.211726293	0.130430463953	0.0022410732638
632.71515344	525.657578808	1534.37273225	376.0	2.64700669555	0.306671117221	0.0562492878249	685.269053895	522.747175299	1574.9876812	366.971452011	-1.46675321251	-0.0252019452321
632.71515344	525.657578808	1534.37273225	376.0	7.61662511098	0.530649551951	0.0973311724048	702.69200472	610.473348468	1651.24015107	338.07479788	1.64355732307	0.0282398165477
632.71515344	525.657578808	1534.37273225	376.0	23.1389343499	0.789334800801	0.144778943654	765.290519017	656.815921104	1889.41023145	467.303791324	5.36771874007	0.0922288443311
632.71515344	525.657578808	1534.37273225	376.0	3.41127753854	0.14339647684	0.0263016281805	627.022572799	505.101470885	1586.71444462	454.590400937	-2.7074330718	-0.0465194685876
632.71515344	525.657578808	1534.37273225	376.0	11.5887055751	0.576700432301	0.10577777555	764.172232921	541.235010749	1712.18667061	406.779426943	1.31900526175	0.0226633206486
632.71515344	525.657578808	1534.37273225	376.0	-12.3672414497	0.0570005122035	0.0104549728913	592.831682169	465.334112752	1344.61315171	286.447356791	-4.25113755165	-0.0730436005438
632.71515344	525.657578808	1534.37273225	376.0	1.86453963922	0.206326577007	0.0378441997445	732.48575434	407.251477291	1562.98172005	423.244488422	-2.88923718876	-0.0496432506659
632.71515344	525.657578808	1534.37273225	376.0	-2.9714282731	0.220054614574	0.0403621816901	630.924437266	555.458172387	1488.77994707	302.397337414	-2.1134482883	-0.0363135444725
632.71515344	525.657578808	1534.37273225	376.0	-1.07265335572	0.0479151364302	0.00878854299894	573.128082861	513.479013611	1517.91423165	431.307135174	-3.24740275674	-0.0557972982257
632.71515344	525.657578808	1534.37273225	376.0	0.940168862317	-0.110018281772	-0.0201794353947	482.786329986	619.60392053	1548.79842691	446.408176392	-2.84712522097	-0.0489196773362
632.71515344	525.657578808	1534.37273225	376.0	-4.10150325972	0.278608699087	0.0511021091501	724.168106547	462.688315457	1471.44038462	284.583962614	-2.61967856631	-0.045011659215
632.71515344	525.657578808	1534.37273225	376.0	-11.2447854357	-0.128127657676	-0.0235010377249	536.982132888	394.560479013	1361.83581072	430.293198821	-5.70013574707	-0.0979404767537
632.71515344	525.657578808	1534.37273225	376.0	-5.3305439909	-0.0162331855555	-0.00297747350614	573.426486585	422.992981263	1452.58231877	456.162850923	-4.49428428569	-0.0772213794793
632.71515344	525.657578808	1534.37273225	376.0	-10.0668840795	4.34853132099e-05	7.97602956894e-06	547.762722564	521.712761155	1379.90920794	310.433724225	-3.89347438911	-0.06689818538
632.71515344	525.657578808	1534.37273225	376.0	15.7596220858	0.774838491284	0.14212004609	781.854110916	615.132831647	1776.18407624	379.197133675	4.14125161084	0.0711555259595
632.71515344	525.657578808	1534.37273225	376.0	-3.50642585407	0.12470727584	0.0228736749524	557.432379818	631.118539494	1480.57109007	292.020170754	-1.70486260772	-0.0292931719539
632.71515344	525.657578808	1534.37273225	376.0	1.66395866461	0.103785786512	0.0190362777903	610.95309713	485.749933276	1559.90406027	463.201029867	-3.08612920431	-0.0530262749882
632.71515344	525.657578808	1534.37273225	376.0	4.00646805921	0.323857491485	0.0594015941829	750.151500297	459.455750129	1595.84688567	386.239635249	-1.67217385201	-0.0287315094846
632.71515344	525.657578808	1534.37273225	376.0	3.12314709076	0.212172445931	0.0389164427607	585.469226569	633.400756127	1582.2934496	363.4234669	-0.617329139745	-0.0106070298925
632.71515344	525.657578808	1534.37273225	376.0	-6.95651570675	-0.0164600577437	-0.00301908615989	562.044037112	454.134190785	1427.63385213	411.455624231	-4.29024213396	-0.0737155005836
632.71515344	525.657578808	1534.37273225	376.0	-13.7134510445	0.0065676460342	0.00120463060055	579.093113927	436.543479753	1323.95727877	308.320685091	-4.7489149403	-0.0815964766374
632.71515344	525.657578808	1534.37273225	376.0	-3.91267241961	0.210416607442	0.0385943887458	647.458785386	524.441230795	1474.33775354	302.437737358	-2.58366961701	-0.0443929487459
632.71515344	525.657578808	1534.37273225	376.0	-18.4800481713	-0.232970452631	-0.0427311908715	480.025448586	442.750939488	1250.8199122	328.043524126	-6.11396246862	-0.105050901523
632.71515344	525.657578808	1534.37273225	376.0	-14.2514677364	-0.120547805845	-0.0221107494213	504.137346119	496.495296355	1315.70209736	315.069454882	-4.7976415239	-0.0824337031597
632.71515344	525.657578808	1534.37273225	376.0	-0.992831113196	-0.00958816299494	-0.00175865058601	530.99763433	576.479412623	1519.13900237	411.661955417	-2.98052292147	-0.0512117340458
632.71515344	525.657578808	1534.37273225	376.0	11.0397192251	0.523883047141	0.0960900673407	742.929527238	545.811898542	1703.76317375	415.021747975	0.920896645717	0.0158229664213
632.71515344	525.657578808	1534.37273225	376.0	-4.75792490816	0.133308994071	0.0244513928964	624.540687888	495.655514901	1461.36842984	341.172227047	-3.23733834351	-0.0556243701634
632.71515344	525.657578808	1534.37273225	376.0	0.768824491732	0.248424773843	0.045565805914	744.621144545	435.751091058	1546.16936561	365.797130005	-2.50126430012	-0.0429770498302
632.71515344	525.657578808	1534.37273225	376.0	-0.754350624047	0.240592635073	0.0441292434103	663.86524975	518.136562127	1522.79818197	340.79637009	-2.21054818224	-0.0379819275299
632.71515344	525.657578808	1534.37273225	376.0	-9.3715111072	0.15798852604	0.0289780862141	665.197725148	427.022475524	1390.57882122	298.358620547	-3.85142961864	-0.0661757666433
632.71515344	525.657578808	1534.37273225	376.0	-0.534574934119	0.202317277649	0.037108818351	649.87396454	516.83750961	1526.17036023	359.458886075	-2.47332752044	-0.0424970364337
632.71515344	525.657578808	1534.37273225	376.0	-3.5745599933	0.144344058701	0.0264754326303	628.66463063	502.577570449	1479.52565841	348.283457334	-3.08327624413	-0.0529772550539
632.71515344	525.657578808	1534.37273225	376.0	10.354195452	0.298973705303	0.0548374367761	613.588587771	633.52117371	1693.24468391	446.134922425	0.405902601118	0.00697427149687
632.71515344	525.657578808	1534.37273225	376.0	-3.10387102147	-0.0300911240511	-0.00551928174085	533.314070434	527.108885521	1486.74778165	426.324825695	-3.53701116207	-0.0607733876644
632.71515344	525.657578808	1534.37273225	376.0	2.04066048761	0.511110010256	0.0937472505972	787.971259817	487.513697752	1565.68407033	290.199112758	-0.248394837016	-0.00426795252605
632.71515344	525.657578808	1534.37273225	376.0	-4.14036439471	-0.10259308425	-0.0188175136188	510.699569148	498.444196788	1470.84410996	461.700344024	-4.13452978643	-0.0710400306947
632.71515344	525.657578808	1534.37273225	376.0	-0.789443495876	-0.108760823304	-0.0199487937095	482.820082839	622.623826343	1522.25972651	416.815817329	-2.90087591832	-0.0498432288372
632.71515344	525.657578808	1534.37273225	376.0	2.67369480277	0.201167837471	0.0368979892647	724.562208389	403.985679826	1575.39717624	446.84928803	-2.93609554782	-0.0504483771103
632.71515344	525.657578808	1534.37273225	376.0	-5.10313861002	-0.0245455684082	-0.00450212186504	534.735995506	531.156303872	1456.07156493	390.179265549	-3.5865767651	-0.0616250303281
632.71515344	525.657578808	1534.37273225	376.0	-13.2144957278	-0.210484285142	-0.038606802117	492.184212508	430.94238408	1331.6131131	408.486516508	-5.82325575887	-0.100055940874
632.71515344	525.657578808	1534.37273225	376.0	7.78450594848	0.290893613455	0.0533553949844	680.436896028	520.595390981	1653.81606886	452.783781852	-1.34792906214	-0.023160293164
632.71515344	525.657578808	1534.37273225	376.0	17.011820186	0.669226323574	0.122748775417	761.967787415	588.197130077	1795.39746244	445.232544948	2.92375594762	0.0502363564884
632.71515344	525.657578808	1534.37273225	376.0	3.45622189594	0.0338975081196	0.00621744462943	521.160026821	649.364068513	1587.40405858	416.879963251	-1.51566083615	-0.0260422824081
632.71515344	525.657578808	1534.37273225	376.0	4.83598303347	0.440174584268	0.0807363507462	788.022806127	467.144800746	1608.57473725	353.407130376	-0.612414441975	-0.0105225849137
632.71515344	525.657578808	1534.37273225	376.0	6.68939600474	0.204181933667	0.0374508315603	612.89684272	576.366717035	1637.0130005	447.749440741	-1.37703129826	-0.0236603315852
632.71515344	525.657578808	1534.37273225	376.0	-11.404591179	-0.219650522686	-0.0402880635887	487.711196841	433.699876415	1359.38379497	437.972721717	-5.74629433684	-0.0987335796708
632.71515344	525.657578808	1534.37273225	376.0	0.379202835508	0.21569483099	0.0395625148552	667.77730136	499.110231245	1540.19111716	373.303584551	-2.48288248703	-0.0426612111174
632.71515344	525.657578808	1534.37273225	376.0	0.179401952055	0.0369371724125	0.00677497659804	521.799214374	650.231322487	1537.12542688	365.094890019	-1.66492040592	-0.0286068798269
632.71515344	525.657578808	1534.37273225	376.0	17.3791515897	0.805396311539	0.147724928749	775.545378293	647.613166322	1801.03369534	377.875150721	5.04459509154	0.0866768916072
632.71515344	525.657578808	1534.37273225	376.0	7.11033443452	0.477607426816	0.0876022426295	784.652491101	480.561076636	1643.47176498	378.258197246	-0.183914844692	-0.00316004887787
632.71515344	525.657578808	1534.37273225	376.0	-7.64329401033	-0.110630472129	-0.0202917226942	507.257841749	500.118493335	1417.09611311	409.719778024	-4.31721874418	-0.074179016223
632.71515344	525.657578808	1534.37273225	376.0	7.45084948143	0.370677076024	0.0679891922275	705.508713219	526.191999509	1648.69653501	416.995822283	-0.675043113072	-0.0115986789188
632.71515344	525.657578808	1534.37273225	376.0	-0.85951436781	0.296127074384	0.0543153107821	710.184124169	485.636971268	1521.18457816	325.363482721	-2.1152859125	-0.0363451187714
632.71515344	525.657578808	1534.37273225	376.0	-9.294007687	0.113676966836	0.0208505074902	642.119315245	418.001180089	1391.76801257	331.647517231	-4.08539425408	-0.0701957775615
632.71515344	525.657578808	1534.37273225	376.0	4.7159089873	0.233338067416	0.0427986183814	748.962726769	424.467619484	1606.73235383	433.302007573	-2.43325439912	-0.0418084948303
632.71515344	525.657578808	1534.37273225	376.0	1.63328114822	0.302774669682	0.0555346055909	746.040609074	455.428121968	1559.43335283	357.964621784	-1.99047596169	-0.0342006178984
632.71515344	525.657578808	1534.37273225	376.0	-6.54578540701	-0.10715279807	-0.0196538514435	482.408442309	627.42636745	1433.93598585	324.101176093	-3.20284553723	-0.0550317102618
632.71515344	525.657578808	1534.37273225	376.0	8.83333065057	0.404162775302	0.0741311033202	690.996692726	561.74963981	1669.9089491	417.162616563	0.055120891837	0.00094709436146
632.71515344	525.657578808	1534.37273225	376.0	-6.82160807622	-0.0356407171033	-0.00653718215394	571.946237055	404.167880757	1429.70383803	453.589720213	-4.85150951841	-0.0833592700758
632.71515344	525.657578808	1534.37273225	376.0	-3.86918908328	-0.0747944880925	-0.0137187248886	510.520754571	543.618379258	1475.00494999	420.865816166	-3.59580007305	-0.0617835064097
632.71515344	525.657578808	1534.37273225	376.0	-3.77822580191	0.117125903715	0.021483107798	605.741742257	524.877835601	1476.40066578	345.781087923	-3.06817233165	-0.0527177376572
632.71515344	525.657578808	1534.37273225	376.0	-4.13510528292	-0.0302701120372	-0.00555211152552	527.425596696	551.233726984	1470.92480434	392.265480657	-3.39785556011	-0.05838239794
632.71515344	525.657578808	1534.37273225	376.0	-2.80186976318	0.220127133288	0.0403754829949	662.268295262	508.737030534	1491.38160661	320.376280813	-2.58028469614	-0.0443347885935
632.71515344	525.657578808	1534.37273225	376.0	3.46944108497	0.52668019594	0.0966031173771	780.579288949	501.856100244	1587.60689022	305.171501024	0.0851299717466	0.00146271429118
632.71515344	525.657578808	1534.37273225	376.0	-6.85671727004	-0.0471306096504	-0.00864464593734	534.167582785	497.607511332	1429.16513213	397.390038012	-4.04231490185	-0.069455582506
632.71515344	525.657578808	1534.37273225	376.0	5.56707713532	0.338196441992	0.0620316291255	760.179384201	456.768732211	1619.7924458	402.844329383	-1.44818288034	-0.0248828673598
632.71515344	525.657578808	1534.37273225	376.0	-0.592915716881	0.224689818548	0.0412123658379	681.987753368	482.847894446	1525.27519516	360.439547348	-2.6371847374	-0.0453124525326
632.71515344	525.657578808	1534.37273225	376.0	0.0740602875654	0.372301373746	0.0682871191757	682.620540033	557.129632456	1535.50909311	295.758920616	-0.797980824048	-0.0137110107225
632.71515344	525.657578808	1534.37273225	376.0	2.24950995907	0.10467853336	0.0192000244608	550.291440163	633.97097549	1568.88859967	384.626184016	-1.39444386384	-0.0239595165609
632.71515344	525.657578808	1534.37273225	376.0	1.96739429434	0.124561079904	0.0228468598502	594.795447494	557.803332384	1564.55989384	411.961113958	-2.40442661665	-0.0413131721074
632.71515344	525.657578808	1534.37273225	376.0	-0.0693525452023	0.0680475101127	0.0124812014147	542.941086224	623.584133252	1533.3086057	366.783386228	-1.94340404303	-0.0333918220453
632.71515344	525.657578808	1534.37273225	376.0	-11.9560067577	-0.0318356029569	-0.00583925219313	537.706584011	506.719490235	1350.92302469	306.496950446	-4.24098517121	-0.0728691610173
632.71515344	525.657578808	1534.37273225	376.0	-2.32257678878	0.201942561994	0.0370400884069	679.66709631	463.778896648	1498.73574732	355.289754356	-2.99124028315	-0.0513958811538
632.71515344	525.657578808	1534.37273225	376.0	-9.39378687329	-0.0342399650053	-0.00628025770456	537.470493639	505.084746536	1390.23702794	347.681787763	-4.0800752335	-0.0701043854553
632.71515344	525.657578808	1534.37273225	376.0	-4.85292057737	-0.0491663974835	-0.00901804796102	538.147538053	481.286615226	1459.91084219	440.476688912	-4.09713283931	-0.0703974714659
632.71515344	525.657578808	1534.37273225	376.0	-7.40775096517	0.0714058012709	0.0130971755816	604.398427015	456.587946008	1420.71022137	359.723848342	-3.89077409027	-0.0668517884927
632.71515344	525.657578808	1534.37273225	376.0	0.321304558803	-0.0308683093863	-0.00566183224254	520.530094403	583.052380523	1539.30274179	435.720266859	-2.93360565542	-0.050405595454
632.71515344	525.657578808	1534.37273225	376.0	5.2355346365	0.212682542828	0.0390100041871	732.0601212	412.861856807	1614.7053481	469.78337009	-2.69143391488	-0.0462445689841
632.71515344	525.657578808	1534.37273225	376.0	-3.32814151718	0.207646061572	0.0380862181901	691.096042348	450.779767848	1483.30663632	341.430826122	-3.08681937742	-0.0530381336327
632.71515344	525.657578808	1534.37273225	376.0	-10.3298482642	-0.0775193637582	-0.0142185186644	501.643973694	578.406253012	1375.8743572	295.824130493	-3.74435581819	-0.0643360106219
632.71515344	525.657578808	1534.37273225	376.0	-7.72010257644	-0.0952018437828	-0.0174618202096	523.121847351	468.358021447	1415.91758341	424.437714615	-4.56584749737	-0.0784509879274
632.71515344	525.657578808	1534.37273225	376.0	-11.7865748188	-0.15021377103	-0.0275520489784	509.446422322	445.169158978	1353.52274216	398.907160861	-5.27832027662	-0.0906927882582
632.71515344	525.657578808	1534.37273225	376.0	4.31898182319	0.156128286741	0.0286368831147	560.141066743	649.015054097	1600.64201165	391.485890814	-0.661063922098	-0.011358486634
632.71515344	525.657578808	1534.37273225	376.0	5.07899664193	0.274162599833	0.0502866103875	669.548935807	527.605199496	1612.30347179	415.14933649	-1.53225662099	-0.0263274333504
632.71515344	525.657578808	1534.37273225	376.0	1.47149421236	0.465172824995	0.0853215012831	773.092112014	486.33221524	1556.9509382	297.526610945	-0.646115362037	-0.011101638523
632.71515344	525.657578808	1534.37273225	376.0	-13.7791752671	-0.00433484391788	-0.000795092428078	578.788813557	424.426998273	1322.94882422	319.73301239	-4.89563717438	-0.0841174772231
632.71515344	525.657578808	1534.37273225	376.0	1.18314682557	0.165969747419	0.0304419932904	664.07558642	441.507887655	1552.52661452	446.943140446	-3.10620917629	-0.0533712916887
632.71515344	525.657578808	1534.37273225	376.0	-6.34161433454	-0.0443005466475	-0.00812555881283	562.919197059	417.337058204	1437.06873111	456.812475852	-4.74865009037	-0.0815919259514
632.71515344	525.657578808	1534.37273225	376.0	-1.98501407132	0.0492020263404	0.0090245829678	594.828472211	450.072245094	1503.91521761	459.014500301	-3.76911975957	-0.0647615078963
632.71515344	525.657578808	1534.37273225	376.0	3.47194105944	0.1864195062	0.0341928661409	669.644699612	460.423119076	1587.64524914	457.577430456	-2.78813080651	-0.0479060276032
632.71515344	525.657578808	1534.37273225	376.0	10.7746616871	0.417023212289	0.0764899508967	683.877895013	578.996063478	1699.69620317	436.822244676	0.479727261439	0.00824273645084
632.71515344	525.657578808	1534.37273225	376.0	-1.03810934658	0.219813217359	0.0403179048715	647.361803256	530.683417198	1518.4442655	340.399045049	-2.24859249194	-0.0386356098272
632.71515344	525.657578808	1534.37273225	376.0	-0.888459209461	0.34407404106	0.0631096920506	742.709812358	472.120022905	1520.7404564	305.910621138	-1.81722652249	-0.0312238234105
632.71515344	525.657578808	1534.37273225	376.0	6.05122328416	0.203085401796	0.0372497068592	625.832216	554.097627137	1627.22105229	447.29120915	-1.71016091557	-0.0293842081713
632.71515344	525.657578808	1534.37273225	376.0	1.68754527674	0.182191501207	0.0334173699939	657.039546902	489.448407383	1560.26596682	413.778012533	-2.70283621898	-0.0464404848623
632.71515344	525.657578808	1534.37273225	376.0	4.89295380147	0.375047364203	0.0687907858038	631.320129771	647.958916626	1609.44888118	330.169834782	0.914407430902	0.0157114678849
632.71515344	525.657578808	1534.37273225	376.0	3.71555283281	0.564227147973	0.1034899391	769.263069879	528.704200341	1591.38316177	293.415891547	0.591540835368	0.0101639318792
632.71515344	525.657578808	1534.37273225	376.0	-1.41069959404	0.0144669003092	0.00265350335825	541.36150232	577.858137062	1512.72734234	393.50770296	-2.91846139927	-0.0501453848672
632.71515344	525.657578808	1534.37273225	376.0	7.81665100583	0.677313725341	0.124232157986	750.338458873	611.253010389	1654.30929386	292.717824594	2.77574184268	0.0476931588089
632.71515344	525.657578808	1534.37273225	376.0	-7.53660581594	0.0131954019416	0.00242028648965	547.081035578	548.328531922	1418.73310767	323.32354017	-3.49735731057	-0.0600920500098
632.71515344	525.657578808	1534.37273225	376.0	-3.38656365484	0.00234896470109	0.000430844589342	565.678487895	467.821402284	1482.41022297	448.910332789	-3.91323935828	-0.0672377896612
632.71515344	525.657578808	1534.37273225	376.0	8.44673609187	0.395004902453	0.0724513760919	746.670770092	487.282086176	1663.97714761	430.024291339	-0.778932506374	-0.0133837200408
632.71515344	525.657578808	1534.37273225	376.0	3.91923147747	0.485033194736	0.0889642690272	688.927542773	607.157970813	1594.50835135	298.422837765	0.984557352236	0.0169167929937
632.71515344	525.657578808	1534.37273225	376.0	-6.9590858521	-0.141592580485	-0.0259707594433	495.396316047	499.364304636	1427.59441652	432.833795836	-4.4180228633	-0.0759110457612
632.71515344	525.657578808	1534.37273225	376.0	0.267945607186	0.158965155252	0.0291572184982	681.639573811	395.582543374	1538.48401658	461.261899397	-3.46870584505	-0.0595997567879
632.71515344	525.657578808	1534.37273225	376.0	-3.22217916827	0.12408156451	0.0227589076505	586.279942725	573.362480744	1484.93249371	325.290070237	-2.52900966867	-0.0434537743758
632.71515344	525.657578808	1534.37273225	376.0	4.01775293453	0.15449456702	0.0283372279933	603.392720209	562.391095507	1596.02003772	430.236222008	-2.04624191081	-0.0351587957184
632.71515344	525.657578808	1534.37273225	376.0	4.50564243575	0.367178720772	0.0673475276544	691.819063655	542.720913362	1603.50608119	368.966104177	-0.69127814794	-0.0118776314079
632.71515344	525.657578808	1534.37273225	376.0	13.3162434721	0.421603261885	0.0773300186876	661.585799046	619.001624141	1738.69354104	458.106117855	1.24348029766	0.0213656408533
632.71515344	525.657578808	1534.37273225	376.0	10.5000190399	0.569666770335	0.104487668807	725.939349358	593.461039489	1695.48216128	376.081772429	1.86904595945	0.032114191743
632.71515344	525.657578808	1534.37273225	376.0	0.00596527890753	0.11240867762	0.0206178792406	561.049068559	616.004990628	1534.46426186	357.410202674	-1.77646979085	-0.0305235359252
632.71515344	525.657578808	1534.37273225	376.0	12.642511638	0.630943535721	0.115726987476	748.276250763	590.255164988	1728.35598349	389.824567742	2.42602823003	0.0416843338494
632.71515344	525.657578808	1534.37273225	376.0	5.78588382431	0.456497796135	0.083730336782	677.492941634	611.51558697	1623.14975597	334.141227363	0.977857787355	0.0168016801951
632.71515344	525.657578808	1534.37273225	376.0	12.8463089046	0.759218343474	0.139255015311	756.680309751	653.090546878	1731.48299318	321.712136552	4.47919709845	0.0769621494579
632.71515344	525.657578808	1534.37273225	376.0	-4.69808556782	0.114163775207	0.02093979736	639.221164896	426.786838561	1462.28658836	396.278584901	-3.74310775884	-0.0643145663031
632.71515344	525.657578808	1534.37273225	376.0	-13.0019664419	-0.120769940325	-0.0221514930897	532.542536374	414.245631568	1334.87410451	388.085936565	-5.52900705501	-0.0950001212202
632.71515344	525.657578808	1534.37273225	376.0	-3.64953768481	0.01110799795	0.00203741708547	584.935299551	426.185290171	1478.37522116	467.254631436	-4.2429747861	-0.0729033468403
632.71515344	525.657578808	1534.37273225	376.0	-9.08057318499	-0.0934183417821	-0.0171346921831	488.477676337	619.471509644	1395.04289337	287.093707385	-3.42424349037	-0.0588357988036
632.71515344	525.657578808	1534.37273225	376.0	-3.88485781115	0.0585162555136	0.0107329889057	542.658307771	616.367217398	1474.76453331	315.739008138	-2.37106779033	-0.0407399963974
632.71515344	525.657578808	1534.37273225	376.0	1.26482233769	0.186737188413	0.0342511350722	642.939458916	517.62765898	1553.77982131	393.212703413	-2.4669091643	-0.0423867554004
632.71515344	525.657578808	1534.37273225	376.0	-11.948613085	0.00241580286487	0.000443103973748	559.925335761	484.570861576	1351.03647119	306.540273853	-4.2825083774	-0.0735826181685
632.71515344	525.657578808	1534.37273225	376.0	-13.381018427	-0.0799601001416	-0.0146661959174	546.221684081	422.291145376	1329.05803421	360.545204749	-5.2553640821	-0.0902983519262
632.71515344	525.657578808	1534.37273225	376.0	11.758348522	0.609439119407	0.111782670471	784.385263503	529.729659952	1714.78962573	400.674702277	1.47470203325	0.0253385229081
632.71515344	525.657578808	1534.37273225	376.0	10.5099162759	0.534609743162	0.0980575464347	687.243268718	641.760907598	1695.63402177	366.629845452	2.36787530335	0.0406851426693
632.71515344	525.657578808	1534.37273225	376.0	3.19495896083	0.35793254213	0.065651603472	678.893577662	556.450642506	1583.39531135	348.051091181	-0.68326566984	-0.0117399599629
632.71515344	525.657578808	1534.37273225	376.0	-4.22805176683	0.112969040425	0.020720660386	604.548482498	521.309217367	1469.49865883	343.640958968	-3.13136156778	-0.0538034633639
632.71515344	525.657578808	1534.37273225	376.0	1.83498595125	0.301965386854	0.0553861678015	777.910106358	436.179890055	1562.52825632	348.438259911	-1.81895419091	-0.0312535084348
632.71515344	525.657578808	1534.37273225	376.0	-0.744243667873	0.281015562753	0.0515435735057	735.144854597	455.472584896	1522.95326035	332.335820853	-2.34210339827	-0.0402423264308
632.71515344	525.657578808	1534.37273225	376.0	-11.1151795353	-0.129460285825	-0.0237454669525	505.310055395	481.857190948	1363.82444832	376.657201976	-4.76363785279	-0.0818494476424
632.71515344	525.657578808	1534.37273225	376.0	-7.44045378052	0.086162658952	0.0158038626104	630.421991037	409.205490264	1420.20843828	380.580956983	-4.16417235505	-0.0715493531796
632.71515344	525.657578808	1534.37273225	376.0	-7.19609176207	-0.0385175242666	-0.00706484304229	533.686543477	512.200911315	1423.95786246	378.070407671	-3.90519730107	-0.067099609984
632.71515344	525.657578808	1534.37273225	376.0	-9.51422133327	0.0479052346814	0.00878672683077	575.54519078	504.117157304	1388.38911442	308.72676634	-3.81553259087	-0.0655589792246
632.71515344	525.657578808	1534.37273225	376.0	-11.9312627267	-0.116515262673	-0.0213711046723	487.072007714	574.668973971	1351.30269036	289.561708671	-3.98801461031	-0.068522587806
632.71515344	525.657578808	1534.37273225	376.0	-2.64945105112	0.196482772778	0.0360386597172	674.664669924	466.260411325	1493.72027776	352.795196516	-3.02201364258	-0.051924633034
632.71515344	525.657578808	1534.37273225	376.0	11.3011461314	0.777093312943	0.142533623064	772.636818621	632.590759024	1707.77443692	302.546859274	4.15254371246	0.0713495483241
632.71515344	525.657578808	1534.37273225	376.0	-0.143197800379	0.107114384	0.019646805576	601.399206521	521.633822149	1532.17554425	409.142515575	-2.91629266626	-0.0501081214135
632.71515344	525.657578808	1534.37273225	376.0	-0.561482106752	0.0809520118189	0.0148481312947	587.504926695	521.612698809	1525.75750391	416.639878402	-3.03708585778	-0.0521836058037
632.71515344	525.657578808	1534.37273225	376.0	5.56970468541	0.0912103932684	0.0167297126318	542.80952702	640.80158688	1619.83276221	436.221648307	-1.18851311662	-0.0204211875709
632.71515344	525.657578808	1534.37273225	376.0	-8.47600633443	-0.145973680028	-0.0267743360287	514.380086432	434.88943817	1404.31920227	455.049677667	-5.20882789011	-0.0894987609984
632.71515344	525.657578808	1534.37273225	376.0	4.31970435482	0.587730139178	0.107800832571	776.769786255	529.105898273	1600.65309798	294.777413454	0.815557760355	0.0140130199374
632.71515344	525.657578808	1534.37273225	376.0	3.56606601586	0.332739404902	0.0610307052278	711.416000957	502.051076369	1589.08947681	375.622399483	-1.40615866512	-0.0241608018062
632.71515344	525.657578808	1534.37273225	376.0	-14.9492336909	-0.0983132243548	-0.0180325063013	539.449877301	419.997530876	1304.99576681	345.548358637	-5.47029613089	-0.0939913424552
632.71515344	525.657578808	1534.37273225	376.0	-0.171440768371	0.284789904964	0.0522358593112	736.706244267	455.769143062	1531.74219185	339.266804517	-2.2699768211	-0.0390030381631
632.71515344	525.657578808	1534.37273225	376.0	2.6521103474	0.520041431345	0.0953854422863	758.215186368	524.29267719	1575.06599025	292.558126689	0.146288036163	0.00251354014025
632.71515344	525.657578808	1534.37273225	376.0	0.457530761725	0.0914668605621	0.0167767535881	611.44300896	465.346312322	1541.3929595	464.603638215	-3.33903052106	-0.0573716584375
632.71515344	525.657578808	1534.37273225	376.0	1.20707446294	0.11696057985	0.0214527842719	593.20446608	555.195563683	1552.89375366	404.493723902	-2.52159427213	-0.0433263620641
632.71515344	525.657578808	1534.37273225	376.0	-7.33751467605	-0.0256128745301	-0.00469788601066	528.951988039	552.550748306	1421.78790783	340.285171489	-3.56550875298	-0.0612630369927
632.71515344	525.657578808	1534.37273225	376.0	-9.36677003954	0.016450260349	0.00301728913224	575.493784045	459.76897456	1390.65156687	355.388808264	-4.22897457894	-0.0726627934525
632.71515344	525.657578808	1534.37273225	376.0	-1.53562535816	0.0808871876733	0.0148362413194	590.459334503	511.708112728	1510.81051548	408.643068252	-3.15253354419	-0.0541672430272
632.71515344	525.657578808	1534.37273225	376.0	4.48746341888	0.222087564117	0.0407350631175	731.265330158	425.849822133	1603.22714732	446.111995026	-2.61312950426	-0.0448991323755
632.71515344	525.657578808	1534.37273225	376.0	-16.3234147315	-0.158462990617	-0.0290651119987	490.253348656	493.962250311	1283.91070764	299.695108668	-5.11443684001	-0.0878769216496
632.71515344	525.657578808	1534.37273225	376.0	-4.33263964817	-0.0252404036742	-0.00462956780525	549.794561276	477.747233703	1467.8938909	440.35209592	-3.99745682786	-0.0686848252209
632.71515344	525.657578808	1534.37273225	376.0	12.1113520627	0.539338424532	0.0989248761064	734.483013352	564.597803254	1720.2060158	421.125199198	1.32051641634	0.0226892855041
632.71515344	525.657578808	1534.37273225	376.0	15.5643618832	0.797680142143	0.146309637224	778.18314124	636.755429961	1773.18805693	358.249485732	4.68102141909	0.0804299212903
632.71515344	525.657578808	1534.37273225	376.0	-0.776730447802	0.0345967819064	0.00634570467836	558.153408029	545.166098196	1522.45479205	419.135285829	-3.05251759281	-0.0524487558902
632.71515344	525.657578808	1534.37273225	376.0	5.89527926186	0.236150426842	0.0433144583348	643.608540436	545.126687118	1624.82828973	436.093062177	-1.58238542907	-0.0271887530768
632.71515344	525.657578808	1534.37273225	376.0	-15.849949199	-0.248689741811	-0.0456144060548	476.306306329	438.103290226	1291.17543366	376.765837109	-6.07514478306	-0.10438393098
632.71515344	525.657578808	1534.37273225	376.0	-4.49355748573	0.0160196975109	0.00293831575768	571.369726185	470.568806802	1465.42481148	423.486278492	-3.87804573671	-0.0666330882596
632.71515344	525.657578808	1534.37273225	376.0	7.1324353114	0.22950212695	0.0420950342902	627.778110225	566.197923202	1643.81087481	449.834841384	-1.30879516673	-0.0224878894627
632.71515344	525.657578808	1534.37273225	376.0	-9.67323699908	-0.0746842436751	-0.0136985039756	555.376660986	403.715503285	1385.94922141	426.857057138	-5.21268802712	-0.0895650863766
632.71515344	525.657578808	1534.37273225	376.0	-0.609604350437	0.0531841357971	0.00975497721884	580.784747294	496.690324532	1525.01912932	447.544057494	-3.3294263853	-0.0572066389226
632.71515344	525.657578808	1534.37273225	376.0	21.9970713884	0.785906214105	0.144150075955	764.93656411	655.328888043	1871.88979752	451.624345371	5.25880722353	0.0903575124318
632.71515344	525.657578808	1534.37273225	376.0	1.37713235715	0.195023757777	0.0357710487486	626.087209279	549.587945701	1555.50307562	379.827920643	-2.06136924341	-0.0354187155225
632.71515344	525.657578808	1534.37273225	376.0	12.7700582246	0.510739916291	0.0936793683585	734.591886605	550.661210229	1730.31302354	445.059926704	0.952776826187	0.0163707358451
632.71515344	525.657578808	1534.37273225	376.0	-3.85608428567	0.180027117512	0.0330203810551	703.582202395	397.428635326	1475.20602644	374.195188715	-3.47888847595	-0.0597747160816
632.71515344	525.657578808	1534.37273225	376.0	6.42875878394	0.397894055219	0.0729813013974	777.680850783	462.503379348	1633.01385405	392.829623919	-0.87428526627	-0.0150220836129
632.71515344	525.657578808	1534.37273225	376.0	6.37895751216	0.365829025002	0.0670999679021	703.179325809	527.078957064	1632.24971692	401.991434043	-0.759384658166	-0.0130478463602
632.71515344	525.657578808	1534.37273225	376.0	-10.468385398	0.136918462936	0.0251134378093	659.892528872	408.412034377	1373.74868119	305.444117945	-4.12871671126	-0.070940149678
632.71515344	525.657578808	1534.37273225	376.0	-5.60971087422	-0.0959698960158	-0.0176026955275	491.798405502	595.669341779	1448.29885824	360.831110956	-3.33722207759	-0.0573405855256
632.71515344	525.657578808	1534.37273225	376.0	0.338816405156	0.041888955725	0.00768322738904	565.121548801	531.4056164	1539.57143878	443.044273579	-3.07395117675	-0.0528170305283
632.71515344	525.657578808	1534.37273225	376.0	11.4093735672	0.619723321788	0.113668987855	729.800973877	615.165532905	1709.43504918	364.468542401	2.6456902823	0.0454585959159
632.71515344	525.657578808	1534.37273225	376.0	9.49903550373	0.721903443395	0.132410756309	747.105719966	645.503423437	1680.12334284	287.51419944	3.80186851551	0.0653242012974
632.71515344	525.657578808	1534.37273225	376.0	-0.994324269217	0.263207899089	0.0482773109114	679.504834725	509.038926778	1519.11609179	330.572330288	-2.1455228157	-0.0368646531908
632.71515344	525.657578808	1534.37273225	376.0	0.361670042957	0.0527446502225	0.00967436724551	570.436703664	531.393405037	1539.92209877	438.091990067	-3.03209967265	-0.0520979325198
632.71515344	525.657578808	1534.37273225	376.0	-2.31193595126	0.0462430739892	0.00848185509706	599.74031003	432.96706712	1498.89901742	466.191640274	-3.93725598283	-0.0676504464404
632.71515344	525.657578808	1534.37273225	376.0	-0.559297979856	0.240591207373	0.0441289815431	730.707862866	441.329091787	1525.79101655	353.7540619	-2.68506121648	-0.0461350724481
632.71515344	525.657578808	1534.37273225	376.0	11.0303242952	0.455160418736	0.0834850364519	715.102308811	551.774536403	1703.61902051	436.742175297	0.441223321693	0.00758115673011
632.71515344	525.657578808	1534.37273225	376.0	-15.9635455635	-0.265657646726	-0.048726640999	478.754112626	415.39910713	1289.43244202	395.279222265	-6.46175084059	-0.111026646746
632.71515344	525.657578808	1534.37273225	376.0	0.0222237900737	0.35723219925	0.0655231473313	651.666317869	597.783241677	1534.71372802	285.264168476	-0.379749014141	-0.00652489715018
632.71515344	525.657578808	1534.37273225	376.0	11.8282794888	0.404834510188	0.0742543122134	645.196052961	639.964454173	1715.86262742	430.702120284	1.40047125717	0.0240630800201
632.71515344	525.657578808	1534.37273225	376.0	-16.1966073519	-0.148854666715	-0.0273027635208	491.226757305	502.957886976	1285.85640549	291.671761209	-4.99083131407	-0.0857531153621
632.71515344	525.657578808	1534.37273225	376.0	-1.16503970286	0.209272357888	0.0383845117183	743.336225367	408.554675096	1516.49668073	364.605780265	-2.97146362916	-0.0510560761025
632.71515344	525.657578808	1534.37273225	376.0	3.73619491531	0.187361061335	0.0343655651752	617.966744431	558.112666166	1591.69988825	415.620477655	-1.88437388276	-0.0323775581231
632.71515344	525.657578808	1534.37273225	376.0	-10.0448380459	0.166869576225	0.0306070389261	687.127879408	399.964233059	1380.24747627	293.155363806	-3.98843533995	-0.0685298168377
632.71515344	525.657578808	1534.37273225	376.0	-2.62363752682	0.127387541976	0.023365286496	617.570142432	506.398152422	1494.11635344	370.148058589	-3.06648112464	-0.0526886791175
632.71515344	525.657578808	1534.37273225	376.0	0.359789961539	0.224366694277	0.0411530987303	787.355293541	397.603351791	1539.89325131	354.934605979	-2.59154446068	-0.0445282553381
632.71515344	525.657578808	1534.37273225	376.0	-8.48073825384	-0.0884111582905	-0.0162162799506	511.739858872	516.235345778	1404.24659699	376.271392337	-4.128197945	-0.0709312361684
632.71515344	525.657578808	1534.37273225	376.0	1.87196999128	0.0936080712864	0.0171694921655	593.472797127	523.467937497	1563.09572935	446.154994726	-2.86194048845	-0.0491742351967
632.71515344	525.657578808	1534.37273225	376.0	1.11864730655	0.169027682064	0.0310028763873	607.501795239	564.842053652	1551.53695149	379.193102598	-2.06785135109	-0.0355300919431
632.71515344	525.657578808	1534.37273225	376.0	-13.6238938468	-0.054620343067	-0.0100184048179	527.503316235	507.41342033	1325.33141999	290.414683426	-4.44201995079	-0.076323366852
632.71515344	525.657578808	1534.37273225	376.0	-7.34546692623	-0.163801941581	-0.0300443766655	492.938472861	478.792469982	1421.66589068	449.934947833	-4.75242263241	-0.0816567462614
632.71515344	525.657578808	1534.37273225	376.0	2.65599660468	-0.0807658361238	-0.0148139831482	495.419457637	610.170714942	1575.12561992	469.535447339	-2.76625516429	-0.0475301574619
632.71515344	525.657578808	1534.37273225	376.0	3.41789871901	0.215304180847	0.0394908622243	699.593032232	447.046138014	1586.81603821	440.176867962	-2.69648717097	-0.0463313946901
632.71515344	525.657578808	1534.37273225	376.0	11.9457012072	0.458398869426	0.0840790296086	671.952373472	622.811328402	1717.66431425	422.900612373	1.53078277728	0.0263021095753
632.71515344	525.657578808	1534.37273225	376.0	16.1982271212	0.662653159202	0.121543132649	790.381102551	543.478910013	1782.9139123	449.053899739	2.25037548058	0.0386662453709
632.71515344	525.657578808	1534.37273225	376.0	-2.59918444148	0.17148253265	0.0314531424522	584.484224772	607.509985983	1494.49155492	302.497344162	-1.70531117562	-0.0293008793062
632.71515344	525.657578808	1534.37273225	376.0	0.461493391738	0.265336707681	0.048667774703	769.391739534	428.509815261	1541.45376101	343.552206217	-2.24930548787	-0.0386478606163
632.71515344	525.657578808	1534.37273225	376.0	3.14681280787	0.461127984459	0.0845796009645	690.941945599	590.522788371	1582.65656991	301.191835937	0.511501817078	0.00878869101509
632.71515344	525.657578808	1534.37273225	376.0	1.35112269182	0.162898592753	0.0298786853913	673.294077773	416.191214598	1555.10399041	465.618698038	-3.27633996655	-0.0562945011435
632.71515344	525.657578808	1534.37273225	376.0	10.4177112151	0.377254372863	0.0691955929683	657.566680962	600.404033475	1694.21925246	436.248538021	0.465250623203	0.00799399696225
632.71515344	525.657578808	1534.37273225	376.0	-10.6407320955	-0.0179853228373	-0.00329884864953	530.492615264	557.728838636	1371.10424046	282.882786564	-3.76362502545	-0.0646670966572
632.71515344	525.657578808	1534.37273225	376.0	-0.851185753285	0.19307105437	0.0354128859813	595.146148695	601.52805836	1521.31237015	324.638163093	-1.52134817442	-0.0261400029969
632.71515344	525.657578808	1534.37273225	376.0	-3.91328545705	0.0916434774154	0.0168091484621	629.90083445	418.372313403	1474.32834726	426.055199407	-3.87889375299	-0.0666476589861
632.71515344	525.657578808	1534.37273225	376.0	-5.91895785904	0.0987297000576	0.0181088958286	597.715893549	517.947268781	1443.55385683	327.890694496	-3.31072111845	-0.0568852425851
632.71515344	525.657578808	1534.37273225	376.0	-11.6976482579	-0.0180565857714	-0.00331191962058	568.296845353	435.557572656	1354.88720706	351.032789056	-4.72641378478	-0.0812098588451
632.71515344	525.657578808	1534.37273225	376.0	-7.37122220432	-0.105664840267	-0.0193809318172	495.993501995	553.674608774	1421.27070871	371.602597943	-3.79990732807	-0.0652905039188
632.71515344	525.657578808	1534.37273225	376.0	2.7482318682	0.232280550738	0.0426046498052	660.028252916	519.140276287	1576.54085265	397.37232345	-2.05167642227	-0.035252172204
632.71515344	525.657578808	1534.37273225	376.0	7.39614142847	0.386448968358	0.070882055825	711.871755347	525.354652932	1647.85710956	410.630701286	-0.559929273387	-0.00962077789324
632.71515344	525.657578808	1534.37273225	376.0	-7.47806760588	0.196461977581	0.0360348454843	695.705930853	427.61052227	1419.631302	296.314848881	-3.52732138106	-0.0606068965818
632.71515344	525.657578808	1534.37273225	376.0	-9.70507803422	0.061617149275	0.0113017515178	575.429776654	526.281043795	1385.46066125	283.749840798	-3.66645741142	-0.0629975500244
632.71515344	525.657578808	1534.37273225	376.0	3.61323471066	0.24214527535	0.0444140270268	782.141112293	410.84329836	1589.8132204	396.828809747	-2.22254057386	-0.0381879823688
632.71515344	525.657578808	1534.37273225	376.0	7.73938986949	0.571068299206	0.104744735731	729.021445367	588.846966497	1653.12382005	335.255408183	1.6408531593	0.0281933532527
632.71515344	525.657578808	1534.37273225	376.0	-13.3865103226	-0.120077531221	-0.0220244921536	522.383624204	442.066522926	1328.97376806	364.523620928	-5.25654728508	-0.0903186818742
632.71515344	525.657578808	1534.37273225	376.0	-1.77442434525	0.136450798742	0.0250276593436	601.402705911	554.091635434	1507.14644894	351.652107595	-2.58685763751	-0.0444477257304
632.71515344	525.657578808	1534.37273225	376.0	7.3486684374	0.311372720879	0.0571116509315	669.817666408	545.937262874	1647.12869693	431.373767652	-0.931584648876	-0.0160066090872
632.71515344	525.657578808	1534.37273225	376.0	-6.28119535406	-0.0246700813143	-0.0045249598889	524.081731945	577.2631372	1437.99578348	336.65091433	-3.32518554178	-0.0571337721956
632.71515344	525.657578808	1534.37273225	376.0	-10.579301364	0.131056645257	0.0240382694895	651.893719476	418.13841485	1372.04681686	302.014682531	-4.10587560573	-0.0705476908202
632.71515344	525.657578808	1534.37273225	376.0	1.27305061607	0.151134590649	0.0277209447266	591.613175325	581.883391576	1553.90607377	380.409506868	-1.95306961574	-0.0335578971777
632.71515344	525.657578808	1534.37273225	376.0	2.07329930131	0.264741452207	0.0485585935816	625.163567	591.451919172	1566.18487138	349.569385212	-0.972514462073	-0.0167098704824
632.71515344	525.657578808	1534.37273225	376.0	-7.73941552877	0.0906835539818	0.0166330803341	616.266275429	452.685060506	1415.62125074	346.669914803	-3.85306443322	-0.0662038562409
632.71515344	525.657578808	1534.37273225	376.0	-10.842454373	-0.067257470973	-0.0123362932819	531.0534483	479.842775344	1368.00906884	357.112845199	-4.50850388578	-0.0774657025049
632.71515344	525.657578808	1534.37273225	376.0	6.6977161316	0.422213269124	0.077441905562	669.722963751	605.552060054	1637.14066225	361.865638449	0.688086635978	0.0118227944326
632.71515344	525.657578808	1534.37273225	376.0	-1.46265188528	-0.00731769182922	-0.00134220319685	553.654576365	490.441601172	1511.93020055	467.834023015	-3.68042964515	-0.0632376227689
632.71515344	525.657578808	1534.37273225	376.0	-2.92577996981	0.113914513999	0.0208940781363	607.492311676	514.006162878	1489.48036219	367.981887631	-3.08937843088	-0.0530821036234
632.71515344	525.657578808	1534.37273225	376.0	-12.1871175674	0.0629003566898	0.0115371160473	606.739366559	437.632023673	1347.37692345	303.005533214	-4.38538868255	-0.0753503210059
632.71515344	525.657578808	1534.37273225	376.0	-3.74252921865	0.0651936854522	0.0119577559523	612.969307341	425.229678925	1476.94838442	438.749398154	-3.95877175459	-0.0680201332404
632.71515344	525.657578808	1534.37273225	376.0	1.3085631349	0.210733791634	0.0386525663304	733.064112849	413.265647464	1554.45096817	408.121207861	-2.86169571792	-0.0491700295175
632.71515344	525.657578808	1534.37273225	376.0	-8.19794384084	-0.0645815722672	-0.0118454828076	512.748170401	551.666542883	1408.58571735	344.171004065	-3.74234282728	-0.0643014231492
632.71515344	525.657578808	1534.37273225	376.0	-13.1542888094	-0.0642579309652	-0.0117861208667	518.875221186	524.394297541	1332.53691164	289.267392909	-4.30920681779	-0.0740413542576
632.71515344	525.657578808	1534.37273225	376.0	4.87991123384	0.243941754448	0.0447435352987	604.150299862	617.111458517	1609.24875958	387.987001199	-0.560150541143	-0.00962457974473
632.71515344	525.657578808	1534.37273225	376.0	18.6149166508	0.713586537467	0.130885278332	776.288313285	588.725641754	1819.99493747	454.980982429	3.36820265331	0.0578728978232
632.71515344	525.657578808	1534.37273225	376.0	-11.3870188752	-0.044625995921	-0.00818525236995	532.932385155	504.611996879	1359.65341961	322.109037577	-4.25636893521	-0.0731334868593
632.71515344	525.657578808	1534.37273225	376.0	-9.6405990376	-0.122433164109	-0.0224565598145	494.172894068	532.688244837	1386.45000939	359.588870485	-4.17087629613	-0.0716645411706
632.71515344	525.657578808	1534.37273225	376.0	0.60722344209	0.0123422215212	0.00226379705084	525.340743278	621.693537009	1543.68980317	396.65552288	-2.27658464657	-0.0391165746833
632.71515344	525.657578808	1534.37273225	376.0	8.72599576843	0.528728352471	0.0969787880541	789.527001048	493.236253745	1668.26203194	385.498777142	0.37703999727	0.00647835046856
632.71515344	525.657578808	1534.37273225	376.0	-1.75359355389	0.0196745284216	0.00360868092839	517.51469951	647.094739792	1507.46607092	342.85663162	-1.94911372035	-0.0334899264664
632.71515344	525.657578808	1534.37273225	376.0	5.61841568884	0.320326295199	0.0587539059426	662.112558862	562.384125619	1620.58017056	396.083486081	-0.748851071725	-0.0128668569025
632.71515344	525.657578808	1534.37273225	376.0	14.706239388	0.524639542817	0.0962288229671	705.03930831	602.755252467	1760.02125936	452.226698579	1.8666978568	0.0320738463368
632.71515344	525.657578808	1534.37273225	376.0	11.6273826276	0.403279224136	0.0739690433117	657.988462445	614.809675964	1712.78012076	439.98198235	0.952855400843	0.0163720859251
632.71515344	525.657578808	1534.37273225	376.0	-5.92610185685	0.158027848892	0.0289852987695	661.087711923	437.666741549	1443.44424127	344.689787799	-3.54409742988	-0.0608951448433
632.71515344	525.657578808	1534.37273225	376.0	11.8892309944	0.562113302213	0.103102219775	733.322353824	577.758074621	1716.7978507	405.717422255	1.6638596194	0.0285886532543
632.71515344	525.657578808	1534.37273225	376.0	-1.6928960197	0.199704797974	0.0366296401273	741.031841259	396.505551869	1508.39739734	370.860004207	-3.11145903261	-0.0534614954056
632.71515344	525.657578808	1534.37273225	376.0	-2.41453293165	0.229321784597	0.042061956089	732.527902764	433.798970167	1497.32479733	330.997924402	-2.89979273679	-0.0498246174706
632.71515344	525.657578808	1534.37273225	376.0	-5.83469148595	-0.0398918282115	-0.00731691639976	562.581999437	423.235582063	1444.84681708	459.029235576	-4.64405395212	-0.0797947414453
632.71515344	525.657578808	1534.37273225	376.0	6.86856947539	0.198142341151	0.0363430559705	588.254306443	618.202558327	1639.76218937	433.305324604	-0.769722928176	-0.0132254798656
632.71515344	525.657578808	1534.37273225	376.0	13.3786121901	0.515572612773	0.0945657763708	784.181824642	492.901422849	1739.65050965	462.567262155	0.483142001602	0.00830140896223
632.71515344	525.657578808	1534.37273225	376.0	3.03738672471	0.216742945734	0.0397547589387	651.106105238	523.35976188	1580.97756592	406.511698807	-2.10666623643	-0.0361970143717
632.71515344	525.657578808	1534.37273225	376.0	4.86262825504	0.62521493017	0.114676252783	762.054034532	564.327788944	1608.98357426	282.601750788	1.50177724838	0.0258037327901
632.71515344	525.657578808	1534.37273225	376.0	-2.66299545432	0.0584079394277	0.0107131216852	599.499646786	450.665018302	1493.51245614	443.347791047	-3.74752102627	-0.0643903956404
632.71515344	525.657578808	1534.37273225	376.0	-0.521747683547	0.115943006775	0.0212661421084	631.09014394	450.620962746	1526.36717806	444.656071374	-3.36148271794	-0.0577574350161
632.71515344	525.657578808	1534.37273225	376.0	10.0479639447	0.642067474072	0.117767328333	764.03803374	571.352935645	1688.54595116	353.154981776	2.09994033803	0.0360814491071
632.71515344	525.657578808	1534.37273225	376.0	4.36761841003	0.22164661525	0.0406541847487	594.88088112	620.784678333	1601.38827818	385.722718726	-0.68921146404	-0.0118421213753
632.71515344	525.657578808	1534.37273225	376.0	17.0904915052	0.634986877234	0.116468612846	734.189877307	616.019141365	1796.60457371	446.395555039	3.0814408391	0.0529457188849
632.71515344	525.657578808	1534.37273225	376.0	2.1099685582	0.264566324408	0.0485264718283	641.145640831	565.024135002	1566.74751446	360.577738631	-1.33097014873	-0.0228689028991
632.71515344	525.657578808	1534.37273225	376.0	3.0663904483	0.171165081961	0.031394915987	563.514587819	652.211920798	1581.42259115	365.696082534	-0.572214132384	-0.00983185794474
632.71515344	525.657578808	1534.37273225	376.0	-6.72946947077	0.169384399256	0.0310683050725	682.34786015	411.917848987	1431.11758766	336.851878526	-3.67582780941	-0.0631585534263
632.71515344	525.657578808	1534.37273225	376.0	-5.21993210214	0.211349375003	0.0387654759727	739.270726158	412.997836903	1454.27951743	302.010954369	-3.23642436924	-0.0556086661381
632.71515344	525.657578808	1534.37273225	376.0	-3.32424257848	0.104355100146	0.019140700687	607.44713415	498.041964557	1483.36646057	377.877361863	-3.24491434281	-0.0557545419726
632.71515344	525.657578808	1534.37273225	376.0	3.06872395194	0.296070064579	0.0543048541047	622.899510236	614.148545063	1581.45839579	344.410340495	-0.340714000443	-0.00585419244748
632.71515344	525.657578808	1534.37273225	376.0	4.14523502854	0.460130534878	0.0843966498308	770.473842055	487.850082356	1597.97608821	339.652163802	-0.479505971805	-0.00823893422345
632.71515344	525.657578808	1534.37273225	376.0	-2.68579184163	0.119328985812	0.0218871947564	611.003973867	512.477193854	1493.16267458	369.681506864	-3.06457645632	-0.0526559528577
632.71515344	525.657578808	1534.37273225	376.0	-5.22071737177	0.0583898000148	0.0107097945735	588.844963723	480.967714108	1454.26746847	384.454790637	-3.65033089651	-0.0627204621393
632.71515344	525.657578808	1534.37273225	376.0	13.48372925	0.692824934408	0.127077207338	784.800814818	565.568577993	1741.26339715	390.894004339	2.62465732283	0.0450972048596
632.71515344	525.657578808	1534.37273225	376.0	5.88482494538	0.271096123656	0.0497241606118	625.319855926	594.968772132	1624.66788155	404.379253492	-0.652330919322	-0.0112084350399
632.71515344	525.657578808	1534.37273225	376.0	2.35153977617	0.308686288558	0.0566189083929	713.821130873	487.510508347	1570.45411736	369.122478141	-1.79705132891	-0.0308771705998
632.71515344	525.657578808	1534.37273225	376.0	-0.66982758026	0.152856304621	0.028036739659	614.936260659	541.396058199	1524.0950805	367.762761645	-2.55654664978	-0.0439269183812
632.71515344	525.657578808	1534.37273225	376.0	-8.93888026427	0.0117958594246	0.00216358390034	577.533286136	448.232480946	1397.2169909	371.451223822	-4.31385504242	-0.0741212206602
632.71515344	525.657578808	1534.37273225	376.0	-16.0446938683	-0.0481960704749	-0.00884007162049	553.131397023	438.695253162	1288.18732456	296.360674374	-5.14955543113	-0.0884803338683
632.71515344	525.657578808	1534.37273225	376.0	2.67655164549	0.232249406235	0.0425989373138	638.024081801	552.065454241	1575.44101086	385.351474818	-1.69305958208	-0.0290903708261
632.71515344	525.657578808	1534.37273225	376.0	-12.4265520543	-0.223725128701	-0.0410354234594	479.865620229	452.580056062	1343.70310597	411.257429677	-5.58520031979	-0.0959656412334
632.71515344	525.657578808	1534.37273225	376.0	0.915547388719	0.10627522018	0.0194928870469	606.365312545	504.064895983	1548.42064173	437.990433204	-2.98356629875	-0.0512640257518
632.71515344	525.657578808	1534.37273225	376.0	-9.55773698545	-0.144037739671	-0.0264192479221	487.515811445	526.356432399	1387.72142212	373.849178278	-4.29754470179	-0.0738409742576
632.71515344	525.657578808	1534.37273225	376.0	3.47324833356	0.196941256987	0.0361227543996	671.055242413	474.598312163	1587.6653076	442.011753025	-2.65146667819	-0.0455578467042
632.71515344	525.657578808	1534.37273225	376.0	4.559716106	0.317400990728	0.05821734973	636.2464873	603.078023969	1604.33577285	365.011261577	-0.26249386384	-0.00451020384605
632.71515344	525.657578808	1534.37273225	376.0	9.52333382428	0.355533359955	0.0652115480474	731.780991061	486.567799263	1680.49616965	462.147379324	-1.07023992205	-0.0183890020971
632.71515344	525.657578808	1534.37273225	376.0	-4.35602912079	0.272600024482	0.0500000044905	720.113304908	463.737350768	1467.53500921	283.684353533	-2.68496094198	-0.0461333495185
632.71515344	525.657578808	1534.37273225	376.0	-4.093317611	0.146089446734	0.0267955698338	637.46084193	481.416690042	1471.56598298	352.688451009	-3.22306246926	-0.0553790802278
632.71515344	525.657578808	1534.37273225	376.0	-6.57561948796	0.204523395206	0.0375134620701	690.391678236	446.324757686	1433.47821985	296.761783926	-3.35572716484	-0.0576585423512
632.71515344	525.657578808	1534.37273225	376.0	-2.85182677667	-0.0257575279047	-0.00472441817769	531.436548221	542.368612959	1490.61507982	416.809918635	-3.38549345185	-0.0581699905816
632.71515344	525.657578808	1534.37273225	376.0	0.343734996169	0.238812264565	0.0438026897589	652.412679149	533.812944618	1539.6469083	353.421284533	-1.99269486366	-0.0342387433619
632.71515344	525.657578808	1534.37273225	376.0	-5.79172403422	0.00748666739102	0.00137319651339	545.349499572	545.61347901	1445.50609794	354.543119357	-3.41519379578	-0.0586803057695
632.71515344	525.657578808	1534.37273225	376.0	11.8507456033	0.579803409919	0.106346920381	726.963600626	597.315850298	1716.20734135	391.927890428	2.08153088561	0.0357651354915
632.71515344	525.657578808	1534.37273225	376.0	2.22987163269	0.185308825688	0.033989146311	705.885575414	398.143899427	1568.58727454	464.557799703	-3.15335038901	-0.0541812781617
632.71515344	525.657578808	1534.37273225	376.0	-2.91369939698	-0.0159961749104	-0.00293400126749	515.716214015	621.960950732	1489.6657232	351.988558453	-2.64048209309	-0.0453691081288
632.71515344	525.657578808	1534.37273225	376.0	0.0902107222353	0.202397000839	0.037123441093	727.304252039	406.081716378	1535.75690097	402.370932554	-3.02276090189	-0.051937472541
632.71515344	525.657578808	1534.37273225	376.0	13.35952311	0.747943497056	0.137186995058	754.30624203	650.342133916	1739.35761201	334.70923606	4.37620794323	0.0751925763442
632.71515344	525.657578808	1534.37273225	376.0	5.61784477516	0.119310217982	0.0218837523812	551.644981526	641.305753775	1620.57141062	427.620675317	-0.985865022334	-0.0169392615521
632.71515344	525.657578808	1534.37273225	376.0	-9.21776383677	-0.115021795102	-0.0210971744502	483.382757762	600.512669875	1392.93787741	309.042449776	-3.59409722571	-0.0617542478644
632.71515344	525.657578808	1534.37273225	376.0	-11.3092752737	0.111582792252	0.020466396231	637.9565904	425.157632463	1360.84629623	297.732073369	-4.19643933984	-0.0721037687257
632.71515344	525.657578808	1534.37273225	376.0	14.1916218637	0.591463245354	0.108485554907	751.009539392	565.606532385	1752.12510839	435.509036611	1.85030727555	0.0317922212293
632.71515344	525.657578808	1534.37273225	376.0	-10.7260649973	0.0194545745679	0.00356833722816	579.291829917	453.109589898	1369.79491569	337.393495871	-4.35449163091	-0.0748194438301
632.71515344	525.657578808	1534.37273225	376.0	12.9296298324	0.729997925179	0.133895437487	757.615066782	631.806439268	1732.76144678	343.339940726	3.88430060931	0.0667405602974
632.71515344	525.657578808	1534.37273225	376.0	-2.09310493503	0.173891346503	0.031894964509	595.904201706	587.927672748	1502.25670087	318.424826413	-1.93489041969	-0.0332455398572
632.71515344	525.657578808	1534.37273225	376.0	-3.27958612315	0.208109119605	0.0381711517985	718.958279266	420.00620656	1484.05165704	345.087171218	-3.15570132758	-0.0542216722952
632.71515344	525.657578808	1534.37273225	376.0	16.6338558163	0.636347704205	0.116718214271	765.729707537	565.451139356	1789.59808021	458.417233321	2.32184186361	0.0398941900964
632.71515344	525.657578808	1534.37273225	376.0	22.0400190046	0.792769371007	0.145408908842	771.94411713	645.574831812	1872.54877404	455.029825095	5.13820606865	0.08828532764
632.71515344	525.657578808	1534.37273225	376.0	10.906073314	0.540410196152	0.099121459309	725.802504872	578.260693371	1701.71254734	397.649349094	1.44753483907	0.0248717326301
632.71515344	525.657578808	1534.37273225	376.0	4.29180716489	0.232812078096	0.0427021419839	777.565329865	408.145166784	1600.22505111	414.514554458	-2.32164144409	-0.039890746462
632.71515344	525.657578808	1534.37273225	376.0	-1.8928653269	-0.0639411899235	-0.0117280245641	497.937017109	626.897518118	1505.32912281	380.494587587	-2.74950409495	-0.0472423384012
632.71515344	525.657578808	1534.37273225	376.0	-3.74988069194	0.187881661863	0.0344610531664	630.091302697	538.09351628	1476.83558542	308.650766442	-2.57767171568	-0.0442898920219
632.71515344	525.657578808	1534.37273225	376.0	-3.2322571735	-0.0968709624949	-0.0177679681759	482.690524982	641.218030185	1484.77785954	360.869304375	-2.77938746861	-0.0477557984298
632.71515344	525.657578808	1534.37273225	376.0	-7.64896010606	-0.116991723282	-0.0214584965669	515.241526794	465.491859539	1417.00917408	436.275787746	-4.69313472713	-0.0806380537308
632.71515344	525.657578808	1534.37273225	376.0	-4.0009909598	0.0802271615839	0.0147151800411	624.289160961	417.40756586	1472.98261794	431.28589112	-3.94859059309	-0.0678451991939
632.71515344	525.657578808	1534.37273225	376.0	-18.0853693866	-0.0401443416358	-0.00736323214156	570.512621214	402.722287936	1256.87575585	283.640846703	-5.58354436161	-0.0959371883438
632.71515344	525.657578808	1534.37273225	376.0	0.567796811086	0.301549986906	0.055309975588	765.848719999	442.471628986	1543.08485169	334.764502707	-1.9850246524	-0.0341069527904
632.71515344	525.657578808	1534.37273225	376.0	-1.97041610968	0.0474732380632	0.00870749047382	544.431661124	604.389128536	1504.13920475	355.318415088	-2.48342040742	-0.0426704537358
632.71515344	525.657578808	1534.37273225	376.0	4.85313767989	0.266438641157	0.0488698901609	605.768946936	628.355041718	1608.83795347	374.713964813	-0.212587342396	-0.00365270347759
632.71515344	525.657578808	1534.37273225	376.0	2.93008936494	0.0856435048383	0.015708639919	589.967935965	520.657951412	1579.33122449	468.705337116	-2.86835951724	-0.0492845277876
632.71515344	525.657578808	1534.37273225	376.0	-0.187709321717	0.0360082181655	0.00660458880512	558.583209674	546.073176012	1531.4925716	426.836185914	-3.01269915258	-0.0517645902505
632.71515344	525.657578808	1534.37273225	376.0	-4.9349346109	-0.0885816629884	-0.0162475537396	510.379134973	521.051529362	1458.65244122	427.221776888	-3.89836964679	-0.0669822963366
632.71515344	525.657578808	1534.37273225	376.0	-2.79138248186	-0.0772171758003	-0.0141630916728	507.952857583	550.6233063	1491.54252059	432.96635671	-3.49210901335	-0.0600018730816
632.71515344	525.657578808	1534.37273225	376.0	1.17758168617	0.27404098747	0.0502643043781	790.721607929	420.693626037	1552.44122454	341.025990574	-1.98092203621	-0.0340364611032
632.71515344	525.657578808	1534.37273225	376.0	-1.74003715905	0.25210464005	0.0462407630319	772.381470861	421.831800496	1507.67407655	313.460805191	-2.49064887223	-0.0427946541621
632.71515344	525.657578808	1534.37273225	376.0	11.2359995441	0.492552106622	0.0903433797913	732.647428575	545.278678552	1706.77484545	428.848738321	0.674821677716	0.0115948741876
632.71515344	525.657578808	1534.37273225	376.0	-7.27530680371	-0.112140191933	-0.0205686338835	518.123022174	462.509796055	1422.74240846	442.109590236	-4.68360035481	-0.0804742329004
632.71515344	525.657578808	1534.37273225	376.0	0.558994648809	0.173555269257	0.0318333215805	650.760367851	491.541350394	1542.94979371	400.648075469	-2.78820674769	-0.0479073324346
632.71515344	525.657578808	1534.37273225	376.0	4.40657269155	0.464370190343	0.0851742828949	664.549077084	639.389208065	1601.98598205	298.047696904	1.3802944161	0.023716398902
632.71515344	525.657578808	1534.37273225	376.0	12.6615357844	0.572279245006	0.104966846113	699.577084578	642.173829855	1728.64788481	386.896970373	2.79463300883	0.0480177492926
632.71515344	525.657578808	1534.37273225	376.0	7.49716656726	0.606102998256	0.111170762703	704.684788559	652.808675477	1649.40721175	291.913747711	2.89351537399	0.0497167590032
632.71515344	525.657578808	1534.37273225	376.0	-7.66205418992	-0.0466693710822	-0.00856004605323	510.781587046	597.771269548	1416.80826203	308.255405434	-3.34676052962	-0.0575044764539
632.71515344	525.657578808	1534.37273225	376.0	9.4158682704	0.379736735264	0.0696509052208	634.239591592	645.62075289	1678.84724749	398.986903012	1.18401208926	0.0203438503309
632.71515344	525.657578808	1534.37273225	376.0	-7.44336664417	0.128562449588	0.0235807867916	617.365134738	506.8027801	1420.1637441	295.995829261	-3.39339884168	-0.058305822022
632.71515344	525.657578808	1534.37273225	376.0	0.668109330566	0.0599604068001	0.0109978735877	542.648312166	618.210066962	1544.62401964	383.765640509	-2.03795611334	-0.0350164280642
632.71515344	525.657578808	1534.37273225	376.0	-1.53513128732	0.00377268343696	0.000691981554834	511.575919051	649.614526041	1510.81809637	349.627651279	-1.98540077448	-0.0341134153692
632.71515344	525.657578808	1534.37273225	376.0	-3.03419470677	0.0124541629678	0.00228432923108	570.376865088	468.007957857	1487.81687602	449.432053079	-3.84824247678	-0.0661210047557
632.71515344	525.657578808	1534.37273225	376.0	0.4224621505	0.231373663811	0.0424383095765	778.662354153	408.263452181	1540.85487629	353.929069954	-2.52032307609	-0.0433045202077
632.71515344	525.657578808	1534.37273225	376.0	-13.6711122557	0.0141883616951	0.00260241410401	571.324719507	466.406324084	1324.6069136	286.87587001	-4.50530409116	-0.0774107232158
632.71515344	525.657578808	1534.37273225	376.0	5.42659648958	0.279906527123	0.0513401553785	676.839604119	520.479363819	1617.63694907	420.317981135	-1.54385288201	-0.0265266818216
632.71515344	525.657578808	1534.37273225	376.0	-0.00953720341588	-0.0713311269587	-0.0130834788993	492.693031182	635.758409928	1534.226396	405.774954889	-2.55194723189	-0.0438478905824
632.71515344	525.657578808	1534.37273225	376.0	5.93523883067	0.278903614007	0.051156202129	777.37702161	427.906342434	1625.44141846	420.158054416	-1.79801854106	-0.0308937893653
632.71515344	525.657578808	1534.37273225	376.0	-5.66857747572	0.0284471535939	0.00521774644056	583.215485714	454.442901909	1447.39562515	409.73723753	-4.00775439518	-0.0688617593674
632.71515344	525.657578808	1534.37273225	376.0	0.287839728205	0.34267497511	0.0628530768727	790.608534808	441.020652556	1538.78926655	307.160079186	-1.54449071731	-0.0265376411909
632.71515344	525.657578808	1534.37273225	376.0	1.93865965931	0.17084808547	0.0313367728301	659.454200565	461.580275066	1564.11899743	443.084521801	-2.91972555996	-0.0501671058412
632.71515344	525.657578808	1534.37273225	376.0	0.677771003407	0.265778568508	0.0487488203425	664.427867587	530.688483793	1544.77226571	349.655914331	-1.81130241319	-0.0311220345909
632.71515344	525.657578808	1534.37273225	376.0	7.26022937544	0.411979036627	0.0755647536	737.661715493	505.476119071	1645.77171208	402.633877519	-0.541593668525	-0.00930573313616
632.71515344	525.657578808	1534.37273225	376.0	-3.09573268137	0.220387603535	0.0404232581685	773.991342295	404.971350351	1486.87265412	307.909961476	-2.8872771972	-0.049609573835
632.71515344	525.657578808	1534.37273225	376.0	-3.76656458099	0.253765915417	0.0465454723801	724.828432918	451.674820781	1476.57959237	300.076338675	-2.80295347678	-0.0481607126594
632.71515344	525.657578808	1534.37273225	376.0	8.22362352033	0.222155349124	0.0407474961709	584.648214311	641.632516279	1660.55376915	434.273038557	-0.122580061053	-0.00210618661603
632.71515344	525.657578808	1534.37273225	376.0	-2.33891133498	-0.00998464006055	-0.00183137198469	545.721375827	513.856606912	1498.48511449	438.907131753	-3.53302440338	-0.060704886656
632.71515344	525.657578808	1534.37273225	376.0	7.76006410071	0.361296234982	0.066268568412	657.764110767	591.374424299	1653.44103981	404.302504748	0.0737392250792	0.00126699699449
632.71515344	525.657578808	1534.37273225	376.0	3.47819529228	-0.000661469883854	-0.000121326097552	528.952272249	599.76644068	1587.74121239	459.022499458	-2.52746189918	-0.0434271803983
632.71515344	525.657578808	1534.37273225	376.0	-2.80561794599	-0.0196513459221	-0.00360442881916	548.219998694	490.322974345	1491.32409551	452.781122473	-3.79358090495	-0.0651818024906
632.71515344	525.657578808	1534.37273225	376.0	-4.33860909692	0.177071646228	0.0324782916778	661.724153033	466.676580386	1467.80229731	339.401563886	-3.20256886351	-0.0550269564177
632.71515344	525.657578808	1534.37273225	376.0	9.31173730718	0.520433250887	0.0954573094069	745.920174285	540.591163384	1677.24949039	390.738152719	0.747934393319	0.0128511064144
632.71515344	525.657578808	1534.37273225	376.0	-22.4622036649	-0.245546082726	-0.0450377994728	493.442767395	394.888434297	1189.71880415	301.387602459	-7.04893340554	-0.121115694253
632.71515344	525.657578808	1534.37273225	376.0	-3.48609811743	0.0357422046782	0.00655579689622	589.175605217	447.443406458	1480.88299331	444.26398164	-3.92430293325	-0.0674278854511
632.71515344	525.657578808	1534.37273225	376.0	-8.83508763835	-0.0521797895041	-0.0095707610976	525.217495535	521.623251804	1398.80955665	351.968809315	-3.97660464584	-0.0683265403065
632.71515344	525.657578808	1534.37273225	376.0	-0.861616498649	-0.0570448267951	-0.0104631010263	491.565181959	652.718608331	1521.15232364	376.868533346	-2.24079675961	-0.0385016625362
632.71515344	525.657578808	1534.37273225	376.0	-11.381473955	0.0486184252526	0.00891753948141	606.339437316	420.876188834	1359.73849935	332.522873204	-4.50385247508	-0.0773857813588
632.71515344	525.657578808	1534.37273225	376.0	0.0170847035843	0.210623864873	0.0386324036817	751.348858523	406.950077507	1534.63487528	376.335939251	-2.86747987142	-0.0492694135983
632.71515344	525.657578808	1534.37273225	376.0	3.20306066292	0.148917748246	0.0273143338676	639.929836179	478.308927318	1583.51962166	465.28085816	-2.85906045844	-0.0491247501449
632.71515344	525.657578808	1534.37273225	376.0	6.38782195266	0.302145642901	0.0554192301727	606.689328247	650.201367616	1632.38573047	375.495034611	0.517683398238	0.00889490374979
632.71515344	525.657578808	1534.37273225	376.0	-2.47689648908	0.0691899864442	0.0126907531996	577.798741147	534.705112962	1496.36790791	383.864053805	-3.09264527215	-0.0531382349167
632.71515344	525.657578808	1534.37273225	376.0	11.822806576	0.48379187123	0.0887365867994	782.815463162	483.259390949	1715.77865254	449.703798425	0.098965774391	0.00170044285895
632.71515344	525.657578808	1534.37273225	376.0	-8.42985321829	0.136766377716	0.0250855425011	660.107689427	408.50750858	1405.0273631	336.41216509	-3.98093747429	-0.0684009875307
632.71515344	525.657578808	1534.37273225	376.0	-10.3943830621	-0.15465810335	-0.0283672236518	481.683071955	534.135635509	1374.88415286	359.065445393	-4.31164717242	-0.0740832847496
632.71515344	525.657578808	1534.37273225	376.0	-5.92548801881	0.0737878424208	0.0135340870177	587.688267739	508.372138369	1443.45365983	347.393253726	-3.45062259712	-0.0592890480605
632.71515344	525.657578808	1534.37273225	376.0	3.95080702438	0.546777392954	0.100289323726	743.769330473	553.975761379	1594.99283793	297.247746082	0.736651953566	0.0126572500613
632.71515344	525.657578808	1534.37273225	376.0	-3.56556624033	-0.0153093843263	-0.00280803087423	529.20145267	572.867710796	1479.66365611	377.59449264	-3.16121808633	-0.0543164619644
632.71515344	525.657578808	1534.37273225	376.0	-15.7040585984	-0.152915999534	-0.028047688836	499.642372399	470.69909041	1293.41393926	323.07247645	-5.26826306642	-0.0905199839591
632.71515344	525.657578808	1534.37273225	376.0	6.25533856401	0.445887779653	0.0817842589239	765.473579685	487.788831682	1630.35294148	377.090530116	-0.465042771952	-0.00799042563491
632.71515344	525.657578808	1534.37273225	376.0	17.34137918	0.586308560272	0.107540088091	720.6564767	610.868756634	1800.45412578	468.928892447	2.6114744131	0.0448706943832
632.71515344	525.657578808	1534.37273225	376.0	-16.3361098704	-0.088784897728	-0.0162848308378	543.210408513	420.099649394	1283.71591689	320.40585898	-5.51872834769	-0.0948235111287
632.71515344	525.657578808	1534.37273225	376.0	2.26829190117	0.485760084503	0.0890975943696	703.638029333	582.642844051	1569.17678467	282.895911283	0.508872769103	0.00874351836947
632.71515344	525.657578808	1534.37273225	376.0	3.09664228847	0.456844338184	0.0837938991534	756.663418512	501.538535147	1581.88676714	323.684813477	-0.478577922117	-0.00822298835253
632.71515344	525.657578808	1534.37273225	376.0	-6.62961890406	0.188827560081	0.0346345488044	710.913521516	401.909379369	1432.64966753	319.826766647	-3.56930268014	-0.0613282247446
632.71515344	525.657578808	1534.37273225	376.0	-11.6099916842	0.0174648939677	0.00320339214374	572.714401203	468.102586847	1356.23218563	315.415197579	-4.3168400464	-0.0741725093884
632.71515344	525.657578808	1534.37273225	376.0	3.88502801105	0.464545869179	0.0852065057188	719.399435771	550.216762201	1593.98354269	324.367344718	0.0845041892922	0.00145196201533
632.71515344	525.657578808	1534.37273225	376.0	7.31373890219	0.28355968869	0.0520102143599	636.309984031	583.2064822	1646.59274767	427.07628144	-0.65842640581	-0.0113131684847
632.71515344	525.657578808	1534.37273225	376.0	-6.56037933902	0.0714708309599	0.0131091032575	557.943008809	591.379757387	1433.71206054	284.389294342	-2.86300064271	-0.0491924509056
632.71515344	525.657578808	1534.37273225	376.0	-6.5630243899	0.176282788474	0.0323336002337	648.009902717	499.49836093	1433.6714756	286.163211951	-3.20844295649	-0.0551278858503
632.71515344	525.657578808	1534.37273225	376.0	3.97196650725	0.17837268124	0.0327169261263	631.498337472	530.088107015	1595.31750327	433.731058782	-2.26203041874	-0.0388665020401
632.71515344	525.657578808	1534.37273225	376.0	-5.68996042399	-0.132667618397	-0.0243337524573	504.127549509	480.605866941	1447.06753103	462.334114576	-4.51757454553	-0.0776215557652
632.71515344	525.657578808	1534.37273225	376.0	-3.03924330769	-0.107057353859	-0.0196363451685	484.672083229	614.289646239	1487.73941167	388.7776822	-3.07830749978	-0.0528918814396
632.71515344	525.657578808	1534.37273225	376.0	-1.84728407077	0.335706840624	0.0615749891093	755.265195816	459.073475253	1506.02850918	291.689838109	-1.9616332212	-0.033705038165
632.71515344	525.657578808	1534.37273225	376.0	1.57683253502	0.0183110910106	0.00335860069894	534.359243453	604.089418921	1558.5672207	420.118558324	-2.45600690755	-0.0421994314012
632.71515344	525.657578808	1534.37273225	376.0	4.74756772379	0.133957319342	0.0245703080231	577.317953916	597.411205182	1607.21811685	432.488957748	-1.66051408443	-0.0285311698355
632.71515344	525.657578808	1534.37273225	376.0	8.34507687282	0.370047180977	0.0678736575526	651.703523057	606.731149762	1662.41731627	403.98264345	0.403301395011	0.00692957723387
632.71515344	525.657578808	1534.37273225	376.0	-4.95559993354	0.104372071436	0.0191438135429	596.001619314	533.8307005	1458.33535815	328.503038334	-3.13794060007	-0.0539165051559
632.71515344	525.657578808	1534.37273225	376.0	-1.94198375086	0.226676864506	0.041576827679	646.780276504	535.140845605	1504.57546311	322.654341001	-2.21778987987	-0.0381063553242
632.71515344	525.657578808	1534.37273225	376.0	-18.4553258037	-0.191213092159	-0.0350721005427	500.489831267	427.43135491	1251.19924547	323.278059291	-6.0900860949	-0.104640654552
632.71515344	525.657578808	1534.37273225	376.0	4.96307360194	0.600051292789	0.110060765368	735.714548877	592.050063174	1610.52478028	282.760168226	1.68882930553	0.029017685662
632.71515344	525.657578808	1534.37273225	376.0	8.55144901083	0.262249705616	0.0481015600909	639.623853716	565.328711695	1665.58383408	460.631268671	-1.00978910059	-0.0173503281889
632.71515344	525.657578808	1534.37273225	376.0	-0.448068888319	0.263501102087	0.0483310898913	691.136521872	493.266350939	1527.4976854	343.094812593	-2.26142889913	-0.0388561666517
632.71515344	525.657578808	1534.37273225	376.0	-3.57819796619	-0.0739306794589	-0.0135602860343	503.121402131	581.263888714	1479.46983835	395.084547503	-3.27019838576	-0.0561889757003
632.71515344	525.657578808	1534.37273225	376.0	0.540010551113	0.367560472626	0.0674175481706	737.482400112	486.301398237	1542.6585069	318.874708547	-1.46493176046	-0.0251706488052
632.71515344	525.657578808	1534.37273225	376.0	7.79738058492	0.640985714251	0.117568913105	784.066428811	542.610359248	1654.01361377	327.336825713	1.60328347118	0.0275478259652
632.71515344	525.657578808	1534.37273225	376.0	-12.5098442592	-0.063853418812	-0.0117119256809	546.442553413	439.713536909	1342.42509309	356.269002766	-4.9577608328	-0.0851848940343
632.71515344	525.657578808	1534.37273225	376.0	4.45826797542	0.337767054854	0.0619528713965	653.906959918	584.721353097	1602.77918039	364.150867377	-0.385740300273	-0.00662784021088
632.71515344	525.657578808	1534.37273225	376.0	-11.2477017384	-0.0597404400133	-0.0109575275153	553.78848991	424.981281947	1361.79106377	383.021291911	-5.00039717436	-0.0859174772227
632.71515344	525.657578808	1534.37273225	376.0	-5.71981965993	0.203491308205	0.0373241577779	683.509799557	457.321898932	1446.60937905	305.777680563	-3.24969321627	-0.0558366532006
632.71515344	525.657578808	1534.37273225	376.0	15.1997723939	0.506521036887	0.0929055460174	689.590675093	619.218726986	1767.59389522	458.784493144	2.0074521118	0.0344923043264
632.71515344	525.657578808	1534.37273225	376.0	1.96430311327	0.129081899149	0.0236760636737	619.300903033	503.655056975	1564.5124636	441.556503588	-2.84221345471	-0.048835282727
632.71515344	525.657578808	1534.37273225	376.0	2.63078551808	0.512032020926	0.0939163648068	721.97908424	568.072119956	1574.73878788	284.687583685	0.541584358124	0.00930557316365
632.71515344	525.657578808	1534.37273225	376.0	12.3453566784	0.60834414912	0.111581832194	732.029850836	604.761048181	1723.79651882	387.005619803	2.44745028515	0.0420524103977
632.71515344	525.657578808	1534.37273225	376.0	-6.08617014569	-0.000537512051304	-9.85898846853e-05	558.358113056	486.542087294	1440.98819709	396.087996744	-3.90221154516	-0.0670483083362
632.71515344	525.657578808	1534.37273225	376.0	-15.3288782295	-0.152176389283	-0.0279120303159	511.526633644	437.437004759	1299.17060454	350.206966132	-5.57997824555	-0.0958759148719
632.71515344	525.657578808	1534.37273225	376.0	1.36125831803	-0.0308801493375	-0.0056640039137	507.66772273	630.536221921	1555.25950869	417.055564044	-2.34485807693	-0.0402896576792
632.71515344	525.657578808	1534.37273225	376.0	-6.34178548053	-0.0439591671336	-0.00806294334805	566.064159447	409.457516965	1437.0661051	461.544428684	-4.82561581431	-0.0829143610706
632.71515344	525.657578808	1534.37273225	376.0	-0.0478929028043	0.217988572607	0.0399832304855	754.883073985	413.591886174	1533.63787661	365.162916447	-2.78337654736	-0.0478243393017
632.71515344	525.657578808	1534.37273225	376.0	-14.2172312662	-0.137454687431	-0.0252117915316	495.04103397	505.695195265	1316.22741242	315.491183183	-4.77229669032	-0.0819982249196
632.71515344	525.657578808	1534.37273225	376.0	5.08519550241	0.509169581565	0.0933913392452	703.957692676	595.689266109	1612.39858542	312.751626633	1.08450956584	0.01863418498
632.71515344	525.657578808	1534.37273225	376.0	-2.85221622998	0.132745333063	0.0243480067981	634.865096484	467.296916295	1490.60910415	388.447091371	-3.28759991287	-0.0564879710115
632.71515344	525.657578808	1534.37273225	376.0	6.28251920393	0.456627385644	0.0837541059509	734.940418044	527.370363285	1630.76999381	368.459212481	-0.0494860991131	-0.000850276617064
632.71515344	525.657578808	1534.37273225	376.0	5.18373851277	0.475883801071	0.0872860970417	734.107963526	536.286320754	1613.9106025	343.516318219	0.112888376296	0.00193966282296
632.71515344	525.657578808	1534.37273225	376.0	-13.4890911667	-0.0649069300634	-0.0119051595861	530.348673228	484.272580112	1327.39979556	312.778542218	-4.64355007099	-0.079786083694
632.71515344	525.657578808	1534.37273225	376.0	1.12925467344	0.337922869238	0.0619814507039	645.921467498	597.332017609	1551.69970803	308.446222928	-0.432230124597	-0.00742663444324
632.71515344	525.657578808	1534.37273225	376.0	11.4946162033	0.564877411362	0.103609209714	790.825578149	505.960997262	1710.74298895	413.956413536	0.923833248131	0.0158734235074
632.71515344	525.657578808	1534.37273225	376.0	-1.31477112487	-0.0439952059466	-0.00806955354853	529.740259557	517.170476257	1514.19924262	467.288506802	-3.5953933769	-0.0617765185034
632.71515344	525.657578808	1534.37273225	376.0	-0.785717490912	0.261346751526	0.0479359412191	754.207566504	435.391282307	1522.31689731	332.718048504	-2.44850824333	-0.0420705883733
632.71515344	525.657578808	1534.37273225	376.0	10.7103545237	0.488072556216	0.0895217454542	700.028789232	591.404812998	1698.70949159	407.275889356	1.21140265354	0.0208144785831
632.71515344	525.657578808	1534.37273225	376.0	-14.2276984288	-0.102952736174	-0.0188834805895	508.187220273	506.187684923	1316.06680713	301.691901934	-4.65346303306	-0.0799564095028
632.71515344	525.657578808	1534.37273225	376.0	3.69803701974	0.280138914928	0.0513827797007	620.034035831	609.83857147	1591.11440391	361.241796606	-0.483248224093	-0.00830323409094
632.71515344	525.657578808	1534.37273225	376.0	-4.122348986	0.109462654054	0.0200775227538	589.001919796	557.269699871	1471.12053348	324.848913812	-2.86779249254	-0.0492747850951
632.71515344	525.657578808	1534.37273225	376.0	0.739099554457	0.18633316321	0.0341770292022	684.542137974	430.510549555	1545.71327428	430.660586746	-3.07499617432	-0.0528349858131
632.71515344	525.657578808	1534.37273225	376.0	8.2202282404	0.483708533327	0.0887213010505	720.277705623	558.486295491	1660.5016729	381.737671783	0.60207475326	0.010344927032
632.71515344	525.657578808	1534.37273225	376.0	-0.872487149778	0.236864922926	0.0434455104414	723.475788831	444.697583554	1520.98552733	352.812154944	-2.74406919823	-0.047148955296
632.71515344	525.657578808	1534.37273225	376.0	0.530654469	0.145644463292	0.0267139514476	596.853118701	568.715369825	1542.51494972	376.946461196	-2.2093896776	-0.0379620219519
632.71515344	525.657578808	1534.37273225	376.0	1.79638744629	0.0613736928452	0.0112570970002	527.930527682	654.159203311	1561.93601139	379.846280396	-1.34224985641	-0.0230627123094
632.71515344	525.657578808	1534.37273225	376.0	0.273292380506	0.295673350396	0.0542320892142	657.06463319	556.710191074	1538.56605601	324.791231749	-1.33215141339	-0.0228891995427
632.71515344	525.657578808	1534.37273225	376.0	-1.73526111996	0.259574538726	0.0476108838456	634.165517746	572.489208259	1507.74735879	301.092632785	-1.53935124084	-0.026449334035
632.71515344	525.657578808	1534.37273225	376.0	-6.65491876029	-0.146734980446	-0.0269139729358	481.298236772	549.493230746	1432.26147344	401.470005918	-3.92918688597	-0.0675118021645
632.71515344	525.657578808	1534.37273225	376.0	-6.11338157226	-0.03444698737	-0.00631822952494	534.123056969	517.064650977	1440.57067238	389.382964438	-3.78991487025	-0.0651188122036
632.71515344	525.657578808	1534.37273225	376.0	-0.663739049662	0.00388056407499	0.000711768905904	556.56907614	497.678906419	1524.18850126	469.940518698	-3.53654381299	-0.0607653576115
632.71515344	525.657578808	1534.37273225	376.0	9.22527887232	0.531592076695	0.0975040492838	772.304322513	514.190109832	1675.92289574	389.428463394	0.603153253569	0.0103634579651
632.71515344	525.657578808	1534.37273225	376.0	-12.0499921907	-0.187932306318	-0.0344703423181	506.388776265	414.481508826	1349.48093784	428.610652745	-5.84399741291	-0.100412326682
632.71515344	525.657578808	1534.37273225	376.0	-3.57583498587	0.143116286006	0.0262502358779	576.357256497	604.648351846	1479.50609527	298.500486931	-2.00665437651	-0.0344785975346
632.71515344	525.657578808	1534.37273225	376.0	14.7032420793	0.452255807979	0.0829522758583	655.082123563	651.113757819	1759.97526947	453.779388087	2.10858518132	0.0362299859333
632.71515344	525.657578808	1534.37273225	376.0	0.310391629824	0.195134813182	0.0357914184119	713.908151325	405.784017086	1539.13529678	419.443128367	-3.10742081931	-0.0533921102974
632.71515344	525.657578808	1534.37273225	376.0	9.36432219012	0.634968568336	0.116465254647	725.797864661	631.155249525	1678.05633849	321.103224306	2.88854359843	0.0496313333063
632.71515344	525.657578808	1534.37273225	376.0	2.9939130493	0.383502222876	0.0703415669252	762.36190665	469.58140759	1580.3105177	348.367203464	-1.21851175765	-0.0209366281382
632.71515344	525.657578808	1534.37273225	376.0	-0.766669094691	-0.0538894243373	-0.0098843404874	505.44978838	612.949699997	1522.60917071	404.209682334	-2.81693582079	-0.0484009591201
632.71515344	525.657578808	1534.37273225	376.0	-1.39090359217	0.216912227608	0.0397858084388	660.66210998	509.493693195	1513.0310868	342.875283623	-2.49695108458	-0.0429029395976
632.71515344	525.657578808	1534.37273225	376.0	-18.8425265725	-0.260081463373	-0.0477038634213	475.809133746	428.624512425	1245.25814245	340.824496282	-6.43847069633	-0.110626644267
632.71515344	525.657578808	1534.37273225	376.0	13.282538551	0.477765137324	0.0876311697219	714.444160426	563.155413046	1738.17638192	460.576808452	0.863817523438	0.0148422254886
632.71515344	525.657578808	1534.37273225	376.0	-12.452172614	-0.212851047593	-0.0390409111507	499.120045933	409.585828189	1343.30999109	434.604116964	-6.06404233059	-0.104193167192
632.71515344	525.657578808	1534.37273225	376.0	-10.2353526247	0.09587503638	0.0175852964747	627.467807308	431.229750228	1377.32427252	318.626714988	-4.13669485841	-0.0710772312441
632.71515344	525.657578808	1534.37273225	376.0	-4.72243366387	-0.0367696175137	-0.00674424385798	548.798576955	465.214484815	1461.91299781	447.899936041	-4.1815812137	-0.0718484744621
632.71515344	525.657578808	1534.37273225	376.0	-4.40933570206	0.159753849901	0.0293018800258	651.201833709	467.310817741	1466.71708756	348.204436112	-3.26547819467	-0.0561078727606
632.71515344	525.657578808	1534.37273225	376.0	7.58770677524	0.564567671376	0.103552397538	706.53760884	623.367300314	1650.79643601	320.891526856	2.1000176215	0.0360827770018
632.71515344	525.657578808	1534.37273225	376.0	-1.56658556105	0.187724000986	0.0344321351773	581.512056145	624.162407307	1510.33547057	304.661007119	-1.25947057019	-0.0216403878039
632.71515344	525.657578808	1534.37273225	376.0	10.0360645876	0.642545447964	0.117854997792	732.405825093	623.796642163	1688.36337067	332.160903415	2.87372046041	0.0493766402132
632.71515344	525.657578808	1534.37273225	376.0	3.00912632368	0.16175092591	0.0296681815683	644.145226586	488.676967041	1580.54394604	447.721752411	-2.74277495361	-0.047126717416
632.71515344	525.657578808	1534.37273225	376.0	-2.46395972933	-0.124337150849	-0.0228057870229	481.540690737	592.922247784	1496.56640603	422.103467505	-3.26508706646	-0.0561011523447
632.71515344	525.657578808	1534.37273225	376.0	-16.1202140762	-0.0258875055029	-0.0047482585295	578.008564579	400.986481866	1287.02856308	308.033516637	-5.36820069212	-0.0922371252942
632.71515344	525.657578808	1534.37273225	376.0	-13.3569287071	0.103728166818	0.0190257092477	641.586736446	403.015233181	1329.4276603	284.825690673	-4.54154303609	-0.0780333854998
632.71515344	525.657578808	1534.37273225	376.0	8.72284173944	0.328120685884	0.0601835447329	739.845439863	467.872533501	1668.21363737	460.49566401	-1.4267526863	-0.0245146509674
632.71515344	525.657578808	1534.37273225	376.0	13.4677748384	0.586752702955	0.107621552266	722.61971392	608.50706141	1741.01859701	409.891821679	2.39408567947	0.0411354927744
632.71515344	525.657578808	1534.37273225	376.0	7.35343736615	0.262657779333	0.048176408535	616.865317256	604.78407904	1647.20187008	425.552473781	-0.489298175744	-0.00840718515025
632.71515344	525.657578808	1534.37273225	376.0	1.26163255628	0.250339133508	0.0459169357131	647.960468551	546.730590216	1553.73087817	359.039819406	-1.70892811855	-0.029363026092
632.71515344	525.657578808	1534.37273225	376.0	2.85952918405	0.213485662565	0.0391573115489	771.773336626	398.543605087	1578.24856832	407.931626605	-2.64166225533	-0.0453893858304
632.71515344	525.657578808	1534.37273225	376.0	-12.2445456003	0.0506295298424	0.00928641413104	601.521769756	434.959395251	1346.49576337	310.014598362	-4.45889806029	-0.0766133687334
632.71515344	525.657578808	1534.37273225	376.0	-18.1259704421	-0.125946495755	-0.0231009713417	531.603242932	411.00982271	1256.25278433	313.639718687	-5.92214888515	-0.101755135484
632.71515344	525.657578808	1534.37273225	376.0	-11.5782321659	0.0128046865581	0.00234862189253	591.126812006	414.425281376	1356.71949502	351.167401635	-4.74278502392	-0.0814911516138
632.71515344	525.657578808	1534.37273225	376.0	4.70080152002	0.218165740705	0.0400157264683	750.574305089	412.75028617	1606.50054897	443.175957709	-2.58312608992	-0.0443836097924
632.71515344	525.657578808	1534.37273225	376.0	-11.0340052801	0.156011238651	0.0286154142794	676.3919858	402.051311992	1365.06996395	286.626666162	-4.11909366571	-0.0707748052528
632.71515344	525.657578808	1534.37273225	376.0	4.04472280105	0.222409242987	0.0407940651114	660.010400474	513.356724057	1596.433856	423.066731471	-2.11490077912	-0.0363385013594
632.71515344	525.657578808	1534.37273225	376.0	0.888404612836	0.0437088485144	0.00801703017506	535.39111206	622.533133799	1548.00417038	390.07992452	-2.05717836979	-0.0353467073848
632.71515344	525.657578808	1534.37273225	376.0	-13.6720649361	-0.168482501536	-0.030902879959	479.13923227	522.673949474	1324.59229593	322.779114189	-4.68206451451	-0.0804478438919
632.71515344	525.657578808	1534.37273225	376.0	6.87296463367	0.134241310492	0.0246223973757	569.047179371	613.853654098	1639.82962748	456.928794015	-1.29686675079	-0.0222829338623
632.71515344	525.657578808	1534.37273225	376.0	1.76687523974	0.00959422690162	0.00175976282128	545.615184136	548.286224523	1561.48318414	467.58177548	-3.00349822414	-0.0516064986965
632.71515344	525.657578808	1534.37273225	376.0	-5.32873385621	0.0445428436724	0.00817000067358	602.245104259	425.518184548	1452.61009298	424.846804177	-4.14180002573	-0.0711649488958
632.71515344	525.657578808	1534.37273225	376.0	9.44126494344	0.351029178013	0.0643853958204	778.232806237	448.191515926	1679.23692712	452.812604956	-1.08895007109	-0.0187104823212
632.71515344	525.657578808	1534.37273225	376.0	18.5410983395	0.738293651011	0.135417030633	750.084060052	652.721256848	1818.86228943	416.056972528	4.64224536184	0.079763666011
632.71515344	525.657578808	1534.37273225	376.0	10.151240102	0.648719783435	0.118987487791	729.243274035	633.494757386	1690.13059236	327.392560937	3.08855921313	0.0530680277171
632.71515344	525.657578808	1534.37273225	376.0	4.15697688627	0.31651573804	0.0580549776303	623.394748895	625.963295587	1598.15625208	348.798207594	0.0677817699839	0.00116463522309
632.71515344	525.657578808	1534.37273225	376.0	-3.30761383157	-0.0886744168996	-0.0162645665627	486.518798593	637.275240817	1483.62160753	359.827568118	-2.8033935858	-0.04816827467
632.71515344	525.657578808	1534.37273225	376.0	-5.99820272115	0.145144045102	0.0266221652792	663.223019371	413.938621697	1442.33794527	365.176304202	-3.75112679964	-0.0644523505093
632.71515344	525.657578808	1534.37273225	376.0	-13.145496531	-0.163377717228	-0.0299665658892	520.662612505	401.725908452	1332.67181796	410.283297	-5.91490307558	-0.101630637037
632.71515344	525.657578808	1534.37273225	376.0	-0.91307438918	0.230329019849	0.0422467020999	623.536357418	573.865153458	1520.36276779	322.961256919	-1.65963683969	-0.0285160969019
632.71515344	525.657578808	1534.37273225	376.0	-13.157906846	-0.176751539606	-0.0324195780643	502.688137564	436.136345375	1332.48139747	393.656914528	-5.58599138009	-0.0959792333348
632.71515344	525.657578808	1534.37273225	376.0	-4.44243499226	0.0572755678322	0.0105054233001	593.222190007	466.779924395	1466.20922108	406.207106677	-3.71623580906	-0.063852848953
632.71515344	525.657578808	1534.37273225	376.0	-3.85557604933	0.110649107296	0.0202951407365	613.761158307	489.790434801	1475.21382468	371.662231567	-3.301292653	-0.0567232414605
632.71515344	525.657578808	1534.37273225	376.0	14.5824915576	0.580451866625	0.106465859616	722.13020602	605.549624991	1758.12250639	430.442675378	2.35296634667	0.0404289750287
632.71515344	525.657578808	1534.37273225	376.0	-8.17818757663	0.134793553526	0.0247236892015	656.610789254	413.479558257	1408.88885208	338.79850457	-3.94308074889	-0.0677505283314
632.71515344	525.657578808	1534.37273225	376.0	2.49815947621	0.474940752948	0.087113124165	725.424701508	546.267456881	1572.70381006	301.01165167	0.0128809378986	0.00022132195702
632.71515344	525.657578808	1534.37273225	376.0	1.04511540515	0.303451247899	0.0556587028428	669.938312316	541.940005241	1550.40869804	338.530380487	-1.39306793206	-0.0239358751213
632.71515344	525.657578808	1534.37273225	376.0	-5.97795902588	-0.137264987539	-0.0251769969807	501.433027039	483.765352736	1442.64855901	457.450179235	-4.51746461385	-0.0776196669046
632.71515344	525.657578808	1534.37273225	376.0	-1.12775035989	0.237791873643	0.043615530749	647.340392146	540.537939551	1517.06883824	329.190506541	-2.0251351929	-0.0347961373351
632.71515344	525.657578808	1534.37273225	376.0	-4.01537762366	-0.104417775048	-0.0191521964505	492.411266566	574.300869961	1472.76187289	406.049736367	-3.43938800727	-0.0590960138706
632.71515344	525.657578808	1534.37273225	376.0	8.23795154101	0.552076530448	0.101261285849	714.025651634	603.293820364	1660.77361439	343.454142391	1.73905784877	0.029880719051
632.71515344	525.657578808	1534.37273225	376.0	2.67864825164	0.531287434665	0.0974481721689	756.71226599	530.354344122	1575.47318061	288.406570501	0.28056099658	0.00482063568008
632.71515344	525.657578808	1534.37273225	376.0	9.37615983249	0.497687676501	0.0912853405173	727.752638406	554.564920175	1678.23797205	395.920413468	0.727963710008	0.0125079675259
632.71515344	525.657578808	1534.37273225	376.0	-19.0492072141	-0.203726062163	-0.0373672160975	494.049221224	432.384246829	1242.08689104	315.653422992	-6.13806968776	-0.10546511491
632.71515344	525.657578808	1534.37273225	376.0	-5.83116398149	-0.0613941315393	-0.0112608458436	533.947698242	478.181267716	1444.90094214	432.771976186	-4.22635314964	-0.0726177517121
632.71515344	525.657578808	1534.37273225	376.0	10.5188094955	0.428000269699	0.0785033510086	714.237373527	540.327194479	1695.7704769	441.205908898	0.0709450414167	0.00121898696592
632.71515344	525.657578808	1534.37273225	376.0	-19.0614569467	-0.0963604108809	-0.0176743233457	546.272746386	403.510863338	1241.89893449	292.115324763	-5.92577157616	-0.101817381034
632.71515344	525.657578808	1534.37273225	376.0	-7.2377586356	-0.095410186182	-0.0175000341493	493.815686077	584.821198557	1423.31853732	344.681652683	-3.51802680941	-0.060447196038
632.71515344	525.657578808	1534.37273225	376.0	3.23349772134	0.217013992563	0.0398044740578	722.715176923	425.881761598	1583.98663958	435.38970106	-2.72992929199	-0.0469060015805
632.71515344	525.657578808	1534.37273225	376.0	5.87199307573	0.585578591013	0.107406197911	775.891919473	529.933979803	1624.47099284	318.645093566	0.92832544194	0.015950608968
632.71515344	525.657578808	1534.37273225	376.0	-5.8403649931	-0.0561208025125	-0.0102936174821	550.686281682	435.901037025	1444.75976433	458.172445623	-4.60724815763	-0.0791623394781
632.71515344	525.657578808	1534.37273225	376.0	-2.09694387195	0.111782552404	0.0205030360241	648.563735344	396.729161447	1502.19779727	456.904900475	-3.86826360377	-0.0664650103741
632.71515344	525.657578808	1534.37273225	376.0	4.68881341247	0.195812374418	0.0359156959682	663.676178767	489.488608509	1606.31660671	453.151819439	-2.49171915551	-0.0428130439092
632.71515344	525.657578808	1534.37273225	376.0	-2.07786951601	0.176053391795	0.0322915245405	654.162115923	487.078566497	1502.49046898	361.249786562	-2.94908937115	-0.0506716386796
632.71515344	525.657578808	1534.37273225	376.0	6.20541971966	0.298737190721	0.0547940555248	788.958889574	428.805422463	1629.58700035	411.822688312	-1.52630330192	-0.0262251426447
632.71515344	525.657578808	1534.37273225	376.0	-4.56494284832	0.0953390220813	0.0174869813062	601.312159097	501.57772218	1464.32949394	361.439612664	-3.33014196513	-0.0572189341087
632.71515344	525.657578808	1534.37273225	376.0	-16.998666726	-0.146877474737	-0.0269401090859	496.720421084	486.377282113	1273.54982516	290.452121962	-5.19835100877	-0.0893187458552
632.71515344	525.657578808	1534.37273225	376.0	23.1360791667	0.846496062224	0.155263400995	785.944864503	655.277030894	1889.36642229	448.144526895	5.83104968717	0.100189857168
632.71515344	525.657578808	1534.37273225	376.0	-1.40087466861	0.300591420443	0.0551341563542	712.009852183	485.450011773	1512.87809332	315.418229364	-2.12289567787	-0.0364758707538
632.71515344	525.657578808	1534.37273225	376.0	12.5855210141	0.807270656729	0.148068719136	774.913257301	648.86399902	1727.4815349	303.704278578	4.76570252212	0.0818849230604
632.71515344	525.657578808	1534.37273225	376.0	-1.54627189153	0.0375140557367	0.00688078791943	553.42690233	570.849639797	1510.64715798	386.370615851	-2.90309538288	-0.049881363967
632.71515344	525.657578808	1534.37273225	376.0	-8.355301837	-0.109497547431	-0.0200839228598	478.396188759	640.047842271	1406.17125916	287.727228134	-3.21818267989	-0.0552952350496
632.71515344	525.657578808	1534.37273225	376.0	-0.630400503222	0.171148945967	0.0313919563403	683.503410692	411.006650728	1524.70003882	430.189977403	-3.33439814233	-0.0572920643012
632.71515344	525.657578808	1534.37273225	376.0	5.89257604001	0.480005784868	0.0880421468944	745.556474829	524.333095185	1624.78681223	354.897242218	0.0822665820099	0.00141351515481
632.71515344	525.657578808	1534.37273225	376.0	0.202046802748	0.304862037819	0.0559174684188	613.087458389	637.202715176	1537.4728833	287.18270973	-0.118607024999	-0.00203792139173
632.71515344	525.657578808	1534.37273225	376.0	5.47210281425	0.0519255604744	0.0095241306813	530.475484376	640.096471186	1618.33518571	447.763230148	-1.46722132735	-0.0252099884425
632.71515344	525.657578808	1534.37273225	376.0	2.35319865079	0.384392403106	0.0705048428294	727.888199862	505.233790672	1570.47957068	337.357580147	-1.05002619075	-0.0180416871263
632.71515344	525.657578808	1534.37273225	376.0	-7.29074623943	-0.113665070753	-0.0208483255232	490.580475112	564.936438447	1422.50550997	366.988596413	-3.72604155143	-0.0640213324988
632.71515344	525.657578808	1534.37273225	376.0	-3.06819547492	0.0644674015862	0.0118245417436	588.267281199	491.84627308	1487.29517751	407.18162323	-3.43361252536	-0.0589967787863
632.71515344	525.657578808	1534.37273225	376.0	1.96210176188	0.34886603631	0.0639886346863	784.776357669	445.690849765	1564.47868666	334.011479226	-1.43198845782	-0.0246046126773
632.71515344	525.657578808	1534.37273225	376.0	3.35057639807	-0.0558278575995	-0.01023988584	503.282755603	617.760272933	1585.78306287	464.740034336	-2.57014852157	-0.0441606275184
632.71515344	525.657578808	1534.37273225	376.0	-9.84093957271	-0.052364551646	-0.00960464997175	527.1050783	514.109004715	1383.37603885	342.161955832	-4.10191121232	-0.0704795740949
632.71515344	525.657578808	1534.37273225	376.0	-4.39170377755	-0.0934822926802	-0.0171464219883	512.909601969	503.820034505	1466.987627	450.257990529	-4.05474010971	-0.0696690740499
632.71515344	525.657578808	1534.37273225	376.0	2.43311689635	0.244275172153	0.0448046904169	613.569988408	599.78636912	1571.70581445	358.349456921	-0.973325538808	-0.0167238065087
632.71515344	525.657578808	1534.37273225	376.0	-5.20724688712	0.0159232472425	0.00292062495276	543.529577111	569.959667062	1454.47415591	340.984911738	-3.19344380274	-0.0548701684319
632.71515344	525.657578808	1534.37273225	376.0	2.87237366195	0.2208416107	0.0405065316764	720.137787113	432.741247137	1578.44565048	425.566616234	-2.70496818742	-0.0464771166223
632.71515344	525.657578808	1534.37273225	376.0	-10.0288780888	0.0230639867665	0.00423037174735	568.007144637	490.207035289	1380.4923615	322.278181576	-4.02715488672	-0.0691951011465
632.71515344	525.657578808	1534.37273225	376.0	-2.97383421815	0.0483324304329	0.00886508261792	585.342947756	475.930375155	1488.7430309	427.469707992	-3.61610112923	-0.0621323218081
632.71515344	525.657578808	1534.37273225	376.0	-15.6364492435	-0.0511958513553	-0.00939028821631	551.594788186	439.556974078	1294.45131876	303.299556499	-5.12232218678	-0.0880124087075
632.71515344	525.657578808	1534.37273225	376.0	-8.56339417463	0.170936624214	0.0313530125116	663.046498471	451.249124551	1402.97834708	288.682724056	-3.61887580988	-0.0621799967333
632.71515344	525.657578808	1534.37273225	376.0	2.08528901155	0.197406468605	0.0362080830164	584.54670842	625.368606144	1566.36883823	356.453523666	-0.919974539096	-0.0158071226649
632.71515344	525.657578808	1534.37273225	376.0	1.89485005797	0.0909342807891	0.0166790683766	595.108622156	513.127706402	1563.44679485	455.210466296	-2.94279730258	-0.0505635275357
632.71515344	525.657578808	1534.37273225	376.0	-18.1147844317	-0.213685200063	-0.0391939105031	504.717072261	395.505254865	1256.42441942	356.202092296	-6.55908828223	-0.112699111379
632.71515344	525.657578808	1534.37273225	376.0	1.77604805284	0.243715404822	0.0447020184927	670.364569898	511.013825907	1561.62392928	380.245533477	-2.09880576844	-0.0360619547842
632.71515344	525.657578808	1534.37273225	376.0	-4.85385594132	-0.0842789615675	-0.0154583568539	497.066515183	591.795433678	1459.89649022	371.034541361	-3.29026968711	-0.0565338434211
632.71515344	525.657578808	1534.37273225	376.0	-2.19803710575	0.0106983269112	0.00196227566236	513.952716519	648.923477985	1500.64665025	337.770455748	-2.00024959122	-0.0343685496774
632.71515344	525.657578808	1534.37273225	376.0	17.2567581441	0.720444725275	0.132143199794	771.128061644	601.590538646	1799.15572368	426.43712339	3.55826925859	0.0611386470547
632.71515344	525.657578808	1534.37273225	376.0	-3.40695033499	0.218506075321	0.0400781502789	734.29708043	423.602755467	1482.09741531	324.197579409	-3.0545285371	-0.0524833081976
632.71515344	525.657578808	1534.37273225	376.0	2.36785290925	0.356848726899	0.0654528112434	745.184447839	475.033556421	1570.70442163	350.486417367	-1.475870234	-0.0253585950859
632.71515344	525.657578808	1534.37273225	376.0	3.00897590412	0.118921897353	0.0218125270273	578.60931792	584.853953587	1580.54163804	417.078366533	-2.03416415942	-0.0349512742168
632.71515344	525.657578808	1534.37273225	376.0	-4.38913096789	0.0328960711865	0.00603376213986	563.850225473	520.604126829	1467.02710349	382.572751192	-3.42219504552	-0.0588006021566
632.71515344	525.657578808	1534.37273225	376.0	-2.11526441997	-0.0948585353552	-0.0173988509456	503.155949406	540.111340656	1501.91669177	458.64940171	-3.61739593961	-0.062154569409
632.71515344	525.657578808	1534.37273225	376.0	3.95634939525	0.173374781687	0.0318002167438	571.361311413	636.570324463	1595.07787856	387.146242685	-0.784575403415	-0.0134806770346
632.71515344	525.657578808	1534.37273225	376.0	-3.95959953983	0.128079280115	0.0234921643645	633.755340391	463.007701626	1473.6177166	376.854674586	-3.39565244128	-0.0583445436647
632.71515344	525.657578808	1534.37273225	376.0	8.90972931741	0.322124949906	0.0590838132623	685.134896568	529.377361795	1671.08118941	456.568931048	-0.962332863791	-0.0165349289311
632.71515344	525.657578808	1534.37273225	376.0	15.3526375678	0.583318990446	0.106991744396	734.448586675	586.508824534	1769.93941677	448.982005559	2.12516806285	0.0365149151693
632.71515344	525.657578808	1534.37273225	376.0	2.0435081779	0.193492827742	0.0354902472014	678.996543532	451.228223757	1565.72776451	435.502997222	-2.86717169924	-0.0492641185437
632.71515344	525.657578808	1534.37273225	376.0	-0.0444360635098	-0.0483005624654	-0.00885923742945	499.666440895	637.262107414	1533.69091741	396.762369096	-2.40764848637	-0.0413685306936
632.71515344	525.657578808	1534.37273225	376.0	2.40595684792	0.0927309019435	0.0170086027042	591.245883401	529.435122102	1571.28907807	450.608072569	-2.80117538563	-0.0481301612652
632.71515344	525.657578808	1534.37273225	376.0	-8.26926341712	-0.106106326563	-0.0194619087607	491.299940043	575.733568286	1407.49140922	340.457900889	-3.68138961722	-0.0632541171343
632.71515344	525.657578808	1534.37273225	376.0	-6.04300316544	-0.0112080730423	-0.00205577275171	512.385420494	633.79923236	1441.65053947	295.465886614	-2.65907989612	-0.0456886580089
632.71515344	525.657578808	1534.37273225	376.0	-1.43786461509	0.00712262682112	0.00130642458201	551.141519989	522.478969745	1512.31052967	438.690039933	-3.35524951413	-0.0576503352943
632.71515344	525.657578808	1534.37273225	376.0	-6.34721196363	0.20664578862	0.0379027491966	749.412391497	403.314556261	1436.98284262	284.255894862	-3.3442618627	-0.0574615440327
632.71515344	525.657578808	1534.37273225	376.0	8.7867826616	0.402217594675	0.0737743203732	674.897217626	585.729620717	1669.19472945	408.567891106	0.360714103541	0.0061978368306
632.71515344	525.657578808	1534.37273225	376.0	5.81132709569	0.15848193224	0.0290685862509	588.661098465	591.608782834	1623.54015059	443.270269286	-1.52592595426	-0.0262186590079
632.71515344	525.657578808	1534.37273225	376.0	0.898052854973	0.187866826248	0.0344583320337	673.708716881	454.281925653	1548.15221038	420.161567841	-2.93182761484	-0.0503750449285
632.71515344	525.657578808	1534.37273225	376.0	4.37380563496	0.410767070492	0.0753424560698	788.306413845	459.355092806	1601.48321327	353.821706621	-0.845073886892	-0.0145201698779
632.71515344	525.657578808	1534.37273225	376.0	-3.89564502631	0.0245225773223	0.00449790486468	566.644998456	497.538036939	1474.59901722	410.415981823	-3.59858690174	-0.0618313900642
632.71515344	525.657578808	1534.37273225	376.0	-4.06676191019	0.166901554037	0.0306129042622	671.188229293	428.762402589	1471.97344641	372.022814531	-3.43915853135	-0.0590920709855
632.71515344	525.657578808	1534.37273225	376.0	9.3306869705	0.61097204832	0.11206383865	707.387547972	651.484937178	1677.54024885	318.667763704	3.04727423327	0.0523586638019
632.71515344	525.657578808	1534.37273225	376.0	-4.08995027156	0.0725916538282	0.0133146833874	623.998467601	406.462562276	1471.61765052	441.156620641	-4.08730961762	-0.070228687588
632.71515344	525.657578808	1534.37273225	376.0	-3.72536524422	0.238501204128	0.0437456353867	674.096847926	502.819226847	1477.21174376	300.29566899	-2.5739141311	-0.0442253287131
632.71515344	525.657578808	1534.37273225	376.0	-3.36791050287	-0.0616519040421	-0.0113081261999	504.172421574	603.081097462	1482.69643185	375.442912809	-3.06224039246	-0.0526158143035
632.71515344	525.657578808	1534.37273225	376.0	-9.32002114307	0.115256789776	0.0211402769214	634.168852275	442.003982205	1391.36886919	315.196034708	-3.92274699555	-0.0674011511262
632.71515344	525.657578808	1534.37273225	376.0	-14.8569944092	-0.0344321895787	-0.00631551532992	560.331857456	436.217689785	1306.4110612	309.861513961	-5.01676378385	-0.0861986904442
632.71515344	525.657578808	1534.37273225	376.0	-11.8365499719	0.113378221543	0.0207957119484	635.582545068	434.200008824	1352.75593704	282.973383149	-4.17742020984	-0.0717769795505
632.71515344	525.657578808	1534.37273225	376.0	4.77986874486	0.238745659776	0.0437904731798	657.827596947	525.564151489	1607.71373491	424.32198647	-1.83517830055	-0.0315322732054
632.71515344	525.657578808	1534.37273225	376.0	1.08788904718	0.168564823267	0.0309179793226	630.921077929	524.834991947	1551.06500514	395.308935268	-2.52636986655	-0.043408416951
632.71515344	525.657578808	1534.37273225	376.0	3.09779071113	0.0238574341098	0.00437590500914	515.145286025	656.809569506	1581.90438822	409.94953269	-1.46017824749	-0.0250889733245
632.71515344	525.657578808	1534.37273225	376.0	4.00301454772	0.15362047752	0.0281769034336	557.771367699	652.593979449	1595.79389594	385.428548788	-0.630433874983	-0.0108321971646
632.71515344	525.657578808	1534.37273225	376.0	6.74824327845	0.173413852742	0.0318073831149	600.076328506	579.872145044	1637.91593702	457.967463468	-1.54811864427	-0.0265999767057
632.71515344	525.657578808	1534.37273225	376.0	-20.3352963702	-0.207814527492	-0.0381171180287	504.488713278	401.163638247	1222.35348972	316.701138197	-6.6116881696	-0.113602889512
632.71515344	525.657578808	1534.37273225	376.0	-7.3541717635	0.0999857766477	0.0183392840513	598.578590641	516.469644886	1421.53232603	306.484090499	-3.42076773617	-0.058776077941
632.71515344	525.657578808	1534.37273225	376.0	-1.48462384372	0.0396788332117	0.00727784908505	538.380726544	612.292646232	1511.59306881	360.919696037	-2.3820892305	-0.0409293682217
632.71515344	525.657578808	1534.37273225	376.0	-7.51748921495	0.101810625189	0.0186739958161	621.136408631	456.044403119	1419.02642758	341.845615834	-3.76990571665	-0.0647750123136
632.71515344	525.657578808	1534.37273225	376.0	6.40950948352	0.342454494087	0.0628126364796	660.833876132	576.115372119	1632.71849803	395.769249783	-0.357437356016	-0.00614153532673
632.71515344	525.657578808	1534.37273225	376.0	2.77779372026	0.132578774236	0.0243174567565	590.339170311	571.789137786	1576.99444165	414.866133552	-2.13399728302	-0.0366666199832
632.71515344	525.657578808	1534.37273225	376.0	4.88191961905	0.459853485027	0.0843458336439	732.8914577	531.027291939	1609.27957569	345.360826053	-0.0790044363169	-0.00135746454153
632.71515344	525.657578808	1534.37273225	376.0	13.0897752943	0.587221168475	0.10770747771	745.369561829	572.056740722	1735.21867508	417.792372526	1.84767958715	0.0317470719442
632.71515344	525.657578808	1534.37273225	376.0	11.4753986367	0.555630384458	0.101913129945	780.12677348	514.261847867	1710.44811985	416.0594985	0.910172031977	0.0156386947075
632.71515344	525.657578808	1534.37273225	376.0	8.99633233564	0.325632182275	0.0597271060667	625.370605933	627.951077908	1672.41000251	419.088318667	0.444881291439	0.00764400844397
632.71515344	525.657578808	1534.37273225	376.0	-1.27341474164	-0.105437134326	-0.0193391662374	485.986775426	609.928316235	1514.83380368	418.918712023	-3.01631018455	-0.0518266354734
632.71515344	525.657578808	1534.37273225	376.0	13.0401265856	0.513094863401	0.094111310235	734.758058049	551.460614024	1734.45687883	448.238206755	0.993204290454	0.0170653658154
632.71515344	525.657578808	1534.37273225	376.0	-0.331280704574	0.260464947007	0.0477742015787	654.371538319	542.313859141	1529.28965145	332.60425399	-1.79112572872	-0.0307753561636
632.71515344	525.657578808	1534.37273225	376.0	-5.50434783261	0.123437687999	0.0226408085104	645.219806429	424.794717011	1449.91552002	379.900996576	-3.75800075692	-0.0645704597408
632.71515344	525.657578808	1534.37273225	376.0	-3.21507663866	0.126533041539	0.0232085549411	574.179295726	598.20551672	1485.04147298	312.656660537	-2.1768750945	-0.0374033521392
632.71515344	525.657578808	1534.37273225	376.0	-4.08557057673	-0.0109491199137	-0.00200827584623	533.468432229	561.727846989	1471.68485136	376.488572144	-3.25693786526	-0.0559611317055
632.71515344	525.657578808	1534.37273225	376.0	-3.66528731572	0.155220950204	0.028470460419	600.743557116	567.195486087	1478.13356312	310.194519914	-2.44549054379	-0.0420187378658
632.71515344	525.657578808	1534.37273225	376.0	-1.62958044525	0.0503608277129	0.00923712907427	532.526867285	634.195703895	1509.36889425	342.646323066	-1.97631115295	-0.0339572363049
632.71515344	525.657578808	1534.37273225	376.0	5.53699646927	0.587067096856	0.107679218059	758.093473183	553.0301378	1619.33089626	308.207285274	1.14697996862	0.0197075595984
632.71515344	525.657578808	1534.37273225	376.0	-12.7297081013	-0.120346722094	-0.0220738668551	488.825629582	558.313744276	1339.05156225	291.912188388	-4.17823415971	-0.0717909649435
632.71515344	525.657578808	1534.37273225	376.0	7.87778749716	0.435177292517	0.0798197528461	660.269160469	630.396257101	1655.24735551	364.581937938	1.25418367995	0.0215495477655
632.71515344	525.657578808	1534.37273225	376.0	-3.50389483117	0.116205743241	0.0213143329496	549.083651281	643.530476441	1480.60992539	287.99579767	-1.55055701145	-0.0266418730489
632.71515344	525.657578808	1534.37273225	376.0	-7.41568183734	-0.0314780523832	-0.0057736706499	557.860909721	446.867402029	1420.58853223	415.860220475	-4.45095355289	-0.0764768651699
632.71515344	525.657578808	1534.37273225	376.0	-8.92586999618	-0.0184688661872	-0.00338753965282	536.760519569	532.670579367	1397.41661691	327.985517975	-3.79151121168	-0.0651462407506
632.71515344	525.657578808	1534.37273225	376.0	-1.50343383353	0.281600007285	0.0516507716957	622.320213472	604.942713694	1511.30445346	284.041526293	-0.923791559396	-0.0158727072061
632.71515344	525.657578808	1534.37273225	376.0	1.20444787228	0.212410393185	0.0389600867911	744.416701336	410.880994726	1552.85345197	397.555755912	-2.81384878002	-0.0483479171825
632.71515344	525.657578808	1534.37273225	376.0	-16.0596559806	-0.0100637018494	-0.00184587341332	576.995594722	421.140816956	1287.95774999	289.821338311	-5.12666747128	-0.0880870699533
632.71515344	525.657578808	1534.37273225	376.0	5.32618624965	0.149166608437	0.0273599795373	564.890139261	633.438562186	1616.09628173	417.767580284	-0.934246890775	-0.0160523520752
632.71515344	525.657578808	1534.37273225	376.0	-5.99715866234	0.179923786114	0.0330014281208	643.18897424	511.160826725	1442.35396502	288.004164058	-3.05858593404	-0.0525530229216
632.71515344	525.657578808	1534.37273225	376.0	6.84636456394	0.287929788488	0.0528117733837	699.684606806	494.03778263	1639.42148327	445.69909383	-1.6748443196	-0.0287773938076
632.71515344	525.657578808	1534.37273225	376.0	1.89308315911	0.438724949511	0.0804704602919	677.572453209	599.86113211	1563.41968404	285.986098721	0.379905038725	0.00652757798497
632.71515344	525.657578808	1534.37273225	376.0	0.871618459989	0.410304929845	0.0752576907272	694.236560551	558.995193616	1547.74660823	294.51485406	-0.441084553572	-0.00757877239814
632.71515344	525.657578808	1534.37273225	376.0	-3.37523814145	0.177792811922	0.0326105671169	660.191777138	472.396860791	1482.58399856	349.995360627	-3.10602710124	-0.0533681632515
632.71515344	525.657578808	1534.37273225	376.0	-3.02711645678	0.222376628775	0.0407880830474	604.954453794	600.427209337	1487.92548276	282.543819631	-1.51336226728	-0.0260027880977
632.71515344	525.657578808	1534.37273225	376.0	6.34910878952	0.433081177094	0.0794352856005	699.701904124	563.524650748	1631.79172625	368.565171383	0.165459721025	0.00284295053308
632.71515344	525.657578808	1534.37273225	376.0	9.49962457145	0.554933012666	0.101785218758	744.923783619	557.377213516	1680.13238134	377.831384204	1.2159007548	0.0208917655465
632.71515344	525.657578808	1534.37273225	376.0	12.1317282606	0.418196623475	0.0767051767196	689.094495531	571.096580156	1720.51866263	460.327586942	0.442362137282	0.00760072400829
632.71515344	525.657578808	1534.37273225	376.0	3.25937881055	0.167282360604	0.0306827513946	578.168020275	618.294363505	1584.38375196	387.921368178	-1.17616300973	-0.0202089864214
632.71515344	525.657578808	1534.37273225	376.0	-3.16427355246	0.125865318751	0.0230860819426	653.978990521	405.554944221	1485.82098168	426.287046942	-3.7651201064	-0.0646927853333
632.71515344	525.657578808	1534.37273225	376.0	-5.39710148677	0.184481994387	0.0338374897995	708.6708433	398.46120965	1451.5610787	344.429025753	-3.52809942514	-0.0606202650368
632.71515344	525.657578808	1534.37273225	376.0	8.49040095902	0.590212199484	0.108256089414	731.455154128	595.260108791	1664.64712942	337.931866503	1.92896520899	0.0331437321132
632.71515344	525.657578808	1534.37273225	376.0	1.91834731978	0.369793693181	0.0678271630927	740.545553451	484.261065075	1563.80733043	339.000711906	-1.36251174985	-0.0234108548085
632.71515344	525.657578808	1534.37273225	376.0	1.12812699404	0.143082292566	0.0262440008374	561.313564276	636.943961115	1551.68240523	353.424879838	-1.15428255403	-0.0198330335744
632.71515344	525.657578808	1534.37273225	376.0	-4.7898124442	0.0677480394352	0.0124262728238	579.143240439	526.910339993	1460.87915618	354.825575746	-3.28330799926	-0.0564142267914
632.71515344	525.657578808	1534.37273225	376.0	-15.1722031895	0.0294005281522	0.00539261338082	600.805440056	409.124539974	1301.57458363	291.644603596	-4.96669946006	-0.0853384786952
632.71515344	525.657578808	1534.37273225	376.0	-4.601750264	0.00746619481805	0.00136944145599	536.956075108	583.143595335	1463.76473099	343.665060547	-3.09167086759	-0.0531214925703
632.71515344	525.657578808	1534.37273225	376.0	2.26111034256	0.383492258704	0.0703397393073	757.391290423	473.565041701	1569.06659279	338.110260666	-1.26582458808	-0.0217495633692
632.71515344	525.657578808	1534.37273225	376.0	-1.17644541642	0.177175039848	0.032497256025	642.012231264	512.489840531	1516.32167457	361.819602774	-2.71541968582	-0.0466566956326
632.71515344	525.657578808	1534.37273225	376.0	3.53379953261	0.50128992808	0.0919460616434	721.194714039	564.588668824	1588.59438869	302.811005825	0.495986082359	0.00852209763503
632.71515344	525.657578808	1534.37273225	376.0	10.3314015311	0.358947919758	0.065837842949	626.455540256	647.482131149	1692.8949402	418.957268794	1.10745349787	0.0190284106163
632.71515344	525.657578808	1534.37273225	376.0	1.4996953602	0.400674616142	0.0734913089035	784.689648308	458.718054317	1557.38364892	313.975946297	-1.1273734219	-0.0193706773522
632.71515344	525.657578808	1534.37273225	376.0	-3.07029944301	0.158814376266	0.0291295627781	630.728493785	517.396288498	1487.2628948	339.138112512	-2.90105140967	-0.0498462441524
632.71515344	525.657578808	1534.37273225	376.0	2.34762186035	-0.0168441598852	-0.00308953776324	523.434896768	597.86393275	1570.39400193	449.095172411	-2.67628431032	-0.0459842665004
632.71515344	525.657578808	1534.37273225	376.0	0.558792193778	0.330726786616	0.0606615529377	623.700658877	632.917735541	1542.9466873	286.328292881	0.0178250900739	0.000306273025325
632.71515344	525.657578808	1534.37273225	376.0	-4.49369995496	0.0633252301703	0.011615045886	612.760883686	423.518779495	1465.42262547	429.142962289	-4.01701353874	-0.0690208511811
632.71515344	525.657578808	1534.37273225	376.0	2.72797632491	0.509253046021	0.0934066482063	768.767970704	508.752055758	1576.23005712	298.710030658	-0.0404419470553	-0.000694878815383
632.71515344	525.657578808	1534.37273225	376.0	-8.42216244736	-0.0664863474213	-0.0121948546261	499.43243391	616.020965967	1405.14536819	289.691968312	-3.33532383791	-0.0573079697235
632.71515344	525.657578808	1534.37273225	376.0	4.83427786445	0.454201001823	0.0833090612295	725.641604734	537.628685368	1608.5485736	345.278283498	-0.0617484108256	-0.00106096925817
632.71515344	525.657578808	1534.37273225	376.0	5.26429695471	0.27913340624	0.0511983503742	604.262145805	639.693662555	1615.14666927	371.190860905	0.0978115342269	0.00168061055373
632.71515344	525.657578808	1534.37273225	376.0	-6.38231450808	-0.0670908751579	-0.012305736456	545.319755972	437.793995245	1436.44423875	453.330487532	-4.66998728778	-0.0802403314051
632.71515344	525.657578808	1534.37273225	376.0	-4.58107785137	0.0919021594038	0.0168565956353	573.77607892	574.484334359	1464.08192285	315.821509574	-2.80299115556	-0.0481613600611
632.71515344	525.657578808	1534.37273225	376.0	5.33286585468	0.244894249991	0.0449182410109	684.843917093	490.657667719	1616.19877177	440.697186957	-2.11021033476	-0.036257909532
632.71515344	525.657578808	1534.37273225	376.0	-7.21976180407	0.128789099955	0.0236223587593	641.725729863	442.908105489	1423.59467579	338.960840441	-3.71557586773	-0.0638415097549
632.71515344	525.657578808	1534.37273225	376.0	-9.58023024788	-0.0595511846051	-0.010922814491	505.833514693	594.636284057	1387.37629164	286.906492887	-3.54667933123	-0.0609395074094
632.71515344	525.657578808	1534.37273225	376.0	13.3052983348	0.659000564104	0.120873177569	778.975977062	557.895987722	1738.52560184	401.653637058	2.24994508003	0.0386588501723
632.71515344	525.657578808	1534.37273225	376.0	-2.29096150363	0.099409380998	0.0182335621787	633.800817887	418.153881773	1499.22084363	447.26614397	-3.76806373542	-0.0647433631515
632.71515344	525.657578808	1534.37273225	376.0	16.0932216196	0.668480940666	0.122612058083	731.063218275	643.454650238	1781.30273652	406.784868007	3.77445186671	0.0648531248576
632.71515344	525.657578808	1534.37273225	376.0	6.81156383295	0.304824588963	0.0559105995898	644.003822171	582.582106452	1638.88751034	412.301581716	-0.531726902477	-0.0091362010735
632.71515344	525.657578808	1534.37273225	376.0	-18.4285298883	-0.101373462453	-0.0185938118953	539.976133695	414.43776806	1251.61039469	297.196492932	-5.79389303147	-0.0995514266575
632.71515344	525.657578808	1534.37273225	376.0	11.3228252365	0.56511063284	0.103651986948	719.225381049	602.098622407	1708.1070752	386.783071741	2.00857258038	0.0345115563639
632.71515344	525.657578808	1534.37273225	376.0	-4.76132116381	0.189045065674	0.0346744434472	702.067186101	411.268152407	1461.31631862	347.980980107	-3.42268336627	-0.0588089925476
632.71515344	525.657578808	1534.37273225	376.0	-13.6680074019	-0.106402284311	-0.0195161930138	522.265540799	457.704088017	1324.65455363	344.684924816	-5.05767090783	-0.0869015619902
632.71515344	525.657578808	1534.37273225	376.0	-12.8999009836	0.042481249933	0.00779186535821	610.031683802	403.697541119	1336.44016907	322.710944148	-4.76786565004	-0.0819220902068
632.71515344	525.657578808	1534.37273225	376.0	13.7866410631	0.674684390155	0.123749888143	728.246639303	653.300354743	1745.91119341	364.364199365	3.87086530939	0.0665097132198
632.71515344	525.657578808	1534.37273225	376.0	6.3860406627	0.0884340397952	0.0162204768517	551.160277794	619.508407739	1632.35839885	461.689713314	-1.53998156649	-0.0264601643727
632.71515344	525.657578808	1534.37273225	376.0	2.97674784696	0.342486537731	0.0628185138905	665.918465998	568.049472121	1580.04713952	346.0792014	-0.667498311834	-0.0114690431587
632.71515344	525.657578808	1534.37273225	376.0	5.37081864063	0.227886689108	0.0417987324117	744.322499993	423.370967763	1616.78110897	449.087641213	-2.48101702278	-0.042629158467
632.71515344	525.657578808	1534.37273225	376.0	16.5946774619	0.788135490552	0.144558967453	771.178534547	644.396890745	1788.99693823	373.421512936	4.7987919932	0.0824534706735
632.71515344	525.657578808	1534.37273225	376.0	-2.21763802861	0.0660640354206	0.0121173946113	562.432993477	578.652340102	1500.34589904	359.260565457	-2.73517008013	-0.0469960494868
632.71515344	525.657578808	1534.37273225	376.0	2.20686095892	0.12885267453	0.0236340195397	573.830394939	601.199618066	1568.23420504	393.204192035	-1.76920726638	-0.0303987502814
632.71515344	525.657578808	1534.37273225	376.0	-0.416400227646	0.290775933115	0.0533338101825	631.761159896	594.317051663	1527.9836007	301.905389139	-0.9253154351	-0.0158988906375
632.71515344	525.657578808	1534.37273225	376.0	10.1381052987	0.405488994369	0.0743743570009	749.527930611	487.945566103	1689.92905552	452.455558804	-0.612765262749	-0.010528612762
632.71515344	525.657578808	1534.37273225	376.0	-1.53743662671	0.172942982174	0.0317210165397	580.727499885	616.170029426	1510.78272387	313.88519456	-1.48157990943	-0.0254566994748
632.71515344	525.657578808	1534.37273225	376.0	-4.45431463541	0.186737286671	0.0342511530944	702.149247966	408.138383672	1466.02694307	355.739311435	-3.42942421754	-0.0589248147344
632.71515344	525.657578808	1534.37273225	376.0	3.39155732814	0.41691438281	0.0764699895102	768.270715225	475.338508234	1586.41186309	342.80263963	-0.91425557261	-0.0157088586359
632.71515344	525.657578808	1534.37273225	376.0	5.08934346543	0.376406940766	0.0690401578808	653.214830687	607.705035183	1612.46223063	351.542364762	0.277356140376	0.00476556942227
632.71515344	525.657578808	1534.37273225	376.0	-0.672274643144	0.0131813008396	0.00241770008063	561.325558784	496.392773876	1524.05753344	466.339200777	-3.50724174387	-0.0602618856335
632.71515344	525.657578808	1534.37273225	376.0	-2.75166459703	0.176271926256	0.0323316078974	587.810715966	604.121742859	1492.15194099	300.219482163	-1.73680240978	-0.0298419658037
632.71515344	525.657578808	1534.37273225	376.0	8.28587176369	0.58402202085	0.107120693479	739.812252806	578.78065964	1661.50888922	342.915976773	1.63785754968	0.0281418822969
632.71515344	525.657578808	1534.37273225	376.0	-2.42862454388	-0.0806369500146	-0.0147903429961	491.45673795	629.626588529	1497.10857948	376.025252999	-2.81981575574	-0.0484504425385
632.71515344	525.657578808	1534.37273225	376.0	7.76546769695	0.683801679401	0.12542217157	786.624081777	557.714429244	1653.52395112	309.1854401	2.0894477454	0.0359011640103
632.71515344	525.657578808	1534.37273225	376.0	-1.59403816753	0.256586371423	0.0470627973998	713.933662646	463.120573285	1509.91424526	332.860009332	-2.59413727102	-0.044572805344
632.71515344	525.657578808	1534.37273225	376.0	3.45142691553	0.210228378721	0.0385598640354	733.925787035	410.419106992	1587.33048571	442.985591686	-2.77771648193	-0.0477270873184
632.71515344	525.657578808	1534.37273225	376.0	17.4056421186	0.713251741658	0.130823870444	761.824648953	613.681417464	1801.44015879	425.934092371	3.69978028787	0.063570108039
632.71515344	525.657578808	1534.37273225	376.0	0.0574804761905	0.167099757412	0.0306492585128	608.110021263	562.55536992	1535.254697	364.589305818	-2.17255294549	-0.0373290884105
632.71515344	525.657578808	1534.37273225	376.0	-4.62866191012	-0.112927874303	-0.0207131097401	481.425963537	620.701617172	1463.35180603	361.224225321	-3.13687945186	-0.0538982723686
632.71515344	525.657578808	1534.37273225	376.0	12.157338779	0.324742489059	0.05956391949	622.586838579	632.116455171	1720.91162344	466.20832969	0.660420088868	0.0113474242074
632.71515344	525.657578808	1534.37273225	376.0	-0.562730101877	0.0768096000417	0.0140883345638	583.25518389	528.982172157	1525.73835501	413.500998961	-3.003045171	-0.0515987142784
632.71515344	525.657578808	1534.37273225	376.0	7.02561543381	0.525016569926	0.0962979768757	713.959786142	588.534034799	1642.17185974	339.678038795	1.23902224041	0.0212890419315
632.71515344	525.657578808	1534.37273225	376.0	-12.0565494502	-0.259005693391	-0.0475065468435	478.724086649	420.44307869	1349.38032503	450.213159695	-6.16026811916	-0.105846531257
632.71515344	525.657578808	1534.37273225	376.0	8.29577565024	0.498013931372	0.0913451818364	764.241450557	510.442539016	1661.66085175	386.976862181	0.257669928755	0.00442731836349
632.71515344	525.657578808	1534.37273225	376.0	8.74928654747	0.499367106137	0.0915933797023	719.908050399	566.591063494	1668.6193993	382.120285406	0.854150212177	0.0146761204841
632.71515344	525.657578808	1534.37273225	376.0	10.7686060817	0.506983711509	0.092990409301	705.295835315	593.110330533	1699.60328761	401.19712176	1.38775416064	0.023844573207
632.71515344	525.657578808	1534.37273225	376.0	13.3550679469	0.665898968243	0.122138475466	770.981650099	572.891545246	1739.2892532	395.416057852	2.49998499549	0.042955068651
632.71515344	525.657578808	1534.37273225	376.0	1.71423794917	0.445170256172	0.0816526515357	766.973429828	485.502277845	1560.67553191	308.199824232	-0.782669355361	-0.0134479270681
632.71515344	525.657578808	1534.37273225	376.0	-12.6631775462	-0.0106304180281	-0.00194981988776	565.87516203	450.656482866	1340.07238894	323.540744046	-4.63638765427	-0.0796630181146
632.71515344	525.657578808	1534.37273225	376.0	5.83672630354	0.260058794705	0.0476997055585	629.744471708	580.930071415	1623.92986911	413.255325982	-0.941025511623	-0.0161688232238
632.71515344	525.657578808	1534.37273225	376.0	-4.54877802139	-0.0984892161924	-0.0180647865357	502.566915696	536.856244863	1464.57752264	425.154362078	-3.77219446405	-0.0648143378703
632.71515344	525.657578808	1534.37273225	376.0	7.59246586306	0.487023698726	0.0893293651368	790.21131344	478.680925701	1650.86945816	381.977219014	-0.0822550535645	-0.00141331707155
632.71515344	525.657578808	1534.37273225	376.0	3.9699845565	0.313440293207	0.0574908828332	747.026946708	458.180621405	1595.28709276	390.079524644	-1.76850721077	-0.0303867218346
632.71515344	525.657578808	1534.37273225	376.0	12.9070786773	0.428984705639	0.0786839151942	659.504689	627.574210213	1732.415428	445.336528789	1.4263184275	0.024507189476
632.71515344	525.657578808	1534.37273225	376.0	-2.37067903206	-0.110679236626	-0.0203006670261	477.443105541	644.100692536	1497.99767961	376.453881534	-2.74891701021	-0.0472322510345
632.71515344	525.657578808	1534.37273225	376.0	-6.42644677633	-0.0207429103914	-0.00380464240488	547.183787438	492.846470973	1435.76708526	395.736826848	-3.95256475982	-0.0679134838458
632.71515344	525.657578808	1534.37273225	376.0	1.20867765657	0.133534191036	0.0244926982825	567.197232469	617.865821202	1552.91835263	367.85529896	-1.53289525572	-0.0263384064557
632.71515344	525.657578808	1534.37273225	376.0	-15.5169848506	-0.0832119228198	-0.0152626417498	553.209912921	400.932039818	1296.28434783	342.142395094	-5.61927934782	-0.0965511915432
632.71515344	525.657578808	1534.37273225	376.0	0.146108610827	0.125135900567	0.0229522928405	555.496609205	636.881429891	1536.61458293	344.236543836	-1.33776544437	-0.0229856605562
632.71515344	525.657578808	1534.37273225	376.0	0.82422736539	0.204405244653	0.0374917910222	747.631693295	398.836477853	1547.01945219	400.551281046	-2.91257699622	-0.0500442782855
632.71515344	525.657578808	1534.37273225	376.0	5.51279705305	0.430521296851	0.0789657551085	657.90000798	631.531336422	1618.95958701	329.528242612	1.08493578387	0.0186415083139
632.71515344	525.657578808	1534.37273225	376.0	2.93233581701	0.0644361258733	0.0118188051859	538.939822974	629.998969565	1579.36569344	410.426900902	-1.68983542837	-0.0290349729961
632.71515344	525.657578808	1534.37273225	376.0	14.2583599687	0.523381397306	0.0959980552653	753.648792497	531.155443953	1753.14911967	468.344883223	0.911433165925	0.0156603636757
632.71515344	525.657578808	1534.37273225	376.0	8.67482785119	0.581982312937	0.106746572439	723.330470378	604.308046473	1667.47692537	339.838408514	2.01187785649	0.0345683480497
632.71515344	525.657578808	1534.37273225	376.0	-2.0422325622	0.018368288147	0.00336909173643	563.827716099	496.731562165	1503.03727268	442.47799442	-3.54195553065	-0.060858342451
632.71515344	525.657578808	1534.37273225	376.0	-4.65060097137	0.110040278449	0.0201834700016	590.983006566	553.53759878	1463.01517906	318.494573711	-2.9418300097	-0.0505469073831
632.71515344	525.657578808	1534.37273225	376.0	-3.78691872849	0.18984697583	0.034821528949	667.255203753	473.422466045	1476.26728389	335.589614087	-3.08440438995	-0.0529966390026
632.71515344	525.657578808	1534.37273225	376.0	-4.01058825802	-0.0677990237291	-0.0124356243083	503.367053169	593.380401966	1472.83535961	376.087904479	-3.18578999455	-0.0547386597002
632.71515344	525.657578808	1534.37273225	376.0	10.7507772957	0.473826787427	0.0869088018025	733.07734136	536.479844511	1699.32972758	429.772541707	0.408567195121	0.00702005489899
632.71515344	525.657578808	1534.37273225	376.0	15.5783554268	0.702196672734	0.128796161543	780.919439887	575.905952664	1773.40277005	416.577377498	2.94735566918	0.0506418499859
632.71515344	525.657578808	1534.37273225	376.0	-4.15447320006	0.167772459139	0.030772644743	672.097076924	428.203149764	1470.6276283	370.327401609	-3.44278464082	-0.0591543752719
632.71515344	525.657578808	1534.37273225	376.0	1.61002320755	-0.0259289701053	-0.00475586392247	521.458311477	589.037009099	1559.07648933	448.58116875	-2.81353907412	-0.0483425957753
632.71515344	525.657578808	1534.37273225	376.0	6.93021515478	0.247634022177	0.0454207670903	607.917854713	612.101252077	1640.70806387	420.688957079	-0.505271995989	-0.00868164941562
632.71515344	525.657578808	1534.37273225	376.0	-9.5435629193	-0.143842750891	-0.026383483289	527.064792014	403.343186102	1387.93890513	457.530927013	-5.61050855787	-0.0964004906851
632.71515344	525.657578808	1534.37273225	376.0	-4.41419797009	-0.136133732206	-0.0249695033394	487.740623026	537.906518424	1466.64248225	440.995340797	-3.89152617718	-0.066864710948
632.71515344	525.657578808	1534.37273225	376.0	13.1359442326	0.714518257025	0.131056173336	757.056544912	623.182723308	1735.92707868	355.687810455	3.63065351323	0.0623823627704
632.71515344	525.657578808	1534.37273225	376.0	-3.05340141472	0.17200409112	0.0315488061482	690.908428276	402.040112408	1487.52217353	394.57363285	-3.48587306067	-0.0598947261283
632.71515344	525.657578808	1534.37273225	376.0	-10.0286765142	-0.220497525236	-0.0404434198892	484.014292257	442.950046401	1380.49545441	453.53111575	-5.57070132368	-0.0957165175891
632.71515344	525.657578808	1534.37273225	376.0	-6.42649879157	0.143811107066	0.0263776792124	649.288251632	445.689381675	1435.76628715	340.788653844	-3.58697208172	-0.06163182271
632.71515344	525.657578808	1534.37273225	376.0	10.679391317	0.729042720832	0.133720234929	780.676298211	589.998160157	1698.23440059	327.559942218	3.07042313306	0.052756411221
632.71515344	525.657578808	1534.37273225	376.0	-1.61864559583	0.0145688516468	0.00267220316339	547.796082153	549.355266505	1509.53667559	412.385326935	-3.13256100332	-0.053824072222
632.71515344	525.657578808	1534.37273225	376.0	4.645465379	0.599622672009	0.109982148204	786.473804564	522.483382276	1605.65148631	296.694299469	0.874410279951	0.0150242316143
632.71515344	525.657578808	1534.37273225	376.0	-10.2060914251	0.0978513374788	0.0179477875053	635.998262622	410.836261409	1377.77324839	330.938724362	-4.26901677377	-0.073350803673
632.71515344	525.657578808	1534.37273225	376.0	8.16274020644	0.248310693093	0.045544881345	603.200413689	621.368657242	1659.61959218	435.050521249	-0.286490235055	-0.00492251262981
632.71515344	525.657578808	1534.37273225	376.0	8.44917756676	0.300564370589	0.055129194899	677.317330079	529.440949146	1664.01460893	457.256329706	-1.15178149457	-0.0197900600442
632.71515344	525.657578808	1534.37273225	376.0	9.96147822242	0.701781254264	0.128719965932	782.738294191	572.59327454	1687.21893782	331.88736909	2.57072972229	0.044170613785
632.71515344	525.657578808	1534.37273225	376.0	-2.97246007403	-0.0326019456065	-0.00597981394103	531.212736394	531.084095908	1488.76411539	426.467283093	-3.50718788606	-0.0602609602417
632.71515344	525.657578808	1534.37273225	376.0	7.2646716902	0.544719715127	0.0999119066631	745.293555076	552.021085662	1645.83987375	348.525233011	0.939040465501	0.0161347159021
632.71515344	525.657578808	1534.37273225	376.0	-1.94391389561	0.134570716296	0.0246828166354	589.612388886	574.462161645	1504.54584749	340.471296964	-2.36114388725	-0.0405694825988
632.71515344	525.657578808	1534.37273225	376.0	4.5293306799	0.508352253578	0.0932414258213	679.000052109	639.069629009	1603.86954715	285.799866036	1.70241797394	0.0292511679371
632.71515344	525.657578808	1534.37273225	376.0	0.0529730975918	-0.0397210498975	-0.00728559242434	519.163731966	570.864209631	1535.18553701	445.157595416	-3.06901470976	-0.0527322115079
632.71515344	525.657578808	1534.37273225	376.0	-11.8247009959	-0.182958975586	-0.0335581393224	484.480886935	484.210347603	1352.9377445	384.24650996	-5.00480138536	-0.0859931509512
632.71515344	525.657578808	1534.37273225	376.0	2.14188565555	0.22081002102	0.0405007375312	690.51943031	467.456756987	1567.2372417	409.261054405	-2.62451254175	-0.0450947172122
632.71515344	525.657578808	1534.37273225	376.0	4.90882320128	0.374949272405	0.0687727939113	778.139001319	456.12793526	1609.69237692	375.425440343	-1.12039413657	-0.0192507583603
632.71515344	525.657578808	1534.37273225	376.0	-13.7237561399	-0.0531668227877	-0.0097518016852	532.172790236	493.90292865	1323.7991602	297.72344131	-4.54547161205	-0.0781008868049
632.71515344	525.657578808	1534.37273225	376.0	-13.6922477375	-0.130773985605	-0.0239864243589	506.334323587	476.666185103	1324.28261653	341.282107841	-4.98038005935	-0.0855735405387
632.71515344	525.657578808	1534.37273225	376.0	-15.6028126752	-0.0266091794768	-0.00488062719678	561.703202777	441.217127286	1294.96742909	292.047099032	-5.00387304266	-0.0859772000457
632.71515344	525.657578808	1534.37273225	376.0	6.11527833651	0.256133211108	0.0469796792201	708.347941178	467.322069175	1628.20389554	452.533885191	-2.16966847536	-0.0372795270681
632.71515344	525.657578808	1534.37273225	376.0	-2.17311238487	0.278010978022	0.0509924757928	748.984612082	444.442650406	1501.02908837	307.601825885	-2.44040796531	-0.0419314083387
632.71515344	525.657578808	1534.37273225	376.0	-9.59426952838	-0.00942234034767	-0.00172823557367	579.931259918	415.86384247	1387.16087675	391.365774357	-4.72953407764	-0.0812634721243
632.71515344	525.657578808	1534.37273225	376.0	-14.5491446147	-0.165184799693	-0.0302980190193	492.619662728	478.675655492	1311.13462451	339.839306285	-5.15761683464	-0.088618845956
632.71515344	525.657578808	1534.37273225	376.0	8.12321260915	0.241561368668	0.0443069274886	596.00782982	631.253791852	1659.0130915	431.751469833	-0.169284254325	-0.00290866416367
632.71515344	525.657578808	1534.37273225	376.0	4.99168712435	0.595669140876	0.109256995759	741.913127127	580.129548748	1610.96381836	288.921142488	1.49818732023	0.0257420501757
632.71515344	525.657578808	1534.37273225	376.0	2.56531511586	0.265350507351	0.0486703058238	781.388271279	421.951683031	1573.73422788	370.394273572	-2.04638552912	-0.0351612633869
632.71515344	525.657578808	1534.37273225	376.0	-3.53631628817	0.107320425035	0.0196845974018	596.583622281	537.60356029	1480.1124594	345.925276825	-3.01116241604	-0.0517381858426
632.71515344	525.657578808	1534.37273225	376.0	2.96513045984	0.269309865227	0.0493965270042	695.829311507	490.067668894	1579.8688855	393.971905098	-2.04653302928	-0.035163797754
632.71515344	525.657578808	1534.37273225	376.0	-6.73515801743	-0.0180506699704	-0.0033108345507	519.507352018	608.287654716	1431.03030415	303.23529742	-3.1047065691	-0.0533454736959
632.71515344	525.657578808	1534.37273225	376.0	14.4786710049	0.529363789201	0.0970953391785	719.011519827	582.440054609	1756.52951214	455.077937704	1.59216895724	0.0273568549355
632.71515344	525.657578808	1534.37273225	376.0	-11.5857081416	-0.202415769511	-0.0371268836228	492.839269933	436.844228251	1356.60478569	426.921287501	-5.62666440136	-0.0966780824977
632.71515344	525.657578808	1534.37273225	376.0	9.61507754238	0.386994105517	0.0709820442988	704.594734532	534.287956954	1681.90386024	443.021168756	-0.362454279121	-0.00622773675466
632.71515344	525.657578808	1534.37273225	376.0	-13.5423463621	-0.171129874028	-0.0313884581856	495.9845708	461.51209373	1326.58266236	369.085997831	-5.29882514965	-0.0910451056641
632.71515344	525.657578808	1534.37273225	376.0	14.5235275498	0.573713877428	0.105229984855	699.855142892	642.462032506	1757.21777873	414.900603334	2.91060395152	0.050010377174
632.71515344	525.657578808	1534.37273225	376.0	-1.0785397282	-0.0959002818857	-0.0175899269783	499.575085871	554.512313117	1517.82391275	463.736513764	-3.44539136682	-0.0591991643783
632.71515344	525.657578808	1534.37273225	376.0	4.92355269615	0.558205997258	0.102385546085	716.886108122	600.625896296	1609.91838228	292.406377857	1.5026484809	0.0258187024209
632.71515344	525.657578808	1534.37273225	376.0	2.69672565277	-0.0090468860353	-0.00165937014587	530.201023018	581.125520752	1575.75055533	464.424011557	-2.77386918695	-0.0476609825936
632.71515344	525.657578808	1534.37273225	376.0	-9.68647138532	-0.00818425651494	-0.00150114756327	532.505886123	568.388671976	1385.74615659	284.851598495	-3.59944475567	-0.0618461298225
632.71515344	525.657578808	1534.37273225	376.0	-10.3696169421	-0.195996504818	-0.0359494689688	504.28279182	411.382976258	1375.26415745	459.598389371	-5.84918871033	-0.100501524233
632.71515344	525.657578808	1534.37273225	376.0	10.0915485347	0.578095472934	0.106033652409	752.015147596	558.238253141	1689.21470123	378.961300489	1.44079321613	0.0247558971844
632.71515344	525.657578808	1534.37273225	376.0	-4.43170500257	0.0957738648207	0.0175667396957	608.924531017	480.124566769	1466.37385911	377.32476133	-3.45541830689	-0.0593714485719
632.71515344	525.657578808	1534.37273225	376.0	2.87515440178	0.100765416068	0.0184822846786	544.028875261	645.410869945	1578.4883174	389.048572193	-1.18270797223	-0.0203214428217
632.71515344	525.657578808	1534.37273225	376.0	-4.3018128319	0.129781602026	0.0238044024259	615.467825992	516.304661098	1468.36688916	336.594402073	-3.10802683086	-0.053402522867
632.71515344	525.657578808	1534.37273225	376.0	13.7184726417	0.527347872446	0.0967255818867	739.407875559	551.544150463	1744.86523574	453.913209721	1.13913722576	0.0195728045663
632.71515344	525.657578808	1534.37273225	376.0	18.6500826635	0.748887349449	0.137360115453	765.505299781	629.10001162	1820.53451518	425.929203778	4.31489706979	0.0741391249105
632.71515344	525.657578808	1534.37273225	376.0	-8.71495342262	0.0758599549981	0.0139141516871	621.619450766	419.045061972	1400.6528633	359.988350565	-4.21034775284	-0.0723427448941
632.71515344	525.657578808	1534.37273225	376.0	-3.94263880111	0.146651861657	0.0268987273766	612.215753279	541.298149353	1473.87795755	320.36405492	-2.8115838046	-0.048309000079
632.71515344	525.657578808	1534.37273225	376.0	-7.9811283709	-0.0136014566146	-0.00249476460283	575.674008105	421.392488963	1411.9124748	414.845977731	-4.61820694822	-0.0793506348492
632.71515344	525.657578808	1534.37273225	376.0	-8.06802795713	0.0927322778363	0.017008855069	595.701071004	512.994452314	1410.57911124	301.883587925	-3.51614294041	-0.0604148271549
632.71515344	525.657578808	1534.37273225	376.0	4.96272579669	0.439534830913	0.0806190078711	704.281575068	559.879192137	1610.51944365	346.358676443	0.0832434997223	0.00143030068251
632.71515344	525.657578808	1534.37273225	376.0	-11.8595355308	-0.0690365194942	-0.012662604456	508.783870584	558.973999049	1352.40325289	284.645383259	-3.97765555237	-0.0683445971198
632.71515344	525.657578808	1534.37273225	376.0	-3.19623522666	0.134821367052	0.0247287907285	635.985426358	467.63923349	1485.33057047	381.705910624	-3.2951835582	-0.0566182741958
632.71515344	525.657578808	1534.37273225	376.0	-14.8479404234	-0.0527934303057	-0.00968331443611	535.91132462	481.97202102	1306.54998309	288.66663745	-4.72743430142	-0.0812273934952
632.71515344	525.657578808	1534.37273225	376.0	-0.649320683671	0.126770997084	0.0232522004924	611.360370962	524.363564641	1524.40973273	388.685797129	-2.85081371368	-0.0489830534996
632.71515344	525.657578808	1534.37273225	376.0	-6.5587299298	-0.0821648578776	-0.0150705902197	504.583802871	556.962767122	1433.73736862	372.19079863	-3.65278403987	-0.0627626123689
632.71515344	525.657578808	1534.37273225	376.0	-8.22195322615	-0.0261429411553	-0.00479511026326	525.737635972	565.337964234	1408.21732389	317.141723681	-3.54309098504	-0.0608778519766
632.71515344	525.657578808	1534.37273225	376.0	3.73637927172	0.540041513489	0.0990538359297	729.207540803	571.44108424	1591.70271697	291.054091923	0.878283481459	0.0150907814684
632.71515344	525.657578808	1534.37273225	376.0	-10.9901653395	-0.104835568945	-0.0192288277596	534.294587408	426.225624547	1365.74263205	405.222420094	-5.20836456454	-0.0894908000781
632.71515344	525.657578808	1534.37273225	376.0	5.70018261849	0.529181249627	0.0970618579654	725.465556642	572.559210693	1621.83478003	323.810012699	0.964163302997	0.0165663797766
632.71515344	525.657578808	1534.37273225	376.0	6.9380722546	0.363647395166	0.0666998156944	664.729656354	581.328470434	1640.82862107	394.770494278	-0.0956810818866	-0.00164400484341
632.71515344	525.657578808	1534.37273225	376.0	-4.06323098844	-0.0938863662325	-0.0172205367264	484.872994744	636.928876724	1472.02762391	350.225752444	-2.87966208365	-0.0494787299596
632.71515344	525.657578808	1534.37273225	376.0	2.85829957777	0.182471714652	0.033468766444	676.760561449	438.160874165	1578.22970157	463.30826596	-2.9669006603	-0.0509776745756
632.71515344	525.657578808	1534.37273225	376.0	12.5160123983	0.690654029793	0.126679022339	750.961128798	619.656104846	1726.41501365	355.797780009	3.34488777538	0.057472298546
632.71515344	525.657578808	1534.37273225	376.0	6.35452738447	0.686853639805	0.125981958878	780.874564858	566.601858496	1631.8748677	284.398444344	2.10506544676	0.0361695093945
632.71515344	525.657578808	1534.37273225	376.0	4.13050081381	0.317521566393	0.0582394655893	712.016690772	493.745881286	1597.75001044	391.987438382	-1.57520976635	-0.0270654599028
632.71515344	525.657578808	1534.37273225	376.0	-10.7231182297	0.0370944528937	0.00680382481542	578.036582845	480.126471835	1369.84013009	311.677075405	-4.09584538666	-0.0703753502862
632.71515344	525.657578808	1534.37273225	376.0	3.16072674322	0.150369425996	0.0275805990455	600.622750731	564.794575654	1582.87006154	417.452735152	-2.0859544016	-0.035841140921
632.71515344	525.657578808	1534.37273225	376.0	-2.50281710265	0.258416402011	0.0473984596499	727.052177921	452.292599968	1495.97018909	316.625411197	-2.66467888968	-0.0457848606474
632.71515344	525.657578808	1534.37273225	376.0	7.21054693862	0.327401004202	0.0600515414898	743.418610151	465.13860315	1645.00939832	436.452185019	-1.49661135494	-0.0257149717343
632.71515344	525.657578808	1534.37273225	376.0	-4.93811789234	0.105352066352	0.0193235631606	609.790615022	492.567731491	1458.60359782	356.245251309	-3.37005491567	-0.057904723637
632.71515344	525.657578808	1534.37273225	376.0	8.59391298819	0.200442218397	0.0367648969914	577.23921779	642.269557664	1666.23538977	446.726614317	-0.250755092318	-0.00430850674086
632.71515344	525.657578808	1534.37273225	376.0	-1.80691980522	-0.0722461673101	-0.0132513146203	513.749836192	533.782436884	1506.64784746	459.115574387	-3.5778560024	-0.0614751890447
632.71515344	525.657578808	1534.37273225	376.0	3.9642529553	0.0242742847711	0.00445236331091	523.73827171	635.041776936	1595.19914863	436.419099986	-1.8074071893	-0.0310551063454
632.71515344	525.657578808	1534.37273225	376.0	11.7369151507	0.46987775746	0.0861844749559	778.756863532	482.300030185	1714.46075793	453.403864209	-0.0266790710231	-0.000458403282185
632.71515344	525.657578808	1534.37273225	376.0	5.41919277205	0.264242847254	0.0484671399953	723.045049406	457.373652283	1617.52334845	437.104646761	-2.16274178148	-0.0371605117093
632.71515344	525.657578808	1534.37273225	376.0	-3.42135629764	-0.08327170746	-0.0152736073844	495.889877624	601.338375111	1481.87637414	384.648121408	-3.13498868426	-0.0538657849529
632.71515344	525.657578808	1534.37273225	376.0	8.11317711571	0.719431275125	0.131957313853	771.309735999	599.084802292	1658.85910963	288.464571338	2.93330281203	0.0504003919593
632.71515344	525.657578808	1534.37273225	376.0	-5.81214768742	0.0453409607146	0.00831639044655	538.433178735	615.251028531	1445.19272297	291.508515708	-2.61395084564	-0.0449132447704
632.71515344	525.657578808	1534.37273225	376.0	-1.852344448	0.0651821150191	0.0119556337159	576.209013867	533.185920705	1505.95086413	396.555929558	-3.08286020192	-0.0529701065621
632.71515344	525.657578808	1534.37273225	376.0	5.70039271913	0.495086432093	0.0908082230546	744.564926658	531.494868401	1621.83800376	345.778208702	0.247845290248	0.00425851014172
632.71515344	525.657578808	1534.37273225	376.0	4.90181901455	0.233917865386	0.0429049643042	703.711972587	459.890614317	1609.58490659	445.982319687	-2.44207815841	-0.0419601058147
632.71515344	525.657578808	1534.37273225	376.0	5.88960411178	0.346948992446	0.0636370125544	672.197441709	560.94654224	1624.74121178	391.597227827	-0.550199712314	-0.00945360330437
632.71515344	525.657578808	1534.37273225	376.0	-0.931981502068	0.0100852582993	0.00184982727427	548.562131883	537.652319255	1520.07266221	433.858211072	-3.20279648856	-0.055030867501
632.71515344	525.657578808	1534.37273225	376.0	-2.07063361149	0.0776713536896	0.0142463964948	535.84084571	646.73690164	1502.60149473	320.023747378	-1.62282293056	-0.0278835555079
632.71515344	525.657578808	1534.37273225	376.0	17.8371309056	0.724594369217	0.132904323041	763.535794975	617.466125062	1808.06080508	427.058885041	3.87670321512	0.0666100208783
632.71515344	525.657578808	1534.37273225	376.0	2.62792226646	0.308841914999	0.0566474532281	743.661998495	459.260398418	1574.69485493	371.772458016	-1.88514450755	-0.0323907990988
632.71515344	525.657578808	1534.37273225	376.0	-4.17070795813	-0.00860673699728	-0.00157863848079	517.09613515	624.51189427	1470.3785266	328.770497176	-2.64689360144	-0.0454792715025
632.71515344	525.657578808	1534.37273225	376.0	-0.668318545729	-0.0886672793411	-0.0162632573993	498.433886264	574.797678269	1524.11823472	450.886670184	-3.22622038283	-0.0554333399112
632.71515344	525.657578808	1534.37273225	376.0	2.48970579542	0.208620988593	0.0382650382599	765.405126857	396.014789133	1572.57409909	411.154183096	-2.73583360922	-0.0470074503302
632.71515344	525.657578808	1534.37273225	376.0	0.445280755195	0.118434501683	0.0217231294357	572.757523476	596.250556922	1541.20499874	372.19691834	-2.01339372901	-0.0345943939692
632.71515344	525.657578808	1534.37273225	376.0	-7.81676393645	-0.0511212685408	-0.00937660831637	512.722101759	577.956039856	1414.43443786	323.756296247	-3.49380326405	-0.0600309839183
632.71515344	525.657578808	1534.37273225	376.0	17.4789250487	0.797884491215	0.146347118711	786.246660904	621.472539568	1802.56459209	394.845391613	4.53128597108	0.0778571472695
632.71515344	525.657578808	1534.37273225	376.0	-0.377901062935	0.17840189772	0.0327222849817	681.053867583	425.618683612	1528.57432138	421.901770188	-3.20015735856	-0.0549855216248
632.71515344	525.657578808	1534.37273225	376.0	-15.8485966803	-0.033397219141	-0.00612568216087	559.742120951	438.378283931	1291.19618634	293.075781459	-5.07413128504	-0.0871843863409
632.71515344	525.657578808	1534.37273225	376.0	-6.18594501653	0.0293924481466	0.00539113135484	578.706073423	468.407469141	1439.45727868	392.343736118	-3.92109547536	-0.0673727744907
632.71515344	525.657578808	1534.37273225	376.0	13.4071132923	0.516948851616	0.0948182046252	731.073926287	558.341318894	1740.08782279	450.672577605	1.12351964531	0.0193044612596
632.71515344	525.657578808	1534.37273225	376.0	-16.1313099615	-0.077095251599	-0.0141407284664	527.828503237	475.039484575	1286.85831084	283.990323033	-4.97537202294	-0.0854874918031
632.71515344	525.657578808	1534.37273225	376.0	9.97191191543	0.575842924441	0.105620492377	785.007365948	516.506901979	1687.37902956	385.864761635	1.00886203668	0.0173343992556
632.71515344	525.657578808	1534.37273225	376.0	12.5574781686	0.436050103361	0.0799798428762	648.494982329	654.077821469	1727.05125312	424.478449327	1.93269046905	0.0332077400181
632.71515344	525.657578808	1534.37273225	376.0	-10.7034706357	-0.0678382948864	-0.012442827382	518.782016621	520.711299218	1370.14159741	330.64828157	-4.16012610198	-0.071479829931
632.71515344	525.657578808	1534.37273225	376.0	-6.42336832187	-0.0318610894896	-0.00584392690566	557.660986829	446.657530812	1435.81432022	431.495802584	-4.40654497215	-0.0757138311366
632.71515344	525.657578808	1534.37273225	376.0	15.5812662892	0.488969933062	0.0896863413541	675.721513058	634.120479797	1773.44743353	463.605440673	2.13675738802	0.0367140444676
632.71515344	525.657578808	1534.37273225	376.0	-1.64043824656	0.25575916169	0.0469110714765	736.754629615	444.08839149	1509.2022951	328.359273998	-2.61434357937	-0.0449199927727
632.71515344	525.657578808	1534.37273225	376.0	3.91037688138	0.123922454752	0.022729723909	553.73659716	640.138441835	1594.37248884	400.497449848	-1.06436589905	-0.0182880738669
632.71515344	525.657578808	1534.37273225	376.0	-3.58901531106	-0.0805688707377	-0.014777855968	494.326931894	617.292999236	1479.30385996	367.683928829	-3.01997040161	-0.0518895258009
632.71515344	525.657578808	1534.37273225	376.0	-11.3592833939	-0.118976684903	-0.0218225761011	517.076077507	458.314765651	1360.07898527	384.688142115	-4.9676394598	-0.0853546298935
632.71515344	525.657578808	1534.37273225	376.0	-8.41741695907	0.150797656852	0.0276591446904	674.184757746	400.252230306	1405.21818167	330.781193616	-3.95287890392	-0.0679188815106
632.71515344	525.657578808	1534.37273225	376.0	2.52547537622	0.281481559998	0.0516290462213	720.678982383	468.026775251	1573.12293778	384.417180146	-2.12065106175	-0.0364373034665
632.71515344	525.657578808	1534.37273225	376.0	-8.84140784565	-0.0946399691004	-0.0173587617572	505.859678199	529.394687798	1398.71258112	363.458215121	-4.05723582951	-0.0697119558335
632.71515344	525.657578808	1534.37273225	376.0	-14.3015804312	-0.0744062735013	-0.0136475189841	537.784145913	450.74472674	1314.93318183	326.404309179	-5.0257786011	-0.0863535842113
632.71515344	525.657578808	1534.37273225	376.0	-4.31241182427	-0.0175576166071	-0.00322039923094	504.495359815	650.052393921	1468.20426111	313.656507378	-2.29318439625	-0.03940179375
632.71515344	525.657578808	1534.37273225	376.0	-6.1882831321	-0.0637518379303	-0.0116932938243	503.98162301	598.225156012	1439.42140327	337.214624252	-3.27667961806	-0.0563003370801
632.71515344	525.657578808	1534.37273225	376.0	-5.41767984286	0.0989415120925	0.0181477461652	627.072505995	437.190968537	1451.24533002	386.981855486	-3.77847691298	-0.0649222837282
632.71515344	525.657578808	1534.37273225	376.0	-1.29222974718	0.20722414262	0.0380088302678	713.218751083	423.153259427	1514.54511137	378.173100859	-3.04622992233	-0.0523407203149
632.71515344	525.657578808	1534.37273225	376.0	8.77602393956	0.391760032757	0.071856205568	691.024524337	555.492278832	1669.02965055	422.512847383	-0.122497088125	-0.00210476096435
632.71515344	525.657578808	1534.37273225	376.0	6.4217272683	0.338407024607	0.0620702539631	744.999961515	468.067335323	1632.90596439	419.838667554	-1.42919413336	-0.0245566002295
632.71515344	525.657578808	1534.37273225	376.0	-8.34541979553	-0.180978441301	-0.0331948718454	484.519868059	486.035046797	1406.32288651	435.767971658	-4.79515716662	-0.0823910166085
632.71515344	525.657578808	1534.37273225	376.0	5.54582160994	0.301041728862	0.055216751442	658.78758258	557.273779673	1619.46630681	403.404944557	-0.963056829234	-0.0165473681999
632.71515344	525.657578808	1534.37273225	376.0	-11.4369507477	0.0874336769517	0.0160369913705	631.418810261	407.810507108	1358.88727857	319.657961206	-4.42464688356	-0.0760248605423
632.71515344	525.657578808	1534.37273225	376.0	-0.837636535418	0.0415259635514	0.00761664775337	566.644061879	525.327423703	1521.52026565	429.548780071	-3.17415390078	-0.0545387268176
632.71515344	525.657578808	1534.37273225	376.0	-3.29707826489	0.19418506388	0.0356172164124	688.768890375	435.814606368	1483.78326239	359.199765647	-3.2148665428	-0.0552382567491
632.71515344	525.657578808	1534.37273225	376.0	-9.01421774538	0.0748886506818	0.0137359960898	627.593721655	400.613173173	1396.06103314	367.854138309	-4.38167063003	-0.0752864369421
632.71515344	525.657578808	1534.37273225	376.0	-2.59116287535	0.161693027563	0.0296575619155	673.2044234	416.826494181	1494.61463564	404.583718059	-3.45588733432	-0.0593795074626
632.71515344	525.657578808	1534.37273225	376.0	-11.7953510293	-0.064262942623	-0.0117870400996	563.577089795	394.904139551	1353.38808238	394.906853035	-5.35274823383	-0.0919716191379
632.71515344	525.657578808	1534.37273225	376.0	5.53465159278	0.44712579524	0.0820113344167	700.595882158	569.08950686	1619.29491711	349.609528094	0.292076538237	0.00501849722057
632.71515344	525.657578808	1534.37273225	376.0	-12.5323647331	-0.0821428818871	-0.015066559407	504.605975657	553.716685666	1342.07954508	283.756883754	-4.10082248154	-0.0704608673804
632.71515344	525.657578808	1534.37273225	376.0	-3.00094989078	0.207710044824	0.0380979539296	657.871100987	507.782492087	1488.32697542	322.673382341	-2.6844461615	-0.0461245044931
632.71515344	525.657578808	1534.37273225	376.0	18.9780332743	0.749392398068	0.13745275093	765.653599573	629.090531676	1825.56649992	430.822368676	4.33485601938	0.0744820621887
632.71515344	525.657578808	1534.37273225	376.0	10.9048645544	0.521888594747	0.095724247019	705.63483335	600.78910571	1701.69400046	395.270061399	1.62631484225	0.0279435539906
632.71515344	525.657578808	1534.37273225	376.0	-2.24344203576	0.323986690407	0.0594252917107	702.971611487	508.061869405	1499.94996939	288.916488495	-1.81043642064	-0.0311071549938
632.71515344	525.657578808	1534.37273225	376.0	-12.4888654021	0.00329068008495	0.000603573016316	584.646384131	419.099993975	1342.74698695	339.000608845	-4.81159940303	-0.0826735292616
632.71515344	525.657578808	1534.37273225	376.0	15.3015734663	0.503583565329	0.0923667581309	671.438097585	652.431309122	1769.15590312	445.286496413	2.56751682554	0.0441154093735
632.71515344	525.657578808	1534.37273225	376.0	-2.32045560569	-0.0533557769253	-0.00978645945072	516.357027395	557.070463848	1498.76829417	425.340802927	-3.33511970304	-0.0573044622515
632.71515344	525.657578808	1534.37273225	376.0	3.06381660514	0.285121623618	0.0522967027912	617.639894285	617.205260079	1581.3830988	346.537944439	-0.371248068529	-0.0063788327926
632.71515344	525.657578808	1534.37273225	376.0	-4.0881031705	-0.0414476996575	-0.00760229267378	510.696581245	610.271045773	1471.64599193	350.678364915	-2.99018657277	-0.0513777761644
632.71515344	525.657578808	1534.37273225	376.0	-8.98981862268	-0.0537224327188	-0.00985371106361	523.96693624	523.855666591	1396.43540662	348.612803792	-3.97404029987	-0.0682824793792
632.71515344	525.657578808	1534.37273225	376.0	6.88563738692	0.281584558664	0.0516479381262	779.00395809	427.616052389	1640.02407475	433.404064275	-1.7241491056	-0.0296245550791
632.71515344	525.657578808	1534.37273225	376.0	3.42382729083	0.340504360478	0.0624549450621	753.638245189	462.490969039	1586.9070046	370.777790369	-1.55807830891	-0.0267711049641
632.71515344	525.657578808	1534.37273225	376.0	-10.0644986446	0.0385765289325	0.00707566561492	573.345798657	496.541131925	1379.94580941	310.058878826	-3.93495405653	-0.0676108944421
632.71515344	525.657578808	1534.37273225	376.0	16.8954188335	0.657496396017	0.120597284669	750.935619859	600.007030737	1793.61143183	442.668781232	3.00106595302	0.0515647070966
632.71515344	525.657578808	1534.37273225	376.0	5.69914184593	0.271231185118	0.0497489334406	605.063630101	632.884162154	1621.8188107	383.871018448	-0.0520439198549	-0.00089422542706
632.71515344	525.657578808	1534.37273225	376.0	7.1530206583	0.385499782933	0.0707079572511	693.541822424	549.045336869	1644.12673076	401.539571467	-0.330796612295	-0.00568379058926
632.71515344	525.657578808	1534.37273225	376.0	10.9175028275	0.606458967501	0.1112360542	710.612823614	642.602877751	1701.88791868	348.67221731	2.96616894354	0.0509651021226
632.71515344	525.657578808	1534.37273225	376.0	4.10623405367	0.228361990277	0.0418859116428	783.793880571	401.268948667	1597.37766789	412.314838651	-2.36559208718	-0.0406459121509
632.71515344	525.657578808	1534.37273225	376.0	18.8215009066	0.681056882383	0.124918723841	747.963182988	618.802094391	1823.16470996	456.399432578	3.58530431893	0.0616031669919
632.71515344	525.657578808	1534.37273225	376.0	6.48406452499	0.288797403289	0.0529709103612	602.053625109	650.849826496	1633.86245026	380.958998656	0.437646446527	0.00751969839393
632.71515344	525.657578808	1534.37273225	376.0	10.096294449	0.743422130963	0.136357690932	763.882693382	627.309105059	1689.28752124	298.0957228	3.711613856	0.0637734339519
632.71515344	525.657578808	1534.37273225	376.0	-5.0848555955	-0.121951079974	-0.0223681364589	478.348254674	618.616840844	1456.35209452	359.386998998	-3.20105306183	-0.0550009117153
632.71515344	525.657578808	1534.37273225	376.0	3.40098351025	0.34649470324	0.0635536873147	646.264292759	602.284330262	1586.55649586	338.007872836	-0.135141842971	-0.00232202479332
632.71515344	525.657578808	1534.37273225	376.0	-7.9628105171	0.0404574663064	0.00742066513324	568.424665656	516.404057807	1412.19353895	327.364815489	-3.64866347688	-0.0626918123175
632.71515344	525.657578808	1534.37273225	376.0	-20.1028730402	-0.10910936517	-0.0200127228852	543.530133704	397.029288211	1225.91972992	285.360308005	-6.13846061396	-0.105471831855
632.71515344	525.657578808	1534.37273225	376.0	3.31873879436	0.185953884688	0.0341074623418	632.738393509	533.115230041	1585.29455536	419.440931813	-2.20832635881	-0.0379437518696
632.71515344	525.657578808	1534.37273225	376.0	-6.68944891749	-0.0260145726473	-0.00477156504903	522.091948932	584.082733054	1431.73165212	325.556970134	-3.31276260793	-0.0569203197239
632.71515344	525.657578808	1534.37273225	376.0	3.76168700346	0.230256924622	0.0422334784707	731.834960898	433.348418267	1592.0910319	426.907652736	-2.55851907687	-0.043960808881
632.71515344	525.657578808	1534.37273225	376.0	4.07503426679	0.303539029624	0.0556748036728	672.936506914	537.902032909	1596.89894687	386.060407044	-1.2515718259	-0.0215046705481
632.71515344	525.657578808	1534.37273225	376.0	-6.80624934899	0.108534306988	0.0199072463294	641.450413813	412.304485038	1429.93949815	376.184599297	-3.99470409478	-0.0686375274018
632.71515344	525.657578808	1534.37273225	376.0	4.82445700152	0.231830055197	0.0425220203956	583.407826625	651.313673454	1608.39788496	373.676384879	-0.0602779457957	-0.00103570353601
632.71515344	525.657578808	1534.37273225	376.0	3.4036036407	0.30116462069	0.0552392921295	657.687544427	559.09715136	1586.59669842	369.812002637	-1.0591084018	-0.0181977388626
632.71515344	525.657578808	1534.37273225	376.0	-16.6298361452	-0.0431849701036	-0.00792094095811	564.475596919	415.176650756	1279.20906102	299.556813344	-5.37038794987	-0.0922747070425
632.71515344	525.657578808	1534.37273225	376.0	16.3932107727	0.73984618971	0.135701795618	773.235738664	609.423264286	1785.90568828	403.246685335	3.79764111948	0.0652515656269
632.71515344	525.657578808	1534.37273225	376.0	-12.4778125909	-0.0606118812636	-0.0111173663359	536.798824942	470.593752438	1342.91657827	335.524000892	-4.66816282771	-0.0802089832939
632.71515344	525.657578808	1534.37273225	376.0	-7.74038797677	0.0775692399796	0.0142276669075	606.664055641	459.181044666	1415.60632976	349.761229454	-3.86752579224	-0.0664523332
632.71515344	525.657578808	1534.37273225	376.0	11.2607300429	0.499547485303	0.0916264646558	710.928796736	580.072681922	1707.15430348	416.15282482	1.16870411256	0.0200808266763
632.71515344	525.657578808	1534.37273225	376.0	8.26802543459	0.467031567202	0.0856624297876	694.930790091	588.39661143	1661.23506001	377.90765849	0.870839749272	0.0149628822899
632.71515344	525.657578808	1534.37273225	376.0	0.0642148924302	0.148862455158	0.0273041920686	624.628682121	520.240425453	1535.35802805	390.488920473	-2.74168656108	-0.0471080165134
632.71515344	525.657578808	1534.37273225	376.0	1.17528922078	0.289324377783	0.0530675674583	741.391656985	453.987090135	1552.40604958	357.027302456	-2.1400065659	-0.0367698722663
632.71515344	525.657578808	1534.37273225	376.0	6.12543391749	0.419824053284	0.0770036781519	740.010583691	506.216360623	1628.35972001	382.132775696	-0.531787821779	-0.00913724779689
632.71515344	525.657578808	1534.37273225	376.0	15.6513217981	0.679092055472	0.124558337394	730.02464825	652.806106587	1774.52234615	391.691591317	4.00467456741	0.0688088413645
632.71515344	525.657578808	1534.37273225	376.0	-14.1964929834	-0.0699964931972	-0.0128386818043	519.358844221	513.269278963	1316.54561498	283.91749179	-4.49438451787	-0.0772231016816
632.71515344	525.657578808	1534.37273225	376.0	-15.3107451714	-0.086462262597	-0.0158588155901	550.632694207	404.012079193	1299.44883323	344.804059835	-5.59208265005	-0.0960838943308
632.71515344	525.657578808	1534.37273225	376.0	6.18614041174	0.348348647543	0.0638937357929	748.859957008	468.452871036	1629.2911839	411.978355861	-1.35077020777	-0.0232091100992
632.71515344	525.657578808	1534.37273225	376.0	5.81983875012	0.5982876918	0.109737287564	765.586002063	547.99237134	1623.67075109	310.092377688	1.19618204297	0.0205529560647
632.71515344	525.657578808	1534.37273225	376.0	-1.04047896655	-0.0447963667702	-0.00821650160861	495.07576353	653.513295474	1518.4079067	369.818847696	-2.16822779083	-0.0372547730384
632.71515344	525.657578808	1534.37273225	376.0	-6.88009708381	-0.0368344983548	-0.00675614423235	549.318461812	464.211687934	1428.80639864	415.276248895	-4.29332315553	-0.0737684390985
632.71515344	525.657578808	1534.37273225	376.0	-6.36205080575	0.05562247976	0.0102022156566	551.667039962	593.068784186	1436.75515947	292.019335324	-2.90903138909	-0.0499833572009
632.71515344	525.657578808	1534.37273225	376.0	0.105146722655	0.280282388728	0.0514090955114	615.896699027	616.611180934	1535.98607489	303.478194928	-0.625157066279	-0.0107415303484
632.71515344	525.657578808	1534.37273225	376.0	6.63633723046	0.249635329036	0.0457878446508	755.183917595	427.949559755	1636.19888113	453.065403782	-2.1752421087	-0.0373752939639
632.71515344	525.657578808	1534.37273225	376.0	-13.3071626415	-0.0627593329992	-0.011511249633	556.323944753	415.178916503	1330.19125724	358.688395985	-5.23138093735	-0.0898862704012
632.71515344	525.657578808	1534.37273225	376.0	-1.30688030641	0.248682739015	0.0456131216096	603.309456809	620.288348358	1514.32031718	290.722512015	-0.895453456584	-0.0153857982231
632.71515344	525.657578808	1534.37273225	376.0	0.557341773722	0.282205798797	0.051761885326	761.29272441	438.798819884	1542.92443245	342.832888155	-2.15859462842	-0.0370892547839
632.71515344	525.657578808	1534.37273225	376.0	0.818137545712	-0.0383618612986	-0.00703629150745	514.2558844	599.945157393	1546.92601166	432.724969868	-2.80254882981	-0.0481537599624
632.71515344	525.657578808	1534.37273225	376.0	-1.13870216707	0.139279090895	0.0255464216609	637.55545438	470.352127438	1516.90079669	408.993214877	-3.15023858353	-0.0541278107136
632.71515344	525.657578808	1534.37273225	376.0	15.3414035576	0.715923402324	0.131313903581	783.71265493	578.687783599	1769.76704518	407.36660665	3.08495776575	0.0530061471779
632.71515344	525.657578808	1534.37273225	376.0	16.9768454035	0.760608596582	0.139510014047	773.840004883	621.039318185	1794.86081891	399.981495846	4.18933873948	0.0719817652831
632.71515344	525.657578808	1534.37273225	376.0	-10.0447866099	-0.0811185220992	-0.014878672432	498.568020761	587.334766409	1380.24826549	294.345478323	-3.6725439779	-0.0631021302045
632.71515344	525.657578808	1534.37273225	376.0	3.3774863608	0.304128825119	0.0557829833306	637.447972125	593.229127933	1586.195962	355.518861945	-0.579054061572	-0.00994938250124
632.71515344	525.657578808	1534.37273225	376.0	-1.26236644776	0.388454905744	0.0712499827116	738.48491255	492.898090214	1515.00332569	283.620322928	-1.40798302131	-0.0241921481325
632.71515344	525.657578808	1534.37273225	376.0	-1.23457127584	0.219414438056	0.0402447611988	593.169856256	621.575897934	1515.42980723	300.68405304	-1.06486475272	-0.0182966452358
632.71515344	525.657578808	1534.37273225	376.0	-5.08925409302	0.119249260155	0.0218725715618	624.160006469	474.455841986	1456.28460517	357.668756715	-3.43217076893	-0.058972006339
632.71515344	525.657578808	1534.37273225	376.0	-7.05590816157	-0.0521795830832	-0.0095707232361	548.333982332	447.686130775	1426.1088014	430.088688296	-4.5283366995	-0.0778064725
632.71515344	525.657578808	1534.37273225	376.0	6.2783637056	0.274129268629	0.0502804968138	681.262184969	511.7320507	1630.70623298	437.711997309	-1.6298516681	-0.0280043241941
632.71515344	525.657578808	1534.37273225	376.0	-13.5393567082	0.0620687905722	0.0113845910807	620.731538513	401.025379672	1326.6285348	304.871616611	-4.74442197529	-0.0815192779259
632.71515344	525.657578808	1534.37273225	376.0	8.75700599097	0.303238295042	0.055619643258	657.140118447	560.332170765	1668.73784433	451.265555122	-0.751398298857	-0.0129106236917
632.71515344	525.657578808	1534.37273225	376.0	-1.74814881887	0.307512909137	0.0564036883964	700.715545425	503.036961978	1507.54961345	303.797106048	-1.94029219925	-0.0333383539389
632.71515344	525.657578808	1534.37273225	376.0	0.324528184265	0.179799540657	0.032978639152	628.418533718	536.520114203	1539.35220422	374.413556295	-2.37445500163	-0.0407981959044
632.71515344	525.657578808	1534.37273225	376.0	-4.29951740993	0.0181529692259	0.00332959817057	565.899574412	490.240103595	1468.40210949	412.262431484	-3.70197529036	-0.0636078228585
632.71515344	525.657578808	1534.37273225	376.0	1.1728631481	0.328220916266	0.0602019288823	651.431682828	582.901549626	1552.36882458	318.035592125	-0.699799419389	-0.0120240450067
632.71515344	525.657578808	1534.37273225	376.0	-0.745089082524	0.292058632912	0.0535690816053	637.873947912	584.635714006	1522.94028853	300.430626617	-1.07693986388	-0.0185041213725
632.71515344	525.657578808	1534.37273225	376.0	13.3863672715	0.577293742442	0.105886599861	733.323406183	585.487635574	1739.7695015	420.958459743	1.96870963021	0.0338266259486
632.71515344	525.657578808	1534.37273225	376.0	-18.0092536858	-0.165405821743	-0.0303385586469	513.142685395	419.423691432	1258.04365441	325.477277586	-6.02013794546	-0.103438796314
632.71515344	525.657578808	1534.37273225	376.0	1.94818881674	0.136591932696	0.0250535459823	617.17304199	522.764044476	1564.26521022	424.328123758	-2.68768901199	-0.0461802235737
632.71515344	525.657578808	1534.37273225	376.0	-20.0596826587	-0.18551082539	-0.0340261968801	496.244089147	443.771861864	1226.58243136	286.566480346	-6.01655708097	-0.103377269432
632.71515344	525.657578808	1534.37273225	376.0	-0.656182798462	0.11660574408	0.021387700675	616.24373613	492.162120118	1524.30444231	415.898586066	-3.09130937655	-0.053115281384
632.71515344	525.657578808	1534.37273225	376.0	-12.8239332726	-0.0245587467271	-0.00450453901817	554.496960636	464.56296143	1337.60579691	318.545874845	-4.59694621436	-0.0789853301436
632.71515344	525.657578808	1534.37273225	376.0	11.7491104979	0.38259468141	0.0701751066416	656.551329886	604.982766467	1714.64788001	453.113783656	0.640134623443	0.0109988766915
632.71515344	525.657578808	1534.37273225	376.0	-4.40949695309	0.149721658386	0.0274617862043	634.254087082	495.705043819	1466.71461337	336.755482468	-3.1547737557	-0.054205734634
632.71515344	525.657578808	1534.37273225	376.0	-8.45208321044	-0.0789932660777	-0.014488860249	509.641379964	539.727373953	1404.68627216	355.317518243	-3.89592114037	-0.0669402257796
632.71515344	525.657578808	1534.37273225	376.0	-16.3775408093	-0.0966922945677	-0.0177351970961	539.100604206	422.294741993	1283.08021186	321.684865658	-5.53885278915	-0.0951692919099
632.71515344	525.657578808	1534.37273225	376.0	-11.5498797832	-0.234871967776	-0.0430799647424	492.998404182	404.40155858	1357.15452625	459.754563485	-6.21585702302	-0.106801667062
632.71515344	525.657578808	1534.37273225	376.0	-6.90569224187	0.046499923269	0.00852896611683	554.500330822	578.129401184	1428.41367352	295.78394151	-3.16925023986	-0.0544544714752
632.71515344	525.657578808	1534.37273225	376.0	7.85436300196	0.235749130743	0.0432408530343	623.547552422	576.742462641	1654.88793644	454.597921378	-1.0846170562	-0.0186360318934
632.71515344	525.657578808	1534.37273225	376.0	10.2891975442	0.529843878211	0.0971833965904	700.012792185	615.072870329	1692.24737373	377.161711218	1.8753227996	0.0322220412302
632.71515344	525.657578808	1534.37273225	376.0	6.09686450413	0.0698157262722	0.0128055257286	538.629642425	634.24858969	1627.92135872	455.043126606	-1.42394614764	-0.0244664286537
632.71515344	525.657578808	1534.37273225	376.0	17.7080497693	0.56369831619	0.103392941341	698.730892649	637.403111998	1806.08021932	469.946214673	2.89140703743	0.0496805332892
632.71515344	525.657578808	1534.37273225	376.0	-6.38426445458	-0.0214452824538	-0.00393347073621	531.461417747	549.85766772	1436.4143193	355.095233835	-3.51081279457	-0.060323243893
632.71515344	525.657578808	1534.37273225	376.0	-11.4699225735	-0.00837940210511	-0.00153694095838	545.230880553	516.43643771	1358.38136787	296.714049607	-4.06351307751	-0.0698198123284
632.71515344	525.657578808	1534.37273225	376.0	-2.44047272447	0.129811873668	0.0238099548181	616.467375702	513.851411427	1496.92678423	366.607997096	-3.00375678997	-0.0516109414085
632.71515344	525.657578808	1534.37273225	376.0	-1.08998456098	0.141736187151	0.0259970996241	624.250647238	511.197500069	1517.64830636	382.200159051	-2.89647631311	-0.0497676342458
632.71515344	525.657578808	1534.37273225	376.0	-5.70474195805	-0.120301279484	-0.0220655318203	480.820725658	606.192533284	1446.8407272	359.827468256	-3.32611762728	-0.0571497874102
632.71515344	525.657578808	1534.37273225	376.0	6.61876617016	0.327732082763	0.0601122675648	680.121381966	539.591211233	1635.92927557	416.216682375	-0.913916364968	-0.0157030303259
632.71515344	525.657578808	1534.37273225	376.0	14.1877717763	0.592952679122	0.108758745253	737.135688422	587.629893215	1752.0660337	427.30045206	2.16428900718	0.0371870963433
632.71515344	525.657578808	1534.37273225	376.0	17.21425425	0.691401323402	0.126816090132	786.651466203	561.596615562	1798.50355552	450.255473755	2.74568124882	0.0471766537598
632.71515344	525.657578808	1534.37273225	376.0	3.15367390899	0.215147509368	0.0394621257095	589.263580317	627.662951558	1582.76184477	365.835312897	-0.691878220045	-0.0118879419252
632.71515344	525.657578808	1534.37273225	376.0	6.62356994743	0.19556655491	0.0358706080172	582.342777501	628.495180674	1636.00298342	425.165025247	-0.625969960616	-0.0107554976051
632.71515344	525.657578808	1534.37273225	376.0	0.831934092825	0.160311063415	0.0294040835317	646.294930693	481.267537675	1547.13770212	419.575233751	-2.8926171418	-0.0497013254604
632.71515344	525.657578808	1534.37273225	376.0	0.644779872074	0.308531829167	0.0565905776169	656.696034635	564.035625202	1544.26605879	323.534398951	-1.12429560267	-0.0193177938603
632.71515344	525.657578808	1534.37273225	376.0	-22.0240928851	-0.258917494829	-0.0474903695577	483.180185835	409.477947504	1196.44105649	303.782923154	-6.90271136895	-0.118603288126
632.71515344	525.657578808	1534.37273225	376.0	-5.23853268979	0.0351898785961	0.00645448983787	582.455791646	465.764084331	1453.99411509	405.774239108	-3.86550060131	-0.0664175361049
632.71515344	525.657578808	1534.37273225	376.0	3.29654897801	0.200345956562	0.0367472407487	633.042503569	541.446809251	1584.95408087	410.464768051	-2.01475197829	-0.0346177315857
632.71515344	525.657578808	1534.37273225	376.0	9.64598005397	0.564984421011	0.103628837309	726.441881442	590.084354256	1682.37801995	365.851784256	1.73344310578	0.0297842458038
632.71515344	525.657578808	1534.37273225	376.0	-9.34957997416	-0.169295400291	-0.0310519809778	498.411364983	455.614553555	1390.91532654	436.889408007	-5.13184261391	-0.0881759899297
632.71515344	525.657578808	1534.37273225	376.0	-19.6138816339	-0.160306252709	-0.0294032011571	520.980934013	403.906467303	1233.42268072	308.535279406	-6.28219526666	-0.107941499427
632.71515344	525.657578808	1534.37273225	376.0	-2.83851786556	0.214184313105	0.0392854572826	734.454900993	418.539226539	1490.81928812	337.825160587	-3.05142392248	-0.0524299643037
632.71515344	525.657578808	1534.37273225	376.0	3.71845677455	0.504493785695	0.0925337097753	687.655392301	620.28691535	1591.42771906	283.485411406	1.30688315173	0.0224550369714
632.71515344	525.657578808	1534.37273225	376.0	2.31799996691	0.424728910378	0.0779033217862	730.563350344	519.114211409	1569.93949167	320.26192992	-0.62275063008	-0.0107001826474
632.71515344	525.657578808	1534.37273225	376.0	6.13101744383	0.261216383175	0.0479120291956	593.996029337	648.976555884	1628.44539212	385.472806894	0.183344951745	0.00315025690283
632.71515344	525.657578808	1534.37273225	376.0	6.81214017636	0.274377159674	0.0503259647237	605.677301151	633.682606897	1638.8963536	399.536445548	0.0464757891477	0.000798553078139
632.71515344	525.657578808	1534.37273225	376.0	-2.39871243935	0.106546398658	0.0195426263129	622.596036577	459.188354692	1497.56754265	415.783151384	-3.4373880523	-0.0590616503831
632.71515344	525.657578808	1534.37273225	376.0	1.33004417984	0.322182069715	0.0590942901165	737.454355587	469.185620994	1554.78056747	348.140590889	-1.84376553647	-0.0316798202143
632.71515344	525.657578808	1534.37273225	376.0	-12.2783604411	-0.221679753776	-0.0406602629817	484.883879138	439.963393691	1345.97691767	421.129644843	-5.72184653782	-0.0983135143956
632.71515344	525.657578808	1534.37273225	376.0	-1.76822300201	-0.0462345514975	-0.00848029191078	514.808560568	579.345540563	1507.24160066	413.087499528	-3.10952200242	-0.0534282131001
632.71515344	525.657578808	1534.37273225	376.0	12.7007107119	0.520017491249	0.0953810512196	766.615598421	515.418798363	1729.24897421	447.214577428	0.686852202757	0.0118015842398
632.71515344	525.657578808	1534.37273225	376.0	9.49886118006	0.532025877712	0.0975836166016	753.073419407	536.494218866	1680.12066807	390.553029795	0.807900255822	0.0138814476945
632.71515344	525.657578808	1534.37273225	376.0	-10.717878564	-0.0866576869523	-0.015894660116	536.761420179	439.782344891	1369.92052609	393.376761016	-4.96306165081	-0.0852759733816
632.71515344	525.657578808	1534.37273225	376.0	8.91036761552	0.653279567404	0.119823838482	743.358826215	610.221742038	1671.09098328	317.51041503	2.66278814401	0.0457523736084
632.71515344	525.657578808	1534.37273225	376.0	3.14590889225	0.0950782460193	0.0174391500402	547.022248083	634.293126821	1582.64270047	401.327325567	-1.40285750418	-0.0241040808279
632.71515344	525.657578808	1534.37273225	376.0	14.2945261962	0.786813152023	0.144316425536	779.38066939	627.054568604	1753.70404441	347.268806411	4.34739897827	0.0746975769462
632.71515344	525.657578808	1534.37273225	376.0	0.351843594399	0.0476544639291	0.008740730728	560.601026213	560.667455374	1539.77132442	418.502842834	-2.84290475111	-0.0488471606719
632.71515344	525.657578808	1534.37273225	376.0	5.24533885526	0.45632630358	0.0836988818012	753.3116127	505.803441668	1614.85578136	355.740726988	-0.298482105562	-0.00512855851482
632.71515344	525.657578808	1534.37273225	376.0	2.7895698162	0.342500073177	0.0628209965475	629.123652382	630.847749869	1577.17513085	317.203728603	0.241111808306	0.00414281457571
632.71515344	525.657578808	1534.37273225	376.0	3.07451398017	0.261396700742	0.0479451028507	692.655848671	489.934192534	1581.54723641	398.957195203	-2.10223470434	-0.0361208712086
632.71515344	525.657578808	1534.37273225	376.0	-7.71074846684	0.0971886827896	0.017826244092	613.456053196	469.262261331	1416.06111032	333.342795793	-3.72182537196	-0.0639488895526
632.71515344	525.657578808	1534.37273225	376.0	-11.5124125118	-0.0680054023807	-0.0124734780596	536.66761538	462.030551816	1357.72941384	359.031246647	-4.71169139913	-0.0809568968922
632.71515344	525.657578808	1534.37273225	376.0	-3.62187698296	-0.0885748723808	-0.0162463082136	503.136783847	551.883170074	1478.79963943	423.779685505	-3.55958251311	-0.0611612115654
632.71515344	525.657578808	1534.37273225	376.0	-2.84105300379	0.160271901852	0.0293969005598	656.523742941	452.941218638	1490.78038965	381.31542807	-3.25774112493	-0.0559749334181
632.71515344	525.657578808	1534.37273225	376.0	13.6497777736	0.702865703781	0.128918874501	766.93145354	598.951308652	1743.81120042	377.928438227	3.18460875866	0.0547183635508
632.71515344	525.657578808	1534.37273225	376.0	-6.09447539812	0.107207641889	0.019663910838	647.164856456	395.521376279	1440.86076357	398.17453083	-4.09105297043	-0.0702930063648
632.71515344	525.657578808	1534.37273225	376.0	-2.16974425147	0.255838381859	0.046925601955	732.502822039	447.0724975	1501.08076809	321.505448554	-2.65865028621	-0.0456812763953
632.71515344	525.657578808	1534.37273225	376.0	5.90797162241	0.566564909267	0.103918728772	697.492302642	640.657506262	1625.02303785	286.873228946	2.26630253434	0.0389399060883
632.71515344	525.657578808	1534.37273225	376.0	-0.588077759353	0.210913800465	0.0386855833575	749.386079606	408.349591602	1525.34942746	367.613756255	-2.90324555649	-0.0498839442695
632.71515344	525.657578808	1534.37273225	376.0	-6.41926052989	0.0435150008595	0.00798147484583	583.905870691	473.521732524	1435.87734907	378.449745851	-3.83407400089	-0.0658775601528
632.71515344	525.657578808	1534.37273225	376.0	0.611405079072	0.104181235554	0.0191088106299	579.182907899	573.419367944	1543.75396506	391.151689222	-2.4113965216	-0.0414329299245
632.71515344	525.657578808	1534.37273225	376.0	-5.42673640232	-0.0815099410315	-0.0149504660733	509.269620337	537.340529342	1451.10636864	404.49621896	-3.75195654464	-0.0644666072962
632.71515344	525.657578808	1534.37273225	376.0	-1.69244179207	0.0277246655678	0.00508522846072	557.302708661	535.723675087	1508.40436688	415.377983133	-3.19012734063	-0.0548131845468
632.71515344	525.657578808	1534.37273225	376.0	6.23195880811	0.318325722937	0.0583869631212	664.262888733	558.000820677	1629.99420888	407.730499474	-0.786954525117	-0.0135215554144
632.71515344	525.657578808	1534.37273225	376.0	14.5096625731	0.548556446407	0.100615635805	750.173569724	546.484474734	1757.00503831	460.346993852	1.28665927511	0.0221075476824
632.71515344	525.657578808	1534.37273225	376.0	13.3074176322	0.739747629816	0.135683717868	775.631103256	605.044018249	1738.55811976	357.882998257	3.55215748306	0.0610336337296
632.71515344	525.657578808	1534.37273225	376.0	-5.92489111946	0.107207396228	0.0196638657791	607.597321995	501.640438449	1443.4628185	334.225058051	-3.37466665826	-0.0579839632003
632.71515344	525.657578808	1534.37273225	376.0	4.58827813209	0.279772664732	0.051315602482	712.70629491	474.925937557	1604.77402079	417.141788319	-1.9974723559	-0.0343208308575
632.71515344	525.657578808	1534.37273225	376.0	-19.0431673631	-0.183267384795	-0.0336147074093	516.287505067	394.289309729	1242.17956487	331.602750076	-6.46850827454	-0.111142753858
632.71515344	525.657578808	1534.37273225	376.0	0.0680517054477	0.423117297711	0.0776077215171	778.202994343	468.543064913	1535.41689906	288.670839803	-1.1123629343	-0.0191127651942
632.71515344	525.657578808	1534.37273225	376.0	-20.0434337983	-0.154515514401	-0.0283410701395	514.550661202	425.536347642	1226.83174944	286.744740597	-6.06500970067	-0.104209788671
632.71515344	525.657578808	1534.37273225	376.0	-17.3403225713	-0.179647075083	-0.0329506740798	509.686678992	414.70881168	1268.30755103	343.912060358	-6.09790973195	-0.104775081305
632.71515344	525.657578808	1534.37273225	376.0	-2.64918850989	0.201782430767	0.0370107173087	586.201044912	623.334689548	1493.72430613	284.188571666	-1.26875428455	-0.0217999017965
632.71515344	525.657578808	1534.37273225	376.0	-2.09145149079	0.213620275897	0.0391820021821	722.802088393	424.020619738	1502.28207086	355.459362734	-3.02825540949	-0.0520318798882
632.71515344	525.657578808	1534.37273225	376.0	4.26445847562	0.0147829384692	0.00271147073903	531.544303281	607.521372173	1599.80542028	460.739744821	-2.29830305366	-0.03948974319
632.71515344	525.657578808	1534.37273225	376.0	4.97640088431	0.15751592716	0.0288914026338	591.208580503	586.36681879	1610.72927046	433.15387117	-1.65007821832	-0.0283518594213
632.71515344	525.657578808	1534.37273225	376.0	4.43781083815	0.246170993229	0.0451524198879	705.871706132	465.172775418	1602.46529166	431.420810106	-2.33592837968	-0.0401362264549
632.71515344	525.657578808	1534.37273225	376.0	0.944533286269	-0.0964207729401	-0.01768539489	490.361931038	603.923242331	1548.86539344	454.58022007	-2.93649823028	-0.0504552960529
632.71515344	525.657578808	1534.37273225	376.0	-4.73322563716	0.204780480993	0.0375606164697	649.651863991	517.577085533	1461.74740872	294.518459192	-2.75038444588	-0.0472574647058
632.71515344	525.657578808	1534.37273225	376.0	4.87313816729	0.613815841231	0.1125854441	768.19282143	550.750797022	1609.14483549	290.201217039	1.26389251142	0.0217163661756
632.71515344	525.657578808	1534.37273225	376.0	-12.769652449	-0.0447671058076	-0.00821113459421	547.400932278	459.559133159	1338.43866707	331.47860163	-4.71592910043	-0.0810297096294
632.71515344	525.657578808	1534.37273225	376.0	-3.46093833218	0.196889454603	0.036113252862	698.957981053	425.142356075	1481.2690382	357.168701071	-3.2472740546	-0.0557950868487
632.71515344	525.657578808	1534.37273225	376.0	-6.44363964501	0.109171801246	0.0200241748434	600.626279701	526.154720227	1435.50328257	308.722282642	-3.27393118816	-0.0562531131987
632.71515344	525.657578808	1534.37273225	376.0	-8.86321591025	-0.098358825369	-0.0180408703905	506.679844584	520.310955055	1398.37796412	371.387164482	-4.1504340735	-0.071313300232
632.71515344	525.657578808	1534.37273225	376.0	4.46579482638	0.236546755293	0.0433871524749	681.748613186	490.236378765	1602.89467034	430.909678391	-2.21635689762	-0.0380817336361
632.71515344	525.657578808	1534.37273225	376.0	5.95721254409	0.274119811175	0.0502787621377	705.526224347	479.809129729	1625.77857713	440.44322305	-1.94880930438	-0.0334846959516
632.71515344	525.657578808	1534.37273225	376.0	5.44457353011	0.406303819075	0.0745238112757	674.823454557	588.059534294	1617.91278388	355.02979503	0.23421409256	0.00402429712303
632.71515344	525.657578808	1534.37273225	376.0	15.1248641096	0.544612311236	0.0998922067564	692.971880241	636.822194801	1766.44452294	436.650447893	2.60833876215	0.0448168172191
632.71515344	525.657578808	1534.37273225	376.0	5.04675961002	0.36348253137	0.0666695765535	755.886135499	468.137778809	1611.80883557	387.784921258	-1.27254230584	-0.0218649880728
632.71515344	525.657578808	1534.37273225	376.0	7.25041663995	0.617821384018	0.113320136467	736.1417924	602.044151362	1645.62114815	307.435204383	2.14828758811	0.0369121578713
632.71515344	525.657578808	1534.37273225	376.0	-5.69326816458	0.0721050456971	0.0132254302453	578.176535631	537.751561206	1447.01677796	331.08868112	-3.26342907815	-0.0560726645729
632.71515344	525.657578808	1534.37273225	376.0	-6.73846462915	-0.0674734501718	-0.0123759079552	513.978056204	541.556561854	1430.97956841	375.444950347	-3.74087269011	-0.0642761630604
632.71515344	525.657578808	1534.37273225	376.0	10.9126068007	0.390014981343	0.071536130107	780.751820645	456.919807815	1701.81279537	464.141166914	-0.727602251954	-0.0125017569064
632.71515344	525.657578808	1534.37273225	376.0	9.24911690432	0.572543754545	0.105015362169	729.37879649	589.342986441	1676.28866	357.566877071	1.75718938298	0.0301922574395
632.71515344	525.657578808	1534.37273225	376.0	-11.3582602404	-0.0759863856352	-0.0139373414591	536.230911303	453.693492102	1360.09468426	370.170280856	-4.81468987738	-0.0827266301955
632.71515344	525.657578808	1534.37273225	376.0	-2.5788977006	0.269817090608	0.0494895617402	665.095404376	530.916506168	1494.80282914	298.790918593	-2.01554725649	-0.0346313961597
632.71515344	525.657578808	1534.37273225	376.0	-6.22539956933	-0.0102873899934	-0.00188690205309	526.973230929	593.328139899	1438.85189878	318.550527954	-3.18367919058	-0.0547023915908
632.71515344	525.657578808	1534.37273225	376.0	3.05895441095	0.146435010021	0.0268589526817	635.95024482	485.05475077	1581.30849462	460.303499031	-2.8345865747	-0.0487042366787
632.71515344	525.657578808	1534.37273225	376.0	-0.640384096883	-0.0335786171173	-0.00615895398337	524.647007801	557.139985286	1524.54685328	442.759860197	-3.18965641136	-0.0548050929788
632.71515344	525.657578808	1534.37273225	376.0	3.19435428342	0.201489325509	0.0369569562562	600.454344556	597.449484927	1583.38603334	385.48220386	-1.2677906081	-0.0217833437818
632.71515344	525.657578808	1534.37273225	376.0	12.3915588184	0.747733234058	0.137148428844	756.284217803	645.866125018	1724.50543186	322.355089037	4.2291772394	0.0726662755911
632.71515344	525.657578808	1534.37273225	376.0	10.7934267451	0.404224625714	0.0741424478565	667.855542202	598.226152214	1699.9841291	433.902434683	0.660125766892	0.0113423671287
632.71515344	525.657578808	1534.37273225	376.0	6.74447278779	0.154499892835	0.0283382048487	589.462227233	587.217346455	1637.85808364	461.17850995	-1.57659513617	-0.027089263508
632.71515344	525.657578808	1534.37273225	376.0	-5.61770699067	-0.0963158531194	-0.0176661506088	495.180429384	576.118045394	1448.17616801	376.877693227	-3.48781376485	-0.0599280715611
632.71515344	525.657578808	1534.37273225	376.0	-4.45024141493	0.204167221775	0.0374481331208	713.133215375	419.665010805	1466.08944146	333.291215277	-3.26859809524	-0.0561614792997
632.71515344	525.657578808	1534.37273225	376.0	9.00716714541	0.481746897257	0.0883614998637	690.561084652	603.770912661	1672.57624887	378.244251562	1.25301613999	0.0215294869413
632.71515344	525.657578808	1534.37273225	376.0	-6.01572171634	0.208390138864	0.0382226960499	725.849410052	415.401455013	1442.06913858	300.818273519	-3.34571341301	-0.0574864847596
632.71515344	525.657578808	1534.37273225	376.0	2.50988031429	0.310105005401	0.0568791279166	733.312392087	468.224974916	1572.8836514	371.346284399	-1.8769730881	-0.0322503967028
632.71515344	525.657578808	1534.37273225	376.0	-2.83728524078	-0.062909823294	-0.0115388524017	502.7480309	608.59647261	1490.83820118	379.493697668	-2.99494036606	-0.0514594564615
632.71515344	525.657578808	1534.37273225	376.0	-2.42412901625	0.182446280045	0.0334641012556	691.063225458	416.05136026	1497.17755763	390.06297191	-3.31960771915	-0.0570379333187
632.71515344	525.657578808	1534.37273225	376.0	-11.4963320288	-0.0435618838363	-0.00799007407122	551.615476766	449.596037022	1357.97614839	356.7646346	-4.71182101437	-0.0809591239582
632.71515344	525.657578808	1534.37273225	376.0	-9.33477693634	-0.0901800778233	-0.0165407332765	500.323132933	561.103499512	1391.14246032	329.715827875	-3.82097947286	-0.0656525682622
632.71515344	525.657578808	1534.37273225	376.0	9.01891569777	0.37854531282	0.0694323757924	730.640990837	498.375807701	1672.75651546	443.739716921	-0.801068206044	-0.0137640585231
632.71515344	525.657578808	1534.37273225	376.0	-12.4695174038	-0.101832972132	-0.0186780946684	531.670027575	436.771047882	1343.04385736	374.602781902	-5.16684594935	-0.0887774218102
632.71515344	525.657578808	1534.37273225	376.0	-6.59294207523	-0.00156385344749	-0.00028684032419	560.276411911	479.219176395	1433.21242679	393.716838487	-3.99284421099	-0.0686055706355
632.71515344	525.657578808	1534.37273225	376.0	-13.1692310183	-0.0851901866078	-0.0156254927747	533.90854979	449.323807606	1332.30764246	349.07528506	-5.00967661006	-0.0860769176987
632.71515344	525.657578808	1534.37273225	376.0	15.1774260372	0.557468904883	0.102250349392	742.67692062	560.846076106	1767.25101882	463.728022094	1.55938340113	0.026793529229
632.71515344	525.657578808	1534.37273225	376.0	7.59283302257	0.300890627503	0.0551890365925	652.776344724	566.13730098	1650.87509175	431.961446047	-0.747893044659	-0.0128503959563
632.71515344	525.657578808	1534.37273225	376.0	3.09309662506	0.211765127461	0.0388417328431	744.38734753	408.461480697	1581.83236344	428.983535218	-2.74018783864	-0.0470822652688
632.71515344	525.657578808	1534.37273225	376.0	-4.06992456076	0.135674269942	0.024885229263	604.466175667	547.418092955	1471.92491956	320.040650942	-2.82132100262	-0.048476305887
632.71515344	525.657578808	1534.37273225	376.0	1.09336662556	0.310998114547	0.0570429410395	646.10515868	582.186808379	1551.14905161	322.857084555	-0.838153118878	-0.0144012563381
632.71515344	525.657578808	1534.37273225	376.0	5.21147913286	0.409139387029	0.0750439081125	648.863856294	635.350584133	1614.33624701	330.121806582	0.970045763012	0.0166674529727
632.71515344	525.657578808	1534.37273225	376.0	0.271793749649	-0.0328166688933	-0.00601919825628	526.692762852	549.104974199	1538.54306143	462.745324379	-3.212395827	-0.0551958045876
632.71515344	525.657578808	1534.37273225	376.0	-9.73010047044	-0.127154177445	-0.0233224830236	479.487672429	596.414741985	1385.07672381	309.174309395	-3.68696038914	-0.0633498348649
632.71515344	525.657578808	1534.37273225	376.0	7.66401638782	0.29597677367	0.0542877427862	610.372934644	638.434879474	1651.9673099	403.159495779	0.33446952114	0.00574689898866
632.71515344	525.657578808	1534.37273225	376.0	8.88353771326	0.41633576446	0.0763638599524	685.311180466	576.689167446	1670.67931258	408.678964667	0.349059941935	0.00599759350404
632.71515344	525.657578808	1534.37273225	376.0	14.4910951375	0.693392418533	0.127181294669	762.411789121	601.258718991	1756.72014464	393.049636529	3.19077807743	0.0548243655916
632.71515344	525.657578808	1534.37273225	376.0	-8.35382357459	-0.0653197512745	-0.0119808788104	523.493649017	507.88108135	1406.19394122	374.819210851	-4.10795117825	-0.0705833535782
632.71515344	525.657578808	1534.37273225	376.0	1.40044441008	0.225718734095	0.0414010884254	731.719437129	431.112091308	1555.86076941	393.02924097	-2.71020346417	-0.0465670698311
632.71515344	525.657578808	1534.37273225	376.0	-6.26833587921	-0.0942757760287	-0.0172919618541	504.696020602	535.029960963	1438.19309575	398.467114187	-3.86094992873	-0.0663393458544
632.71515344	525.657578808	1534.37273225	376.0	2.46433970892	0.281286507599	0.0515932699191	625.734106153	600.155384468	1572.18488877	346.29539815	-0.700949815111	-0.0120438112562
632.71515344	525.657578808	1534.37273225	376.0	15.8760611144	0.616385874871	0.113056836917	707.635981176	655.449743994	1777.97068494	414.884959772	3.55658925231	0.0611097809675
632.71515344	525.657578808	1534.37273225	376.0	6.03692149443	0.46897062737	0.0860180901265	706.05243848	571.894535798	1627.00160953	349.054635247	0.525501563141	0.00902923648009
632.71515344	525.657578808	1534.37273225	376.0	4.18952213805	0.409820788448	0.0751688900308	708.933617101	539.510149854	1598.65561755	350.211850591	-0.421350946573	-0.00723970698579
632.71515344	525.657578808	1534.37273225	376.0	-10.3346248092	-0.2362419091	-0.0433312379127	480.711256066	436.466473909	1375.8010672	458.62333722	-5.7484086554	-0.0987699081684
632.71515344	525.657578808	1534.37273225	376.0	-1.93751771008	0.0928169077016	0.0170243777883	606.351680641	482.62451879	1504.64398882	415.667789391	-3.31980064293	-0.0570412481604
632.71515344	525.657578808	1534.37273225	376.0	-0.638405588809	0.251067726832	0.0460505735201	665.637740746	521.17957547	1524.57721097	337.759894756	-2.09948840629	-0.0360736839569
632.71515344	525.657578808	1534.37273225	376.0	3.12852246124	0.396141410988	0.0726598332701	652.349617888	620.24087943	1582.37592782	309.785430496	0.480089966936	0.00824896850406
632.71515344	525.657578808	1534.37273225	376.0	8.8853013061	0.70156274527	0.128679887247	765.490057781	599.482248652	1670.70637267	305.734066234	2.86656995242	0.0492537792512
632.71515344	525.657578808	1534.37273225	376.0	-9.59572737945	-0.0718805238765	-0.0131842486934	524.980211329	493.27592419	1387.13850788	368.882372358	-4.33304520946	-0.0744509486162
632.71515344	525.657578808	1534.37273225	376.0	-6.8860482435	0.146259376075	0.0268267380915	664.665948904	412.492815986	1428.71508567	351.556320779	-3.80818529093	-0.0654327369576
632.71515344	525.657578808	1534.37273225	376.0	14.6721053246	0.535062271563	0.0981405487092	687.385686478	641.590387114	1759.4975156	430.521442003	2.59356804467	0.0445630248225
632.71515344	525.657578808	1534.37273225	376.0	-2.05856433381	0.233226603534	0.0427781737956	598.333418529	619.826761132	1502.78668243	284.626502773	-1.06821870622	-0.0183542733027
632.71515344	525.657578808	1534.37273225	376.0	5.69593156543	0.168877800478	0.0309753852674	588.93633832	597.91661009	1621.76955304	434.916604624	-1.36188161604	-0.023400027767
632.71515344	525.657578808	1534.37273225	376.0	-6.04919078847	0.126910004528	0.0232776970887	618.584609024	501.548910173	1441.55559827	321.42207907	-3.31750462346	-0.057001797654
632.71515344	525.657578808	1534.37273225	376.0	5.85648749731	0.109727984405	0.0201261893627	574.928822493	584.999701803	1624.23307947	464.304555179	-1.95861421137	-0.0336531651438
632.71515344	525.657578808	1534.37273225	376.0	-1.03628941739	0.0669593258664	0.0122816078258	582.572807759	513.918395564	1518.47219	421.980986678	-3.16727722386	-0.0544205708568
632.71515344	525.657578808	1534.37273225	376.0	-7.46271930856	0.00703162346464	0.00128973284384	556.945200444	502.230722038	1419.86680209	360.690879611	-3.82954893511	-0.0657998098817
632.71515344	525.657578808	1534.37273225	376.0	15.050997403	0.677114764683	0.124195664835	750.799487322	611.943012252	1765.31113233	402.568632757	3.25727787311	0.0559669737648
632.71515344	525.657578808	1534.37273225	376.0	10.4371473614	0.421958416289	0.077395160728	714.678606796	537.00127122	1694.51747539	442.83759737	-0.0166439546323	-0.00028597860193
632.71515344	525.657578808	1534.37273225	376.0	5.79618327307	0.252215339421	0.046261067392	672.41316145	512.09100824	1623.3077879	438.80361821	-1.82053701487	-0.0312807047228
632.71515344	525.657578808	1534.37273225	376.0	14.0878490725	0.481004109446	0.088225258519	699.957422187	586.958372294	1750.53284698	463.617052495	1.2515161622	0.0215037141272
632.71515344	525.657578808	1534.37273225	376.0	10.5355872201	0.768681321987	0.140990704693	767.922826334	635.833217135	1696.02790973	292.271866265	4.08107112896	0.0701214970612
632.71515344	525.657578808	1534.37273225	376.0	12.0610500727	0.48661177133	0.089253809855	685.339599568	615.541227157	1719.43419579	418.553369059	1.63959698524	0.0281717695058
632.71515344	525.657578808	1534.37273225	376.0	15.6462660697	0.682730519284	0.125225700529	787.872401982	556.098170975	1774.44477244	430.474199479	2.53444824045	0.0435472206264
632.71515344	525.657578808	1534.37273225	376.0	3.72230697698	0.296888486313	0.0544549681425	750.665437278	449.928892007	1591.48679551	390.892466227	-1.9109748514	-0.0328346194399
632.71515344	525.657578808	1534.37273225	376.0	9.789404122	0.289503624948	0.0531004447814	632.949499478	591.796821824	1684.57867975	459.832358443	-0.371302155779	-0.00637976212679
632.71515344	525.657578808	1534.37273225	376.0	-5.98685080293	-0.0786168822726	-0.0144198243347	491.474482231	631.07565604	1442.51212601	319.961987737	-3.02383536713	-0.0519559341431
632.71515344	525.657578808	1534.37273225	376.0	-3.79075921621	0.208097603186	0.0381690394692	745.687123187	406.882334713	1476.20835649	323.638898589	-3.14059782596	-0.053962161958
632.71515344	525.657578808	1534.37273225	376.0	-7.66523456612	0.0764022984909	0.0140136277496	597.344310329	482.923422812	1416.7594632	336.491730061	-3.71492733315	-0.0638303665489
632.71515344	525.657578808	1534.37273225	376.0	0.139201198322	0.103723557261	0.0190248637676	560.994809646	610.060658729	1536.50859748	365.453129103	-1.91847522646	-0.0329634918636
632.71515344	525.657578808	1534.37273225	376.0	13.7411950133	0.572967250047	0.10509303926	732.43341759	584.542952992	1745.21388162	428.237511035	1.93798948435	0.0332987883909
632.71515344	525.657578808	1534.37273225	376.0	20.2416743406	0.791756259337	0.145223084985	766.954555684	655.672235577	1844.95546388	422.328672619	5.23084151779	0.0898770020239
632.71515344	525.657578808	1534.37273225	376.0	11.0181262932	0.67767135698	0.124297754398	729.514069474	652.067560588	1703.4318577	321.850227634	3.69171088761	0.06343145855
632.71515344	525.657578808	1534.37273225	376.0	-6.87972808036	-0.134140359081	-0.0246038809761	479.325498219	583.868892401	1428.81206053	365.61766991	-3.60541867704	-0.0619487745195
632.71515344	525.657578808	1534.37273225	376.0	-1.74224010875	0.272567577063	0.0499940530197	764.885711727	433.363737591	1507.64027509	309.390825771	-2.37199076144	-0.0407558550076
632.71515344	525.657578808	1534.37273225	376.0	-6.29921790305	-0.0787229519086	-0.0144392795137	500.800127832	582.818888659	1437.7192504	354.100233907	-3.42917036356	-0.0589204529822
632.71515344	525.657578808	1534.37273225	376.0	5.04052426251	0.599990921727	0.110049692173	749.875982262	570.30998084	1611.71316209	291.527198992	1.40757342683	0.0241851104267
632.71515344	525.657578808	1534.37273225	376.0	-1.40924120067	0.278214186324	0.0510297480419	715.622373829	471.474943042	1512.74971953	325.652402662	-2.37753332984	-0.0408510881416
632.71515344	525.657578808	1534.37273225	376.0	5.60029494551	0.410138138619	0.0752270980593	696.960677563	556.216927572	1620.30213082	367.124525682	-0.143692524945	-0.00246894372758
632.71515344	525.657578808	1534.37273225	376.0	11.5607187306	0.393673093182	0.072207097062	691.601683939	554.905355896	1711.7572481	465.250208267	0.0129667716473	0.0002227967637
632.71515344	525.657578808	1534.37273225	376.0	1.30145039901	0.338184340021	0.0620294093949	621.672916248	641.978040618	1554.34183229	290.690875427	0.280452235735	0.00481876693702
632.71515344	525.657578808	1534.37273225	376.0	7.2828101237	0.533059850791	0.0977732668363	690.029140674	634.720237004	1646.11818493	321.368807249	2.02568425398	0.0348055713743
632.71515344	525.657578808	1534.37273225	376.0	2.4748776028	0.215754912896	0.0395735350139	714.200219436	431.5510367	1572.34657934	426.595323205	-2.77456825925	-0.0476729941452
632.71515344	525.657578808	1534.37273225	376.0	4.15011265117	0.357771826614	0.0656221252044	691.616596547	538.525374486	1598.05092912	367.908958092	-0.829515061821	-0.0142528361138
632.71515344	525.657578808	1534.37273225	376.0	-1.5656025414	0.204567582264	0.0375215668128	727.545524937	409.683598939	1510.35055376	373.121429881	-3.08133684131	-0.0529439319812
632.71515344	525.657578808	1534.37273225	376.0	-1.75354518523	-0.127795194697	-0.0234400577214	478.288451735	605.240165349	1507.46681308	423.938195993	-3.13847260346	-0.0539256461075
632.71515344	525.657578808	1534.37273225	376.0	4.6483726665	0.212151335012	0.0389125706185	730.530817002	413.570716292	1605.69609494	461.594561642	-2.72082902339	-0.0467496395772
632.71515344	525.657578808	1534.37273225	376.0	-5.70052177327	-0.00346049083254	-0.000634719521742	552.207618571	502.056947597	1446.90548056	392.640914395	-3.76982834763	-0.064773682949
632.71515344	525.657578808	1534.37273225	376.0	-9.97833821322	0.132999248168	0.0243945796346	660.002899519	403.02019379	1381.26783157	318.244738264	-4.14165375475	-0.0711624356486
632.71515344	525.657578808	1534.37273225	376.0	-0.638475045875	0.284980043251	0.052270734272	658.398059732	548.960420775	1524.57614524	317.217664735	-1.56505469959	-0.0268909742198
632.71515344	525.657578808	1534.37273225	376.0	-8.86264558533	0.0682895535359	0.0125255967601	595.843242815	474.862822561	1398.38671503	327.680649654	-3.8789222142	-0.0666481480104
632.71515344	525.657578808	1534.37273225	376.0	-5.41689123389	0.127809132485	0.0234426141756	599.369226145	550.642025975	1451.25743022	301.2461781	-2.93476734038	-0.0504255556766
632.71515344	525.657578808	1534.37273225	376.0	10.465553891	0.666873649181	0.1223172504	732.822400294	638.248701681	1694.95333743	323.882235455	3.33071078206	0.0572287075955
632.71515344	525.657578808	1534.37273225	376.0	11.039811883	0.732817029716	0.134412514621	775.740914161	600.373550009	1703.76459547	327.650131301	3.27749469237	0.0563143417932
632.71515344	525.657578808	1534.37273225	376.0	-3.72602438159	0.201220217417	0.0369075967383	737.90924092	400.772374821	1477.20163014	338.520014398	-3.22226340286	-0.0553653505645
632.71515344	525.657578808	1534.37273225	376.0	0.973944312234	0.3059543186	0.0561178133896	753.484016065	451.393680788	1549.3166682	344.438971348	-1.98448020743	-0.0340975980658
632.71515344	525.657578808	1534.37273225	376.0	4.09623479869	0.554929810569	0.101784631432	719.401655498	594.281719191	1597.22424205	283.540867359	1.31939156481	0.0226699581583
632.71515344	525.657578808	1534.37273225	376.0	16.249072684	0.493462189362	0.0905103061925	666.818821826	654.772904332	1783.69407275	462.102346596	2.57366943155	0.0442211242535
632.71515344	525.657578808	1534.37273225	376.0	-8.895199502	-0.121448916207	-0.0222760301187	531.130453665	415.921740864	1397.88721661	450.835022081	-5.30851364629	-0.0912115746785
632.71515344	525.657578808	1534.37273225	376.0	-7.80872216731	-0.176749304866	-0.0324191681706	476.297064693	522.867990627	1414.55782858	415.392773255	-4.35576267914	-0.0748412831467
632.71515344	525.657578808	1534.37273225	376.0	18.104756349	0.655673072466	0.120262852617	747.60186114	604.366168968	1812.16717691	460.199146798	3.10922488023	0.0534231079077
632.71515344	525.657578808	1534.37273225	376.0	1.6718685794	0.273806832141	0.0502213558585	627.65491789	592.333594898	1560.02542785	340.036915061	-0.92140586001	-0.0158317158077
632.71515344	525.657578808	1534.37273225	376.0	13.0896553908	0.73591228881	0.134980243729	758.03278597	634.845210442	1735.21683531	342.338838897	3.99321702173	0.0686119763185
632.71515344	525.657578808	1534.37273225	376.0	0.531717349186	0.240076771167	0.0440346242052	685.390786697	487.797383334	1542.53125827	369.343088235	-2.41998546555	-0.0415805062809
632.71515344	525.657578808	1534.37273225	376.0	-12.5106329342	0.132862554893	0.0243695075006	663.182864772	394.795786171	1342.41299187	284.434340931	-4.39198394869	-0.0754636417301
632.71515344	525.657578808	1534.37273225	376.0	1.07997897086	0.386782566844	0.0709432441019	703.437742518	535.632321142	1550.94363509	311.87357143	-0.849713588155	-0.0145998898308
632.71515344	525.657578808	1534.37273225	376.0	-12.6345859495	-0.0263029081283	-0.0048244512341	553.426733431	465.473521569	1340.51109061	321.610835606	-4.58291985052	-0.0787443273285
632.71515344	525.657578808	1534.37273225	376.0	5.53577553336	0.214173387808	0.0392834533765	640.802739286	536.981327992	1619.31216255	441.528095272	-1.85673420919	-0.0319026496424
632.71515344	525.657578808	1534.37273225	376.0	12.0665045299	0.642503470173	0.117847298271	774.822208161	556.154305027	1719.51788749	388.541374302	2.0319006163	0.0349123817234
632.71515344	525.657578808	1534.37273225	376.0	9.44341975328	0.77555331861	0.142251158953	787.804916306	603.023212966	1679.26998993	288.441860662	3.52369977798	0.0605446697248
632.71515344	525.657578808	1534.37273225	376.0	-9.73885469213	-0.0913731302467	-0.016759561674	544.495415468	413.640021016	1384.94240142	426.806964934	-5.20521433305	-0.0894366723893
632.71515344	525.657578808	1534.37273225	376.0	2.04327981101	0.149301260731	0.0273846773168	646.670380596	461.725694132	1565.72426051	457.328185782	-3.009507346	-0.051709748213
632.71515344	525.657578808	1534.37273225	376.0	-8.56604325648	0.0303522170281	0.00556717113502	601.573897314	409.756077457	1402.93770029	391.607725517	-4.51242611498	-0.077533094759
632.71515344	525.657578808	1534.37273225	376.0	12.3872768734	0.680997282051	0.124907792012	739.016179916	635.912916591	1724.43973086	349.510634355	3.53040181031	0.0606598249193
632.71515344	525.657578808	1534.37273225	376.0	-21.7690438527	-0.240940893569	-0.0441931206105	492.983990928	400.291715857	1200.3544593	307.078752516	-6.90383767638	-0.118622640488
632.71515344	525.657578808	1534.37273225	376.0	6.71342070156	0.523095677833	0.0959456489056	785.123518407	495.901797762	1637.38162889	356.356312725	0.233902949177	0.00401895101678
632.71515344	525.657578808	1534.37273225	376.0	-7.45647834719	0.132250028543	0.0242571585736	658.908221304	404.814582954	1419.9625617	356.239757445	-3.96467221674	-0.0681215157516
632.71515344	525.657578808	1534.37273225	376.0	10.8567726178	0.332851486144	0.0610512630492	651.673560688	584.816004027	1700.9560909	464.466526182	-0.0926127364958	-0.00159128413223
632.71515344	525.657578808	1534.37273225	376.0	-8.39889224705	-0.0914129390273	-0.0167668633579	539.514571883	426.301388055	1405.5024198	439.68645986	-5.00839092772	-0.0860548269368
632.71515344	525.657578808	1534.37273225	376.0	0.419874510492	0.154793176245	0.0283919985776	577.573173453	611.040919958	1540.81517225	352.201078836	-1.54800611201	-0.0265980431617
632.71515344	525.657578808	1534.37273225	376.0	13.4762496897	0.538928503213	0.0988496887771	771.565049313	516.897982809	1741.14863282	452.685600693	0.885019944048	0.0152065282482
632.71515344	525.657578808	1534.37273225	376.0	4.31664087485	0.210127555137	0.0385413710816	673.409719979	484.547851908	1600.60609278	442.648520893	-2.46346684635	-0.0423276090439
632.71515344	525.657578808	1534.37273225	376.0	-9.14098046346	-0.160218733356	-0.0293871484512	481.026857804	528.385861166	1394.11602056	384.703301586	-4.31131728041	-0.0740776165018
632.71515344	525.657578808	1534.37273225	376.0	4.58054609338	0.212993304933	0.0390670038396	718.94929398	422.365415033	1604.65538249	463.340673479	-2.7273132029	-0.0468610515963
632.71515344	525.657578808	1534.37273225	376.0	-10.8621156749	0.0671771017118	0.0123215520381	607.71144067	441.439999343	1367.70739119	318.555951174	-4.24180694432	-0.0728832808303
632.71515344	525.657578808	1534.37273225	376.0	0.0776934410888	0.398824594936	0.0731519799956	732.762746264	504.930502529	1535.56483922	297.87159043	-1.11237913544	-0.0191130435642
632.71515344	525.657578808	1534.37273225	376.0	4.14609587533	0.213708803296	0.0391982397829	619.607712801	571.118001691	1597.98929681	407.26358232	-1.50446938731	-0.0258499894726
632.71515344	525.657578808	1534.37273225	376.0	-12.0443433804	0.0706159547962	0.0129523027873	621.62750847	411.341726235	1349.56761164	316.598376936	-4.51417223178	-0.077563096766
632.71515344	525.657578808	1534.37273225	376.0	-4.52642312986	0.0955348897469	0.0175229071436	594.431976644	523.69383622	1464.92053	346.794717132	-3.19452209657	-0.0548886958173
632.71515344	525.657578808	1534.37273225	376.0	-2.3697407497	0.187071717369	0.0343124940148	706.993362544	402.854527654	1498.01207636	388.164186161	-3.32191655887	-0.0570776041042
632.71515344	525.657578808	1534.37273225	376.0	7.60154208627	0.393346715813	0.0721472332747	693.899417793	552.321666585	1651.00872125	404.787636871	-0.207768582954	-0.00356990692361
632.71515344	525.657578808	1534.37273225	376.0	4.69300064561	0.163366354191	0.0299644816931	582.476234999	606.97982393	1606.38085448	416.924795549	-1.30921855022	-0.0224951640932
632.71515344	525.657578808	1534.37273225	376.0	-9.69506287883	-0.0128704568006	-0.00236068539997	561.33810174	460.931838173	1385.61433106	363.344391148	-4.36796008341	-0.0750508605398
632.71515344	525.657578808	1534.37273225	376.0	-1.00788280603	0.27170507349	0.0498358535381	656.538242806	544.775630365	1518.9080533	317.594180128	-1.7329718279	-0.0297761482457
632.71515344	525.657578808	1534.37273225	376.0	12.6329344553	0.546614867317	0.100259513448	715.008363753	598.735297617	1728.20903381	414.465372442	1.88110707321	0.0323214273747
632.71515344	525.657578808	1534.37273225	376.0	-9.52398987522	-0.137104025621	-0.0251474735181	528.462438725	406.676198491	1388.23922858	453.100591364	-5.53137482519	-0.0950408045565
632.71515344	525.657578808	1534.37273225	376.0	5.22160419175	0.0986792850357	0.0180996487593	570.15938889	586.862528073	1614.49160315	457.469686189	-2.0339552659	-0.0349476849811
632.71515344	525.657578808	1534.37273225	376.0	-7.57887572935	-0.089670453835	-0.0164472585904	487.111490637	632.653877983	1418.08452965	298.319161026	-3.17036016737	-0.0544735423947
632.71515344	525.657578808	1534.37273225	376.0	-9.0481197119	0.16194073596	0.0297029963243	682.469394525	401.105275783	1395.54085061	311.966180299	-3.93167076448	-0.0675544804893
632.71515344	525.657578808	1534.37273225	376.0	5.01394263999	0.216199727597	0.0396551224499	660.037131522	509.406195635	1611.30530093	441.86197377	-2.15287025808	-0.0369908979052
632.71515344	525.657578808	1534.37273225	376.0	3.42257697169	0.441321908986	0.0809467918169	660.889385416	631.663841631	1586.88782004	294.334592994	1.00927566379	0.0173415062507
632.71515344	525.657578808	1534.37273225	376.0	1.52072118666	0.176253959424	0.0323283124403	670.737185899	442.172022372	1557.70626347	444.797055198	-3.03373520006	-0.0521260343652
632.71515344	525.657578808	1534.37273225	376.0	14.7072595032	0.750101498785	0.137582813424	776.038898749	610.564668289	1760.03691172	373.433344686	3.80606961009	0.0653963850531
632.71515344	525.657578808	1534.37273225	376.0	5.89174606794	0.232157042544	0.0425819960645	788.979517984	398.856957323	1624.77407737	436.937602061	-2.23725533935	-0.0384408133909
632.71515344	525.657578808	1534.37273225	376.0	0.339930760218	0.30498011704	0.055939126383	625.433307287	613.991915561	1539.58853714	300.163314293	-0.476617165762	-0.00818929838079
632.71515344	525.657578808	1534.37273225	376.0	0.104538920492	0.39538591592	0.0725212611739	715.080465637	524.445194986	1535.97674894	296.451088315	-0.968672048898	-0.0166438496374
632.71515344	525.657578808	1534.37273225	376.0	8.14140170297	0.429548074331	0.0787872476763	650.469711957	645.828009039	1659.29218	362.994459005	1.49145644479	0.025626399395
632.71515344	525.657578808	1534.37273225	376.0	11.5023045871	0.688933388782	0.126363424208	757.497168268	606.886000741	1710.86095741	346.477788404	3.06504714758	0.0526640403364
632.71515344	525.657578808	1534.37273225	376.0	2.85304550679	0.457503998475	0.0839148933374	755.486438666	503.190458051	1578.14908454	319.472187825	-0.475819354966	-0.00817559029151
632.71515344	525.657578808	1534.37273225	376.0	-0.994362300601	-0.0212287945693	-0.00389376276033	537.025946128	527.352981425	1519.11550825	454.736580695	-3.40483800997	-0.0585023713053
632.71515344	525.657578808	1534.37273225	376.0	-3.27177951788	-0.12228991642	-0.0224302854769	478.733605967	615.723248247	1484.17143947	389.714585252	-3.11871379575	-0.0535861476933
632.71515344	525.657578808	1534.37273225	376.0	-17.0840912304	-0.116889815767	-0.0214398047995	511.332989662	476.315638608	1272.23909486	284.590466586	-5.18811059864	-0.089142793791
632.71515344	525.657578808	1534.37273225	376.0	-11.1058334396	-0.0453230651993	-0.0083131080703	552.735298576	444.468390372	1363.96785226	366.764163314	-4.74123696868	-0.0814645527265
632.71515344	525.657578808	1534.37273225	376.0	8.04517825817	0.281702484636	0.0516695679816	619.352448823	611.844968695	1657.8157537	426.618336184	-0.200236035797	-0.00344048171472
632.71515344	525.657578808	1534.37273225	376.0	6.68138220664	0.594522291244	0.109046641828	790.659162447	516.761027316	1636.89003896	329.469849201	0.949857318705	0.0163205724863
632.71515344	525.657578808	1534.37273225	376.0	12.1709639907	0.432954369162	0.0794120266254	730.660732007	521.595840994	1721.12068497	468.864111971	4.05959914644e-05	6.97525626537e-07
632.71515344	525.657578808	1534.37273225	376.0	-4.54072062797	0.136167402654	0.0249756791368	626.124260799	495.955599401	1464.70115308	342.621292885	-3.21108563596	-0.0551732927141
632.71515344	525.657578808	1534.37273225	376.0	5.41498849405	0.447614582001	0.0821009871609	677.824596978	605.794732231	1617.45883915	333.839509945	0.79937027502	0.0137348844505
632.71515344	525.657578808	1534.37273225	376.0	-2.33961466235	0.107527348304	0.0197225510461	612.211050858	489.235331643	1498.47432283	397.027940328	-3.23375261829	-0.0555627597644
632.71515344	525.657578808	1534.37273225	376.0	3.7296782477	0.592967573802	0.10876147722	773.935580148	534.201278622	1591.59989828	283.463039511	0.848265223265	0.0145750038362
632.71515344	525.657578808	1534.37273225	376.0	-5.97589834259	0.1678526959	0.0307873616838	683.684758821	407.779278524	1442.68017757	351.216140228	-3.6547238902	-0.0627959431306
632.71515344	525.657578808	1534.37273225	376.0	2.04299504931	0.498600047078	0.0914526865514	732.099913809	547.525827422	1565.71989121	286.094149974	0.159078698996	0.00273331097931
632.71515344	525.657578808	1534.37273225	376.0	3.16911910147	0.0342577489307	0.00628351961311	544.208626678	593.436145085	1582.99883159	445.35405983	-2.4356021192	-0.0418488336632
632.71515344	525.657578808	1534.37273225	376.0	9.35703141978	0.366375423312	0.0672001876949	762.105106104	463.150074584	1677.9444709	452.689290212	-1.0460312542	-0.0179730456049
632.71515344	525.657578808	1534.37273225	376.0	-8.11630681835	0.00379011308835	0.000695178482823	541.321929099	554.263302138	1409.83833356	314.253102324	-3.5280017817	-0.0606185873145
632.71515344	525.657578808	1534.37273225	376.0	12.7192667243	0.442668381343	0.0811937603344	700.332700255	566.513100812	1729.53369261	462.68789154	0.60185588115	0.0103411663428
632.71515344	525.657578808	1534.37273225	376.0	-19.1410161679	-0.153594217904	-0.028172086923	515.748705472	423.81039202	1240.67819949	301.119102001	-6.00331562166	-0.103149752949
632.71515344	525.657578808	1534.37273225	376.0	2.56887278009	0.011483636104	0.00210631623331	534.152748767	597.978588193	1573.78881571	441.657478751	-2.52890086211	-0.0434519048473
632.71515344	525.657578808	1534.37273225	376.0	9.24638311616	0.280077117493	0.0513714448814	607.807440931	632.844382415	1676.2467135	435.594890155	0.198967640955	0.00341868798893
632.71515344	525.657578808	1534.37273225	376.0	-4.64419774476	0.232710943884	0.0426835920549	694.108342017	470.918282672	1463.11342842	298.086803731	-2.95555829585	-0.0507827885885
632.71515344	525.657578808	1534.37273225	376.0	-5.16433334572	0.0483793667082	0.00887369161926	568.390980973	530.989025242	1455.13260959	355.752603373	-3.34422214973	-0.0574608616792
632.71515344	525.657578808	1534.37273225	376.0	-1.63304490367	0.0781990138778	0.0143431793613	603.024557472	469.477294129	1509.31573654	436.813884939	-3.4639423883	-0.059517910452
632.71515344	525.657578808	1534.37273225	376.0	10.7095344811	0.562519684983	0.103176758067	723.652729265	593.325896501	1698.69690908	381.718283309	1.82315360016	0.031325663233
632.71515344	525.657578808	1534.37273225	376.0	-6.68530890597	0.20208405573	0.0370660410364	674.177535162	474.167985568	1431.79517533	283.449654597	-3.26372862975	-0.0560778115077
632.71515344	525.657578808	1534.37273225	376.0	5.8297950684	0.101100825335	0.0185438050872	542.692828083	648.508403949	1623.82351812	432.622286092	-0.967810369394	-0.0166290441477
632.71515344	525.657578808	1534.37273225	376.0	-11.0527474844	0.108253763448	0.0198557893338	623.146436944	458.04346375	1364.78238868	283.59248799	-4.00212249027	-0.0687649912417
632.71515344	525.657578808	1534.37273225	376.0	-7.15956639781	0.114310788184	0.0209667623228	595.270192036	547.073874473	1424.51829769	282.174231183	-3.18363975015	-0.0547017139201
632.71515344	525.657578808	1534.37273225	376.0	1.6030176227	0.43402526019	0.0796084483107	689.981135232	577.328020616	1558.96899754	291.659841695	0.0150662177503	0.000258869720796
632.71515344	525.657578808	1534.37273225	376.0	6.6735716231	0.626634985436	0.114936717798	739.612117098	600.762833253	1636.7701955	296.395245149	2.14991024852	0.0369400386344
632.71515344	525.657578808	1534.37273225	376.0	5.72526235665	0.615025086294	0.112807242534	754.278345519	571.348809491	1622.2195967	296.592441687	1.58673632813	0.0272635107926
632.71515344	525.657578808	1534.37273225	376.0	-6.24596826282	0.223938588875	0.0410745760959	710.089603216	445.51440116	1438.53629836	282.932293981	-3.24524877576	-0.0557602882433
632.71515344	525.657578808	1534.37273225	376.0	-2.92918140996	0.0582401369609	0.0106823435365	553.507353551	592.221495842	1489.42817142	343.699322022	-2.65223140698	-0.0455709863743
632.71515344	525.657578808	1534.37273225	376.0	-14.9664507304	-0.0200328011211	-0.00367439492316	580.389980573	402.100939332	1304.73159326	322.24067335	-5.24283749734	-0.090083118511
632.71515344	525.657578808	1534.37273225	376.0	2.52809094692	0.254085010645	0.0466040004852	738.662354461	441.714806353	1573.16307038	392.785909569	-2.37721866384	-0.0408456815093
632.71515344	525.657578808	1534.37273225	376.0	4.26963924113	0.193182203537	0.0354332728425	597.802595418	597.066166985	1599.88491253	405.016150126	-1.27387130142	-0.0218878230485
632.71515344	525.657578808	1534.37273225	376.0	2.18770375719	0.343582620448	0.0630195562084	622.854582156	643.529656775	1567.94026216	301.55602323	0.415087664583	0.00713209045675
632.71515344	525.657578808	1534.37273225	376.0	16.1475586395	0.587944419352	0.107840135611	719.311190885	614.570461881	1782.13646894	448.25481617	2.63125375258	0.045210545577
632.71515344	525.657578808	1534.37273225	376.0	5.23957284499	0.00613483948478	0.00112524568686	518.946825004	631.952631825	1614.76730927	463.867852438	-1.91408657267	-0.0328880854411
632.71515344	525.657578808	1534.37273225	376.0	13.6600948364	0.57060191963	0.104659192889	715.98361949	610.649487221	1743.96950262	417.336395905	2.30868275662	0.0396680886016
632.71515344	525.657578808	1534.37273225	376.0	-13.4634941976	-0.0090393830766	-0.00165799396122	564.895109912	454.881422853	1327.79254847	308.016015706	-4.65727606138	-0.0800219254533
632.71515344	525.657578808	1534.37273225	376.0	-1.71348054002	0.118492818239	0.0217338257959	584.000122241	574.171510681	1508.08155407	349.909921147	-2.45099283018	-0.0421132788691
632.71515344	525.657578808	1534.37273225	376.0	12.6028465846	0.441441964216	0.0809688122186	694.236233757	575.236711212	1727.74737373	458.27442876	0.704375712159	0.0121026754667
632.71515344	525.657578808	1534.37273225	376.0	-9.73077311348	-0.0435170533567	-0.00798185131268	548.328477319	458.888968583	1385.06640296	377.848957055	-4.52427274942	-0.0777366451791
632.71515344	525.657578808	1534.37273225	376.0	-4.91980213404	0.0549025601957	0.0100701687813	589.847682792	472.927531242	1458.88462982	396.109415788	-3.70671133031	-0.0636891981153
632.71515344	525.657578808	1534.37273225	376.0	-5.79157740539	0.0387343863567	0.00710461965457	586.291870865	460.068591354	1445.50834777	399.147885553	-3.92173622464	-0.0673837839286
632.71515344	525.657578808	1534.37273225	376.0	6.23430855996	0.291807702013	0.0535230561286	624.510670164	608.795680716	1630.03026284	396.723911956	-0.267384079106	-0.00459422816333
632.71515344	525.657578808	1534.37273225	376.0	7.59807240331	0.40068557681	0.0734933192976	670.640595136	591.943916653	1650.95548338	388.370971591	0.37446514667	0.00643410904931
632.71515344	525.657578808	1534.37273225	376.0	-7.79714134611	0.0620177554667	0.0113752302764	606.338476096	438.754484588	1414.73552154	369.642560854	-4.08198928756	-0.0701372729822
632.71515344	525.657578808	1534.37273225	376.0	-1.86957063952	0.29877904713	0.0548017327825	654.361586281	561.563767764	1505.68655014	289.7611961	-1.41827356789	-0.0243689616476
632.71515344	525.657578808	1534.37273225	376.0	2.6742059846	0.351489433953	0.064469815472	790.224213208	443.656932738	1575.40501968	341.523873733	-1.32401943581	-0.0227494748422
632.71515344	525.657578808	1534.37273225	376.0	-9.89651524223	-0.0221750365169	-0.00406732144478	538.267229103	520.548048337	1382.52330093	323.708023488	-3.9574401386	-0.0679972532406
632.71515344	525.657578808	1534.37273225	376.0	16.9117592326	0.796392599245	0.146073477484	790.512382903	612.650395178	1793.86215446	390.699376375	4.34172376567	0.0746000647022
632.71515344	525.657578808	1534.37273225	376.0	-1.24876016895	0.0926791657824	0.016999113313	545.183829417	636.370304966	1515.21209672	333.657962341	-1.64972228415	-0.0283457437138
632.71515344	525.657578808	1534.37273225	376.0	4.36558884621	0.241038480356	0.0442110198746	699.883947574	468.955888749	1601.35713711	432.517300783	-2.35944168532	-0.0405402351429
632.71515344	525.657578808	1534.37273225	376.0	4.92786263061	0.313060272041	0.057421179758	745.218301334	459.198833104	1609.98451273	405.567378296	-1.72715864314	-0.029676265346
632.71515344	525.657578808	1534.37273225	376.0	6.54829330676	0.269500251794	0.0494314475045	639.116495324	570.737499104	1634.84795917	424.993964746	-0.975451630221	-0.016760337289
632.71515344	525.657578808	1534.37273225	376.0	8.87608477044	0.534029603871	0.0979511379074	712.168587546	596.559850405	1670.56495666	361.836518705	1.54110182421	0.026479412787
632.71515344	525.657578808	1534.37273225	376.0	-5.15025053378	0.20451560963	0.037512034048	750.375762509	400.455074767	1455.34869241	304.517855139	-3.2612345789	-0.0560349584003
632.71515344	525.657578808	1534.37273225	376.0	-9.08162806267	-0.0836746763845	-0.0153475195129	548.048559622	412.575243301	1395.02670761	434.402904687	-5.14215683023	-0.0883532101414
632.71515344	525.657578808	1534.37273225	376.0	5.57281250414	0.403428043778	0.0739963396512	670.718603191	593.235304091	1619.88044773	355.926540448	0.294492048193	0.00506000082806
632.71515344	525.657578808	1534.37273225	376.0	-11.1156214834	-0.126589029885	-0.0232188242635	508.561153804	475.041615028	1363.81766719	380.214898353	-4.8193343307	-0.082806431799
632.71515344	525.657578808	1534.37273225	376.0	-10.8070464	0.105002452577	0.0192594373766	635.6704045	422.033502591	1368.55235912	310.848452034	-4.20312940127	-0.0722187182348
632.71515344	525.657578808	1534.37273225	376.0	0.15794385077	0.437450291383	0.0802366638634	764.064495106	485.055770716	1536.79617963	287.675913804	-0.971232428562	-0.0166878424151
632.71515344	525.657578808	1534.37273225	376.0	1.1804741684	0.226123503101	0.0414753307229	596.909903413	619.380893447	1552.485606	336.194809138	-0.877719958493	-0.0150810989432
632.71515344	525.657578808	1534.37273225	376.0	2.14487023497	0.196937141928	0.03612199962	667.359343939	483.907572675	1567.28303627	416.01611966	-2.65064165478	-0.0455436710443
632.71515344	525.657578808	1534.37273225	376.0	-9.56703030907	-0.105830634138	-0.0194113415513	545.615947707	394.930547364	1387.5788279	447.032332828	-5.48543463445	-0.0942514542002
632.71515344	525.657578808	1534.37273225	376.0	-8.52367297705	0.161440424175	0.0296112296726	652.022223495	465.557668401	1403.5878183	286.007926406	-3.5737411137	-0.0614044864898
632.71515344	525.657578808	1534.37273225	376.0	-7.71492627187	0.105877538805	0.0194199447551	616.52221097	473.851533545	1415.99700722	325.623262705	-3.66184359417	-0.0629182748139
632.71515344	525.657578808	1534.37273225	376.0	6.18563372218	0.084337880955	0.0154691637848	541.274496128	639.071381361	1629.2834094	448.937531909	-1.2363444626	-0.0212430320034
632.71515344	525.657578808	1534.37273225	376.0	1.04381057982	0.0844873337231	0.0154965762515	588.066059595	525.763054606	1550.38867716	436.55956296	-2.91930370148	-0.0501598574137
632.71515344	525.657578808	1534.37273225	376.0	7.6223567698	0.466381503995	0.0855431958905	721.904750285	548.140301412	1651.32809608	381.283044381	0.313106419683	0.00537983538975
632.71515344	525.657578808	1534.37273225	376.0	-1.2412952789	0.202885615053	0.0372130621888	667.367875402	490.019668623	1515.32663596	357.939091937	-2.75139175331	-0.0472747723936
632.71515344	525.657578808	1534.37273225	376.0	2.34623693425	0.0368983627433	0.00676785817008	558.712117178	546.702987576	1570.372752	464.957647247	-2.89180539347	-0.0496873778947
632.71515344	525.657578808	1534.37273225	376.0	14.3854164368	0.504852305395	0.0925994690747	688.751059598	619.94085956	1755.09863947	446.406720316	1.9686990497	0.033826444153
632.71515344	525.657578808	1534.37273225	376.0	8.99144785355	0.252118127422	0.0462432368713	633.867252882	568.748434513	1672.33505635	469.719368951	-1.02166777126	-0.0175544290594
632.71515344	525.657578808	1534.37273225	376.0	-8.44299975142	-0.00175388644575	-0.000321695973175	590.627823461	397.504310904	1404.82564628	416.693511912	-4.79463582011	-0.0823820587648
632.71515344	525.657578808	1534.37273225	376.0	4.38606991356	0.111085691983	0.0203752186322	542.548637203	656.622684877	1601.67139302	402.500070938	-0.823544872941	-0.0141502555488
632.71515344	525.657578808	1534.37273225	376.0	-9.18282881373	0.03913504608	0.00717810823185	609.380347715	401.416638458	1393.47391088	382.676924708	-4.56749571908	-0.078479307888
632.71515344	525.657578808	1534.37273225	376.0	12.3100266638	0.800776778027	0.14687761886	789.649210285	616.0333016	1723.25442471	317.571912824	4.14265531162	0.0711796445296
632.71515344	525.657578808	1534.37273225	376.0	-21.0805226137	-0.24196513721	-0.044380986282	476.670504457	442.527383757	1210.91894145	291.721053234	-6.35754461816	-0.109236161824
632.71515344	525.657578808	1534.37273225	376.0	7.06499184389	0.384508139222	0.0705260710239	708.742112301	528.3923931	1642.77604064	405.641535235	-0.563889617887	-0.00968882504961
632.71515344	525.657578808	1534.37273225	376.0	-6.32780050065	-0.0555806544481	-0.0101945441027	529.010647447	502.866778222	1437.28068681	405.403261147	-4.0026027072	-0.0687732423918
632.71515344	525.657578808	1534.37273225	376.0	6.00544598052	0.365877158617	0.0671087965182	674.962490979	566.534310312	1626.51865782	385.021856532	-0.328570933956	-0.00564554869339
632.71515344	525.657578808	1534.37273225	376.0	-1.42315747552	0.126248861259	0.0231564308985	595.152110979	558.480980473	1512.53619201	358.903100554	-2.57686394052	-0.0442760127237
632.71515344	525.657578808	1534.37273225	376.0	-2.10796717434	-0.0310545207115	-0.00569598692435	533.703263149	523.752869679	1502.02865872	444.572525892	-3.52230205152	-0.0605206538063
632.71515344	525.657578808	1534.37273225	376.0	-3.73399884009	-0.0440148966734	-0.00807316520054	518.541641951	565.231804167	1477.07927222	393.305826105	-3.31261704838	-0.0569178187007
632.71515344	525.657578808	1534.37273225	376.0	-17.2080456735	-0.257937197133	-0.0473105644044	482.390305632	412.954531197	1270.33717168	374.992334852	-6.52353130018	-0.11208816667
632.71515344	525.657578808	1534.37273225	376.0	3.42480442052	0.214897367254	0.0394162449108	732.804864479	417.133826588	1586.92199741	436.983306342	-2.72812910822	-0.0468750705879
632.71515344	525.657578808	1534.37273225	376.0	23.2829590666	0.83243445031	0.1526842352	780.875127433	655.558360468	1891.62010743	455.186619526	5.72146782772	0.0983070073492
632.71515344	525.657578808	1534.37273225	376.0	-5.71087659436	0.0757215792813	0.0138887709614	599.593194696	475.97060253	1446.74659901	371.182801785	-3.63999597237	-0.0625428861232
632.71515344	525.657578808	1534.37273225	376.0	-0.464639359223	0.117686134619	0.0215858647503	643.330730933	418.844331741	1527.24343262	465.068369943	-3.59000361807	-0.0616839109634
632.71515344	525.657578808	1534.37273225	376.0	-4.50459865527	0.0532687364565	0.00977049458117	569.77522855	534.8203867	1465.25539878	360.659783534	-3.26292949738	-0.056064080711
632.71515344	525.657578808	1534.37273225	376.0	15.0069880709	0.607003509637	0.111335933536	772.953486026	542.316115258	1764.63586514	449.366263856	1.73543473332	0.0298184662083
632.71515344	525.657578808	1534.37273225	376.0	4.75442013425	0.255021624853	0.0467757932599	706.700891715	469.00366041	1607.32325836	431.618706239	-2.22840420101	-0.0382887319762
632.71515344	525.657578808	1534.37273225	376.0	6.10737144259	0.221463470443	0.0406205925243	680.440754673	481.359554246	1628.08257432	466.282265402	-2.3371777927	-0.0401576940327
632.71515344	525.657578808	1534.37273225	376.0	0.267588123262	0.144468912302	0.0264983331442	568.171407007	623.190018244	1538.47853145	347.117106195	-1.43200744722	-0.0246049389557
632.71515344	525.657578808	1534.37273225	376.0	-4.32373104754	0.172633419981	0.0316642369737	695.669939993	396.893345636	1468.03058204	375.467296409	-3.56887501204	-0.0613208764956
632.71515344	525.657578808	1534.37273225	376.0	-1.52004817569	0.353775673103	0.0648891550079	779.184699689	449.159712863	1511.04952752	282.705114971	-1.70841918822	-0.0293542815845
632.71515344	525.657578808	1534.37273225	376.0	-17.7030895877	-0.210663288183	-0.038639634663	500.889580124	408.097915532	1262.74135285	353.753857192	-6.36180128459	-0.109309300422
632.71515344	525.657578808	1534.37273225	376.0	3.5018188288	0.0760063206583	0.0139409979197	543.79318874	627.459717914	1588.10368549	416.850778835	-1.62795525741	-0.0279717398181
632.71515344	525.657578808	1534.37273225	376.0	-5.34060411805	0.201753166992	0.0370053497784	664.43300997	493.366544822	1452.42795892	294.628404131	-3.01906599149	-0.0518739861081
632.71515344	525.657578808	1534.37273225	376.0	-4.43775760284	0.122576861878	0.0224829167055	648.020131387	415.888454771	1466.28098967	402.372403508	-3.76945680784	-0.0647672991037
632.71515344	525.657578808	1534.37273225	376.0	14.7020542804	0.726409399126	0.133237233882	787.324932585	578.531534478	1759.95704421	394.100577143	3.13350954293	0.0538403701534
632.71515344	525.657578808	1534.37273225	376.0	19.6497979826	0.696139370169	0.127685137595	750.596253678	623.163493592	1835.87387444	462.114127166	3.82093474995	0.0656517998272
632.71515344	525.657578808	1534.37273225	376.0	-3.76069246069	0.0254969582852	0.00467662477719	591.198548973	428.451197626	1476.66969259	457.019945988	-4.14913177603	-0.0712909239868
632.71515344	525.657578808	1534.37273225	376.0	-3.81458291788	0.252976769182	0.0464007280231	769.671176009	423.203993463	1475.84281211	282.967642635	-2.66517113404	-0.0457933184544
632.71515344	525.657578808	1534.37273225	376.0	8.44271073845	0.376169842038	0.068996669486	633.515300026	644.75013073	1663.91538368	385.649952925	1.08774692687	0.01868980974
632.71515344	525.657578808	1534.37273225	376.0	-2.94890949106	0.171203190806	0.0314019058705	677.008437194	423.496434729	1489.12546912	388.620597195	-3.38235254949	-0.0581160231871
632.71515344	525.657578808	1534.37273225	376.0	-1.97680337451	0.0646229277311	0.0118530681825	585.549361991	500.406220869	1504.0412003	418.08561744	-3.31777547401	-0.0570064514434
632.71515344	525.657578808	1534.37273225	376.0	-5.93578964923	-0.00337851649069	-0.000619683875768	576.367733931	431.490859224	1443.29559443	435.437001271	-4.37445241947	-0.0751624127057
632.71515344	525.657578808	1534.37273225	376.0	-5.76767459205	0.16325013591	0.0299431650605	661.336068965	445.083826554	1445.87510602	339.455210503	-3.46956643633	-0.0596145435795
632.71515344	525.657578808	1534.37273225	376.0	-17.2192737338	-0.158516164024	-0.029074865008	489.698156794	495.207591859	1270.16489138	285.259142732	-5.17782956829	-0.0889661437851
632.71515344	525.657578808	1534.37273225	376.0	-15.7217114658	-0.200900460351	-0.0368489472397	508.777907899	396.733034553	1293.14307847	387.632136021	-6.32875332988	-0.108741466149
632.71515344	525.657578808	1534.37273225	376.0	-9.03241813979	-0.13064485813	-0.0239627399358	489.430158815	539.713287785	1395.78177125	366.638324647	-4.09875873871	-0.0704254078816
632.71515344	525.657578808	1534.37273225	376.0	3.48882837408	0.271361227554	0.0497727856848	717.574751967	466.280545121	1587.90436349	404.049066406	-2.16332068904	-0.0371704585745
632.71515344	525.657578808	1534.37273225	376.0	-14.3220323374	-0.26055044623	-0.0477898837546	478.483187724	420.458783035	1314.61937336	415.677402599	-6.27943638574	-0.107894095975
632.71515344	525.657578808	1534.37273225	376.0	2.84588881572	0.309625083144	0.0567911010903	673.131420007	540.676528065	1578.03927423	364.231326154	-1.24662209361	-0.0214196236016
632.71515344	525.657578808	1534.37273225	376.0	3.67036319146	0.544440427133	0.0998606799583	778.60981787	511.166419403	1590.68978423	300.913546959	0.313038744997	0.00537867259444
632.71515344	525.657578808	1534.37273225	376.0	-8.90007261288	0.00893035714968	0.00163799654249	539.497646416	571.404251887	1397.81244493	286.910546622	-3.47930360687	-0.0597818489154
632.71515344	525.657578808	1534.37273225	376.0	-11.1804802261	-0.122231263824	-0.0224195274806	485.513051383	572.283588795	1362.82249232	305.025852146	-3.95721322275	-0.0679933543427
632.71515344	525.657578808	1534.37273225	376.0	-20.1455094356	-0.247565760674	-0.0454082466386	482.118237769	422.910689191	1225.2655287	320.236601735	-6.53914815229	-0.112356497462
632.71515344	525.657578808	1534.37273225	376.0	7.69620638763	0.26794345212	0.0491459009758	660.60076529	536.561930336	1652.46122448	455.298528851	-1.35895967722	-0.0233498226327
632.71515344	525.657578808	1534.37273225	376.0	6.39984364572	0.597817125377	0.109650976775	714.8258014	627.508709861	1632.57018805	290.235676793	2.3228828383	0.0399120762594
632.71515344	525.657578808	1534.37273225	376.0	19.2608216861	0.70371901205	0.12907538739	749.122777848	630.945475731	1829.90552821	449.837274627	4.0001386655	0.0687309049055
632.71515344	525.657578808	1534.37273225	376.0	-1.72085888056	0.0676531427986	0.0124088669843	608.25824409	439.948102265	1507.96834282	459.761996469	-3.74202872911	-0.0642960262733
632.71515344	525.657578808	1534.37273225	376.0	5.93175176351	0.227150821905	0.0416637604374	580.848347299	653.634336432	1625.38791385	390.905230121	0.0124569572962	0.000214037066945
632.71515344	525.657578808	1534.37273225	376.0	8.15111671437	0.547270972452	0.100379855549	740.197497562	560.354687522	1659.44124449	358.889059403	1.11206025825	0.0191075645747
632.71515344	525.657578808	1534.37273225	376.0	4.34817594019	0.255886618496	0.0469344494674	609.973853523	613.590959552	1601.08995822	377.525145149	-0.56076247317	-0.00963509404073
632.71515344	525.657578808	1534.37273225	376.0	-3.5212941415	0.124076090941	0.0227579036942	638.816755325	444.088308036	1480.34295512	397.437891757	-3.50820274613	-0.0602783976999
632.71515344	525.657578808	1534.37273225	376.0	-11.9286352841	-0.189136739677	-0.0346912581946	476.07852967	506.123425874	1351.34300512	369.141049575	-4.80303628811	-0.0825263967029
632.71515344	525.657578808	1534.37273225	376.0	1.6470857005	0.182961004616	0.033558511485	671.109094067	452.038812538	1559.64516611	436.497259508	-2.93464322837	-0.0504234231679
632.71515344	525.657578808	1534.37273225	376.0	-2.24900297497	-0.0798298053952	-0.0146422973946	496.883616712	603.689488345	1499.86464385	399.291538795	-3.04468348056	-0.0523141491506
632.71515344	525.657578808	1534.37273225	376.0	2.21115114331	0.128387664206	0.0235487278442	622.121088412	494.022687746	1568.30003246	452.156256301	-2.89623091549	-0.0497634177919
632.71515344	525.657578808	1534.37273225	376.0	-6.45031472473	0.165873018939	0.0304242514561	670.184952964	429.141616386	1435.40086197	336.074292617	-3.59058101828	-0.0616938319293
632.71515344	525.657578808	1534.37273225	376.0	-14.2202345251	-0.146794624058	-0.0269249127032	498.939860841	480.561249729	1316.18133123	336.680220663	-5.04261824272	-0.0866429251327
632.71515344	525.657578808	1534.37273225	376.0	11.0584230494	0.554901037869	0.101779353974	726.33912174	584.946639415	1704.05016013	392.764398979	1.66254400748	0.0285660482384
632.71515344	525.657578808	1534.37273225	376.0	-6.15374285287	-0.0541572402267	-0.00993346299097	503.779689193	617.77175385	1439.9513799	318.399936858	-3.09876668675	-0.0532434138616
632.71515344	525.657578808	1534.37273225	376.0	7.68536622327	0.311598732534	0.0571531057472	645.82618969	583.254096526	1652.29489595	423.214609736	-0.426682497667	-0.0073313143929
632.71515344	525.657578808	1534.37273225	376.0	6.98672976991	0.668001218059	0.122524067876	789.088462986	547.11648432	1641.57520871	305.370261407	1.79209175628	0.0307919545753
632.71515344	525.657578808	1534.37273225	376.0	-8.56921821895	-0.0338180707616	-0.00620287431431	560.977293789	435.811631569	1402.88898453	406.100059172	-4.6220257291	-0.0794162496408
632.71515344	525.657578808	1534.37273225	376.0	-7.42974937392	0.0805858124107	0.0147809633915	584.316283545	530.159584107	1420.37268378	305.896816128	-3.40899063601	-0.0585737222682
632.71515344	525.657578808	1534.37273225	376.0	1.24154987656	0.0237354323327	0.00435352757386	550.041196654	557.517085471	1553.42273501	445.864452886	-2.90599586377	-0.0499312004085
632.71515344	525.657578808	1534.37273225	376.0	-8.58376401394	-0.081318430613	-0.0149153394374	546.918353378	417.976400018	1402.66579782	437.771044422	-5.04902374689	-0.0867529853418
632.71515344	525.657578808	1534.37273225	376.0	2.2642272023	0.252809324278	0.0463700154581	662.681684674	526.478545182	1569.11441704	379.95418718	-1.85351629848	-0.0318473590805
632.71515344	525.657578808	1534.37273225	376.0	-0.0775668339133	0.121969023518	0.0223714276446	631.794304723	457.870002872	1533.1825679	443.518260304	-3.26275544935	-0.0560610901951
632.71515344	525.657578808	1534.37273225	376.0	-4.29325909511	-0.0741662133042	-0.0136034873999	505.375380494	568.996540811	1468.49813537	394.126214062	-3.40548841205	-0.0585135465988
632.71515344	525.657578808	1534.37273225	376.0	-5.39988636756	0.0177303609239	0.00325208380849	548.483260308	552.033330193	1451.51834825	351.00175775	-3.31651334921	-0.0569847654504
632.71515344	525.657578808	1534.37273225	376.0	14.9736115551	0.680220389453	0.124765295204	733.063955151	647.3940386	1764.12374498	383.66575123	3.87902310603	0.0666498815468
632.71515344	525.657578808	1534.37273225	376.0	-13.0528254454	-0.234849473202	-0.0430758388119	483.867690383	429.883127978	1334.09373783	420.342919465	-5.95539129281	-0.102326310873
632.71515344	525.657578808	1534.37273225	376.0	12.313553163	0.582462251791	0.106834602309	697.679468306	652.702639019	1723.30853435	372.926427026	3.04112008925	0.0522529224957
632.71515344	525.657578808	1534.37273225	376.0	-10.6017878639	-0.151952448732	-0.02787095538	513.069431824	432.872972944	1371.70179013	425.759385365	-5.36295797462	-0.0921470442374
632.71515344	525.657578808	1534.37273225	376.0	0.217570751563	0.216916414287	0.0397865763549	735.452115019	420.510649806	1537.71107853	381.748313708	-2.84484912141	-0.0488805690964
632.71515344	525.657578808	1534.37273225	376.0	-8.79314463754	-0.131344462532	-0.0240910606259	502.267813267	489.398827895	1399.45311862	407.78647746	-4.56839167665	-0.0784947023479
632.71515344	525.657578808	1534.37273225	376.0	5.84251320993	0.230374823169	0.0422551032959	645.855861253	538.451261892	1624.01866182	439.711538674	-1.70578288511	-0.0293089842802
632.71515344	525.657578808	1534.37273225	376.0	9.84455495717	0.426918609651	0.0783049540813	778.720915916	469.273630278	1685.42489912	437.430352927	-0.486210508708	-0.00835413245203
632.71515344	525.657578808	1534.37273225	376.0	11.0264336229	0.385305925002	0.0706724000371	699.750324604	539.514975653	1703.5593231	464.294022839	-0.257825570094	-0.0044299926133
632.71515344	525.657578808	1534.37273225	376.0	7.83487445424	0.390593511513	0.071642243491	661.853529635	601.051333033	1654.58890948	391.684046812	0.44552210929	0.00765501905996
632.71515344	525.657578808	1534.37273225	376.0	-3.8856171086	0.0747674294402	0.0137137618196	620.934853019	418.224156034	1474.75288285	435.593873801	-3.96736180321	-0.0681677285774
632.71515344	525.657578808	1534.37273225	376.0	6.52758142462	0.314153064204	0.0576216185261	659.763880582	562.614139855	1634.5301617	412.152141265	-0.745120107289	-0.0128027509843
632.71515344	525.657578808	1534.37273225	376.0	-4.0561143943	0.0102037790522	0.0018715662238	560.413787986	495.7198702	1472.13681899	416.003160806	-3.67976859798	-0.0632262645701
632.71515344	525.657578808	1534.37273225	376.0	2.98702971928	0.412221377053	0.0756092034213	658.088847412	619.267475332	1580.20490176	302.848579021	0.569496845391	0.00978516916479
632.71515344	525.657578808	1534.37273225	376.0	1.89775972941	0.108493115611	0.0198996910511	591.728502833	551.009967567	1563.49144006	420.75296966	-2.5827475591	-0.0443771058264
632.71515344	525.657578808	1534.37273225	376.0	-0.84160113046	-0.143245467857	-0.0262739302745	475.010615647	589.737011629	1521.45943399	456.711806712	-3.27332007179	-0.0562426129173
632.71515344	525.657578808	1534.37273225	376.0	4.72694723032	0.435130528387	0.0798111754194	774.497101592	475.943455754	1606.90172162	356.461164271	-0.67904140788	-0.0116673781423
632.71515344	525.657578808	1534.37273225	376.0	-9.13142319568	-0.0618010472384	-0.0113354818852	557.775328208	411.755403174	1394.26266467	424.731933285	-5.03080773146	-0.0864399953859
632.71515344	525.657578808	1534.37273225	376.0	5.16922901042	0.326754491201	0.0599329587675	702.476179856	510.966112483	1613.68797265	400.245680312	-1.26990914014	-0.021819744676
632.71515344	525.657578808	1534.37273225	376.0	-2.24172911091	0.128500089055	0.0235693486895	626.061487438	484.018797796	1499.97625204	389.895966804	-3.17265129057	-0.0545129087726
632.71515344	525.657578808	1534.37273225	376.0	9.23148133221	0.397342372493	0.0728801123428	651.057434848	624.257942512	1676.01806459	400.702687232	0.940942188621	0.0161673915571
632.71515344	525.657578808	1534.37273225	376.0	1.91303550319	0.297710027413	0.0546056543311	748.683885769	451.801357867	1563.72582737	363.240583731	-2.00899981287	-0.0345188971284
632.71515344	525.657578808	1534.37273225	376.0	-0.66625817081	0.0464922802028	0.00852756423382	567.356381	531.62606638	1524.14984855	425.167401168	-3.10173065699	-0.0532943411853
632.71515344	525.657578808	1534.37273225	376.0	8.01047108005	0.529330412851	0.0970892173242	779.54151648	505.018956138	1657.28321622	372.722743606	0.44033564095	0.00756590448367
632.71515344	525.657578808	1534.37273225	376.0	0.282247219474	0.276345696967	0.0506870317253	615.551177625	614.94926387	1538.70345662	308.203015126	-0.664459571531	-0.011416831126
632.71515344	525.657578808	1534.37273225	376.0	-4.70183903783	0.102279091871	0.0187599214731	611.696948256	482.372317062	1462.22899614	368.159730819	-3.43008817435	-0.058936222927
632.71515344	525.657578808	1534.37273225	376.0	2.26033225913	0.308531589457	0.0565905336495	666.678862558	549.402379639	1569.05465409	352.973411894	-1.19156208341	-0.0204735753164
632.71515344	525.657578808	1534.37273225	376.0	2.33212318644	0.354859064839	0.0650878695597	710.727254939	513.501649046	1570.1561945	345.927290517	-1.19530809369	-0.0205379397542
632.71515344	525.657578808	1534.37273225	376.0	-6.78461792781	0.128508069231	0.0235708124047	652.109139802	415.002189354	1430.27140478	363.16007562	-3.87573158121	-0.0665933261377
632.71515344	525.657578808	1534.37273225	376.0	0.0748648732306	0.181666174383	0.0333210151106	698.786393689	403.235391788	1535.52143845	433.499652971	-3.25637365255	-0.0559514373291
632.71515344	525.657578808	1534.37273225	376.0	13.6537946632	0.599692570855	0.109994968976	719.748411932	621.278401099	1743.87283448	402.846021445	2.71245134008	0.0466056931286
632.71515344	525.657578808	1534.37273225	376.0	5.18751296501	0.270592051957	0.0496317043208	709.451815246	473.83076471	1613.96851666	430.685936709	-2.05224660496	-0.0352619691573
632.71515344	525.657578808	1534.37273225	376.0	-7.39484430486	0.156364274068	0.0286801676574	643.221964028	481.061205473	1420.90825764	296.625088141	-3.42406043752	-0.0588326535656
632.71515344	525.657578808	1534.37273225	376.0	6.23411567929	0.325571637977	0.0597160010964	753.037152584	457.439572474	1630.02730333	419.550578269	-1.54366392199	-0.0265234350857
632.71515344	525.657578808	1534.37273225	376.0	-1.52762137466	-0.0756277954411	-0.0138715692298	508.412043782	551.251786804	1510.93332642	451.269495837	-3.42335879591	-0.0588205978679
632.71515344	525.657578808	1534.37273225	376.0	-11.6140119602	-0.165982394113	-0.0304443129334	475.759461604	541.621021742	1356.17049961	338.790016265	-4.35837852395	-0.0748862289339
632.71515344	525.657578808	1534.37273225	376.0	3.60388420316	0.311892193924	0.0572069321211	647.907151168	580.218407199	1589.66974876	361.544190396	-0.691795265563	-0.0118865165904
632.71515344	525.657578808	1534.37273225	376.0	9.55170371968	0.468816154706	0.085989756916	693.869711028	591.057644832	1680.93146959	396.004113727	0.994469343012	0.0170871021136
632.71515344	525.657578808	1534.37273225	376.0	-5.6064135219	0.0489663498372	0.00898135543603	546.722239645	599.330772774	1448.34945191	302.296439492	-2.80163949316	-0.0481381356212
632.71515344	525.657578808	1534.37273225	376.0	-0.66587734101	0.334448912868	0.0613442613478	718.635982468	493.18966999	1524.1556919	312.33003944	-1.75506919225	-0.0301558280455
632.71515344	525.657578808	1534.37273225	376.0	7.42924450762	0.330171291079	0.0605596645412	630.406491502	621.38459375	1648.36503418	396.573948932	0.286858492128	0.00492884007092
632.71515344	525.657578808	1534.37273225	376.0	6.60995861055	0.388490412585	0.0712564953385	636.301543637	647.11125743	1635.79413478	352.381333714	1.11178832374	0.0191028921605
632.71515344	525.657578808	1534.37273225	376.0	14.3149559754	0.560185551957	0.102748633888	710.12718852	614.747312098	1754.01751337	429.143012749	2.32341284527	0.0399211829085
632.71515344	525.657578808	1534.37273225	376.0	-4.78134719218	-0.0154851302862	-0.00284026600995	556.771062216	470.116019417	1461.0090447	434.121963064	-4.04042267669	-0.0694230700462
632.71515344	525.657578808	1534.37273225	376.0	-12.6648350424	-0.169294409892	-0.0310517993198	501.843591288	446.304353348	1340.04695677	391.899012136	-5.40691426297	-0.0929023069238
632.71515344	525.657578808	1534.37273225	376.0	7.4492954074	0.350026556499	0.0642014960563	714.873605512	505.547170545	1648.67268972	428.251913667	-1.02961804745	-0.0176910317432
632.71515344	525.657578808	1534.37273225	376.0	1.80362229309	0.195408320858	0.035841584897	709.931310322	408.715879649	1562.04702091	443.399830935	-3.03923711553	-0.0522205689954
632.71515344	525.657578808	1534.37273225	376.0	-7.85985118091	-0.0641242832947	-0.0117616073541	524.241590299	507.025847981	1413.77331893	382.505880652	-4.08249987578	-0.0701460459757
632.71515344	525.657578808	1534.37273225	376.0	-10.6483486326	-0.106836823819	-0.0195958957849	541.117805276	406.039985504	1370.98737439	423.829583614	-5.41832579507	-0.0930983813586
632.71515344	525.657578808	1534.37273225	376.0	16.2611979408	0.703176585645	0.12897589612	790.487075972	561.936252074	1783.88011939	431.456791342	2.80189381566	0.0481425054237
632.71515344	525.657578808	1534.37273225	376.0	-13.6295359627	-0.165057334085	-0.030274639414	496.382113688	467.170468818	1325.2448489	361.692266399	-5.21682081416	-0.0896360964632
632.71515344	525.657578808	1534.37273225	376.0	-13.2099654303	-0.0411133169465	-0.00754096055512	531.202513069	514.557731006	1331.68262475	285.92238067	-4.31653672746	-0.0741672977227
632.71515344	525.657578808	1534.37273225	376.0	-4.79570165928	0.00266075576968	0.000488032973163	567.011812218	464.810473431	1460.78879367	428.966508019	-4.00214666771	-0.0687654066616
632.71515344	525.657578808	1534.37273225	376.0	0.620984206389	0.274567832877	0.0503609377985	726.086734725	460.292225262	1543.90094458	357.521984595	-2.30868875605	-0.0396681916846
632.71515344	525.657578808	1534.37273225	376.0	-13.2919919026	0.0341935911044	0.00627175185334	592.259547719	437.026264353	1330.42403292	301.13822085	-4.59588086296	-0.0789670251367
632.71515344	525.657578808	1534.37273225	376.0	-6.05276448975	-0.0384322782592	-0.00704920731093	502.442969408	637.18846946	1441.50076437	301.869325501	-2.7490687174	-0.0472348576873
632.71515344	525.657578808	1534.37273225	376.0	7.86361465349	0.312752262781	0.0573646850295	681.755501923	529.633774939	1655.02989126	443.640614397	-1.07994257334	-0.0185557143186
632.71515344	525.657578808	1534.37273225	376.0	-15.8474152091	-0.115766812128	-0.0212338246749	525.984658767	436.61850878	1291.21431451	328.611146966	-5.45203347039	-0.0936775510376
632.71515344	525.657578808	1534.37273225	376.0	18.7404513165	0.755830654685	0.138633649062	789.189445826	590.866802645	1821.92110715	441.864858677	3.75517406876	0.0645218912157
632.71515344	525.657578808	1534.37273225	376.0	-11.6216802503	-0.0879939227509	-0.0161397510548	527.387731036	464.798850887	1356.05283946	363.866257535	-4.78042400013	-0.0821378694181
632.71515344	525.657578808	1534.37273225	376.0	16.410856412	0.643993097205	0.118120524065	773.517218843	557.967166507	1786.17643816	454.692052812	2.2788280105	0.0391551204553
632.71515344	525.657578808	1534.37273225	376.0	-6.42123565351	-0.0977368340286	-0.0179267854051	481.68252776	642.747294122	1435.84704331	311.417221425	-2.97871145773	-0.0511806092394
632.71515344	525.657578808	1534.37273225	376.0	-9.135555226	0.140021038451	0.0256825088869	637.087456014	470.358535855	1394.19926392	286.753272051	-3.67091691494	-0.0630741737962
632.71515344	525.657578808	1534.37273225	376.0	-2.63617676536	0.0735183531441	0.0134846575833	582.077034963	527.239276595	1493.92395479	384.607643228	-3.1350739748	-0.0538672504261
632.71515344	525.657578808	1534.37273225	376.0	-4.2012192373	0.140667485277	0.0258010794712	604.295984665	551.212902583	1469.91036985	314.4014826	-2.76139766343	-0.047446695248
632.71515344	525.657578808	1534.37273225	376.0	8.20341688709	0.257342557727	0.0472014962816	646.280915871	552.188254376	1660.24372408	461.774553829	-1.23181285569	-0.0211651693418
632.71515344	525.657578808	1534.37273225	376.0	-6.57068982032	0.156505090758	0.0287059961038	657.867327559	443.002797021	1433.55385932	332.683734744	-3.56266054277	-0.061214098673
632.71515344	525.657578808	1534.37273225	376.0	17.7013388991	0.712581652028	0.130700963321	788.070506845	569.842354106	1805.97724956	448.064388607	3.04935415629	0.0523944013108
632.71515344	525.657578808	1534.37273225	376.0	6.01209601663	0.338290104556	0.0620488086127	644.174172823	601.459120111	1626.62069416	380.98740123	-0.0463284337054	-0.000796021197688
632.71515344	525.657578808	1534.37273225	376.0	-14.9237061791	-0.181291021807	-0.033252205027	509.797821683	412.761422191	1305.387454	382.828210121	-5.98025718015	-0.102753559796
632.71515344	525.657578808	1534.37273225	376.0	-12.7814943288	0.105279306647	0.0193102176535	638.073857972	414.622390023	1338.25696849	285.560720497	-4.41066903025	-0.0757846912415
632.71515344	525.657578808	1534.37273225	376.0	-18.104584616	-0.126662866544	-0.0232323673045	531.923112872	409.501990394	1256.58092261	315.155819347	-5.93936748617	-0.102050987735
632.71515344	525.657578808	1534.37273225	376.0	-2.87128101813	0.0590368563859	0.01082847696	567.11700957	556.25148769	1490.31657924	366.94808198	-3.009198449	-0.0517044407044
632.71515344	525.657578808	1534.37273225	376.0	-7.54465775128	0.020451105987	0.00375111995359	601.147418178	397.943087489	1418.60956097	419.519055304	-4.61802658595	-0.0793475358411
632.71515344	525.657578808	1534.37273225	376.0	-0.689976140695	0.149056507793	0.027339784995	602.436270411	560.877515491	1523.78592649	360.472140584	-2.35849077965	-0.0405238965576
632.71515344	525.657578808	1534.37273225	376.0	-0.135523145736	0.0257956997665	0.00473141961968	517.769694498	651.574802228	1532.29330205	362.948805327	-1.72892052054	-0.0297065381536
632.71515344	525.657578808	1534.37273225	376.0	-3.02167798698	-0.00066782289544	-0.000122491360132	561.011902083	477.47238765	1488.00892916	449.524639426	-3.828809554	-0.0657871057387
632.71515344	525.657578808	1534.37273225	376.0	-4.94470408382	-0.000161019827438	-2.95340842696e-05	547.501128113	523.941730016	1458.5025411	387.059682966	-3.54712987239	-0.0609472486665
632.71515344	525.657578808	1534.37273225	376.0	2.94436803801	0.164255403127	0.0301275500966	615.134694825	548.468625619	1579.55031256	415.946992115	-2.20346130417	-0.0378601598654
632.71515344	525.657578808	1534.37273225	376.0	-3.43727519105	0.170691336382	0.0313080220803	657.461023249	467.940243344	1481.63211898	356.230852391	-3.16119536242	-0.0543160715193
632.71515344	525.657578808	1534.37273225	376.0	-3.61147525419	0.217724173	0.0399347345928	717.345370885	432.850894887	1478.95924072	328.762974944	-3.09217126516	-0.0531300904666
632.71515344	525.657578808	1534.37273225	376.0	0.27885150959	0.184503804523	0.0338414901913	600.580230795	586.563047337	1538.65135377	351.508075642	-1.72035625589	-0.02955938584
632.71515344	525.657578808	1534.37273225	376.0	3.38454749901	0.20846657697	0.0382367162453	588.629503648	624.555773264	1586.30430618	373.11902927	-0.777070688407	-0.0133517300414
632.71515344	525.657578808	1534.37273225	376.0	11.3241021733	0.57790439867	0.105998605772	780.809235281	521.7695949	1708.12666817	405.547837985	1.13560678748	0.0195121441148
632.71515344	525.657578808	1534.37273225	376.0	1.93114142485	-0.0412671713656	-0.00756918036787	515.417295812	586.729785031	1564.00363969	461.856558848	-2.86583544431	-0.049241158837
632.71515344	525.657578808	1534.37273225	376.0	6.56644760344	0.163062700357	0.0299087858322	560.817564089	652.33573444	1635.12651375	421.973215223	-0.431637128364	-0.00741644550454
632.71515344	525.657578808	1534.37273225	376.0	0.206863688823	0.244416621437	0.0448306348931	748.095939534	431.958737079	1537.54679228	357.492115669	-2.55466290397	-0.0438945516145
632.71515344	525.657578808	1534.37273225	376.0	7.63594616575	0.441280772796	0.080939246661	780.674774317	472.620070376	1651.53660806	398.241763371	-0.465135502245	-0.00799201893892
632.71515344	525.657578808	1534.37273225	376.0	2.95018325303	0.150132736885	0.0275371857823	557.144902176	651.453314694	1579.63953963	371.041322764	-0.736534115408	-0.0126552253506
632.71515344	525.657578808	1534.37273225	376.0	1.32529136599	0.132972398382	0.0243896548756	642.949426938	444.54808776	1554.70764159	467.210126893	-3.24003694591	-0.0556707379022
632.71515344	525.657578808	1534.37273225	376.0	1.62982687781	-0.0487661075511	-0.00894462721041	501.579434395	631.079422898	1559.38035144	426.72149415	-2.42138790755	-0.0416046032225
632.71515344	525.657578808	1534.37273225	376.0	10.2380227951	0.72015935733	0.132090857911	749.060394943	640.95268527	1691.46216234	301.449082124	3.77056859822	0.0647864020314
632.71515344	525.657578808	1534.37273225	376.0	-14.5886781116	-0.139466056712	-0.0255807147308	520.82138986	425.701683699	1310.52803331	364.004959749	-5.59601364357	-0.0961514371748
632.71515344	525.657578808	1534.37273225	376.0	3.14234370677	0.502637807294	0.092193288205	760.158400348	515.952292433	1582.58799724	306.477304456	-0.00333877416234	-5.73672536485e-05
632.71515344	525.657578808	1534.37273225	376.0	-2.63002552755	-0.0218680870764	-0.00401102110719	541.960251189	508.268252949	1494.0183377	443.789833564	-3.64080949442	-0.0625568641654
632.71515344	525.657578808	1534.37273225	376.0	-6.7902712207	0.108547619465	0.0199096880896	634.433734942	432.22341533	1430.18466219	363.52751192	-3.84496581005	-0.06606470464
632.71515344	525.657578808	1534.37273225	376.0	7.07774069439	0.606140273119	0.111177599618	718.21833982	626.645215207	1642.97165552	298.108100495	2.42547935175	0.041674902951
632.71515344	525.657578808	1534.37273225	376.0	-7.96238264094	-0.172058317554	-0.0315587523027	492.269451706	471.062708631	1412.20010417	448.867943831	-4.90501744915	-0.084278650329
632.71515344	525.657578808	1534.37273225	376.0	-21.8291735614	-0.242296648011	-0.0444417916381	487.755777631	412.375293994	1199.43184545	299.300773821	-6.76981125813	-0.116319781067
632.71515344	525.657578808	1534.37273225	376.0	-6.03720022964	-0.151444047548	-0.0277777049795	483.236449162	532.686928768	1441.73957813	425.816200203	-4.07512774547	-0.07001937707
632.71515344	525.657578808	1534.37273225	376.0	-1.25642503387	0.304285606504	0.0558117400044	658.436695927	558.510629328	1515.09448913	298.147163873	-1.36634448426	-0.0234767093515
632.71515344	525.657578808	1534.37273225	376.0	-2.4082328256	0.107997850264	0.0198088500117	619.0633901	470.83672843	1497.42146444	407.521345913	-3.35403008556	-0.0576293829135
632.71515344	525.657578808	1534.37273225	376.0	-1.1129539808	-0.111263075831	-0.0204077541876	482.423419935	618.938571663	1517.29586984	415.933878245	-2.95289466989	-0.0507370218194
632.71515344	525.657578808	1534.37273225	376.0	9.91003835465	0.648081550728	0.118870423831	739.750366685	613.875604516	1686.42965852	332.803687316	2.75002514756	0.0472512911951
632.71515344	525.657578808	1534.37273225	376.0	3.69647605424	0.102470519035	0.0187950328383	582.729651444	564.396253652	1591.09045288	443.964547782	-2.37947512322	-0.0408844522891
632.71515344	525.657578808	1534.37273225	376.0	-5.03871086373	-0.0422682806732	-0.00775280276471	531.441034708	514.440227176	1457.0601267	411.178864814	-3.78459983444	-0.0650274885643
632.71515344	525.657578808	1534.37273225	376.0	10.9512755374	0.392516504108	0.0719949567329	658.387363801	607.801584732	1702.40611793	436.217169395	0.724554180737	0.0124493845487
632.71515344	525.657578808	1534.37273225	376.0	0.708623902709	0.321882444396	0.0590393331613	650.202752205	581.314047131	1545.24566418	313.728864849	-0.80078090199	-0.0137591220273
632.71515344	525.657578808	1534.37273225	376.0	1.48967903389	0.216111584901	0.0396389554111	747.27367972	414.27577342	1557.22996114	395.680508002	-2.75154355417	-0.0472773806559
632.71515344	525.657578808	1534.37273225	376.0	6.51871783528	0.436840012316	0.0801247271305	722.226350016	534.540445846	1634.3941612	377.627365343	-0.122945201361	-0.00211246050448
632.71515344	525.657578808	1534.37273225	376.0	-15.9378217214	-0.183485236876	-0.0336546656045	494.445878271	452.407130212	1289.82714164	342.974133157	-5.60480809964	-0.0963025446674
632.71515344	525.657578808	1534.37273225	376.0	-17.4526989487	-0.0798552890592	-0.0146469715809	550.68757991	410.186545717	1266.58327854	305.709152911	-5.65315710391	-0.0971332835724
632.71515344	525.657578808	1534.37273225	376.0	1.27762198231	0.314142776827	0.0576197316264	690.945179196	518.973358516	1553.97621557	344.057677854	-1.53050187867	-0.0262972831386
632.71515344	525.657578808	1534.37273225	376.0	-6.96398000854	0.126586771615	0.0232184100541	640.065356039	444.351172158	1427.51932192	343.10279372	-3.69760242598	-0.0635326877317
632.71515344	525.657578808	1534.37273225	376.0	-2.29454512982	0.0430096830674	0.00788878999768	559.973434072	554.054181312	1499.16585745	385.138242063	-3.04132566297	-0.0522564546903
632.71515344	525.657578808	1534.37273225	376.0	0.968743528958	0.357450259982	0.0655631437971	668.414876168	571.388498089	1549.2368688	309.433494544	-0.658018768167	-0.0113061644015
632.71515344	525.657578808	1534.37273225	376.0	14.3479670134	0.77614862082	0.142360348646	767.513800829	643.190643012	1754.52402573	343.819581892	4.54174520284	0.0780368591554
632.71515344	525.657578808	1534.37273225	376.0	2.76411534587	0.238049792245	0.0436628379026	789.079753228	404.531213756	1576.7845644	383.173597418	-2.2818647906	-0.0392072988076
632.71515344	525.657578808	1534.37273225	376.0	3.98104208863	0.259957670398	0.0476811574464	677.640289623	509.766996814	1595.45675651	408.049470078	-1.86804574894	-0.0320970059955
632.71515344	525.657578808	1534.37273225	376.0	3.78369422672	0.298765621139	0.0547992702015	757.749016993	446.042828479	1592.42870473	388.636859262	-1.86284461919	-0.032007639505
632.71515344	525.657578808	1534.37273225	376.0	-2.60132381971	0.0388281978149	0.00712182645174	573.66302768	497.101292135	1494.45872888	423.694409065	-3.47900844785	-0.0597767774545
632.71515344	525.657578808	1534.37273225	376.0	2.9867741867	0.263803645036	0.0483865819948	669.927838579	521.990132489	1580.20098094	388.283009874	-1.77761995692	-0.0305432982289
632.71515344	525.657578808	1534.37273225	376.0	-8.28134902127	0.00105312418299	0.000193162909572	572.963671045	446.755825546	1407.305971	387.586474412	-4.33920103997	-0.0745567188998
632.71515344	525.657578808	1534.37273225	376.0	-9.93743346726	0.0417013937014	0.00764882496357	585.670822784	465.444859618	1381.89546284	330.779780438	-4.11998979701	-0.0707902026978
632.71515344	525.657578808	1534.37273225	376.0	3.20870499006	0.448248831001	0.082217320433	740.306398167	517.543737296	1583.60622667	325.756091211	-0.392948380924	-0.00675169039388
632.71515344	525.657578808	1534.37273225	376.0	7.39598693549	0.595516137893	0.109228932115	790.435522194	517.506205501	1647.85473907	339.913011372	1.01166657167	0.0173825871421
632.71515344	525.657578808	1534.37273225	376.0	-6.33672559508	-0.0479830766066	-0.00880100451332	522.198434699	541.095794746	1437.1437426	373.849513155	-3.6573527633	-0.0628411127715
632.71515344	525.657578808	1534.37273225	376.0	-6.59219172069	0.104482515109	0.0191640710031	620.955016434	460.562392515	1433.22394003	351.706531078	-3.6710678255	-0.0630767667612
632.71515344	525.657578808	1534.37273225	376.0	7.57822343301	0.631272420707	0.115787311208	762.602857669	567.657312771	1650.65092619	320.390755753	1.80309173114	0.0309809575797
632.71515344	525.657578808	1534.37273225	376.0	6.8634422844	0.266153075158	0.0488175119511	615.435459362	609.644422534	1639.68351915	414.603637257	-0.411124708981	-0.0070639984361
632.71515344	525.657578808	1534.37273225	376.0	2.97909300249	0.191658377021	0.0351537742152	707.317865886	405.038156505	1580.08312295	467.727100555	-3.04251754512	-0.052276933765
632.71515344	525.657578808	1534.37273225	376.0	-8.45123160941	0.0314068023888	0.00576060205224	593.067604069	432.655992681	1404.69933889	378.975742144	-4.31503975937	-0.0741415766214
632.71515344	525.657578808	1534.37273225	376.0	7.14213090679	0.70053282552	0.12849098047	770.5251831	589.699700066	1643.95964138	283.734758217	2.57725209774	0.0442826820918
632.71515344	525.657578808	1534.37273225	376.0	13.8161197649	0.484708087601	0.0889046382247	694.39115133	598.319121138	1746.36350657	453.653234106	1.43834404419	0.0247138151923
632.71515344	525.657578808	1534.37273225	376.0	6.87718367839	0.641141581453	0.117597502101	747.333098083	595.919331173	1639.89436336	296.6419341	2.20396759837	0.0378688590786
632.71515344	525.657578808	1534.37273225	376.0	-8.58038266088	-0.151569688189	-0.0278007498512	479.120691896	551.18047492	1402.71768038	372.416513561	-4.03650031973	-0.0693556755967
632.71515344	525.657578808	1534.37273225	376.0	-14.0943018451	-0.133973992269	-0.0245733661534	526.520746042	416.382384913	1318.11360794	375.210476981	-5.63851244338	-0.0968816571028
632.71515344	525.657578808	1534.37273225	376.0	8.37578070266	0.395172220313	0.0724820653545	664.781200565	598.635462717	1662.88842746	399.47176418	0.473561549891	0.00813679638987
632.71515344	525.657578808	1534.37273225	376.0	-13.6420602272	-0.133764915363	-0.0245350174913	493.041646157	518.53407081	1325.05268001	313.476963038	-4.6042977209	-0.0791116446889
632.71515344	525.657578808	1534.37273225	376.0	12.4951596018	0.643301311486	0.11799363747	790.2225479	536.167641615	1726.09505403	399.704864514	1.84132975277	0.0316379682606
632.71515344	525.657578808	1534.37273225	376.0	-5.83300491658	0.0895040667906	0.016416740057	593.523655272	515.817774264	1444.87269534	335.531265801	-3.34656239171	-0.0575010720224
632.71515344	525.657578808	1534.37273225	376.0	2.07735827816	0.154221059414	0.0282870615213	640.622040397	485.816151661	1566.24715122	439.80895916	-2.83601513069	-0.0487287823143
632.71515344	525.657578808	1534.37273225	376.0	-8.66861395547	-0.0946900984123	-0.0173679564219	494.597372213	581.357414942	1401.36388345	325.409096295	-3.63846315314	-0.062516549023
632.71515344	525.657578808	1534.37273225	376.0	-12.6241835202	-0.227311360802	-0.04169320631	493.73491866	410.129798211	1340.67070264	436.805985773	-6.14696004786	-0.105617870238
632.71515344	525.657578808	1534.37273225	376.0	6.85873851786	0.423983646628	0.0777666263075	691.612804662	571.04760191	1639.61134584	376.95093927	0.222078001668	0.00381577322453
632.71515344	525.657578808	1534.37273225	376.0	1.23226423731	0.330849054907	0.0606839792566	772.918032158	447.163075226	1553.28025869	333.19915131	-1.68645519776	-0.0289768934323
632.71515344	525.657578808	1534.37273225	376.0	-7.22123351925	-0.139810591677	-0.0256439089649	479.470588065	571.466659928	1423.5720942	372.634846203	-3.74396309397	-0.0643292627829
632.71515344	525.657578808	1534.37273225	376.0	-2.21333427531	0.0686097733043	0.012584331127	547.41860112	613.68953886	1500.41193465	339.303794674	-2.23371469449	-0.0383799775685
632.71515344	525.657578808	1534.37273225	376.0	4.10416415594	0.428883194112	0.0786652960587	683.272897588	586.217595393	1597.34590794	327.855414962	0.287620024804	0.00494192482481
632.71515344	525.657578808	1534.37273225	376.0	5.29592289749	0.158660126823	0.0291012705104	608.547434375	555.688607392	1615.63192911	451.39588734	-2.04241744262	-0.0350930832066
632.71515344	525.657578808	1534.37273225	376.0	-5.47486631083	-0.0171587879389	-0.00314724650384	532.927544601	551.815006816	1450.36787645	365.625325031	-3.42810492105	-0.0589021464098
632.71515344	525.657578808	1534.37273225	376.0	-1.34318977009	0.207235477028	0.0380109092128	720.75106858	417.283142641	1513.76319467	375.728983452	-3.0494626061	-0.0523962647097
632.71515344	525.657578808	1534.37273225	376.0	-6.710337927	-0.0557557920671	-0.0102266676572	548.144386004	443.730768669	1431.41113685	439.535982181	-4.5680486829	-0.0784888089846
632.71515344	525.657578808	1534.37273225	376.0	7.29093393144	0.597988859473	0.109682476059	767.647169007	545.63001412	1646.24283442	332.96565129	1.27549759995	0.0219157663222
632.71515344	525.657578808	1534.37273225	376.0	-2.57695758191	-0.0371219039957	-0.00680885986716	525.873640299	545.140570747	1494.83259779	423.818386743	-3.38933289298	-0.0582359603604
632.71515344	525.657578808	1534.37273225	376.0	-1.31668403744	0.136354411454	0.0250099800906	648.386457644	435.527587507	1514.16989141	430.255846257	-3.40608878096	-0.0585238622159
632.71515344	525.657578808	1534.37273225	376.0	-6.45066780083	0.19014708739	0.0348765750898	708.125127077	406.216722782	1435.39544446	321.053594605	-3.53931918519	-0.060813044419
632.71515344	525.657578808	1534.37273225	376.0	-0.688526605856	0.148586698617	0.0272536130992	652.961355057	442.768775386	1523.80816775	428.078037311	-3.26744438322	-0.0561416560691
632.71515344	525.657578808	1534.37273225	376.0	-2.52715377511	-0.0213525755919	-0.00391646654291	550.749062557	479.610839305	1495.59677382	465.236871958	-3.88342179774	-0.0667254604423
632.71515344	525.657578808	1534.37273225	376.0	-11.5762054339	-0.163265372201	-0.0299459596847	481.89566928	519.937664421	1356.75059264	354.917258941	-4.54872336713	-0.0781567588854
632.71515344	525.657578808	1534.37273225	376.0	-8.46933354652	0.164653783735	0.0302006206411	661.401121122	445.80519768	1404.42158771	297.215268905	-3.65861018184	-0.062862717901
632.71515344	525.657578808	1534.37273225	376.0	4.8352396267	0.241361104317	0.0442701952158	752.059553576	426.802071238	1608.56333062	429.701705804	-2.33745945497	-0.0401625335905
632.71515344	525.657578808	1534.37273225	376.0	4.17649518057	0.354376405545	0.064999340709	623.75995057	649.508054154	1598.45573546	325.187730738	0.74222337388	0.0127529789326
632.71515344	525.657578808	1534.37273225	376.0	13.1870613945	0.762501762401	0.139857256493	775.185868206	619.371095412	1736.71140647	342.154442851	3.95378778733	0.0679344980641
632.71515344	525.657578808	1534.37273225	376.0	7.89237220769	0.36320400062	0.0666184887418	787.546478067	447.086873561	1655.47113933	420.837787702	-0.992926901811	-0.0170605996875
632.71515344	525.657578808	1534.37273225	376.0	4.26811795915	0.248615619708	0.0456008106581	707.06107333	465.314618119	1599.86157039	427.485878944	-2.3226092062	-0.0399073746769
632.71515344	525.657578808	1534.37273225	376.0	7.02867857046	0.442139288728	0.0810967147338	686.098177708	589.245769713	1642.21885967	366.87491225	0.619381175982	0.0106422882471
632.71515344	525.657578808	1534.37273225	376.0	15.2100902993	0.684305757992	0.125514629125	783.424681187	563.291422954	1767.75221035	421.036106209	2.6164145663	0.0449555767405
632.71515344	525.657578808	1534.37273225	376.0	-3.47716778968	0.259110241894	0.047525723018	659.748857358	532.688256907	1481.02001783	288.582903563	-2.14445586997	-0.0368463207899
632.71515344	525.657578808	1534.37273225	376.0	-0.477899052218	0.172845941633	0.0317032174676	631.592790766	526.765615794	1527.0399795	368.681572943	-2.56830057384	-0.0441288758392
632.71515344	525.657578808	1534.37273225	376.0	-0.0191526755698	0.164256036868	0.0301276663368	672.679294654	420.405495231	1534.07885882	440.994068931	-3.29944180584	-0.0566914399628
632.71515344	525.657578808	1534.37273225	376.0	-20.4970103611	-0.234384808838	-0.0429906105718	475.572940022	453.295077425	1219.87219434	291.004176894	-6.15674905703	-0.105786066272
632.71515344	525.657578808	1534.37273225	376.0	4.77676232156	0.378776710169	0.0694748184463	760.139490845	469.788351863	1607.66607079	377.738228085	-1.15378634653	-0.0198245076723
632.71515344	525.657578808	1534.37273225	376.0	2.52140024969	0.186737323042	0.0342511597655	678.81705816	440.810710806	1573.06041015	453.432641184	-2.94114614084	-0.0505351570591
632.71515344	525.657578808	1534.37273225	376.0	5.77426791248	0.188308139513	0.03453927724	634.764553032	530.711009074	1622.97152458	457.495962478	-2.10369776856	-0.0361460097692
632.71515344	525.657578808	1534.37273225	376.0	-2.77961406016	0.244501758521	0.0448462506458	744.36032393	434.178547573	1491.72309205	313.184220543	-2.76737742571	-0.0475494403044
632.71515344	525.657578808	1534.37273225	376.0	-11.2435628338	-0.063325797575	-0.0116151499587	523.662712119	509.535680522	1361.85456999	328.65617735	-4.27144193481	-0.0733924731067
632.71515344	525.657578808	1534.37273225	376.0	-1.86271684533	-0.0422458367789	-0.00774868612965	497.983429666	647.445934412	1505.79171289	360.362348815	-2.30987158821	-0.0396885152613
632.71515344	525.657578808	1534.37273225	376.0	2.92994852876	0.352303960364	0.0646192150338	747.386526011	471.500057086	1579.32906354	360.442480445	-1.48653620312	-0.0255418591601
632.71515344	525.657578808	1534.37273225	376.0	-18.420556706	-0.175496370553	-0.032189356301	515.95088106	402.518674882	1251.73273302	333.263177081	-6.28843783048	-0.108048759974
632.71515344	525.657578808	1534.37273225	376.0	-7.04019263256	0.110506600022	0.020269002205	631.627618604	442.280304657	1426.3499362	352.442012935	-3.78550015948	-0.0650429580667
632.71515344	525.657578808	1534.37273225	376.0	-15.9183706008	-0.0814689524869	-0.0149429479983	528.450791253	468.107603638	1290.12559433	293.567199441	-5.02928393255	-0.0864138132741
632.71515344	525.657578808	1534.37273225	376.0	12.1058372176	0.591031789359	0.108406417711	752.766079511	563.184077906	1720.12139753	404.171240108	1.71305890342	0.0294340017769
632.71515344	525.657578808	1534.37273225	376.0	-4.08625830495	0.0914342353342	0.0167707695037	619.113641037	446.431999876	1471.67429905	406.128658135	-3.68202118758	-0.0632649688588
632.71515344	525.657578808	1534.37273225	376.0	12.7917267808	0.678814317022	0.124507394905	752.622797102	609.709141952	1730.64549996	368.313560902	3.10897906122	0.0534188842133
632.71515344	525.657578808	1534.37273225	376.0	-7.71703653816	-0.107933343261	-0.0197970182063	519.971834747	462.185165314	1415.96462787	433.807627808	-4.68773640589	-0.0805452990702
632.71515344	525.657578808	1534.37273225	376.0	-6.38341305257	-0.152947225148	-0.0280534162047	478.517664012	551.807937774	1436.42738298	406.101781196	-3.91396982057	-0.0672503405597
632.71515344	525.657578808	1534.37273225	376.0	2.1836721017	0.4078244038	0.0748027152972	656.320250783	619.482488234	1567.87840154	292.075662521	0.477279450646	0.00820067784615
632.71515344	525.657578808	1534.37273225	376.0	-0.868299198302	-0.0809405793641	-0.0148460343661	491.578752328	628.874399389	1521.04978611	400.596634398	-2.74369590736	-0.0471425413636
632.71515344	525.657578808	1534.37273225	376.0	-13.6377508903	-0.205040375967	-0.0376082861275	483.690077484	461.272264331	1325.11880129	380.15645948	-5.46106633144	-0.0938327548358
632.71515344	525.657578808	1534.37273225	376.0	10.2379319352	0.295783409454	0.0542522761288	613.42196356	631.77698117	1691.46076821	446.261823477	0.345903629802	0.0059433613368
632.71515344	525.657578808	1534.37273225	376.0	9.13933118395	0.334629660918	0.0613774139615	661.994044454	569.614699712	1674.60413784	442.995393677	-0.368762753983	-0.00633612979352
632.71515344	525.657578808	1534.37273225	376.0	-16.8145560705	-0.0530339142811	-0.00972742374928	566.711299018	398.995433882	1276.37476885	310.668035954	-5.57441758011	-0.0957803707922
632.71515344	525.657578808	1534.37273225	376.0	15.8340057138	0.651989328874	0.119587184313	722.598568784	649.312573339	1777.32539834	405.414256218	3.73143856645	0.0641140647156
632.71515344	525.657578808	1534.37273225	376.0	8.11669674045	0.346466449772	0.0635485050939	788.642250089	442.048963859	1658.91311379	428.221899844	-1.0913340177	-0.0187514436032
632.71515344	525.657578808	1534.37273225	376.0	-3.02520447171	0.106797377557	0.0195886605937	638.746394955	415.861872552	1487.95481974	433.346552232	-3.78231326908	-0.0649882004996
632.71515344	525.657578808	1534.37273225	376.0	-4.08166279719	0.220142690205	0.040378336428	742.355867441	421.688017798	1471.74481127	307.700926026	-3.07216606647	-0.0527863585304
632.71515344	525.657578808	1534.37273225	376.0	0.449552863762	0.0540043638193	0.00990542256406	564.946919088	555.315595232	1541.27054881	421.008034486	-2.85409109824	-0.0490393659491
632.71515344	525.657578808	1534.37273225	376.0	4.90042599164	0.0962184594405	0.0176482867646	563.259824669	599.489374604	1609.56353243	446.814333155	-1.87766242883	-0.0322622410452
632.71515344	525.657578808	1534.37273225	376.0	-11.7153257123	-0.11396327537	-0.0209030218947	502.003108933	514.147780714	1354.61596902	338.465079377	-4.43919373773	-0.0762748064901
632.71515344	525.657578808	1534.37273225	376.0	-10.5519024909	-0.189331916505	-0.0347270573193	507.697769796	408.960430134	1372.46721769	455.809017764	-5.84979476629	-0.100511937565
632.71515344	525.657578808	1534.37273225	376.0	0.0116093854309	-0.0735177826932	-0.0134845529518	494.92548327	625.973761615	1534.55086349	413.651618607	-2.70260862882	-0.0464365743783
632.71515344	525.657578808	1534.37273225	376.0	7.96757355807	0.25958550138	0.0476128946039	651.703757911	545.198828002	1656.62500834	459.722422432	-1.31039131974	-0.0225153147722
632.71515344	525.657578808	1534.37273225	376.0	2.84697732544	0.387947931463	0.0711569940321	662.688589868	597.453641132	1578.05597602	317.913745023	0.0565095895496	0.0009709551469
632.71515344	525.657578808	1534.37273225	376.0	0.0622914997752	0.165380601649	0.0303339328043	597.715326215	579.801755343	1535.32851603	357.811434477	-1.95798509016	-0.033642355501
632.71515344	525.657578808	1534.37273225	376.0	8.69155371263	0.739630024087	0.135662146751	773.522170269	606.899577897	1667.73356242	287.311814258	3.24871156354	0.0558197863151
632.71515344	525.657578808	1534.37273225	376.0	0.669009296578	0.018649994421	0.00342076199944	544.842783603	570.454577328	1544.63782847	429.34046754	-2.854039489	-0.0490384791924
632.71515344	525.657578808	1534.37273225	376.0	11.7668163592	0.397541786305	0.0729166886106	680.110901699	574.252793285	1714.91955392	460.555858933	0.305757740306	0.00525356942107
632.71515344	525.657578808	1534.37273225	376.0	0.892386537532	0.396513893984	0.0727281537022	714.064715709	526.453913229	1548.06526795	307.546639009	-0.87978830117	-0.0151166374771
632.71515344	525.657578808	1534.37273225	376.0	6.74023637978	0.124760625427	0.0228834602764	570.440669478	604.412774491	1637.79308135	462.939637378	-1.5219164222	-0.0261497667045
632.71515344	525.657578808	1534.37273225	376.0	3.05710897379	0.197127048377	0.0361568320573	617.071982598	565.619062131	1581.28017874	398.589134008	-1.75406915938	-0.0301386453501
632.71515344	525.657578808	1534.37273225	376.0	4.31041435004	0.327950006634	0.0601522389277	765.746125914	450.311706802	1600.51055468	384.452721966	-1.56670670939	-0.0269193592679
632.71515344	525.657578808	1534.37273225	376.0	-5.15192414643	0.051885816874	0.00951684095267	536.770734036	624.262512221	1455.32301296	294.289766702	-2.38625467034	-0.0410009393529
632.71515344	525.657578808	1534.37273225	376.0	3.82599528909	0.416998769431	0.0764854676139	710.121482323	541.129520367	1593.0777607	341.82675801	-0.373843758535	-0.00642343227723
632.71515344	525.657578808	1534.37273225	376.0	0.856996924331	0.0589423310917	0.0108111392318	567.958890059	552.797671628	1547.52225937	426.765697684	-2.8350223247	-0.0487117237921
632.71515344	525.657578808	1534.37273225	376.0	9.53164015358	0.34536610171	0.0633466804311	630.135786826	631.29028884	1680.6236197	419.197544034	0.678574680401	0.0116593587698
632.71515344	525.657578808	1534.37273225	376.0	8.40782459602	0.406358820974	0.0745338996651	730.220811954	512.291708747	1663.38010022	420.867579523	-0.45793488123	-0.00786829692835
632.71515344	525.657578808	1534.37273225	376.0	12.5141072556	0.404781491278	0.0742445875418	675.756257138	584.933388507	1726.38578166	465.696136017	0.546367148343	0.00938775168975
632.71515344	525.657578808	1534.37273225	376.0	2.13863397203	0.243062220251	0.0445822120784	616.47158352	593.879962636	1567.18734876	356.835802601	-1.08790918421	-0.0186925976668
632.71515344	525.657578808	1534.37273225	376.0	12.9255957046	0.844114220609	0.154826526157	789.053940663	645.679548839	1732.69954822	297.966058717	5.02776414131	0.0863877000226
632.71515344	525.657578808	1534.37273225	376.0	9.20013370933	0.451736098049	0.0828569512196	752.789670498	504.099070443	1675.53707521	418.648334273	-0.135795491684	-0.00233325587086
632.71515344	525.657578808	1534.37273225	376.0	8.45292385535	0.300850431681	0.0551816639181	760.198502897	443.630852076	1664.07209096	460.242735989	-1.63269380675	-0.0280531581916
632.71515344	525.657578808	1534.37273225	376.0	-8.12832736617	-0.10668734007	-0.0195684776358	500.573033237	531.682672506	1409.65389355	377.398187811	-4.03637171987	-0.0693534659772
632.71515344	525.657578808	1534.37273225	376.0	-5.63800934302	0.0879908949118	0.0161391956918	589.015677309	528.168543518	1447.86465425	330.68043342	-3.26695937361	-0.0561333225705
632.71515344	525.657578808	1534.37273225	376.0	15.7416465446	0.781539313316	0.14334910369	771.437628941	639.273912852	1775.90826443	365.196722641	4.60380410099	0.0791031632472
632.71515344	525.657578808	1534.37273225	376.0	4.58266810792	0.056858452561	0.0104289164639	526.316897847	654.470666146	1604.6879421	423.900378112	-1.21432578223	-0.0208647041621
632.71515344	525.657578808	1534.37273225	376.0	-11.1432558752	-0.0290531174812	-0.00532889168768	558.41954772	448.624393097	1363.39365261	356.349711797	-4.6320633985	-0.0795887181872
632.71515344	525.657578808	1534.37273225	376.0	5.03513738516	0.214902403432	0.0394171686413	592.813318546	620.438237574	1611.63050732	398.378951197	-0.706274060609	-0.0121352931376
632.71515344	525.657578808	1534.37273225	376.0	10.2537219797	0.370587937541	0.0679728425424	773.07325914	456.523033742	1691.70304634	462.106753463	-0.940196773748	-0.0161545837414
632.71515344	525.657578808	1534.37273225	376.0	1.88273433972	0.309954892969	0.056851594455	645.724947457	582.443256103	1563.26089458	335.092691017	-0.786827755766	-0.0135193772468
632.71515344	525.657578808	1534.37273225	376.0	17.9887476426	0.68580338432	0.125789322142	738.336824069	640.39971377	1810.38717095	431.65063311	3.95768640209	0.068001484572
632.71515344	525.657578808	1534.37273225	376.0	-8.43547738851	0.0613413556855	0.011251165753	585.385903435	494.947630761	1404.94106736	324.607533167	-3.74771225116	-0.0643936812914
632.71515344	525.657578808	1534.37273225	376.0	10.8360181007	0.385454935401	0.0706997313649	787.686704535	451.656890089	1700.63763925	461.294044622	-0.719516890012	-0.0123628331617
632.71515344	525.657578808	1534.37273225	376.0	11.1475183146	0.474553746017	0.0870421397683	664.847989122	646.808212427	1705.41721359	393.761012041	2.02682756472	0.0348252158887
632.71515344	525.657578808	1534.37273225	376.0	8.11272307835	0.39624727835	0.0726792513481	655.86930927	614.841531446	1658.852143	388.141302288	0.718330012724	0.0123424400812
632.71515344	525.657578808	1534.37273225	376.0	-6.26074849272	0.149705327604	0.0274587908299	660.314275424	426.989875613	1438.30951454	351.005363504	-3.66554901126	-0.0629819417742
632.71515344	525.657578808	1534.37273225	376.0	16.5214559629	0.727913855303	0.133513179623	747.15335859	651.573337235	1787.87344751	389.146751688	4.42856442974	0.0760921723322
632.71515344	525.657578808	1534.37273225	376.0	3.45901509246	0.208732566923	0.0382855038377	763.000423369	396.247603809	1587.44691663	428.198889453	-2.70255911297	-0.0464357235905
632.71515344	525.657578808	1534.37273225	376.0	-1.62434222552	0.283467408289	0.0519932883876	687.820115476	508.366809399	1509.44926806	313.262343185	-2.04862173326	-0.0351996861384
632.71515344	525.657578808	1534.37273225	376.0	10.5007326256	0.515930357485	0.0946313935225	679.792455261	644.267607702	1695.49311034	371.433047378	2.26611859592	0.0389367456344
632.71515344	525.657578808	1534.37273225	376.0	-5.45515279581	0.194800976519	0.0357301864488	702.688511899	417.9271072	1450.67035525	330.054736147	-3.41075169102	-0.0586039809453
632.71515344	525.657578808	1534.37273225	376.0	1.27640838923	0.136700678113	0.0250734919503	647.599976814	436.975614176	1553.95759452	469.382003534	-3.28125319344	-0.0563789208494
632.71515344	525.657578808	1534.37273225	376.0	-8.57740355142	0.148834138898	0.0272989983306	666.634763562	411.760976453	1402.76339102	324.367651005	-3.91259170021	-0.0672266615157
632.71515344	525.657578808	1534.37273225	376.0	1.17720802922	0.223878048841	0.0410634719078	642.43415675	540.591951693	1552.43549125	369.409382807	-1.97341170794	-0.0339074176621
632.71515344	525.657578808	1534.37273225	376.0	-7.33090980812	-0.177435402597	-0.0325450114815	477.962492143	514.974907862	1421.88925113	428.951851122	-4.41711354521	-0.075895421739
632.71515344	525.657578808	1534.37273225	376.0	-12.1320321721	0.0209774953702	0.00384766973041	588.869383541	429.865220465	1348.22213873	329.487534726	-4.61873095835	-0.0793596384596
632.71515344	525.657578808	1534.37273225	376.0	-4.48883978758	0.071068160854	0.013035245938	579.830148125	530.454275391	1465.49719855	355.212775037	-3.23156836489	-0.0555252296372
632.71515344	525.657578808	1534.37273225	376.0	-5.62267238857	0.179240903684	0.0328761745568	658.027646081	480.354875118	1448.09998029	309.717459094	-3.21468821913	-0.0552351927685
632.71515344	525.657578808	1534.37273225	376.0	-1.53143424296	0.300097037022	0.0550434770766	673.588580053	534.3831575	1510.87482281	302.903085258	-1.68650880156	-0.0289778144598
632.71515344	525.657578808	1534.37273225	376.0	9.60246383818	0.386698004222	0.0709277337164	787.221326787	452.751577946	1681.710319	441.737414272	-0.760554616427	-0.0130679487359
632.71515344	525.657578808	1534.37273225	376.0	12.5282482593	0.773121743773	0.141805162101	769.851358953	635.967947156	1726.60275737	320.783451257	4.26922220361	0.0733543333953
632.71515344	525.657578808	1534.37273225	376.0	11.4349395612	0.734163311442	0.134659448173	769.720737154	611.702253878	1709.82732682	328.404335792	3.48951696478	0.0599573361646
632.71515344	525.657578808	1534.37273225	376.0	6.4350125526	0.307895627857	0.056473886254	759.57217458	447.196826796	1633.10981017	426.340808795	-1.656698482	-0.0284656096564
632.71515344	525.657578808	1534.37273225	376.0	12.7556917508	0.483075988528	0.088605280361	769.909950443	496.036410765	1730.09258828	464.146227073	0.20828087735	0.00357870923282
632.71515344	525.657578808	1534.37273225	376.0	8.03281236063	0.617877978368	0.113330516942	752.830891228	575.817190341	1657.62601474	328.977933173	1.83924714872	0.0316021846859
632.71515344	525.657578808	1534.37273225	376.0	1.44264779363	0.21368408134	0.0391937053082	742.587065161	413.003743898	1556.50832662	400.917517556	-2.79548791541	-0.0480324384092
632.71515344	525.657578808	1534.37273225	376.0	-5.56763491968	-0.120599326458	-0.0221201992769	492.805685681	541.927539939	1448.94446021	414.211234589	-3.85429189133	-0.0662249465864
632.71515344	525.657578808	1534.37273225	376.0	-13.0824364785	-0.167805884482	-0.0307787755836	475.992574234	537.064251494	1333.63939421	320.582568481	-4.50733799547	-0.0774456700252
632.71515344	525.657578808	1534.37273225	376.0	3.5742305819	0.361981938053	0.0663943393348	640.137351417	622.345389101	1589.21475168	326.732011165	0.299422162121	0.00514471068937
632.71515344	525.657578808	1534.37273225	376.0	6.93071955887	0.347000037803	0.0636463752391	620.302255859	652.241283887	1640.71580331	368.172263561	0.915913766222	0.0157373499351
632.71515344	525.657578808	1534.37273225	376.0	-10.5416252908	0.109187077659	0.0200269768267	627.194716612	449.772013784	1372.62490825	295.658177854	-3.99925427336	-0.0687157091642
632.71515344	525.657578808	1534.37273225	376.0	-6.76013453636	-0.154324508875	-0.0283060361107	490.817607786	498.411396476	1430.64707126	441.418066997	-4.47168774728	-0.0768331228056
632.71515344	525.657578808	1534.37273225	376.0	7.55952598838	0.114105136983	0.0209290419998	545.61103801	651.074205926	1650.3640377	453.678793765	-0.747441602465	-0.0128426392176
632.71515344	525.657578808	1534.37273225	376.0	3.86136863467	0.392446868788	0.0719821842971	769.751605653	466.723705541	1593.62051967	357.145208475	-1.08257983522	-0.0186010280966
632.71515344	525.657578808	1534.37273225	376.0	-17.9657424067	-0.216133314959	-0.039642941115	476.622481345	470.258078009	1258.71127961	311.830720259	-5.69578685503	-0.0978657535228
632.71515344	525.657578808	1534.37273225	376.0	6.29349041849	0.225736417513	0.041404331899	638.755697999	546.640149112	1630.93833314	445.542486024	-1.62348616101	-0.0278949512201
632.71515344	525.657578808	1534.37273225	376.0	-1.95799727459	-0.0196497277217	-0.00360413201058	528.706618253	566.386149329	1504.32975597	409.236988386	-3.13528426157	-0.0538708636008
632.71515344	525.657578808	1534.37273225	376.0	-18.1254473372	-0.147766527909	-0.0271031782665	509.135081779	447.789348764	1256.26081071	299.336380166	-5.65649781979	-0.0971906841888
632.71515344	525.657578808	1534.37273225	376.0	-6.05957752273	0.00667765957312	0.00122480916602	550.056239001	525.898551901	1441.39622705	365.441436148	-3.57276864393	-0.0613877773871
632.71515344	525.657578808	1534.37273225	376.0	18.82122981	0.644186843763	0.118156060852	734.849029782	619.997041623	1823.16055033	468.314478921	3.30074357514	0.056713807133
632.71515344	525.657578808	1534.37273225	376.0	8.19567440201	0.355626134503	0.0652285646558	685.860972794	545.047212479	1660.1249255	429.216740223	-0.557753642246	-0.00958339591488
632.71515344	525.657578808	1534.37273225	376.0	15.496932867	0.836069616644	0.153350993515	790.407063015	638.457158416	1772.15344449	343.289223063	5.02023097953	0.0862582642531
632.71515344	525.657578808	1534.37273225	376.0	1.86545470774	0.176561497003	0.0323847206536	652.747981455	491.045524673	1562.99576062	419.202254487	-2.71196727591	-0.0465973758747
632.71515344	525.657578808	1534.37273225	376.0	0.365122903084	0.242391741433	0.0444592335716	712.161901021	457.547644394	1539.97507851	370.265533097	-2.60391475748	-0.0447408033932
632.71515344	525.657578808	1534.37273225	376.0	3.90815650998	0.254359565425	0.0466543590288	647.573950949	549.463978679	1594.33842007	397.300490442	-1.49493150268	-0.0256861082935
632.71515344	525.657578808	1534.37273225	376.0	-3.31690508264	0.0954703826521	0.0175110753214	633.742754821	412.548691468	1483.4790451	437.187598816	-3.88129019127	-0.0666888349016
632.71515344	525.657578808	1534.37273225	376.0	9.40192852073	0.332275375052	0.0609455933697	665.433725932	562.942810984	1678.63335978	450.25682286	-0.46323031513	-0.00795928376511
632.71515344	525.657578808	1534.37273225	376.0	11.9344693276	0.605461016364	0.111053011072	739.078247305	591.444718443	1717.49197535	386.969009602	2.20235687649	0.0378411834448
632.71515344	525.657578808	1534.37273225	376.0	-0.216991454141	0.312493358757	0.0573171971307	687.700000066	521.95245343	1531.04327454	321.390821048	-1.61977595483	-0.027831201973
632.71515344	525.657578808	1534.37273225	376.0	-11.2062477565	0.108659837209	0.0199302709482	637.807714582	421.319214555	1362.42712236	303.300193227	-4.22442227899	-0.0725845752404
632.71515344	525.657578808	1534.37273225	376.0	-0.983879385222	0.0595434379058	0.0109213935997	593.670704449	467.796456469	1519.27635524	457.809194325	-3.53640096681	-0.0607629032098
632.71515344	525.657578808	1534.37273225	376.0	-4.65893641542	0.223921530826	0.0410714473268	654.738423498	520.905498073	1462.88728228	287.243360706	-2.59212659176	-0.0445382575903
632.71515344	525.657578808	1534.37273225	376.0	11.2424181343	0.72798232021	0.133525737383	755.125766524	634.725975021	1706.87333055	317.021589	3.80155282375	0.0653187770404
632.71515344	525.657578808	1534.37273225	376.0	9.46605183684	0.47196545124	0.0865673975127	743.073742493	523.857022361	1679.61725045	412.686485598	0.214345214774	0.00368290747034
632.71515344	525.657578808	1534.37273225	376.0	6.32543484586	0.492511039015	0.0903358472148	741.35132266	534.428759012	1631.42847972	355.648398047	0.295479463464	0.00507696672619
632.71515344	525.657578808	1534.37273225	376.0	0.772315092982	0.118967920423	0.0218209685296	596.345927195	550.58839838	1546.22292444	399.288598866	-2.58383383631	-0.0443957703833
632.71515344	525.657578808	1534.37273225	376.0	-11.5432171116	-0.188405830938	-0.0345571956967	486.87687208	469.874705249	1357.25675646	400.505179134	-5.17113062119	-0.0888510416013
632.71515344	525.657578808	1534.37273225	376.0	11.6188874101	0.511612160252	0.0938393544117	709.071863515	589.393645826	1712.64977246	414.184263118	1.41423653469	0.024299596816
632.71515344	525.657578808	1534.37273225	376.0	-6.82021036713	0.0407973879179	0.0074830131911	597.193799932	433.999811051	1429.72528409	398.531673109	-4.1682151753	-0.071618817445
632.71515344	525.657578808	1534.37273225	376.0	-10.962742292	-0.0832131267149	-0.0152628625669	549.188532645	410.759774999	1366.16340381	406.215096169	-5.25169242378	-0.0902352650135
632.71515344	525.657578808	1534.37273225	376.0	-3.58124430275	0.154749794092	0.0283840414695	626.530235849	521.648018999	1479.42309619	331.244841343	-2.92283362262	-0.0502205089796
632.71515344	525.657578808	1534.37273225	376.0	-2.51336112689	0.156308345207	0.0286699092456	672.673200142	409.979824806	1495.80840445	413.155379505	-3.52452577701	-0.060558862148
632.71515344	525.657578808	1534.37273225	376.0	1.28360110144	0.124644736924	0.0228622041313	570.017554903	606.018613899	1554.06795754	378.031788737	-1.7756094998	-0.0305087542921
632.71515344	525.657578808	1534.37273225	376.0	3.9109968983	0.184855208815	0.0339059443901	587.345538863	611.648058151	1594.38200221	395.3884052	-1.12471788119	-0.0193250495049
632.71515344	525.657578808	1534.37273225	376.0	7.94861282112	0.306823129624	0.056277169777	773.022193931	438.573449903	1656.33407997	444.738436133	-1.52150108534	-0.0261426303324
632.71515344	525.657578808	1534.37273225	376.0	5.5312668951	0.370259936201	0.0679126808879	720.713756432	508.093650868	1619.24298323	390.435575933	-0.937224502669	-0.0161035137916
632.71515344	525.657578808	1534.37273225	376.0	2.08979068436	0.244909102914	0.044920965318	588.264388803	649.451565778	1566.43791067	328.721956088	-0.177151619389	-0.00304384225754
632.71515344	525.657578808	1534.37273225	376.0	1.84508785787	0.216384768493	0.0396890624529	731.269037074	420.942739472	1562.68325722	410.471480679	-2.78189544159	-0.047798890749
632.71515344	525.657578808	1534.37273225	376.0	5.97304799799	0.445641480498	0.0817390829968	718.460707407	543.277916948	1626.02155201	364.282927658	0.00305500742958	5.24915365907e-05
632.71515344	525.657578808	1534.37273225	376.0	-3.6456484017	0.164402135036	0.0301544635063	658.025344663	455.721017038	1478.43489726	364.688535557	-3.26996852112	-0.0561850261362
632.71515344	525.657578808	1534.37273225	376.0	5.02648976445	0.0664937583722	0.0121962139347	556.291157969	591.960717683	1611.49782058	463.24594493	-2.17729616302	-0.0374105869935
632.71515344	525.657578808	1534.37273225	376.0	-3.62167622854	0.0780754725401	0.0143205195415	581.287197825	538.154210398	1478.80271975	359.361311523	-3.10778868162	-0.0533984309556
632.71515344	525.657578808	1534.37273225	376.0	15.3878166948	0.80977502014	0.14852806679	775.851783047	649.769230112	1770.4791957	344.858182542	4.99846041457	0.0858841995631
632.71515344	525.657578808	1534.37273225	376.0	-9.12173420763	-0.131534199475	-0.0241258619726	513.24288825	454.601991902	1394.41132986	426.566449705	-4.94840377331	-0.0850241198164
632.71515344	525.657578808	1534.37273225	376.0	-9.24523097821	-0.0758159797294	-0.0139060857904	533.847400151	460.616192096	1392.51642908	398.052836838	-4.62955784945	-0.0795456675163
632.71515344	525.657578808	1534.37273225	376.0	5.9943738433	0.342332342361	0.0627902315409	688.186970241	535.711009866	1626.34876997	402.450789861	-0.875345232295	-0.0150402960875
632.71515344	525.657578808	1534.37273225	376.0	-1.24382728769	0.0989831781339	0.0181553885058	576.10017421	575.749911755	1515.28778551	363.437699545	-2.52128257214	-0.0433210063941
632.71515344	525.657578808	1534.37273225	376.0	-6.152489579	0.0112727436229	0.00206763456032	546.588613027	547.437728606	1439.97060979	345.94426816	-3.41439728857	-0.0586666200785
632.71515344	525.657578808	1534.37273225	376.0	-6.13650171209	0.111739373473	0.020495116191	618.346577651	478.332147821	1440.21592326	343.537197791	-3.50593226447	-0.0602393859874
632.71515344	525.657578808	1534.37273225	376.0	4.81461141648	0.539601845942	0.0989731925792	753.00919598	539.140809789	1608.24681699	316.096811216	0.594064114563	0.0102072871918
632.71515344	525.657578808	1534.37273225	376.0	-13.2922579756	-0.113396008774	-0.0207989744633	524.015666671	444.921097345	1330.41995037	361.483186354	-5.19032096427	-0.089180772582
632.71515344	525.657578808	1534.37273225	376.0	3.78681288746	0.429132038903	0.0787109389037	747.932134645	500.388571875	1592.47655661	344.155850094	-0.656416690819	-0.0112786372993
632.71515344	525.657578808	1534.37273225	376.0	-1.57597172958	0.0985039394251	0.0180674870552	539.363092764	654.024134118	1510.19145176	316.804224879	-1.32731094114	-0.0228060299165
632.71515344	525.657578808	1534.37273225	376.0	9.46504802607	0.29884977565	0.0548147057318	640.780163705	583.991434392	1679.60184825	454.830250157	-0.429435728168	-0.0073786207589
632.71515344	525.657578808	1534.37273225	376.0	21.3908227432	0.802891474529	0.147265494228	774.097991989	648.531317226	1862.58768362	439.958374408	5.24876942659	0.090185041694
632.71515344	525.657578808	1534.37273225	376.0	12.0659574856	0.655876773457	0.120300215234	785.880647245	547.110188878	1719.50949379	386.518657668	2.03270332454	0.0349261739611
632.71515344	525.657578808	1534.37273225	376.0	-16.4092137451	-0.210531278987	-0.0386154216777	477.328926077	474.744157823	1282.59423097	330.521147068	-5.51089384761	-0.0946888977253
632.71515344	525.657578808	1534.37273225	376.0	-3.14822844708	0.100296609381	0.0183962966584	621.270989676	453.528943628	1486.06717341	411.267240104	-3.5426883934	-0.0608709345944
632.71515344	525.657578808	1534.37273225	376.0	-0.271258770636	0.0964201847975	0.0176852870135	613.041810241	468.860558471	1530.21061164	448.308242925	-3.32104530179	-0.0570626340514
632.71515344	525.657578808	1534.37273225	376.0	0.598715703827	0.21593833384	0.039607177887	693.5906293	458.028436656	1543.55926275	391.940196794	-2.78211834934	-0.047802720779
632.71515344	525.657578808	1534.37273225	376.0	-2.41514909711	0.219765464467	0.0403091460871	661.275340316	510.050609807	1497.31534306	325.989392935	-2.54309503136	-0.0436957909168
632.71515344	525.657578808	1534.37273225	376.0	-1.19791639904	-0.0290722017441	-0.00533239210273	534.134191891	525.208716062	1515.99222967	456.649321713	-3.46195951151	-0.0594838404039
632.71515344	525.657578808	1534.37273225	376.0	-9.79166030377	0.0831124181231	0.0152443907049	624.441315499	421.649162413	1384.13216651	338.0416886	-4.22561415908	-0.0726050542796
632.71515344	525.657578808	1534.37273225	376.0	-0.867144623098	0.22692518011	0.0416223734612	652.532682765	527.008166552	1521.0675016	341.526652284	-2.22578283551	-0.0382436913317
632.71515344	525.657578808	1534.37273225	376.0	-5.01019403339	0.0963868558222	0.0176791738485	581.601582254	561.606593694	1457.49768117	314.289505219	-2.95624446972	-0.0507945785175
632.71515344	525.657578808	1534.37273225	376.0	-4.17028167719	0.0614212918171	0.0112658275527	592.970092795	473.494105657	1470.38506733	403.920868883	-3.63458505704	-0.0624499150693
632.71515344	525.657578808	1534.37273225	376.0	6.55906120187	0.657165884644	0.120536662627	790.426011769	540.690914115	1635.01317882	303.896252936	1.61155230855	0.0276899022087
632.71515344	525.657578808	1534.37273225	376.0	-1.66900473758	-0.0886376377323	-0.0162578205672	492.3788112	610.321480203	1508.76397865	406.063687251	-2.98771532835	-0.05133531492
632.71515344	525.657578808	1534.37273225	376.0	-5.32838603219	0.00653195776033	0.00119808469559	549.981267093	526.041361278	1452.6154299	376.592801529	-3.52942697037	-0.0606430750923
[truncated: 1 more rows]
