# Supplementary material for: Optimization of nutritional strategies using a mechanistic computational model in prediabetes: Application to the J-DOIT1 study data
Source: PLoS One. 2023 Nov 30;18(11):e0287069. doi: 10.1371/journal.pone.0287069 (PMC10688723; doi:10.1371/journal.pone.0287069)
Supplement: S1 File — (ZIP) [file pone.0287069.s011.zip › improved_intervention_T1111010.csv]

baseline_carb	baseline_fat	baseline_kcal	baseline_protein	diet_change_percent	hba1c_change	hba1c_percent_change	random_carb_kcal	random_fat_kcal	random_total_kcal	random_protein_kcal	weight_change	weight_percent_change
834.077693303	603.913139493	1813.9908328	376.0	13.7139509831	2.87502343841	0.634103096253	1003.71934122	609.610200626	2062.76064644	449.431104601	2.15591169178	0.0301948416216
834.077693303	603.913139493	1813.9908328	376.0	19.1156421899	2.86479935116	0.631848114504	998.210087365	693.455444395	2160.74682975	469.081297991	2.99795873884	0.0419882176308
834.077693303	603.913139493	1813.9908328	376.0	-6.07443063681	0.343294748305	0.0757156480601	848.523030136	540.283200827	1703.8012179	314.994986936	-2.59882769328	-0.0363981469648
834.077693303	603.913139493	1813.9908328	376.0	-5.33795150126	-0.108294205159	-0.0238849151211	745.489722589	550.349728048	1717.1608819	421.321431268	-3.01513739938	-0.0422288151174
834.077693303	603.913139493	1813.9908328	376.0	-9.17162154583	0.0726921111026	0.0160326667628	794.651265069	485.396537709	1647.61845874	367.570655957	-3.90645834519	-0.0547123017534
834.077693303	603.913139493	1813.9908328	376.0	-9.62626674247	-0.0760569962786	-0.0167748117068	755.830555621	521.82145698	1639.37123655	361.719223946	-3.74088215607	-0.052393307508
834.077693303	603.913139493	1813.9908328	376.0	9.87892346642	2.94854632134	0.650318994562	1009.36863086	607.337065361	1993.19359886	376.487902635	1.8486624612	0.0258916311093
834.077693303	603.913139493	1813.9908328	376.0	-1.93344215239	0.730971905338	0.161220093811	938.190386184	475.016555935	1778.91836939	365.711427274	-2.2089521112	-0.0309377046387
834.077693303	603.913139493	1813.9908328	376.0	-6.27748989755	-0.293818225544	-0.0648033139708	689.64146469	722.394262481	1700.11774152	288.082014353	-1.81059324288	-0.0253584487798
834.077693303	603.913139493	1813.9908328	376.0	4.61705848857	0.46853744524	0.103338651354	856.025135361	613.050100355	1897.74385052	428.668614807	-0.540836931524	-0.00757474694011
834.077693303	603.913139493	1813.9908328	376.0	14.671171093	2.59337116141	0.571983052803	951.19920381	730.88407118	2080.12453149	398.041256497	2.5293818921	0.0354255166961
834.077693303	603.913139493	1813.9908328	376.0	4.66614108856	0.620069480012	0.136759920603	833.09653545	737.855633977	1898.63420439	327.682034961	0.513334975043	0.00718956547679
834.077693303	603.913139493	1813.9908328	376.0	-5.48281549863	0.214575434087	0.0473258566579	816.725832024	571.697242842	1714.53306227	326.109987406	-2.38180072643	-0.0333585535914
834.077693303	603.913139493	1813.9908328	376.0	2.21662359433	-0.229087218408	-0.0505265148672	705.349165859	682.42364601	1854.20018159	466.427369725	-1.11516036557	-0.015618492515
834.077693303	603.913139493	1813.9908328	376.0	-9.61472464948	-0.408464125202	-0.0900891321576	669.688178947	634.938467813	1639.58060906	334.953962295	-2.99336383166	-0.0419238631886
834.077693303	603.913139493	1813.9908328	376.0	-1.65399333488	0.179565544679	0.03960422247	806.004637122	591.025955048	1783.98754533	386.956953156	-1.80198850658	-0.0252379342658
834.077693303	603.913139493	1813.9908328	376.0	-8.61916465711	0.422241484336	0.0931278086317	873.237920313	495.535219517	1657.63997605	288.866836223	-3.29582198868	-0.0461599718302
834.077693303	603.913139493	1813.9908328	376.0	6.00882569671	3.05642982431	0.674113326933	1024.76090756	571.242842462	1922.99038009	326.986630066	1.33864890637	0.0187485841228
834.077693303	603.913139493	1813.9908328	376.0	-7.75744581724	-0.237894600228	-0.052469034016	715.614615838	521.958527961	1673.27147681	435.698333012	-3.73138176626	-0.0522602488272
834.077693303	603.913139493	1813.9908328	376.0	-20.4092801933	-0.599586787284	-0.132242343909	626.958551269	503.858587664	1443.76836105	312.951222117	-5.7835718451	-0.0810024067941
834.077693303	603.913139493	1813.9908328	376.0	-7.50340761159	-0.258763976143	-0.0570718959291	708.610354686	563.672627167	1677.87970657	405.596724722	-3.27451057908	-0.0458614927043
834.077693303	603.913139493	1813.9908328	376.0	10.3452068935	0.478323648781	0.105497055311	827.058627399	732.713791393	2001.65193748	441.879518686	0.94551891977	0.0132425619015
834.077693303	603.913139493	1813.9908328	376.0	5.143219456	1.77509914305	0.39150841267	960.332797514	555.100452918	1907.28836224	391.855111806	0.261948823262	0.00366875102607
834.077693303	603.913139493	1813.9908328	376.0	1.52349115913	0.340533992076	0.0751067472598	826.786362353	643.793445431	1841.62682276	371.047014976	-0.734811106388	-0.0102914720783
834.077693303	603.913139493	1813.9908328	376.0	-2.46248262716	0.550696947798	0.121459406219	894.592094658	515.070813045	1769.32162368	359.658715977	-2.12433047765	-0.0297525276982
834.077693303	603.913139493	1813.9908328	376.0	0.966369170152	0.773368224831	0.170570848	942.963795975	484.235089631	1831.52068095	404.321795347	-1.73961809816	-0.0243643991339
834.077693303	603.913139493	1813.9908328	376.0	4.85105327602	0.384004156264	0.0846943441252	819.576549899	706.143494567	1901.98849452	376.26845005	0.149931330974	0.00209987858507
834.077693303	603.913139493	1813.9908328	376.0	-3.90016461988	0.0291567616492	0.00643069290896	777.124912056	563.511114355	1743.24220413	402.606177716	-2.53892740926	-0.0355592074126
834.077693303	603.913139493	1813.9908328	376.0	-18.3163637184	-0.570651397603	-0.125860475872	633.81150944	529.175684875	1481.73367404	318.746479728	-5.24571001609	-0.0734693279564
834.077693303	603.913139493	1813.9908328	376.0	6.17440028007	1.80309551612	0.397683175148	873.411245617	734.454033261	1925.99388786	318.128608979	1.17964036765	0.0165215737767
834.077693303	603.913139493	1813.9908328	376.0	2.70391707982	2.77708416535	0.61250202147	978.25269691	596.419482554	1863.03964075	288.367461286	0.739668749613	0.0103595062971
834.077693303	603.913139493	1813.9908328	376.0	-9.80642719493	0.123467648799	0.0272315061312	807.589294361	480.560566264	1636.10314245	347.95328183	-3.97617483363	-0.0556887231601
834.077693303	603.913139493	1813.9908328	376.0	-9.67730848289	0.312426203558	0.0689074114596	849.613499469	499.793224502	1638.44534405	289.038620084	-3.54200427628	-0.0496079030291
834.077693303	603.913139493	1813.9908328	376.0	12.0512510096	2.40932538261	0.53139068871	954.601497952	624.894322315	2032.59942135	453.103601081	1.66594085278	0.023332504941
834.077693303	603.913139493	1813.9908328	376.0	-1.3187486776	0.0378858405923	0.0083559419039	772.540886121	614.538448024	1790.06885268	402.989518531	-1.73150300701	-0.0242507423951
834.077693303	603.913139493	1813.9908328	376.0	6.81150671845	3.09759987747	0.683193620968	1035.10842981	555.478353173	1937.55094024	346.964157265	1.41466104393	0.019813179887
834.077693303	603.913139493	1813.9908328	376.0	-10.7412036345	-0.270222614117	-0.0595991650015	710.154058318	474.047338441	1619.14638353	434.944986775	-4.58785656444	-0.0642556941798
834.077693303	603.913139493	1813.9908328	376.0	7.3079458104	1.99446379791	0.439890559751	960.732489382	567.172992505	1946.55629986	418.650817975	0.652665482567	0.0091409731452
834.077693303	603.913139493	1813.9908328	376.0	-20.1492383907	-0.581061499914	-0.128156484322	632.244342141	470.043277672	1448.48549551	346.197875696	-5.9977617686	-0.0840022656667
834.077693303	603.913139493	1813.9908328	376.0	2.31646640924	2.8672821935	0.632395719785	998.896949612	557.279363996	1856.0113211	299.835007497	0.606271325836	0.00849119503972
834.077693303	603.913139493	1813.9908328	376.0	5.78499247618	0.085262465301	0.0188051312971	768.354693627	706.055947759	1918.93006599	444.519424606	-0.152052846457	-0.00212959168707
834.077693303	603.913139493	1813.9908328	376.0	10.1170356405	2.95210634351	0.6511041781	1041.34520946	492.079533297	1997.51293187	464.088189109	1.16457761398	0.01631061084
834.077693303	603.913139493	1813.9908328	376.0	-10.0519387713	-0.479492369512	-0.105754823448	653.391012802	610.992053531	1631.64958497	367.266518633	-3.32792987066	-0.0466096620541
834.077693303	603.913139493	1813.9908328	376.0	7.04761957671	0.137738108636	0.0303789388257	780.087914774	693.068128221	1941.83400585	468.677962852	-0.0927418218522	-0.00129890506796
834.077693303	603.913139493	1813.9908328	376.0	6.69654463815	1.48530478519	0.327592586058	973.999553416	526.140764538	1935.46553865	435.325220692	0.0648759068408	0.000908626146229
834.077693303	603.913139493	1813.9908328	376.0	-12.094664942	-0.106234714277	-0.0234306824608	747.808190705	537.555667333	1594.59471949	309.230861454	-3.94649995745	-0.0552731086478
834.077693303	603.913139493	1813.9908328	376.0	-6.74150201619	0.135642108201	0.0299166537718	800.374721216	571.147463041	1691.70060423	320.178419972	-2.64673535847	-0.0370691226676
834.077693303	603.913139493	1813.9908328	376.0	-17.7332347501	-0.462427187561	-0.10199099858	663.113962765	453.317304926	1492.31158007	375.880312379	-5.74305403794	-0.0804349305033
834.077693303	603.913139493	1813.9908328	376.0	7.92474752615	1.77978088553	0.392540998132	876.678529983	733.727717488	1957.74502644	347.338778972	1.39690526825	0.0195644995553
834.077693303	603.913139493	1813.9908328	376.0	5.52253220828	0.478147002941	0.105458095047	851.767149996	636.259415974	1914.16906079	426.142494822	-0.225042054707	-0.00315184950569
834.077693303	603.913139493	1813.9908328	376.0	2.26683706529	0.845347168687	0.18644622159	881.225699696	647.233037574	1855.11104935	326.652312085	-0.0710439641896	-0.000995013504056
834.077693303	603.913139493	1813.9908328	376.0	-2.45057350652	0.646643605851	0.142620998203	924.767164593	467.820148459	1769.53765404	376.950340984	-2.50231269418	-0.035046396277
834.077693303	603.913139493	1813.9908328	376.0	-10.6673816616	-0.217034411665	-0.0478681984264	721.079049249	528.42515842	1620.48550736	370.981299686	-3.94176218716	-0.0552067533216
834.077693303	603.913139493	1813.9908328	376.0	-4.38777910086	-0.379704113305	-0.0837459447077	675.956635714	624.832373418	1734.39692214	433.607913011	-2.47730858727	-0.0346961987012
834.077693303	603.913139493	1813.9908328	376.0	-14.2512350245	-0.522433930361	-0.115225833781	643.84681975	596.97230264	1555.47473589	314.655613502	-4.05213070533	-0.056752530887
834.077693303	603.913139493	1813.9908328	376.0	18.6707750313	2.66965603689	0.588808124589	965.462428748	746.678804811	2152.67698027	440.535746715	3.00285571911	0.0420568027887
834.077693303	603.913139493	1813.9908328	376.0	9.76608386562	2.99007678523	0.659478779274	1008.39425127	664.854281245	1991.14669884	317.898166325	2.02215883957	0.0283215523749
834.077693303	603.913139493	1813.9908328	376.0	-4.94753663788	-0.540956107981	-0.119311007495	635.665109505	621.03589921	1724.24297174	467.541963021	-2.7956798109	-0.0391551794243
834.077693303	603.913139493	1813.9908328	376.0	12.41104266	2.94946906675	0.650522511414	1008.95911013	634.606084546	2039.1260089	395.560814227	2.2290856286	0.0312196866751
834.077693303	603.913139493	1813.9908328	376.0	-4.88745870585	-0.288906355393	-0.0637199725172	692.214337949	705.334396816	1725.33277991	327.784045151	-1.71415474834	-0.0240077695846
834.077693303	603.913139493	1813.9908328	376.0	-0.010822022017	0.639761987608	0.141103217382	883.458201526	596.783016961	1813.79452231	333.553303821	-0.912064406318	-0.012774011293
834.077693303	603.913139493	1813.9908328	376.0	-2.56045941307	0.408432442958	0.0900821444548	834.459773186	644.684220259	1767.54433377	288.400340321	-1.15431061358	-0.0161668153162
834.077693303	603.913139493	1813.9908328	376.0	-13.9627280851	-0.546376983481	-0.120506613031	639.477668271	521.169407995	1560.70822532	400.061149058	-4.72938841344	-0.0662379329613
834.077693303	603.913139493	1813.9908328	376.0	-2.85581420751	0.0634312259718	0.0139901248284	773.908092937	646.239279537	1762.18662487	342.039252395	-1.56258640817	-0.0218849636999
834.077693303	603.913139493	1813.9908328	376.0	4.51266610777	1.21039866768	0.266960447218	896.408485081	650.544503012	1895.85018231	348.897194212	0.454467311115	0.00636508839097
834.077693303	603.913139493	1813.9908328	376.0	5.85062974042	1.91773270343	0.422967071775	978.140497718	530.012801075	1920.12071995	411.967421155	0.244727678238	0.00342755851874
834.077693303	603.913139493	1813.9908328	376.0	4.86753357503	2.26839899789	0.5003085571	965.571699341	564.870927976	1902.28744563	371.844818313	0.527952452575	0.00739429205287
834.077693303	603.913139493	1813.9908328	376.0	-1.96647567283	-0.31686068386	-0.0698854618129	681.902709538	747.212909865	1778.31914436	349.203524958	-1.08158526791	-0.0151482530519
834.077693303	603.913139493	1813.9908328	376.0	-5.48245235811	-0.574741962562	-0.126762673701	626.994483923	625.489509097	1714.53964961	462.055656587	-2.8424141998	-0.0398097226863
834.077693303	603.913139493	1813.9908328	376.0	-0.811878861563	-0.112802121432	-0.0248791622037	735.209036354	652.258786207	1799.26342467	411.795602112	-1.51315574952	-0.0211926575563
834.077693303	603.913139493	1813.9908328	376.0	-3.77957641502	1.13135797693	0.249527564386	966.568599884	492.270559521	1745.42966311	286.590503704	-1.68421784196	-0.0235884851815
834.077693303	603.913139493	1813.9908328	376.0	-0.0411826893142	0.763532824872	0.168401593487	931.982125324	510.425540054	1813.24378259	370.836117209	-1.55656346187	-0.0218006087097
834.077693303	603.913139493	1813.9908328	376.0	10.8101598878	2.91246998797	0.642362149972	999.404631449	650.150106061	2010.08614217	360.531404661	2.07986771876	0.0291297999827
834.077693303	603.913139493	1813.9908328	376.0	-2.62999855967	0.0837090071393	0.0184625070885	771.869802799	682.456608335	1766.28290002	311.956488886	-1.23103615953	-0.0172414027945
834.077693303	603.913139493	1813.9908328	376.0	-4.72082889578	0.58783401597	0.129650202023	915.171773136	459.440398539	1728.35542939	353.743257719	-2.94516791168	-0.0412488503036
834.077693303	603.913139493	1813.9908328	376.0	15.7022350975	2.93711542925	0.647797845004	1010.01467702	640.318085084	2098.82793801	448.495175904	2.54961215658	0.0357088537337
834.077693303	603.913139493	1813.9908328	376.0	12.469195041	2.45602754538	0.54169112161	947.453420325	659.039398423	2040.18088776	433.688069015	1.92596990022	0.0269743683505
834.077693303	603.913139493	1813.9908328	376.0	-1.30011425666	1.07257306449	0.236562210959	948.916184073	526.929322799	1790.40687936	314.561372492	-1.13427944886	-0.0158862667907
834.077693303	603.913139493	1813.9908328	376.0	3.36512393417	1.25452261806	0.276692240418	883.421347335	672.844564539	1875.03387247	318.7679606	0.427354152692	0.0059853522786
834.077693303	603.913139493	1813.9908328	376.0	-2.34893506783	-0.057354469654	-0.0126498609735	735.112898965	744.29972735	1771.381366	291.968739682	-0.943421139441	-0.0132131812247
834.077693303	603.913139493	1813.9908328	376.0	6.90295818779	2.96904082053	0.654839175237	1014.41597997	573.293280648	1939.20986151	351.500600897	1.37706534236	0.0192866294449
834.077693303	603.913139493	1813.9908328	376.0	-15.3604464488	-0.590533017715	-0.130245482513	627.040407135	578.693135058	1535.35374234	329.620200147	-4.41436942987	-0.0618259023791
834.077693303	603.913139493	1813.9908328	376.0	-5.79968080941	-1.87928467552e-05	-4.14487136198e-06	768.786865607	584.800258157	1708.78515458	355.198030818	-2.55851820411	-0.0358335882928
834.077693303	603.913139493	1813.9908328	376.0	-7.90566243548	-0.0226661055785	-0.00499914106274	771.254031007	477.880481441	1670.58284094	421.448328497	-3.97301212017	-0.0556444274533
834.077693303	603.913139493	1813.9908328	376.0	-12.9694603278	-0.488136918768	-0.10766142893	653.865824705	532.347556643	1578.72601139	392.512630039	-4.44432262648	-0.0622454149368
834.077693303	603.913139493	1813.9908328	376.0	-2.52701166946	-0.0291293257872	-0.00642464177046	763.076122883	563.656901245	1768.15107277	441.41804864	-2.49514700719	-0.0349460365153
834.077693303	603.913139493	1813.9908328	376.0	-9.77329052928	-0.308864162035	-0.0681217825397	692.497122694	651.0213321	1636.70423853	293.185783739	-2.81933217585	-0.0394864450399
834.077693303	603.913139493	1813.9908328	376.0	-13.9398623781	-0.235342856256	-0.0519062320813	716.263666185	544.195800359	1561.12300715	300.663540609	-4.25592045641	-0.0596067290814
834.077693303	603.913139493	1813.9908328	376.0	-10.1848577433	0.00969169341266	0.00213755919997	781.153084718	455.527481864	1629.238447	392.557880417	-4.41800580684	-0.0618768320286
834.077693303	603.913139493	1813.9908328	376.0	-14.5386425377	-0.402533295538	-0.0887810532726	676.720658602	498.002851003	1550.26118995	375.537680345	-4.88160092912	-0.0683697609121
834.077693303	603.913139493	1813.9908328	376.0	-4.99309908521	0.305178223107	0.0673088273285	837.312143767	559.147499544	1723.41647312	326.956829806	-2.32399197383	-0.0325489071966
834.077693303	603.913139493	1813.9908328	376.0	-7.45273958527	0.373970261185	0.0824813103628	862.882967577	498.896867217	1678.79881993	317.018985133	-3.1620049913	-0.0442857841918
834.077693303	603.913139493	1813.9908328	376.0	-8.23328341306	-0.0544784755287	-0.0120155437866	764.441828397	458.670043562	1664.63982644	441.527954486	-4.266860996	-0.0597599579271
834.077693303	603.913139493	1813.9908328	376.0	-3.96901580968	0.536919727084	0.118420760274	881.510977404	551.143151463	1741.99324986	309.339120988	-1.95309685354	-0.0273542976687
834.077693303	603.913139493	1813.9908328	376.0	9.27748231383	2.49014425665	0.549215760178	938.499941508	687.63174166	1982.28351148	356.151828315	1.74100558219	0.0243838316833
834.077693303	603.913139493	1813.9908328	376.0	-7.51266009437	0.0780048821738	0.0172044292399	794.861739189	496.650208347	1677.71186738	386.199919849	-3.59095709698	-0.0502935167644
834.077693303	603.913139493	1813.9908328	376.0	-0.908370663905	0.102599141181	0.0226288357259	790.528977798	581.69727676	1797.51307222	425.286817667	-1.95002478204	-0.0273112714571
834.077693303	603.913139493	1813.9908328	376.0	1.30557247981	0.542400881443	0.119629660662	901.292569859	474.810901495	1837.67379789	461.570326541	-2.28569415117	-0.0320125231257
834.077693303	603.913139493	1813.9908328	376.0	3.13824834075	2.40462034534	0.530352965448	939.311325386	626.750985324	1870.91837001	304.856059297	0.676693922734	0.00947750592064
834.077693303	603.913139493	1813.9908328	376.0	3.0569780011	0.755824745957	0.166701531971	938.307671361	490.176838453	1869.4441335	440.959623683	-1.52563833401	-0.0213674836696
834.077693303	603.913139493	1813.9908328	376.0	4.32139531875	1.08869244103	0.240117432957	997.15785819	453.944027973	1892.38054773	441.278661563	-1.21045672909	-0.0169531754775
834.077693303	603.913139493	1813.9908328	376.0	17.9273753121	2.74963024091	0.606446899186	977.306780629	738.300904021	2139.19177752	423.584092867	2.96239493829	0.0414901251861
834.077693303	603.913139493	1813.9908328	376.0	3.85952774991	0.139923256468	0.0308608858554	789.766605889	635.809140477	1884.00231237	458.426566002	-0.902999814717	-0.0126470562285
834.077693303	603.913139493	1813.9908328	376.0	-2.33529607544	0.197779737063	0.0436214682538	824.375904415	479.945035581	1771.62877607	467.307836073	-3.13222521446	-0.0438687004826
834.077693303	603.913139493	1813.9908328	376.0	0.289818044216	-0.199848269017	-0.0440776949751	715.339853124	649.113189504	1819.24810555	454.795062921	-1.56913112804	-0.0219766264432
834.077693303	603.913139493	1813.9908328	376.0	22.7668784646	2.9689942192	0.654828897045	1020.83286602	753.48272845	2226.97992106	452.664326587	3.56055331134	0.0498676934361
834.077693303	603.913139493	1813.9908328	376.0	6.61531099365	0.390931702719	0.0862222546799	827.653650075	679.421176071	1933.99196778	426.917141635	0.123499238779	0.0017296812154
834.077693303	603.913139493	1813.9908328	376.0	-0.975378248229	0.301052262186	0.0663988227141	838.628125299	544.757710079	1796.29756079	412.91172541	-2.05542707292	-0.0287874940185
834.077693303	603.913139493	1813.9908328	376.0	-9.55455367863	-0.16067998565	-0.0354389028783	731.619780164	582.631649075	1640.67210495	326.420675711	-3.22668623075	-0.045191683904
834.077693303	603.913139493	1813.9908328	376.0	9.497230183	2.9681642816	0.654645849492	1009.86683757	617.904400646	1986.26971768	358.498479464	1.86432780181	0.0261110336388
834.077693303	603.913139493	1813.9908328	376.0	8.08580619274	0.071715747583	0.0158173241251	761.911868833	729.324605332	1960.66661589	469.430141725	0.210268789462	0.00294494102888
834.077693303	603.913139493	1813.9908328	376.0	0.280490957479	-0.046878345014	-0.0103392909162	750.268988972	643.543317083	1819.07891305	425.266606996	-1.40814307649	-0.0197218918276
834.077693303	603.913139493	1813.9908328	376.0	8.05404188549	1.45732037771	0.321420462661	922.014035202	622.126788481	1960.09041427	415.949590585	0.801166105104	0.011220813797
834.077693303	603.913139493	1813.9908328	376.0	-17.5241192565	-0.472579694577	-0.104230192893	660.398888228	455.250448204	1496.10491595	380.455579523	-5.7075633934	-0.0799378626527
834.077693303	603.913139493	1813.9908328	376.0	-20.0857477003	-0.59601704804	-0.131455017212	627.760032078	513.327319743	1449.63721081	308.549858994	-5.6598819808	-0.0792700557535
834.077693303	603.913139493	1813.9908328	376.0	-7.34305976106	-0.31778346546	-0.0700889866475	691.961265635	615.564200231	1680.78840188	373.262936018	-2.79856756253	-0.0391956241251
834.077693303	603.913139493	1813.9908328	376.0	6.41245844123	2.74797524314	0.606081879827	996.421384334	556.684712241	1930.31224108	377.206144502	1.01381682751	0.0141991152312
834.077693303	603.913139493	1813.9908328	376.0	3.8312490128	0.765478026718	0.168830619038	885.120160022	633.193673238	1883.48933867	365.175505409	-0.048441243705	-0.000678448791386
834.077693303	603.913139493	1813.9908328	376.0	2.0687680256	0.182258476587	0.0401981642231	789.261602065	691.778552812	1851.51809513	370.477940255	-0.487598416633	-0.00682910947665
834.077693303	603.913139493	1813.9908328	376.0	0.888929782584	0.607129639179	0.133905963648	914.79869986	475.049079766	1830.11593756	440.268157936	-2.18680917819	-0.0306275795265
834.077693303	603.913139493	1813.9908328	376.0	10.0943211861	2.89203264219	0.63785457481	996.129415926	643.835212758	1997.10089374	357.13626506	1.9625310808	0.0274864297031
834.077693303	603.913139493	1813.9908328	376.0	4.74324921542	2.41150761843	0.531871993478	921.229906407	689.338320199	1900.03293874	289.464712135	1.09410221103	0.0153235603786
834.077693303	603.913139493	1813.9908328	376.0	6.84313679099	3.11933188983	0.687986742353	1033.85554048	580.188990622	1938.12470686	324.080175757	1.53213360851	0.0214584539007
834.077693303	603.913139493	1813.9908328	376.0	-8.35939002258	-0.030105313929	-0.00663990161645	769.546143522	477.195995236	1662.35226411	415.61012535	-4.03443216476	-0.0565046521675
834.077693303	603.913139493	1813.9908328	376.0	-3.63568132133	0.355196676556	0.0783406873746	864.885066412	455.041056483	1748.03990692	428.113784022	-3.28955066336	-0.0460721381423
834.077693303	603.913139493	1813.9908328	376.0	2.65757673409	1.893239296	0.417564908691	1004.15658936	478.767969657	1862.19903113	379.274472111	-0.42942376492	-0.00601433844425
834.077693303	603.913139493	1813.9908328	376.0	-12.0439943762	-0.313921612126	-0.0692372324936	696.946471211	539.599563437	1595.51387891	358.967844262	-4.09102027227	-0.0572972026928
834.077693303	603.913139493	1813.9908328	376.0	-3.34990096983	-0.372256911188	-0.0821034210824	673.358832365	697.602904044	1753.2239363	382.262199886	-1.67057796525	-0.0233974504937
834.077693303	603.913139493	1813.9908328	376.0	-0.351521326994	0.265982212528	0.0586639198342	798.326505501	708.222596407	1807.61426815	301.06516624	-0.58543607767	-0.00819938484131
834.077693303	603.913139493	1813.9908328	376.0	-20.1849041003	-0.566223750193	-0.124883932552	635.172624254	528.286173854	1447.83852281	284.3797247	-5.56085529954	-0.0778831274446
834.077693303	603.913139493	1813.9908328	376.0	12.4299536847	3.06282979245	0.675524877029	1025.38938929	663.062195308	2039.46905316	351.017468559	2.39372209097	0.0335255194814
834.077693303	603.913139493	1813.9908328	376.0	-0.709771880611	0.773413225692	0.170580773201	896.439578817	594.21081515	1801.11563595	310.465241981	-0.865630082789	-0.0121236706273
834.077693303	603.913139493	1813.9908328	376.0	5.50056720935	3.16858544983	0.698849900712	1042.20810166	560.858473987	1913.77061773	310.70404208	1.33095289197	0.0186407968063
834.077693303	603.913139493	1813.9908328	376.0	-7.93860690531	-0.0779794508497	-0.0171988202139	756.942494931	488.02725906	1669.98523128	425.015477291	-3.93030797264	-0.055046330149
834.077693303	603.913139493	1813.9908328	376.0	1.11602908411	0.0666471424408	0.0146994138599	778.910817319	606.627527749	1834.23549807	448.697153004	-1.55707788696	-0.0218078135428
834.077693303	603.913139493	1813.9908328	376.0	-3.51045716405	-0.360596521673	-0.0795316545375	673.884260249	729.552040358	1750.31146165	346.875161044	-1.42976365812	-0.0200247010941
834.077693303	603.913139493	1813.9908328	376.0	11.4591486357	0.582622825592	0.128500843756	840.755493442	726.366464569	2021.85873856	454.736780553	1.10782297777	0.0155157279799
834.077693303	603.913139493	1813.9908328	376.0	-4.48656049492	1.06477980242	0.234843361803	976.21264896	468.469799338	1732.60503671	287.922588412	-2.05588400169	-0.028793893581
834.077693303	603.913139493	1813.9908328	376.0	4.13134251393	0.466629330379	0.102917805553	846.451207369	648.58117154	1888.93300727	393.900628361	-0.258656536587	-0.00362264056844
834.077693303	603.913139493	1813.9908328	376.0	22.1896134507	3.00424728868	0.662604166008	1026.56250856	742.644172083	2216.50838662	447.301705978	3.50864752161	0.0491407215912
834.077693303	603.913139493	1813.9908328	376.0	13.3882191579	2.98157822455	0.657604372419	1011.17557629	699.682894549	2056.85190099	345.993430158	2.52258338656	0.0353302995316
834.077693303	603.913139493	1813.9908328	376.0	-18.394017451	-0.449627277645	-0.0991679042004	666.207770065	467.412720217	1480.32504245	346.70455217	-5.69537309046	-0.0797671301185
834.077693303	603.913139493	1813.9908328	376.0	1.16665929212	-0.113248596305	-0.0249776348268	734.125263529	655.098204371	1835.1539254	445.930457505	-1.30970843419	-0.0183432553808
834.077693303	603.913139493	1813.9908328	376.0	6.76087246688	2.62280407919	0.578474653549	1003.61598379	521.811418126	1936.63243956	411.205037643	0.71693227996	0.0100410683468
834.077693303	603.913139493	1813.9908328	376.0	13.9706624043	2.70200357248	0.5959425612	965.962218109	723.184582029	2067.41736809	378.270567951	2.4978572439	0.0349839950126
834.077693303	603.913139493	1813.9908328	376.0	6.83929210769	0.706887342251	0.155908103717	898.577446657	589.013372868	1938.05496466	450.464145133	-0.218323999195	-0.00305775909237
834.077693303	603.913139493	1813.9908328	376.0	0.298827356142	1.08361202434	0.238996917587	952.163514004	527.59802036	1819.41153364	339.649999278	-0.916277898934	-0.0128330237946
834.077693303	603.913139493	1813.9908328	376.0	-4.63381497516	0.376293105505	0.0829936271516	854.529883656	543.524937507	1729.93385394	331.879032775	-2.33811388288	-0.0327466930376
834.077693303	603.913139493	1813.9908328	376.0	1.33640518612	0.806702353423	0.177922883419	953.620352751	468.538012466	1838.23310036	416.074735143	-1.83147614731	-0.0256509264329
834.077693303	603.913139493	1813.9908328	376.0	17.9868640838	2.49060013061	0.549316305824	940.833896809	740.205311008	2140.27089838	459.231690566	2.79841522953	0.0391934906096
834.077693303	603.913139493	1813.9908328	376.0	9.78066162535	3.13670703693	0.691818931833	1034.86352317	652.659024864	1991.41113807	303.888590036	2.06364282403	0.0289025605607
834.077693303	603.913139493	1813.9908328	376.0	-1.37286748208	0.699093104971	0.154189039473	927.965072786	490.988985877	1789.08714252	370.133083861	-2.02386801786	-0.0283454904461
834.077693303	603.913139493	1813.9908328	376.0	-12.3301561888	-0.549681254029	-0.121235389067	638.644741363	496.457658852	1590.32292986	455.220529647	-4.82702715244	-0.0676054223031
834.077693303	603.913139493	1813.9908328	376.0	13.0616880181	1.45542978808	0.321003482153	867.056495088	752.521443988	2050.92865605	431.350716977	1.88903297295	0.0264570444391
834.077693303	603.913139493	1813.9908328	376.0	2.02854171018	1.01098750756	0.222979159144	986.928921327	456.460889835	1850.78839346	407.398582296	-1.51660070619	-0.0212409062492
834.077693303	603.913139493	1813.9908328	376.0	8.75320471847	2.9331220324	0.646917078165	1003.60955628	618.627569473	1972.77316396	350.536038208	1.75062363687	0.0245185383315
834.077693303	603.913139493	1813.9908328	376.0	-9.19785557769	-0.41226967898	-0.0909284691178	669.435645478	616.407974825	1647.1425758	361.2989555	-3.10698091867	-0.043515138917
834.077693303	603.913139493	1813.9908328	376.0	-14.767449904	-0.351745386803	-0.0775794853998	690.131615605	481.868391244	1546.1106453	374.110638451	-5.02109870749	-0.0703235113093
834.077693303	603.913139493	1813.9908328	376.0	-12.4881980345	-0.479366632877	-0.105727091504	652.615702815	643.381371595	1587.45606527	291.458990859	-3.40282054663	-0.0476585510733
834.077693303	603.913139493	1813.9908328	376.0	-4.29171187492	-0.563208680062	-0.124218941346	625.608453607	749.885733754	1736.13957281	360.645385454	-1.56328872787	-0.0218948001102
834.077693303	603.913139493	1813.9908328	376.0	6.90551994524	2.3019343614	0.507704976048	944.387307661	619.533635682	1939.25633156	375.335388216	1.06349493898	0.0148948871006
834.077693303	603.913139493	1813.9908328	376.0	-0.205042198205	-0.324879404314	-0.0716540371226	679.46062378	750.732430436	1810.27138612	380.0783319	-0.864030343595	-0.0121012653165
834.077693303	603.913139493	1813.9908328	376.0	13.3096180865	2.41387497957	0.532394128709	941.619515399	670.811567767	2055.42608476	442.995001599	2.02881471248	0.0284147718835
834.077693303	603.913139493	1813.9908328	376.0	-10.3170967048	-0.345274821172	-0.0761523646167	691.042276721	475.060302953	1626.83964436	460.737064686	-4.62851460512	-0.0648251345255
834.077693303	603.913139493	1813.9908328	376.0	6.89407553094	1.82808164195	0.403194010136	880.115318912	724.721005008	1939.04873093	334.212407013	1.25804899858	0.0176197338737
834.077693303	603.913139493	1813.9908328	376.0	-8.67501358678	-0.380215992478	-0.0838588426286	680.245958009	526.842016344	1656.62688159	449.538907234	-3.9436675283	-0.0552334387717
834.077693303	603.913139493	1813.9908328	376.0	-7.61345890211	-0.168390558642	-0.0371395144776	727.269160374	619.277858256	1675.88338625	329.336367623	-2.64689512707	-0.037071360323
834.077693303	603.913139493	1813.9908328	376.0	-12.8485913149	0.0188537273251	0.00415829892481	783.688933211	459.415725535	1580.9185642	337.813905455	-4.68769810778	-0.065654035123
834.077693303	603.913139493	1813.9908328	376.0	7.18974128937	1.39104942819	0.306804020334	946.964764919	570.956253748	1944.41208069	426.491062019	0.364638288153	0.00510697882567
834.077693303	603.913139493	1813.9908328	376.0	-0.426355536892	0.0623663926831	0.0137552696698	774.582619414	637.822686966	1806.25678244	393.851476062	-1.37632138914	-0.019276209932
834.077693303	603.913139493	1813.9908328	376.0	-6.86986007355	0.56869904572	0.125429873339	906.970008893	476.062428501	1689.37220084	306.339763441	-3.05159476352	-0.0427394224583
834.077693303	603.913139493	1813.9908328	376.0	-7.09668727581	-0.0785658762607	-0.0173281597399	750.843518515	583.623915161	1685.25757618	350.790142504	-2.81723621025	-0.0394570897795
834.077693303	603.913139493	1813.9908328	376.0	-4.82634463199	0.503490766013	0.111047809001	893.859045075	478.220285711	1726.44138361	354.362052826	-2.87819564364	-0.0403108633562
834.077693303	603.913139493	1813.9908328	376.0	11.2866116997	2.93954899127	0.648334581225	1001.59649559	680.013603662	2018.72893436	337.118835107	2.21968287925	0.0310879955077
834.077693303	603.913139493	1813.9908328	376.0	-3.78168402373	-0.399580886559	-0.0881298823464	667.174260594	696.066330047	1745.39143128	382.150840639	-1.7601977779	-0.0246526299425
834.077693303	603.913139493	1813.9908328	376.0	-7.5848054633	0.0959477822122	0.0211618399233	791.286374535	575.526509805	1676.40315701	309.590272666	-2.76505919916	-0.038726319316
834.077693303	603.913139493	1813.9908328	376.0	7.17921971133	2.19179417667	0.483412919425	892.546110531	745.15444694	1944.22122023	306.520662755	1.46997904586	0.0205879418188
834.077693303	603.913139493	1813.9908328	376.0	-5.15702493585	-0.0216006634803	-0.00476415162777	769.660525975	498.637253888	1720.44287321	452.145093351	-3.47804165601	-0.0487120680113
834.077693303	603.913139493	1813.9908328	376.0	-0.66247877251	-0.0269061735978	-0.00593431265941	761.399277537	579.696918072	1801.97352859	460.877332984	-2.15277861434	-0.0301509609851
834.077693303	603.913139493	1813.9908328	376.0	3.53359861215	0.111500038118	0.024591980176	779.867251966	665.634342044	1878.08998769	432.588393677	-0.672737256281	-0.0094220904241
834.077693303	603.913139493	1813.9908328	376.0	7.26856279906	0.40508284232	0.0893433706042	837.056371102	648.000726637	1945.84189565	460.784797907	-0.0852829973535	-0.00119443973884
834.077693303	603.913139493	1813.9908328	376.0	-1.63729573121	-0.394347948015	-0.0869757273964	667.726590997	695.00020783	1784.29043833	421.563639499	-1.54721651173	-0.0216696990438
834.077693303	603.913139493	1813.9908328	376.0	-9.07776681505	0.390358271952	0.0860957811981	866.468076351	496.658652221	1649.32097495	286.194246376	-3.39180379177	-0.0475042547866
834.077693303	603.913139493	1813.9908328	376.0	-11.4325367971	-0.236782305183	-0.0522237108917	718.326473119	483.750973913	1606.60566334	404.528216308	-4.51374700177	-0.0632177451228
834.077693303	603.913139493	1813.9908328	376.0	-16.7762220429	-0.483869728	-0.106720275254	656.274125361	504.190092465	1509.67170285	349.207485023	-5.17613894849	-0.0724949432562
834.077693303	603.913139493	1813.9908328	376.0	-13.2702300317	-0.435630273675	-0.0960807837836	667.394699419	523.328058617	1573.27007653	382.547318495	-4.5144894498	-0.0632281435547
834.077693303	603.913139493	1813.9908328	376.0	0.0123184386758	0.52266186831	0.115276106817	877.396316658	563.499389826	1814.21428814	373.31858166	-1.38848234366	-0.0194465314238
834.077693303	603.913139493	1813.9908328	376.0	7.35265926584	2.03231747777	0.448239408418	890.934409934	721.64551781	1947.36739784	334.787470101	1.38239103413	0.0193612189654
834.077693303	603.913139493	1813.9908328	376.0	5.64944029015	0.675671919238	0.149023361102	906.345416703	551.688184037	1916.47116176	458.437561023	-0.755632541865	-0.0105830888216
834.077693303	603.913139493	1813.9908328	376.0	-6.25203200378	-0.269089114747	-0.0593491651406	706.319053627	551.875499948	1700.57954538	442.384991808	-3.29708265553	-0.0461776282287
834.077693303	603.913139493	1813.9908328	376.0	-7.18472439141	-0.287924155771	-0.0635033426932	692.967196588	701.953115388	1683.66059097	288.740278998	-2.06700850467	-0.028949698945
834.077693303	603.913139493	1813.9908328	376.0	-0.704854862956	0.215625560809	0.0475574681979	819.23985128	550.956698616	1801.2048302	431.008280301	-2.10203644436	-0.0294402863356
834.077693303	603.913139493	1813.9908328	376.0	-5.74943855456	-0.275273456067	-0.0607131574916	704.251637274	562.400382869	1709.69654448	443.044524336	-3.14176017892	-0.0440022434022
834.077693303	603.913139493	1813.9908328	376.0	7.74967137288	2.32104750882	0.511920491579	951.82566647	607.309458219	1954.56916107	395.434036383	1.10260105766	0.015442591844
834.077693303	603.913139493	1813.9908328	376.0	2.54811180591	2.84966381736	0.628509884728	995.716235046	563.243383341	1860.21334736	301.253728977	0.649972246705	0.00910325275497
834.077693303	603.913139493	1813.9908328	376.0	1.07581476133	2.50117082748	0.551647734337	971.872231673	555.056148766	1833.50601394	306.577633505	0.135172618073	0.00189317392259
834.077693303	603.913139493	1813.9908328	376.0	-11.9643261033	-0.286375126268	-0.063161695251	703.492589797	544.869884044	1596.95905408	348.596580235	-4.00581925726	-0.0561039111661
834.077693303	603.913139493	1813.9908328	376.0	5.8974313352	0.603996226623	0.133214871333	873.209934803	624.768167308	1920.96969659	422.991594476	-0.113049807355	-0.00158333063523
834.077693303	603.913139493	1813.9908328	376.0	-1.51855322749	1.27466383989	0.281134503725	926.324983415	573.493200056	1786.44441646	286.626232987	-0.722980831795	-0.0101257819579
834.077693303	603.913139493	1813.9908328	376.0	-8.42759459089	-0.376052718607	-0.0829406084267	680.022216223	563.723485481	1661.11503949	417.369337788	-3.50955228515	-0.0491533933495
834.077693303	603.913139493	1813.9908328	376.0	-10.5414855933	-0.377391390756	-0.0832358603344	681.247467245	530.21560364	1622.76925049	411.306179608	-4.08256810401	-0.0571788249861
834.077693303	603.913139493	1813.9908328	376.0	-11.8523560904	-0.416024562351	-0.091756630426	667.709626619	643.377244124	1598.99017985	287.903309103	-3.26644097049	-0.0457484729761
834.077693303	603.913139493	1813.9908328	376.0	14.5218004882	3.09940932445	0.683592704995	1040.87108341	577.491047601	2077.41496241	459.052831397	2.30229883334	0.0322450816994
834.077693303	603.913139493	1813.9908328	376.0	6.5892877327	2.57580051491	0.568107744797	947.557542017	664.474298885	1933.51990821	321.488067311	1.37953232596	0.0193211810358
834.077693303	603.913139493	1813.9908328	376.0	3.72264481677	0.217550299405	0.0479819804598	807.718200018	621.685609444	1881.51926851	452.115459048	-0.936906300149	-0.0131219369769
834.077693303	603.913139493	1813.9908328	376.0	4.74303245198	0.377820718492	0.0833305510569	838.393032907	620.918950104	1900.02900667	440.71702366	-0.598340820703	-0.00838012353926
834.077693303	603.913139493	1813.9908328	376.0	11.3877489346	3.07374943923	0.677933268467	1028.13651667	625.969650296	2020.56355453	366.457387568	2.19176734624	0.030697021656
834.077693303	603.913139493	1813.9908328	376.0	-3.38959787276	0.0425656580637	0.00938810279305	779.469829859	568.718481483	1752.50383812	404.315526773	-2.41312135457	-0.0337972178512
834.077693303	603.913139493	1813.9908328	376.0	-9.46624089595	-0.258674762798	-0.0570522194084	708.484653218	574.501367717	1642.27409073	359.288069798	-3.38327175031	-0.0473847584078
834.077693303	603.913139493	1813.9908328	376.0	8.32512268536	2.99299045658	0.660121406391	1023.76634478	555.650571594	1965.00779513	385.590878749	1.47282144439	0.0206277513219
834.077693303	603.913139493	1813.9908328	376.0	4.72634116715	1.65146705979	0.364240639567	947.764578193	572.342790204	1899.72622829	379.618859897	0.263388662113	0.00368891683632
834.077693303	603.913139493	1813.9908328	376.0	16.9307580046	3.10462305755	0.684742624074	1040.53106169	741.332380028	2121.11323092	339.249789207	2.99348948413	0.0419256230271
834.077693303	603.913139493	1813.9908328	376.0	-6.97654430049	-0.555705890127	-0.122564157505	629.229952276	725.289228398	1687.43695874	332.917778065	-2.06827271118	-0.0289674049185
834.077693303	603.913139493	1813.9908328	376.0	4.66639365444	-0.11336336295	-0.0250029472762	727.095021117	714.878911986	1898.63878591	456.664852806	-0.446005504126	-0.00624657568803
834.077693303	603.913139493	1813.9908328	376.0	-12.7936613512	0.0647633138598	0.014283924539	794.032361393	473.731796612	1581.91498871	314.150830701	-4.50333719699	-0.0630719495377
834.077693303	603.913139493	1813.9908328	376.0	-3.45414638074	-0.00336988397684	-0.0007432474585	758.150479859	661.128759353	1751.3329341	332.053694886	-1.58831550996	-0.0222453152656
834.077693303	603.913139493	1813.9908328	376.0	-9.36723549179	0.361808566697	0.0797989780981	866.164121089	466.082761258	1644.07003969	311.823157341	-3.78122295796	-0.0529583047334
834.077693303	603.913139493	1813.9908328	376.0	-15.8926020401	-0.51375317834	-0.113311243569	648.405909309	508.25380963	1525.7004887	369.040769757	-5.04880958678	-0.0707116188625
834.077693303	603.913139493	1813.9908328	376.0	-12.573757904	-0.364090262869	-0.0803022194241	681.938762103	605.315233068	1585.90401708	298.650021908	-3.63015642853	-0.0508425270102
834.077693303	603.913139493	1813.9908328	376.0	-8.35062687164	0.308698283832	0.0680851971398	855.299438086	453.09901259	1662.51122686	354.112776188	-3.86731097891	-0.0541640193125
834.077693303	603.913139493	1813.9908328	376.0	2.84252389323	0.982370270209	0.216667461449	980.545556207	464.255882937	1865.55395564	420.752516495	-1.40974313013	-0.0197443015425
834.077693303	603.913139493	1813.9908328	376.0	1.19356694668	0.00937573389517	0.00206787249563	761.034680348	653.289939476	1835.64202779	421.317407967	-1.14788684273	-0.0160768465368
834.077693303	603.913139493	1813.9908328	376.0	7.67191987353	3.17286351928	0.699793453744	1039.29125052	624.080281809	1953.158756	289.787223667	1.75469080294	0.0245755014418
834.077693303	603.913139493	1813.9908328	376.0	8.9954800329	2.72703637421	0.601463690826	986.359937304	592.296637498	1977.16801596	398.511441156	1.46862833768	0.0205690243373
834.077693303	603.913139493	1813.9908328	376.0	8.44451140946	2.43598370321	0.537270335953	984.225980019	549.02561227	1967.17349564	433.92190335	0.903151596402	0.0126491820224
834.077693303	603.913139493	1813.9908328	376.0	1.27838969364	0.105495220202	0.0232675827529	774.235814263	696.253032778	1837.18070465	366.691857605	-0.631968857139	-0.00885110444172
834.077693303	603.913139493	1813.9908328	376.0	-5.94670443997	0.247716457492	0.0546353016083	826.172574686	556.498879855	1706.1181594	323.446704861	-2.54671098865	-0.0356682211296
834.077693303	603.913139493	1813.9908328	376.0	-1.17056297736	2.9442419821	0.649369647573	1033.73164642	467.417787923	1792.75692769	291.60749335	-0.28318493398	-0.00396617554594
834.077693303	603.913139493	1813.9908328	376.0	4.2078961275	1.12681326301	0.248525201369	921.910021375	596.695197078	1890.3216828	371.716464349	0.062139058779	0.000870294940882
834.077693303	603.913139493	1813.9908328	376.0	-10.0266359815	0.31742621581	0.0700101931649	857.157258765	456.49045016	1632.10857525	318.460866329	-4.03048922295	-0.0564494288928
834.077693303	603.913139493	1813.9908328	376.0	5.6971858557	2.57161168616	0.567183874318	953.042104587	637.591151615	1917.33726195	326.704005744	1.17018271125	0.0163891136029
834.077693303	603.913139493	1813.9908328	376.0	7.39376696231	2.75050619466	0.606640095867	964.235083498	692.332338375	1948.11308769	291.545665817	1.62362728669	0.0227398779649
834.077693303	603.913139493	1813.9908328	376.0	-0.842850541484	0.9918158926	0.218750748258	960.437516257	499.784380646	1798.70160124	338.479704336	-1.39686322893	-0.0195639107693
834.077693303	603.913139493	1813.9908328	376.0	9.13245652652	2.81987150688	0.621939017838	981.73049001	662.444136697	1979.652757	335.478130289	1.84972420528	0.0259065014745
834.077693303	603.913139493	1813.9908328	376.0	8.11338467838	0.780061844972	0.172047164749	850.518103774	731.184667271	1961.16688709	379.464116046	0.994783744938	0.0139325454473
834.077693303	603.913139493	1813.9908328	376.0	4.95550314118	0.891869357297	0.196706960145	964.42043997	476.051027309	1903.8832055	463.411738217	-1.2792074861	-0.0179160712339
834.077693303	603.913139493	1813.9908328	376.0	3.01572200187	0.660252920547	0.145622611501	921.945084223	486.804297744	1868.69575345	459.946371485	-1.76576811377	-0.0247306458511
834.077693303	603.913139493	1813.9908328	376.0	8.54947210135	2.2855951921	0.50410127748	925.507165044	672.471563464	1969.07747297	371.098744459	1.47802938193	0.0207006916236
834.077693303	603.913139493	1813.9908328	376.0	-13.2840632649	-0.479019373363	-0.105650501403	656.909595854	503.265602538	1573.01914295	412.843944555	-4.76497821598	-0.0667363895796
834.077693303	603.913139493	1813.9908328	376.0	-1.84729991393	0.318172858847	0.0701748696177	820.153965411	649.930787363	1780.4809817	310.396228929	-1.11278927047	-0.0155852839002
834.077693303	603.913139493	1813.9908328	376.0	-11.7989313861	-0.361623614634	-0.0797581858479	685.37117058	531.870032728	1599.95929908	382.718095776	-4.18458069427	-0.0586075727489
834.077693303	603.913139493	1813.9908328	376.0	10.7134024164	3.06006787881	0.674915720954	1030.02199824	584.779813146	2008.33097051	393.529159121	1.94541051274	0.0272466458367
834.077693303	603.913139493	1813.9908328	376.0	5.16790433905	1.70694092466	0.376475722244	900.303376818	665.966091612	1907.73614375	341.466675324	0.799085596755	0.0111916750246
834.077693303	603.913139493	1813.9908328	376.0	7.13391012016	3.13767812728	0.692033111443	1034.92251568	597.071575065	1943.3993084	311.405217648	1.62825560268	0.0228047003177
834.077693303	603.913139493	1813.9908328	376.0	5.87570931994	1.59148485214	0.351011215735	863.112415565	741.611755619	1920.57566122	315.851490038	1.09331623921	0.0153125523699
834.077693303	603.913139493	1813.9908328	376.0	11.3636801056	1.54524864927	0.340813552993	885.088583745	711.967125011	2020.12694818	423.071239424	1.6024748082	0.0224436247647
834.077693303	603.913139493	1813.9908328	376.0	-0.950959128218	0.466137514034	0.102809332606	853.263990335	615.214744397	1796.74052139	328.261786655	-1.09432536459	-0.0153266857785
834.077693303	603.913139493	1813.9908328	376.0	-5.29227724786	0.665647346946	0.146812383535	921.955926124	486.659588847	1717.98940867	309.373893703	-2.58218489946	-0.0361650546143
834.077693303	603.913139493	1813.9908328	376.0	-2.67126642194	0.9384391832	0.206978205382	965.007065865	477.024349129	1765.53430478	323.502889788	-1.91298063401	-0.0267924458545
834.077693303	603.913139493	1813.9908328	376.0	13.0413281804	1.9869008453	0.438222506684	896.954023649	723.833468088	2050.55933046	429.771838727	1.98976587392	0.0278678693826
834.077693303	603.913139493	1813.9908328	376.0	-5.47490430185	0.060561518717	0.0133571942473	787.794601516	530.195791887	1714.67657066	396.686177253	-3.0237432773	-0.0423493456204
834.077693303	603.913139493	1813.9908328	376.0	-2.42947684892	0.0912015541976	0.0201150318036	778.27010609	653.760024799	1769.92034547	337.890214582	-1.4151146673	-0.0198195331555
834.077693303	603.913139493	1813.9908328	376.0	4.26701186948	0.60433196901	0.133288921264	837.234811857	722.716345763	1891.39403694	331.442879322	0.385045625028	0.00539279586873
834.077693303	603.913139493	1813.9908328	376.0	-5.67188759538	-0.40462360999	-0.08924208425	668.417219436	663.394529065	1711.10331177	379.291563267	-2.25958447358	-0.0316468413667
834.077693303	603.913139493	1813.9908328	376.0	-4.15043823627	0.250544727112	0.0552590928787	826.89661518	555.336020891	1738.70226367	356.469627597	-2.33838173229	-0.0327504444299
834.077693303	603.913139493	1813.9908328	376.0	3.43949079177	2.38381964081	0.525765249407	943.622035255	615.409969693	1876.38288045	317.350875505	0.663714609304	0.00929572281938
834.077693303	603.913139493	1813.9908328	376.0	0.745523174678	-0.512788673198	-0.113098516365	635.962702803	751.121761287	1827.51455484	440.430090751	-0.982208512728	-0.0137564217469
834.077693303	603.913139493	1813.9908328	376.0	6.83262787743	0.985618698841	0.217383921227	885.252073958	668.040544857	1937.93407613	384.641457317	0.675684866574	0.00946337348143
834.077693303	603.913139493	1813.9908328	376.0	3.55801854348	0.805773600977	0.17771804168	956.518650489	458.353252987	1878.532963	463.661059528	-1.7861404242	-0.0250159723277
834.077693303	603.913139493	1813.9908328	376.0	0.32257550759	1.34183342549	0.295949145455	919.365250494	596.049821804	1819.84232293	304.427250634	-0.301627205419	-0.00422447066413
834.077693303	603.913139493	1813.9908328	376.0	4.71578900748	0.436674687113	0.0963111352257	827.698465768	702.112514587	1899.53481309	369.72383273	0.167125753643	0.00234069682973
834.077693303	603.913139493	1813.9908328	376.0	2.64021592865	0.784643786596	0.173057738552	877.460830715	649.471903035	1861.88410771	334.951373957	-0.0613320184827	-0.0008589918555
834.077693303	603.913139493	1813.9908328	376.0	-0.860041820307	-0.152851592119	-0.0337123052754	718.554824374	729.376005293	1798.38975302	350.458923351	-0.915334652734	-0.0128198130635
834.077693303	603.913139493	1813.9908328	376.0	-18.472616329	-0.311704726611	-0.068748285534	700.743434676	483.501185522	1478.89926601	294.654645811	-5.51012101308	-0.0771725632084
834.077693303	603.913139493	1813.9908328	376.0	3.82527476546	0.307634870241	0.0678506551039	799.898445457	738.816463824	1883.38096637	344.66605709	0.157369429086	0.00220405362866
834.077693303	603.913139493	1813.9908328	376.0	3.72236662986	2.98692619142	0.658783897535	1039.56064167	483.977112951	1881.51422222	357.976467605	0.521181076501	0.00729945485296
834.077693303	603.913139493	1813.9908328	376.0	-8.31273256634	0.0680775511513	0.0150148987983	786.745590094	564.401336579	1663.19862609	312.051699415	-2.99807607036	-0.0419898609295
834.077693303	603.913139493	1813.9908328	376.0	4.25298645585	0.495470257717	0.109278839373	843.821792215	671.83577252	1891.13961722	375.48205249	-0.0256930974348	-0.000359847303008
834.077693303	603.913139493	1813.9908328	376.0	10.6473229698	2.94136697182	0.64873554738	1006.14239849	628.745886316	2007.13229541	372.2440106	2.01224028415	0.0281826370329
834.077693303	603.913139493	1813.9908328	376.0	-1.96944936474	0.422359908125	0.0931539276853	877.602942027	467.905574904	1778.26520186	432.756684932	-2.8656466065	-0.0401351065336
834.077693303	603.913139493	1813.9908328	376.0	0.503653519546	0.229199735119	0.0505513310805	794.339159345	703.859744527	1823.12706147	324.928157598	-0.53171883826	-0.00744704255266
834.077693303	603.913139493	1813.9908328	376.0	3.48265897362	2.20211383482	0.485688979891	994.421589583	505.238168239	1877.16594731	377.506189493	-0.0135612226972	-0.000189933090997
834.077693303	603.913139493	1813.9908328	376.0	-10.2626385294	0.218485818891	0.0481883147091	829.400533255	493.727274478	1627.82751067	304.699702937	-3.79446399676	-0.0531437534561
834.077693303	603.913139493	1813.9908328	376.0	-10.0776612273	0.365735648455	0.0806651187594	868.305051747	458.308586831	1631.18298197	304.569343393	-3.9571368587	-0.0554220848558
834.077693303	603.913139493	1813.9908328	376.0	-8.78889489269	-0.187221429765	-0.0412927723347	730.634395076	472.209715859	1654.56108514	451.716974203	-4.32849056668	-0.0606231171803
834.077693303	603.913139493	1813.9908328	376.0	5.71259847789	0.260190389233	0.0573864996103	811.580077802	645.546727539	1917.6168455	460.490040158	-0.463443109335	-0.00649079985064
834.077693303	603.913139493	1813.9908328	376.0	-0.0827465619231	-0.396550165301	-0.0874614391929	664.612854219	730.280968533	1812.48981775	417.595994996	-1.09165563961	-0.0152892946725
834.077693303	603.913139493	1813.9908328	376.0	16.3347750117	2.93873503918	0.64815505937	1007.9306794	689.649375132	2110.30215407	412.722099532	2.79910258969	0.0392031175026
834.077693303	603.913139493	1813.9908328	376.0	-2.17671671052	-0.0560036748495	-0.0123519353439	741.036835619	707.491276252	1774.50539121	325.97727934	-1.13417514439	-0.0158848059439
834.077693303	603.913139493	1813.9908328	376.0	-2.46801412987	0.435822472601	0.0961231743716	839.176104636	641.853289533	1769.22128273	288.191888559	-1.13227060426	-0.0158581317124
834.077693303	603.913139493	1813.9908328	376.0	7.63163792727	2.30101069282	0.507501255584	925.730220679	670.10040799	1952.42804519	356.597416519	1.3712047227	0.019204547937
834.077693303	603.913139493	1813.9908328	376.0	1.42869588133	-0.181251495428	-0.0399760686872	710.062569457	750.07193245	1839.90724511	379.772743205	-0.543959365112	-0.00761847850296
834.077693303	603.913139493	1813.9908328	376.0	-12.1378633284	-0.520850646917	-0.114876631433	645.756420968	515.457289246	1593.81110472	432.597394508	-4.56975251575	-0.0640021360749
834.077693303	603.913139493	1813.9908328	376.0	-8.26984037513	-0.485364158016	-0.107049880462	652.152822391	592.032430981	1663.9766865	419.791433131	-3.32958728911	-0.0466328751976
834.077693303	603.913139493	1813.9908328	376.0	-3.63683869849	0.306787846639	0.0676638391352	837.122457617	562.200268868	1748.0189122	348.696185717	-2.12793820935	-0.0298030561533
834.077693303	603.913139493	1813.9908328	376.0	2.1117916985	1.00246953618	0.221100471146	932.45441125	561.481122675	1852.29854061	358.363006689	-0.525745167883	-0.00736337770144
834.077693303	603.913139493	1813.9908328	376.0	-13.9259829949	-0.0734654627833	-0.0162032339619	758.613619851	496.553489792	1561.37477789	306.207668249	-4.56208495359	-0.0638947472491
834.077693303	603.913139493	1813.9908328	376.0	-1.79876361482	0.718795438776	0.158534503479	923.896859537	512.073922137	1781.36142572	345.390644045	-1.8029279802	-0.0252510921596
834.077693303	603.913139493	1813.9908328	376.0	14.7655241719	1.77860467062	0.39228157711	880.524168419	748.32946241	2081.83608769	452.982456859	2.14703875117	0.0300705707447
834.077693303	603.913139493	1813.9908328	376.0	-4.38653339841	-0.149155602394	-0.0328971333025	731.582069917	613.884620546	1734.41951907	388.952828609	-2.29506104179	-0.0321437120699
834.077693303	603.913139493	1813.9908328	376.0	-1.85018518065	0.15519720959	0.0342296448147	808.061424036	536.592315079	1780.42864323	435.774904114	-2.46853571194	-0.0345733292989
834.077693303	603.913139493	1813.9908328	376.0	-2.90987332057	0.381864697382	0.0842224740587	862.473713619	507.768369535	1761.20599751	390.963914362	-2.53417711795	-0.035492676722
834.077693303	603.913139493	1813.9908328	376.0	2.96909065615	2.77428452261	0.611884544026	985.019518103	576.859248137	1867.84986512	305.971098876	0.705419771025	0.00987982872584
834.077693303	603.913139493	1813.9908328	376.0	6.81554234881	0.869251652866	0.191718494236	911.687178619	597.075178779	1937.62414621	428.86178881	0.0770104364441	0.00107857754123
834.077693303	603.913139493	1813.9908328	376.0	-7.49730538182	-0.0841758157543	-0.0185654644363	753.845189344	514.807311549	1677.99040046	409.33789957	-3.59235470961	-0.050313091171
834.077693303	603.913139493	1813.9908328	376.0	-3.09591597401	0.242890714849	0.0535709560761	812.654919255	623.374117903	1757.83120084	321.802163679	-1.57363175893	-0.0220396604893
834.077693303	603.913139493	1813.9908328	376.0	1.62819091518	0.615437666331	0.135738347228	860.990807773	653.458560541	1843.52606674	329.076698424	-0.320384126039	-0.00448717263359
834.077693303	603.913139493	1813.9908328	376.0	15.6455829412	2.49969645781	0.551322553554	942.827395203	715.892191578	2097.80027309	439.080686305	2.50663405503	0.0351069195383
834.077693303	603.913139493	1813.9908328	376.0	4.38889927483	0.455271547126	0.100412780575	857.850593299	595.718945957	1893.6050633	440.035524047	-0.761144292957	-0.0106602842151
834.077693303	603.913139493	1813.9908328	376.0	1.71273795747	2.41714804622	0.533116022545	963.115447404	568.312660795	1845.05974233	313.631634135	0.235878786658	0.00330362446299
834.077693303	603.913139493	1813.9908328	376.0	7.6748601504	0.549051308455	0.121096450916	841.494706508	706.885989135	1953.21209235	404.831396711	0.616667802494	0.0086368039565
834.077693303	603.913139493	1813.9908328	376.0	14.4808835603	2.35157562989	0.518653645762	920.271330409	745.802631816	2076.67273309	410.598770861	2.41250617847	0.0337886019394
834.077693303	603.913139493	1813.9908328	376.0	-9.8717236073	-0.372384876134	-0.0821316444937	680.694340106	577.945434672	1634.91867152	376.278896742	-3.51360985653	-0.0492102220802
834.077693303	603.913139493	1813.9908328	376.0	-3.49313943855	-0.139559333303	-0.0307806204903	731.045790557	641.817588479	1750.6256036	377.762224568	-1.91793175445	-0.026861789278
834.077693303	603.913139493	1813.9908328	376.0	3.11003107324	1.42718835589	0.314774670466	932.814594116	586.499618978	1870.40651136	351.092298267	0.0540796217656	0.000757417671787
834.077693303	603.913139493	1813.9908328	376.0	14.9592372745	2.83697089458	0.625710386983	991.606308317	669.390919312	2085.35002561	424.352797983	2.51911348728	0.0352817015026
834.077693303	603.913139493	1813.9908328	376.0	10.3557935304	0.585572261924	0.129151359048	847.234727947	705.123063702	2001.8439781	449.486186453	0.87908342477	0.0123120927839
834.077693303	603.913139493	1813.9908328	376.0	-14.9657709918	-0.539029497642	-0.118886082409	641.566546957	519.382073891	1542.51311895	381.564498099	-4.85412923222	-0.0679850032523
834.077693303	603.913139493	1813.9908328	376.0	8.20115670082	0.516848179307	0.113993863985	843.740723246	687.626778138	1962.75906353	431.391562148	0.49060921076	0.00687127746162
834.077693303	603.913139493	1813.9908328	376.0	-10.7239799867	-0.507760987976	-0.111989631226	648.496967386	530.756512181	1619.45881893	440.205339359	-4.25331624323	-0.0595702555074
834.077693303	603.913139493	1813.9908328	376.0	-7.02534517356	-0.143007433384	-0.0315411189643	740.712315008	484.261153227	1686.55171538	461.57824714	-3.97709670726	-0.0557016345555
834.077693303	603.913139493	1813.9908328	376.0	6.91555157646	2.8741608177	0.63391284025	1001.55955367	580.354780585	1939.43830443	357.523970175	1.32006728771	0.0184883373628
834.077693303	603.913139493	1813.9908328	376.0	-2.61007308301	0.215098628099	0.0474412501321	804.713123918	637.844456447	1766.64434634	324.086765976	-1.42420599201	-0.0199468626332
834.077693303	603.913139493	1813.9908328	376.0	-4.80256018117	-0.115521249053	-0.0254788815732	744.421343846	535.371597249	1726.87283137	447.079890275	-3.14753533844	-0.0440831279894
834.077693303	603.913139493	1813.9908328	376.0	13.050405145	1.92000975282	0.423469288226	906.399349827	691.614152682	2050.72398577	452.71048326	1.81354820782	0.0253998348434
834.077693303	603.913139493	1813.9908328	376.0	-1.99651804326	-0.078258367405	-0.017260336878	747.01978039	613.873404411	1777.77417852	416.880993715	-1.96637966313	-0.0275403314164
834.077693303	603.913139493	1813.9908328	376.0	17.4988117928	2.79553355278	0.616571140886	984.257026692	735.948102813	2131.41767457	411.21254506	2.94323874734	0.0412218311952
834.077693303	603.913139493	1813.9908328	376.0	-11.9655837476	-0.0527663861293	-0.0116379325384	761.836081936	521.261301777	1596.93624052	313.83885681	-4.0332178749	-0.0564876453067
834.077693303	603.913139493	1813.9908328	376.0	6.08747812125	0.487427925818	0.107505056422	857.805068151	618.397388879	1924.41712786	448.214670834	-0.336316096105	-0.00471030946926
834.077693303	603.913139493	1813.9908328	376.0	-8.1780846431	0.384925402368	0.0848975302972	870.683000525	469.031960972	1665.64112707	325.926165575	-3.56151969655	-0.0498812282431
834.077693303	603.913139493	1813.9908328	376.0	-1.59830832635	0.382766913322	0.0844214630178	842.196301234	605.361619596	1784.99766628	337.439745446	-1.36712542284	-0.0191474148857
834.077693303	603.913139493	1813.9908328	376.0	-0.641358971187	0.632174755433	0.139429809315	921.24087182	470.189487126	1802.35663985	410.926280907	-2.32895933455	-0.0326184780749
834.077693303	603.913139493	1813.9908328	376.0	1.82617050438	0.085443769222	0.0188451189285	770.180735568	697.728004878	1847.11739834	379.20865789	-0.586777829811	-0.00821817688811
834.077693303	603.913139493	1813.9908328	376.0	11.1731380918	3.09214983343	0.681991582142	1028.35889578	670.989334911	2016.67053352	317.322302824	2.25222877468	0.0315438203736
834.077693303	603.913139493	1813.9908328	376.0	-8.07688074065	0.0445620416018	0.00982841676264	783.408770425	541.577264986	1667.47695658	342.490921173	-3.21628331054	-0.0450459847415
834.077693303	603.913139493	1813.9908328	376.0	-7.03513978723	0.097756015545	0.0215606562737	801.06670646	476.434364115	1686.37404198	408.872971406	-3.74639392772	-0.0524705031894
834.077693303	603.913139493	1813.9908328	376.0	-4.64813124092	0.0687615019367	0.0151657481113	793.801778365	468.345957593	1729.67415819	467.526422231	-3.67075340549	-0.0514111121218
834.077693303	603.913139493	1813.9908328	376.0	17.6234271809	2.45911339396	0.542371723414	938.183438855	729.080370586	2133.67818628	466.41437684	2.70015782363	0.0378173364654
834.077693303	603.913139493	1813.9908328	376.0	9.29136248502	2.37573587017	0.5239823269	925.94365095	696.113822103	1982.53529652	360.477823463	1.70414636549	0.0238675961554
834.077693303	603.913139493	1813.9908328	376.0	13.5555335229	2.81858507889	0.621655288684	982.216023174	741.576935022	2059.88696824	336.094010041	2.52143476493	0.035314212394
834.077693303	603.913139493	1813.9908328	376.0	1.50507969325	0.3237477021	0.0714044336348	803.575301059	725.52787406	1841.29284046	312.189665338	-0.189817437236	-0.00265850752431
834.077693303	603.913139493	1813.9908328	376.0	-12.5904729275	-0.238003814648	-0.0524931218897	713.241490751	584.733919273	1585.60080809	287.625398062	-3.71901815934	-0.0520870890663
834.077693303	603.913139493	1813.9908328	376.0	1.42307031429	-0.314719331339	-0.0694131740933	684.788697081	700.840338511	1839.80519784	454.176162249	-1.11889118303	-0.0156707448604
834.077693303	603.913139493	1813.9908328	376.0	-3.88786648525	-0.546964705019	-0.120636238425	629.247118661	752.907804526	1743.46529116	361.310367975	-1.47908287101	-0.0207154463727
834.077693303	603.913139493	1813.9908328	376.0	-4.84214904679	-0.531606539366	-0.117248905903	637.082830326	654.65661617	1726.15469298	434.41524648	-2.41620946764	-0.0338404687344
834.077693303	603.913139493	1813.9908328	376.0	4.10100623017	3.02424397555	0.667014551291	1013.55768049	585.339123523	1888.38270986	289.485905849	1.08849972673	0.0152450942119
834.077693303	603.913139493	1813.9908328	376.0	23.1940789873	3.05389145553	0.673553474974	1037.11005409	740.099795353	2234.72929938	457.519449929	3.61767494258	0.0506677162827
834.077693303	603.913139493	1813.9908328	376.0	5.11782335019	0.789283546122	0.174081064429	919.194331581	558.882171351	1906.82767921	428.751176275	-0.529005203725	-0.00740903646674
834.077693303	603.913139493	1813.9908328	376.0	-6.36392166619	0.186322728697	0.0410945586011	822.69994266	477.991130347	1698.54987716	397.858804158	-3.53629719254	-0.0495279718843
834.077693303	603.913139493	1813.9908328	376.0	-12.4762452178	0.124110726934	0.0273733407441	806.874490214	492.698428176	1587.67288827	288.099969878	-4.23063979686	-0.0592526582194
834.077693303	603.913139493	1813.9908328	376.0	0.567692432123	0.778056695394	0.171604917379	945.471236437	478.707292697	1824.28872147	400.110192339	-1.83268061599	-0.0256677957422
834.077693303	603.913139493	1813.9908328	376.0	0.411355436218	0.29542240418	0.0651571248743	795.908130401	734.916458486	1821.4527827	290.628193812	-0.321109435716	-0.00449733103243
834.077693303	603.913139493	1813.9908328	376.0	9.2847731081	0.643361435123	0.14189709641	858.533574633	686.966912893	1982.41576582	436.915278296	0.72679294791	0.0101791729399
834.077693303	603.913139493	1813.9908328	376.0	3.7295755795	2.45224355754	0.540856541143	930.924105868	661.591201538	1881.64499191	289.129684503	0.896343011737	0.0125538236938
834.077693303	603.913139493	1813.9908328	376.0	-0.855915540806	-0.264662639887	-0.0583728804338	698.519741612	681.125528005	1798.46460335	418.819333732	-1.43949902518	-0.0201610507728
834.077693303	603.913139493	1813.9908328	376.0	-15.6304707127	-0.403997690241	-0.0891040340187	675.486653549	530.605680557	1530.45552694	324.363192839	-4.72833054527	-0.0662231168805
834.077693303	603.913139493	1813.9908328	376.0	6.46057395688	2.88428251617	0.636145239562	1036.47203604	482.250730583	1931.18505212	412.462285497	0.681970537589	0.00955140808948
834.077693303	603.913139493	1813.9908328	376.0	1.33729086281	0.127043393879	0.0280201574502	771.642463047	732.943047152	1838.24916645	333.663656256	-0.349544340645	-0.00489557900063
834.077693303	603.913139493	1813.9908328	376.0	0.44748840033	0.0351543292365	0.00775349122992	751.424865144	753.749176795	1822.10823136	316.934189417	-0.430744024162	-0.00603282947006
834.077693303	603.913139493	1813.9908328	376.0	6.51326532655	0.851650142603	0.187836379048	843.196023404	748.870198885	1932.14086874	340.074646447	0.928095458339	0.0129985358311
834.077693303	603.913139493	1813.9908328	376.0	-1.89133891153	0.611932767162	0.134965321385	877.805761281	597.140708563	1779.68211832	304.735648479	-1.18285866464	-0.0165666479641
834.077693303	603.913139493	1813.9908328	376.0	-15.3172720585	-0.361429323059	-0.079715333714	688.317871238	465.350306621	1536.13692182	382.468743961	-5.25620799426	-0.073616358463
834.077693303	603.913139493	1813.9908328	376.0	-10.3471624431	-0.241184416332	-0.0531946220406	715.906382544	509.400294926	1626.29425462	400.987577154	-4.12982455483	-0.0578406800396
834.077693303	603.913139493	1813.9908328	376.0	-0.0574765836367	-0.0669338246447	-0.0147626432829	734.81026603	737.462134801	1812.94821284	340.675812007	-0.68107147083	-0.00953881611807
834.077693303	603.913139493	1813.9908328	376.0	1.35062004673	-0.206211189195	-0.0454810739293	709.367038776	700.78676644	1838.49095663	428.337151413	-0.980608416338	-0.0137340114333
834.077693303	603.913139493	1813.9908328	376.0	-9.51041829315	-0.228321507018	-0.0503576327785	718.166081046	526.43708317	1641.4727168	396.869552582	-3.84496693391	-0.0538510775057
834.077693303	603.913139493	1813.9908328	376.0	-7.22309840028	-0.303722728942	-0.0669878096475	698.945919646	527.506976008	1682.96448997	456.511594317	-3.70670947922	-0.0519146985885
834.077693303	603.913139493	1813.9908328	376.0	-8.58412779117	-0.115118339468	-0.0253900175271	740.036472901	614.762235262	1658.27554159	303.476833425	-2.77237280671	-0.0388287507942
834.077693303	603.913139493	1813.9908328	376.0	-16.1704946292	-0.409254234297	-0.0902633953014	673.263688277	557.890052639	1520.6595426	289.505801689	-4.59754390364	-0.0643913711995
834.077693303	603.913139493	1813.9908328	376.0	-3.38990824096	0.783641686218	0.172836719501	950.174786453	463.304584055	1752.49820806	339.018837557	-2.4077061987	-0.0337213753319
834.077693303	603.913139493	1813.9908328	376.0	16.4836327413	2.51243558016	0.554132240883	946.438392993	707.41883252	2113.00241964	459.145194122	2.55162864363	0.0357370958492
834.077693303	603.913139493	1813.9908328	376.0	10.8737665201	2.48492552065	0.548064737681	928.013196308	754.160280327	2011.23996065	329.066484015	2.08647770223	0.0292223767819
834.077693303	603.913139493	1813.9908328	376.0	10.0531463991	3.04938644724	0.672559869263	1034.27732777	550.122005647	1996.35398688	411.954653464	1.68218870951	0.0235600659595
834.077693303	603.913139493	1813.9908328	376.0	-12.0965001264	-0.546032042145	-0.120430534218	638.971813044	530.78338683	1594.56142941	424.806229541	-4.4339965355	-0.0621007918137
834.077693303	603.913139493	1813.9908328	376.0	4.52466221432	2.46157752518	0.542915201847	939.914739412	643.210694217	1896.06779058	312.94235695	0.963467596722	0.0134939439317
834.077693303	603.913139493	1813.9908328	376.0	4.53313336249	2.83047096968	0.624276790842	982.287467528	618.363249193	1896.22145643	295.570739708	1.11321746848	0.0155912810711
834.077693303	603.913139493	1813.9908328	376.0	8.88746253241	0.469691667816	0.103593221839	823.919145792	738.31016938	1975.2085884	412.97927323	0.844289229803	0.0118247791289
834.077693303	603.913139493	1813.9908328	376.0	-0.435811592638	2.81233931736	0.620277749749	1014.61467526	493.605835012	1806.08525046	297.864740189	-0.157260051635	-0.00220252173158
834.077693303	603.913139493	1813.9908328	376.0	13.7291499846	2.04837177748	0.451780277344	917.170185155	678.743010813	2063.03635494	467.12315897	1.86985556492	0.0261884532902
834.077693303	603.913139493	1813.9908328	376.0	8.06491735892	2.86326681759	0.631510105334	986.322277194	658.781503159	1960.28769436	315.183914006	1.72408302066	0.0241468210176
834.077693303	603.913139493	1813.9908328	376.0	10.7243000686	3.13042908494	0.690434293106	1036.77268843	627.569261193	2008.52865292	344.186703302	2.15737701595	0.0302153643691
834.077693303	603.913139493	1813.9908328	376.0	-9.83993554087	-0.504927410181	-0.111364669206	648.607705758	550.543154084	1635.49530413	436.344444289	-3.95111307309	-0.0553377181105
834.077693303	603.913139493	1813.9908328	376.0	4.22835227147	2.80470311226	0.61859354042	1021.46142735	497.452714378	1890.69275538	371.778613652	0.464097028449	0.00649995838164
834.077693303	603.913139493	1813.9908328	376.0	-12.045465791	0.211913611687	0.0467387762873	830.760708626	464.532786303	1595.48718758	300.193692651	-4.35324352776	-0.0609697973076
834.077693303	603.913139493	1813.9908328	376.0	-4.83015435719	-0.563012787571	-0.124175736121	625.614119449	753.9701613	1726.37227555	346.787994797	-1.60114036357	-0.022424935064
834.077693303	603.913139493	1813.9908328	376.0	1.97974057826	0.247280685961	0.0545391896694	799.412625415	697.327568797	1849.9031454	353.162951186	-0.378830866855	-0.00530575443775
834.077693303	603.913139493	1813.9908328	376.0	-2.65692215295	-0.216141191793	-0.0476711936023	716.010245667	602.765685927	1765.79450851	447.018576913	-2.33696412381	-0.0327305899694
834.077693303	603.913139493	1813.9908328	376.0	-6.83098540254	0.240580550462	0.0530614359202	819.389110033	583.295709206	1690.0773838	287.392564565	-2.43174925939	-0.0340581128766
834.077693303	603.913139493	1813.9908328	376.0	13.3405099869	2.61143895535	0.575968009561	956.015267438	697.761057871	2055.98646101	402.210135697	2.29848243236	0.0321916307054
834.077693303	603.913139493	1813.9908328	376.0	-4.56868036976	0.455955213607	0.100563567183	886.845506368	461.929600222	1731.11538971	382.340283119	-3.12223942028	-0.0437288434213
834.077693303	603.913139493	1813.9908328	376.0	-8.41390809945	0.5476638037	0.120790428694	902.34353135	476.070806944	1661.36331119	282.948972898	-3.29897787281	-0.0462041718881
834.077693303	603.913139493	1813.9908328	376.0	6.93610092806	0.701422589238	0.154702820741	861.703485078	687.319808682	1939.81106778	390.787774024	0.572522955881	0.00801852879385
834.077693303	603.913139493	1813.9908328	376.0	1.86511796012	0.344918287971	0.0760737291511	843.34340139	565.828383945	1847.82390161	438.652116278	-1.49132235778	-0.020886867756
834.077693303	603.913139493	1813.9908328	376.0	5.64468706354	1.09608239074	0.241747329233	983.699350682	482.509001803	1916.38493867	450.176586183	-0.786361616648	-0.0110134680203
834.077693303	603.913139493	1813.9908328	376.0	-5.07245019463	-0.184815590432	-0.0407621505143	717.734795432	678.655789612	1721.97705127	325.586466224	-1.84203743463	-0.0257988436223
834.077693303	603.913139493	1813.9908328	376.0	-7.31696542242	-0.376903567453	-0.0831282680753	676.970356533	634.115369438	1681.26175079	370.176024823	-2.68362420496	-0.0375857731787
834.077693303	603.913139493	1813.9908328	376.0	7.75384770044	0.947447169078	0.208964968919	932.375238232	565.815154637	1954.64491927	456.454526401	-0.0215025946542	-0.000301156787874
834.077693303	603.913139493	1813.9908328	376.0	3.52673075347	0.300760162321	0.0663343983945	804.593229618	714.877772959	1877.96540536	358.494402784	-0.0266542947845	-0.000373309450763
834.077693303	603.913139493	1813.9908328	376.0	-8.95548429649	0.207758710483	0.0458223887259	830.143253072	457.121344246	1651.53916862	364.274571307	-4.02813437998	-0.0564164478988
834.077693303	603.913139493	1813.9908328	376.0	-6.11839869545	0.0879584183918	0.0193997393895	794.882122583	525.474962942	1703.00364135	382.646555822	-3.10578451326	-0.0434983825386
834.077693303	603.913139493	1813.9908328	376.0	-6.16503907325	-0.10462037733	-0.0230746310829	749.308744382	499.350590829	1702.15758917	453.498253958	-3.67302461485	-0.0514429217766
834.077693303	603.913139493	1813.9908328	376.0	4.15470092284	0.632090139333	0.139411146743	827.531760747	750.905457947	1889.35672667	310.919507971	0.503731874927	0.00705506827628
834.077693303	603.913139493	1813.9908328	376.0	3.54397229702	0.192797266783	0.0425225555321	804.784146195	607.899117893	1878.27816538	465.594901292	-1.14332020964	-0.0160128880902
834.077693303	603.913139493	1813.9908328	376.0	-4.97096673051	-0.145016073791	-0.0319841362573	723.459774953	702.354437322	1723.817952	298.003739729	-1.63036607967	-0.0228342588189
834.077693303	603.913139493	1813.9908328	376.0	3.20111451043	0.502694608134	0.110872211763	834.018156184	702.226491166	1872.05875656	335.814109212	0.0617712279094	0.00086514324803
834.077693303	603.913139493	1813.9908328	376.0	0.58225048466	0.283858626868	0.062606666711	833.770883771	549.278090467	1824.55280321	441.503828973	-1.89734504728	-0.026573460046
834.077693303	603.913139493	1813.9908328	376.0	-8.29517629546	-0.507772391946	-0.111992146437	647.460906	549.973583411	1663.51709523	466.08260582	-3.82248064631	-0.0535361435057
834.077693303	603.913139493	1813.9908328	376.0	0.547000575872	0.763174067133	0.168322467387	945.339597924	471.189622386	1823.9133731	407.384152787	-1.95478661376	-0.0273779637782
834.077693303	603.913139493	1813.9908328	376.0	9.6836584407	2.8732480563	0.633711525429	1011.02571995	559.878866361	1989.65150919	418.746922875	1.49774095519	0.0209767640783
834.077693303	603.913139493	1813.9908328	376.0	-7.54950154525	-0.462206323513	-0.101942285733	651.100779018	733.092502314	1677.04356684	292.85028551	-2.04258895751	-0.0286076884805
834.077693303	603.913139493	1813.9908328	376.0	-5.1405168112	-0.222931378156	-0.049168808592	717.770434818	543.189890542	1720.74232908	459.782003723	-3.23642854896	-0.0453281309379
834.077693303	603.913139493	1813.9908328	376.0	-18.0870064685	-0.274595723488	-0.0605636796401	710.784080049	465.590401769	1485.89419353	309.519711712	-5.57484720128	-0.0780790924549
834.077693303	603.913139493	1813.9908328	376.0	1.39946453122	0.0398150014131	0.00878142951326	755.289268429	737.492306551	1839.3769911	346.59541612	-0.400646122556	-0.00561129023188
834.077693303	603.913139493	1813.9908328	376.0	3.02911497428	0.494184640133	0.108995288957	856.52421555	625.669508467	1868.93870074	386.744976728	-0.527349924022	-0.00738585327761
834.077693303	603.913139493	1813.9908328	376.0	-8.11714100444	-0.215046531898	-0.0474297600127	721.155020799	526.263379319	1666.74663909	419.328238973	-3.68884798939	-0.0516645376666
834.077693303	603.913139493	1813.9908328	376.0	-5.18976288678	0.0398635427498	0.00879213558664	786.420446967	473.465533355	1719.84900979	459.963029464	-3.69559870722	-0.0517590855353
834.077693303	603.913139493	1813.9908328	376.0	5.53436246314	2.86241975648	0.631323281094	988.992341797	615.511798155	1914.38366053	309.879520579	1.27054006685	0.0177946788074
834.077693303	603.913139493	1813.9908328	376.0	6.49222665901	0.913500368208	0.201477805075	897.540261628	633.844703363	1931.75922923	400.374264244	0.372912713355	0.00522286713382
834.077693303	603.913139493	1813.9908328	376.0	-7.17536040617	-0.0832539434584	-0.018362140154	750.696767485	569.510381424	1683.83045281	363.623303898	-2.97231615083	-0.0416290777427
834.077693303	603.913139493	1813.9908328	376.0	-9.1358737446	0.304328313541	0.0671213748436	847.071087546	504.690969356	1648.26692057	296.504863671	-3.42368730118	-0.0479508025376
834.077693303	603.913139493	1813.9908328	376.0	9.31986356919	2.31641019091	0.510897704214	933.256459651	659.382745769	1983.05230357	390.41309815	1.52339067805	0.0213360038943
834.077693303	603.913139493	1813.9908328	376.0	-1.94278518496	0.106485320068	0.0234859550217	779.181366641	666.197175612	1778.74888764	333.370345387	-1.23781372368	-0.0173363266622
834.077693303	603.913139493	1813.9908328	376.0	1.50224085371	0.0577663984535	0.0127407142597	762.282423068	714.586453232	1841.24134417	364.372467868	-0.525823579002	-0.00736447589639
834.077693303	603.913139493	1813.9908328	376.0	-2.56397753144	-0.145848382061	-0.0321677066743	733.668661373	587.923321772	1767.48051542	445.888532276	-2.39366053892	-0.0335246574079
834.077693303	603.913139493	1813.9908328	376.0	4.43252749942	0.171792808038	0.0378899003172	788.891975302	682.229908346	1894.3964753	423.274591649	-0.353494490556	-0.00495090322908
834.077693303	603.913139493	1813.9908328	376.0	-4.23321817244	-0.187306180114	-0.0413114645156	715.251332541	696.304774192	1737.20064322	325.644536482	-1.60340692712	-0.0224566796515
834.077693303	603.913139493	1813.9908328	376.0	9.56433223098	1.29854231931	0.286401040871	865.768436767	736.918018832	1987.48694268	384.800487085	1.43104998062	0.0200427168153
834.077693303	603.913139493	1813.9908328	376.0	1.30262189932	0.805149545765	0.177580402683	869.310492892	663.610307817	1837.62027464	304.699473926	-0.141368196202	-0.00197994672552
834.077693303	603.913139493	1813.9908328	376.0	4.74165057199	1.01956532071	0.22487104559	889.212280042	655.227773994	1900.00393949	355.563885459	0.398020589365	0.00557451805833
834.077693303	603.913139493	1813.9908328	376.0	3.34674420049	0.0901898837157	0.0198919020105	766.526989374	726.695663049	1874.70046579	381.477813366	-0.20385951849	-0.00285517532899
834.077693303	603.913139493	1813.9908328	376.0	-7.92012377541	0.287701117331	0.0634541502715	842.124500015	513.023661794	1670.32051356	315.172351754	-3.19081278525	-0.0446892546954
834.077693303	603.913139493	1813.9908328	376.0	13.5360382285	2.58056743144	0.56915911589	947.200797963	736.88089615	2059.53332538	375.451631271	2.41758367794	0.0338597153773
834.077693303	603.913139493	1813.9908328	376.0	0.848929671762	-0.422126429483	-0.0931024326164	659.500765995	707.960738852	1829.39033922	461.928834372	-1.24461302611	-0.0174315549875
834.077693303	603.913139493	1813.9908328	376.0	-8.69309183616	0.520966808072	0.114902251449	899.511308513	466.559269427	1656.2989438	290.228365861	-3.47309221036	-0.0486427480443
834.077693303	603.913139493	1813.9908328	376.0	-1.87377736321	-0.116485322362	-0.0256915135338	735.761749682	641.479138283	1780.0006832	402.759795235	-1.72577074014	-0.0241704585454
834.077693303	603.913139493	1813.9908328	376.0	-10.5669762287	-0.387932488609	-0.0855607606107	679.952211994	485.864912409	1622.3068527	456.489728301	-4.5825141386	-0.0641808702885
834.077693303	603.913139493	1813.9908328	376.0	-6.52513205414	0.404846748014	0.0892912986357	872.431532359	482.606011792	1695.62553551	340.587991355	-3.17828896402	-0.0445138510367
834.077693303	603.913139493	1813.9908328	376.0	0.0751716370267	0.829316411013	0.182910544996	956.490899981	469.940578816	1815.3544394	388.922960603	-1.88410754197	-0.0263880608118
834.077693303	603.913139493	1813.9908328	376.0	-9.20389872793	-0.255933232511	-0.056447559001	707.420606057	607.373002852	1647.03295361	332.239344703	-3.0438224207	-0.0426305661163
834.077693303	603.913139493	1813.9908328	376.0	2.33122937105	0.0891329310597	0.0196587849713	781.20253586	624.053254227	1856.27911988	451.023329791	-1.23188267127	-0.0172532587013
834.077693303	603.913139493	1813.9908328	376.0	-4.95794367064	-0.445080111417	-0.0981650003125	657.485696257	681.310163822	1724.05418912	385.258329035	-2.06605082715	-0.0289362860946
834.077693303	603.913139493	1813.9908328	376.0	-5.21056239819	-0.216086277304	-0.0476590818933	718.902751776	555.697530725	1719.47170856	444.871426054	-3.08921228942	-0.0432662785632
834.077693303	603.913139493	1813.9908328	376.0	-6.15279134394	-0.241889655672	-0.0533501666679	712.401876465	564.676237731	1702.37976186	425.30164766	-3.1095208609	-0.0435507123376
834.077693303	603.913139493	1813.9908328	376.0	0.665069043896	0.46640520866	0.102868374208	852.25764719	622.271949219	1826.05512428	351.525527875	-0.84429472936	-0.0118248561535
834.077693303	603.913139493	1813.9908328	376.0	6.97226165652	0.196928997171	0.0434338326358	787.108440754	718.897400498	1940.46702008	434.461178831	0.210725371616	0.00295133573692
834.077693303	603.913139493	1813.9908328	376.0	-20.8814718222	-0.466826291987	-0.102961246579	661.941887563	474.83951517	1435.20284819	298.421445455	-6.02582719163	-0.0843953388184
834.077693303	603.913139493	1813.9908328	376.0	-11.0375631396	-0.301946930466	-0.066596146993	701.687760652	488.746120097	1613.77044928	423.33656853	-4.49191507252	-0.0629119758057
834.077693303	603.913139493	1813.9908328	376.0	-0.277153292731	0.783773242559	0.172865735015	924.154950689	536.230166373	1808.96329747	348.578180411	-1.28624049164	-0.0180145727121
834.077693303	603.913139493	1813.9908328	376.0	4.09555328465	0.11495684518	0.0253543990251	778.250716161	680.48939459	1888.28379393	429.54368318	-0.4802875204	-0.00672671597199
834.077693303	603.913139493	1813.9908328	376.0	18.4196829652	2.92545813251	0.645226760588	1008.05307758	752.973115408	2148.12219322	387.096000229	3.12797070834	0.0438091135621
834.077693303	603.913139493	1813.9908328	376.0	-10.4283796622	0.0885373854815	0.0195274339395	795.943184739	519.156268813	1624.82098171	309.721528162	-3.70599030193	-0.0519046260775
834.077693303	603.913139493	1813.9908328	376.0	17.9914004652	2.83357858386	0.624962193175	991.257016741	726.397975631	2140.35318793	422.698195554	2.98898737698	0.041862568305
834.077693303	603.913139493	1813.9908328	376.0	3.58747781336	-0.0127074132596	-0.00280269370526	748.812670319	710.616931176	1879.06735146	419.637749964	-0.436788512678	-0.00611748617196
834.077693303	603.913139493	1813.9908328	376.0	2.66705311698	0.836623709578	0.184522212082	930.589136977	540.664262561	1862.37093184	391.117532305	-0.857523572903	-0.0120101340743
834.077693303	603.913139493	1813.9908328	376.0	12.1674007259	2.78749022645	0.614797138608	974.097626152	750.911495149	2034.70636655	309.697245253	2.32858838121	0.03261328265
834.077693303	603.913139493	1813.9908328	376.0	-7.7791990905	0.0633386631898	0.0139697095699	788.040471629	539.447893408	1672.87687443	345.388509391	-3.17874960367	-0.0445203025725
834.077693303	603.913139493	1813.9908328	376.0	8.78636680934	2.682290048	0.591594629024	963.977072505	661.073238465	1973.37472125	348.324410283	1.71612477447	0.024035360987
834.077693303	603.913139493	1813.9908328	376.0	-10.0316764478	-0.139924789601	-0.0308612239968	739.758969958	530.845305061	1632.01714166	361.412866637	-3.76376260427	-0.0527137619646
834.077693303	603.913139493	1813.9908328	376.0	-4.5010792101	-0.196144478385	-0.043260802467	716.99655078	659.140242888	1732.34166855	356.20487488	-1.9398380208	-0.0271685997311
834.077693303	603.913139493	1813.9908328	376.0	1.61586740105	0.46477345361	0.102508481167	876.966599544	516.683751857	1843.30251932	449.65216792	-1.88077477125	-0.0263413833508
834.077693303	603.913139493	1813.9908328	376.0	-14.6161278904	-0.267704260758	-0.0590437275603	710.854340173	491.969874211	1548.85561275	346.03139837	-4.83678620736	-0.0677421037446
834.077693303	603.913139493	1813.9908328	376.0	4.91792042172	-0.0294939611189	-0.00650506420796	742.797455554	729.287002005	1903.20145841	431.117000851	-0.186103833192	-0.00260649626319
834.077693303	603.913139493	1813.9908328	376.0	-12.3682043132	0.0567805618652	0.0125232822817	791.298328222	483.477462103	1589.63274037	314.856950049	-4.35557261623	-0.0610024175943
834.077693303	603.913139493	1813.9908328	376.0	3.53343049236	1.78152508654	0.392925691782	897.777360377	667.192810604	1878.08693801	313.11676703	0.612782684083	0.00858239053337
834.077693303	603.913139493	1813.9908328	376.0	-7.60718888308	-0.00561173246339	-0.00123770014631	774.812241973	488.218581891	1675.99712382	412.966299959	-3.80365855589	-0.053272528794
834.077693303	603.913139493	1813.9908328	376.0	8.06909975439	3.07418736098	0.678029854649	1021.54632733	638.712813777	1960.36356263	300.104421524	1.79020807607	0.0250729422419
834.077693303	603.913139493	1813.9908328	376.0	-2.08496151361	2.94675733286	0.649924422774	1037.11842484	456.128043246	1776.16982207	282.923353988	-0.485340181912	-0.00679748153939
834.077693303	603.913139493	1813.9908328	376.0	-11.8621037311	-0.29684875932	-0.0654717157742	702.709177011	500.328304769	1598.81335854	395.775876757	-4.44847054372	-0.0623035090157
834.077693303	603.913139493	1813.9908328	376.0	-11.2569434563	-0.186771395889	-0.0411935147527	732.156399201	453.533868464	1609.79091045	424.100642782	-4.76911319651	-0.0667943024721
834.077693303	603.913139493	1813.9908328	376.0	-9.4739810957	-0.51009672739	-0.112504792102	645.01898904	629.298614291	1642.13368422	367.816080888	-3.12093697131	-0.0437106018391
834.077693303	603.913139493	1813.9908328	376.0	1.02815062733	0.899151187426	0.198313010019	922.377369684	565.773503706	1832.64139092	344.490517532	-0.727190372786	-0.0101847391146
834.077693303	603.913139493	1813.9908328	376.0	5.49302058599	2.99738645089	0.661090968436	1010.05762959	599.031169173	1913.63372267	304.54492391	1.31027124298	0.0183511378568
834.077693303	603.913139493	1813.9908328	376.0	12.9328380189	2.7121299123	0.598175984186	972.413606872	668.601925599	2048.59132888	407.575796407	2.21994141584	0.0310916164683
834.077693303	603.913139493	1813.9908328	376.0	8.01263327138	2.48480136266	0.548037353916	923.842924603	741.366055526	1959.3392658	294.130285674	1.67458730559	0.0234536037198
834.077693303	603.913139493	1813.9908328	376.0	-0.621447068968	1.62573852846	0.358566062739	969.0373335	518.249745614	1802.71783993	315.43076082	-0.721002084325	-0.0100980684079
834.077693303	603.913139493	1813.9908328	376.0	-9.30645323741	0.300066663021	0.0661814431012	852.782719249	457.831654076	1645.17262421	334.558250886	-3.94346311051	-0.0552305757774
834.077693303	603.913139493	1813.9908328	376.0	1.98327509207	2.28886647227	0.504822777298	973.087914766	541.821150896	1849.96726115	335.058195494	0.0649893894095	0.000910215537949
834.077693303	603.913139493	1813.9908328	376.0	-7.18408926148	-0.268252827914	-0.0591647172285	705.757747335	574.328097058	1683.67211217	403.58626778	-3.14034321354	-0.0439823979488
834.077693303	603.913139493	1813.9908328	376.0	-3.07385993316	-0.299438723523	-0.0660429474025	692.790060276	659.125346964	1758.2312954	406.315888155	-1.90477579323	-0.026677532118
834.077693303	603.913139493	1813.9908328	376.0	-2.3248278918	0.45124040697	0.0995236892302	876.195179442	511.056817982	1771.81866796	384.566670536	-2.32131244858	-0.0325113788316
834.077693303	603.913139493	1813.9908328	376.0	-5.84880784386	0.0239378535896	0.00527963246351	777.580054535	549.712991072	1707.89399468	380.600949073	-2.8972518119	-0.0405777564692
834.077693303	603.913139493	1813.9908328	376.0	6.8058840363	1.98008128391	0.436718412861	957.288289593	571.852192795	1937.4489453	408.308462917	0.624950026016	0.00875280148481
834.077693303	603.913139493	1813.9908328	376.0	7.9478413133	2.42432386476	0.534698690948	946.442120732	636.006342085	1958.16394562	375.715482807	1.33692393857	0.0187244249099
834.077693303	603.913139493	1813.9908328	376.0	2.75917240127	0.66818516112	0.147372113172	871.053229805	644.212316121	1864.04196722	348.77642129	-0.192973016189	-0.00270270330797
834.077693303	603.913139493	1813.9908328	376.0	14.035579427	3.05402044404	0.673581924138	1025.342616	701.676404388	2068.59495693	341.575936546	2.6279325983	0.0368057786876
834.077693303	603.913139493	1813.9908328	376.0	10.5590427905	2.99474057988	0.660507406238	1009.62787547	678.812099437	2005.53090105	317.090926137	2.1436731082	0.030023432888
834.077693303	603.913139493	1813.9908328	376.0	-8.61421936486	-0.234818913743	-0.0517906735208	718.678022595	470.982241915	1657.7296832	468.069418691	-4.38867070353	-0.0614659762399
834.077693303	603.913139493	1813.9908328	376.0	6.72640363856	1.5971650616	0.352264018881	997.733133226	490.026330751	1936.00717818	448.247714199	-0.127238008839	-0.00178204494172
834.077693303	603.913139493	1813.9908328	376.0	12.0267337938	2.57435145012	0.567788145152	951.080427154	690.575626321	2032.1546813	390.498627825	2.11172581794	0.0295759918479
834.077693303	603.913139493	1813.9908328	376.0	1.39950466151	-0.243773806139	-0.0537657269827	696.429282617	754.280054564	1839.37771906	388.668381879	-0.584374376076	-0.00818451507109
834.077693303	603.913139493	1813.9908328	376.0	17.6769039863	2.93277188942	0.6468398521	1009.39227019	661.934811678	2134.64825063	463.321168764	2.80934544235	0.0393465748229
834.077693303	603.913139493	1813.9908328	376.0	-2.23523804972	0.748053951369	0.164987638149	913.510284575	546.462917894	1773.44381948	313.470617013	-1.47843508906	-0.0207063737963
834.077693303	603.913139493	1813.9908328	376.0	-15.325911325	-0.500481217354	-0.110384035587	652.029923385	492.555982427	1535.98020632	391.394300507	-5.1186168388	-0.0716893114678
834.077693303	603.913139493	1813.9908328	376.0	7.06964270265	2.2272245985	0.491227304476	959.362854147	581.184321279	1942.23350333	401.686327907	0.831981901867	0.0116524075892
834.077693303	603.913139493	1813.9908328	376.0	-11.3061893933	0.219593634291	0.0484326498216	832.072645381	470.096904169	1608.89759366	306.728044112	-4.18148643856	-0.0585642358341
834.077693303	603.913139493	1813.9908328	376.0	-4.72565567839	-0.171027266594	-0.037721055711	724.885504749	634.946199231	1728.267872	368.43616802	-2.15476230708	-0.0301787437966
834.077693303	603.913139493	1813.9908328	376.0	-2.47693551626	-0.108868400768	-0.0240115572934	742.602514789	584.991927843	1769.0594496	441.465006965	-2.36576772281	-0.03313400172
834.077693303	603.913139493	1813.9908328	376.0	-10.7097143312	-0.323101438958	-0.0712618965501	692.068768185	595.697295007	1619.71759661	331.951533417	-3.40685048238	-0.0477149927504
834.077693303	603.913139493	1813.9908328	376.0	-11.989905455	-0.314919751858	-0.0694573780013	699.29955672	469.701257997	1596.49504698	427.494232265	-4.80710046873	-0.067326337097
834.077693303	603.913139493	1813.9908328	376.0	-7.01177744775	-0.230084512852	-0.0507464739418	717.46861922	519.763589905	1686.79783268	449.565623552	-3.67874481486	-0.0515230366227
834.077693303	603.913139493	1813.9908328	376.0	-14.7153978495	-0.415417517383	-0.0916227431369	671.634850601	556.258752875	1547.0548648	319.161261319	-4.38381181334	-0.0613979245566
834.077693303	603.913139493	1813.9908328	376.0	-2.94302395493	-0.240939256696	-0.0531405506609	710.202216906	602.019704966	1760.60464805	448.382726174	-2.40472453744	-0.0336796153703
834.077693303	603.913139493	1813.9908328	376.0	11.8548400725	2.69141614561	0.593607442789	981.626151749	608.871945668	2029.03654495	438.538447537	1.80051152406	0.0252172482362
834.077693303	603.913139493	1813.9908328	376.0	3.55070535657	0.899019198824	0.198283899167	967.347892878	470.676066604	1878.40030246	440.376342981	-1.43724168085	-0.020129435306
834.077693303	603.913139493	1813.9908328	376.0	4.36200260371	1.49946932703	0.330716657924	868.030290564	718.782054234	1893.11716015	306.304815356	0.798833547038	0.0111881449165
834.077693303	603.913139493	1813.9908328	376.0	10.3198774821	3.1029970146	0.684383990869	1034.07998837	599.956069053	2001.19246428	367.156406851	2.0089550744	0.0281366256918
834.077693303	603.913139493	1813.9908328	376.0	11.9179587655	3.1313664836	0.690641041818	1036.58769696	708.54337638	2030.18151226	285.050438923	2.32936605249	0.0326241744046
834.077693303	603.913139493	1813.9908328	376.0	1.39981162184	3.12814956681	0.689931532159	1037.51817532	518.9168109	1839.38328729	282.948301075	0.549902977722	0.00770172237706
834.077693303	603.913139493	1813.9908328	376.0	12.7341677183	2.42471951917	0.534785954824	932.512450128	709.433364132	2044.98746784	403.041653579	2.15494396593	0.0301812880383
834.077693303	603.913139493	1813.9908328	376.0	10.8732270271	2.77814757498	0.612736562634	983.922449242	634.125686475	2011.2301743	393.18203858	1.91878235356	0.0268737024309
834.077693303	603.913139493	1813.9908328	376.0	9.9790757036	2.45939416893	0.542433649963	954.634741798	627.690661877	1995.01035126	412.684947581	1.53115084914	0.0214446897639
834.077693303	603.913139493	1813.9908328	376.0	14.1115234834	2.51527315987	0.554758085546	951.416514795	671.095904636	2069.97257515	447.460155722	2.17930745506	0.0305225133762
834.077693303	603.913139493	1813.9908328	376.0	5.43694023554	1.72884678612	0.381307187057	894.72252444	679.687681931	1912.61643025	338.206223882	0.8927808851	0.012503933965
834.077693303	603.913139493	1813.9908328	376.0	-8.16090274476	-0.186107164458	-0.0410470146577	725.362759039	582.793816768	1665.95280513	357.796229325	-3.07087065639	-0.0430093929466
834.077693303	603.913139493	1813.9908328	376.0	-16.6297633138	-0.205070943694	-0.0452295861699	728.569575187	454.579445369	1512.32845077	329.179430211	-5.41465058916	-0.0758354424252
834.077693303	603.913139493	1813.9908328	376.0	8.17609690711	2.28517677164	0.504008992422	931.051686509	655.513412145	1962.30448117	375.739382517	1.36364763399	0.0190987063584
834.077693303	603.913139493	1813.9908328	376.0	16.601411392	2.8546518304	0.629610019938	993.093323245	730.875145802	2115.13891356	391.170444514	2.87437717154	0.0402573833549
834.077693303	603.913139493	1813.9908328	376.0	9.73645293619	0.69288284686	0.152819331023	870.246749008	667.360524373	1990.6091965	453.001923116	0.675503291516	0.00946083041339
834.077693303	603.913139493	1813.9908328	376.0	-15.9866577078	-0.548808101555	-0.121042810224	639.368481196	511.872731936	1523.99432751	372.753114373	-5.05802304217	-0.0708406588539
834.077693303	603.913139493	1813.9908328	376.0	-13.8088410047	-0.416144279777	-0.0917830347987	673.295822613	492.287027592	1563.49972285	397.91687265	-4.86740177592	-0.0681708932202
834.077693303	603.913139493	1813.9908328	376.0	1.06713314319	0.616472966972	0.13596668879	861.137090225	651.274698873	1833.34853019	320.936741088	-0.404288873245	-0.00566230914909
834.077693303	603.913139493	1813.9908328	376.0	-2.69168591785	-0.411820356979	-0.0908293685442	665.521127696	664.586696498	1765.163897	435.056072804	-1.95923092774	-0.027440209072
834.077693303	603.913139493	1813.9908328	376.0	-1.60507172642	0.140949198795	0.0310871633867	795.134147754	609.806451726	1784.87497882	379.934379338	-1.66090786077	-0.0232620148568
834.077693303	603.913139493	1813.9908328	376.0	2.24291382843	0.97543836838	0.215138590291	962.938013201	499.275387952	1854.67708403	392.463682878	-1.09752812399	-0.0153715423528
834.077693303	603.913139493	1813.9908328	376.0	-6.94175793492	0.383874802573	0.0846658144184	872.622995239	454.412216365	1688.06798022	361.032768618	-3.5797086944	-0.0501359761121
834.077693303	603.913139493	1813.9908328	376.0	1.12414793589	-0.300996543824	-0.0663865337063	685.932302935	730.740035761	1834.3827733	417.710434604	-0.85979347719	-0.0120419254508
834.077693303	603.913139493	1813.9908328	376.0	5.31051322594	0.843513907206	0.186041885136	947.511264276	503.099719398	1910.32305589	459.712072215	-1.02490232875	-0.0143543743522
834.077693303	603.913139493	1813.9908328	376.0	-0.583556136617	0.294794939565	0.0650187339137	800.881790225	712.939887554	1803.40517797	289.583500195	-0.569743169838	-0.00797959621621
834.077693303	603.913139493	1813.9908328	376.0	15.7981906934	2.84834765659	0.628219597836	997.671766851	637.363432951	2100.56856372	465.53336392	2.45252508786	0.0343490908664
834.077693303	603.913139493	1813.9908328	376.0	5.31844712415	0.752042325577	0.165867297216	926.018538143	526.58475084	1910.46697607	457.863687092	-0.924896953792	-0.0129537388486
834.077693303	603.913139493	1813.9908328	376.0	-16.658483043	-0.16319551787	-0.0359937181011	738.90372144	458.309330355	1511.80747751	314.594425717	-5.36352344211	-0.0751193759399
834.077693303	603.913139493	1813.9908328	376.0	2.5536229841	0.628970057932	0.138722994692	903.581243412	535.20321728	1860.31331963	421.528858939	-1.27639658262	-0.0178767028379
834.077693303	603.913139493	1813.9908328	376.0	10.7453160832	2.08393672511	0.459624332844	957.283845477	584.807018846	2008.9098815	466.819017178	1.10862552073	0.0155269680774
834.077693303	603.913139493	1813.9908328	376.0	2.48583886882	0.68463507792	0.151000237742	921.031136514	507.408753744	1859.08372199	430.643831737	-1.50286839206	-0.0210485769197
834.077693303	603.913139493	1813.9908328	376.0	9.92592019361	2.5706198162	0.566965111645	951.245984751	672.408035204	1994.04611518	370.392095223	1.813837556	0.025403887339
834.077693303	603.913139493	1813.9908328	376.0	-4.29837918558	0.277138800907	0.0611245701161	845.198175075	468.789552236	1736.01862841	422.030901099	-3.30700271464	-0.0463165646309
834.077693303	603.913139493	1813.9908328	376.0	11.1363047037	3.01315469684	0.664568746546	1012.87156291	700.869708943	2016.00237923	302.261107379	2.22882009269	0.0312159676847
834.077693303	603.913139493	1813.9908328	376.0	-10.6002270651	-0.557340030423	-0.122924576626	632.259391045	661.891202769	1621.70368558	327.553091765	-3.03304953414	-0.0424796853521
834.077693303	603.913139493	1813.9908328	376.0	11.4630788761	1.01320570098	0.223468394571	857.368215917	745.784999222	2021.93003276	418.776817625	1.53056944132	0.0214365467972
834.077693303	603.913139493	1813.9908328	376.0	3.38704917053	0.325241177645	0.0717338283294	833.617977955	595.703528614	1875.43159425	446.110087682	-1.06501807402	-0.014916219524
834.077693303	603.913139493	1813.9908328	376.0	-5.81846427528	-0.537722681343	-0.118597856494	635.344852924	672.017788741	1708.44442423	401.081782568	-2.34957210398	-0.0329071723246
834.077693303	603.913139493	1813.9908328	376.0	7.27730129747	1.96438427411	0.433256346297	893.92090342	706.100340201	1946.00041121	345.979167587	1.29933374153	0.018197951562
834.077693303	603.913139493	1813.9908328	376.0	19.2553651562	2.86839558249	0.632641284183	998.666144035	752.898046187	2163.28139155	411.717201329	3.18768612507	0.0446454639365
834.077693303	603.913139493	1813.9908328	376.0	15.6488533456	2.31265975238	0.510070523243	918.013507461	744.450982337	2097.85959792	435.395108125	2.49360855408	0.0349244895529
834.077693303	603.913139493	1813.9908328	376.0	16.8617778304	2.76717331574	0.6103161261	981.347922215	692.580904436	2119.86193689	445.933110235	2.72481936504	0.0381627362051
834.077693303	603.913139493	1813.9908328	376.0	3.47520053677	0.795905128695	0.175541492875	927.084923346	539.029065766	1877.03065195	410.916662842	-0.86311027321	-0.0120883791766
834.077693303	603.913139493	1813.9908328	376.0	-10.8769539685	-0.347943061982	-0.0767408606047	691.007126103	458.475172458	1616.68388492	467.201586358	-4.86711937247	-0.0681669379898
834.077693303	603.913139493	1813.9908328	376.0	14.9556132741	2.87241844779	0.63352855046	993.91263673	727.916833156	2085.28428658	363.454816691	2.6977208252	0.0377832048347
834.077693303	603.913139493	1813.9908328	376.0	6.89032513931	0.786291919453	0.173421243814	877.115382399	663.923692861	1938.98069917	397.941623912	0.497349454079	0.00696567862856
834.077693303	603.913139493	1813.9908328	376.0	8.17164334516	1.26710682792	0.279467760899	971.201532112	523.512592738	1962.22369397	467.509569116	-0.00277292789688	-3.88365251665e-05
834.077693303	603.913139493	1813.9908328	376.0	7.87912315467	0.543475667003	0.119866710852	849.466280793	679.042221546	1956.91740453	428.408902188	0.430420153955	0.00602829347275
834.077693303	603.913139493	1813.9908328	376.0	0.415549117559	0.242027651422	0.0533806024311	792.419353467	720.177331535	1821.52885569	308.932170692	-0.435567372645	-0.00610038337037
834.077693303	603.913139493	1813.9908328	376.0	-5.65849505285	-0.463766004136	-0.102286282341	656.056107674	610.64638357	1711.34625126	444.643760019	-2.85786648899	-0.0400261413024
834.077693303	603.913139493	1813.9908328	376.0	-8.61757663235	-0.450904785516	-0.0994496659718	661.872897097	551.065100037	1657.66878268	444.730785541	-3.76105518508	-0.0526758429283
834.077693303	603.913139493	1813.9908328	376.0	3.47288120041	0.860117992641	0.189704012492	907.038748514	598.788924426	1876.98857941	371.160906465	-0.240407328673	-0.00336704942119
834.077693303	603.913139493	1813.9908328	376.0	1.00262227158	0.516893183256	0.114003789867	876.533975923	563.604350226	1832.17830889	392.039982741	-1.29868558064	-0.0181888736784
834.077693303	603.913139493	1813.9908328	376.0	4.06314527278	2.57825667688	0.568649465566	1024.39906884	470.8558711	1887.69591557	392.440975624	0.0685816479185	0.000960527281772
834.077693303	603.913139493	1813.9908328	376.0	-5.33713757997	0.101197287274	0.0223196487149	802.633553941	459.770598166	1717.17564636	454.771494255	-3.78507390406	-0.0530122395526
834.077693303	603.913139493	1813.9908328	376.0	-10.5887833479	-0.300608312404	-0.0663009070146	701.642756305	496.402159764	1621.91127356	423.866357491	-4.36260457851	-0.0611009044609
834.077693303	603.913139493	1813.9908328	376.0	-1.09510646405	0.384288201644	0.0847569919816	865.555837625	488.751149626	1794.12570193	439.818714678	-2.59806746609	-0.036387499525
834.077693303	603.913139493	1813.9908328	376.0	-15.1570433482	-0.423853333959	-0.0934833114157	669.527245234	558.439977152	1539.04345594	311.07623355	-4.43772691568	-0.0621530380347
834.077693303	603.913139493	1813.9908328	376.0	4.9429752076	0.95451937697	0.210524785393	941.669433105	543.684175079	1903.65594993	418.302341745	-0.44949431038	-0.00629543852072
834.077693303	603.913139493	1813.9908328	376.0	-5.06596494716	-0.172870391799	-0.0381275676663	715.563251016	719.16135219	1722.09469306	287.370089855	-1.56517622003	-0.0219212355746
834.077693303	603.913139493	1813.9908328	376.0	0.216515826931	1.19310169188	0.263145498871	922.350181388	584.858020945	1817.91841005	310.710207715	-0.456088165352	-0.00638778943071
834.077693303	603.913139493	1813.9908328	376.0	-4.62868289519	0.290864346249	0.064151818758	845.287404671	493.376650772	1730.0269494	391.362893954	-3.02121462112	-0.0423139302677
834.077693303	603.913139493	1813.9908328	376.0	8.35338656716	3.01321839129	0.664582794726	1009.42361073	665.864227987	1965.52049935	290.232660637	1.82583972876	0.0255719849966
834.077693303	603.913139493	1813.9908328	376.0	-4.06296743908	0.525579964257	0.115919709805	873.040883843	571.949737007	1740.28897591	295.298355061	-1.79326787766	-0.0251157966059
834.077693303	603.913139493	1813.9908328	376.0	-6.96216295118	-0.108875480504	-0.0240131187701	748.663867887	495.129296768	1687.6978351	443.904670442	-3.79831326498	-0.0531976647757
834.077693303	603.913139493	1813.9908328	376.0	6.11879151119	0.541718017865	0.119479051139	844.119885283	692.776323352	1924.98514989	388.088941252	0.364225046434	0.00510119112652
834.077693303	603.913139493	1813.9908328	376.0	8.25697725059	0.291098807454	0.0642035305369	803.132136621	719.15775884	1963.77164319	441.481747727	0.446213652549	0.00624949093206
834.077693303	603.913139493	1813.9908328	376.0	-4.67324476675	-0.50577615515	-0.111551864832	643.557856523	653.773624352	1729.21860113	431.887120258	-2.37454536378	-0.0332569378681
834.077693303	603.913139493	1813.9908328	376.0	3.54407702084	0.0442468257946	0.00975889408791	756.04586974	738.921414146	1878.28006506	383.312781174	-0.150562412973	-0.00210871726853
834.077693303	603.913139493	1813.9908328	376.0	-7.11011594987	0.423189067672	0.0933368036329	878.289095831	472.320901976	1685.01398126	334.403983457	-3.33686674888	-0.0467348284157
834.077693303	603.913139493	1813.9908328	376.0	-5.44410637152	0.762632460503	0.168203012903	948.831115813	453.775577585	1715.23524229	312.62854889	-2.80043203092	-0.0392217371277
834.077693303	603.913139493	1813.9908328	376.0	5.56653188822	1.15130479137	0.253926950016	966.197703787	520.617148149	1914.96721095	428.152359017	-0.360149013764	-0.00504410383423
834.077693303	603.913139493	1813.9908328	376.0	-6.96890964986	-0.484735593915	-0.106911247004	644.792491778	748.217882004	1687.5754506	294.56507682	-1.88266140212	-0.0263678067524
834.077693303	603.913139493	1813.9908328	376.0	-1.72163030859	0.388747384862	0.0857404907063	850.389170972	574.81519463	1782.76061682	357.556251222	-1.66509153212	-0.0233206096936
834.077693303	603.913139493	1813.9908328	376.0	3.95992931611	0.837439613406	0.184702164404	954.338330357	481.449991736	1885.82358758	450.035265482	-1.39796406743	-0.0195793286754
834.077693303	603.913139493	1813.9908328	376.0	1.66354012737	0.393585715514	0.0868076125969	843.920741201	609.024682932	1844.16729821	391.221874073	-0.966450135164	-0.0135357161788
834.077693303	603.913139493	1813.9908328	376.0	-11.0212149868	-0.243356475717	-0.0536736823373	710.716964508	604.48612525	1614.06700327	298.863913515	-3.3196964904	-0.0464943486051
834.077693303	603.913139493	1813.9908328	376.0	6.16320940611	0.872823501605	0.192506286194	885.298231557	655.079323075	1925.79088643	385.413331796	0.444525041093	0.00622584091166
834.077693303	603.913139493	1813.9908328	376.0	11.2755627272	0.936879590409	0.206634228145	888.614003179	665.927144957	2018.52850701	463.987358876	1.02912279105	0.0144134844685
834.077693303	603.913139493	1813.9908328	376.0	3.25053593246	0.16125273597	0.0355652262836	789.550306388	666.693912127	1872.95525663	416.711038112	-0.614475709039	-0.0086061023675
834.077693303	603.913139493	1813.9908328	376.0	-15.409391166	-0.438054066291	-0.0966153653045	666.224999378	552.991650423	1534.46588966	315.249239853	-4.52937794549	-0.0634366659032
834.077693303	603.913139493	1813.9908328	376.0	5.91178981447	2.12988959474	0.469759504795	884.663697574	745.706773304	1921.23015808	290.859687207	1.26441947142	0.0177089561823
834.077693303	603.913139493	1813.9908328	376.0	2.40317192177	1.06561630812	0.235027857988	909.15686622	610.711497747	1857.58415115	337.715787185	-0.103516866943	-0.00144981606363
834.077693303	603.913139493	1813.9908328	376.0	11.9182976151	2.91203393983	0.642265977026	999.088913312	668.88985717	2030.18765896	362.208888475	2.25897840408	0.0316383529983
834.077693303	603.913139493	1813.9908328	376.0	9.51277403378	0.836573518345	0.184511142114	898.797405745	624.844293915	1986.55168171	462.909982053	0.488945080372	0.00684797031333
834.077693303	603.913139493	1813.9908328	376.0	-5.07952039159	-0.188105510192	-0.0414877614009	721.678158482	627.456171172	1721.84879854	372.714468889	-2.28418544429	-0.0319913927772
834.077693303	603.913139493	1813.9908328	376.0	-11.2810140253	-0.472159924416	-0.104137610149	656.308362559	580.168117699	1609.35427253	372.877792273	-3.76034780505	-0.052665935645
834.077693303	603.913139493	1813.9908328	376.0	-6.71759099594	-0.322488941894	-0.0711268067697	692.203706358	580.06620847	1692.13434794	419.864433116	-3.09956869286	-0.0434113262305
834.077693303	603.913139493	1813.9908328	376.0	2.76183539991	0.245895527262	0.0542336848834	795.553250823	715.469410989	1864.09027377	353.067611956	-0.168047850942	-0.00235361135774
834.077693303	603.913139493	1813.9908328	376.0	-3.97988359125	0.154763016861	0.0341338810898	791.090885366	648.082546255	1741.79610929	302.622677673	-1.59298766073	-0.0223107515509
834.077693303	603.913139493	1813.9908328	376.0	19.7242015477	3.08606964169	0.680650560585	1038.28380839	699.732131604	2171.78604071	433.770100718	3.24350338407	0.0454272182642
834.077693303	603.913139493	1813.9908328	376.0	-3.61813687501	-0.0974488148244	-0.0214929013728	743.442294894	611.416197377	1748.35816157	393.499669294	-2.1752872312	-0.0304662077199
834.077693303	603.913139493	1813.9908328	376.0	11.5897325494	0.910629527441	0.200844624491	854.234672682	745.648227755	2024.22751879	424.344618351	1.4851239679	0.0208000555728
834.077693303	603.913139493	1813.9908328	376.0	10.6531087472	0.340905436911	0.0751886715728	809.14734762	728.137460828	2007.23724888	469.952440431	0.769764977089	0.0107810220881
834.077693303	603.913139493	1813.9908328	376.0	-10.5220566943	0.0299134265043	0.00659757973187	784.302387401	485.813651542	1623.12168894	353.005649997	-4.11080520416	-0.0575743025793
834.077693303	603.913139493	1813.9908328	376.0	7.01824774666	1.29352784978	0.285295070529	932.424731264	593.120130716	1941.30120354	415.756341563	0.436300318206	0.00611064871437
834.077693303	603.913139493	1813.9908328	376.0	1.37093673413	2.61009844047	0.575672351228	996.371850103	517.256367841	1838.85949948	325.231281532	0.0584084442781	0.000818045438069
834.077693303	603.913139493	1813.9908328	376.0	0.8110235448	0.513731438103	0.113306448633	868.776705096	590.229770863	1828.70272555	369.696249592	-1.05266787269	-0.0147432475166
834.077693303	603.913139493	1813.9908328	376.0	-6.5373135236	-0.0886286465601	-0.0195475620997	753.512777926	496.531738667	1695.40456477	445.360048173	-3.71689684555	-0.0520573787891
834.077693303	603.913139493	1813.9908328	376.0	16.8750143989	2.61005625404	0.575663046766	957.896410549	712.919531363	2120.10204702	449.286105113	2.68383942833	0.0375887875116
834.077693303	603.913139493	1813.9908328	376.0	2.84388140387	0.677168768611	0.149353499914	853.651520168	688.787844771	1865.57858076	323.139215818	0.0954149474648	0.00133634380203
834.077693303	603.913139493	1813.9908328	376.0	-2.18145937086	0.457881620663	0.100988447433	866.430471724	560.040278993	1774.41935979	347.94860907	-1.76208711575	-0.024679091257
834.077693303	603.913139493	1813.9908328	376.0	6.77625367615	2.99899871953	0.661446563637	1005.4493018	648.758781495	1936.91145329	282.703369997	1.57664781575	0.0220819021813
834.077693303	603.913139493	1813.9908328	376.0	-5.35427015111	0.516042175082	0.113816095078	889.102688164	508.812281856	1716.86486309	318.949893071	-2.58511243404	-0.0362060564992
834.077693303	603.913139493	1813.9908328	376.0	-5.08003741948	-0.322044155619	-0.0710287065767	689.443638374	638.276156277	1721.8394197	394.119625053	-2.33624633555	-0.0327205369124
834.077693303	603.913139493	1813.9908328	376.0	0.855585246151	0.977147945736	0.215515647494	979.131789742	463.567090918	1829.51107073	386.812190068	-1.60677255773	-0.0225038173352
834.077693303	603.913139493	1813.9908328	376.0	-3.10831901367	0.800383892837	0.176529310286	956.477507101	453.337358288	1757.60621083	347.791345445	-2.4605369878	-0.0344613023502
834.077693303	603.913139493	1813.9908328	376.0	15.257393946	2.05049373312	0.45224828697	897.611991491	739.8386331	2090.7585603	453.307935709	2.28515824973	0.0320050175033
834.077693303	603.913139493	1813.9908328	376.0	4.26704521725	0.627553391158	0.138410540617	846.67876805	702.863378735	1891.39464187	341.852495083	0.304817620898	0.00426915435431
834.077693303	603.913139493	1813.9908328	376.0	9.66092720764	0.300827109169	0.0663491639103	798.689104768	748.691255809	1989.23916671	441.858806128	0.789212682365	0.0110533989127
834.077693303	603.913139493	1813.9908328	376.0	8.04636644685	2.52484705517	0.556869663689	943.116457026	673.620107777	1959.95118251	343.214617712	1.56642984876	0.0219387934
834.077693303	603.913139493	1813.9908328	376.0	-2.11729918984	-0.0423752206736	-0.009346100722	756.95728647	595.628455294	1775.58321959	422.997477825	-2.12151823914	-0.0297131406043
834.077693303	603.913139493	1813.9908328	376.0	1.20367779001	0.154594456152	0.0340967040476	789.924107167	657.98080114	1835.82543756	387.920529255	-0.897171541165	-0.0125654277474
834.077693303	603.913139493	1813.9908328	376.0	-11.2835645052	0.205174234361	0.0452523675256	828.930032382	466.330827497	1609.30800706	314.047147179	-4.23116882695	-0.0592600676044
834.077693303	603.913139493	1813.9908328	376.0	-9.63312775855	-0.464256698576	-0.102394507847	656.986532772	612.904501937	1639.24677834	369.355743635	-3.24440205115	-0.0454398046379
834.077693303	603.913139493	1813.9908328	376.0	8.59922269506	0.87535839217	0.193065371012	867.154872478	703.74682531	1969.97994418	399.078246388	0.973453333934	0.0136338001952
834.077693303	603.913139493	1813.9908328	376.0	4.61908209752	0.372178750923	0.0820861823827	830.544297959	652.77980242	1897.7805586	414.456458226	-0.309936396564	-0.00434084589026
834.077693303	603.913139493	1813.9908328	376.0	-14.7815884274	-0.565123795803	-0.124641331231	632.647349432	621.107580207	1545.85417378	292.099244142	-3.97975229426	-0.0557388276507
834.077693303	603.913139493	1813.9908328	376.0	-2.08925740309	0.329960677099	0.07277474131	855.159337951	479.261333758	1776.09189503	441.67122332	-2.89658636204	-0.0405684364431
834.077693303	603.913139493	1813.9908328	376.0	-3.82538338378	1.02778362019	0.226683639214	960.333578847	494.191849542	1744.59872889	290.073300505	-1.78827959742	-0.025045932737
834.077693303	603.913139493	1813.9908328	376.0	-12.1390850997	-0.423611004117	-0.0934298641635	671.078741721	491.428538477	1593.7889419	431.281661704	-4.71107055402	-0.0659813803084
834.077693303	603.913139493	1813.9908328	376.0	5.91390694164	2.71273676476	0.598309829017	976.341509862	604.713979583	1921.26856258	340.213073132	1.16895092049	0.0163718616315
834.077693303	603.913139493	1813.9908328	376.0	-16.9132357542	-0.542362007217	-0.119621086726	640.602299943	540.44482767	1507.18628669	326.139159074	-4.92511936729	-0.0689792628472
834.077693303	603.913139493	1813.9908328	376.0	-11.1457328298	-0.532109258011	-0.117359783417	641.453778696	574.155414348	1611.80826102	396.199067972	-3.86979580223	-0.0541988207596
834.077693303	603.913139493	1813.9908328	376.0	-16.2006998085	-0.422221843167	-0.093123476658	672.303587218	488.280592063	1520.11162342	359.527444139	-5.1972753266	-0.0727909709608
834.077693303	603.913139493	1813.9908328	376.0	0.574060157672	0.625875028892	0.138040368084	909.840648526	510.273628301	1824.40423143	404.289954604	-1.74569139821	-0.0244494593586
834.077693303	603.913139493	1813.9908328	376.0	-6.51067643114	-0.130515587063	-0.0287859697977	732.197573554	655.37169519	1695.88775918	308.318490437	-2.16703601128	-0.0303506444157
834.077693303	603.913139493	1813.9908328	376.0	-2.86605909325	1.98364619011	0.437504673603	1000.25507643	468.93706562	1762.00078358	292.808641527	-1.16209480547	-0.0162758376116
834.077693303	603.913139493	1813.9908328	376.0	9.53499247184	2.58407654017	0.569933070174	1005.9644066	518.948757041	1986.95472214	462.041558505	0.913953728801	0.0128004723922
834.077693303	603.913139493	1813.9908328	376.0	12.3132711331	3.01163862419	0.664234367928	1014.27236285	723.685229432	2037.35244237	299.394850089	2.37953378366	0.0333268036927
834.077693303	603.913139493	1813.9908328	376.0	-13.2351340457	-0.341778891663	-0.0753813170849	691.963706058	493.246196033	1573.9067145	388.696812407	-4.71957112086	-0.0661004358663
834.077693303	603.913139493	1813.9908328	376.0	-0.161994980536	-0.23051625183	-0.0508416964777	706.367021578	677.039178046	1811.0522587	427.646059075	-1.37020966922	-0.0191906116137
834.077693303	603.913139493	1813.9908328	376.0	6.14371574506	1.40967138801	0.31091120159	886.884782473	684.415231756	1925.4372732	354.137258976	0.886090672859	0.0124102335134
834.077693303	603.913139493	1813.9908328	376.0	8.37902986879	3.16354297033	0.69773775261	1040.24375505	609.053702927	1965.98566649	316.688208513	1.8376191559	0.0257369629677
834.077693303	603.913139493	1813.9908328	376.0	10.4338857676	2.85994815733	0.630778155564	1025.19910012	515.738747093	2003.26056412	462.32271691	1.25012388996	0.0175087379546
834.077693303	603.913139493	1813.9908328	376.0	-4.38187052307	-0.428081565593	-0.0944158724291	662.549921382	657.477348925	1734.5041032	414.476832896	-2.20884247628	-0.0309361691355
834.077693303	603.913139493	1813.9908328	376.0	0.691394745101	1.35502369137	0.298858335105	971.978123026	510.425403781	1826.53267009	344.129143283	-0.760465592618	-0.0106507786081
834.077693303	603.913139493	1813.9908328	376.0	-17.7524842671	-0.535962259957	-0.118209585346	643.633247457	472.633769232	1491.9623956	375.695378909	-5.62700020584	-0.0788095266924
834.077693303	603.913139493	1813.9908328	376.0	5.18569838503	0.669029915905	0.14755842874	860.187554532	679.606216434	1908.05892612	368.265155151	0.311948053914	0.00436902036294
834.077693303	603.913139493	1813.9908328	376.0	2.42403487995	2.94071075343	0.648590814607	1019.7395685	518.604013178	1857.9626033	319.619021624	0.507864841491	0.00711295296206
834.077693303	603.913139493	1813.9908328	376.0	-1.02881214215	0.0633002203231	0.0139612307726	756.901282963	746.493601154	1795.32827485	291.933390734	-0.651148966913	-0.00911973343016
834.077693303	603.913139493	1813.9908328	376.0	-13.3724089753	0.116091153562	0.0256045773185	807.574897278	462.473600657	1571.41655986	301.368061925	-4.65535179333	-0.0652010055089
834.077693303	603.913139493	1813.9908328	376.0	14.6514419367	3.12724296114	0.689731575019	1041.18681472	734.099127918	2079.7666464	304.480703759	2.69188755297	0.0377015063441
834.077693303	603.913139493	1813.9908328	376.0	-9.44636628783	-0.0911207910773	-0.020097219029	750.772104104	543.814762473	1642.6346143	348.047747725	-3.51286297832	-0.0491997616011
834.077693303	603.913139493	1813.9908328	376.0	8.04329783578	1.00168603422	0.220927665245	902.780927357	635.233583696	1959.89551819	421.881007139	0.603075821689	0.00844644007968
834.077693303	603.913139493	1813.9908328	376.0	-8.31831139965	-0.576176804819	-0.127079136484	625.619006254	698.532742454	1663.09742656	338.945677855	-2.45704197742	-0.034412352625
834.077693303	603.913139493	1813.9908328	376.0	13.0936739369	2.09501807969	0.462068389875	898.293403597	738.909828778	2051.50887769	414.305645311	2.10906425464	0.029538715051
834.077693303	603.913139493	1813.9908328	376.0	-1.53721213738	0.230597061018	0.0508595194128	808.875363104	632.493308931	1786.10594554	344.737273508	-1.31953500246	-0.0184808823874
834.077693303	603.913139493	1813.9908328	376.0	7.84303123516	2.17379888214	0.479443952832	890.615202624	752.14683535	1956.26270041	313.500662441	1.5686720571	0.0219701968781
834.077693303	603.913139493	1813.9908328	376.0	16.416275951	2.95422624699	0.651571735111	1011.61395189	664.460911456	2111.78057363	435.705710283	2.7322906317	0.0382673757942
834.077693303	603.913139493	1813.9908328	376.0	-10.5794730249	0.0887929485033	0.0195837998463	797.946611219	496.31198184	1622.08016197	327.821568908	-3.95099891945	-0.05533611932
834.077693303	603.913139493	1813.9908328	376.0	-4.35012991021	-0.217521083373	-0.0479755366945	710.860971777	673.621637705	1735.07987501	350.597265528	-1.82211102935	-0.0255197623159
834.077693303	603.913139493	1813.9908328	376.0	20.6665835646	2.75359244736	0.607320786803	980.511293869	740.234299078	2188.88076411	468.135171163	3.20789579739	0.0449285125685
834.077693303	603.913139493	1813.9908328	376.0	4.12583452069	0.408361558477	0.0900665104713	809.140284901	751.262443391	1888.83309278	328.430364485	0.342999756784	0.00480391816224
834.077693303	603.913139493	1813.9908328	376.0	-13.9070683014	-0.370328217905	-0.0816780365912	683.396778384	536.733082322	1561.7178887	341.588027992	-4.40772573445	-0.0617328534237
834.077693303	603.913139493	1813.9908328	376.0	3.61568508784	2.9890610454	0.659254751963	1007.18113593	587.796076033	1879.57902883	284.601816872	0.997234355557	0.0139668677249
834.077693303	603.913139493	1813.9908328	376.0	9.70770247429	2.79868182736	0.617265511108	1016.53419479	524.374099238	1990.08766575	449.179371728	1.17971072048	0.0165225591103
834.077693303	603.913139493	1813.9908328	376.0	6.4589422083	0.823331115361	0.181590453322	882.545198092	655.671315773	1931.15545235	392.938938485	0.434771424549	0.00608923563794
834.077693303	603.913139493	1813.9908328	376.0	-3.34153922294	0.622908069438	0.137385987966	906.894267283	515.460052234	1753.37561762	331.0212981	-2.10196037966	-0.0294392210037
834.077693303	603.913139493	1813.9908328	376.0	-1.73242385978	-0.178580521362	-0.0393869698636	711.973640981	740.601977198	1782.56482279	329.989204616	-0.973282706008	-0.0136314104483
834.077693303	603.913139493	1813.9908328	376.0	-4.23753290064	-0.115674182519	-0.0255126119362	733.17098214	673.145664761	1737.12237444	330.80572754	-1.70944600953	-0.0239418208618
834.077693303	603.913139493	1813.9908328	376.0	12.9023955923	3.06696155104	0.676436160353	1035.38353896	572.310378174	2048.03910605	440.345188919	2.09483117055	0.0293393721365
834.077693303	603.913139493	1813.9908328	376.0	3.93567899774	0.233262671642	0.0514474352982	786.487396788	749.923285734	1885.38368902	348.973006501	0.16066943861	0.00225027224945
834.077693303	603.913139493	1813.9908328	376.0	-0.0559055699518	0.628120823788	0.138535691175	892.217858398	568.520476041	1812.97671088	352.238376442	-1.18355384778	-0.0165763844227
834.077693303	603.913139493	1813.9908328	376.0	-10.6985171217	-0.379957052709	-0.0838017319606	677.846752451	606.817329981	1619.92071296	335.256630532	-3.35560269973	-0.0469972366908
834.077693303	603.913139493	1813.9908328	376.0	3.75232040882	0.636929236858	0.140478437772	910.182582449	515.548890849	1882.05758103	456.32610773	-1.39732919123	-0.019570436852
834.077693303	603.913139493	1813.9908328	376.0	-1.67014602289	-0.126415110491	-0.0278815859044	724.163078994	728.013286599	1783.69453705	331.518171454	-0.998668145039	-0.0139869488101
834.077693303	603.913139493	1813.9908328	376.0	5.22721942415	1.31516071783	0.290066325062	945.253989393	566.551399345	1908.81211396	397.006725222	0.0991302100663	0.00138837829224
834.077693303	603.913139493	1813.9908328	376.0	-7.15779508073	-0.224584181901	-0.0495333440453	716.631204873	568.755038907	1684.1490862	398.762842421	-3.14388309338	-0.0440319760978
834.077693303	603.913139493	1813.9908328	376.0	-5.33470646066	-0.141434619145	-0.0311942256605	730.080144373	651.692570039	1717.21974664	335.44703223	-2.04837527126	-0.0286887292894
834.077693303	603.913139493	1813.9908328	376.0	7.70083129201	2.57761532522	0.568508011739	979.795625293	573.394503843	1953.68320648	400.493077345	1.09404529287	0.0153227632055
834.077693303	603.913139493	1813.9908328	376.0	-0.994840563952	0.490057516505	0.108085027901	878.53232473	534.912759034	1795.94451616	382.499432401	-1.85238565313	-0.0259437766544
834.077693303	603.913139493	1813.9908328	376.0	-5.31963406999	-0.288562274419	-0.0636440834624	701.030623714	559.057446369	1717.49315843	457.405088345	-3.16026054101	-0.0442613521149
834.077693303	603.913139493	1813.9908328	376.0	-0.569277684175	-0.251423677488	-0.0554529504825	704.705025792	634.529871054	1803.66418779	464.429290945	-1.86836201103	-0.0261675351684
834.077693303	603.913139493	1813.9908328	376.0	-15.0789217194	-0.256698333278	-0.0566163064133	712.787661775	511.503274853	1540.46057512	316.169638492	-4.71860583948	-0.0660869165194
834.077693303	603.913139493	1813.9908328	376.0	3.04969004888	0.172081419521	0.0379535552539	800.963459262	605.523086618	1869.31193071	462.825384831	-1.2428884543	-0.0174074013208
834.077693303	603.913139493	1813.9908328	376.0	-5.14262828949	-0.135072422463	-0.0297910062776	737.631461427	573.972574456	1720.70402706	409.099991177	-2.77130176722	-0.0388137502412
834.077693303	603.913139493	1813.9908328	376.0	-11.322992871	-0.0838520319085	-0.018494052031	750.785651467	570.27970507	1608.59278012	287.527423581	-3.53251760055	-0.0494750364223
834.077693303	603.913139493	1813.9908328	376.0	3.77291380724	0.816949008643	0.180182842665	935.379777888	524.850585469	1882.43114339	422.200780032	-0.951640685035	-0.0133283009109
834.077693303	603.913139493	1813.9908328	376.0	-6.67105363936	0.0370961651555	0.00818177440571	780.378381082	555.442354484	1692.97853133	357.157795761	-2.9120947945	-0.0407856413795
834.077693303	603.913139493	1813.9908328	376.0	-9.38602493599	0.167348216466	0.0369096198645	818.807170817	474.345942553	1643.72920089	350.576087524	-3.93981625593	-0.0551794993827
834.077693303	603.913139493	1813.9908328	376.0	-0.796266318387	-0.0969180361601	-0.0213758350596	729.58983179	732.112223661	1799.54663478	337.844579324	-0.834833837322	-0.0116923506628
834.077693303	603.913139493	1813.9908328	376.0	-5.52513777096	-0.196609779857	-0.0433634274057	722.036147795	589.512419723	1713.76534013	402.216772612	-2.72282568161	-0.0381348134679
834.077693303	603.913139493	1813.9908328	376.0	-3.2228372577	0.0814302473178	0.0179599133917	794.662157496	498.099316932	1755.52886039	462.767385957	-3.16719185951	-0.0443584294049
834.077693303	603.913139493	1813.9908328	376.0	6.46358615856	0.421795180583	0.0930293737502	844.373631521	628.305319434	1931.23969318	458.560742227	-0.314539251066	-0.00440531163957
834.077693303	603.913139493	1813.9908328	376.0	-4.56501751198	0.340486225171	0.0750962119919	830.631014394	616.081518307	1731.18183361	284.469300912	-1.72383604584	-0.0241433619865
834.077693303	603.913139493	1813.9908328	376.0	16.0192481881	2.98684130349	0.658765175008	1016.82531264	660.381243837	2104.57852641	427.371969939	2.70909593867	0.0379425201495
834.077693303	603.913139493	1813.9908328	376.0	7.625386663	0.456291100044	0.100637648885	843.807364299	654.72589121	1952.31464783	453.781392318	0.0845261200008	0.0011838392157
834.077693303	603.913139493	1813.9908328	376.0	-8.49705245979	-0.286384088118	-0.0631636718391	703.559631895	527.022690926	1659.85508012	429.272757297	-3.80549017227	-0.0532981816844
834.077693303	603.913139493	1813.9908328	376.0	0.349745098151	0.514635528728	0.113505851065	898.874302902	457.160507828	1820.33517681	464.300366084	-2.64439460399	-0.0370363389915
834.077693303	603.913139493	1813.9908328	376.0	18.2374949943	2.9772397535	0.656647497463	1017.53710075	751.776660497	2144.81732012	375.503558879	3.12457937569	0.043761615906
834.077693303	603.913139493	1813.9908328	376.0	11.6108559301	2.81817123383	0.621564012755	998.297909352	593.645842634	2024.61069498	432.666942992	1.81873483015	0.0254724766128
834.077693303	603.913139493	1813.9908328	376.0	5.13473030812	2.06709978151	0.455910847268	937.922961521	608.449963835	1907.13436987	360.761444518	0.683897361028	0.00957839441216
834.077693303	603.913139493	1813.9908328	376.0	-6.57004560615	-0.0109474691406	-0.00241452782105	769.033688888	553.597999853	1694.81080779	372.179119048	-2.98033186644	-0.0417413426673
834.077693303	603.913139493	1813.9908328	376.0	-6.16728892163	-0.378460784612	-0.0834717213524	676.016321081	642.258128039	1702.11677713	383.842328005	-2.4795405768	-0.0347274590588
834.077693303	603.913139493	1813.9908328	376.0	3.01632584247	0.97284918227	0.214567530276	982.423352194	457.533415667	1868.70670707	428.749939204	-1.49188157246	-0.0208946998944
834.077693303	603.913139493	1813.9908328	376.0	-2.76585021807	0.127462979705	0.0281126995379	805.295434921	505.572123781	1763.81856339	452.951004688	-2.96330056545	-0.0415028090398
834.077693303	603.913139493	1813.9908328	376.0	-3.68607192702	0.0614670745992	0.0135569198499	781.044248318	592.2102216	1747.12582595	373.871356031	-2.16846362052	-0.0303706389428
834.077693303	603.913139493	1813.9908328	376.0	-17.7596236123	-0.396750716282	-0.0875056718751	678.450246454	505.477355981	1491.83288853	307.905286095	-5.25613786384	-0.0736153762442
834.077693303	603.913139493	1813.9908328	376.0	-4.06010829829	0.431831507896	0.095242943956	847.914604172	607.116521745	1740.34084046	285.309714546	-1.61818523058	-0.0226636586917
834.077693303	603.913139493	1813.9908328	376.0	-0.132119626599	0.316885873766	0.0698910175928	847.789098081	505.002896885	1811.59419488	458.802199915	-2.43818296771	-0.0341482208363
834.077693303	603.913139493	1813.9908328	376.0	2.53753684827	0.357407859883	0.0788283766834	823.282365171	671.641736218	1860.0215186	365.097417213	-0.37630582677	-0.00527038973068
834.077693303	603.913139493	1813.9908328	376.0	-15.0889761778	-0.581721912507	-0.12830214215	630.713839753	485.155101791	1540.27818817	424.409246623	-5.24999939887	-0.0735294033456
834.077693303	603.913139493	1813.9908328	376.0	-14.4236260696	-0.410745520255	-0.09059230707	673.206142019	543.103723493	1552.34757814	336.037712624	-4.45234520895	-0.0623577760357
834.077693303	603.913139493	1813.9908328	376.0	-2.97964527649	1.00600247617	0.221879681555	955.872058804	502.865044151	1759.94034063	301.203237676	-1.62353339876	-0.0227385630078
834.077693303	603.913139493	1813.9908328	376.0	8.38320949604	0.884492671338	0.195079989267	877.167533155	680.8513253	1966.06148455	408.042626093	0.830799301767	0.0116358445626
834.077693303	603.913139493	1813.9908328	376.0	-17.735393786	-0.577037481251	-0.127268963664	633.042333336	457.321647189	1492.27241536	401.908434833	-5.80071588162	-0.0812425193505
834.077693303	603.913139493	1813.9908328	376.0	12.7811876587	0.822558404132	0.181420027378	864.002676898	713.964317876	2045.84040525	467.873410473	1.35784574186	0.0190174473649
834.077693303	603.913139493	1813.9908328	376.0	2.21327356163	0.253915495792	0.0560025354637	814.789331402	624.402250762	1854.13941231	414.947830144	-0.977678130884	-0.0136929710208
834.077693303	603.913139493	1813.9908328	376.0	-11.0641994619	-0.0761234892074	-0.0167894771079	756.868532832	508.230917913	1613.28726883	348.187818089	-4.0557658337	-0.056803443049
834.077693303	603.913139493	1813.9908328	376.0	12.4665882776	1.82336926651	0.402154668397	907.159827921	680.923917341	2040.13360131	452.049856053	1.66807656015	0.0233624168089
834.077693303	603.913139493	1813.9908328	376.0	0.370520009304	1.01041291662	0.22285242978	986.428905721	454.95926706	1820.7120318	379.323859018	-1.69008599131	-0.0236706721472
834.077693303	603.913139493	1813.9908328	376.0	-7.63574092034	-0.189226987811	-0.0417351097952	725.027951949	573.774641078	1675.47919248	376.676599458	-3.10255915075	-0.0434532093942
834.077693303	603.913139493	1813.9908328	376.0	4.20590205804	2.649135931	0.584282296206	969.269325174	599.03720134	1890.28551056	321.97898405	0.873695129091	0.0122366264579
834.077693303	603.913139493	1813.9908328	376.0	-4.40557062357	-0.480278356622	-0.105928177464	648.290595081	691.346627144	1734.07418555	394.436963326	-1.95807014236	-0.0274239515737
834.077693303	603.913139493	1813.9908328	376.0	-4.99948863284	0.388263808119	0.0856338350506	858.703539752	534.741440318	1723.30056731	329.85558724	-2.45608248961	-0.0343989144203
834.077693303	603.913139493	1813.9908328	376.0	13.2715853058	2.44955808089	0.540264243691	955.215044285	634.27397144	2054.73617361	465.247157884	1.85394505092	0.0259656169596
834.077693303	603.913139493	1813.9908328	376.0	3.38516485331	0.326821689303	0.0720824193434	837.550183268	575.315198427	1875.39741291	462.532031215	-1.29335912867	-0.0181142735109
834.077693303	603.913139493	1813.9908328	376.0	7.5527288998	1.80334312769	0.397737787315	898.733016541	683.962995252	1950.99664266	368.30063087	1.18992439231	0.0166656077354
834.077693303	603.913139493	1813.9908328	376.0	-12.3005669866	-0.525612238391	-0.115926828053	644.070129733	541.352119456	1590.85967528	405.437426089	-4.32117542379	-0.0605206641987
834.077693303	603.913139493	1813.9908328	376.0	2.88582948092	2.38812892591	0.526715687232	997.579969262	505.65673374	1866.33951503	363.102812028	0.0276891222262	0.0003878028323
834.077693303	603.913139493	1813.9908328	376.0	-4.81054663434	0.833038322228	0.183731434104	958.454740485	458.134665024	1726.72795784	310.138552333	-2.55172074413	-0.0357383857721
834.077693303	603.913139493	1813.9908328	376.0	1.89663791073	2.67376964068	0.589715403767	981.999302908	558.057327681	1848.39567063	308.339040039	0.390183942436	0.00546476109855
834.077693303	603.913139493	1813.9908328	376.0	-0.174055332322	0.412675374593	0.0910179476386	843.209417825	623.205019351	1810.83348502	344.419047848	-1.00317536676	-0.0140500751647
834.077693303	603.913139493	1813.9908328	376.0	-8.82483261202	-0.46963962468	-0.103581743423	656.273075266	587.533039731	1653.9091782	410.103063207	-3.41295984781	-0.0478005580926
834.077693303	603.913139493	1813.9908328	376.0	0.731860676118	0.244392825375	0.0539022552657	808.663268519	648.176393684	1827.26671837	370.427056165	-0.911057674598	-0.0127599114089
834.077693303	603.913139493	1813.9908328	376.0	8.63421502512	0.194774814886	0.0429587152374	786.396211331	719.278843229	1970.61470184	464.939647275	0.344398715427	0.00482351142054
834.077693303	603.913139493	1813.9908328	376.0	-1.8069361662	0.243526337119	0.0537111462547	818.155428956	596.437073742	1781.21317639	366.620673688	-1.66916291208	-0.0233776318218
834.077693303	603.913139493	1813.9908328	376.0	-10.76921065	-0.0449104465275	-0.00990525948997	760.879700673	558.89331499	1618.63833884	298.865323177	-3.51283670411	-0.049199393615
834.077693303	603.913139493	1813.9908328	376.0	1.89061286288	1.69580086205	0.374018716817	1008.58124192	465.622079196	1848.28637681	374.083055693	-0.710816847982	-0.00995541803896
834.077693303	603.913139493	1813.9908328	376.0	-3.6552273321	0.536843689523	0.118403989749	884.154949365	542.964265351	1747.68534407	320.566129358	-1.99163466479	-0.0278940429242
834.077693303	603.913139493	1813.9908328	376.0	2.18928075787	0.852998861632	0.188133846853	939.526697002	523.261587221	1853.70418505	390.915900824	-1.05187894916	-0.0147321981675
834.077693303	603.913139493	1813.9908328	376.0	10.0047116047	2.75209641483	0.606990828149	985.513686998	608.974484634	1995.47538415	400.987212521	1.68414858152	0.0235875151473
834.077693303	603.913139493	1813.9908328	376.0	-8.22985293048	0.236632150083	0.0521905933135	823.997410799	554.400852863	1664.70205508	286.303791422	-2.89740413892	-0.0405798899009
834.077693303	603.913139493	1813.9908328	376.0	1.27718130434	0.653192163864	0.144065320658	851.704575633	682.347001015	1837.15878457	303.107207927	-0.16557859372	-0.00231902792325
834.077693303	603.913139493	1813.9908328	376.0	-15.4110251648	-0.403940612451	-0.0890914451811	675.642632971	525.484439621	1534.43624907	333.309176475	-4.74114215478	-0.0664025511874
834.077693303	603.913139493	1813.9908328	376.0	-4.62812486763	0.106642902303	0.0235207106975	787.676245288	613.961648127	1730.03707197	328.399178552	-2.01285261033	-0.0281912130298
834.077693303	603.913139493	1813.9908328	376.0	-11.4909470227	-0.363379116398	-0.0801453719449	683.35320395	573.110323588	1605.5461072	349.082579664	-3.74859765104	-0.0525013676617
834.077693303	603.913139493	1813.9908328	376.0	14.7793859309	2.92068780425	0.64417463702	1002.37596177	709.226680325	2082.08753873	370.484896629	2.67218520505	0.037425563096
834.077693303	603.913139493	1813.9908328	376.0	18.0573026872	2.93675979277	0.647719407317	1009.18172709	699.026853164	2141.54864819	433.340067935	2.98630520772	0.0418250029093
834.077693303	603.913139493	1813.9908328	376.0	4.39903108479	0.456061481034	0.10058700508	833.314414819	690.541012078	1893.78885341	369.933426509	0.077103312601	0.00107987832775
834.077693303	603.913139493	1813.9908328	376.0	0.111857939598	0.053000221693	0.0116895063284	780.18200376	571.287574146	1816.01992557	464.550347661	-2.06319319797	-0.0288962632768
834.077693303	603.913139493	1813.9908328	376.0	-8.45081428767	0.564708167754	0.124549662054	907.999186021	466.84799611	1660.69383632	285.84665419	-3.37558429363	-0.0472770909472
834.077693303	603.913139493	1813.9908328	376.0	-11.9793071656	-0.5432264199	-0.119811737958	638.640160402	580.194314738	1596.68729898	377.852823838	-3.91696058649	-0.0548593919677
834.077693303	603.913139493	1813.9908328	376.0	-2.03927938927	0.377016139233	0.0831530964343	864.328061801	488.578182694	1776.99849162	424.092247124	-2.6935674778	-0.0377250347031
834.077693303	603.913139493	1813.9908328	376.0	-0.171097035565	2.83912579798	0.626185663427	1030.77242466	465.324015221	1810.88714826	314.79070837	-0.25441023889	-0.0035631686119
834.077693303	603.913139493	1813.9908328	376.0	-14.9369599141	-0.301033694624	-0.0663947275306	703.599331031	465.073858891	1543.03574926	374.362559333	-5.16204922063	-0.072297608132
834.077693303	603.913139493	1813.9908328	376.0	-9.53236909684	-0.283584181695	-0.0625461362361	706.70009071	468.41054907	1641.07453123	465.963891451	-4.5588223454	-0.0638490524566
834.077693303	603.913139493	1813.9908328	376.0	-11.2013342617	-0.266863667233	-0.0588583297823	706.187198806	585.353892938	1610.79965614	319.258564394	-3.5205170519	-0.0493069615111
834.077693303	603.913139493	1813.9908328	376.0	-10.773494098	-0.0479886212057	-0.0105841687706	760.28458327	557.17798756	1618.56063749	301.098066657	-3.53098120225	-0.0494535182388
834.077693303	603.913139493	1813.9908328	376.0	6.1187170548	2.48617960488	0.548341333233	981.173429953	553.935751792	1924.98379925	389.87461751	0.742585588499	0.0104003583823
834.077693303	603.913139493	1813.9908328	376.0	5.6213060421	1.42054254261	0.313308897797	857.532931075	743.487671162	1915.96080908	314.940206846	1.01413058767	0.0142035096312
834.077693303	603.913139493	1813.9908328	376.0	7.77171373537	3.00375837701	0.662496333702	1040.79274438	499.959859674	1954.96900751	414.216403448	1.08048443107	0.015132835169
834.077693303	603.913139493	1813.9908328	376.0	-9.41883116104	-0.537971557335	-0.118652747538	638.979542056	586.815878017	1643.13409898	417.338678905	-3.5667378189	-0.0499543111891
834.077693303	603.913139493	1813.9908328	376.0	8.52799087386	2.71986409669	0.599881803416	957.961902108	726.474892697	1968.68780547	284.251010664	1.79403935875	0.0251266016632
834.077693303	603.913139493	1813.9908328	376.0	6.0778905207	2.65386441106	0.585325189911	953.539622389	669.171394188	1924.24320967	301.532193092	1.36056370444	0.0190555140678
834.077693303	603.913139493	1813.9908328	376.0	-4.5897728183	-0.554736683909	-0.122350393451	630.699908369	669.324341607	1730.73277463	430.70852465	-2.27685687105	-0.0318887516954
834.077693303	603.913139493	1813.9908328	376.0	-6.47998840494	-0.438506172286	-0.0967150799043	663.094780929	599.951589736	1696.44443716	433.398066499	-3.01289054864	-0.0421973466195
834.077693303	603.913139493	1813.9908328	376.0	-12.2041429299	-0.411501335307	-0.0907590064638	671.439551588	579.09158697	1592.60879883	342.077660268	-3.82933495807	-0.05363214227
834.077693303	603.913139493	1813.9908328	376.0	-4.36255769353	-0.116954496838	-0.0257949926859	733.208718661	670.569559206	1734.85443616	331.076158293	-1.74692358202	-0.024466716835
834.077693303	603.913139493	1813.9908328	376.0	-0.466722916848	2.0378637082	0.449462661711	938.067675159	582.66068239	1805.52452187	284.79616432	-0.207516317493	-0.0029063910013
834.077693303	603.913139493	1813.9908328	376.0	-17.9861663044	-0.479157817611	-0.105681036085	658.027792867	489.068399764	1487.72342486	340.627232231	-5.47149767963	-0.0766316201629
834.077693303	603.913139493	1813.9908328	376.0	4.24922949575	3.07287043935	0.677739399944	1033.19126864	531.352369241	1891.07146631	326.527828429	0.954757268954	0.0133719505456
834.077693303	603.913139493	1813.9908328	376.0	6.0959721339	2.23169535606	0.492213355991	903.282725817	712.632960946	1924.57120847	308.655521711	1.2692368928	0.01777642707
834.077693303	603.913139493	1813.9908328	376.0	-23.4777036186	-0.54478467096	-0.120155419268	642.420267069	453.842284556	1388.1074414	291.844889778	-6.63235814937	-0.0928901701593
834.077693303	603.913139493	1813.9908328	376.0	8.33398164755	3.03293804911	0.668932079646	1019.52008639	604.629166355	1965.16849589	341.019243148	1.73147255955	0.0242503159601
834.077693303	603.913139493	1813.9908328	376.0	0.991378449838	0.594551765221	0.131131840587	868.734526349	625.036484992	1831.97434699	338.203335653	-0.622683943174	-0.00872106362989
834.077693303	603.913139493	1813.9908328	376.0	18.0997703983	2.68079322879	0.591264496865	966.674248022	743.742311126	2142.31900858	431.90244943	2.95026158658	0.0413201902882
834.077693303	603.913139493	1813.9908328	376.0	-2.58533328933	-0.160604983755	-0.0354223607752	723.578581922	668.536301589	1767.09312393	374.978240419	-1.60118507914	-0.0224255613326
834.077693303	603.913139493	1813.9908328	376.0	10.4609565499	2.11377625349	0.466205613914	929.858879214	646.025172824	2003.75162563	427.867573596	1.45212821643	0.0203379302021
834.077693303	603.913139493	1813.9908328	376.0	-0.116611183291	1.05025954605	0.231640835036	943.889016812	538.035592915	1811.87551662	329.950906894	-0.920356107623	-0.0128901415633
834.077693303	603.913139493	1813.9908328	376.0	-3.98889597307	0.562201449388	0.123996790778	909.924464823	459.270663264	1741.63262551	372.437497428	-2.91261771652	-0.0407929652174
834.077693303	603.913139493	1813.9908328	376.0	-1.79339810075	0.548396331563	0.120951991964	854.691125157	638.775938927	1781.45875565	287.991691568	-0.942474406882	-0.013199921665
834.077693303	603.913139493	1813.9908328	376.0	-0.882761103387	0.638603604255	0.140847729214	892.636159317	569.540766551	1797.9776273	335.800701436	-1.25393183698	-0.017562070546
834.077693303	603.913139493	1813.9908328	376.0	6.81685294874	0.847150423153	0.186843939822	915.782375292	583.477607863	1937.64792037	438.387937217	-0.0689965773312	-0.000966338618085
834.077693303	603.913139493	1813.9908328	376.0	0.888337894824	2.26601213062	0.499782119677	937.941462829	602.811344684	1830.10520077	289.352393258	0.18123486201	0.0025383033895
834.077693303	603.913139493	1813.9908328	376.0	-6.94369862184	0.0751624388824	0.0165775118841	794.560179845	489.450747882	1688.03277634	404.021848612	-3.61730061148	-0.0506624735501
834.077693303	603.913139493	1813.9908328	376.0	10.1828913463	2.93301344464	0.646893128504	1013.40724352	578.851296199	1998.70754833	406.44900861	1.72392103883	0.0241445523646
834.077693303	603.913139493	1813.9908328	376.0	4.52182730019	0.712296725755	0.157101174626	888.364655915	615.461607935	1896.0163655	392.190101646	-0.174079296211	-0.00243808538111
834.077693303	603.913139493	1813.9908328	376.0	15.3903211911	2.52198288607	0.556237954582	944.990952343	716.759517182	2093.16984834	431.419378815	2.50315290687	0.0350581639618
834.077693303	603.913139493	1813.9908328	376.0	-16.1608853233	-0.424759270518	-0.0936831209788	669.445791173	557.631835863	1520.83385453	293.756227497	-4.60468161962	-0.0644913392104
834.077693303	603.913139493	1813.9908328	376.0	-0.911455933509	-0.335049627186	-0.0738971387705	682.498647401	676.607321665	1797.45710572	438.351136652	-1.57973682657	-0.0221251656383
834.077693303	603.913139493	1813.9908328	376.0	-7.10235706453	-0.183340870702	-0.0404368925235	728.940925007	522.171645362	1685.15472673	434.042156364	-3.59794824843	-0.0503914320508
834.077693303	603.913139493	1813.9908328	376.0	8.19979244552	0.593325744092	0.130861434515	866.212894837	644.57254897	1962.73431607	451.948872258	0.238585183871	0.00334152918587
834.077693303	603.913139493	1813.9908328	376.0	5.35505567248	0.126352438726	0.0278677632832	782.860712869	661.874938277	1911.13105179	466.39540064	-0.540220511223	-0.00756611360256
834.077693303	603.913139493	1813.9908328	376.0	-7.92297837205	0.212312895791	0.0468268407127	825.774419575	512.064749872	1670.26873144	332.429561996	-3.29615549328	-0.0461646427631
834.077693303	603.913139493	1813.9908328	376.0	-9.14188115267	0.51447509462	0.113470466392	898.783757678	463.612234385	1648.15794674	285.761954679	-3.57790772854	-0.0501107525005
834.077693303	603.913139493	1813.9908328	376.0	4.16483246308	0.747305483495	0.164822559218	869.450277573	667.788004386	1889.54051188	352.302229919	0.197500871748	0.00276611865193
834.077693303	603.913139493	1813.9908328	376.0	9.87933769888	2.22049691439	0.489743474722	932.374714735	649.60963595	1993.20111299	411.21676231	1.47500809054	0.0206583766182
834.077693303	603.913139493	1813.9908328	376.0	-10.6576849537	0.294556136145	0.0649660644343	847.150660848	491.36004293	1620.66140475	282.15070097	-3.79272504053	-0.0531193983268
834.077693303	603.913139493	1813.9908328	376.0	-8.27728740023	0.139983061479	0.0308740761973	810.716869711	489.438644291	1663.84159815	363.686084149	-3.67685670292	-0.0514965924779
834.077693303	603.913139493	1813.9908328	376.0	-1.76318821003	0.190234307617	0.0419572800214	785.775184247	707.07340781	1782.0067603	289.158168244	-0.859010881261	-0.0120309647235
834.077693303	603.913139493	1813.9908328	376.0	-2.95804731232	0.484750158003	0.106914459198	888.052690128	486.702479703	1760.33212572	385.576955889	-2.61356428092	-0.0366045417496
834.077693303	603.913139493	1813.9908328	376.0	0.811501263832	-0.144670046814	-0.0319078180005	728.921679529	634.754450294	1828.71139133	465.035261507	-1.59897547879	-0.0223946145488
834.077693303	603.913139493	1813.9908328	376.0	-4.43479327412	0.253170371296	0.0558381939339	817.756601676	606.143987585	1733.54408935	309.643500089	-1.88356429725	-0.0263804523425
834.077693303	603.913139493	1813.9908328	376.0	11.1496493819	2.76129431263	0.609019477864	981.821604546	636.444816309	2016.24445047	397.978029618	1.94290164206	0.0272115075919
834.077693303	603.913139493	1813.9908328	376.0	-3.57422384145	-0.322530558718	-0.0711359856017	687.074680824	666.328987543	1749.15473997	395.751071602	-1.91519473766	-0.0268234557096
834.077693303	603.913139493	1813.9908328	376.0	-1.14651104768	1.00380728249	0.221395518856	978.851975117	465.800283997	1793.19322749	348.54096838	-1.74480501019	-0.0244370449606
834.077693303	603.913139493	1813.9908328	376.0	11.7251884445	2.22449317563	0.49062487332	932.080630652	656.51792806	2026.68467631	438.086117594	1.68521024141	0.0236023843334
834.077693303	603.913139493	1813.9908328	376.0	-7.38636493348	0.16660356325	0.0367453822784	819.15650013	463.527559862	1680.00285003	397.318790033	-3.83804801802	-0.0537541739218
834.077693303	603.913139493	1813.9908328	376.0	-2.1626896504	-0.366670928115	-0.0808714001136	677.636046005	636.85535697	1774.7598408	460.26843782	-2.13870933065	-0.029953912194
834.077693303	603.913139493	1813.9908328	376.0	-5.85437617819	-0.0520355976765	-0.0114767529062	751.155143529	637.766442481	1707.79298561	318.871399596	-2.1420686998	-0.030000962182
834.077693303	603.913139493	1813.9908328	376.0	6.00483572728	0.671331114142	0.148065971359	887.787570787	606.696420303	1922.91800241	428.434011323	-0.171411189913	-0.00240071694556
834.077693303	603.913139493	1813.9908328	376.0	1.50747658543	-0.336596206113	-0.0742382457241	680.2413841	691.82055664	1841.33631986	469.274379122	-1.23033157261	-0.0172315346304
834.077693303	603.913139493	1813.9908328	376.0	-16.9924927704	-0.372283615102	-0.0821093107857	684.897092829	494.178580064	1505.74857168	326.672898784	-5.21937804069	-0.0731005327828
834.077693303	603.913139493	1813.9908328	376.0	-9.73530952257	0.113531803503	0.0250400978172	804.047932235	494.287462706	1637.39321051	339.057815572	-3.83436891649	-0.0537026458892
834.077693303	603.913139493	1813.9908328	376.0	4.66391184559	-0.104907714574	-0.0231380049789	725.431382604	747.509991007	1898.59376612	425.652392513	-0.160323785283	-0.00224543116642
834.077693303	603.913139493	1813.9908328	376.0	-9.34473018934	-0.319763904731	-0.0705257840165	694.370243636	555.575062519	1644.47828381	394.532977657	-3.62405085474	-0.0507570147723
834.077693303	603.913139493	1813.9908328	376.0	-6.29109666089	0.729833598672	0.160969033673	940.48101686	460.689016952	1699.87091608	298.700882273	-2.89030245218	-0.0404804265012
834.077693303	603.913139493	1813.9908328	376.0	-6.63276356552	0.0604099596838	0.0133237670233	787.525658216	535.579702101	1693.67310976	370.567749439	-3.08830027768	-0.0432535052896
834.077693303	603.913139493	1813.9908328	376.0	-6.13732802254	-0.215804841846	-0.0475970096705	720.636893051	523.354149088	1702.66026509	458.669222949	-3.54198099231	-0.0496075769231
834.077693303	603.913139493	1813.9908328	376.0	-6.56517491053	-0.269355516428	-0.0594079215766	702.361873018	636.519460732	1694.89916176	356.017828012	-2.46122259334	-0.0344709046687
834.077693303	603.913139493	1813.9908328	376.0	3.12193290402	0.850317475555	0.1875424516	940.117405893	522.466275493	1870.62240948	408.038728095	-0.977797191623	-0.0136946385381
834.077693303	603.913139493	1813.9908328	376.0	-2.25601199867	1.12636467807	0.248426263358	945.661302658	532.111747874	1773.06698195	295.293931421	-1.18041354055	-0.0165324025287
834.077693303	603.913139493	1813.9908328	376.0	-1.00220328805	0.404368412791	0.0891857990275	873.168990072	467.90705347	1795.81095702	454.734913482	-2.81940011451	-0.0394873965617
834.077693303	603.913139493	1813.9908328	376.0	0.743016279565	2.38581215688	0.526204710384	995.355710233	502.345241891	1827.46907999	329.768127869	-0.259671963854	-0.00363686223885
834.077693303	603.913139493	1813.9908328	376.0	-7.82853994378	-0.167047519173	-0.0368432993323	733.008407652	524.513355091	1671.98183587	414.460073131	-3.6205911145	-0.0507085590266
834.077693303	603.913139493	1813.9908328	376.0	-10.3824562993	-0.184103796988	-0.0406051603415	726.251186076	580.171770233	1625.65402731	319.231070999	-3.38366201961	-0.0473902243642
834.077693303	603.913139493	1813.9908328	376.0	-8.26660647746	0.192066268626	0.0423613296485	820.179528544	520.088279246	1664.03534911	323.767541321	-3.28282029542	-0.045977875286
834.077693303	603.913139493	1813.9908328	376.0	-12.786814649	-0.585321370764	-0.129096023547	628.784349081	498.460071354	1582.03918726	454.794766821	-4.89344958674	-0.0685357084978
834.077693303	603.913139493	1813.9908328	376.0	-8.10403359661	0.406010177039	0.0895478996558	868.974519532	500.781693161	1666.98440627	297.228193574	-3.18953578943	-0.0446713695999
834.077693303	603.913139493	1813.9908328	376.0	-6.13947974883	-0.267313351046	-0.0589575101558	701.648728523	653.151615099	1702.62123297	347.820889348	-2.26170756107	-0.0316765764856
834.077693303	603.913139493	1813.9908328	376.0	6.5064954565	-0.0660075674089	-0.0145583518767	732.428017085	751.122296942	1932.01806391	448.467749885	0.0750636177857	0.00105131117347
834.077693303	603.913139493	1813.9908328	376.0	-3.54632452569	-0.493716220203	-0.108891976225	646.155267254	653.403418988	1749.660831	450.102144757	-2.26091455651	-0.0316654699791
834.077693303	603.913139493	1813.9908328	376.0	5.36916362347	0.420300415959	0.0926996947417	822.335523835	715.206011939	1911.38696872	373.84543295	0.303118976772	0.00424536382033
834.077693303	603.913139493	1813.9908328	376.0	1.46557922984	1.3135384558	0.289708525761	1000.35645943	465.373541669	1840.57630567	374.84630457	-1.05475775148	-0.0147725175278
834.077693303	603.913139493	1813.9908328	376.0	-1.81909169685	0.263717392151	0.0581644005626	830.539287828	547.184262558	1780.99267617	403.269125789	-2.16710571987	-0.0303516207265
834.077693303	603.913139493	1813.9908328	376.0	-5.81124833323	0.10528407072	0.02322101251	797.117144701	544.527013121	1708.57532076	366.931162939	-2.84031614699	-0.0397803381931
834.077693303	603.913139493	1813.9908328	376.0	5.7414162754	3.05921170303	0.67472688642	1024.53924786	571.7967847	1918.1395977	321.803565142	1.30777880148	0.0183162297126
834.077693303	603.913139493	1813.9908328	376.0	7.05939655368	1.32854556782	0.293018431368	863.739593683	733.01579777	1942.04763913	345.292247677	1.1430598699	0.0160092418754
834.077693303	603.913139493	1813.9908328	376.0	16.6103367483	2.48064221082	0.547120028854	939.33728624	731.687115555	2115.30081871	444.276416911	2.64101102034	0.0369889498646
834.077693303	603.913139493	1813.9908328	376.0	-11.6946776102	0.211573089699	0.0466636721877	831.638759262	454.153094523	1601.85045302	316.058599237	-4.40608642013	-0.0617098938394
834.077693303	603.913139493	1813.9908328	376.0	12.5924364448	2.25829372965	0.498079781572	926.838996157	679.751086165	2042.41647553	435.826393208	1.90153702037	0.0266321711536
834.077693303	603.913139493	1813.9908328	376.0	-11.8918049704	-0.502952953836	-0.110929191406	650.413970973	508.34812571	1598.27458078	439.512484096	-4.60023726731	-0.0644290933796
834.077693303	603.913139493	1813.9908328	376.0	0.0969498849184	2.47377152208	0.545604658596	975.801155521	540.39449814	1815.74949482	299.553841159	-0.0957109565843	-0.00134048958801
834.077693303	603.913139493	1813.9908328	376.0	-2.92386279903	0.706354422491	0.155790565172	905.609876719	551.869010714	1760.95222966	303.473342225	-1.57714697823	-0.0220888932525
834.077693303	603.913139493	1813.9908328	376.0	-10.5324652417	-0.498324728543	-0.109908409471	651.115255749	517.982236409	1622.93287884	453.835386686	-4.36348256733	-0.0611132012231
834.077693303	603.913139493	1813.9908328	376.0	3.03030088896	1.88709460994	0.416209662536	948.564967468	573.068036462	1868.96021313	347.327209197	0.172950401518	0.00242227453106
834.077693303	603.913139493	1813.9908328	376.0	11.1109684525	1.39381756779	0.307414549578	873.140351892	730.185629183	2015.54278196	412.216800884	1.59729621088	0.0223710953904
834.077693303	603.913139493	1813.9908328	376.0	11.7517459616	2.60597202231	0.574762245767	954.640563601	688.701133848	2027.16642723	383.824729782	2.09747647388	0.0293764212029
834.077693303	603.913139493	1813.9908328	376.0	12.3741597991	2.74367783377	0.605134061264	973.409347229	685.586032607	2038.45695719	379.46157735	2.24740386138	0.0314762445572
834.077693303	603.913139493	1813.9908328	376.0	2.78120210569	0.138514016772	0.0305500698658	774.841425688	728.745765419	1864.44158403	360.854392927	-0.195035130042	-0.00273158445437
834.077693303	603.913139493	1813.9908328	376.0	3.14074830867	2.58836565846	0.570879060092	950.422063044	632.179827283	1870.9637192	288.36182887	0.798130500232	0.0111782983226
834.077693303	603.913139493	1813.9908328	376.0	2.01684256053	0.834960322716	0.18415534246	918.361472224	566.455316586	1850.57617196	365.759383146	-0.688330941536	-0.00964048937726
834.077693303	603.913139493	1813.9908328	376.0	-8.40015297403	-0.35026723708	-0.0772534709043	680.594865872	684.138373936	1661.61282791	296.879588098	-2.40578101057	-0.0336944119127
834.077693303	603.913139493	1813.9908328	376.0	9.75530361319	2.80309588106	0.618239056256	985.094103412	635.545937524	1990.95114605	370.311105115	1.82556738982	0.0255681707257
834.077693303	603.913139493	1813.9908328	376.0	8.2463861825	2.05674519062	0.453627082183	941.73562301	609.777791802	1963.57952218	412.066107371	1.01890869936	0.0142704299631
834.077693303	603.913139493	1813.9908328	376.0	-2.11658851805	0.244917891975	0.05401806175	835.795103593	476.946907939	1775.59611111	462.854099578	-3.07377636656	-0.0430500891675
834.077693303	603.913139493	1813.9908328	376.0	-0.657105293616	0.894305808906	0.19724433368	912.212771106	579.137238821	1802.07100301	310.720993081	-0.843165955797	-0.011809047
834.077693303	603.913139493	1813.9908328	376.0	-15.2866518485	-0.485558457515	-0.107092734344	656.201356605	475.962034993	1536.69236962	404.528978025	-5.2628463138	-0.0737093321261
834.077693303	603.913139493	1813.9908328	376.0	-5.74721079422	-0.272538068735	-0.0601098519487	695.676849048	708.090050106	1709.73695585	305.970056693	-1.80210799336	-0.0252396077501
834.077693303	603.913139493	1813.9908328	376.0	7.71030647149	1.06653540389	0.235230569891	879.839850129	688.075258829	1953.85508537	385.93997641	0.922491444251	0.0129200482388
834.077693303	603.913139493	1813.9908328	376.0	-2.22076508106	0.750170143626	0.165454376627	914.525844699	544.704370691	1773.70635781	314.476142416	-1.48930980075	-0.0208586806828
834.077693303	603.913139493	1813.9908328	376.0	0.0964123254914	0.243246113477	0.0536493413051	800.086080768	687.564902344	1815.73974354	328.088760429	-0.675763911987	-0.00946448056004
834.077693303	603.913139493	1813.9908328	376.0	-4.9876324163	-0.460238391372	-0.101508246884	653.148152324	695.297561496	1723.51563799	375.06992417	-1.96501542781	-0.0275212244792
834.077693303	603.913139493	1813.9908328	376.0	-9.56970304934	-0.419298648493	-0.0924787491163	670.218707501	542.038249177	1640.39729676	428.140340078	-3.90896444799	-0.0547474012324
834.077693303	603.913139493	1813.9908328	376.0	-14.0553936147	-0.333771120211	-0.0736151566411	695.201593094	462.509200904	1559.02728111	401.316487114	-5.11626804036	-0.0716564151311
834.077693303	603.913139493	1813.9908328	376.0	5.86859703734	2.14734143836	0.473608610138	941.846925267	608.054774009	1920.44664507	370.544945791	0.805125868142	0.0112762726631
834.077693303	603.913139493	1813.9908328	376.0	8.3307333845	2.41786114129	0.5332732998	937.018573171	664.496374472	1965.1095727	363.594625053	1.50043785215	0.0210145357443
834.077693303	603.913139493	1813.9908328	376.0	0.81337236787	-0.332198342635	-0.0732682714236	681.014271467	700.475005604	1828.74533299	447.256055915	-1.19700492231	-0.0167647748223
834.077693303	603.913139493	1813.9908328	376.0	4.63186708503	0.674695966816	0.148808109135	908.647572393	543.662680341	1898.01247711	445.702224372	-0.926199374503	-0.0129719800351
834.077693303	603.913139493	1813.9908328	376.0	-3.36149115543	0.881029515161	0.194316170084	956.079250905	481.181398815	1753.01369139	315.753041671	-2.04714115836	-0.0286714447949
834.077693303	603.913139493	1813.9908328	376.0	-7.2504515868	-0.0561992999904	-0.0123950816035	755.117338999	596.327096563	1682.46830567	331.023870112	-2.69150281365	-0.0376961178382
834.077693303	603.913139493	1813.9908328	376.0	10.945451926	2.34710511374	0.517667647494	914.177385637	746.010187719	2012.54032734	352.352753985	2.02685000962	0.0283872550367
834.077693303	603.913139493	1813.9908328	376.0	6.05286202712	2.59053362898	0.571357218567	1019.06908349	486.228731736	1923.78919509	418.491379868	0.382187551635	0.00535276682962
834.077693303	603.913139493	1813.9908328	376.0	10.305816778	2.70754158078	0.597164001055	957.666290104	750.714827255	2000.93740439	292.556287034	2.05092173771	0.0287243940855
834.077693303	603.913139493	1813.9908328	376.0	4.18586994648	2.35731468942	0.519919428633	926.915372893	657.121564973	1889.9221299	305.885192031	0.905068409274	0.0126760281411
834.077693303	603.913139493	1813.9908328	376.0	3.64198713887	0.147448992726	0.0325207306409	787.844861855	659.884436454	1880.05614563	432.326847317	-0.66502902084	-0.00931413194454
834.077693303	603.913139493	1813.9908328	376.0	-1.55170908407	0.278005336628	0.061315689596	830.732760695	564.167193688	1785.84297226	390.943017876	-1.92866390463	-0.0270120995046
834.077693303	603.913139493	1813.9908328	376.0	-14.4545864227	-0.300808708011	-0.0663451054281	701.622137248	514.55368577	1551.78596017	335.610137152	-4.63133699707	-0.0648646638245
834.077693303	603.913139493	1813.9908328	376.0	3.80548795601	0.420031616053	0.0926404093633	829.650652331	685.123197954	1883.02203546	368.248185176	-0.065096937143	-0.000911721808725
834.077693303	603.913139493	1813.9908328	376.0	2.07599254848	1.04215526237	0.229853388261	989.219072702	458.422606728	1851.64914731	404.007467885	-1.43429634007	-0.0200881840346
834.077693303	603.913139493	1813.9908328	376.0	6.11470746653	3.12752274346	0.689793282633	1042.19928762	536.555232668	1924.91106569	346.156545405	1.27448519173	0.0178499326572
834.077693303	603.913139493	1813.9908328	376.0	-3.37035002249	0.873924429634	0.192749102257	961.232334064	467.915109748	1752.85299235	323.705548543	-2.19740640695	-0.0307760000974
834.077693303	603.913139493	1813.9908328	376.0	-3.59050955136	-0.0733005329176	-0.0161668577233	744.790962891	650.481222522	1748.85931868	353.587133271	-1.77247704474	-0.0248246084698
834.077693303	603.913139493	1813.9908328	376.0	1.06275271253	-0.345299470256	-0.0761578011151	678.647851234	687.451379109	1833.26906958	467.169839233	-1.3213826537	-0.0185067598558
834.077693303	603.913139493	1813.9908328	376.0	-14.3573571594	-0.277519742483	-0.0612085889904	707.49469007	512.143328727	1553.54969009	333.911671294	-4.62283037991	-0.0647455235281
834.077693303	603.913139493	1813.9908328	376.0	5.86310938501	0.343317160309	0.0757205911577	811.253676873	717.748895203	1920.34709956	391.34452748	0.284836673057	0.00398930914646
834.077693303	603.913139493	1813.9908328	376.0	2.83295489571	0.321045316714	0.0708084068623	809.63666196	705.108070509	1865.3803749	350.635642432	-0.146804906366	-0.00205609112557
834.077693303	603.913139493	1813.9908328	376.0	-5.29809557054	-0.507870259043	-0.112013731593	644.038730065	630.191978938	1717.88386483	443.653155831	-2.6787072602	-0.0375169084061
834.077693303	603.913139493	1813.9908328	376.0	-2.76414374145	0.295939560903	0.0652711867893	836.593898501	552.748287239	1763.84951872	374.507332981	-2.14811302412	-0.0300856165844
834.077693303	603.913139493	1813.9908328	376.0	14.5058648571	2.88384359867	0.63604843376	996.00596414	703.727040229	2077.12589152	377.392887153	2.61269458385	0.0365923611183
834.077693303	603.913139493	1813.9908328	376.0	-6.22604526167	-0.165685455424	-0.0365428882718	734.205513688	498.348638766	1701.0509425	468.496790049	-3.77440262092	-0.0528627818056
834.077693303	603.913139493	1813.9908328	376.0	2.6474737831	0.554516021243	0.12230172502	846.93556648	678.57893052	1862.01576452	336.501267522	-0.09618774042	-0.00134716723277
834.077693303	603.913139493	1813.9908328	376.0	-7.42296216915	-0.456294954462	-0.100638498999	659.653906506	574.21158504	1679.33897953	445.47348798	-3.40370460685	-0.047670932869
834.077693303	603.913139493	1813.9908328	376.0	7.71169321085	2.49722564108	0.550777600592	933.374172779	699.322346428	1953.88024069	321.183721487	1.57910163258	0.0221162693638
834.077693303	603.913139493	1813.9908328	376.0	-19.9300498988	-0.578393779782	-0.127568103172	631.906226912	535.197939987	1452.46155466	285.35738776	-5.47223907462	-0.0766420038462
834.077693303	603.913139493	1813.9908328	376.0	5.70226008965	2.78950314744	0.615241100008	1038.72414136	463.699849007	1917.42930808	415.00531772	0.372871291646	0.00522228699784
834.077693303	603.913139493	1813.9908328	376.0	0.985371802007	0.20900128813	0.0460964464337	788.967526075	714.493484441	1831.86538695	328.404376438	-0.424744316795	-0.00594879995511
834.077693303	603.913139493	1813.9908328	376.0	-15.0548449326	-0.41142606118	-0.0907424043184	672.401220886	563.470102618	1540.89732583	305.026002324	-4.3742462694	-0.061263953353
834.077693303	603.913139493	1813.9908328	376.0	4.08375706037	1.19995510752	0.264657059444	977.750070465	501.475108696	1888.0698115	408.844632343	-0.606430387695	-0.00849342279684
834.077693303	603.913139493	1813.9908328	376.0	-8.49200226146	0.318778356865	0.0703084157179	848.545836438	513.443988241	1659.94669025	297.956865573	-3.22735076326	-0.0452009910821
834.077693303	603.913139493	1813.9908328	376.0	17.8050409302	2.48713153502	0.548551286946	941.74402366	728.034070099	2136.97264305	467.194549287	2.73121699511	0.0382523388671
834.077693303	603.913139493	1813.9908328	376.0	0.189927945608	0.754298555859	0.166364921892	948.791009113	453.886354302	1817.43610832	414.758744903	-2.22029313075	-0.0310965424474
834.077693303	603.913139493	1813.9908328	376.0	-3.18836884791	0.292173127932	0.06444047815	826.251702921	601.951769422	1756.15411418	327.950641835	-1.71125491323	-0.0239671556474
834.077693303	603.913139493	1813.9908328	376.0	12.0002512665	2.89519198344	0.638551385849	993.469556237	713.671431871	2031.67429068	324.533302573	2.32738588093	0.0325964409093
834.077693303	603.913139493	1813.9908328	376.0	12.9141256012	2.66788249463	0.588416959556	958.16605717	737.183275127	2048.25188734	352.902555041	2.3876131088	0.0334399595071
834.077693303	603.913139493	1813.9908328	376.0	-12.7794993104	-0.407105987309	-0.0897895869672	673.793823503	544.706492185	1582.17188683	363.671571141	-4.21929334959	-0.059093744392
834.077693303	603.913139493	1813.9908328	376.0	-5.44224074015	-0.399981567034	-0.0882182547494	667.09105555	703.784170618	1715.26908467	344.393858502	-1.89299066008	-0.0265124742308
834.077693303	603.913139493	1813.9908328	376.0	9.44426514873	2.64550866478	0.5834822816	946.496411104	751.748997447	1985.30893682	287.063528268	1.91514937723	0.0268228204094
834.077693303	603.913139493	1813.9908328	376.0	-0.099772414843	0.830182333593	0.183101529244	954.528606379	475.503577644	1812.18097034	382.148786314	-1.83413728164	-0.0256881972218
834.077693303	603.913139493	1813.9908328	376.0	-11.9073710572	-0.226797404805	-0.0500214831947	715.527145045	590.638679391	1597.99221339	291.826388956	-3.55665278956	-0.0498130642795
834.077693303	603.913139493	1813.9908328	376.0	3.41639890811	0.814984685185	0.179749599732	923.16118866	553.941865387	1875.9639958	398.860941754	-0.68985501771	-0.00966183498193
834.077693303	603.913139493	1813.9908328	376.0	-18.6152926421	-0.388541341011	-0.0856950465398	682.178814305	458.619484105	1476.31113077	335.512832359	-5.76621463272	-0.0807593085815
834.077693303	603.913139493	1813.9908328	376.0	3.83055387654	0.313649391009	0.0691771925472	817.672547764	665.974832529	1883.47672896	399.829348669	-0.349534811008	-0.00489544553233
834.077693303	603.913139493	1813.9908328	376.0	8.02439108465	3.0367096038	0.669763917909	1023.92702379	578.881648729	1959.55255146	356.743878937	1.60046880814	0.0224155295258
834.077693303	603.913139493	1813.9908328	376.0	1.90530649626	1.17508752242	0.259172369304	886.555418074	656.461980001	1848.55291797	305.535519899	0.124598848652	0.00174508191389
834.077693303	603.913139493	1813.9908328	376.0	4.40063799481	3.08689290433	0.680832135935	1039.96845957	514.42451478	1893.81800261	339.42502826	0.904050812422	0.0126617760843
834.077693303	603.913139493	1813.9908328	376.0	-15.8248590541	-0.41548186793	-0.0916369360235	672.949525493	521.295890913	1526.92934025	332.683923845	-4.84444992902	-0.0678494387818
834.077693303	603.913139493	1813.9908328	376.0	-21.1075899913	-0.533260606839	-0.117613720079	645.013650496	462.409596809	1431.10108533	323.677838025	-6.17533968543	-0.0864893513365
834.077693303	603.913139493	1813.9908328	376.0	-4.79229273908	0.12338583827	0.0272134623445	794.712524688	590.781774379	1727.05908183	341.564782761	-2.22781417717	-0.0312018792321
834.077693303	603.913139493	1813.9908328	376.0	4.85026587872	2.1300511382	0.469795134142	903.677266942	687.645725351	1901.9742112	310.65121891	0.988463524025	0.0138440269471
834.077693303	603.913139493	1813.9908328	376.0	-10.2969076704	-0.265756511257	-0.0586141401096	707.528752503	561.171718316	1627.20587159	358.505400774	-3.62072729514	-0.0507104663185
834.077693303	603.913139493	1813.9908328	376.0	-19.2393178266	-0.597219269368	-0.1317201741	626.984864666	531.652862551	1464.99137113	306.353643913	-5.38670308654	-0.0754440208199
834.077693303	603.913139493	1813.9908328	376.0	-2.44172368868	0.454402130504	0.100221025696	871.70931857	534.930241769	1769.69818892	363.058628582	-2.05984911254	-0.0288494273465
834.077693303	603.913139493	1813.9908328	376.0	-12.0415840205	-0.198025718615	-0.0436757209119	728.73129452	470.937056474	1595.55760254	395.889251546	-4.67447757888	-0.0654688736537
834.077693303	603.913139493	1813.9908328	376.0	6.47026569587	2.6332545749	0.580779570998	961.256286312	633.925894667	1931.36085938	336.178678397	1.29851916814	0.0181865429711
834.077693303	603.913139493	1813.9908328	376.0	-7.04345709387	-0.483863405264	-0.106718880738	647.048862668	714.675723292	1686.2231668	324.498580841	-2.09490880381	-0.0293404594371
834.077693303	603.913139493	1813.9908328	376.0	-2.75324868956	0.115205399416	0.0254092191037	791.947197287	595.874885248	1764.04715396	376.225071429	-1.95796385975	-0.0274224630218
834.077693303	603.913139493	1813.9908328	376.0	-13.0815602651	0.134832815637	0.0297381596023	811.307103102	472.370537245	1576.6925288	293.014888454	-4.50415337231	-0.0630833805646
834.077693303	603.913139493	1813.9908328	376.0	15.3500375271	2.74480024014	0.6053816145	975.728346218	702.088165404	2092.43910637	414.622594747	2.60547746453	0.0364912810158
834.077693303	603.913139493	1813.9908328	376.0	13.3333351677	2.60407755515	0.574344410047	951.711636033	722.274497706	2055.85631044	381.870176705	2.37143418323	0.0332133639108
834.077693303	603.913139493	1813.9908328	376.0	2.03452156969	0.916613631708	0.202164453398	905.147387124	605.21229839	1850.89686756	340.537182047	-0.301426869375	-0.00422166483719
834.077693303	603.913139493	1813.9908328	376.0	0.0509091887059	0.289044998545	0.0637505510686	798.489144708	721.315559647	1814.91432081	295.109616457	-0.441071835612	-0.00617747668925
834.077693303	603.913139493	1813.9908328	376.0	14.8050726276	2.34905055324	0.518096725462	921.240276129	741.39186506	2082.55349305	419.921351859	2.42701610106	0.0339918221437
834.077693303	603.913139493	1813.9908328	376.0	6.31332593114	2.93350087888	0.647000634954	1001.75559259	605.48847413	1928.51398643	321.269919709	1.39723698676	0.0195691454729
834.077693303	603.913139493	1813.9908328	376.0	-7.27389098797	-0.367858942732	-0.0811334236286	682.419747258	545.17630438	1682.04311709	454.447065448	-3.59599137249	-0.0503640248248
834.077693303	603.913139493	1813.9908328	376.0	9.83887667895	2.55882455262	0.564363597844	998.784375003	532.377351561	1992.4671538	461.305427238	1.01060833561	0.0141541783699
834.077693303	603.913139493	1813.9908328	376.0	4.92591602984	0.0503830181976	0.0111122669161	754.770310978	754.886943425	1903.34649801	393.689243605	0.105134409823	0.00147247072582
834.077693303	603.913139493	1813.9908328	376.0	-2.06054234442	-0.228415242952	-0.0503783067825	706.421446353	689.882682936	1776.61278356	380.308654272	-1.43751564687	-0.0201332723652
834.077693303	603.913139493	1813.9908328	376.0	-10.7472665245	-0.106173104502	-0.0234170940675	748.474304601	524.671722339	1619.03640326	345.890376324	-3.88112394251	-0.0543574781864
834.077693303	603.913139493	1813.9908328	376.0	4.10041058632	0.499179261579	0.110096881689	869.995719332	577.299713285	1888.37190494	441.076472322	-0.908199492582	-0.0127198808485
834.077693303	603.913139493	1813.9908328	376.0	3.36045649465	0.730297082282	0.161071257671	850.257787158	706.560736861	1874.94920555	318.13068153	0.287195359575	0.00402234397164
834.077693303	603.913139493	1813.9908328	376.0	-5.07510667819	-0.110581046789	-0.0243892913076	739.123933981	629.721273023	1721.9288629	353.083655894	-2.17507236105	-0.0304631983341
834.077693303	603.913139493	1813.9908328	376.0	-2.50580136422	0.786767178813	0.173526065023	953.313924344	456.770797123	1768.53582576	358.451104294	-2.38011690422	-0.0333349706473
834.077693303	603.913139493	1813.9908328	376.0	2.80431329279	0.149120553878	0.032889403149	782.703740659	694.722867007	1864.86081885	387.434211184	-0.430464043867	-0.00602890817741
834.077693303	603.913139493	1813.9908328	376.0	-19.5470265169	-0.464732717623	-0.102499496608	661.373826174	509.462348273	1459.4095637	288.573389249	-5.54941147239	-0.0777228497534
834.077693303	603.913139493	1813.9908328	376.0	0.88794592017	-0.220183357756	-0.0485627167525	702.922979009	740.259060252	1830.09809039	386.916051127	-0.714154439072	-0.0100021630122
834.077693303	603.913139493	1813.9908328	376.0	4.93544104636	1.31194793852	0.289357727949	927.200109191	598.177231207	1903.51928093	378.141940537	0.268983443576	0.00376727512012
834.077693303	603.913139493	1813.9908328	376.0	-0.236770315945	0.0203020583856	0.00447773674141	768.303838852	614.893880381	1809.69584097	426.498121737	-1.6537154082	-0.0231612802269
834.077693303	603.913139493	1813.9908328	376.0	6.28434300157	2.63157913775	0.580410043615	1011.10483297	505.822317652	1927.98823875	411.061088121	0.571893906942	0.00800971858463
834.077693303	603.913139493	1813.9908328	376.0	-6.57825213319	-0.0997327267074	-0.0219966313867	746.205795795	576.636054962	1694.66194214	371.820091385	-2.85071773879	-0.0399260187506
834.077693303	603.913139493	1813.9908328	376.0	-16.8518962328	-0.465955446607	-0.102769176578	659.061781471	565.157420226	1508.29897998	284.079778283	-4.68393876814	-0.0656013833073
834.077693303	603.913139493	1813.9908328	376.0	14.3583072904	1.3031644453	0.287420477569	872.005742485	735.573440505	2074.44921079	466.870027798	1.8695081784	0.0261835879328
834.077693303	603.913139493	1813.9908328	376.0	5.05849963779	2.38509413065	0.526046345533	977.167359458	550.432491728	1905.7515525	378.151701317	0.537730094363	0.00753123381461
834.077693303	603.913139493	1813.9908328	376.0	-5.15059882252	0.337426267482	0.074421320574	858.312311768	476.786027881	1720.55944232	385.461102671	-3.19670640709	-0.0447717984187
834.077693303	603.913139493	1813.9908328	376.0	1.95212234164	2.05542547873	0.453336012072	966.293692636	543.905235371	1849.40215312	339.203225112	-0.0436837808983	-0.00061181765964
834.077693303	603.913139493	1813.9908328	376.0	4.70774394594	0.471431967556	0.103977055041	822.710771807	731.917343709	1899.38887641	344.76076089	0.374194476847	0.00524081900346
834.077693303	603.913139493	1813.9908328	376.0	-4.67986575806	0.229031339286	0.0505141904027	813.805863116	603.016577753	1729.09849696	312.276056088	-1.97168999697	-0.02761470584
834.077693303	603.913139493	1813.9908328	376.0	7.46779412003	0.470166169405	0.103697875916	824.336693191	734.202840072	1949.45593355	390.916400282	0.684640264206	0.00958879921858
834.077693303	603.913139493	1813.9908328	376.0	0.0707604879294	0.245604711285	0.054169543733	820.588819173	582.998167779	1815.27442156	411.687434608	-1.6206025065	-0.0226975140966
834.077693303	603.913139493	1813.9908328	376.0	3.28595939545	-0.00914556861064	-0.00201710820702	750.564040637	702.955654093	1873.597835	420.078140268	-0.524839461694	-0.00735069274081
834.077693303	603.913139493	1813.9908328	376.0	-16.0059058313	-0.54927317986	-0.121145385942	638.015183137	572.849405102	1523.64516831	312.780580071	-4.52945732329	-0.0634377776371
834.077693303	603.913139493	1813.9908328	376.0	0.358084365048	0.538875112604	0.118852031893	902.681393874	465.331359886	1820.48645035	452.473696591	-2.48873442731	-0.0348562244721
834.077693303	603.913139493	1813.9908328	376.0	8.68336430013	2.96455748273	0.65385034908	1002.09747382	665.638423547	1971.50626518	303.770367809	1.86187086991	0.0260766228278
834.077693303	603.913139493	1813.9908328	376.0	-13.5573339063	-0.107829603027	-0.0237824444258	751.725566055	468.265057087	1568.06203856	348.071415422	-4.79896688686	-0.0672124213846
834.077693303	603.913139493	1813.9908328	376.0	-5.14177777326	0.258458154673	0.0570044452301	832.450250657	532.336393177	1720.71945535	355.932811511	-2.68426105383	-0.0375946926306
834.077693303	603.913139493	1813.9908328	376.0	0.150633089435	0.155984573541	0.0344033025013	772.803277338	746.523969084	1816.72330323	297.396056807	-0.411334660921	-0.00576098964875
834.077693303	603.913139493	1813.9908328	376.0	2.69659409435	-0.452224852094	-0.0997408143128	649.380510007	753.089397837	1862.90680246	460.436894621	-0.722750497806	-0.0101225559917
834.077693303	603.913139493	1813.9908328	376.0	1.87962654581	0.327657275825	0.0722667127977	829.912302495	618.575656891	1848.08708603	399.599126642	-0.95313338319	-0.0133492070475
834.077693303	603.913139493	1813.9908328	376.0	-1.42462054484	0.587053666261	0.129478091368	908.712965145	485.970963792	1788.14834671	393.464417774	-2.29201678396	-0.0321010754056
834.077693303	603.913139493	1813.9908328	376.0	-5.03143653461	-0.240103320592	-0.0529561801042	712.024605336	577.173498679	1722.7210353	433.522931284	-2.86470168163	-0.0401218722917
834.077693303	603.913139493	1813.9908328	376.0	6.11979667668	0.180167262281	0.0397369347774	779.14150498	747.376935815	1925.0033835	398.484942701	0.320894608651	0.00449432225002
834.077693303	603.913139493	1813.9908328	376.0	0.649883689095	0.00917233005874	0.00202301059963	750.356879673	731.689865643	1825.77966334	343.732918023	-0.558056446784	-0.00781591662162
834.077693303	603.913139493	1813.9908328	376.0	2.51005974064	0.35820292743	0.0790037334428	827.162071124	655.98876298	1859.52308639	376.372252285	-0.504167171215	-0.00706116486295
834.077693303	603.913139493	1813.9908328	376.0	0.717190748358	1.0929684219	0.241060525341	991.002139705	460.955585082	1827.00060722	375.042882438	-1.45447296646	-0.0203707698383
834.077693303	603.913139493	1813.9908328	376.0	-1.0398359075	0.137143067492	0.0302476990499	795.892862157	598.184052738	1795.12830476	401.051389862	-1.72987012454	-0.0242278728927
834.077693303	603.913139493	1813.9908328	376.0	8.05417851278	2.95988003423	0.652818710681	1011.61829412	589.048745171	1960.09289267	359.42585338	1.57454098378	0.0220523947308
834.077693303	603.913139493	1813.9908328	376.0	-18.1408111467	-0.371240768869	-0.0818793049997	686.670242673	454.251933977	1484.9181816	343.99600495	-5.72688686279	-0.0802084994788
834.077693303	603.913139493	1813.9908328	376.0	0.496327849916	-0.0709434147007	-0.0156469816278	731.679620685	754.296244643	1822.99417449	337.018309165	-0.514297688305	-0.00720304885581
834.077693303	603.913139493	1813.9908328	376.0	-7.34666048708	-0.17972413227	-0.039639199883	724.405949536	622.113001219	1680.72308504	334.204134289	-2.59785506273	-0.0363845246881
834.077693303	603.913139493	1813.9908328	376.0	16.0569420277	2.64447933076	0.583255256013	958.218957123	754.464916523	2105.2622892	392.578415558	2.75859030304	0.0386357185299
834.077693303	603.913139493	1813.9908328	376.0	12.9096125648	2.98801287861	0.659023572698	1011.1916619	714.514472264	2048.17002127	322.463887107	2.46896875656	0.0345793943496
834.077693303	603.913139493	1813.9908328	376.0	-14.3994055785	-0.184352328974	-0.0406599755125	731.525284639	492.961819286	1552.78693562	328.299831699	-4.73742955524	-0.066350553995
834.077693303	603.913139493	1813.9908328	376.0	3.53755851057	0.480818412203	0.106047289855	865.831874607	581.290574742	1878.16181988	431.039370533	-0.942771745498	-0.0132040860714
834.077693303	603.913139493	1813.9908328	376.0	5.18287174928	1.25210327598	0.276158640489	930.250942264	590.674667252	1908.0076512	387.082041687	0.212585870026	0.00297739313762
834.077693303	603.913139493	1813.9908328	376.0	-7.25476236703	-0.559056025856	-0.123303049373	630.451505366	672.513804369	1682.39010852	379.424798782	-2.52512003304	-0.0353658267933
834.077693303	603.913139493	1813.9908328	376.0	-0.06215843616	-0.0660284742573	-0.0145629630034	741.419178994	687.304020662	1812.86328446	384.140084806	-1.05638312488	-0.014795281861
834.077693303	603.913139493	1813.9908328	376.0	-7.47311457273	-0.0153937625465	-0.00339518362296	771.991133227	494.365965112	1678.42921952	412.072121183	-3.7329312095	-0.0522819497129
834.077693303	603.913139493	1813.9908328	376.0	4.0633828638	0.146240312658	0.0322541492409	779.567258257	710.195742167	1887.70022545	397.937225023	-0.187508754546	-0.00262617303285
834.077693303	603.913139493	1813.9908328	376.0	-2.586073957	0.235480078839	0.0519364973179	829.183970492	514.951525424	1767.07968829	422.94419237	-2.66071709125	-0.0372649452556
834.077693303	603.913139493	1813.9908328	376.0	20.5501876488	3.01204439233	0.664323862447	1026.77529634	746.738190864	2186.76935287	413.255865664	3.37111666239	0.0472145190812
834.077693303	603.913139493	1813.9908328	376.0	-10.1823834802	-0.0532658629564	-0.0117480950499	764.132874164	478.012124334	1629.28332991	387.138331407	-4.24235274183	-0.0594167050677
834.077693303	603.913139493	1813.9908328	376.0	-16.1268809589	-0.437625891774	-0.0965209289312	668.501238572	483.149688281	1521.45069059	369.799763732	-5.24803854211	-0.0735019403657
834.077693303	603.913139493	1813.9908328	376.0	-10.1675279637	-0.120485559455	-0.0265737890284	744.362910775	533.684111583	1629.55280761	351.505785254	-3.7326847395	-0.0522784977521
834.077693303	603.913139493	1813.9908328	376.0	-0.286986258591	0.473131574231	0.104351913152	856.426919303	609.492082508	1808.78492837	342.865926562	-1.05448371323	-0.014768679457
834.077693303	603.913139493	1813.9908328	376.0	2.78136857689	2.23002462197	0.491844865896	966.68395817	553.502150147	1864.44460381	344.25849549	0.197425125622	0.00276505778182
834.077693303	603.913139493	1813.9908328	376.0	-1.89229693298	0.322321140995	0.0710897973081	811.981035177	682.090445665	1779.6647399	285.593259059	-0.904727042502	-0.0126712470939
834.077693303	603.913139493	1813.9908328	376.0	-4.19592292464	-0.376989055416	-0.0831471229413	677.963874558	590.138413681	1737.87717559	469.774887352	-2.83663983824	-0.0397288492751
834.077693303	603.913139493	1813.9908328	376.0	-2.77069068202	-0.0621603948827	-0.0137098356601	745.035166878	667.541607232	1763.73075782	351.153983709	-1.5175593908	-0.0212543332045
834.077693303	603.913139493	1813.9908328	376.0	1.09152307514	1.78267081497	0.393178388834	953.586080089	554.008644248	1833.79096132	326.19623698	-0.219806656571	-0.00307852460183
834.077693303	603.913139493	1813.9908328	376.0	6.37488277755	2.65513451664	0.585605319065	957.567012482	655.418480529	1929.63062198	316.645128971	1.37051031009	0.0191948222702
834.077693303	603.913139493	1813.9908328	376.0	-8.81474548664	-0.519232033741	-0.114519636908	644.485072007	554.950635954	1654.09215773	454.656449773	-3.82821261764	-0.0536164232162
834.077693303	603.913139493	1813.9908328	376.0	3.7039657889	2.78606095734	0.614481905016	1011.38619258	515.4595482	1881.18043266	354.33469188	0.49658828791	0.00695501803796
834.077693303	603.913139493	1813.9908328	376.0	-8.86331311432	0.00539924460751	0.00119083471714	774.144713968	541.124896294	1653.21114542	337.941535158	-3.36466437864	-0.0471241509614
834.077693303	603.913139493	1813.9908328	376.0	4.4135664003	0.462278739982	0.101958257605	863.394394232	576.574610917	1894.0525227	454.083517548	-0.957492238032	-0.0134102554346
834.077693303	603.913139493	1813.9908328	376.0	-7.13306287019	0.403091445636	0.0889041565143	861.614400448	531.875298743	1684.59772623	291.108027041	-2.74999789068	-0.0385153766202
834.077693303	603.913139493	1813.9908328	376.0	-3.97302430276	-0.250142115582	-0.0551702945704	700.372289835	708.284199002	1741.92053616	333.264047322	-1.54013500254	-0.0215705182429
834.077693303	603.913139493	1813.9908328	376.0	6.62470570221	0.783249213805	0.172750157434	896.228432532	616.41603931	1934.16238693	421.517915091	0.117189204151	0.00164130538026
834.077693303	603.913139493	1813.9908328	376.0	-9.80486878258	0.106870818689	0.0235709789785	802.960488588	487.697481199	1636.13141191	345.473442124	-3.91941407185	-0.0548937545078
834.077693303	603.913139493	1813.9908328	376.0	10.8673734821	0.960421815355	0.211826602416	889.5614269	665.669075953	2011.12399153	455.893488674	1.01388784258	0.01420010984
834.077693303	603.913139493	1813.9908328	376.0	2.7939365108	-0.300259489743	-0.0662239721534	686.138188567	721.807299433	1864.67258498	456.727096976	-0.79125659615	-0.0110820251562
834.077693303	603.913139493	1813.9908328	376.0	-3.54300095847	0.597633630885	0.131811563936	888.274013101	559.163365491	1749.7211202	302.283741611	-1.74026586368	-0.0243734714802
834.077693303	603.913139493	1813.9908328	376.0	-6.84115632821	0.0249780074965	0.00550904444122	782.80391407	478.747403766	1689.89288414	428.341566309	-3.7993426882	-0.0532120824678
834.077693303	603.913139493	1813.9908328	376.0	3.45038742452	0.00279882126529	0.000617296264951	751.366303056	715.184097913	1876.58054437	410.030143403	-0.390905402481	-0.00547486558096
834.077693303	603.913139493	1813.9908328	376.0	7.05044947501	2.89984568611	0.639577786967	1029.24242615	504.289282525	1941.88533994	408.353631267	0.911368154719	0.01276425987
834.077693303	603.913139493	1813.9908328	376.0	-0.800158678832	0.220587417614	0.0486518344981	807.964321426	627.72016909	1799.47602771	363.791537198	-1.29205833406	-0.0180960550988
834.077693303	603.913139493	1813.9908328	376.0	1.04099649034	1.13173305527	0.249610290091	930.842273601	570.359856825	1832.8744137	331.672283274	-0.477135483474	-0.00668256979656
834.077693303	603.913139493	1813.9908328	376.0	0.25725332046	-0.161897727807	-0.0357074829745	721.139739402	682.623030119	1818.65738445	414.894614925	-1.18889962207	-0.016651255211
834.077693303	603.913139493	1813.9908328	376.0	-3.2321902145	-0.0591412528262	-0.0130439463666	744.52023434	676.98279245	1755.35919861	333.856171816	-1.49430665119	-0.0209286645825
834.077693303	603.913139493	1813.9908328	376.0	11.3556246848	2.50158777531	0.551739694598	933.000138117	740.962632638	2019.98082359	346.018052831	2.13468552809	0.0298975564158
834.077693303	603.913139493	1813.9908328	376.0	5.22268608509	2.84243578905	0.626915701158	1012.38483583	529.321783933	1908.72987961	367.023259843	0.8142736371	0.0114043926765
834.077693303	603.913139493	1813.9908328	376.0	-11.0453171305	0.0447657717585	0.00987335063046	784.938057108	525.620008502	1613.6297926	303.071726986	-3.77634834299	-0.052890032815
834.077693303	603.913139493	1813.9908328	376.0	11.3068853361	2.88600017084	0.636524078261	1005.97521174	592.696209488	2019.09669627	420.425275042	1.85773541901	0.0260187033474
834.077693303	603.913139493	1813.9908328	376.0	3.4483751315	-0.0813454306055	-0.0179412065738	730.089018115	750.495658777	1876.54404156	395.95936467	-0.223397956659	-0.00312882292239
834.077693303	603.913139493	1813.9908328	376.0	-4.38173895484	0.801387061372	0.176750564925	938.338247984	497.112095189	1734.50648984	299.056146665	-2.14478668709	-0.030039029231
834.077693303	603.913139493	1813.9908328	376.0	9.63943841865	2.72359406842	0.600704470318	997.263782464	560.613762658	1988.84936204	430.971816921	1.337362998	0.0187305742017
834.077693303	603.913139493	1813.9908328	376.0	8.55526310185	3.05725618312	0.674295585161	1029.49300502	568.890960608	1969.18252118	370.798555554	1.63666807352	0.0229225220381
834.077693303	603.913139493	1813.9908328	376.0	-11.6292383854	-0.318894375893	-0.0703340043876	697.426835944	492.272154463	1603.03751456	413.338524153	-4.53261881696	-0.0634820562599
834.077693303	603.913139493	1813.9908328	376.0	5.70167569145	2.95668591889	0.652114230015	1009.27856667	579.555420507	1917.41870715	328.584719982	1.24238232134	0.0174003126238
834.077693303	603.913139493	1813.9908328	376.0	-5.63700312742	-0.157432176682	-0.0347225797712	722.641619115	687.707800525	1711.73611282	301.38669318	-1.83261759781	-0.0256669131346
834.077693303	603.913139493	1813.9908328	376.0	1.48308518984	1.09686362731	0.24191963549	951.486282175	533.372068541	1840.89386218	356.035511466	-0.719353327532	-0.0100749765761
834.077693303	603.913139493	1813.9908328	376.0	2.33250989744	3.00755258658	0.663333168632	1039.63148108	481.96499537	1856.30234851	334.705872056	0.362043900573	0.00507064286516
834.077693303	603.913139493	1813.9908328	376.0	0.126543590495	0.980403183399	0.216233609043	980.08751274	461.10623886	1816.28632193	375.092570326	-1.69978850783	-0.0238065617344
834.077693303	603.913139493	1813.9908328	376.0	-5.45059093119	0.039477328209	0.00870695372938	786.422848877	472.94835064	1715.11761297	455.746413454	-3.72442600755	-0.0521628292373
834.077693303	603.913139493	1813.9908328	376.0	-2.32933424488	0.653494667435	0.144132039575	928.278204679	459.150486857	1771.73692313	384.308231592	-2.58267403375	-0.0361719052346
834.077693303	603.913139493	1813.9908328	376.0	9.16025405889	2.27030282188	0.500728456525	932.908930618	652.368810641	1980.15700168	394.879260426	1.44572241761	0.0202482131318
834.077693303	603.913139493	1813.9908328	376.0	-0.14155926052	-0.00158849127823	-0.000350350965644	765.473091125	595.219953711	1811.42296079	450.729915951	-1.89459993346	-0.0265350130736
834.077693303	603.913139493	1813.9908328	376.0	19.7064330149	3.08345412918	0.68007369413	1040.38126949	749.815491383	2171.46372116	381.266960286	3.31352024752	0.0464078466039
834.077693303	603.913139493	1813.9908328	376.0	-8.99921689841	-0.300323107449	-0.0662380034073	700.503145446	519.382290755	1650.74586324	430.860427034	-3.95537367022	-0.0553973903392
834.077693303	603.913139493	1813.9908328	376.0	-5.94497554919	-0.377142057662	-0.0831808684741	675.4023932	658.179589139	1706.14952132	372.567538983	-2.30719140261	-0.0323136050786
834.077693303	603.913139493	1813.9908328	376.0	-5.76055214786	-0.534774079212	-0.11794752519	635.245005853	694.884339429	1709.49494492	379.365599633	-2.13493516247	-0.0299010526957
834.077693303	603.913139493	1813.9908328	376.0	-7.82302573206	0.0200039064456	0.00441197760159	776.626969295	552.852673131	1672.08186317	342.602220743	-3.09910099724	-0.0434047758717
834.077693303	603.913139493	1813.9908328	376.0	4.26518698127	-0.193598130543	-0.04269919068	706.990210844	747.614222753	1891.36093364	436.756500041	-0.306427055115	-0.00429169544979
834.077693303	603.913139493	1813.9908328	376.0	1.04577350022	-0.074150557458	-0.0163543355664	744.092666137	642.220616861	1832.96106822	446.647785224	-1.39564737899	-0.0195468820587
834.077693303	603.913139493	1813.9908328	376.0	-2.38409948324	0.32554965518	0.0718018648391	854.416475241	478.253074872	1770.74348672	438.073936612	-2.94160504233	-0.0411989501727
834.077693303	603.913139493	1813.9908328	376.0	13.338722622	3.08796669356	0.681068966378	1032.80771948	629.226469786	2055.95403837	393.9198491	2.42369251265	0.0339452732864
834.077693303	603.913139493	1813.9908328	376.0	17.6940653065	2.78886448334	0.615100238937	983.425960097	734.656615981	2134.9595554	416.876979325	2.95488397751	0.041384929657
834.077693303	603.913139493	1813.9908328	376.0	-0.570726852615	0.283469916568	0.0625209343996	825.992539972	596.178955941	1803.63790001	381.466404096	-1.48404774976	-0.0207849824896
834.077693303	603.913139493	1813.9908328	376.0	8.06554926588	0.647334595545	0.142773399988	870.318363054	651.75528065	1960.29915709	438.22551339	0.360873351184	0.00505424861602
834.077693303	603.913139493	1813.9908328	376.0	-22.5997086068	-0.599244387679	-0.13216682569	627.620993562	483.355353827	1404.03419043	293.057843041	-6.29576902583	-0.0881760367763
834.077693303	603.913139493	1813.9908328	376.0	1.46838331318	0.582126153213	0.128391299782	873.877367191	607.129464453	1840.62717149	359.620339843	-0.730495793974	-0.010231033529
834.077693303	603.913139493	1813.9908328	376.0	-0.219870327309	-0.260205139715	-0.0573897529146	698.615961534	690.461729661	1810.00240521	420.92471402	-1.28782907068	-0.0180368217182
834.077693303	603.913139493	1813.9908328	376.0	-7.87945479619	0.0955123103378	0.0210657940754	796.256243026	533.168956103	1671.05824512	341.63304599	-3.21690712081	-0.0450547215799
834.077693303	603.913139493	1813.9908328	376.0	8.89930104345	0.897791302244	0.198013079454	873.965909173	691.031098775	1975.42333791	410.426329959	0.948699010746	0.0132871009908
834.077693303	603.913139493	1813.9908328	376.0	-6.15523968173	-0.167950050467	-0.0370423578444	731.248486255	548.029418185	1702.33534923	423.057444793	-3.19790325639	-0.0447885610139
834.077693303	603.913139493	1813.9908328	376.0	5.59790455339	-0.184654593981	-0.0407266418133	708.77839749	744.033127999	1915.53630822	462.724782734	-0.214610602148	-0.00300575073036
834.077693303	603.913139493	1813.9908328	376.0	-2.47992127965	0.605539710185	0.133555295586	875.95338274	597.870243675	1769.00528812	295.181661707	-1.26561777035	-0.0177257390805
834.077693303	603.913139493	1813.9908328	376.0	4.80725006404	1.21900548004	0.268858729607	980.369521659	499.609775088	1901.19390827	421.21461152	-0.535584358932	-0.00750118149765
834.077693303	603.913139493	1813.9908328	376.0	6.65949588909	0.15424603527	0.034019857801	773.814244234	752.508862849	1934.79347773	408.470370651	0.37614713219	0.00526816711751
834.077693303	603.913139493	1813.9908328	376.0	5.76226175906	2.4824285864	0.54751402435	968.255239038	580.913778117	1918.51773287	369.348715712	0.854081025984	0.0119619191314
834.077693303	603.913139493	1813.9908328	376.0	-6.17904331548	0.107970124459	0.0238134372429	798.699172781	536.502044272	1701.9035535	366.702336446	-2.96391903823	-0.0415114711237
834.077693303	603.913139493	1813.9908328	376.0	5.26102746397	0.114297777657	0.0252090378599	773.441771609	710.370453228	1909.4253887	425.613163866	-0.118821783831	-0.00166417064189
834.077693303	603.913139493	1813.9908328	376.0	-14.025483622	-0.57470636318	-0.126754822051	631.195180739	563.847500189	1559.56984564	364.52716471	-4.3527191962	-0.0609624537283
834.077693303	603.913139493	1813.9908328	376.0	1.41663791712	0.482326201961	0.106379841632	842.585486245	663.173591723	1839.68851475	333.929436779	-0.421190442421	-0.00589902580422
834.077693303	603.913139493	1813.9908328	376.0	-3.59338044785	0.371119761449	0.0818526161114	865.990490667	472.713040104	1748.80724088	410.103710114	-3.03944398009	-0.0425692434186
834.077693303	603.913139493	1813.9908328	376.0	-6.12051372313	0.379375896869	0.0836735546689	857.330813952	532.152384761	1702.96527494	313.482076226	-2.63785163601	-0.0369447007844
834.077693303	603.913139493	1813.9908328	376.0	3.97052311188	0.278477458153	0.0614198187368	802.541683586	709.408157827	1886.01575806	374.065916646	-0.0405571554294	-0.000568027386967
834.077693303	603.913139493	1813.9908328	376.0	15.1217937127	2.58517883616	0.570176187948	948.616709151	752.201571934	2088.2987845	387.480503414	2.62595147633	0.0367780318814
834.077693303	603.913139493	1813.9908328	376.0	-2.9075853827	-0.139823914781	-0.03083897547	720.192100479	736.957756216	1761.2475005	304.097643803	-1.12267937243	-0.0157238007343
834.077693303	603.913139493	1813.9908328	376.0	-0.632134196248	1.19716686625	0.264042096659	978.665302459	488.113501043	1802.52397642	335.745172923	-1.22646162939	-0.017177333745
834.077693303	603.913139493	1813.9908328	376.0	-3.31992496507	-0.464159161395	-0.102372995455	652.48446683	676.353088756	1753.76769827	424.930142688	-1.96993528011	-0.0275901299736
834.077693303	603.913139493	1813.9908328	376.0	12.6179769406	0.858909781231	0.189437534458	870.345791479	702.567841074	2042.87977778	469.966145229	1.30538073009	0.0182826432786
834.077693303	603.913139493	1813.9908328	376.0	8.91254162054	2.59985950422	0.573414094447	956.829058358	654.580324824	1975.66352076	364.25413758	1.65055931188	0.0231170771972
834.077693303	603.913139493	1813.9908328	376.0	15.2566985669	3.08547846029	0.680520172098	1033.90487187	738.723179517	2090.74594619	318.117894799	2.77521047032	0.0388684939821
834.077693303	603.913139493	1813.9908328	376.0	-1.24061191058	0.0593833557136	0.0130973435628	776.702800832	618.217718661	1791.48624647	396.565726974	-1.65553683163	-0.023186790359
834.077693303	603.913139493	1813.9908328	376.0	14.1621056696	2.39879106087	0.529067282945	942.820435666	665.167081952	2070.89013137	462.902613754	2.0603410906	0.0288563177956
834.077693303	603.913139493	1813.9908328	376.0	0.265312519303	1.03503572437	0.228283132855	888.418394931	638.164375092	1818.80357757	292.220807551	-0.265088399444	-0.00371272268129
834.077693303	603.913139493	1813.9908328	376.0	-11.1451650324	-0.363626955195	-0.0802000342292	680.728824062	630.810653321	1611.81856081	300.279083425	-3.21410560178	-0.0450154846188
834.077693303	603.913139493	1813.9908328	376.0	9.85560694356	0.832473817113	0.183606929227	852.214590359	738.406102747	1992.77063927	402.149946162	1.24012580167	0.0173687087069
834.077693303	603.913139493	1813.9908328	376.0	9.9033170477	1.89055396484	0.416972643326	883.68298301	735.660435721	1993.63609618	374.292677453	1.67411128141	0.0234469367145
834.077693303	603.913139493	1813.9908328	376.0	2.89089891994	1.42436445276	0.314151842249	890.45349381	663.558512299	1866.43147419	312.41946808	0.390796502686	0.00547334037376
834.077693303	603.913139493	1813.9908328	376.0	-5.99743699324	-0.504504981223	-0.111271500049	643.85632837	667.784136829	1705.19787554	393.557410337	-2.36806928819	-0.0331662365293
834.077693303	603.913139493	1813.9908328	376.0	9.99175820743	2.4534940785	0.541132350794	938.599964229	678.553204442	1995.24041071	378.087242042	1.76631166509	0.0247382586147
834.077693303	603.913139493	1813.9908328	376.0	12.6198199443	2.98616893896	0.658616881113	1029.45519525	548.105391462	2042.9132097	465.352622985	1.81601326302	0.0254343594261
834.077693303	603.913139493	1813.9908328	376.0	-9.13286769025	-0.176559111359	-0.0389411361621	727.042907508	594.727003729	1648.32145012	326.551538886	-3.07531830101	-0.043071684888
834.077693303	603.913139493	1813.9908328	376.0	-0.529265744318	-0.440380858787	-0.0971285528865	654.162117699	737.450167122	1804.39000071	412.777715892	-1.12618217372	-0.015772859576
834.077693303	603.913139493	1813.9908328	376.0	-13.2671338042	-0.3773651297	-0.0832300683062	683.380889961	480.528209849	1573.32624181	409.417142002	-4.88974862035	-0.0684838742346
834.077693303	603.913139493	1813.9908328	376.0	1.55519354059	0.248573982291	0.054824433677	816.878211742	607.04869727	1842.20190105	418.274992042	-1.22377737284	-0.0171397391154
834.077693303	603.913139493	1813.9908328	376.0	3.45782146501	0.964656236467	0.212760528555	935.188716758	555.418265065	1876.71539719	386.108415362	-0.473264045259	-0.00662834797282
834.077693303	603.913139493	1813.9908328	376.0	-6.36727300822	-0.19382638409	-0.0427495333237	715.37054074	683.372934957	1698.48908413	299.745608431	-1.9970985717	-0.0279705682311
834.077693303	603.913139493	1813.9908328	376.0	1.25078449437	-0.217903919348	-0.0480599733895	710.117275705	657.946733315	1836.67994886	468.615939841	-1.42575747626	-0.0199685921045
834.077693303	603.913139493	1813.9908328	376.0	-17.4118086937	-0.364301064102	-0.0803487128589	686.03861033	518.929066016	1498.14221927	293.174542922	-5.08093908152	-0.071161611786
834.077693303	603.913139493	1813.9908328	376.0	9.74494134504	2.45281668815	0.540982948422	943.905517951	658.334800828	1990.76317546	388.522856678	1.65369408576	0.0231609815933
834.077693303	603.913139493	1813.9908328	376.0	3.68606790923	1.55876023651	0.343793611934	857.486788247	739.574239891	1880.85576676	283.794738621	0.759691409974	0.0106399357139
834.077693303	603.913139493	1813.9908328	376.0	-2.62096608254	0.761289130032	0.167906733576	929.060904521	512.16431275	1766.44674833	325.221531056	-1.83075891104	-0.025640881107
834.077693303	603.913139493	1813.9908328	376.0	-12.9642421788	-0.160835430206	-0.0354731870767	738.979176239	455.529908933	1578.82066813	384.31158296	-4.90184740251	-0.0686533249652
834.077693303	603.913139493	1813.9908328	376.0	0.779464415031	2.46462854167	0.543588121232	965.051327196	564.102302399	1828.13024583	298.976616234	0.110747972558	0.00155109205263
834.077693303	603.913139493	1813.9908328	376.0	-4.9860212676	-0.152903375398	-0.0337237263781	725.587825092	669.983086514	1723.54486408	327.973952474	-1.86735008939	-0.0261533625964
834.077693303	603.913139493	1813.9908328	376.0	-6.57027522658	-0.2974885509	-0.0656128255184	699.325225332	554.001152575	1694.8066425	441.480264589	-3.33968305214	-0.0467742724389
834.077693303	603.913139493	1813.9908328	376.0	11.022610868	2.40629978731	0.530723376116	920.003407127	748.979461703	2013.93998348	344.957114646	2.06812887322	0.0289653903812
834.077693303	603.913139493	1813.9908328	376.0	5.93894945264	0.499015941205	0.110060860433	853.025658873	643.656037104	1921.72283143	425.041135454	-0.0911933721392	-0.00127721809719
834.077693303	603.913139493	1813.9908328	376.0	-9.32270852335	-0.464986337297	-0.102555433899	659.024948234	530.041655585	1644.87775481	455.811150994	-4.07732867309	-0.0571054436007
834.077693303	603.913139493	1813.9908328	376.0	-3.7083408055	0.421863068137	0.0930443467439	855.291014098	576.690283017	1746.72187054	314.74057342	-1.83775891571	-0.0257389203881
834.077693303	603.913139493	1813.9908328	376.0	-5.9173965077	-0.0620905394991	-0.01369442865	754.130923249	589.887439046	1706.64980261	362.631440311	-2.59624538727	-0.0363619802139
834.077693303	603.913139493	1813.9908328	376.0	-9.66956062688	0.0548875390617	0.0121057651217	784.235867487	559.885399822	1638.58588945	294.464622144	-3.249154495	-0.0455063654762
834.077693303	603.913139493	1813.9908328	376.0	14.480251114	3.03306249784	0.668959527534	1022.31136956	742.298104014	2076.66126057	312.051786994	2.66575232589	0.0373354667492
834.077693303	603.913139493	1813.9908328	376.0	5.38755117043	0.325841421848	0.0718662156702	810.538141493	708.829730031	1911.72051714	392.352645615	0.155047539917	0.00217153417251
834.077693303	603.913139493	1813.9908328	376.0	-1.17123275802	0.69159949385	0.152536280073	928.803947494	483.941306644	1792.74477793	379.999523796	-2.09958228069	-0.0294059142954
834.077693303	603.913139493	1813.9908328	376.0	-5.94887063066	0.316288445109	0.0697592512371	841.198568809	550.063035513	1706.0788649	314.817260579	-2.52148484787	-0.0353149138358
834.077693303	603.913139493	1813.9908328	376.0	-8.35234870454	-0.191555800811	-0.0422487430109	726.983154626	526.592317509	1662.47999297	408.904520837	-3.68008400842	-0.051541792835
834.077693303	603.913139493	1813.9908328	376.0	1.0881975908	-0.324407482706	-0.0715499520745	681.383116102	720.579015185	1833.73063734	431.768506048	-0.979148567564	-0.013713565372
834.077693303	603.913139493	1813.9908328	376.0	-3.71454967307	-0.082736950098	-0.0182481142695	745.595838924	623.895258083	1746.60924225	377.118145239	-2.04311022921	-0.0286149892047
834.077693303	603.913139493	1813.9908328	376.0	1.76468891904	1.50096109238	0.331045675426	891.801870565	658.158821673	1846.00212801	296.041435776	0.235329295934	0.00329592851448
834.077693303	603.913139493	1813.9908328	376.0	12.6984655502	2.86903419686	0.632782134288	992.923649414	676.544049743	2044.33983378	374.872134624	2.33949433583	0.0327660271124
834.077693303	603.913139493	1813.9908328	376.0	16.4975688484	2.89686572694	0.638920539687	1002.16498315	670.272724068	2113.25521934	440.817512119	2.71254203332	0.0379907847804
834.077693303	603.913139493	1813.9908328	376.0	2.89994508115	2.88328971729	0.63592627201	998.810464565	566.469263827	1866.59557072	301.315842332	0.742121780782	0.0103938624759
834.077693303	603.913139493	1813.9908328	376.0	-9.52031936991	-0.236608081321	-0.0521852848084	713.07517192	589.002704683	1641.29311217	339.21523557	-3.23281757299	-0.0452775570447
834.077693303	603.913139493	1813.9908328	376.0	-0.687323079268	-0.396567248589	-0.0874652070114	666.686676992	697.860524572	1801.52285515	436.975653583	-1.43684101751	-0.0201238237747
834.077693303	603.913139493	1813.9908328	376.0	-5.11115160939	-0.571950318601	-0.126146960433	626.415327089	673.523715739	1721.27501115	421.335968324	-2.30790145805	-0.0323235498326
834.077693303	603.913139493	1813.9908328	376.0	1.14023058452	0.509297349019	0.112328484565	875.427262928	562.750349766	1834.67451107	396.496898378	-1.30750070628	-0.0183123348218
834.077693303	603.913139493	1813.9908328	376.0	-7.17333524689	-0.0644727432373	-0.0142198375027	757.209836723	538.463288028	1683.86718901	388.19406426	-3.27455551562	-0.0458621220675
834.077693303	603.913139493	1813.9908328	376.0	0.0405563616332	0.61685219918	0.136050330653	905.252971747	521.098328453	1814.72652148	388.375221278	-1.68683975777	-0.0236252066914
834.077693303	603.913139493	1813.9908328	376.0	-4.12534148449	-0.472618386624	-0.104238726648	650.505088495	681.192015761	1739.15751645	407.460412189	-2.01261899626	-0.0281879411241
834.077693303	603.913139493	1813.9908328	376.0	0.459600994022	-0.029946198859	-0.0066048078648	743.349306551	728.261034903	1822.32795269	350.71761124	-0.642995729462	-0.00900554242944
834.077693303	603.913139493	1813.9908328	376.0	3.34230908726	1.48329550534	0.327149427733	877.66670532	693.178049532	1874.62001324	303.77525839	0.575506391197	0.0080603136022
834.077693303	603.913139493	1813.9908328	376.0	-6.72897044168	-0.437586012728	-0.0965121333762	664.15421247	573.505144234	1691.92792584	454.268569139	-3.32430768665	-0.0465589311856
834.077693303	603.913139493	1813.9908328	376.0	4.00099154945	0.637651435495	0.14063772287	838.92025097	723.243086699	1886.56845272	324.405115055	0.378676564518	0.00530359334058
834.077693303	603.913139493	1813.9908328	376.0	-11.2816838431	-0.510293128738	-0.112548109558	647.106568176	569.62282484	1609.3421221	392.612729081	-3.90551624189	-0.0546991070292
834.077693303	603.913139493	1813.9908328	376.0	16.3798849345	3.04353478489	0.671269251188	1026.54742543	687.764712021	2111.12044393	396.808306478	2.86823243402	0.0401713226053
834.077693303	603.913139493	1813.9908328	376.0	2.65004253411	1.91146279955	0.421584208105	907.091545356	650.822644634	1862.06236143	304.14817144	0.475063967026	0.00665355696115
834.077693303	603.913139493	1813.9908328	376.0	-6.53280215739	0.0816874509754	0.0180166411503	791.896473102	543.907609541	1695.48640054	359.682317893	-2.95978729482	-0.0414536035689
834.077693303	603.913139493	1813.9908328	376.0	-4.1775515658	0.0659459703234	0.0145447662822	790.817394203	502.052005273	1738.21043036	445.341030881	-3.22329851774	-0.0451442369431
834.077693303	603.913139493	1813.9908328	376.0	-13.353880953	0.112732290152	0.0248637605098	807.287036853	455.728975297	1571.75265649	308.736644336	-4.71854201715	-0.0660860226492
834.077693303	603.913139493	1813.9908328	376.0	-8.14450511392	0.0439722272055	0.00969832977625	787.065347061	490.0598131	1666.25025665	389.125096491	-3.77547099263	-0.0528777449948
834.077693303	603.913139493	1813.9908328	376.0	-0.984202335424	0.568516296439	0.125389566925	906.84438676	477.541773128	1796.13749265	411.751332767	-2.38849916531	-0.033452369262
834.077693303	603.913139493	1813.9908328	376.0	8.12834784752	0.137181219019	0.0302561135904	772.201500246	743.296929757	1961.43831761	445.939887605	0.416873191797	0.0058385601092
834.077693303	603.913139493	1813.9908328	376.0	11.4791258049	2.84954575787	0.628483846023	993.639640956	634.775648562	2022.22112258	393.805833064	2.04659935716	0.0286638565429
834.077693303	603.913139493	1813.9908328	376.0	-8.61626612573	-0.0443924030907	-0.009791002005	767.328982606	453.76925124	1657.69255515	436.5943213	-4.34609728137	-0.0608697098232
834.077693303	603.913139493	1813.9908328	376.0	-20.6798303772	-0.587221405182	-0.12951508716	630.51876414	485.172616357	1438.86060552	323.16922502	-5.96080139471	-0.0834846133713
834.077693303	603.913139493	1813.9908328	376.0	5.32645440045	0.603092044166	0.133015448647	835.7836157	730.605882329	1910.61222733	344.222729304	0.549877650737	0.00770136765739
834.077693303	603.913139493	1813.9908328	376.0	2.03428254938	0.30947694845	0.068256936138	806.494303777	708.830907506	1850.89253175	335.567320472	-0.229482987387	-0.00321404744239
834.077693303	603.913139493	1813.9908328	376.0	13.2864858018	2.97353483667	0.655830356566	1018.11378558	599.805810651	2055.00646724	437.086871014	2.17285324857	0.0304321183274
834.077693303	603.913139493	1813.9908328	376.0	3.16318254762	1.59609595264	0.352028220697	906.09742647	641.320697298	1871.37067423	323.952550467	0.400395595985	0.00560778145637
834.077693303	603.913139493	1813.9908328	376.0	0.385066250845	2.04282639434	0.450557210925	962.71627505	543.691895782	1820.97589929	314.567728454	-0.259695539523	-0.0036371924303
834.077693303	603.913139493	1813.9908328	376.0	3.04681173274	0.296173798609	0.0653228492742	808.565487098	693.717006882	1869.25971832	366.97722434	-0.230038686548	-0.00322183034381
834.077693303	603.913139493	1813.9908328	376.0	-0.278610892245	-0.059723226726	-0.013172304086	741.577328032	697.205178251	1808.93685675	370.154350468	-0.989522562622	-0.0138588594205
834.077693303	603.913139493	1813.9908328	376.0	6.99916479971	2.32977184487	0.513844694502	981.768085457	542.976730417	1940.95504063	416.21022476	0.657604153009	0.00921014219901
834.077693303	603.913139493	1813.9908328	376.0	-7.64968976384	0.0387817586161	0.00855354182092	776.217039566	595.493541968	1675.22616174	303.515580208	-2.656604322	-0.0372073434453
834.077693303	603.913139493	1813.9908328	376.0	5.43785659894	1.07944680662	0.238078254659	995.690884956	456.05194765	1912.633053	460.890220395	-1.11689673668	-0.0156428114381
834.077693303	603.913139493	1813.9908328	376.0	15.1060286436	3.08665450066	0.680779554623	1033.14616269	668.559609296	2088.01280759	386.307035608	2.71964739298	0.0380902996216
834.077693303	603.913139493	1813.9908328	376.0	-11.2194726993	-0.467970525845	-0.103213613993	658.655123175	530.713270697	1610.47062654	421.10223267	-4.25272860745	-0.0595620253144
834.077693303	603.913139493	1813.9908328	376.0	8.30707681974	2.23704813038	0.493393941417	1005.39185526	497.258711197	1964.68044478	462.029878325	0.415762694904	0.00582300693143
834.077693303	603.913139493	1813.9908328	376.0	-1.73480006116	-0.321369579745	-0.0708799249549	682.241428814	730.273728554	1782.52171872	370.006561351	-1.17847213718	-0.0165052120053
834.077693303	603.913139493	1813.9908328	376.0	-17.8740327345	-0.576755489202	-0.127206768681	631.913689052	544.684972718	1489.75751754	313.158855772	-5.05851030389	-0.0708474832478
834.077693303	603.913139493	1813.9908328	376.0	-18.5138381328	-0.512303549457	-0.11299151951	648.574401815	533.359291026	1478.15150627	296.217813427	-5.21646410275	-0.0730597213271
834.077693303	603.913139493	1813.9908328	376.0	-7.24771775648	-0.363189131786	-0.0801034697367	676.592592806	695.41486711	1682.51789711	310.51043719	-2.16733423904	-0.0303548212751
834.077693303	603.913139493	1813.9908328	376.0	-0.785376347915	0.140771441345	0.03104795795	771.540267716	738.203468759	1799.74417784	290.000441366	-0.597016454249	-0.00836157498949
834.077693303	603.913139493	1813.9908328	376.0	-3.8039833934	-0.137460642176	-0.0303177419884	723.147459777	717.560677606	1744.98692276	304.278785375	-1.36154861591	-0.0190693083461
834.077693303	603.913139493	1813.9908328	376.0	5.43682988754	0.426501892918	0.0940674664575	818.467931715	731.692762305	1912.61442855	362.453734531	0.414967917379	0.00581187559355
834.077693303	603.913139493	1813.9908328	376.0	3.36525019161	0.244504636879	0.0539269159414	806.601798224	659.319720773	1875.03616277	409.114643775	-0.551041195123	-0.00771766379724
834.077693303	603.913139493	1813.9908328	376.0	3.93361640944	2.99791711082	0.661208008562	1020.74056073	542.120662492	1885.34627386	322.485050633	0.886293913549	0.0124130800217
834.077693303	603.913139493	1813.9908328	376.0	-14.7134691705	-0.0893016358481	-0.0196959937909	755.612803373	483.559856257	1547.08985086	307.917191226	-4.80652956542	-0.0673183412524
834.077693303	603.913139493	1813.9908328	376.0	-17.0718601143	-0.445124995435	-0.098174899743	665.957712391	511.741996776	1504.30885533	326.609146167	-5.12591596708	-0.0717915401552
834.077693303	603.913139493	1813.9908328	376.0	-11.6916243464	-0.20989238314	-0.0462929826069	721.967580041	548.674972675	1601.90583895	331.26328623	-3.86950708867	-0.0541947771523
834.077693303	603.913139493	1813.9908328	376.0	-9.63288559275	0.0367312112694	0.00810128170918	787.53256754	459.78697576	1639.25117121	391.931627909	-4.28060387202	-0.0599524351823
834.077693303	603.913139493	1813.9908328	376.0	-0.485242100782	-0.14746713564	-0.0325247321659	725.779732454	669.515662807	1805.18858557	409.89319031	-1.36242021683	-0.0190815156419
834.077693303	603.913139493	1813.9908328	376.0	-4.13208191392	0.894992932426	0.197395882758	936.633344701	519.626371159	1739.03524567	282.775529813	-1.78165701323	-0.024953179457
834.077693303	603.913139493	1813.9908328	376.0	-0.403821842059	-4.46034322499e-05	-9.83754571016e-06	762.61556271	626.371963462	1806.6655416	417.678015428	-1.57820078341	-0.0221036524288
834.077693303	603.913139493	1813.9908328	376.0	7.45386608066	0.957847768903	0.21125888154	857.873080724	727.965053173	1949.20328019	363.36514629	1.01607428949	0.0142307323459
834.077693303	603.913139493	1813.9908328	376.0	18.1349336307	2.9544561327	0.651622437736	1012.93479601	746.640929172	2142.95686639	383.381141212	3.10206871174	0.0434463405006
834.077693303	603.913139493	1813.9908328	376.0	-3.85585532314	0.212348030966	0.0468345899794	812.807558708	591.69325543	1744.04597071	339.54515657	-1.99142619977	-0.0278911232461
834.077693303	603.913139493	1813.9908328	376.0	-10.0834789048	0.185478995709	0.0409084683963	819.26085975	515.541712195	1631.07744984	296.27487789	-3.58977208276	-0.0502769199267
834.077693303	603.913139493	1813.9908328	376.0	-5.95474786861	-0.359263999482	-0.0792377590388	677.94952466	685.224925865	1705.97225234	342.797801818	-2.06350762693	-0.0289006670439
834.077693303	603.913139493	1813.9908328	376.0	2.55175695436	2.00346191652	0.441875147004	938.339630164	594.442597244	1860.27947002	327.497242615	0.266500128133	0.00373249479178
834.077693303	603.913139493	1813.9908328	376.0	2.35178392448	0.308952057009	0.0681411682862	837.640848919	554.513746201	1856.65197759	464.497382473	-1.6504195992	-0.023115120437
834.077693303	603.913139493	1813.9908328	376.0	-3.01998145586	0.71194887679	0.157024454519	918.210068039	522.141908156	1759.20864603	318.856669839	-1.85661531723	-0.0260030156474
834.077693303	603.913139493	1813.9908328	376.0	7.40635766161	2.17408280838	0.479506574412	920.222358402	665.038309964	1948.34148182	363.080813455	1.25662106897	0.0175997348596
834.077693303	603.913139493	1813.9908328	376.0	6.99161254729	1.13843199059	0.251087779132	963.854577438	525.819208306	1940.81804347	451.144257725	-0.209261069973	-0.00293082731054
834.077693303	603.913139493	1813.9908328	376.0	8.45101598262	0.74999772505	0.16541634871	900.115299263	599.87621164	1967.291488	467.299977096	0.0752873348165	0.00105444446522
834.077693303	603.913139493	1813.9908328	376.0	-9.30610276092	-0.0645741967638	-0.0142422136665	762.415687295	454.053748169	1645.17898182	428.709546357	-4.43248048336	-0.0620795585905
834.077693303	603.913139493	1813.9908328	376.0	6.30384075801	2.5552281641	0.563570393493	951.226741326	642.825423881	1928.34192626	334.289761052	1.25784115173	0.0176168228534
834.077693303	603.913139493	1813.9908328	376.0	-1.35665679939	-0.00584897110074	-0.00129002450391	765.595522129	589.276802144	1789.38120282	434.50887855	-2.07018672978	-0.0289942119017
834.077693303	603.913139493	1813.9908328	376.0	1.94937745364	0.568186749822	0.125316883507	894.393067051	529.148311425	1849.3523611	425.810982625	-1.51025715474	-0.0211520609908
834.077693303	603.913139493	1813.9908328	376.0	-12.5442739778	-0.0743695398376	-0.0164026334005	758.762977974	487.695404462	1586.4388528	339.980470361	-4.44866556472	-0.0623062404023
834.077693303	603.913139493	1813.9908328	376.0	-11.3389590209	0.302328884252	0.066680389116	853.760145425	454.016374992	1608.30315562	300.526635205	-4.26011144569	-0.0596654264102
834.077693303	603.913139493	1813.9908328	376.0	-10.3727776731	-0.0354112488195	-0.00781015633426	762.618401627	565.135419708	1625.8295967	298.075775364	-3.39065350882	-0.0474881443812
834.077693303	603.913139493	1813.9908328	376.0	7.65434824562	2.43016419231	0.535986809068	943.435284202	644.311178657	1952.84000828	365.093545422	1.34549394423	0.0188444530004
834.077693303	603.913139493	1813.9908328	376.0	1.55394711626	2.64424773047	0.583204175225	1010.70704299	493.088145478	1842.17929103	338.384102562	-0.0297278856185	-0.000416356941435
834.077693303	603.913139493	1813.9908328	376.0	18.1021310754	2.98400050431	0.658138620271	1017.57144545	702.3084653	2142.36183104	422.48192029	3.03325640774	0.0424825827415
834.077693303	603.913139493	1813.9908328	376.0	-7.49178164773	-0.146485439034	-0.032308213285	735.588647382	568.919142118	1678.09060049	373.582810993	-3.08726377631	-0.0432389884637
834.077693303	603.913139493	1813.9908328	376.0	-8.80150607717	-0.197156873322	-0.0434840920429	728.568950066	462.169963627	1654.33231941	463.593405714	-4.45852687942	-0.0624443540535
834.077693303	603.913139493	1813.9908328	376.0	-5.13402559403	-0.126607088647	-0.0279239278004	740.811192346	553.61378459	1720.86007917	426.435102231	-2.98402890018	-0.0417931218513
834.077693303	603.913139493	1813.9908328	376.0	0.019082564006	0.235445671237	0.0519289085217	822.998618336	553.048168142	1814.33698876	438.29020228	-1.98278587817	-0.0277701103385
834.077693303	603.913139493	1813.9908328	376.0	4.95829560324	2.65418923253	0.58539683117	953.092493624	660.206083245	1903.9338605	290.635283633	1.17665922913	0.0164798211362
834.077693303	603.913139493	1813.9908328	376.0	1.708136622	-0.0731755041777	-0.0161392819095	733.619995019	737.005528627	1844.97627453	374.350750884	-0.48904589053	-0.00684938222031
834.077693303	603.913139493	1813.9908328	376.0	12.2072512281	2.26188484848	0.498871823661	925.9154334	681.978563248	2035.42925101	427.535254361	1.87941276555	0.0263223076407
834.077693303	603.913139493	1813.9908328	376.0	0.435214720399	0.21115978016	0.0465725143715	806.955647079	622.825871299	1821.88558793	392.104069548	-1.22460313409	-0.017151304399
834.077693303	603.913139493	1813.9908328	376.0	-0.802360762596	-0.329782976915	-0.0727355485034	682.087362864	701.857472647	1799.43608212	415.491246604	-1.32602381401	-0.018571762101
834.077693303	603.913139493	1813.9908328	376.0	-11.7716278148	-0.434320319015	-0.0957918656849	668.228735788	493.22718592	1600.45458336	438.998661657	-4.66890903105	-0.0653908827879
834.077693303	603.913139493	1813.9908328	376.0	20.3869496141	2.90393628469	0.640479992212	1005.50167691	712.287101655	2183.80822988	466.019451322	3.20336107314	0.0448650010244
834.077693303	603.913139493	1813.9908328	376.0	9.32825688546	3.16750832784	0.698612335208	1040.85793702	631.939405828	1983.20455756	310.407214711	1.99925328637	0.0280007463077
834.077693303	603.913139493	1813.9908328	376.0	-2.04670021926	0.75677625082	0.166911391888	914.308595297	547.365048909	1776.86387844	315.190234238	-1.43452503102	-0.0200913869891
834.077693303	603.913139493	1813.9908328	376.0	8.40721692433	0.583597474656	0.128715808261	847.962066932	699.400638997	1966.4969771	419.134271167	0.671297870029	0.00940193095279
834.077693303	603.913139493	1813.9908328	376.0	-3.69937542998	0.618002624277	0.136304063581	901.407368857	529.40292509	1746.88450163	316.074207678	-2.01154932041	-0.0281729596696
834.077693303	603.913139493	1813.9908328	376.0	-1.65431171822	-0.0457243571654	-0.0100847722023	747.723213297	672.57413543	1783.98176988	363.684421154	-1.32823499337	-0.0186027309996
834.077693303	603.913139493	1813.9908328	376.0	5.4937569559	1.66294665174	0.36677253016	881.116519645	705.132472207	1913.64708035	327.3980885	0.964428484368	0.0135074017419
834.077693303	603.913139493	1813.9908328	376.0	-4.74083688528	0.441464883693	0.0973676408675	883.580488654	462.685958733	1727.9924863	381.726038912	-3.15485604663	-0.0441856589164
834.077693303	603.913139493	1813.9908328	376.0	2.20947374547	0.0450275185347	0.00993108040024	769.222865838	645.443449003	1854.07048399	439.40416915	-1.08570733075	-0.0152059850245
834.077693303	603.913139493	1813.9908328	376.0	-6.91247143567	0.4330243838	0.095506039656	878.677043909	481.17345375	1688.59923463	328.748736975	-3.2001264168	-0.0448196977143
834.077693303	603.913139493	1813.9908328	376.0	8.01429759159	0.348756313911	0.0769202280351	823.427173788	666.363135	1959.36945642	469.579147632	0.0574297721152	0.000804338545031
834.077693303	603.913139493	1813.9908328	376.0	-14.0640588437	-0.305306492059	-0.0673371177898	701.865737005	478.077022736	1558.87009465	378.927334911	-4.93343344051	-0.0690957064497
834.077693303	603.913139493	1813.9908328	376.0	-6.98661648688	-0.14486829828	-0.0319515435112	739.486666815	500.099098813	1687.2542502	447.668484573	-3.7905653619	-0.0530891507269
834.077693303	603.913139493	1813.9908328	376.0	-2.15552825458	-0.115792790384	-0.0255387715888	728.586736504	710.108429566	1774.88974786	336.194581789	-1.17109421048	-0.0164018796986
834.077693303	603.913139493	1813.9908328	376.0	-9.93666243887	-0.413549288715	-0.0912106944673	667.959114123	647.886403977	1633.74068707	317.895168968	-2.93755708544	-0.0411422560986
834.077693303	603.913139493	1813.9908328	376.0	-7.14436665303	0.0310927146887	0.00685767858155	783.196955858	497.507166348	1684.39267665	403.688554443	-3.60401626372	-0.0504764182594
834.077693303	603.913139493	1813.9908328	376.0	-1.05421779509	-0.435835785031	-0.0961261105054	657.395227447	699.69742281	1794.86741864	437.774768378	-1.50337387911	-0.0210556565702
834.077693303	603.913139493	1813.9908328	376.0	-14.2703248927	-0.426370340204	-0.0940384517432	670.425362184	505.294857603	1555.12844743	379.408227644	-4.80048520827	-0.0672336863903
834.077693303	603.913139493	1813.9908328	376.0	2.47636608265	0.376091401246	0.0829491401072	845.069580793	588.159805717	1858.91188652	425.682500011	-1.13723967429	-0.0159277265306
834.077693303	603.913139493	1813.9908328	376.0	-21.699029028	-0.535918756116	-0.118199990321	644.122028561	477.700845809	1420.37243542	298.549561053	-6.16267655618	-0.0863119965852
834.077693303	603.913139493	1813.9908328	376.0	-5.11171284113	0.265838994881	0.0586323323514	832.275279495	542.928586152	1721.26483046	346.060964812	-2.55757569555	-0.0358203878928
834.077693303	603.913139493	1813.9908328	376.0	-1.77978899439	0.630268974855	0.139009478353	918.227731972	481.169776751	1781.70562359	382.308114872	-2.30569636938	-0.0322926662378
834.077693303	603.913139493	1813.9908328	376.0	-0.973624772231	0.222142619451	0.0489948432843	813.650993346	597.259817608	1796.32936868	385.418557727	-1.60550252041	-0.0224860296976
834.077693303	603.913139493	1813.9908328	376.0	5.97327610464	2.93054802916	0.64634936682	1025.80769686	516.489009827	1922.34551375	380.048807062	0.915931026521	0.0128281656375
834.077693303	603.913139493	1813.9908328	376.0	-14.9569924863	-0.34663636542	-0.0764526610983	691.068175254	493.090520868	1542.67236023	358.513664111	-4.93257759757	-0.069083719854
834.077693303	603.913139493	1813.9908328	376.0	19.2725961537	3.10474247665	0.684768962649	1040.88753622	679.733052509	2163.59396027	442.973371539	3.16129280424	0.0442758095831
834.077693303	603.913139493	1813.9908328	376.0	-10.3448108341	0.0648546318839	0.0143040652589	790.842498033	512.214424658	1626.33691259	323.279989904	-3.7853173038	-0.0530156485126
834.077693303	603.913139493	1813.9908328	376.0	-1.90703281338	0.448739076737	0.0989720063381	879.300556749	491.705558358	1779.39743238	408.391317275	-2.51625461244	-0.0352416612387
834.077693303	603.913139493	1813.9908328	376.0	-2.07431409505	0.322573676261	0.0711454954258	838.229415986	572.568737104	1776.36296527	365.564812178	-1.82440440375	-0.0255518824055
834.077693303	603.913139493	1813.9908328	376.0	6.70160522701	0.234309811435	0.0516783880537	791.642081369	729.63737268	1935.55733726	414.277883215	0.317133886592	0.00444165107272
834.077693303	603.913139493	1813.9908328	376.0	-3.58322629153	0.0960590368916	0.0211863777882	785.856722118	611.223116085	1748.99143635	351.911598147	-1.92431755286	-0.0269512262306
834.077693303	603.913139493	1813.9908328	376.0	-13.6628409913	-0.18336873553	-0.040443038273	732.496413521	475.844469905	1566.14814971	357.807266287	-4.80060967008	-0.067235429553
834.077693303	603.913139493	1813.9908328	376.0	-3.06615756376	-0.26899537149	-0.0593284895213	703.602073862	599.162401035	1758.37101567	455.606540773	-2.48669304651	-0.0348276337046
834.077693303	603.913139493	1813.9908328	376.0	13.1583917915	2.349138601	0.518116144905	926.689813163	706.590909248	2052.68285364	419.402131226	2.13556791281	0.0299099147452
834.077693303	603.913139493	1813.9908328	376.0	-2.92604183681	0.49476671424	0.109123668778	877.890468308	540.149538538	1760.91270211	342.872695266	-1.99566665759	-0.0279505134117
834.077693303	603.913139493	1813.9908328	376.0	3.94966055909	-0.114746589099	-0.0253080258268	729.213487335	692.713706042	1885.63731326	463.710119886	-0.712219506849	-0.00997506312113
834.077693303	603.913139493	1813.9908328	376.0	6.39530697046	2.11362017214	0.466171189268	1015.26940344	473.527713684	1930.00111497	441.20399784	0.0181423675103	0.000254094783058
834.077693303	603.913139493	1813.9908328	376.0	7.12224393545	1.09685681623	0.241918133266	888.549980573	669.626530687	1943.18768487	385.011173614	0.783712781126	0.0109763694836
834.077693303	603.913139493	1813.9908328	376.0	-8.54448727291	-0.45642135975	-0.100666378419	660.862092061	536.033253343	1658.99461696	462.099271551	-3.93023544523	-0.0550453143589
834.077693303	603.913139493	1813.9908328	376.0	-10.6257652345	0.0226426226731	0.00499396177175	780.634763612	512.443387888	1621.24042553	328.162274028	-3.86278356105	-0.0541006100987
834.077693303	603.913139493	1813.9908328	376.0	-15.2253863538	-0.514095425608	-0.113386728189	647.223529121	552.299479227	1537.80372008	338.280711731	-4.56189517407	-0.0638920892727
834.077693303	603.913139493	1813.9908328	376.0	4.10255683093	1.72912393474	0.381368313794	958.476606879	554.135079021	1888.41083762	375.799151718	0.123265789214	0.00172641161363
834.077693303	603.913139493	1813.9908328	376.0	5.4587805352	0.919657573951	0.202835812517	869.286745886	692.322757075	1913.01261129	351.403108326	0.607215229671	0.00850441498139
834.077693303	603.913139493	1813.9908328	376.0	1.74888307738	-0.444113620254	-0.0979518350804	651.923232684	747.542894081	1845.7154115	446.249284731	-0.839044355268	-0.0117513215024
834.077693303	603.913139493	1813.9908328	376.0	-7.23775735144	-0.0528631425177	-0.0116592727211	760.700936498	527.896468979	1682.69857794	394.101172463	-3.3818472322	-0.0473648071737
834.077693303	603.913139493	1813.9908328	376.0	-11.2689091149	-0.298206700076	-0.0657712174849	697.192089427	613.428733335	1609.57385449	298.953031733	-3.32403746436	-0.0465551465597
834.077693303	603.913139493	1813.9908328	376.0	1.04865020902	-0.414630198276	-0.0914490953409	659.371835219	741.377279833	1833.01325146	432.264136403	-0.915845104793	-0.012826962252
834.077693303	603.913139493	1813.9908328	376.0	-13.9313715231	-0.501062236406	-0.11051218271	650.370073229	549.293709252	1561.27703048	361.613248004	-4.40681644806	-0.0617201183202
834.077693303	603.913139493	1813.9908328	376.0	-0.12316346009	-0.201582451495	-0.0444601789799	709.711474514	713.449795294	1811.75665892	388.595389113	-1.00683285179	-0.0141013004452
834.077693303	603.913139493	1813.9908328	376.0	17.3674363351	3.08332217938	0.680044591835	1036.64847342	737.138625484	2129.03453581	355.247436905	3.04661302558	0.0426696502182
834.077693303	603.913139493	1813.9908328	376.0	-7.33654436933	0.443941925018	0.0979139667	876.300012154	502.526051687	1680.90659049	302.08052665	-3.01459422785	-0.042221207673
834.077693303	603.913139493	1813.9908328	376.0	-7.90502455856	-0.223938769693	-0.049390994639	720.609559798	486.432041843	1670.59441197	463.552810332	-4.1343479426	-0.0579040328096
834.077693303	603.913139493	1813.9908328	376.0	-5.04591747584	0.174425072951	0.0384704616124	809.070118075	567.264721474	1722.45835235	346.123512805	-2.42402596979	-0.0339499435545
834.077693303	603.913139493	1813.9908328	376.0	-4.14327361701	-0.178583749433	-0.0393876818335	723.864615503	624.183758521	1738.83222921	390.783855182	-2.20379757971	-0.0308655123209
834.077693303	603.913139493	1813.9908328	376.0	18.5119423594	3.04749427289	0.672142539235	1029.50528715	688.722428417	2149.79577017	431.568054603	3.07754124744	0.0431028185916
834.077693303	603.913139493	1813.9908328	376.0	2.75001157947	-0.205071705814	-0.0452297542599	709.483669522	696.127346299	1863.87579075	458.264774928	-0.904090662718	-0.0126623342117
834.077693303	603.913139493	1813.9908328	376.0	-3.69863857213	0.516859285239	0.113996313462	901.291970401	454.09422198	1746.89786816	391.511675778	-3.02630882969	-0.0423852777268
834.077693303	603.913139493	1813.9908328	376.0	-1.38822908082	0.577913287777	0.127462127873	885.738378924	563.45928652	1788.80848453	339.610819087	-1.45727656612	-0.0204100359401
834.077693303	603.913139493	1813.9908328	376.0	4.25042792744	1.90401742924	0.419942088496	919.572368524	632.891414533	1891.09320575	338.629422697	0.619458673112	0.00867589178028
834.077693303	603.913139493	1813.9908328	376.0	-9.84133309192	-0.275421379026	-0.0607457827583	708.798989504	469.491449871	1635.46995268	457.179513308	-4.56303222387	-0.06390801434
834.077693303	603.913139493	1813.9908328	376.0	-13.5350325876	-0.59128608693	-0.130411576297	627.48402773	483.984300465	1568.46658244	456.998254246	-5.1231540739	-0.0717528581778
834.077693303	603.913139493	1813.9908328	376.0	-7.03967596207	0.00118840122437	0.000262108783495	774.78336085	513.56492618	1686.29175619	397.943469155	-3.4511994672	-0.0483361269916
834.077693303	603.913139493	1813.9908328	376.0	-3.06607414352	-0.0439489563199	-0.00969319724744	753.260995827	630.992048932	1758.37252891	374.119484146	-1.85649550212	-0.0260013375647
834.077693303	603.913139493	1813.9908328	376.0	-11.4948298927	-0.0349165925577	-0.00770105702639	766.364235376	517.792224865	1605.4756723	321.319212056	-3.98351253593	-0.0557914920999
834.077693303	603.913139493	1813.9908328	376.0	12.2361940045	2.47145813027	0.545094426614	929.007043127	753.85528119	2035.95427032	353.091946002	2.25188013069	0.0315389374046
834.077693303	603.913139493	1813.9908328	376.0	7.90230505633	1.5933839396	0.351430070489	873.030332811	729.609959435	1957.3379221	354.697629851	1.32050435518	0.0184944587561
834.077693303	603.913139493	1813.9908328	376.0	1.30394252953	0.460760584383	0.101623419582	842.920719087	652.692931907	1837.64423075	342.030579752	-0.53434594552	-0.00748383677199
834.077693303	603.913139493	1813.9908328	376.0	-2.56928026103	-0.569180482522	-0.125536057019	626.167469857	673.294533105	1767.38432439	467.92232143	-2.08073268913	-0.0291419144136
834.077693303	603.913139493	1813.9908328	376.0	0.981767217333	-0.329773747372	-0.0727335128743	679.875414648	725.313425929	1831.80000012	426.611159541	-0.954182197522	-0.0133638963238
834.077693303	603.913139493	1813.9908328	376.0	-1.52137895778	-0.47141710324	-0.10397377663	646.433054443	751.92280187	1786.39315797	388.037301656	-1.14675056748	-0.0160609323176
834.077693303	603.913139493	1813.9908328	376.0	5.52065200752	2.89210311154	0.637870117234	1020.78325255	519.213471371	1914.13495412	374.138230206	0.839703640371	0.0117605551873
834.077693303	603.913139493	1813.9908328	376.0	8.1375967954	0.502683300269	0.110869717748	852.251905607	649.322943673	1961.60609267	460.031243394	0.144430293212	0.00202283323827
834.077693303	603.913139493	1813.9908328	376.0	13.2433635912	2.83249212554	0.624722568492	984.456293378	730.39160686	2054.22423429	339.376334056	2.47989887824	0.0347324772862
834.077693303	603.913139493	1813.9908328	376.0	-3.03444183418	-0.029400999083	-0.00648456089171	762.854475928	567.703348431	1758.9463361	428.388511739	-2.49433612482	-0.0349346796193
834.077693303	603.913139493	1813.9908328	376.0	4.12801970293	0.363622401965	0.0801990299879	844.678513493	575.508815536	1888.87273178	468.685402754	-1.16915018476	-0.0163746524476
834.077693303	603.913139493	1813.9908328	376.0	-6.95727802733	-0.126522111741	-0.0279051856509	734.943736062	638.859891719	1687.78644717	313.982819387	-2.35499737403	-0.032983156499
834.077693303	603.913139493	1813.9908328	376.0	-3.99972847687	-0.468798637948	-0.103396258921	650.051599081	709.812933957	1741.43612489	381.57159185	-1.74337610184	-0.0244170322387
834.077693303	603.913139493	1813.9908328	376.0	3.99217199737	0.396116204171	0.0873657265485	851.655696794	572.735608537	1886.40846686	462.017161526	-1.15286230351	-0.0161465308614
834.077693303	603.913139493	1813.9908328	376.0	0.702007750397	0.195143472667	0.0430400248494	778.282981838	750.376117958	1826.72518903	298.066089237	-0.286152903434	-0.00400774374558
834.077693303	603.913139493	1813.9908328	376.0	-12.4178137893	-0.288542189805	-0.0636396536844	705.956305771	472.764341449	1588.73282902	410.012181805	-4.78909420353	-0.0670741485088
834.077693303	603.913139493	1813.9908328	376.0	0.550861050118	0.0675547064575	0.0148995823682	759.235786825	742.35943118	1823.98340175	322.388183742	-0.450287916219	-0.00630655344845
834.077693303	603.913139493	1813.9908328	376.0	12.1449365398	2.41010829724	0.531563365073	956.509666424	619.999645225	2034.29886828	457.789556629	1.64569774601	0.0230489880393
834.077693303	603.913139493	1813.9908328	376.0	0.720809373815	0.349894953595	0.0771713616223	851.873047172	523.656516795	1827.06624876	451.536684791	-2.07863333966	-0.02911251176
834.077693303	603.913139493	1813.9908328	376.0	-14.4611702567	-0.374019814015	-0.082492239527	684.663814004	474.284531321	1551.66653002	392.718184699	-5.08050826879	-0.0711555779942
834.077693303	603.913139493	1813.9908328	376.0	-3.17391554235	0.246618400257	0.0543931187156	815.681080207	611.896819678	1756.41629582	328.838395932	-1.67783970094	-0.0234991554753
834.077693303	603.913139493	1813.9908328	376.0	-8.77200420531	0.335000346923	0.0738862697227	857.323236684	483.686858843	1654.86748066	313.857385131	-3.54889199364	-0.0497043696588
834.077693303	603.913139493	1813.9908328	376.0	6.52077349654	0.558266178938	0.123128844053	834.545195057	727.913253592	1932.27706625	369.818617601	0.634302386163	0.00888378692105
834.077693303	603.913139493	1813.9908328	376.0	6.11865503858	2.20589595199	0.486523147771	993.118590586	513.97150489	1924.98267429	417.892578809	0.315371019916	0.00441696106325
834.077693303	603.913139493	1813.9908328	376.0	4.30045686625	0.418057149639	0.0922049293426	849.289351796	604.208842173	1892.00072612	438.502532149	-0.741389264131	-0.0103836031391
834.077693303	603.913139493	1813.9908328	376.0	-7.30661454481	-0.502632514784	-0.110858516715	642.166077843	723.398128169	1681.44951477	315.885308753	-2.08769770269	-0.029239463623
834.077693303	603.913139493	1813.9908328	376.0	19.3823838637	2.96591633559	0.65415005196	1015.59641504	709.18300613	2165.58549926	440.806078091	3.15550266634	0.0441947152148
834.077693303	603.913139493	1813.9908328	376.0	-5.94714543761	-0.206472265699	-0.0455386558665	722.679320958	528.276251948	1706.11015974	455.154586839	-3.4556204102	-0.0483980449608
834.077693303	603.913139493	1813.9908328	376.0	-2.20567209099	0.940233327099	0.207373914226	971.806729105	464.584870695	1773.98014326	337.588543464	-1.98281014311	-0.0277704501835
834.077693303	603.913139493	1813.9908328	376.0	5.85196411174	2.27196091684	0.501094158985	953.86443187	592.055274754	1920.14492532	374.225218697	0.787861118034	0.0110344694402
834.077693303	603.913139493	1813.9908328	376.0	2.69149971546	0.783484836977	0.172802125491	952.095913307	460.243510018	1862.8143909	450.474967573	-1.87415046526	-0.026248605956
834.077693303	603.913139493	1813.9908328	376.0	-6.07300824096	-0.0182080840392	-0.00401589855297	768.911732624	528.152787354	1703.82702003	406.762500052	-3.2150519306	-0.0450287385238
834.077693303	603.913139493	1813.9908328	376.0	-3.30471514898	0.189712176083	0.0418421208829	823.778612384	465.976649489	1754.04360294	464.28834107	-3.40055715332	-0.0476268508868
834.077693303	603.913139493	1813.9908328	376.0	-4.89430324733	-0.0863720370503	-0.0190498537826	751.788514823	531.582725188	1725.20862056	441.837380549	-3.15860152408	-0.0442381165838
834.077693303	603.913139493	1813.9908328	376.0	8.0908437595	2.59146635765	0.571562937286	1004.54360507	519.821743259	1960.75799689	436.392648556	0.801553387645	0.0112262379222
834.077693303	603.913139493	1813.9908328	376.0	0.456856603704	0.588148236691	0.129719505225	863.128280787	636.53568427	1822.27816971	322.614204649	-0.610890822714	-0.00855589387555
834.077693303	603.913139493	1813.9908328	376.0	3.06529228589	3.11703323776	0.687479761307	1040.48970452	516.303084142	1869.59495386	312.802165198	0.771818791663	0.0108097869981
834.077693303	603.913139493	1813.9908328	376.0	9.16407639465	1.0690713116	0.235789879046	898.463101693	652.288274564	1980.22633851	429.474962248	0.86408016438	0.0121019630866
834.077693303	603.913139493	1813.9908328	376.0	5.20043869242	0.77825745589	0.17164919627	883.63783599	642.69360075	1908.32631394	381.994877202	0.176132056311	0.00246683552256
834.077693303	603.913139493	1813.9908328	376.0	-10.4904815541	-0.355736435556	-0.0784597343528	683.397530676	612.89743497	1623.69445909	327.399493441	-3.25525426048	-0.0455917963653
834.077693303	603.913139493	1813.9908328	376.0	3.85454378523	0.1260466438	0.0278003184384	768.432923702	753.305653171	1883.91190371	362.173326833	0.0652040834496	0.000913222457277
834.077693303	603.913139493	1813.9908328	376.0	14.6941296877	3.06625945326	0.676281308615	1030.92451828	624.739914557	2080.54099829	424.876565449	2.5179586903	0.0352655278754
834.077693303	603.913139493	1813.9908328	376.0	-8.59174699003	-0.455409887	-0.100443292236	659.992782603	578.634681748	1658.13733002	419.509865669	-3.46530116459	-0.0485336297562
834.077693303	603.913139493	1813.9908328	376.0	-2.32350577368	-0.235796004783	-0.0520061766173	711.626521984	594.928248343	1771.84265106	465.287880735	-2.42481898999	-0.0339610502799
834.077693303	603.913139493	1813.9908328	376.0	-8.06787474249	-0.128687802412	-0.0283828412906	743.425168966	506.656954392	1667.64032457	417.558201208	-3.79557010049	-0.0531592451049
834.077693303	603.913139493	1813.9908328	376.0	-14.4115268366	-0.0416826329195	-0.0091933464754	767.528527623	480.34784533	1552.56705711	304.69068416	-4.7597299272	-0.0666628841344
834.077693303	603.913139493	1813.9908328	376.0	4.26274575267	2.55050213593	0.562528040567	958.8796199	607.367492792	1891.31664997	325.069537283	0.846335337939	0.0118534361056
834.077693303	603.913139493	1813.9908328	376.0	-8.02161354409	0.43620896684	0.0962084179179	877.342350412	490.269882682	1668.47949846	300.86726537	-3.24547461025	-0.0454548264741
834.077693303	603.913139493	1813.9908328	376.0	-4.34853693414	-0.232525665682	-0.0512848843586	699.294790383	752.229432951	1735.10877145	283.584548116	-1.32126730942	-0.0185051443896
834.077693303	603.913139493	1813.9908328	376.0	-4.63832704907	0.240364454079	0.0530137746094	834.650683482	486.304290499	1729.85200533	408.89703135	-3.18463265239	-0.0446026982128
834.077693303	603.913139493	1813.9908328	376.0	7.92672176812	2.28890897334	0.504832151157	900.375839186	753.452657992	1957.78083901	303.952341833	1.61888513943	0.0226734613366
834.077693303	603.913139493	1813.9908328	376.0	-0.102322283783	-0.0327060165238	-0.00721350165943	752.560401225	651.983495692	1812.13471595	407.590819031	-1.33960901474	-0.0187620310187
834.077693303	603.913139493	1813.9908328	376.0	8.72792896541	0.629254075663	0.13878563645	855.71969652	690.37369953	1972.31466412	426.221268071	0.687370009285	0.00962703094236
834.077693303	603.913139493	1813.9908328	376.0	10.4740368646	3.07494259215	0.678196425264	1039.90353604	541.844344787	2003.98890134	422.241020513	1.70421873855	0.0238686097836
834.077693303	603.913139493	1813.9908328	376.0	-3.97070101712	-0.373804936512	-0.0824448470473	678.259671138	602.306300818	1741.96268035	461.396708392	-2.67638057917	-0.0374843218371
834.077693303	603.913139493	1813.9908328	376.0	1.30394200364	0.569814330133	0.125675855786	896.089149303	523.700645961	1837.64422121	417.854425942	-1.62675213322	-0.0227836433224
834.077693303	603.913139493	1813.9908328	376.0	9.65950243405	2.96897547714	0.654824763373	1017.36668408	578.209800301	1989.21332144	393.63683706	1.70691647757	0.0239063932432
834.077693303	603.913139493	1813.9908328	376.0	0.447662708537	0.345000232377	0.0760918024651	837.892927292	595.398516212	1822.11139329	388.819949786	-1.29718784535	-0.0181678969936
834.077693303	603.913139493	1813.9908328	376.0	-2.99299168202	-0.374848362813	-0.0826749807705	670.280972871	733.074603376	1759.69823806	356.342661811	-1.35506682493	-0.0189785269598
834.077693303	603.913139493	1813.9908328	376.0	1.43792611388	0.684806115641	0.151037961103	906.739325825	551.931951458	1840.07468068	381.4034034	-1.10265720677	-0.0154433782461
834.077693303	603.913139493	1813.9908328	376.0	4.5339323859	2.70875507417	0.597431644062	971.649231961	609.789173069	1896.23595064	314.797545611	1.00448700412	0.0140684454358
834.077693303	603.913139493	1813.9908328	376.0	0.324690698458	-0.348614269578	-0.0768888993336	673.997702396	751.205778393	1819.8806923	394.677211512	-0.830194402227	-0.0116273725802
834.077693303	603.913139493	1813.9908328	376.0	3.52622705129	0.428544619343	0.0945180016196	863.384066893	545.960149288	1877.95626825	468.612052068	-1.44492481633	-0.0202370422455
834.077693303	603.913139493	1813.9908328	376.0	0.554603282143	0.830455827825	0.183161849984	911.896306086	575.427791875	1824.05128549	336.727187531	-0.785108385845	-0.0109959157681
834.077693303	603.913139493	1813.9908328	376.0	-3.36372013195	-0.492899763319	-0.108711901923	645.767700625	667.754540559	1752.97325796	439.451016777	-2.0968608952	-0.0293677996527
834.077693303	603.913139493	1813.9908328	376.0	-5.69200137175	0.539984816569	0.11909678354	889.573149091	522.175574381	1710.73844971	298.989726238	-2.45994039893	-0.0344529467637
834.077693303	603.913139493	1813.9908328	376.0	5.60169686525	0.488644427592	0.107773362945	823.561507234	737.829484206	1915.60510041	354.214108972	0.522944213197	0.00732414864422
834.077693303	603.913139493	1813.9908328	376.0	1.32235342595	0.128980818737	0.0284474677407	791.343889927	613.748453236	1837.97820272	432.885859556	-1.36298141833	-0.0190893756069
834.077693303	603.913139493	1813.9908328	376.0	-2.95028149917	0.0995172546198	0.0219491077679	798.231237619	509.842192962	1760.47299686	452.399566278	-2.97125174723	-0.0416141701293
834.077693303	603.913139493	1813.9908328	376.0	-11.1676873228	-0.0240707081737	-0.00530893431268	770.85713169	489.456493572	1611.41000853	351.096383264	-4.20787440988	-0.0589338152644
834.077693303	603.913139493	1813.9908328	376.0	0.855241591515	-0.159652124185	-0.03521220207	717.210054429	726.272775961	1829.50483686	386.022006475	-0.755795359729	-0.0105853691839
834.077693303	603.913139493	1813.9908328	376.0	-10.8417545621	-0.357042386929	-0.0787477695034	688.263835797	472.234559085	1617.32239893	456.824004044	-4.7210357223	-0.0661209484916
834.077693303	603.913139493	1813.9908328	376.0	-3.05029071164	0.795016614119	0.175345525831	924.660416539	530.016810212	1758.65883891	303.981612162	-1.66836953168	-0.0233665200516
834.077693303	603.913139493	1813.9908328	376.0	10.6234100486	0.595870467358	0.131422687992	849.1832386	702.631987069	2006.69851721	454.883291538	0.894640559155	0.0125299798201
834.077693303	603.913139493	1813.9908328	376.0	17.262004269	2.82227732289	0.622469634516	988.189347538	752.905185359	2127.12200779	386.027474897	2.96454668592	0.0415202617076
834.077693303	603.913139493	1813.9908328	376.0	-4.29259190988	-0.385349822477	-0.0849911386143	671.067883182	689.744891661	1736.12360906	375.310834218	-1.85478392989	-0.0259773659648
834.077693303	603.913139493	1813.9908328	376.0	4.36873579853	0.326921664655	0.0721044694871	820.101576538	665.421177711	1893.23929969	407.716545441	-0.285496900189	-0.00399855602505
834.077693303	603.913139493	1813.9908328	376.0	5.35035615361	2.69563814578	0.594538629417	1003.59670604	526.333193305	1911.04580294	381.115903603	0.665468265997	0.0093202838375
834.077693303	603.913139493	1813.9908328	376.0	-1.74807910631	0.725226289777	0.159952864971	939.584223734	467.221510405	1782.28083806	375.475103918	-2.2931938483	-0.0321175609005
834.077693303	603.913139493	1813.9908328	376.0	-2.07327743148	0.291130647827	0.0642105531158	837.200119581	542.366316067	1776.38177025	396.815334603	-2.20186330486	-0.0308384216367
834.077693303	603.913139493	1813.9908328	376.0	10.135156478	0.393813271792	0.0868578014539	811.642622541	750.659033516	1997.8416422	435.53998614	0.949604438615	0.0132997820534
834.077693303	603.913139493	1813.9908328	376.0	-8.12447217556	-0.340195433329	-0.0750320761643	690.68529567	509.728826852	1666.61365232	466.199529796	-4.03749380361	-0.0565475322635
834.077693303	603.913139493	1813.9908328	376.0	7.37707871814	2.66865208975	0.588586698224	953.558396959	692.034005983	1947.81036447	302.217961529	1.59351603758	0.0223181517868
834.077693303	603.913139493	1813.9908328	376.0	5.41720761314	2.04623370318	0.451308712656	981.327000176	527.503020027	1912.25848229	403.428462088	0.248882833588	0.00348575397181
834.077693303	603.913139493	1813.9908328	376.0	9.42782351133	2.78856259035	0.615033654688	971.252697776	716.171226923	1985.01068702	297.586762325	1.94326041232	0.0272165323854
834.077693303	603.913139493	1813.9908328	376.0	-9.16725271895	-0.515938192384	-0.113793161091	644.046581084	609.301417562	1647.69770885	394.349710209	-3.28394540303	-0.0459936330957
834.077693303	603.913139493	1813.9908328	376.0	-1.07233050071	0.733162082916	0.16170315018	906.505963177	562.516447738	1794.53885582	325.5164449	-1.21085282376	-0.0169587230218
834.077693303	603.913139493	1813.9908328	376.0	-13.0140080224	-0.235246387147	-0.0518849552596	714.169493878	580.505905712	1577.91792029	283.2425207	-3.81956365888	-0.0534952893401
834.077693303	603.913139493	1813.9908328	376.0	-4.05207268331	0.0853432120076	0.0188229404516	796.469223904	488.625921286	1740.48660578	455.391460592	-3.34640307508	-0.0468683904073
834.077693303	603.913139493	1813.9908328	376.0	-9.47364171534	0.290440079031	0.0640582441622	845.569413841	496.009813755	1642.13984055	300.560612951	-3.57488147834	-0.050068368044
834.077693303	603.913139493	1813.9908328	376.0	6.32882957739	2.83711707939	0.62574262889	1009.83769263	539.596264932	1928.79522115	379.36126359	0.993626660557	0.0139163397837
834.077693303	603.913139493	1813.9908328	376.0	12.1055961194	3.11209164054	0.686389863375	1033.14737026	711.199672688	2033.58523666	289.238193712	2.35705374052	0.0330119571502
834.077693303	603.913139493	1813.9908328	376.0	3.66955371216	0.0347110613779	0.00765572593249	766.516057452	645.270965775	1880.55620074	468.769177512	-0.98694966649	-0.0138228244606
834.077693303	603.913139493	1813.9908328	376.0	11.6750426366	0.407247248936	0.0898207430384	812.777974248	754.367876311	2025.77503595	458.62918539	1.11419505882	0.0156049728126
834.077693303	603.913139493	1813.9908328	376.0	-5.56894722339	0.513175016594	0.113183726642	891.349891316	497.502683921	1712.97064068	324.118065443	-2.73612437489	-0.0383210696763
834.077693303	603.913139493	1813.9908328	376.0	-9.10284682523	-0.311382113864	-0.0686771314213	691.320750503	660.824928066	1648.86602586	296.720347294	-2.64743402133	-0.0370789078617
834.077693303	603.913139493	1813.9908328	376.0	4.58953781105	1.24641334248	0.274903692651	1004.29145172	460.474557823	1897.24462796	432.47861841	-0.879195094466	-0.0123136567852
834.077693303	603.913139493	1813.9908328	376.0	-1.32706237003	-0.094160211292	-0.0207675807878	738.866324548	658.446417008	1789.91804306	392.605301502	-1.47966582314	-0.0207236109683
834.077693303	603.913139493	1813.9908328	376.0	-9.9268434562	-0.0650782436765	-0.0143533841368	759.355612302	508.887285801	1633.91880251	365.675904411	-3.89856758306	-0.0546017868776
834.077693303	603.913139493	1813.9908328	376.0	3.92603597341	0.815452752033	0.17985283459	942.351573713	505.946366141	1885.20876545	436.910825591	-1.1525273838	-0.0161418401092
834.077693303	603.913139493	1813.9908328	376.0	-13.4052461232	-0.0678925019716	-0.0149740851283	759.712847423	499.882174436	1570.82089701	311.225875149	-4.45029182246	-0.0623290171212
834.077693303	603.913139493	1813.9908328	376.0	-6.88295421884	-0.0935793977477	-0.0206394789915	750.526779611	530.466152736	1689.13467424	408.141741894	-3.36843356908	-0.0471769407433
834.077693303	603.913139493	1813.9908328	376.0	-13.8714041958	0.155335024149	0.0342600406151	817.506465507	459.010852028	1562.3648323	285.847514769	-4.73691236552	-0.0663433104415
834.077693303	603.913139493	1813.9908328	376.0	-22.9964397667	-0.558523208073	-0.12318553332	638.757837192	453.360851589	1396.83752356	304.718834779	-6.5531193012	-0.0917803823698
834.077693303	603.913139493	1813.9908328	376.0	-5.80571513534	-0.137639326637	-0.0303571518829	735.591769387	599.853308359	1708.67569246	373.230614716	-2.57475401611	-0.0360609806177
834.077693303	603.913139493	1813.9908328	376.0	-17.8337413321	-0.472567426764	-0.104227487156	659.637284342	491.363167709	1490.48839989	339.487947835	-5.42614780062	-0.0759964677958
834.077693303	603.913139493	1813.9908328	376.0	7.04294318979	2.18779761554	0.482531454684	904.009898213	708.214765354	1941.74917662	329.52451305	1.36908080899	0.0191748012463
834.077693303	603.913139493	1813.9908328	376.0	-15.8943052797	-0.599457490162	-0.132213826679	625.696492786	509.493542354	1525.66959209	390.479556947	-5.11781711694	-0.0716781108816
834.077693303	603.913139493	1813.9908328	376.0	11.770969007	0.669485316505	0.147658869983	855.379770543	706.614198788	2027.51513151	465.521162182	1.09204766242	0.0152947851879
834.077693303	603.913139493	1813.9908328	376.0	-3.42965544017	0.599349462308	0.132190000509	906.524883312	502.748472973	1751.77719751	342.50384123	-2.28743904711	-0.0320369614442
834.077693303	603.913139493	1813.9908328	376.0	-2.29004328243	-0.159390897308	-0.035154586967	729.499710922	600.273142011	1772.44965759	442.676804653	-2.25250926311	-0.031547748783
834.077693303	603.913139493	1813.9908328	376.0	-12.5219915697	-0.518922977828	-0.114451472834	644.38265822	600.619289044	1586.84305364	341.841106374	-3.77271768285	-0.0528391832332
834.077693303	603.913139493	1813.9908328	376.0	7.17975329929	0.78632775942	0.173429148527	851.05541842	727.366946679	1944.23089946	365.808534364	0.880573000339	0.0123329551868
834.077693303	603.913139493	1813.9908328	376.0	8.29048931263	1.0812306548	0.238471692722	915.54614819	615.972294344	1964.37954892	432.861106386	0.557027473016	0.00780150522432
834.077693303	603.913139493	1813.9908328	376.0	-0.894615778836	0.715237049177	0.157749680013	904.48550264	563.143380317	1797.76258458	330.133701622	-1.2074511842	-0.0169110810113
834.077693303	603.913139493	1813.9908328	376.0	-0.20731331908	-0.47106650772	-0.103896450754	648.925098969	691.833049211	1810.23018819	469.472040013	-1.55694250891	-0.0218059174917
834.077693303	603.913139493	1813.9908328	376.0	-17.641123822	-0.562482361178	-0.124058747503	635.535380852	543.344365489	1493.98246386	315.102717521	-5.02445474367	-0.0703705146173
834.077693303	603.913139493	1813.9908328	376.0	13.6640339162	2.36421307771	0.521440908184	919.965741847	748.525714726	2061.85515543	393.363698853	2.34594891233	0.0328564273436
834.077693303	603.913139493	1813.9908328	376.0	-2.63190393044	0.19083213074	0.0420891333789	822.91495757	478.645071916	1766.24833677	464.688307283	-3.18377102357	-0.0445906305822
834.077693303	603.913139493	1813.9908328	376.0	-3.97535965417	0.323511602779	0.0713523605601	853.141448735	488.251934387	1741.8781731	400.484789976	-2.96589528621	-0.0415391496668
834.077693303	603.913139493	1813.9908328	376.0	-0.523165937682	-0.135029921506	-0.0297816324451	733.082942928	617.861798483	1804.50065065	453.555909235	-1.87587348047	-0.0262727378217
834.077693303	603.913139493	1813.9908328	376.0	12.3095711483	3.06188116136	0.67531565094	1025.74961231	649.086373246	2037.28532498	362.449339429	2.35071738452	0.0329232126684
834.077693303	603.913139493	1813.9908328	376.0	-10.4124278192	-0.29350660323	-0.0647345838619	701.458732796	545.149032829	1625.11034668	378.502581059	-3.82113596649	-0.0535173104551
834.077693303	603.913139493	1813.9908328	376.0	0.448519494158	2.92691158929	0.645547328912	1010.8564106	527.137388979	1822.1269353	284.133135727	0.247987936826	0.00347322040373
834.077693303	603.913139493	1813.9908328	376.0	-9.88732059037	-0.560521824362	-0.123626339736	631.404813408	656.856585707	1634.63574368	346.374344562	-2.98048803784	-0.0417435299417
834.077693303	603.913139493	1813.9908328	376.0	-10.6732176883	-0.357172715148	-0.0787765141482	685.276594818	559.123679209	1620.37964237	375.97936834	-3.77697119517	-0.0528987562349
834.077693303	603.913139493	1813.9908328	376.0	3.745738148	2.2852879839	0.504033520932	934.691164475	626.200667397	1881.93817942	321.046347548	0.695616600652	0.0097425294209
834.077693303	603.913139493	1813.9908328	376.0	12.5812362769	2.99373566474	0.660285766375	1015.40862207	640.513472452	2042.21330551	386.291210991	2.3059099177	0.0322956571106
834.077693303	603.913139493	1813.9908328	376.0	-9.06161649427	-0.196885564362	-0.0434242532779	725.452442103	534.149292287	1649.61394029	390.012205896	-3.6795644854	-0.0515345166022
834.077693303	603.913139493	1813.9908328	376.0	2.3876817499	-0.246310501248	-0.0543252098033	698.810549855	716.37969339	1857.30316086	442.11291761	-0.802186808295	-0.0112351093599
834.077693303	603.913139493	1813.9908328	376.0	3.8303495355	2.33275076754	0.514501713176	932.755001816	636.683550035	1883.47302223	314.034470383	0.772513687483	0.0108195194325
834.077693303	603.913139493	1813.9908328	376.0	-3.00659148354	0.451649444416	0.0996139048117	881.326903602	485.494773968	1759.4515389	392.629861335	-2.69001866306	-0.0376753314154
834.077693303	603.913139493	1813.9908328	376.0	-12.2583093234	-0.388376725597	-0.0856587396552	677.890124328	558.114947163	1591.62622541	355.621153922	-4.00927368967	-0.0561522925724
834.077693303	603.913139493	1813.9908328	376.0	-9.00193553256	0.0707924488795	0.0156136852403	789.276335006	546.183720667	1650.69654746	315.236491787	-3.26330744239	-0.0457045860278
834.077693303	603.913139493	1813.9908328	376.0	-14.5855082627	-0.0557085775561	-0.0122868499242	763.070680767	495.74997548	1549.41104999	290.590393747	-4.66236368572	-0.0652992112846
834.077693303	603.913139493	1813.9908328	376.0	-11.9025883803	-0.0186883038736	-0.00412181382303	773.329171958	473.230471717	1598.07897071	351.519327038	-4.459975948	-0.0624646491317
834.077693303	603.913139493	1813.9908328	376.0	20.6221854979	3.08209629375	0.679774215648	1039.86651398	729.998990973	2188.07538725	418.209882292	3.38625828568	0.0474265866342
834.077693303	603.913139493	1813.9908328	376.0	0.000464624340614	0.0854533621873	0.0188472347127	776.491621759	657.397193801	1813.99926104	380.110445479	-1.11808816271	-0.0156594980772
834.077693303	603.913139493	1813.9908328	376.0	5.50113221981	2.56709476017	0.56618764009	1003.50963841	513.40620748	1913.78086696	396.865021076	0.488960129824	0.00684818108997
834.077693303	603.913139493	1813.9908328	376.0	-10.7268213942	-0.37346604581	-0.082370102737	678.316037502	631.570493505	1619.40727605	309.520745047	-3.15118344792	-0.0441342219596
834.077693303	603.913139493	1813.9908328	376.0	7.39291550279	2.78842942569	0.61500428445	993.294868609	580.950715316	1948.09764229	373.852058368	1.29548320293	0.01814402245
834.077693303	603.913139493	1813.9908328	376.0	-7.57075500731	0.118561236041	0.0261493683372	799.104362808	554.803049489	1676.65803099	322.750618692	-2.93275657036	-0.0410750219939
834.077693303	603.913139493	1813.9908328	376.0	-11.9151463603	0.267174813871	0.0589269549783	844.113609458	464.498397726	1597.85117011	289.239162922	-4.27938256861	-0.0599353300926
834.077693303	603.913139493	1813.9908328	376.0	-8.975485043	0.327756817167	0.0722886672181	850.465816512	512.663693355	1651.17635692	288.046847049	-3.29502736059	-0.0461488425853
834.077693303	603.913139493	1813.9908328	376.0	-3.27850571213	0.535219011711	0.118045657634	901.707295707	471.3129643	1754.51903972	381.498779718	-2.74221088229	-0.038406314878
834.077693303	603.913139493	1813.9908328	376.0	-0.433090220127	0.407218230975	0.0898143429587	826.29603747	678.147799802	1806.1346159	301.690778632	-0.641048277711	-0.00897826719483
834.077693303	603.913139493	1813.9908328	376.0	-1.46567175357	-0.148525022605	-0.0327580552724	720.451429389	721.150364154	1787.40368155	345.801888004	-1.0408057832	-0.0145771118095
834.077693303	603.913139493	1813.9908328	376.0	7.03805975837	0.353238353663	0.077908767901	819.996516216	686.814509204	1941.66059162	434.849566198	0.168956511508	0.00236633769619
834.077693303	603.913139493	1813.9908328	376.0	-1.30851622139	0.862612679882	0.190254230234	935.887329004	525.5873564	1790.25446849	328.77978309	-1.39367245478	-0.0195192220558
834.077693303	603.913139493	1813.9908328	376.0	2.07430516893	0.46487271875	0.102530374669	849.88105523	632.312564064	1851.6185384	369.42491911	-0.607035472329	-0.00850189737156
834.077693303	603.913139493	1813.9908328	376.0	-2.23545844752	0.478190969501	0.105467792126	856.737752575	606.294988152	1773.43982149	310.40708076	-1.31644079049	-0.0184375460854
834.077693303	603.913139493	1813.9908328	376.0	0.333071303435	2.28052576314	0.502983185519	1002.98503805	483.935285526	1820.03271571	333.112392131	-0.478967594576	-0.0067082296159
834.077693303	603.913139493	1813.9908328	376.0	1.19371615552	0.461837897539	0.101861027247	866.687046864	563.257854663	1835.64473443	405.699832899	-1.37771339914	-0.0192957058703
834.077693303	603.913139493	1813.9908328	376.0	-7.76990388955	0.165386223012	0.0364768908276	811.261643968	541.334665705	1673.04548852	320.44917885	-3.03613438009	-0.0425228904775
834.077693303	603.913139493	1813.9908328	376.0	-0.717489596484	0.381668053706	0.0841791031552	862.365271019	504.334121192	1800.97563729	434.276245079	-2.37699295494	-0.0332912178563
834.077693303	603.913139493	1813.9908328	376.0	13.8538538867	2.99616380318	0.660821306391	1014.19475037	720.805620026	2065.29847229	330.29810189	2.59482762333	0.036342123576
834.077693303	603.913139493	1813.9908328	376.0	-10.4186578542	0.0142782492242	0.00314915068905	781.716319016	465.815724753	1624.99733442	377.465290651	-4.3266413772	-0.060597218168
834.077693303	603.913139493	1813.9908328	376.0	6.68168193605	1.51098126687	0.333255683033	991.099100432	498.276619473	1935.19593059	445.820210687	-0.12709373483	-0.00178002429733
834.077693303	603.913139493	1813.9908328	376.0	-14.0089694095	-0.303504761162	-0.0669397355894	702.990692178	459.477825341	1559.86941194	397.400894419	-5.11320174729	-0.0716134698499
834.077693303	603.913139493	1813.9908328	376.0	11.1809093375	2.89497655365	0.638503871559	993.466664868	690.149332469	2016.8115032	333.195505865	2.20073935482	0.0308226800395
834.077693303	603.913139493	1813.9908328	376.0	2.09499295086	2.48848467468	0.548849729749	952.67324382	600.66756241	1851.99381287	298.653006641	0.474437279857	0.00664477982993
834.077693303	603.913139493	1813.9908328	376.0	9.84785738444	2.67277436306	0.589495889514	967.735831344	646.846093191	1992.63006298	378.048138441	1.77824325446	0.0249053677096
834.077693303	603.913139493	1813.9908328	376.0	-1.35002050286	0.70882930621	0.156336415132	926.557458046	500.525797025	1789.50158463	362.418329562	-1.89611266224	-0.0265561997513
834.077693303	603.913139493	1813.9908328	376.0	-1.60771981098	0.259468232699	0.0572272237977	813.445398908	636.095527539	1784.82694281	335.286016361	-1.26048475372	-0.0176538480914
834.077693303	603.913139493	1813.9908328	376.0	-19.2040486113	-0.573141641777	-0.126409713669	634.071136469	479.053856824	1465.63115146	352.506158168	-5.78713326497	-0.0810522866242
834.077693303	603.913139493	1813.9908328	376.0	-15.1613834343	-0.224264454019	-0.0494628262061	723.201612079	460.837909591	1538.96472717	354.925205503	-5.16965205865	-0.0724040904573
834.077693303	603.913139493	1813.9908328	376.0	9.39782795929	2.90578788746	0.640888373944	1019.36323249	541.9022375	1984.46657046	423.201100471	1.39451507381	0.0195310234427
834.077693303	603.913139493	1813.9908328	376.0	10.460083953	2.97112583799	0.655299037933	1032.91963841	522.799277907	2003.73579681	448.016880484	1.44182045855	0.0201935638452
834.077693303	603.913139493	1813.9908328	376.0	-15.0624652036	-0.347579279468	-0.0766606262611	691.79236604	465.463738423	1540.75909481	383.502990346	-5.21312751342	-0.073012990384
834.077693303	603.913139493	1813.9908328	376.0	-5.8160061863	-0.212314374285	-0.0468271668031	721.03092001	532.227156046	1708.48901374	455.230937686	-3.40651743167	-0.0477103281746
834.077693303	603.913139493	1813.9908328	376.0	-4.14178614893	0.222415672088	0.0490550666272	812.461384301	604.018955846	1738.85921174	322.378871592	-1.90026010884	-0.0266142872386
834.077693303	603.913139493	1813.9908328	376.0	-8.71065410616	-0.389685334184	-0.08594736087	676.533167996	569.191312963	1655.98036583	410.255884874	-3.49651958672	-0.048970862559
834.077693303	603.913139493	1813.9908328	376.0	12.3980862253	2.77350344525	0.611712272882	990.76509545	608.142565792	2038.89098037	439.983319123	1.92634270204	0.0269795896645
834.077693303	603.913139493	1813.9908328	376.0	0.47217459106	3.076626498	0.678567820467	1037.14271746	495.172352737	1822.55603659	290.240966395	0.252859801401	0.00354145380114
834.077693303	603.913139493	1813.9908328	376.0	1.37065059318	1.27845820257	0.281971372423	958.948758261	530.789103282	1838.85430891	349.116447363	-0.593433478418	-0.00831139325516
834.077693303	603.913139493	1813.9908328	376.0	-4.89545147447	-0.371380602828	-0.0819101461905	679.50717735	589.785925738	1725.18779182	455.894688737	-2.89141144438	-0.0404959586048
834.077693303	603.913139493	1813.9908328	376.0	-0.313992116512	0.967389986838	0.213363473056	930.658873128	553.57969421	1808.29504459	324.056477249	-0.911562450075	-0.0127669810935
834.077693303	603.913139493	1813.9908328	376.0	-7.13271893865	-0.248558225782	-0.0548209584873	706.602037844	647.587394539	1684.60396512	330.414532737	-2.41769414456	-0.0338612625288
834.077693303	603.913139493	1813.9908328	376.0	-1.57448481343	-0.481302209487	-0.106153994152	646.151692521	711.044237861	1785.42982262	428.233892234	-1.50377925699	-0.0210613341315
834.077693303	603.913139493	1813.9908328	376.0	-8.42113759419	0.0306176570825	0.00675290187086	784.304147653	482.699413006	1661.23216882	394.228608161	-3.90355681364	-0.0546716640565
834.077693303	603.913139493	1813.9908328	376.0	-10.1026310807	-0.0363105528631	-0.00800850305758	764.888776975	532.069548629	1630.73003112	333.771705516	-3.65820557767	-0.0512353722362
834.077693303	603.913139493	1813.9908328	376.0	-12.8900856603	-0.149010966775	-0.0328652330779	738.965629729	512.916335575	1580.16586058	328.283895274	-4.31628625564	-0.0604521884543
834.077693303	603.913139493	1813.9908328	376.0	-14.2488975628	-0.234324442652	-0.0516816150534	716.340628821	547.829537017	1555.51713723	291.346971394	-4.27553800097	-0.0598814846074
834.077693303	603.913139493	1813.9908328	376.0	-5.75400923278	-0.456257946848	-0.100630336755	651.946387521	736.722292113	1709.61363279	320.94495316	-1.75239228216	-0.024543309274
834.077693303	603.913139493	1813.9908328	376.0	-6.04559436323	-0.116030356347	-0.0255911681401	743.94443561	546.995359933	1704.32430526	413.384509716	-3.13108238483	-0.0438526944654
834.077693303	603.913139493	1813.9908328	376.0	3.32480120905	0.747520451105	0.164869971572	915.490144206	553.333904424	1874.30242194	405.478373306	-0.808411127454	-0.0113222846982
834.077693303	603.913139493	1813.9908328	376.0	1.6203875337	0.26461588096	0.0583625674813	804.717612232	685.560390284	1843.38451411	353.106511597	-0.484549552947	-0.00678640830458
834.077693303	603.913139493	1813.9908328	376.0	9.71437179082	0.77984671869	0.1719997174	892.472617896	628.909004164	1990.20864654	468.827024485	0.469757260707	0.00657923334324
834.077693303	603.913139493	1813.9908328	376.0	-4.71882317103	-0.330323540521	-0.0728547729424	679.780338463	741.752705461	1728.39181306	306.858769134	-1.49031139823	-0.0208727086586
834.077693303	603.913139493	1813.9908328	376.0	12.9057226484	1.9682273986	0.434103969695	905.568910702	698.05317097	2048.09945854	444.477376871	1.8546761157	0.0259758559622
834.077693303	603.913139493	1813.9908328	376.0	-8.15581206934	-0.197361201664	-0.0435291578437	723.286886016	571.19105367	1666.04514952	371.567209832	-3.19685483503	-0.0447738772413
834.077693303	603.913139493	1813.9908328	376.0	-14.4632611933	-0.405037201564	-0.0893333042708	675.76340261	508.235926507	1551.62860063	367.62927151	-4.77576357405	-0.0668874450148
834.077693303	603.913139493	1813.9908328	376.0	18.4447250845	2.84036373934	0.626458698575	992.827749187	729.532542969	2148.57645496	426.216162807	3.04364982708	0.0426281488387
834.077693303	603.913139493	1813.9908328	376.0	-1.65073785639	0.0260569048237	0.005747001505	768.87026694	624.48975023	1784.04659941	390.686582238	-1.6799100891	-0.0235281525084
834.077693303	603.913139493	1813.9908328	376.0	-5.78424507607	-0.363244357057	-0.0801156499905	671.659743019	752.070642167	1709.06515737	285.334772184	-1.61716985888	-0.0226494377994
834.077693303	603.913139493	1813.9908328	376.0	2.18617496027	0.358827588811	0.0791415061339	800.188611128	753.998445133	1853.64784616	299.460789903	0.0583276595218	0.000816913998904
834.077693303	603.913139493	1813.9908328	376.0	-13.5897256727	0.03544294947	0.00781714809661	785.812955941	488.148708281	1567.47445489	293.512790669	-4.51325803389	-0.0632108968332
834.077693303	603.913139493	1813.9908328	376.0	-4.41784230556	0.513277014228	0.113206222812	893.80792535	487.622657125	1733.85157837	352.42099589	-2.70884300434	-0.0379389776518
834.077693303	603.913139493	1813.9908328	376.0	2.13601755317	0.382368709158	0.0843336367794	802.351070307	754.862743604	1852.7379954	295.524181486	0.070863369873	0.000992484171891
834.077693303	603.913139493	1813.9908328	376.0	-15.6893339161	-0.365218312903	-0.0805510174024	687.153062725	473.772446838	1529.38775383	368.462244268	-5.22316715238	-0.0731536015739
834.077693303	603.913139493	1813.9908328	376.0	5.79957879466	2.33330058643	0.514622978921	922.337521173	675.432321355	1919.19466047	321.424817943	1.17491493501	0.0164553912467
834.077693303	603.913139493	1813.9908328	376.0	16.336593617	3.08737122381	0.680937632071	1034.69033167	667.139255031	2110.3351434	408.505556699	2.84118546353	0.0397925134948
834.077693303	603.913139493	1813.9908328	376.0	-1.87594640307	0.327718641117	0.0722802472689	825.70501836	633.949786171	1779.96133702	320.306532485	-1.22814636805	-0.0172009295245
834.077693303	603.913139493	1813.9908328	376.0	0.246335135861	0.583857746883	0.128773212811	874.001982446	604.60895203	1818.45932958	339.848395102	-0.887884562791	-0.0124353580223
834.077693303	603.913139493	1813.9908328	376.0	-17.3543933766	-0.391375566731	-0.0863201514626	679.425829541	514.723716784	1499.18372786	305.034181532	-5.11573164509	-0.0716489025923
834.077693303	603.913139493	1813.9908328	376.0	-14.980820306	-0.591985620979	-0.130565862589	627.127507058	540.85697957	1542.24012577	374.25563914	-4.70361024196	-0.0658768941451
834.077693303	603.913139493	1813.9908328	376.0	8.78370835677	1.6977742648	0.374453962242	927.303460996	622.950191667	1973.32649717	423.072844504	0.981614852177	0.0137481071734
834.077693303	603.913139493	1813.9908328	376.0	9.51372225712	2.31713360082	0.511057256466	916.901905567	712.548973967	1986.5688824	357.118002863	1.7517347129	0.0245340996204
834.077693303	603.913139493	1813.9908328	376.0	5.89537719286	2.92206621412	0.644478653312	1000.06902395	602.556466038	1920.93243463	318.306944648	1.32295135703	0.0185287304907
834.077693303	603.913139493	1813.9908328	376.0	4.35955627236	1.17361408425	0.258847393969	975.24007761	504.336429343	1893.07278393	413.496276974	-0.585313839904	-0.00819767282779
834.077693303	603.913139493	1813.9908328	376.0	2.42403267618	0.277933809433	0.0612999138582	798.41839375	723.695216857	1857.96256333	335.848952719	-0.124261406257	-0.00174035582993
834.077693303	603.913139493	1813.9908328	376.0	8.96150320944	1.5774535105	0.347916521945	901.181893101	671.72952447	1976.5516795	403.640261924	1.20115555199	0.0168229068906
834.077693303	603.913139493	1813.9908328	376.0	-21.5393495685	-0.487356875571	-0.107489385878	656.672160615	477.288270704	1423.26900618	289.308574859	-6.12765283437	-0.0858214682684
834.077693303	603.913139493	1813.9908328	376.0	-10.5802151728	0.0809743866453	0.0178593706761	792.018502714	541.899847326	1622.06669947	288.148349431	-3.52487904704	-0.0493680538801
834.077693303	603.913139493	1813.9908328	376.0	-2.32344497992	0.398540376522	0.0879003918223	867.95362164	495.772113543	1771.84375385	408.118018671	-2.59326160203	-0.0363201905046
834.077693303	603.913139493	1813.9908328	376.0	7.95434160836	3.06919479476	0.676928715209	1024.95475329	600.793942526	1958.28186038	332.533164565	1.69977142709	0.0238063225083
834.077693303	603.913139493	1813.9908328	376.0	-1.84719350992	0.36393313663	0.0802675643206	866.341629007	453.419455041	1780.48291186	460.721827814	-3.14665778739	-0.0440708373585
834.077693303	603.913139493	1813.9908328	376.0	-14.9638360455	-0.307923683343	-0.0679143545089	701.659110334	470.497614325	1542.5482187	370.391494037	-5.11822894434	-0.0716838787723
834.077693303	603.913139493	1813.9908328	376.0	-4.69515983904	-0.451221055957	-0.099519421252	653.336842785	729.446565556	1728.82106373	346.037655389	-1.65709239875	-0.0232085770133
834.077693303	603.913139493	1813.9908328	376.0	13.1898739687	2.96666018383	0.654314112005	1019.63764978	584.815887762	2053.25393745	448.800399907	2.0719419734	0.0290187951456
834.077693303	603.913139493	1813.9908328	376.0	-10.4177199189	0.193607580796	0.0427012749881	826.1130601	465.556869138	1625.01434848	333.344419242	-4.13376405267	-0.0578958550794
834.077693303	603.913139493	1813.9908328	376.0	-1.86137643957	-0.285857208717	-0.0630474655309	697.550721707	626.972386756	1780.22563482	455.702526355	-2.10496521182	-0.0294813054877
834.077693303	603.913139493	1813.9908328	376.0	-6.80079113421	0.252642910211	0.055721859332	840.893555844	457.164975463	1690.62510506	392.566573757	-3.72976689465	-0.0522376315777
834.077693303	603.913139493	1813.9908328	376.0	6.85974253399	0.48837814205	0.107714632124	858.239867059	617.030510319	1938.42593352	463.155556137	-0.288922430913	-0.00404653264584
834.077693303	603.913139493	1813.9908328	376.0	-2.73116645908	0.180944302608	0.0399083155288	790.995009069	674.216652567	1764.4477236	299.236061963	-1.20597396952	-0.01689039173
834.077693303	603.913139493	1813.9908328	376.0	4.36994251146	2.37882980516	0.524664712209	956.225998234	590.882864571	1893.26118935	346.152326547	0.671358037038	0.00940277362799
834.077693303	603.913139493	1813.9908328	376.0	19.2568169545	2.85366183063	0.629391669747	996.010553988	749.600900066	2163.30772704	417.696272984	3.17404678971	0.0444544368307
834.077693303	603.913139493	1813.9908328	376.0	-11.0389840144	-0.203859218891	-0.0449623332358	721.849433388	575.62093254	1613.74467474	316.274308813	-3.53275748596	-0.0494783961619
834.077693303	603.913139493	1813.9908328	376.0	3.35919427348	0.831705604372	0.18343749545	910.673481971	585.951868607	1874.92630897	378.300958395	-0.386866144907	-0.00541829334604
834.077693303	603.913139493	1813.9908328	376.0	-0.280767287457	0.315753093046	0.0696411762341	844.361956776	526.940254919	1808.89773994	437.595528245	-2.18097947872	-0.0305459310745
834.077693303	603.913139493	1813.9908328	376.0	-1.69142912507	0.301100953872	0.0664095619479	824.803960754	618.054090463	1783.30846352	340.450412307	-1.37351662649	-0.0192369275419
834.077693303	603.913139493	1813.9908328	376.0	18.9184267899	2.7423363259	0.604838183923	977.348683226	732.846267468	2157.16936047	446.974409781	3.0299888384	0.042436818465
834.077693303	603.913139493	1813.9908328	376.0	-2.35699954587	0.414690509046	0.0914623972312	860.866497412	549.464325464	1771.2350771	360.904254228	-1.95694186088	-0.0274081493121
834.077693303	603.913139493	1813.9908328	376.0	-2.22859091156	0.211587407477	0.0466668300567	819.270310938	548.050446399	1773.56439796	406.243640623	-2.27927267829	-0.0319225865307
834.077693303	603.913139493	1813.9908328	376.0	-4.74944215145	0.0367228548353	0.00809943864917	779.123407333	563.48228614	1727.83638756	385.230694086	-2.61481150596	-0.0366220098874
834.077693303	603.913139493	1813.9908328	376.0	-8.59138479341	-0.581674474906	-0.128291679512	626.240946842	629.250033821	1658.14390023	402.65291957	-3.10582244709	-0.0434989138248
834.077693303	603.913139493	1813.9908328	376.0	5.76661844704	2.2980380786	0.506845628276	938.528904781	628.205209636	1918.59676279	351.862648371	0.970191679852	0.0135881187654
834.077693303	603.913139493	1813.9908328	376.0	-15.6342273864	-0.377237532842	-0.083201926079	683.960999764	477.743990655	1530.38738123	368.682390809	-5.18835170911	-0.0726659903236
834.077693303	603.913139493	1813.9908328	376.0	-9.7059255912	0.0976460606249	0.0215364050783	801.322492508	479.345056914	1637.92623233	357.258682912	-4.00599989158	-0.0561064410585
834.077693303	603.913139493	1813.9908328	376.0	-9.09504803938	-0.170590296074	-0.0376246793281	729.158199386	583.441238933	1649.00749512	336.408056804	-3.166889786	-0.0443541986834
834.077693303	603.913139493	1813.9908328	376.0	-4.7231634398	0.518157418261	0.11428262423	900.148128714	462.398841888	1728.31308098	365.766110378	-3.02810303503	-0.0424104066531
834.077693303	603.913139493	1813.9908328	376.0	-10.2433262807	-0.139770629601	-0.0308272231145	736.970957657	577.737162931	1628.17783309	313.469712503	-3.34866376654	-0.0469000527527
834.077693303	603.913139493	1813.9908328	376.0	-1.04167546907	1.02035579972	0.225045390322	932.468218776	552.372130594	1795.09493528	310.254585909	-0.963868744415	-0.0134995622467
834.077693303	603.913139493	1813.9908328	376.0	14.6620216753	3.04554767863	0.67171320658	1026.20080065	643.359151279	2079.95856189	410.398609957	2.56919390262	0.0359831078799
834.077693303	603.913139493	1813.9908328	376.0	9.91511958317	2.78836566918	0.61499022258	1016.554896	522.867359046	1993.8501931	454.427938047	1.17535693144	0.0164615816728
834.077693303	603.913139493	1813.9908328	376.0	12.9018472318	2.71659847092	0.599161550709	965.42700869	735.326757763	2048.02915884	347.27539239	2.40284749326	0.0336533262361
834.077693303	603.913139493	1813.9908328	376.0	4.61179840603	0.344496407108	0.0759806808795	830.917642188	627.844316263	1897.64843311	438.886474657	-0.592921661605	-0.00830422495244
834.077693303	603.913139493	1813.9908328	376.0	-5.64319524075	0.0200013743285	0.00441141912848	767.352005837	630.209698994	1711.62378845	314.062083621	-2.10258007039	-0.0294479001455
834.077693303	603.913139493	1813.9908328	376.0	1.67357495621	0.597983824251	0.131888801114	855.687949771	663.036480794	1844.34932908	325.624898517	-0.270665445695	-0.00379083257276
834.077693303	603.913139493	1813.9908328	376.0	8.04056868823	2.36580280591	0.521791531961	931.335870768	668.598690524	1959.8460117	359.911450413	1.45101774108	0.020322377326
834.077693303	603.913139493	1813.9908328	376.0	3.73522133266	1.5417453658	0.340040883502	911.333564521	631.857323108	1881.74740535	338.556517725	0.413086520919	0.00578552550307
834.077693303	603.913139493	1813.9908328	376.0	10.9378610659	3.14570712879	0.693803954298	1040.52079147	617.231540605	2012.40262984	354.650297761	2.16868945651	0.030373801912
834.077693303	603.913139493	1813.9908328	376.0	-18.2509722947	-0.599882831577	-0.132307638195	626.632941548	464.881522959	1482.91986847	391.405403968	-5.81040735186	-0.0813782542277
834.077693303	603.913139493	1813.9908328	376.0	-11.4054917944	-0.501725567888	-0.110658484316	647.638929933	628.027089113	1607.09625721	331.430238164	-3.37209386728	-0.0472282054241
834.077693303	603.913139493	1813.9908328	376.0	2.79163546533	0.081073638374	0.0178812612206	775.060207636	657.219805147	1864.63084422	432.350831439	-0.863400694924	-0.0120924467076
834.077693303	603.913139493	1813.9908328	376.0	-7.82945491859	-0.0159495933451	-0.00351777532976	762.854577542	607.395486996	1671.96523831	301.715173777	-2.6345452057	-0.0368983922367
834.077693303	603.913139493	1813.9908328	376.0	-2.13538932768	-0.303216529186	-0.0668761643552	689.91961725	683.646112925	1775.25506615	401.689335972	-1.58756626503	-0.022234821639
834.077693303	603.913139493	1813.9908328	376.0	14.7594176898	2.75061303891	0.606663660987	972.926449301	747.724282834	2081.72531666	361.074584529	2.65176527818	0.0371395697224
834.077693303	603.913139493	1813.9908328	376.0	5.58399643865	2.64702069995	0.583815769728	1003.7147282	520.907989263	1915.2840163	390.661298835	0.612595782177	0.00857977285963
834.077693303	603.913139493	1813.9908328	376.0	7.90245966908	1.39312279505	0.307261313421	975.5416892	521.901159324	1957.34072676	459.897878234	0.0696694704623	0.000975762891628
834.077693303	603.913139493	1813.9908328	376.0	12.4470804519	2.31020700998	0.509529556679	948.194568157	627.760835489	2039.77973114	463.824327499	1.64375398487	0.023021764494
834.077693303	603.913139493	1813.9908328	376.0	5.76881012933	1.05849145784	0.233456430932	970.089867438	503.52104847	1918.6365197	445.025603795	-0.619828698223	-0.0086810742048
834.077693303	603.913139493	1813.9908328	376.0	-14.1450770903	-0.392815454353	-0.0866377270297	679.286204188	492.083866432	1557.40043109	386.030360466	-4.88451723159	-0.0684106054845
834.077693303	603.913139493	1813.9908328	376.0	-14.8313218169	0.0269211569771	0.00593761733063	784.556286025	478.158749647	1544.95201466	282.236978984	-4.8068841414	-0.0673233073025
834.077693303	603.913139493	1813.9908328	376.0	-4.83747609373	0.441481400291	0.097371283699	859.560856117	570.726338721	1726.23945992	295.952265079	-2.01856015843	-0.0282711506783
834.077693303	603.913139493	1813.9908328	376.0	-6.71964999221	0.41071184873	0.0905848806198	871.29511255	495.04308807	1692.09699794	325.758797321	-3.05734588808	-0.0428199704213
834.077693303	603.913139493	1813.9908328	376.0	3.24055413123	0.392515644753	0.0865716022834	852.376095504	566.428462351	1872.77418767	453.969629813	-1.29003926199	-0.0180677767785
834.077693303	603.913139493	1813.9908328	376.0	-8.21328185944	-0.0576385043054	-0.0127125064635	755.546357875	587.802111853	1665.00265279	321.654183066	-2.89938762627	-0.0406076698358
834.077693303	603.913139493	1813.9908328	376.0	-13.4940555203	-0.387483331788	-0.0854616964684	679.738776454	516.617043369	1569.20990269	372.854082863	-4.560459339	-0.0638719795379
834.077693303	603.913139493	1813.9908328	376.0	11.6115011507	3.09702304004	0.683066396128	1031.11920465	645.051786719	2024.62239922	348.451407845	2.28115970408	0.0319490154633
834.077693303	603.913139493	1813.9908328	376.0	8.63148267777	2.9162935155	0.643205451147	1037.90493145	490.041629517	1970.5651373	442.618576343	0.97765767228	0.0136926844857
834.077693303	603.913139493	1813.9908328	376.0	-7.95764674924	-0.408754779538	-0.0901532376572	664.591224801	717.239027672	1669.63985026	287.809597786	-2.16773520759	-0.0303604370811
834.077693303	603.913139493	1813.9908328	376.0	6.24994061312	1.87267763174	0.413029914367	891.042844227	700.140550771	1927.36418257	336.180787574	1.11677732929	0.0156411390657
834.077693303	603.913139493	1813.9908328	376.0	-8.54547310301	-0.348988743712	-0.0769714917758	683.330553775	644.309814047	1658.97673409	331.336366266	-2.72148463963	-0.0381160313674
834.077693303	603.913139493	1813.9908328	376.0	13.5574911119	1.79996730725	0.396993230536	884.292518189	737.50721037	2059.92247872	438.122750164	2.00764995474	0.028118346705
834.077693303	603.913139493	1813.9908328	376.0	15.8883881904	2.83867772747	0.626086838877	992.789761399	669.617003238	2102.20473805	439.797973411	2.60538618958	0.0364900026552
834.077693303	603.913139493	1813.9908328	376.0	12.0669328583	3.00817360418	0.663470137667	1022.10273616	597.547296258	2032.88388865	413.233856232	2.08646961855	0.0292222635651
834.077693303	603.913139493	1813.9908328	376.0	1.99502093378	0.180667396104	0.0398472421931	802.4564572	610.141675664	1850.18032965	437.582196782	-1.26217189313	-0.0176774774948
834.077693303	603.913139493	1813.9908328	376.0	4.386402999	2.02195854463	0.445954685627	886.421245535	714.259208941	1893.55978109	292.879326611	0.946926355928	0.0132622738926
834.077693303	603.913139493	1813.9908328	376.0	18.1077137867	3.07114869057	0.677359658264	1034.43464967	719.22864182	2142.46310092	388.799809423	3.11546333931	0.0436339403265
834.077693303	603.913139493	1813.9908328	376.0	4.52572825753	-0.017910270884	-0.0039502141341	750.390164856	685.986493186	1896.0871285	459.710470463	-0.588921751777	-0.0082482038064
834.077693303	603.913139493	1813.9908328	376.0	-2.61154346279	-0.440714342455	-0.0972021046438	658.554845467	662.27354876	1766.61767379	445.78927956	-2.01457407259	-0.0282153231455
834.077693303	603.913139493	1813.9908328	376.0	3.34081399573	2.2940294923	0.505961511314	973.555315519	546.075995362	1874.59289242	354.961581537	0.260327368829	0.00364604158023
834.077693303	603.913139493	1813.9908328	376.0	-2.98091939163	-0.275752889111	-0.0608188992306	697.015242974	676.833708378	1759.9172283	386.068276947	-1.70331795993	-0.0238559938365
834.077693303	603.913139493	1813.9908328	376.0	-3.32310282142	0.126548674345	0.0279110441873	806.55955459	487.460064314	1753.71005225	459.690433347	-3.23527281092	-0.0453119441306
834.077693303	603.913139493	1813.9908328	376.0	-4.12873568287	-0.314668858574	-0.0694020420323	682.041443925	753.179999461	1739.095946	303.874502612	-1.33193865389	-0.0186546029957
834.077693303	603.913139493	1813.9908328	376.0	-16.8891770803	-0.0785819783538	-0.0173317111499	760.025704895	458.568494662	1507.62270883	289.028509268	-5.36065211567	-0.0750791612838
834.077693303	603.913139493	1813.9908328	376.0	-10.3670375123	-0.498286126178	-0.109899895496	649.528907716	585.638607714	1625.93372269	390.76620726	-3.63012985446	-0.0508421548243
834.077693303	603.913139493	1813.9908328	376.0	-5.15499857023	-0.253360393088	-0.0558801043424	707.790061352	599.82269277	1720.4796313	412.866877179	-2.64907493811	-0.0371018898895
834.077693303	603.913139493	1813.9908328	376.0	-3.4099656617	0.179575564771	0.0396064324594	789.81913967	676.587621089	1752.13436829	285.727607531	-1.29055531472	-0.0180750044078
834.077693303	603.913139493	1813.9908328	376.0	5.08982640346	3.13283968169	0.690965964201	1033.47534265	574.874318699	1906.31981716	297.970155806	1.28361113853	0.0179777470383
834.077693303	603.913139493	1813.9908328	376.0	1.54130380271	0.404307987965	0.0891724719817	841.090219533	628.648934471	1841.94994248	372.210788478	-0.778420634124	-0.0109022497776
834.077693303	603.913139493	1813.9908328	376.0	6.10604734809	0.498269377989	0.109896201586	846.538336637	666.833361293	1924.75397194	411.382274006	0.119436560907	0.00167278096508
834.077693303	603.913139493	1813.9908328	376.0	-2.94573406748	-0.13378212029	-0.0295064226489	729.771284599	666.528520457	1760.55548685	364.255681797	-1.62768319183	-0.022796683359
834.077693303	603.913139493	1813.9908328	376.0	-7.67942854655	0.488680248851	0.107781263531	883.807210413	505.957525748	1674.68670295	284.921966789	-2.97066118455	-0.0416058989433
834.077693303	603.913139493	1813.9908328	376.0	-7.53496867327	-0.407780934369	-0.0899384504564	668.82328122	652.189641514	1677.30719181	356.294269075	-2.57852238949	-0.0361137589564
834.077693303	603.913139493	1813.9908328	376.0	-4.54043064013	0.209155421824	0.0461304415139	803.626303124	634.403015218	1731.62783721	293.598518872	-1.71960730991	-0.0240841359932
834.077693303	603.913139493	1813.9908328	376.0	-1.76961391625	0.953157963299	0.21022451771	909.294829037	585.209387439	1781.89019858	287.385982103	-0.907595877363	-0.0127114268538
834.077693303	603.913139493	1813.9908328	376.0	23.1781143543	3.0570419577	0.674248336501	1038.6348408	751.658503189	2234.4397024	444.146358405	3.64119702064	0.0509971571518
834.077693303	603.913139493	1813.9908328	376.0	-6.54219108832	0.12401136865	0.0273514266982	802.590338804	535.403415381	1695.31608619	357.322332004	-2.99592902408	-0.0419597902533
834.077693303	603.913139493	1813.9908328	376.0	-5.14407170801	0.153078889478	0.0337624370265	799.690768773	598.147474541	1720.67784358	322.839600265	-2.1663275223	-0.0303407216008
834.077693303	603.913139493	1813.9908328	376.0	1.32102430897	0.767437174678	0.169262720485	947.751726273	465.689565213	1837.95409266	424.512801174	-1.94779123275	-0.0272799892543
834.077693303	603.913139493	1813.9908328	376.0	-2.68926306161	-0.401849052951	-0.088630139601	668.370113464	655.687327296	1765.20784739	441.150406628	-2.03547822609	-0.0285080984047
834.077693303	603.913139493	1813.9908328	376.0	-7.78968011273	0.369514756876	0.0814986230427	866.469341576	473.761906894	1672.68674965	332.455501178	-3.4817614035	-0.0487641653152
834.077693303	603.913139493	1813.9908328	376.0	3.79909820024	0.408993105999	0.0902058019407	855.362825934	566.928555216	1882.90612588	460.614744727	-1.21157819268	-0.0169688822504
834.077693303	603.913139493	1813.9908328	376.0	-14.0040822051	-0.282127986966	-0.062224964042	707.225969759	489.825294752	1559.95806538	362.906800867	-4.7901336229	-0.0670887062031
834.077693303	603.913139493	1813.9908328	376.0	-2.55203455922	0.170682690426	0.0376450574384	788.85834107	676.309062352	1767.69715984	302.529756419	-1.17680863939	-0.016481913717
834.077693303	603.913139493	1813.9908328	376.0	-9.58484048011	-0.368405947931	-0.0812540687982	681.824744865	572.365708361	1640.12270515	385.932251922	-3.53247081842	-0.0494743812104
834.077693303	603.913139493	1813.9908328	376.0	2.36367397411	0.0502041356582	0.0110728133344	760.328444747	717.954602801	1856.867662	378.584614456	-0.417688865671	-0.00584998411304
834.077693303	603.913139493	1813.9908328	376.0	8.41016623813	2.89194408833	0.637835043742	991.440184587	656.574031824	1966.55047738	318.536260967	1.78165431279	0.0249531416357
834.077693303	603.913139493	1813.9908328	376.0	-0.551691755228	-0.536837649817	-0.118402657657	630.811759654	748.409220263	1803.98319493	424.762215013	-1.1520126589	-0.0161346310771
834.077693303	603.913139493	1813.9908328	376.0	13.5323566811	2.84129825489	0.6266648114	997.354153216	620.344184106	2059.46654245	441.768205131	2.16360248644	0.0303025558325
834.077693303	603.913139493	1813.9908328	376.0	4.08053974113	0.841016971936	0.185491171578	929.916450643	545.470831813	1888.01144963	412.624167172	-0.672427004253	-0.00941774515761
834.077693303	603.913139493	1813.9908328	376.0	11.1930150444	2.87000827447	0.632996972754	988.429275581	704.605508676	2017.03109961	323.996315358	2.20762573463	0.030919127936
834.077693303	603.913139493	1813.9908328	376.0	4.52613665388	0.646445651775	0.142577338283	906.897016739	533.698517891	1896.09453678	455.499002147	-1.10201447139	-0.0154343763499
834.077693303	603.913139493	1813.9908328	376.0	-9.5948698128	-0.374106183197	-0.082511288751	681.903937517	529.093801487	1639.94077397	428.943034969	-3.99647559494	-0.0559730475482
834.077693303	603.913139493	1813.9908328	376.0	-6.44078653722	0.160834651829	0.0354730154011	805.617818203	571.550652868	1697.15555545	319.98708438	-2.57345836127	-0.0360428341915
834.077693303	603.913139493	1813.9908328	376.0	-3.66446810898	0.104225540224	0.0229875474689	791.956545992	579.774732229	1747.51771723	375.786439007	-2.23591522166	-0.031315339239
834.077693303	603.913139493	1813.9908328	376.0	-22.021933043	-0.539997243184	-0.119099524302	643.124632193	476.329174272	1414.51498619	295.061179727	-6.22879263994	-0.0872379921561
834.077693303	603.913139493	1813.9908328	376.0	-1.65043530036	0.357848174718	0.0789254906745	855.710959269	515.459184258	1784.05208775	412.881944219	-2.36498264035	-0.0331230061674
834.077693303	603.913139493	1813.9908328	376.0	-8.14427174752	-0.495821321647	-0.109356268559	646.077849642	682.335899553	1666.2544899	337.840740703	-2.48908699455	-0.0348611623887
834.077693303	603.913139493	1813.9908328	376.0	9.13907359516	2.81481694581	0.620824205076	978.415798703	681.551617854	1979.77279001	319.805373457	1.88548713446	0.0264073828356
834.077693303	603.913139493	1813.9908328	376.0	-0.304610573692	0.53416341848	0.117812840423	858.117943	630.639673805	1808.46522491	319.707608108	-0.810402750641	-0.0113501785804
834.077693303	603.913139493	1813.9908328	376.0	-3.41659186794	-0.320157261467	-0.0706125411263	681.725175383	743.481720959	1752.01416952	326.807273176	-1.29219374775	-0.0180979516492
834.077693303	603.913139493	1813.9908328	376.0	0.352575289131	0.380867787532	0.0840025998085	857.39676212	530.676635931	1820.38651622	432.313118168	-1.96721693275	-0.0275520578817
834.077693303	603.913139493	1813.9908328	376.0	6.29583943908	0.367163778957	0.0809801012256	829.83791413	651.885846628	1928.19678307	446.47302231	-0.183671826058	-0.00257243453863
834.077693303	603.913139493	1813.9908328	376.0	7.36491275178	2.39868074481	0.529042952097	943.742432646	636.24212754	1947.58967496	367.60511477	1.25552398549	0.0175843695447
834.077693303	603.913139493	1813.9908328	376.0	-5.08310450611	0.155214241078	0.0342334012082	810.361839024	526.866263862	1721.78378303	384.555680147	-2.88608244108	-0.0404213227042
834.077693303	603.913139493	1813.9908328	376.0	-5.69930130063	-0.362401106255	-0.0799296661348	679.845789747	640.334424326	1710.60602967	390.425815597	-2.42897738859	-0.0340192911567
834.077693303	603.913139493	1813.9908328	376.0	13.5636159118	2.15786827124	0.475930364191	904.439976898	734.954186927	2060.03358203	420.639418206	2.17284284469	0.0304319726148
834.077693303	603.913139493	1813.9908328	376.0	-2.0399070448	0.232890355947	0.0513653189121	818.989230451	579.271700988	1776.98710601	378.726174567	-1.88501773839	-0.026400808661
834.077693303	603.913139493	1813.9908328	376.0	-7.58411087107	0.0439845187296	0.00970104074318	786.242924738	500.659511437	1676.41575685	389.513320671	-3.59747210547	-0.0503847633819
834.077693303	603.913139493	1813.9908328	376.0	-12.2579130781	-0.383434028724	-0.0845685991893	680.162521281	527.637141379	1591.63341327	383.833750607	-4.30207622352	-0.0602531683966
834.077693303	603.913139493	1813.9908328	376.0	0.781982523661	-0.192798052174	-0.0425227287547	715.639734603	663.501629013	1828.17592409	449.034560473	-1.37021735482	-0.0191907192552
834.077693303	603.913139493	1813.9908328	376.0	18.9422974351	2.64255215652	0.582830206555	962.692323448	729.966681332	2157.60237179	464.94336701	2.94872287704	0.0412986397344
834.077693303	603.913139493	1813.9908328	376.0	15.4721289298	2.80110844488	0.617800715678	982.761708381	730.645135052	2094.65383322	381.246989788	2.72762578991	0.0382020418755
834.077693303	603.913139493	1813.9908328	376.0	-2.72602040601	0.256813359929	0.0566416762084	839.731171949	469.21093693	1764.54107253	455.598963651	-3.20016763372	-0.0448202749821
834.077693303	603.913139493	1813.9908328	376.0	9.37245625641	3.03480491735	0.669343828265	1026.99033292	571.721157062	1984.00633009	385.294840113	1.71497889461	0.0240193122495
834.077693303	603.913139493	1813.9908328	376.0	-2.50044649743	-0.544310951252	-0.120050937638	630.358422621	732.23759847	1768.63296255	406.036941463	-1.4841760841	-0.0207867798894
834.077693303	603.913139493	1813.9908328	376.0	-7.86060354427	-0.542160004722	-0.119576533904	635.173409313	664.503817617	1671.4002051	371.72297817	-2.64726764167	-0.0370765776145
834.077693303	603.913139493	1813.9908328	376.0	15.8643359428	2.79444825574	0.616331772328	981.834951777	742.011189631	2101.76843248	377.922291075	2.78633139362	0.0390242492103
834.077693303	603.913139493	1813.9908328	376.0	5.69523913343	2.96369281198	0.653659640932	1042.43642673	479.567445105	1917.30194858	395.298076745	0.681219365422	0.0095408874709
834.077693303	603.913139493	1813.9908328	376.0	-9.37174987038	-0.189632368222	-0.0418245187962	723.636207258	599.888622437	1643.98814927	320.463319579	-3.07452004011	-0.0430605047635
834.077693303	603.913139493	1813.9908328	376.0	-2.7327199643	0.2461028048	0.0542794011468	810.410418219	637.344591651	1764.41954316	316.664533288	-1.4078619347	-0.0197179542675
834.077693303	603.913139493	1813.9908328	376.0	-1.29390757325	0.630232621421	0.139001460393	892.997286374	564.446413836	1790.51946803	333.075767822	-1.36134877446	-0.0190665094462
834.077693303	603.913139493	1813.9908328	376.0	8.92405434523	2.88373725745	0.636024979588	996.306480664	623.783356173	1975.87236053	355.782523695	1.75004199346	0.0245103920652
834.077693303	603.913139493	1813.9908328	376.0	4.81962821117	-0.00336587063407	-0.000742362292472	746.507667404	740.74859298	1901.41844672	414.162186337	-0.0711629686909	-0.000996680233767
834.077693303	603.913139493	1813.9908328	376.0	7.93646180061	0.0502369870097	0.0110800588905	757.534937291	731.047646424	1957.95752231	469.374938592	0.182573004072	0.00255704487496
834.077693303	603.913139493	1813.9908328	376.0	-0.584460091667	0.935109876455	0.206243907467	968.111037866	474.772678723	1803.38878031	360.505063722	-1.70335047246	-0.0238564491941
834.077693303	603.913139493	1813.9908328	376.0	21.5023625331	2.77330320815	0.611668109429	984.379943915	750.296158395	2204.04171798	469.365615671	3.32171616955	0.0465226354279
834.077693303	603.913139493	1813.9908328	376.0	-15.9815431909	-0.483902541445	-0.106727512449	656.173275682	502.592377	1524.08710437	365.321451692	-5.08693147493	-0.0712455388645
834.077693303	603.913139493	1813.9908328	376.0	9.44511801655	1.22841224284	0.270933445709	917.727436883	623.213963379	1985.32440776	444.383007501	0.809011912378	0.0113306990529
834.077693303	603.913139493	1813.9908328	376.0	-10.2436948799	-0.229049207996	-0.0505181314504	712.520106356	628.811791874	1628.17114674	286.839248505	-3.00356412195	-0.042066724397
834.077693303	603.913139493	1813.9908328	376.0	3.06968206245	-0.082912670575	-0.01828687044	729.947633153	749.55420025	1869.674584	390.172750601	-0.269601694416	-0.00377593409546
834.077693303	603.913139493	1813.9908328	376.0	-3.46771343644	-0.495498024799	-0.109284963564	646.166866348	639.022509399	1751.08682895	465.897453205	-2.40946999462	-0.033746078356
834.077693303	603.913139493	1813.9908328	376.0	16.1876010695	2.73083999081	0.602302600531	973.01487066	725.067610231	2107.63243225	409.549951355	2.74836588126	0.0384925193454
834.077693303	603.913139493	1813.9908328	376.0	1.97864254967	0.500942585775	0.110485793069	853.25591889	638.368772999	1849.88322726	358.258535371	-0.519764650862	-0.00727961695885
834.077693303	603.913139493	1813.9908328	376.0	6.26145609589	2.8612395567	0.631062981187	982.400881105	657.578545727	1927.57307237	287.593645543	1.45914975526	0.020436271082
834.077693303	603.913139493	1813.9908328	376.0	-2.59051708656	0.0476926421616	0.0105188888755	770.399609734	648.276105796	1766.99909032	348.323374794	-1.53227595463	-0.0214604475438
834.077693303	603.913139493	1813.9908328	376.0	9.61652306468	2.31736698217	0.511108730078	914.028946019	724.075913806	1988.43367962	350.328819797	1.79775196431	0.0251785989399
834.077693303	603.913139493	1813.9908328	376.0	8.50026444724	1.18373415204	0.261079433622	876.252992173	704.947853293	1968.18485063	386.984005167	1.14321296296	0.0160113860359
834.077693303	603.913139493	1813.9908328	376.0	-0.324850206787	0.229470230706	0.0506109904513	810.299552306	624.329782058	1808.09807982	373.46874546	-1.26072494655	-0.0176572121365
834.077693303	603.913139493	1813.9908328	376.0	-1.48033559979	1.15735343993	0.255261014541	975.939318244	487.252594444	1787.13768072	323.945768032	-1.38144682067	-0.0193479946873
834.077693303	603.913139493	1813.9908328	376.0	6.1338212093	2.90707656043	0.641172598242	994.021642078	625.273861799	1925.25778723	305.962283355	1.40903187712	0.0197343400156
834.077693303	603.913139493	1813.9908328	376.0	8.6866593319	2.45522223439	0.5415135056	955.488019333	619.732514908	1971.56603675	396.345502511	1.35671165323	0.0190015637707
834.077693303	603.913139493	1813.9908328	376.0	18.1280522529	2.49682132726	0.550688426833	941.933255898	738.434061075	2142.83203883	462.464721855	2.80755275761	0.0393214671934
834.077693303	603.913139493	1813.9908328	376.0	12.9019246965	3.0193413164	0.665933241377	1019.12932064	651.989902616	2048.03056405	376.911340794	2.39571017637	0.0335533638147
834.077693303	603.913139493	1813.9908328	376.0	17.1091965811	2.8546781028	0.629615814468	995.621182436	679.018085712	2124.35009034	449.710822193	2.76445170205	0.038717810953
834.077693303	603.913139493	1813.9908328	376.0	2.18036119787	0.165935245816	0.0365979809916	794.796550336	640.663655571	1853.54238505	418.08217914	-0.952573614572	-0.0133413671509
834.077693303	603.913139493	1813.9908328	376.0	-5.45835408817	-0.112236678671	-0.024754450523	740.509557604	612.317310181	1714.97679001	362.14992223	-2.38390098503	-0.0333879689781
834.077693303	603.913139493	1813.9908328	376.0	-6.49657934089	-0.100901329657	-0.022254373546	748.30633746	536.657351524	1696.14347911	411.179790123	-3.27060465769	-0.0458067879228
834.077693303	603.913139493	1813.9908328	376.0	-3.1332467806	1.42870033615	0.315108146482	964.338907938	510.306344216	1757.15402343	282.508771273	-1.23982122904	-0.0173644429837
834.077693303	603.913139493	1813.9908328	376.0	-4.06098239205	-0.0636529164025	-0.0140390199388	751.461940626	609.165416841	1740.32498448	379.697627015	-2.20093993439	-0.0308254892771
834.077693303	603.913139493	1813.9908328	376.0	-8.00120064891	-0.161904011528	-0.0357088688858	725.992372927	650.267792064	1668.84978651	292.589621521	-2.44974575996	-0.0343101647054
834.077693303	603.913139493	1813.9908328	376.0	8.3588092114	2.84661369587	0.627837162742	997.198326122	594.137990484	1965.61886562	374.282549016	1.525016755	0.0213587780812
834.077693303	603.913139493	1813.9908328	376.0	-11.3320524124	0.113673823187	0.0250714210822	803.946592362	497.181095099	1608.42844087	307.300753406	-4.02375955339	-0.0563551758178
834.077693303	603.913139493	1813.9908328	376.0	6.78225528932	3.06904770057	0.676896272732	1028.11977267	570.080966826	1937.020322	338.819582501	1.44461295091	0.0202326743825
834.077693303	603.913139493	1813.9908328	376.0	-0.143774858068	-0.342039089495	-0.0754387052261	681.018138376	668.354644197	1811.38277005	462.009987478	-1.60735004263	-0.022511905359
834.077693303	603.913139493	1813.9908328	376.0	17.6289483893	2.78061973867	0.613281812676	985.112758283	678.895567791	2133.7783405	469.770014422	2.74066893723	0.0383847190088
834.077693303	603.913139493	1813.9908328	376.0	21.6029317332	3.02385006044	0.666927671027	1029.47638258	735.418296542	2205.86603405	440.971354924	3.45380740725	0.0483726527627
834.077693303	603.913139493	1813.9908328	376.0	0.0129886837001	0.509013022775	0.112265774763	875.788353528	560.649648007	1814.22644633	377.788444792	-1.4402654461	-0.0201717849593
834.077693303	603.913139493	1813.9908328	376.0	-4.85670953179	0.0885129656996	0.0195220480149	799.384555643	458.932973584	1725.89056711	467.573037887	-3.77442400712	-0.0528630813322
834.077693303	603.913139493	1813.9908328	376.0	-4.3721375819	-0.0555003073309	-0.0122409147179	758.877442082	537.476974692	1734.68065786	438.326241089	-2.99973853025	-0.0420131446814
834.077693303	603.913139493	1813.9908328	376.0	-10.2234678574	0.428510219648	0.0945104145673	881.680561091	459.936150757	1628.53806307	286.921351221	-3.88500623897	-0.0544118520864
834.077693303	603.913139493	1813.9908328	376.0	-0.434685994814	0.242744638464	0.0535387380821	820.246521928	582.18249616	1806.1056687	403.67665061	-1.68080565046	-0.0235406953847
834.077693303	603.913139493	1813.9908328	376.0	-13.7336716701	-0.153203233314	-0.0337898617808	736.338626082	541.201859278	1564.86328769	287.322802332	-4.20173930136	-0.0588478893749
834.077693303	603.913139493	1813.9908328	376.0	-8.88576219063	-0.486142900367	-0.107221636605	648.309904974	688.907361701	1652.80392123	315.586654559	-2.53530187856	-0.0355084296717
834.077693303	603.913139493	1813.9908328	376.0	-13.5111410697	-0.561618737818	-0.123868270361	635.177075765	531.196307539	1568.89997239	402.526589081	-4.59592975407	-0.0643687640626
834.077693303	603.913139493	1813.9908328	376.0	-1.40873643397	0.240740663116	0.0530967496948	827.044131174	536.200942245	1788.43648303	425.191409606	-2.29501674781	-0.0321430917061
834.077693303	603.913139493	1813.9908328	376.0	-7.68051561485	-0.32651647683	-0.0720151029621	688.341887607	648.752358046	1674.66698363	337.572737977	-2.55025086714	-0.0357177992597
834.077693303	603.913139493	1813.9908328	376.0	-21.6242051404	-0.554352496639	-0.122265658721	639.026453559	494.298980076	1421.72973388	288.404300249	-6.0421108992	-0.0846234019496
834.077693303	603.913139493	1813.9908328	376.0	-5.55691210658	-0.491776196823	-0.108464092815	645.647860076	696.436476813	1713.1889566	371.104619707	-2.05315011037	-0.0287556037867
834.077693303	603.913139493	1813.9908328	376.0	-14.9890795644	-0.00473477271469	-0.00104428158683	778.187824273	458.23941776	1542.09030358	305.663061544	-5.02256651322	-0.0703440688126
834.077693303	603.913139493	1813.9908328	376.0	1.79342893706	-0.302493985616	-0.0667168031795	685.696840376	726.215632307	1846.52346931	434.610996624	-0.839574674493	-0.0117587489425
834.077693303	603.913139493	1813.9908328	376.0	15.6440235748	2.52377445751	0.556633096054	941.849524792	745.183594098	2097.77198632	410.738867433	2.62659975955	0.0367871114782
834.077693303	603.913139493	1813.9908328	376.0	3.03948819642	0.27756686005	0.0612189810433	809.691931554	674.013469389	1869.12687004	385.4214691	-0.407657485861	-0.0057094885975
834.077693303	603.913139493	1813.9908328	376.0	-15.3815439823	-0.33185979795	-0.0731936034297	692.687983649	546.666986532	1534.97103501	295.616064832	-4.5173785435	-0.0632686070518
834.077693303	603.913139493	1813.9908328	376.0	-14.4284744167	-0.303736612167	-0.0669908716734	699.846847995	538.731527367	1552.25962956	313.681254203	-4.41732521302	-0.0618672999022
834.077693303	603.913139493	1813.9908328	376.0	-4.36510143203	-0.460840405455	-0.101641024582	655.789896047	624.125552868	1734.80829298	454.892844061	-2.5953804521	-0.0363498662759
834.077693303	603.913139493	1813.9908328	376.0	1.64579806187	0.0679040785202	0.0149766384032	777.242228953	621.284985181	1843.84545876	445.31824463	-1.3513005515	-0.0189257780322
834.077693303	603.913139493	1813.9908328	376.0	9.16618965509	2.9310782667	0.646466313784	995.351607161	691.631953217	1980.26467286	293.281112477	1.93112527316	0.0270465724533
834.077693303	603.913139493	1813.9908328	376.0	-3.90813046259	-0.545428885254	-0.120297504467	632.423826235	681.21332723	1743.09770447	429.460551005	-2.08414909516	-0.0291897632376
834.077693303	603.913139493	1813.9908328	376.0	11.4755195248	2.35923425519	0.520342799999	957.39011911	608.71102987	2022.15570499	456.054556011	1.48439366568	0.0207898272505
834.077693303	603.913139493	1813.9908328	376.0	-3.38923574123	0.601560035279	0.132677555201	907.056381896	502.300521413	1752.51040715	343.153503839	-2.28409223292	-0.0319900872958
834.077693303	603.913139493	1813.9908328	376.0	4.59385679344	-0.0706826978413	-0.0155894790122	732.803464262	744.00225201	1897.3229739	420.517257628	-0.150880333436	-0.00211316993607
834.077693303	603.913139493	1813.9908328	376.0	7.90609195883	2.94672405396	0.64991708292	1016.6080624	560.109038623	1957.40661616	380.689515135	1.40122579673	0.0196250111587
834.077693303	603.913139493	1813.9908328	376.0	14.7954726122	2.76463756037	0.609756850545	980.54258014	675.483155151	2082.37934965	426.353614359	2.4684670115	0.0345723671079
834.077693303	603.913139493	1813.9908328	376.0	-6.75276445827	0.0927769483759	0.0204624941279	797.446102422	508.752253143	1691.49630456	385.297948997	-3.35428809743	-0.046978824894
834.077693303	603.913139493	1813.9908328	376.0	-7.97150024257	0.0422246908854	0.00931290050406	785.96958337	499.391667821	1669.38854916	384.027297968	-3.65541873386	-0.0511963408103
834.077693303	603.913139493	1813.9908328	376.0	-6.23693604409	-0.167924464497	-0.0370367147104	731.574680988	542.0201527	1700.85338471	427.258551021	-3.27284581668	-0.0458381767042
834.077693303	603.913139493	1813.9908328	376.0	15.5146620024	2.41376343446	0.532369526788	930.24715524	733.811426297	2095.42537926	431.366797721	2.5061431374	0.0351000439412
834.077693303	603.913139493	1813.9908328	376.0	10.1672658834	2.90763579416	0.641295940485	993.36535151	693.820615106	1998.42410387	311.238137251	2.07199288342	0.0290195081711
834.077693303	603.913139493	1813.9908328	376.0	8.26655146582	0.411389933566	0.0907344361638	828.976739827	687.740662107	1963.94531857	447.22791664	0.358363758139	0.00501910025404
834.077693303	603.913139493	1813.9908328	376.0	2.58875609712	0.603696337671	0.133148729085	884.74568401	584.779837255	1860.95063108	391.425109817	-0.790511574277	-0.0110715906761
834.077693303	603.913139493	1813.9908328	376.0	11.0735156063	2.47469107105	0.545807470456	947.826308972	657.309602452	2014.86339076	409.727479339	1.79998969661	0.0252099397284
834.077693303	603.913139493	1813.9908328	376.0	4.17452626929	0.882824889441	0.194712150296	969.277380447	458.876678518	1889.71635663	461.562297669	-1.5691241239	-0.0219765283459
834.077693303	603.913139493	1813.9908328	376.0	-11.2863959753	-0.395634837186	-0.0872595582678	674.884004652	587.402340468	1609.25664445	346.97029933	-3.61969852979	-0.0506960578401
834.077693303	603.913139493	1813.9908328	376.0	-13.7469308631	-0.484889675891	-0.106945230677	652.247763458	619.987308588	1564.62276715	292.387695103	-3.77609549511	-0.0528864915281
834.077693303	603.913139493	1813.9908328	376.0	-13.1121436188	-0.577727505772	-0.127421152574	630.530990622	536.105186668	1576.13774957	409.501572277	-4.5222170285	-0.0633363729482
834.077693303	603.913139493	1813.9908328	376.0	0.216072634269	0.453817311203	0.100092040406	866.639129862	556.972163756	1817.91037057	394.299076956	-1.55161121646	-0.0217312495302
834.077693303	603.913139493	1813.9908328	376.0	12.2489543927	2.69648917936	0.594726329811	963.139911013	716.557748161	2036.18574259	356.488083418	2.2852699005	0.0320065812395
834.077693303	603.913139493	1813.9908328	376.0	-10.2101541944	0.229097264753	0.0505287306469	834.595063917	467.484158394	1628.77957169	326.700349383	-4.04549348403	-0.0566595726054
834.077693303	603.913139493	1813.9908328	376.0	19.4175063111	3.02381408609	0.666919736677	1027.21919208	733.344427956	2166.22261724	405.658997198	3.24667118656	0.0454715852459
834.077693303	603.913139493	1813.9908328	376.0	4.92609836199	2.97199769884	0.6554913319	1025.46443615	524.037688159	1903.3498055	353.847681189	0.889628182276	0.0124597784632
834.077693303	603.913139493	1813.9908328	376.0	-4.9629540676	-0.233786390877	-0.0515629446133	706.81714574	679.540976012	1723.96330097	337.605179221	-1.86643577715	-0.026140557103
834.077693303	603.913139493	1813.9908328	376.0	4.0163962345	-0.262736439454	-0.0579480457552	691.538860397	754.717895555	1886.8478923	440.591136347	-0.357699976907	-0.00500980359814
834.077693303	603.913139493	1813.9908328	376.0	8.42188746702	2.52520046373	0.556947609998	993.849469511	536.749096547	1966.7630994	436.164533337	0.889563307388	0.0124588698514
834.077693303	603.913139493	1813.9908328	376.0	-16.2523633506	-0.115388667498	-0.0254496399423	750.380202398	465.723643785	1519.1744515	303.070605321	-5.21356835805	-0.0730191646786
834.077693303	603.913139493	1813.9908328	376.0	13.458669788	2.73236560925	0.602639084527	968.36512922	740.748115745	2058.12986897	349.016624001	2.48277946543	0.0347728216447
834.077693303	603.913139493	1813.9908328	376.0	-6.50214880362	-0.053263775255	-0.0117476345953	757.367524608	575.371916754	1696.04244956	363.303008201	-2.79921899699	-0.039204747857
834.077693303	603.913139493	1813.9908328	376.0	-7.30393631409	-0.247576161217	-0.0546043584511	710.001079245	591.101791675	1681.49809762	380.395226705	-2.95648151159	-0.0414073040839
834.077693303	603.913139493	1813.9908328	376.0	8.98286428621	2.3915933212	0.527479779709	1000.16326561	515.080177018	1976.93916747	461.695724838	0.692381524049	0.00969722022478
834.077693303	603.913139493	1813.9908328	376.0	-10.625837085	0.00616719709675	0.00136021109324	775.705090736	524.981500005	1621.23912217	320.552531425	-3.75713866064	-0.0526209896448
834.077693303	603.913139493	1813.9908328	376.0	-12.4050096744	-0.425479941896	-0.0938420692315	670.383887974	501.797329124	1588.96509449	416.783877397	-4.62967826466	-0.0648414322782
834.077693303	603.913139493	1813.9908328	376.0	2.29105842543	1.80399594868	0.397881770772	915.842518762	626.985107943	1855.55042261	312.722795902	0.295813109082	0.00414304074345
834.077693303	603.913139493	1813.9908328	376.0	-9.41570272206	-0.136096548484	-0.0300168832122	740.273546962	536.520693183	1643.19084857	366.396608428	-3.62881902128	-0.0508237958163
834.077693303	603.913139493	1813.9908328	376.0	2.06011529552	2.31705893677	0.511040788877	987.013963709	518.426795773	1851.3611354	345.920375919	-0.0389749321785	-0.000545867397457
834.077693303	603.913139493	1813.9908328	376.0	-13.5338747715	-0.575238610626	-0.126872212313	629.956659051	609.716385077	1568.48758512	328.81454099	-3.88218755369	-0.0543723747016
834.077693303	603.913139493	1813.9908328	376.0	10.8118107792	2.3645422023	0.521513498522	927.447099594	696.258770531	2010.11608919	386.410219064	1.86762928386	0.0261572728832
834.077693303	603.913139493	1813.9908328	376.0	2.00964371952	1.02885901648	0.226920824102	986.609605119	460.976235885	1850.44558564	402.859744636	-1.43557629741	-0.0201061106079
834.077693303	603.913139493	1813.9908328	376.0	-0.0793180254106	-0.261571575526	-0.0576911282588	700.138696219	664.104112206	1812.55201109	448.309202661	-1.53271342225	-0.0214665745413
834.077693303	603.913139493	1813.9908328	376.0	-2.31489033006	0.730877431559	0.161199257071	938.768529398	472.757596438	1771.99893442	360.472808583	-2.27554121614	-0.031870325156
834.077693303	603.913139493	1813.9908328	376.0	-6.74021257871	-0.200661508728	-0.0442570597107	716.175867439	661.522276753	1691.72399451	314.025850314	-2.21272662208	-0.0309905689367
834.077693303	603.913139493	1813.9908328	376.0	1.04378691061	0.634364478497	0.139912765438	918.116195792	483.846620008	1832.92503167	430.962215868	-2.00991775448	-0.0281501086062
834.077693303	603.913139493	1813.9908328	376.0	1.30950479451	0.885641782342	0.195333432365	883.039608822	643.299760529	1837.74512972	311.405760372	-0.188063876031	-0.00263394784357
834.077693303	603.913139493	1813.9908328	376.0	2.84206029475	-0.332857368911	-0.0734136234915	679.002052534	717.094735604	1865.54554601	469.448757867	-0.875545193736	-0.0122625377274
834.077693303	603.913139493	1813.9908328	376.0	10.255272841	2.13390723043	0.470645617652	914.46936152	686.286510535	2000.02054201	399.264669955	1.63549786466	0.0229061325582
834.077693303	603.913139493	1813.9908328	376.0	-8.95681807188	-0.498540511356	-0.109956001622	648.234248443	616.22852588	1651.51497406	387.052199739	-3.17244166889	-0.0444319561469
834.077693303	603.913139493	1813.9908328	376.0	-0.832655918082	0.507826306294	0.112004037559	882.803050492	530.989116908	1798.88653077	385.094363374	-1.85034714764	-0.0259152261574
834.077693303	603.913139493	1813.9908328	376.0	1.45740237628	1.12781838901	0.24874688774	981.353110855	483.751891599	1840.4279783	375.322975844	-1.10895945338	-0.0155316450054
834.077693303	603.913139493	1813.9908328	376.0	-6.30106348818	0.0915386658649	0.0201893837373	789.680062346	579.641435326	1699.69011875	330.36862108	-2.56072228448	-0.0358644577658
834.077693303	603.913139493	1813.9908328	376.0	1.8830820737	0.50289976583	0.110917460483	859.137833337	619.45939164	1848.14976899	369.55254401	-0.686809693122	-0.00961918337705
834.077693303	603.913139493	1813.9908328	376.0	-9.9112158561	-0.346701905485	-0.0764671163398	688.726841639	531.297066684	1634.20228575	414.178377425	-3.97086094627	-0.0556142989673
834.077693303	603.913139493	1813.9908328	376.0	7.46143099186	2.79064696952	0.615493376604	1006.75103041	541.918737865	1949.34050698	400.67073871	1.07814514713	0.0151000720886
834.077693303	603.913139493	1813.9908328	376.0	-10.6010800214	-0.318600321936	-0.0702691490817	696.077566311	525.271888722	1621.68821303	400.338757997	-4.07444155994	-0.0570650078422
834.077693303	603.913139493	1813.9908328	376.0	1.83104005234	0.270120324488	0.0595766044306	822.090268362	601.348566088	1847.20573149	423.766897039	-1.2254224877	-0.0171627799398
834.077693303	603.913139493	1813.9908328	376.0	2.44777825142	2.8272606903	0.623568745103	984.41418602	590.971862592	1858.39330588	283.007257272	0.717050254166	0.0100427206466
834.077693303	603.913139493	1813.9908328	376.0	11.1223917519	0.453255684059	0.0999681702821	821.386617142	743.198441861	2015.74999956	451.16494056	1.04969645232	0.0147016309848
834.077693303	603.913139493	1813.9908328	376.0	-11.7161256091	-0.307652023102	-0.0678544382669	701.416386757	459.947260138	1601.46138829	440.097741392	-4.87873375199	-0.0683296043695
834.077693303	603.913139493	1813.9908328	376.0	-6.21106535631	-0.536666661883	-0.118364945276	636.82695782	637.068840305	1701.32267661	427.426878488	-2.73068705089	-0.0382449166792
834.077693303	603.913139493	1813.9908328	376.0	20.730346207	3.00288652564	0.662304041825	1023.75383097	715.3969313	2190.0374126	450.886650329	3.31551515122	0.0464357864316
834.077693303	603.913139493	1813.9908328	376.0	-1.20586233273	0.832203070482	0.183547214487	931.899143044	528.107823364	1792.11660062	332.109634216	-1.40054046552	-0.0196154126823
834.077693303	603.913139493	1813.9908328	376.0	10.6967451688	2.34277199983	0.516711954086	912.934695327	747.606521425	2008.02880957	347.487592813	1.9982168391	0.0279862302395
834.077693303	603.913139493	1813.9908328	376.0	-0.619765216168	1.52394923387	0.336115843377	973.520681298	508.657932313	1802.74834859	320.569734978	-0.83174818541	-0.0116491342494
834.077693303	603.913139493	1813.9908328	376.0	3.29636280662	1.08602732807	0.239529626835	889.477566813	652.989662805	1873.78655192	331.319322306	0.250574010643	0.00350943992498
834.077693303	603.913139493	1813.9908328	376.0	0.110434031626	2.53739538601	0.559637270845	979.800511671	537.853164777	1815.99409601	298.340419558	-0.064960348496	-0.000909808802465
834.077693303	603.913139493	1813.9908328	376.0	1.61976310085	2.70578040164	0.596775562778	1032.02963636	458.191977119	1843.37318696	353.151573484	-0.186920060641	-0.00261792802018
834.077693303	603.913139493	1813.9908328	376.0	0.686623002865	0.793720695209	0.175059703398	864.462013032	669.478213096	1826.44611112	292.505884995	-0.208334315582	-0.00291784755716
834.077693303	603.913139493	1813.9908328	376.0	-3.3197666158	0.425918972934	0.0939389000736	877.366545663	476.964509593	1753.77057071	399.439515458	-2.86796122222	-0.0401675241207
834.077693303	603.913139493	1813.9908328	376.0	-7.67926521728	0.250791115163	0.0553134351925	824.440113435	567.036924113	1674.68966573	283.212628181	-2.68767764026	-0.0376425439812
834.077693303	603.913139493	1813.9908328	376.0	3.36612697559	0.101549698766	0.0223973751139	772.023804651	705.20981869	1875.05206755	397.818444212	-0.352356968137	-0.00493497154253
834.077693303	603.913139493	1813.9908328	376.0	3.39723549359	1.33338801147	0.294086460404	1003.17243462	465.944385636	1875.61637322	406.499552958	-0.835627134406	-0.0117034612662
834.077693303	603.913139493	1813.9908328	376.0	14.0890029435	3.1099581779	0.685919315814	1036.1051238	695.712256903	2069.56405462	337.746673923	2.64744770717	0.0370790995402
834.077693303	603.913139493	1813.9908328	376.0	1.76094382011	0.43484239111	0.0959070117138	827.717047384	692.694196522	1845.93419226	325.522948357	-0.237051451149	-0.00332004833542
834.077693303	603.913139493	1813.9908328	376.0	-7.72501202228	-0.271405507612	-0.0598600590234	707.12286199	526.395807058	1673.85982288	440.341153832	-3.72143443826	-0.0521209305079
834.077693303	603.913139493	1813.9908328	376.0	10.3954475329	2.04596783889	0.451250074745	893.365732671	732.506179998	2002.56329807	376.691385402	1.78386955443	0.024984167429
834.077693303	603.913139493	1813.9908328	376.0	-3.28903019269	0.762001872945	0.168063933159	914.466439037	544.048642119	1754.32812661	295.813045456	-1.62227827883	-0.0227209842974
834.077693303	603.913139493	1813.9908328	376.0	-4.80543885953	-0.481194697849	-0.106130281837	648.607207313	682.182702426	1726.82061241	396.03070267	-2.08323525544	-0.0291769643619
834.077693303	603.913139493	1813.9908328	376.0	-18.3529874642	-0.458641474701	-0.101156037649	662.248045817	527.332655704	1481.06932265	291.48862113	-5.21268173117	-0.0730067469351
834.077693303	603.913139493	1813.9908328	376.0	3.39528067463	0.168249194714	0.0371083358435	777.458832109	742.619547763	1875.58091298	355.50253311	-0.0071875807636	-0.000100666397249
834.077693303	603.913139493	1813.9908328	376.0	-10.4531621052	-0.412156657619	-0.090903541601	671.648064266	559.253540308	1624.37143047	393.469825897	-3.80978199973	-0.0533582913127
834.077693303	603.913139493	1813.9908328	376.0	4.30795382389	0.965633822664	0.212976140861	897.635937065	632.558240686	1892.13672024	361.942542492	0.179818582079	0.00251846753611
834.077693303	603.913139493	1813.9908328	376.0	-6.45481287198	0.362933460346	0.0800470799176	857.454889688	515.397413032	1696.90111902	324.048816304	-2.87501814182	-0.0402663605297
834.077693303	603.913139493	1813.9908328	376.0	-14.5956684521	-0.311428203221	-0.0686872966964	701.223162217	455.944526867	1549.22674509	392.059056005	-5.2218902246	-0.0731357174314
834.077693303	603.913139493	1813.9908328	376.0	-13.0064468876	-0.34087745996	-0.075182501094	688.228421411	591.227443346	1578.05507858	298.599213825	-3.79343161834	-0.0531292943745
834.077693303	603.913139493	1813.9908328	376.0	-5.70521931322	-0.317364596765	-0.0699966027271	693.392487423	576.148223455	1710.49867746	440.957966584	-3.04081114624	-0.0425883914039
834.077693303	603.913139493	1813.9908328	376.0	3.12481262456	2.73158351248	0.602466588549	1000.02987098	530.913648671	1870.67464735	339.731127701	0.463897467935	0.00649716341646
834.077693303	603.913139493	1813.9908328	376.0	-21.0093054768	-0.574332328807	-0.126672326601	634.154987678	468.079946028	1432.88395741	330.649023707	-6.13513490334	-0.0859262591505
834.077693303	603.913139493	1813.9908328	376.0	8.41569338626	2.72698504695	0.601452370302	963.98380508	687.745311831	1966.65073934	314.921622427	1.75806321274	0.024622734072
834.077693303	603.913139493	1813.9908328	376.0	-7.63412469539	0.577797515944	0.127436593724	905.299306716	486.681368495	1675.50851066	283.527835447	-3.03659693931	-0.0425293688978
834.077693303	603.913139493	1813.9908328	376.0	4.1353804861	0.168539677484	0.0371724035034	795.54648045	635.710839699	1889.00625571	457.748935567	-0.835986598497	-0.0117084957773
834.077693303	603.913139493	1813.9908328	376.0	-1.07074381769	0.131760866939	0.0290606234978	799.634150254	560.41376438	1794.5676381	434.519723466	-2.16022127467	-0.0302551999253
834.077693303	603.913139493	1813.9908328	376.0	17.6207252192	2.97599662089	0.656373317356	1015.90361526	677.691287003	2133.62917294	440.034270687	2.90670489341	0.0407101525687
834.077693303	603.913139493	1813.9908328	376.0	-5.53047028566	0.209615464434	0.0462319065801	825.612052751	504.690085639	1713.6686088	383.366470414	-3.10491544267	-0.0434862106816
834.077693303	603.913139493	1813.9908328	376.0	0.177266024314	-0.347371686162	-0.0766148403532	675.443011562	735.582996263	1817.20642223	406.180414401	-0.965224758726	-0.0135185540438
834.077693303	603.913139493	1813.9908328	376.0	1.45496098797	0.0215284009301	0.00474821370315	768.567015821	608.951011614	1840.38369174	462.865664303	-1.57608270325	-0.0220739874405
834.077693303	603.913139493	1813.9908328	376.0	11.094928189	2.73811423717	0.603906977761	979.56324187	633.967472972	2015.25181305	401.721098207	1.90548392306	0.0266874499028
834.077693303	603.913139493	1813.9908328	376.0	6.28913548153	-0.0354989490912	-0.00782949913789	739.464267727	743.865586831	1928.07517389	444.745319334	0.0397725793699	0.00055703892675
834.077693303	603.913139493	1813.9908328	376.0	9.416287028	2.86136921366	0.631091577781	1013.16482865	548.022408449	1984.80141627	423.614179176	1.38428184456	0.0193877009043
834.077693303	603.913139493	1813.9908328	376.0	-9.25122124768	-0.114888999053	-0.0253394351683	741.954373603	590.081791034	1646.17452744	314.138362805	-3.07769781754	-0.0431050114501
834.077693303	603.913139493	1813.9908328	376.0	4.78727518907	2.14273209242	0.472591992152	902.240537119	692.42131476	1900.83156587	306.169713988	0.997710711633	0.0139735393786
834.077693303	603.913139493	1813.9908328	376.0	8.88942872011	2.94013877672	0.648464661827	997.975541658	672.03058328	1975.24425487	305.238129929	1.88807366509	0.0264436087547
834.077693303	603.913139493	1813.9908328	376.0	8.75632487108	1.47214250636	0.324689569112	863.378953471	747.719915223	1972.82976325	361.730894553	1.43734892058	0.020130937263
834.077693303	603.913139493	1813.9908328	376.0	0.273723498358	0.788919307856	0.174000729567	918.854966021	551.201794403	1818.95615196	348.899391539	-1.07688441224	-0.0150824147372
834.077693303	603.913139493	1813.9908328	376.0	6.80146046269	1.52751130456	0.33690147873	917.683197128	629.886572106	1937.36870209	389.798932852	0.750608874239	0.0105127293311
834.077693303	603.913139493	1813.9908328	376.0	-14.87578767	-0.500503147228	-0.110388872348	651.417987721	517.326264888	1544.14540816	375.401155547	-4.82610863051	-0.0675925578503
834.077693303	603.913139493	1813.9908328	376.0	3.73724495275	0.802131327511	0.17691471714	926.101487351	543.709991712	1881.78411364	411.972634575	-0.781605014443	-0.0109468489418
834.077693303	603.913139493	1813.9908328	376.0	2.18766994021	3.13663014523	0.691801972922	1036.96956031	531.690784164	1853.67496496	285.014620489	0.725375587978	0.0101593219605
834.077693303	603.913139493	1813.9908328	376.0	2.84985838502	2.51649220974	0.555026954068	948.260162296	620.602813394	1865.68700265	296.824026958	0.676438629675	0.00947393038761
834.077693303	603.913139493	1813.9908328	376.0	-0.0581211186396	0.0232868314276	0.00513604574936	765.719659031	641.935003406	1812.93652103	405.281858594	-1.35543367609	-0.0189836649312
834.077693303	603.913139493	1813.9908328	376.0	12.7324170722	2.92184038491	0.644428845371	1019.39639629	559.18731132	2044.95571128	466.372003666	1.81794026016	0.0254613481816
834.077693303	603.913139493	1813.9908328	376.0	-15.6728829187	-0.164546614248	-0.0362917102443	736.513622823	494.367509715	1529.68617342	298.805040877	-4.90501567247	-0.0686976984939
834.077693303	603.913139493	1813.9908328	376.0	10.8518768563	1.89292597944	0.417495804904	881.186784839	746.426340555	2010.84288416	383.229758761	1.81361623837	0.0254007876522
834.077693303	603.913139493	1813.9908328	376.0	2.82858943545	0.734937925436	0.162094822549	939.987243085	471.647018644	1865.30118585	453.666924123	-1.81912825554	-0.0254779867723
834.077693303	603.913139493	1813.9908328	376.0	-8.3281904037	-0.312853584566	-0.06900167282	691.928299736	642.991656826	1662.91822233	327.998265773	-2.67235900488	-0.0374279972672
834.077693303	603.913139493	1813.9908328	376.0	-0.389173420211	-0.149013361724	-0.0328657612977	717.467171068	745.004934188	1806.93126263	344.459157373	-0.751235178972	-0.0105215011061
834.077693303	603.913139493	1813.9908328	376.0	-8.92343508147	-0.33073036083	-0.0729444995213	690.688474479	578.439358172	1652.12053845	382.992705796	-3.35629397536	-0.0470069184223
834.077693303	603.913139493	1813.9908328	376.0	-5.7264017089	-0.356905594042	-0.0787175990387	675.190720927	728.23468054	1710.11443075	306.68902928	-1.73277419485	-0.0242685461464
834.077693303	603.913139493	1813.9908328	376.0	-15.6874367544	-0.123095553143	-0.0271494382759	747.338156764	484.125149488	1529.42216817	297.958861918	-4.97240625923	-0.0696415442469
834.077693303	603.913139493	1813.9908328	376.0	4.31095044746	2.7730346644	0.611608880547	986.450295343	580.739631056	1892.19107872	325.001152321	0.906072558264	0.0126900918524
834.077693303	603.913139493	1813.9908328	376.0	-14.6659507171	-0.380143181421	-0.0838427837275	681.949950679	511.710932956	1547.95183125	354.290947611	-4.74723177575	-0.0664878399965
834.077693303	603.913139493	1813.9908328	376.0	0.903607406824	0.476014178871	0.104987688326	839.131393117	669.744691001	1830.38218832	321.506104202	-0.447846162289	-0.00627235521413
834.077693303	603.913139493	1813.9908328	376.0	15.1199323041	2.42487481505	0.534820206231	928.157218591	752.318215327	2088.26501872	407.789584799	2.53858061972	0.0355543504163
834.077693303	603.913139493	1813.9908328	376.0	2.04048016234	-0.36324439993	-0.0801156594465	670.895013304	740.042355513	1851.00495589	440.067587068	-0.775791599904	-0.0108654285701
834.077693303	603.913139493	1813.9908328	376.0	4.35352188971	1.14042637006	0.251527651095	986.797949128	480.71593914	1892.96332078	425.449432511	-0.84628481876	-0.0118527285541
834.077693303	603.913139493	1813.9908328	376.0	-11.3284531547	-0.0302604114467	-0.00667410927364	764.619988198	555.451030408	1608.49373107	288.422712465	-3.61748693979	-0.0506650831904
834.077693303	603.913139493	1813.9908328	376.0	2.98401280682	0.0564723523685	0.0124553048894	761.878919603	715.392980237	1868.12055156	390.848651721	-0.3664856167	-0.00513285177451
834.077693303	603.913139493	1813.9908328	376.0	-4.07224682557	-0.232870604144	-0.0513609625373	704.351201573	706.299003854	1740.12064869	329.470443264	-1.55176456927	-0.0217333973288
834.077693303	603.913139493	1813.9908328	376.0	2.71166970447	0.0291613427759	0.00643170330302	753.766164402	735.044747343	1863.18027265	374.369360906	-0.281816923056	-0.00394701572908
834.077693303	603.913139493	1813.9908328	376.0	2.56637321597	0.300449871148	0.0662659618764	819.4370001	645.837745685	1860.54460767	395.269861883	-0.668231093701	-0.00935897890338
834.077693303	603.913139493	1813.9908328	376.0	-12.975942424	-0.382521657311	-0.0843673703819	679.877503815	546.302953803	1578.60842676	352.427969136	-4.20669942538	-0.0589173588989
834.077693303	603.913139493	1813.9908328	376.0	-5.51050515228	0.258309203422	0.0569715931676	829.212850462	551.687939865	1714.03077449	333.129984165	-2.52574625448	-0.0353745974016
834.077693303	603.913139493	1813.9908328	376.0	11.7012788286	1.65920175754	0.365946572019	896.733654632	692.849594073	2026.25095807	436.667709361	1.59121667463	0.0222859478239
834.077693303	603.913139493	1813.9908328	376.0	-9.70360398284	-0.0996150103647	-0.0219706683645	749.774867563	527.02439518	1637.9683461	361.169083353	-3.72162387667	-0.0521235837069
834.077693303	603.913139493	1813.9908328	376.0	-5.89327035198	0.447521069297	0.0987033677321	874.190204081	516.223812303	1707.08744886	316.673432475	-2.67610064384	-0.0374804011743
834.077693303	603.913139493	1813.9908328	376.0	-11.3323628005	0.0277265981907	0.00611526206234	779.073439296	546.284350302	1608.42281046	283.065020857	-3.65105410897	-0.0511352116102
834.077693303	603.913139493	1813.9908328	376.0	12.5302071089	2.9660406392	0.654177467843	1013.26290472	620.711948542	2041.28764108	407.31278782	2.1977522444	0.0307808437591
834.077693303	603.913139493	1813.9908328	376.0	-1.5311642781	-0.292136589104	-0.0644324192995	691.36940212	696.155949749	1786.21565316	398.690301287	-1.40229440632	-0.0196399776795
834.077693303	603.913139493	1813.9908328	376.0	9.11822075317	3.03226487126	0.668783606366	1017.57437621	628.851746619	1979.39452137	332.968398543	1.89721907264	0.0265716956953
834.077693303	603.913139493	1813.9908328	376.0	7.95978549694	0.0286176740348	0.00631179400856	751.356774911	746.129384627	1958.38061202	460.894452482	0.278669273957	0.0039029310078
834.077693303	603.913139493	1813.9908328	376.0	3.51572282195	0.750836841706	0.165601420756	834.164000336	745.548704967	1877.76572249	298.05301719	0.466106287898	0.00652809927028
834.077693303	603.913139493	1813.9908328	376.0	2.62104119963	2.49313003351	0.549874290586	951.473412533	607.218963712	1861.53627988	302.843903636	0.579866395803	0.00812137809248
834.077693303	603.913139493	1813.9908328	376.0	7.36306045288	0.533604835991	0.117689641815	826.730776695	746.962781824	1947.55607442	373.862515905	0.801541926224	0.0112260773981
834.077693303	603.913139493	1813.9908328	376.0	4.20831039481	1.22324197037	0.269793112123	928.020521132	590.596570307	1890.32919757	371.712106134	0.0893784398521	0.00125179887748
834.077693303	603.913139493	1813.9908328	376.0	5.08207694036	-0.118592762716	-0.0261563217284	723.238402023	740.584113448	1906.17924261	442.356727138	-0.197158173871	-0.00276131896178
834.077693303	603.913139493	1813.9908328	376.0	17.2465340906	3.08147243741	0.679636620514	1036.71587686	751.127852155	2126.84138017	338.997651156	3.0245651276	0.0423608561288
834.077693303	603.913139493	1813.9908328	376.0	-18.4785196807	-0.557324728978	-0.122921201804	637.737429352	501.63266736	1478.79217975	339.42208304	-5.48589441296	-0.0768332550834
834.077693303	603.913139493	1813.9908328	376.0	-8.59909208302	-0.567580528215	-0.125183177815	629.78351988	634.706344645	1658.00409071	393.514226181	-3.03584523804	-0.0425188408689
834.077693303	603.913139493	1813.9908328	376.0	-7.41126859713	-0.532675006583	-0.117484562546	637.106908038	673.215596076	1679.55109985	369.228595736	-2.50831239998	-0.03513042577
834.077693303	603.913139493	1813.9908328	376.0	12.8857871113	1.8743060082	0.413389062242	899.670389284	703.807057431	2047.73782973	444.260383012	1.83578008154	0.0257112056238
834.077693303	603.913139493	1813.9908328	376.0	0.13642355994	0.364938010872	0.0804891951638	824.290802126	666.945755182	1816.46554367	325.228986359	-0.681952226749	-0.00955115163513
834.077693303	603.913139493	1813.9908328	376.0	-4.72399178273	-0.558572959621	-0.123196506313	626.608065324	754.845665959	1728.29805491	346.844323633	-1.57825428581	-0.0221044017621
834.077693303	603.913139493	1813.9908328	376.0	-15.8804782821	-0.308105090381	-0.0679543648834	700.25996322	508.69739034	1525.92041255	316.963058994	-4.89313719341	-0.068531333241
834.077693303	603.913139493	1813.9908328	376.0	9.88354231848	1.54683265881	0.341162915485	937.570877153	599.287649798	1993.27738441	456.418857457	0.868981505235	0.012170609317
834.077693303	603.913139493	1813.9908328	376.0	6.17431186233	0.00409824549335	0.000903891815912	748.626559009	733.65702791	1925.99228397	443.708697048	0.000764022254998	1.07005918067e-05
834.077693303	603.913139493	1813.9908328	376.0	-5.32519653749	-0.525253151334	-0.115847629319	639.797854685	623.497725777	1717.39225578	454.096675315	-2.77755090227	-0.0389012731411
834.077693303	603.913139493	1813.9908328	376.0	10.6075651254	2.85400268401	0.629466846937	983.003029005	729.906114426	2006.41109175	293.501948322	2.11959558484	0.0296862126728
834.077693303	603.913139493	1813.9908328	376.0	0.0752254945141	-0.294382966876	-0.0649278709475	690.885661376	687.565250501	1815.35541637	436.904504493	-1.33300918266	-0.0186695963958
834.077693303	603.913139493	1813.9908328	376.0	13.8670050687	3.07749432153	0.678759223982	1029.68775782	678.530377584	2065.53703352	357.318898121	2.59509230684	0.036345830628
834.077693303	603.913139493	1813.9908328	376.0	-13.2929368352	-0.201615047949	-0.044467368317	725.412056581	525.758495522	1572.8581772	321.687625093	-4.29534760409	-0.0601589300293
834.077693303	603.913139493	1813.9908328	376.0	16.2603672761	2.83518653017	0.625316835063	990.29699076	704.634515061	2108.95240456	414.020898743	2.76442611061	0.0387174525295
834.077693303	603.913139493	1813.9908328	376.0	-13.3048406393	-0.306695588234	-0.0676434910089	699.714283111	520.859645735	1572.64224328	352.068314434	-4.42392384877	-0.0619597177699
834.077693303	603.913139493	1813.9908328	376.0	4.49958012844	-0.0872782980172	-0.0192497348957	728.28481446	754.081203205	1895.61280384	413.246786175	-0.10389319384	-0.00145508674847
834.077693303	603.913139493	1813.9908328	376.0	11.8410904608	2.44856374215	0.540044936514	928.531403087	735.880475311	2028.78712826	364.375249859	2.15670257257	0.0302059183833
834.077693303	603.913139493	1813.9908328	376.0	-7.65849472777	0.22069328699	0.0486751846031	823.442177055	539.42910043	1675.0664405	312.195163019	-2.9740619167	-0.0416535282451
834.077693303	603.913139493	1813.9908328	376.0	-4.01768162974	-0.440018094582	-0.0970485431368	658.705290142	674.595973656	1741.11045634	407.809192543	-2.02375484093	-0.0283439053351
834.077693303	603.913139493	1813.9908328	376.0	-6.91960292526	-0.364080716468	-0.0803001139099	679.759417175	639.336303887	1688.46987007	369.374149003	-2.57581575714	-0.0360758509404
834.077693303	603.913139493	1813.9908328	376.0	-6.65936269817	0.394448244923	0.0869978484611	861.828823828	524.519290179	1693.19060393	306.842489921	-2.76616412351	-0.0387417944469
834.077693303	603.913139493	1813.9908328	376.0	5.06790348904	0.975069432735	0.215057219395	953.427008097	522.977766468	1905.9221375	429.517362936	-0.607198504883	-0.00850418074066
834.077693303	603.913139493	1813.9908328	376.0	0.703887388508	0.350815827019	0.0773744655974	854.461015146	508.277056449	1826.7592855	464.021213902	-2.2703888359	-0.0317981629678
834.077693303	603.913139493	1813.9908328	376.0	-5.68102705276	-0.202924650429	-0.0447562087404	719.990179787	600.030885163	1710.93752285	390.9164579	-2.63784590021	-0.0369446204511
834.077693303	603.913139493	1813.9908328	376.0	-11.8687830444	-0.263193280539	-0.0580488047064	707.679836053	575.025179618	1598.69219641	315.987180734	-3.7024176671	-0.0518545891751
834.077693303	603.913139493	1813.9908328	376.0	-3.06528049048	0.380777780676	0.0839827482744	841.641773388	603.522559658	1758.3869257	313.222592653	-1.56919355204	-0.0219775007288
834.077693303	603.913139493	1813.9908328	376.0	-8.0010494383	-0.565369467981	-0.124695515655	631.517434191	569.553777165	1668.85252946	467.781318102	-3.66206264473	-0.0512893927833
834.077693303	603.913139493	1813.9908328	376.0	2.53108156075	0.626450051109	0.138167192569	884.810532577	594.106684251	1859.90442028	380.987203451	-0.673898447414	-0.00943835360524
834.077693303	603.913139493	1813.9908328	376.0	-10.580578269	-0.204266167787	-0.0450520881754	721.227013908	583.833866884	1622.06011294	316.999232147	-3.39624074863	-0.0475663970396
834.077693303	603.913139493	1813.9908328	376.0	2.62874158339	0.22623808262	0.0498981214425	786.586118313	741.438405301	1861.67596414	333.651440522	-0.0484540309317	-0.000678627884197
834.077693303	603.913139493	1813.9908328	376.0	16.3987312153	2.63233981994	0.580577816483	964.901493392	677.555095166	2111.46231374	469.005725178	2.50189024273	0.0350404795901
834.077693303	603.913139493	1813.9908328	376.0	-17.421639141	-0.55717044584	-0.122887173763	637.143601356	528.696618776	1497.96389585	332.123675722	-5.10740109052	-0.0715322281585
834.077693303	603.913139493	1813.9908328	376.0	-8.88150227369	-0.363634213588	-0.0802016351099	680.878256939	622.41066038	1652.88119574	349.592278418	-2.96643154908	-0.0415466603513
834.077693303	603.913139493	1813.9908328	376.0	6.9582372391	2.40986298917	0.531509260954	928.868924682	680.481775387	1940.21261844	330.861918368	1.38419683133	0.0193865102427
834.077693303	603.913139493	1813.9908328	376.0	12.1703355036	0.784187348178	0.172957068412	853.810237383	733.919208833	2034.75960315	447.030156936	1.39234492202	0.01950062916
834.077693303	603.913139493	1813.9908328	376.0	17.9782448968	2.56185274516	0.565031483272	950.874184174	730.379324856	2140.11454712	458.861038091	2.81069400848	0.0393654623036
834.077693303	603.913139493	1813.9908328	376.0	-7.12720818953	-0.110635861666	-0.0244013810467	740.831768952	616.157392622	1684.7039296	327.71476803	-2.55325440429	-0.0357598656063
834.077693303	603.913139493	1813.9908328	376.0	12.1060981474	2.73704590757	0.603671351471	966.118575609	748.505734239	2033.5943434	318.970033551	2.31409194813	0.0324102513744
834.077693303	603.913139493	1813.9908328	376.0	-3.46949906884	0.0564164080181	0.0124429660384	776.788764242	616.280037357	1751.05443774	357.985636144	-1.91395204294	-0.0268060510216
834.077693303	603.913139493	1813.9908328	376.0	-0.575145380968	2.61514239901	0.576784825543	1006.99900267	489.453041697	1803.55774831	307.105703944	-0.36267517642	-0.00507948426358
834.077693303	603.913139493	1813.9908328	376.0	1.27452771531	2.39451203613	0.528123519217	956.358165739	577.998216585	1837.11064871	302.754266389	0.204064640402	0.0028580481849
834.077693303	603.913139493	1813.9908328	376.0	5.12075902263	2.48709537731	0.548543312154	970.833741888	573.18300954	1906.88093204	362.864180608	0.742025182775	0.0103925095627
834.077693303	603.913139493	1813.9908328	376.0	0.237858241924	2.69064203412	0.593436708011	1014.27092275	485.012626533	1818.3055595	319.022010213	-0.214302777425	-0.00300143945973
834.077693303	603.913139493	1813.9908328	376.0	3.42690588342	0.577509457924	0.127373060857	862.390376359	643.681694793	1876.15459137	370.082520217	-0.226345940904	-0.00317011121714
834.077693303	603.913139493	1813.9908328	376.0	8.51080637785	3.00145743701	0.661988848039	1035.00499989	519.553081891	1968.37608029	413.817998506	1.28133691462	0.0179458951627
834.077693303	603.913139493	1813.9908328	376.0	3.53039919994	0.464731005365	0.10249911896	850.524043424	631.695310583	1878.03195064	395.812596637	-0.466738219805	-0.00653694985721
834.077693303	603.913139493	1813.9908328	376.0	4.34360177203	2.24927971206	0.496091687705	965.603008841	561.96527396	1892.78337075	365.215087952	0.441392821423	0.00618197228884
834.077693303	603.913139493	1813.9908328	376.0	-7.74435708347	-0.338608843289	-0.0746821445278	687.625275204	601.286812463	1673.50890524	384.596817576	-3.00577810906	-0.0420977326199
834.077693303	603.913139493	1813.9908328	376.0	-15.89506518	-0.370993462701	-0.0818247601899	684.609787666	506.932039891	1525.65580756	334.113980007	-4.95005880433	-0.0693285546825
834.077693303	603.913139493	1813.9908328	376.0	-5.93865692801	0.0167643920884	0.00369748391893	767.359398774	625.402698654	1706.26414053	313.502043102	-2.18610814291	-0.0306177611051
834.077693303	603.913139493	1813.9908328	376.0	-0.646549062512	-0.500020490891	-0.110282419694	642.041167731	691.708966545	1802.26249207	468.512357796	-1.63490636655	-0.022897848271
834.077693303	603.913139493	1813.9908328	376.0	-1.90449592231	0.89783760831	0.198023292525	964.876211423	469.650752281	1779.44345135	344.916487651	-1.96656098052	-0.0275428708756
834.077693303	603.913139493	1813.9908328	376.0	-5.77680360258	-0.178108974008	-0.0392829673595	723.932852985	630.270653114	1709.20014502	354.996638918	-2.32733291291	-0.0325956990604
834.077693303	603.913139493	1813.9908328	376.0	-3.49949818875	-0.368896762716	-0.0813623208461	671.639529837	734.503011119	1750.51025646	344.367715502	-1.40137594406	-0.0196271140625
834.077693303	603.913139493	1813.9908328	376.0	-3.8459604895	-0.122052178237	-0.0269193158882	738.195796554	607.683567078	1744.22546208	398.346098451	-2.26812917462	-0.0317665150508
834.077693303	603.913139493	1813.9908328	376.0	-0.357945989962	0.399005091972	0.0880028875104	864.575731085	512.628651047	1807.49772535	430.29334322	-2.21337082545	-0.0309995913928
834.077693303	603.913139493	1813.9908328	376.0	7.90064045943	0.635153776486	0.140086849688	868.823375463	651.97582649	1957.30772646	436.508524509	0.333347172629	0.00466872790797
834.077693303	603.913139493	1813.9908328	376.0	1.1089690186	0.0316874726637	0.00698885590289	753.46283781	739.185372418	1834.10742913	341.459218904	-0.432827136936	-0.006062004719
834.077693303	603.913139493	1813.9908328	376.0	-13.0423452392	-0.514039708915	-0.113374439549	646.640862486	562.786030242	1577.40388578	367.976993047	-4.18139721594	-0.0585629862176
834.077693303	603.913139493	1813.9908328	376.0	-14.557713517	-0.340954548614	-0.0751995034437	690.801906663	535.960704363	1549.91524413	323.152633106	-4.48420975984	-0.0628040582611
834.077693303	603.913139493	1813.9908328	376.0	9.96180728308	2.54343810384	0.560970027313	971.848746088	595.489949199	1994.69710369	427.358408404	1.41524445004	0.0198213508409
834.077693303	603.913139493	1813.9908328	376.0	-0.25802552605	0.721664974927	0.159167396323	901.910366552	572.842193582	1809.31027341	334.557713273	-1.03791532773	-0.01453662924
834.077693303	603.913139493	1813.9908328	376.0	-5.30420792637	0.181717645103	0.0400788807021	819.314804475	502.230482801	1717.77298726	396.227699983	-3.151175918	-0.0441341164985
834.077693303	603.913139493	1813.9908328	376.0	-9.0205214011	-0.326149455873	-0.0719341543611	693.81522042	526.60328584	1650.35940151	429.94089525	-3.90949903019	-0.054754888378
834.077693303	603.913139493	1813.9908328	376.0	-10.4818160294	0.346443288094	0.0764100767742	863.542793477	460.731025646	1623.85165091	299.577831788	-4.01330455529	-0.056208747273
834.077693303	603.913139493	1813.9908328	376.0	0.379390976663	0.13985582928	0.0308460143979	797.291749297	588.90474966	1820.87295033	434.676451376	-1.69859272697	-0.0237898141032
834.077693303	603.913139493	1813.9908328	376.0	6.71952788161	0.739492081845	0.163099268162	894.13207827	611.251904779	1935.88245258	430.498469527	0.0256622891593	0.000359415814556
834.077693303	603.913139493	1813.9908328	376.0	1.80070450956	1.27549363424	0.281317519682	972.92215816	508.814928811	1846.65544752	364.918360554	-0.706478823893	-0.00989466139906
834.077693303	603.913139493	1813.9908328	376.0	0.0824977071669	0.827588502754	0.182529444807	956.766200779	468.427621266	1815.48733364	390.293511596	-1.90468161866	-0.0266762131465
834.077693303	603.913139493	1813.9908328	376.0	16.9084109326	2.72251445075	0.600466354378	975.841120349	684.892749214	2120.70785709	459.973987523	2.65786373206	0.0372249822417
834.077693303	603.913139493	1813.9908328	376.0	6.85626514573	0.986038590574	0.217476530784	886.470837444	665.540477479	1938.36285401	386.351539089	0.664329562912	0.00930433561501
834.077693303	603.913139493	1813.9908328	376.0	6.85410239178	0.291329418725	0.0642543931903	813.261204318	667.359689878	1938.32362185	457.702727658	-0.11092065018	-0.00155351050672
834.077693303	603.913139493	1813.9908328	376.0	-18.3190379995	-0.320067757454	-0.0705928004972	698.76621968	479.998022033	1481.68516283	302.920921115	-5.51487738188	-0.0772391790179
834.077693303	603.913139493	1813.9908328	376.0	-10.9666515002	-0.0863687324008	-0.019049124923	756.911222278	462.092237752	1615.05677992	396.053319887	-4.53592011288	-0.0635282928975
834.077693303	603.913139493	1813.9908328	376.0	1.90483802278	-0.034028080522	-0.00750509054301	753.783880891	630.809474256	1848.54441991	463.951064762	-1.38716055826	-0.0194280190232
834.077693303	603.913139493	1813.9908328	376.0	0.438051717343	0.720664896115	0.15894682314	894.005642361	593.367502833	1821.93705079	334.563905597	-0.786048568042	-0.011009083586
834.077693303	603.913139493	1813.9908328	376.0	0.255039177289	0.0387473805422	0.00854595953732	775.640702706	583.281706405	1818.61722009	459.69481098	-1.93522953191	-0.0271040550688
834.077693303	603.913139493	1813.9908328	376.0	14.1017471222	2.52447009924	0.556786523873	947.523324213	694.46686044	2069.79523286	427.805048203	2.29514524857	0.0321448914365
834.077693303	603.913139493	1813.9908328	376.0	-6.98132468504	-0.241196465347	-0.0531972795207	712.95297202	560.138352606	1687.350243	414.258918375	-3.23843852486	-0.0453562818608
834.077693303	603.913139493	1813.9908328	376.0	18.7646457628	2.54364320417	0.561015263381	947.792531757	745.756396386	2154.37978674	460.830858596	2.92156719759	0.0409183080895
834.077693303	603.913139493	1813.9908328	376.0	1.13537181987	0.526328008674	0.11608469534	879.235787382	559.557406648	1834.58637353	395.793179496	-1.31366243326	-0.0183986335191
834.077693303	603.913139493	1813.9908328	376.0	-7.97431419604	-0.0803741665439	-0.0177269886511	755.306297664	507.253100023	1669.3375043	406.778106615	-3.71989530647	-0.0520993740402
834.077693303	603.913139493	1813.9908328	376.0	13.368793611	2.36927883526	0.522558190397	919.960377388	749.108965457	2056.49952336	387.430180511	2.31940511401	0.0324846654623
834.077693303	603.913139493	1813.9908328	376.0	2.00089154271	0.0549437838425	0.0121181702343	759.898104118	726.649396159	1850.28682195	363.739321678	-0.388061910788	-0.00543504076734
834.077693303	603.913139493	1813.9908328	376.0	-3.81660581313	-0.290786713443	-0.0641346963923	696.098695562	643.81185998	1744.75795322	404.84739768	-2.11589090678	-0.0296343264255
834.077693303	603.913139493	1813.9908328	376.0	12.5916975148	2.98424568106	0.658192695425	1009.80278417	721.551446766	2042.40307141	311.048840475	2.42173002892	0.0339177875199
834.077693303	603.913139493	1813.9908328	376.0	2.14357610357	-0.341105798317	-0.0752328624432	677.846768175	709.723955518	1852.87510681	465.304383116	-1.01195225514	-0.0141730007723
834.077693303	603.913139493	1813.9908328	376.0	-1.36179438051	-0.0261354477427	-0.00576432460138	751.461462322	674.972060899	1789.28800757	362.85448435	-1.25203847852	-0.0175355529204
834.077693303	603.913139493	1813.9908328	376.0	16.5998908858	3.07418882368	0.678030177256	1032.87168952	709.170136489	2115.11133172	373.069505711	2.9425879155	0.0412127159033
834.077693303	603.913139493	1813.9908328	376.0	8.57624298759	2.22605923021	0.490970275742	901.893502217	733.199900087	1969.56309439	334.469692084	1.64935526705	0.0231002138243
834.077693303	603.913139493	1813.9908328	376.0	4.54014326096	0.45703925604	0.10080265903	857.319767045	599.328239848	1896.34861535	439.700608452	-0.707496427816	-0.00990891355484
834.077693303	603.913139493	1813.9908328	376.0	-9.00272668021	-0.472967389204	-0.104315701192	656.254402945	558.444157678	1650.68219612	435.983635492	-3.74462274821	-0.0524456967536
834.077693303	603.913139493	1813.9908328	376.0	-8.12333282745	-0.258712850683	-0.0570606199123	706.014173192	618.914736388	1666.63431999	341.705410408	-2.80253831014	-0.0392512368367
834.077693303	603.913139493	1813.9908328	376.0	-9.67413413434	-0.351109704671	-0.0774392820183	682.613619339	650.450916845	1638.50292645	305.438390263	-2.83561234449	-0.0397144586063
834.077693303	603.913139493	1813.9908328	376.0	6.7454356832	2.69906476317	0.595294389759	968.608146006	632.946384751	1936.35241772	334.797886964	1.37633345272	0.0192763788897
834.077693303	603.913139493	1813.9908328	376.0	-0.667830047858	0.443319604541	0.097776710309	878.006743602	490.356658072	1801.87645695	433.513055275	-2.43423232241	-0.0340928896697
834.077693303	603.913139493	1813.9908328	376.0	-0.905486853118	-0.184463916606	-0.040684586812	718.98956966	653.576244652	1797.56538429	424.999569976	-1.60530481264	-0.0224832606812
834.077693303	603.913139493	1813.9908328	376.0	-1.15745609352	-0.480132101781	-0.10589592011	645.026421324	737.574080722	1792.99468537	410.394183319	-1.23238024582	-0.0172602275325
834.077693303	603.913139493	1813.9908328	376.0	-0.298638514891	0.405179394948	0.0893646658465	834.895880802	648.979406939	1808.57355751	324.698269771	-0.821297328706	-0.0115027637074
834.077693303	603.913139493	1813.9908328	376.0	-4.60412107684	-0.193959511497	-0.0427788953457	722.009430667	598.774787631	1730.47249853	409.688280233	-2.52957868133	-0.0354282728477
834.077693303	603.913139493	1813.9908328	376.0	-13.1341937595	-0.392389611544	-0.0865438049281	679.789031164	471.528581352	1575.73776204	424.420149522	-4.98617284718	-0.0698343536019
834.077693303	603.913139493	1813.9908328	376.0	-0.87244913699	-0.534509518885	-0.117889174875	632.18654391	731.492900871	1798.16468543	434.485240649	-1.32385838797	-0.0185414340051
834.077693303	603.913139493	1813.9908328	376.0	-19.8824345406	-0.547375469783	-0.120726834976	639.890395262	530.80244373	1453.32529289	282.632453899	-5.48447309497	-0.0768133486691
834.077693303	603.913139493	1813.9908328	376.0	-22.0011592397	-0.579651894893	-0.127845587758	632.749132959	478.336873831	1414.89182108	303.805814289	-6.22102882059	-0.0871292551904
834.077693303	603.913139493	1813.9908328	376.0	13.9026432034	2.74877836321	0.606259012619	972.430192617	727.942657092	2066.18350602	365.810656313	2.52361232061	0.0353447103727
834.077693303	603.913139493	1813.9908328	376.0	-0.230401013768	1.18220617314	0.260742429011	979.478488267	487.01158667	1809.81137953	343.32130459	-1.20304950255	-0.0168494328088
834.077693303	603.913139493	1813.9908328	376.0	-6.71269548123	-0.54163578516	-0.119460914239	633.434061989	705.404615833	1692.22315213	353.384474311	-2.16791332722	-0.0303629317538
834.077693303	603.913139493	1813.9908328	376.0	3.0373886337	0.767630481769	0.169305355485	891.587112024	616.363065665	1869.08878417	361.138606479	-0.255423738718	-0.00357736328737
834.077693303	603.913139493	1813.9908328	376.0	15.8229598947	3.05652804148	0.674134989299	1028.29848405	692.657682814	2101.01787476	380.061707894	2.82683632398	0.0395915451538
834.077693303	603.913139493	1813.9908328	376.0	-11.91930843	-0.567911903271	-0.125256264506	629.296599028	679.421399659	1597.77567054	289.057671856	-3.1164149174	-0.0436472677507
834.077693303	603.913139493	1813.9908328	376.0	-1.32787204864	0.520779027932	0.11486083545	867.127491486	595.388400277	1789.90335556	327.387463799	-1.23818450744	-0.0173415197121
834.077693303	603.913139493	1813.9908328	376.0	-9.75301761117	-0.502973093248	-0.11093363327	649.240321676	543.290879473	1637.07198741	444.540786259	-4.01963144783	-0.0562973592133
834.077693303	603.913139493	1813.9908328	376.0	8.09242819752	2.88645892457	0.636625259059	996.620044442	616.646625821	1960.78673845	347.520068186	1.62637973271	0.022778427629
834.077693303	603.913139493	1813.9908328	376.0	-7.92214696448	0.00573316330691	0.00126448242323	774.722275352	532.914561011	1670.2838131	362.646976737	-3.33270766149	-0.046676577892
834.077693303	603.913139493	1813.9908328	376.0	4.72861040486	0.653115064845	0.144048316022	833.703090442	741.760293641	1899.76739206	324.304007975	0.55947706781	0.00783581327464
834.077693303	603.913139493	1813.9908328	376.0	0.798916705979	0.243897660705	0.0537930438255	805.992592648	661.35141568	1828.4831086	361.139100275	-0.791474907714	-0.0110850827411
834.077693303	603.913139493	1813.9908328	376.0	-9.51842930585	-0.425860442558	-0.0939259908598	664.621983005	656.453055565	1641.32739776	320.252359191	-2.82065025991	-0.0395049056009
834.077693303	603.913139493	1813.9908328	376.0	-5.01688817557	0.257223313397	0.0567320938238	833.998501519	520.41024034	1722.9849412	368.576199339	-2.80308483374	-0.0392588912288
834.077693303	603.913139493	1813.9908328	376.0	-2.20889930789	-0.153332852909	-0.0338184501343	724.021182065	679.453130053	1773.92160185	370.447289727	-1.45678000549	-0.0204030813094
834.077693303	603.913139493	1813.9908328	376.0	13.113279342	2.77658259523	0.612391397273	976.272465937	716.064304881	2051.86451794	359.527747122	2.42459922505	0.0339579723397
834.077693303	603.913139493	1813.9908328	376.0	-0.804799461092	-0.111630834167	-0.0246208280034	735.503850734	651.878788328	1799.39184435	412.009205288	-1.51462791812	-0.0212132761642
834.077693303	603.913139493	1813.9908328	376.0	-0.553722756567	0.257700423234	0.0568373231658	818.035396497	611.934190903	1803.94635275	373.976765353	-1.36349388889	-0.0190965530657
834.077693303	603.913139493	1813.9908328	376.0	7.87979447981	2.37138054232	0.523021734081	914.309442511	728.392409105	1956.9295823	314.227730687	1.60560590851	0.0224874777102
834.077693303	603.913139493	1813.9908328	376.0	-16.7477168911	-0.489072834348	-0.10786785054	654.378760624	527.196604818	1510.18878369	328.613418248	-4.97621294143	-0.0696948591236
834.077693303	603.913139493	1813.9908328	376.0	-8.47711576937	0.187531780689	0.0413612220312	824.450493384	464.612900368	1660.21672985	371.153336102	-3.91522925933	-0.0548351436882
834.077693303	603.913139493	1813.9908328	376.0	6.84568446096	3.14637211625	0.693950621139	1034.38357215	609.402480796	1938.17092136	294.384868414	1.61092161314	0.0225619273549
834.077693303	603.913139493	1813.9908328	376.0	-6.22250845852	0.162366515556	0.035810876832	817.431518579	469.258751176	1701.11509979	414.424830033	-3.66060096925	-0.0512689211379
834.077693303	603.913139493	1813.9908328	376.0	4.0850197847	-0.0430696848882	-0.00949926883286	740.715752589	725.523207919	1888.09271721	421.853756701	-0.308032033456	-0.00431417413803
834.077693303	603.913139493	1813.9908328	376.0	0.000956559712661	0.29661731096	0.0654206684958	801.91423371	712.507627189	1814.0081847	299.586323802	-0.486546032531	-0.00681437020351
834.077693303	603.913139493	1813.9908328	376.0	-4.31570453335	0.546627639033	0.120561896567	904.734910954	468.619233225	1735.70434819	362.350204012	-2.86237790377	-0.0400893263834
834.077693303	603.913139493	1813.9908328	376.0	3.44954597267	-0.105126971252	-0.023186363311	727.361239383	732.431800677	1876.56528051	416.772240453	-0.389149620184	-0.0054502747925
834.077693303	603.913139493	1813.9908328	376.0	-10.1412032018	-0.554965606659	-0.122400883692	634.572337839	594.356515785	1630.03033638	401.101482757	-3.58544470518	-0.0502163123975
834.077693303	603.913139493	1813.9908328	376.0	17.4338717304	2.41019113799	0.53158163608	930.025479148	746.071187878	2130.23966779	454.14300076	2.71909055991	0.0380825008391
834.077693303	603.913139493	1813.9908328	376.0	-9.41047225549	-0.0409800143543	-0.00903837987522	767.96530768	461.31947818	1643.28572876	414.000942899	-4.33180037015	-0.0606694729713
834.077693303	603.913139493	1813.9908328	376.0	10.7785819365	2.23013146856	0.49186843153	923.625192175	677.635520327	2009.51332103	408.252608528	1.70322008832	0.0238546230857
834.077693303	603.913139493	1813.9908328	376.0	5.44166391111	2.48344048658	0.547737204803	932.802900995	677.189661094	1912.70211729	302.709555205	1.20397203792	0.0168623534723
834.077693303	603.913139493	1813.9908328	376.0	-15.4653973842	-0.559578024054	-0.123418179103	635.65094147	559.372947984	1533.44994199	338.426052536	-4.5695309623	-0.0639990330855
834.077693303	603.913139493	1813.9908328	376.0	-18.6607224378	-0.530616963295	-0.117030649161	645.088910663	477.625800198	1475.48703844	352.772327579	-5.69667621153	-0.0797853811138
834.077693303	603.913139493	1813.9908328	376.0	5.94586681094	0.393829639145	0.0868614113686	824.625405179	693.415206441	1921.84831168	403.807700057	0.178461938008	0.00249946691888
834.077693303	603.913139493	1813.9908328	376.0	-2.63141335402	0.205794829863	0.0453892434635	817.74405453	550.770833968	1766.25723578	397.742347283	-2.29605947583	-0.0321576957399
834.077693303	603.913139493	1813.9908328	376.0	6.92304157055	2.80814212604	0.619352034857	1012.23771618	529.172201307	1939.57417224	398.164254751	0.960823519222	0.0134569120339
834.077693303	603.913139493	1813.9908328	376.0	-20.4444410679	-0.539894557732	-0.11907687643	642.361884897	507.55011594	1443.13054601	293.21854517	-5.74091807356	-0.0804050150359
834.077693303	603.913139493	1813.9908328	376.0	-11.4306266823	0.0672669650646	0.0148361193349	790.264717465	525.938166756	1606.64031265	290.437428428	-3.81251501084	-0.0533965687792
834.077693303	603.913139493	1813.9908328	376.0	8.76844992185	2.91911311273	0.643827329671	999.074558039	634.976032518	1973.04971056	338.999119999	1.79416868607	0.0251284129701
834.077693303	603.913139493	1813.9908328	376.0	-3.62269997263	0.571367920039	0.126018509051	881.388539696	568.033771719	1748.27538739	298.853075978	-1.70770530254	-0.023917441212
834.077693303	603.913139493	1813.9908328	376.0	4.17189068015	0.410252290723	0.0904835224356	850.901747682	589.855716938	1889.66854729	448.911082667	-0.920545244944	-0.0128927905454
834.077693303	603.913139493	1813.9908328	376.0	5.15559695598	1.88533596887	0.415821784046	881.473066118	717.204237215	1907.51288895	308.83558562	1.02207187857	0.0143147321928
834.077693303	603.913139493	1813.9908328	376.0	1.82008193596	1.70287149123	0.375578185097	898.744642439	653.017272241	1847.00695226	295.245037584	0.290857861884	0.00407363952219
834.077693303	603.913139493	1813.9908328	376.0	4.87634522959	0.16611658386	0.036637976149	785.965722817	693.319286509	1902.44728824	423.162278911	-0.225064847474	-0.00315216873213
834.077693303	603.913139493	1813.9908328	376.0	-4.52055182577	-0.0859571931339	-0.0189583575505	752.365879857	521.229632454	1731.98843708	458.392924773	-3.24745170064	-0.0454825168157
834.077693303	603.913139493	1813.9908328	376.0	-0.641161552001	0.0245317543021	0.00541062071066	766.638701852	637.879730142	1802.36022102	397.841789024	-1.44969442675	-0.0203038435119
834.077693303	603.913139493	1813.9908328	376.0	4.77459510331	0.792145814519	0.174712354327	933.979752816	520.323459072	1900.60155027	446.298338385	-0.963884040493	-0.0134997764775
834.077693303	603.913139493	1813.9908328	376.0	-14.3549360686	0.108927388852	0.0240245674574	806.092925779	459.695907963	1553.59360846	287.804774716	-4.84026409018	-0.0677908135879
834.077693303	603.913139493	1813.9908328	376.0	-12.2549676146	-0.327868040721	-0.0723131982181	693.448374553	541.825822333	1591.6868437	356.412646818	-4.10874149548	-0.0575453990964
834.077693303	603.913139493	1813.9908328	376.0	-11.6978817695	-0.574847087062	-0.12678585952	629.126186081	625.696355324	1601.79232987	346.969788461	-3.49560485707	-0.0489580512195
834.077693303	603.913139493	1813.9908328	376.0	12.0328279877	2.74248311319	0.60487055871	979.392353769	643.254240917	2032.26522942	409.618634732	2.04579051249	0.0286525281862
834.077693303	603.913139493	1813.9908328	376.0	-6.7284364951	0.140785400931	0.0310510368175	807.979117024	521.650622315	1691.93761158	362.307872245	-3.14315596102	-0.0440217921712
834.077693303	603.913139493	1813.9908328	376.0	-0.801946681605	-0.330225844949	-0.0728332256173	678.352200612	751.599005481	1799.44359351	369.492387415	-0.928678794253	-0.0130067058019
834.077693303	603.913139493	1813.9908328	376.0	4.63132781999	0.821276492883	0.181137294416	921.927261826	560.250662964	1898.00269489	415.824770098	-0.509015889953	-0.00712907408898
834.077693303	603.913139493	1813.9908328	376.0	-1.94132714642	-0.00704416905048	-0.00155363234461	768.778106886	554.970802494	1778.77533633	455.026426945	-2.51328275892	-0.0352000386404
834.077693303	603.913139493	1813.9908328	376.0	-5.91787524658	-0.0170228867786	-0.00375449642227	765.971860993	574.103532799	1706.64111833	366.565724535	-2.70046156276	-0.0378215905149
834.077693303	603.913139493	1813.9908328	376.0	-11.2160955449	-0.11877069556	-0.0261955658492	745.020899262	532.099368219	1610.53188781	333.411620332	-3.88246507037	-0.0543762614898
834.077693303	603.913139493	1813.9908328	376.0	-4.65290030652	-0.147712281086	-0.032578800416	735.826508132	548.557052084	1729.58764778	445.204087559	-3.02707150855	-0.0423959595035
834.077693303	603.913139493	1813.9908328	376.0	8.98529631253	2.61845079081	0.577514510545	957.505574561	660.146314605	1976.9832842	359.331395039	1.69330836286	0.0237158034014
834.077693303	603.913139493	1813.9908328	376.0	1.74425838127	0.86051276614	0.189791082078	862.382836459	685.141106001	1845.63151993	298.107577472	0.0565931670752	0.000792621387607
834.077693303	603.913139493	1813.9908328	376.0	1.16416493803	2.97859876998	0.656947236432	1028.65112617	497.268700995	1835.10867805	309.188850883	0.259634657791	0.00363633974497
834.077693303	603.913139493	1813.9908328	376.0	2.53085423669	1.99355263237	0.439689596906	923.313949004	622.556747292	1859.90029664	314.029600344	0.382238111883	0.00535347495634
834.077693303	603.913139493	1813.9908328	376.0	-4.86228483971	0.702892941742	0.155027115514	926.140430449	492.780514425	1725.78943154	306.868486664	-2.40323997131	-0.0336588231275
834.077693303	603.913139493	1813.9908328	376.0	-0.797136378531	-0.257761098825	-0.0568507055195	702.090485178	652.829801768	1799.53085196	444.610565018	-1.7033900893	-0.0238570040518
834.077693303	603.913139493	1813.9908328	376.0	5.801797165	2.13475974749	0.470833645233	896.287407746	713.019587601	1919.23490151	309.927906159	1.19068713396	0.0166762903916
834.077693303	603.913139493	1813.9908328	376.0	-3.62021734016	-0.144279982121	-0.0318217869698	736.033145096	556.104040633	1748.32042212	456.18323639	-2.84592267141	-0.0398588609442
834.077693303	603.913139493	1813.9908328	376.0	-4.03367159846	0.324541158182	0.0715794349761	851.282926172	502.210807635	1740.82039977	387.326665968	-2.80468783467	-0.0392813422223
834.077693303	603.913139493	1813.9908328	376.0	-4.45070234698	-0.426962105977	-0.0941689691171	661.943655778	676.175645768	1733.25550023	395.13619868	-2.03766991311	-0.0285387943012
834.077693303	603.913139493	1813.9908328	376.0	4.38857723684	0.977378349426	0.215566464364	967.443514299	493.19708467	1893.59922156	432.958622592	-0.966914515471	-0.0135422201046
834.077693303	603.913139493	1813.9908328	376.0	2.72487192154	1.81979641332	0.401366654902	980.872376934	514.922046613	1863.41975966	367.625336111	-0.226953692357	-0.00317862314225
834.077693303	603.913139493	1813.9908328	376.0	8.3716749787	2.33726218584	0.515496732651	970.769279538	568.956036963	1965.85224946	426.126932959	0.953209710427	0.0133502760564
834.077693303	603.913139493	1813.9908328	376.0	-9.31075629227	-0.572021364915	-0.126162630109	626.943574177	697.901993648	1645.09456719	320.248999365	-2.59478981636	-0.0363415940666
834.077693303	603.913139493	1813.9908328	376.0	-11.4075341823	-0.0837162091198	-0.0184640955271	757.576612473	463.82852527	1607.05920848	385.654070738	-4.56278231663	-0.0639045142385
834.077693303	603.913139493	1813.9908328	376.0	1.00693653366	0.733987734381	0.1618852524	871.401006975	648.996803628	1832.25656921	311.858758606	-0.317206325683	-0.00444266562581
834.077693303	603.913139493	1813.9908328	376.0	-4.82417454091	-0.332321669086	-0.0732954717879	687.778408834	620.993994812	1726.48074887	417.70834522	-2.49618173918	-0.03496052856
834.077693303	603.913139493	1813.9908328	376.0	1.61530458515	0.328689761983	0.072494433609	821.803369771	656.969243299	1843.29230989	364.519696823	-0.629186994805	-0.00881214278438
834.077693303	603.913139493	1813.9908328	376.0	6.77168293525	3.0877429602	0.681019620687	1025.02508562	605.682682572	1936.82854047	306.120772275	1.56460418662	0.0219132239022
834.077693303	603.913139493	1813.9908328	376.0	12.9172960386	1.59025006549	0.350738876377	882.085283237	725.341474581	2048.30939878	440.882640964	1.81741137181	0.0254539407817
834.077693303	603.913139493	1813.9908328	376.0	5.65701287981	2.2186775182	0.489342196339	1009.16848122	485.569397989	1916.60852785	421.870648638	0.0911642452495	0.00127681015756
834.077693303	603.913139493	1813.9908328	376.0	-17.9363608725	-0.41816779926	-0.0922293337583	673.695284693	485.477803661	1488.62689083	329.453802478	-5.45785706286	-0.0764405751101
834.077693303	603.913139493	1813.9908328	376.0	-4.43160609328	-0.448841579421	-0.0989946138996	658.062394031	643.59263017	1733.60190452	431.946880317	-2.37952581164	-0.0333266920398
834.077693303	603.913139493	1813.9908328	376.0	16.5587701648	3.05893237803	0.674665279671	1031.01751788	630.597280093	2114.36540561	452.750607639	2.70035689224	0.0378201245412
834.077693303	603.913139493	1813.9908328	376.0	-12.7954964281	0.0282751944779	0.00623625815569	782.465626976	508.12738333	1581.88170058	291.288690273	-4.21598377975	-0.0590473918733
834.077693303	603.913139493	1813.9908328	376.0	1.81518854356	-0.373133041142	-0.082296656626	670.617394626	708.374206898	1846.91818657	467.92658505	-1.09533930004	-0.0153408865551
834.077693303	603.913139493	1813.9908328	376.0	-11.4874835359	-0.525310129754	-0.11586019624	642.531714789	604.916362671	1605.60893454	358.160857077	-3.60584832328	-0.0505020773569
834.077693303	603.913139493	1813.9908328	376.0	12.4248229919	2.82177292521	0.622358386682	980.322520976	749.364580878	2039.37598286	309.688881006	2.36852875602	0.033172671653
834.077693303	603.913139493	1813.9908328	376.0	12.636014349	2.9108142446	0.641996966167	999.783450817	670.796078112	2043.20697472	372.627445789	2.34426955298	0.0328329069044
834.077693303	603.913139493	1813.9908328	376.0	7.02686129009	0.911024522753	0.200931742998	932.481017282	558.453101465	1941.45745243	450.523333684	-0.195843937676	-0.00274291229238
834.077693303	603.913139493	1813.9908328	376.0	2.00805116596	0.049688444208	0.0109590745937	757.304299349	736.854282231	1850.41669686	356.258115284	-0.324102386238	-0.00453924910697
834.077693303	603.913139493	1813.9908328	376.0	8.48922809177	2.83443300842	0.625150641469	1003.01018925	568.823138424	1967.98465216	396.151324481	1.39136280148	0.0194868739703
834.077693303	603.913139493	1813.9908328	376.0	5.36475145767	0.330476734201	0.0728885606972	826.790749123	635.093535829	1911.30693244	449.422647489	-0.481489258149	-0.0067435470329
834.077693303	603.913139493	1813.9908328	376.0	-2.75316983083	0.0102069482142	0.00225120163524	755.12858766	699.010961169	1764.04858445	309.909035625	-1.2056728187	-0.0168861739314
834.077693303	603.913139493	1813.9908328	376.0	5.57656021746	1.13480079884	0.250286898729	957.957534484	534.180053837	1915.14912393	423.011535606	-0.261312846206	-0.00365984378439
834.077693303	603.913139493	1813.9908328	376.0	1.7761726575	-0.0642882444812	-0.0141791452319	740.841165683	691.758328498	1846.21044198	413.610947797	-0.835429582568	-0.0117006944337
834.077693303	603.913139493	1813.9908328	376.0	-12.7393050173	-0.474774495619	-0.104714268994	658.413345076	478.698088716	1582.90100762	445.789573827	-4.96470185032	-0.0695336393602
834.077693303	603.913139493	1813.9908328	376.0	8.56138637394	3.11091601277	0.68613057185	1035.31693665	580.743758283	1969.29359678	353.232901851	1.74171629313	0.0243937856181
834.077693303	603.913139493	1813.9908328	376.0	8.09859309166	2.40666559656	0.530804057468	991.496436771	531.276739443	1960.89856906	438.12539285	0.735639585824	0.0103030754317
834.077693303	603.913139493	1813.9908328	376.0	-7.64976192687	-0.319648422138	-0.0705003136609	690.387083907	640.312569855	1675.22485271	344.525198949	-2.61169925546	-0.0365784209449
834.077693303	603.913139493	1813.9908328	376.0	-10.0660339072	0.141929783825	0.031303437103	813.697866088	461.069280097	1631.39390049	356.626754308	-4.1954613518	-0.0587599629103
834.077693303	603.913139493	1813.9908328	376.0	2.35528155356	2.51986299746	0.555770400852	960.809197684	587.470092797	1856.71542426	308.436133782	0.477832010985	0.00669232508382
[truncated: 1 more rows]
