# Supplementary material for: Optimization of nutritional strategies using a mechanistic computational model in prediabetes: Application to the J-DOIT1 study data
Source: PLoS One. 2023 Nov 30;18(11):e0287069. doi: 10.1371/journal.pone.0287069 (PMC10688723; doi:10.1371/journal.pone.0287069)
Supplement: S1 File — (ZIP) [file pone.0287069.s011.zip › improved_intervention_T1111017.csv]

baseline_carb	baseline_fat	baseline_kcal	baseline_protein	diet_change_percent	hba1c_change	hba1c_percent_change	random_carb_kcal	random_fat_kcal	random_total_kcal	random_protein_kcal	weight_change	weight_percent_change
1419.78508784	444.748775814	2240.53386365	376.0	-9.58876993972	-0.314027762054	-0.0565408286017	1084.74229382	490.348671129	2025.69422604	450.603261094	-2.29610466014	-0.0317141527644
1419.78508784	444.748775814	2240.53386365	376.0	4.19422560626	0.0589483859313	0.0106136812984	1456.04456446	488.940430098	2334.50690868	389.521914117	1.0328911083	0.014266451772
1419.78508784	444.748775814	2240.53386365	376.0	-0.641150014587	0.12443034993	0.0224037360335	1516.71857439	367.895065184	2226.16868046	341.555040884	-0.440189835929	-0.00607997010951
1419.78508784	444.748775814	2240.53386365	376.0	0.388567253702	0.131220868047	0.0236263716326	1530.65674225	389.791504242	2249.23984455	328.79159806	0.079203793683	0.00109397505087
1419.78508784	444.748775814	2240.53386365	376.0	-16.8565168066	-0.317404590321	-0.0571488279296	1069.24187166	347.452135752	1862.85789637	446.163888951	-4.82269241309	-0.0666117736615
1419.78508784	444.748775814	2240.53386365	376.0	-14.4081786229	-0.316753073984	-0.0570315221434	1074.32732584	380.824636436	1917.71374247	462.561780198	-4.04205714514	-0.0558295185793
1419.78508784	444.748775814	2240.53386365	376.0	4.69456017809	0.180031472012	0.0324147410896	1616.58368239	445.193573906	2345.71707419	283.939817891	2.64554169175	0.0365406311015
1419.78508784	444.748775814	2240.53386365	376.0	10.4193616538	0.297517619136	0.0535681705323	1763.16488181	338.993956935	2473.98318988	371.824351132	3.63703692516	0.0502353166458
1419.78508784	444.748775814	2240.53386365	376.0	-5.22748266187	-0.172837719838	-0.0311195030317	1219.48772598	540.199245428	2123.4103444	363.723372984	-1.044813236	-0.0144311220442
1419.78508784	444.748775814	2240.53386365	376.0	8.63659709046	0.220657060369	0.0397293950971	1637.43261743	334.900359394	2434.03974613	461.70676931	1.47138165055	0.0203229509744
1419.78508784	444.748775814	2240.53386365	376.0	-7.22070951607	-0.234147273345	-0.0421583135299	1158.48325477	490.589034769	2078.75142175	429.679132208	-1.64241517736	-0.022685292505
1419.78508784	444.748775814	2240.53386365	376.0	-12.190018507	-0.227143889226	-0.040897351319	1156.8077028	373.644529091	1967.41237102	436.960139127	-3.06255872797	-0.0423005349167
1419.78508784	444.748775814	2240.53386365	376.0	10.726686001	0.159631681154	0.0287417502978	1594.17554377	503.310275726	2480.86889595	383.383076455	4.03028960912	0.0556669835514
1419.78508784	444.748775814	2240.53386365	376.0	-4.47496981627	-0.00782833142935	-0.00140949431569	1378.16175616	457.078358482	2140.27064953	305.030534892	-0.990926989728	-0.0136868368747
1419.78508784	444.748775814	2240.53386365	376.0	-5.09591874677	0.0138764662652	0.00249846349752	1397.60767419	344.201335505	2126.35807847	384.549068772	-1.20648534733	-0.0166641622559
1419.78508784	444.748775814	2240.53386365	376.0	13.3275940299	0.278686596854	0.0501776371721	1755.6182408	435.552166094	2539.1431211	347.972714211	5.6227365728	0.0776621073592
1419.78508784	444.748775814	2240.53386365	376.0	0.517373614448	0.0646252165994	0.0116357970111	1449.03308323	341.301118576	2252.12579468	461.791592875	-0.503614831831	-0.00695600596452
1419.78508784	444.748775814	2240.53386365	376.0	-5.53007711159	0.0413565593977	0.00744626564598	1427.62165225	342.684014076	2116.63061328	346.324946951	-1.208290345	-0.016689093163
1419.78508784	444.748775814	2240.53386365	376.0	-2.67638128561	-0.125276031658	-0.0225560013788	1264.38324559	554.407345363	2180.56863463	361.778043674	-0.661891831262	-0.0091421523655
1419.78508784	444.748775814	2240.53386365	376.0	0.124343177515	0.0479543893459	0.00863420766041	1432.13478923	400.694809535	2243.31981465	410.490215889	-0.409242330546	-0.00565251837771
1419.78508784	444.748775814	2240.53386365	376.0	-9.23695804289	-0.107717248847	-0.0193945352624	1277.76216332	418.465175603	2033.57669073	337.349351809	-1.77862618868	-0.0245666600646
1419.78508784	444.748775814	2240.53386365	376.0	-3.70333376968	-0.0771114127016	-0.01388394179	1307.07519498	451.237127661	2157.55941646	399.24709382	-0.935299595602	-0.0129185027017
1419.78508784	444.748775814	2240.53386365	376.0	10.489319818	0.275575182314	0.0496174256958	1745.19006099	399.623102456	2475.55062624	330.737462789	4.48147242246	0.0618987903655
1419.78508784	444.748775814	2240.53386365	376.0	-11.8268761851	-0.0808702904132	-0.0145607292786	1304.49678566	378.87452581	1975.54869771	292.17738624	-2.22683012054	-0.0307573221069
1419.78508784	444.748775814	2240.53386365	376.0	-9.93294051089	-0.199126988466	-0.0358528967349	1186.15951985	405.693646929	2017.98296785	426.129801071	-2.32813629676	-0.0321565786845
1419.78508784	444.748775814	2240.53386365	376.0	2.48436285904	-0.0992144706013	-0.0178636065181	1286.72488039	551.804395194	2296.1968548	457.667579219	-0.0826979153728	-0.00114223640018
1419.78508784	444.748775814	2240.53386365	376.0	14.0722595146	0.26361498985	0.0474639880896	1730.70129344	435.471341658	2555.82760346	389.654968361	5.28890662081	0.07305119642
1419.78508784	444.748775814	2240.53386365	376.0	-6.52675084417	-0.0674661617372	-0.0121473103596	1312.28203842	344.402435627	2094.29980079	437.615326747	-1.68783208903	-0.0233125979148
1419.78508784	444.748775814	2240.53386365	376.0	17.2116961347	0.22309312989	0.0401680104231	1675.9302191	480.739090801	2626.16774406	469.498434161	5.50420980456	0.0760249973005
1419.78508784	444.748775814	2240.53386365	376.0	-2.00058022632	0.0803673398616	0.0144701728235	1476.91899636	434.950085587	2195.71018621	283.841104265	-0.262389799647	-0.00362416850341
1419.78508784	444.748775814	2240.53386365	376.0	-0.064563868555	-0.0596115910009	-0.0107330916458	1327.10296139	542.208538838	2239.08728831	369.775788086	-0.251755146778	-0.00347728103285
1419.78508784	444.748775814	2240.53386365	376.0	-12.0230952059	-0.269062625774	-0.0484448371937	1125.73544343	469.485897081	1971.1523441	375.931003593	-2.44386837598	-0.0337550880661
1419.78508784	444.748775814	2240.53386365	376.0	12.0815385006	0.23023811507	0.0414544679636	1699.60054542	526.333943441	2511.22482501	285.290336152	6.25485221271	0.0863929863635
1419.78508784	444.748775814	2240.53386365	376.0	10.165460835	0.119185864582	0.0214594642747	1543.00512507	526.269889578	2468.29445606	399.019441405	3.57284262439	0.0493486550331
1419.78508784	444.748775814	2240.53386365	376.0	0.861892769934	0.158083412512	0.0284629838876	1565.50342301	377.110095632	2259.84486303	317.23134439	0.374680056563	0.00517513890281
1419.78508784	444.748775814	2240.53386365	376.0	9.00872551327	0.0429433598944	0.00773196973251	1448.22537101	553.883286151	2442.37740946	440.2687523	2.44428920321	0.0337609005968
1419.78508784	444.748775814	2240.53386365	376.0	-8.07876597417	-0.15967817004	-0.0287501206409	1233.30851998	532.512483459	2059.52637623	293.705372798	-1.47023147654	-0.0203070645931
1419.78508784	444.748775814	2240.53386365	376.0	-4.97401018116	-0.164861589672	-0.0296833974922	1222.47094888	470.672348355	2129.08948116	435.946183929	-1.25446924816	-0.0173269233172
1419.78508784	444.748775814	2240.53386365	376.0	-17.8459457516	-0.220119069617	-0.0396325296394	1166.72317282	370.956600226	1840.6894058	303.00963275	-3.66485066155	-0.0506194842755
1419.78508784	444.748775814	2240.53386365	376.0	11.4623132739	0.228358129782	0.041115975834	1666.92526383	397.291546846	2497.35087411	433.134063431	3.29295228566	0.0454827663765
1419.78508784	444.748775814	2240.53386365	376.0	-10.5967442602	-0.173099213542	-0.0311665850813	1210.58076556	388.965904242	2003.11022006	403.563550253	-2.36566763095	-0.0326749672783
1419.78508784	444.748775814	2240.53386365	376.0	-5.49518681698	-0.046654839814	-0.00840022322903	1333.90303861	351.023641154	2117.41234215	432.485662382	-1.44545472574	-0.0199648442782
1419.78508784	444.748775814	2240.53386365	376.0	-11.2199045324	-0.184743409557	-0.033263127396	1195.87836373	354.587862917	1989.14810313	438.681876486	-2.82804662159	-0.0390614174252
1419.78508784	444.748775814	2240.53386365	376.0	0.471273246892	0.009403344553	0.00169307608084	1395.34344613	485.900124738	2251.09290034	369.849329474	-0.155927842523	-0.00215369948236
1419.78508784	444.748775814	2240.53386365	376.0	14.2257798236	0.223303592637	0.0402059043279	1680.77986772	488.099934377	2559.26727797	390.38747587	5.48705109236	0.0757879985133
1419.78508784	444.748775814	2240.53386365	376.0	9.26958155682	0.16944617104	0.0305088532662	1600.05150478	465.867011325	2448.22197745	382.303461345	3.29999987543	0.0455801087767
1419.78508784	444.748775814	2240.53386365	376.0	10.3831050823	0.2522380271	0.0454155612351	1719.48581724	442.633429381	2473.17084912	311.051602496	4.85357729989	0.0670383604957
1419.78508784	444.748775814	2240.53386365	376.0	-3.01522301154	0.0618069812487	0.0111283725691	1452.23482726	431.227785443	2172.97677101	289.514158307	-0.69368229285	-0.00958124713881
1419.78508784	444.748775814	2240.53386365	376.0	5.11250346258	0.047443061692	0.00854214290457	1443.78225492	502.484616676	2355.08123501	408.814363413	1.16547249626	0.0160976864124
1419.78508784	444.748775814	2240.53386365	376.0	13.2699021566	0.278446954085	0.0501344893924	1743.3674968	390.695567997	2537.85051514	403.787450341	4.56369500408	0.0630344613823
1419.78508784	444.748775814	2240.53386365	376.0	-16.7151458768	-0.255908878952	-0.0460764996313	1128.33145446	349.014877942	1866.02535992	388.679027519	-4.06381410321	-0.0561300290499
1419.78508784	444.748775814	2240.53386365	376.0	-9.65791700843	-0.306022362793	-0.0550994531496	1090.73709415	470.462800134	2024.14496255	462.945068269	-2.43468206646	-0.0336282053378
1419.78508784	444.748775814	2240.53386365	376.0	-14.3226202069	-0.328244613522	-0.059100578596	1073.22436094	495.46897198	1919.63070775	350.937374833	-2.8238284308	-0.0390031551216
1419.78508784	444.748775814	2240.53386365	376.0	-13.1785988179	-0.105990264194	-0.0190835909604	1279.0576911	372.899621434	1945.26289438	293.305581843	-2.5015640023	-0.034551988982
1419.78508784	444.748775814	2240.53386365	376.0	-10.4887717477	-0.1370599592	-0.0246777024127	1247.57501566	400.323505171	2005.52938076	357.630859929	-2.10084779275	-0.0290172347065
1419.78508784	444.748775814	2240.53386365	376.0	-8.55431866936	0.0381315630283	0.00686560371414	1426.52272169	336.080275867	2048.87145706	286.268459501	-1.68342784842	-0.0232517658621
1419.78508784	444.748775814	2240.53386365	376.0	-5.26183303874	-0.0508867793841	-0.00916218570114	1333.04959927	420.406350798	2122.64071257	369.184762502	-1.14803444989	-0.0158568294184
1419.78508784	444.748775814	2240.53386365	376.0	-11.2255554274	-0.137608835064	-0.0247765277392	1245.53915782	377.279204529	1989.02149292	366.203130572	-2.32204504352	-0.0320724453525
1419.78508784	444.748775814	2240.53386365	376.0	-10.8643955989	-0.092035605128	-0.0165710488167	1292.44829864	383.360323741	1997.11340118	321.304778798	-2.08401464168	-0.0287847326199
1419.78508784	444.748775814	2240.53386365	376.0	-2.37414472674	-0.00796193882243	-0.00143355038214	1373.45201301	363.771916219	2187.34034708	450.116417844	-0.928565107223	-0.0128254849064
1419.78508784	444.748775814	2240.53386365	376.0	16.121602672	0.196424248532	0.0353662672906	1640.42499869	494.37954357	2601.74383088	466.939288617	5.0823175247	0.070197755866
1419.78508784	444.748775814	2240.53386365	376.0	-0.906505133889	0.0115820763745	0.00208535764756	1409.32291355	520.492115631	2220.22330915	290.408279966	0.268343140226	0.00370639696445
1419.78508784	444.748775814	2240.53386365	376.0	-15.0939812543	-0.267850631396	-0.048226617104	1123.09954918	409.390613168	1902.34810228	369.857939926	-3.28448426955	-0.045365804828
1419.78508784	444.748775814	2240.53386365	376.0	1.43806928284	0.113221634993	0.0203856022674	1520.88716713	443.182753174	2272.75429292	308.684372609	0.87358881698	0.0120661438809
1419.78508784	444.748775814	2240.53386365	376.0	-12.0907376846	-0.244162420932	-0.0439615450003	1139.41731547	365.836683396	1969.63679146	464.382792592	-3.31079129336	-0.0457291615106
1419.78508784	444.748775814	2240.53386365	376.0	14.4054142511	0.231778771581	0.0417318638064	1689.87386355	472.409541677	2563.29204815	401.008642917	5.35362512019	0.0739450983452
1419.78508784	444.748775814	2240.53386365	376.0	3.084724331	0.114507508791	0.0206171243773	1509.75741834	410.450563446	2309.64815689	389.440175102	0.430450875184	0.00594545407713
1419.78508784	444.748775814	2240.53386365	376.0	-10.9263503104	-0.234287257682	-0.0421835177677	1163.72118532	543.461195939	1995.72528489	288.542903624	-1.91496505369	-0.0264497935592
1419.78508784	444.748775814	2240.53386365	376.0	0.879189240174	-0.00311033398243	-0.000560016921576	1379.74638494	464.685005584	2260.2323963	415.801005781	-0.278767056632	-0.00385037371038
1419.78508784	444.748775814	2240.53386365	376.0	8.3919743584	0.19177884981	0.0345298613271	1642.06646263	493.723377557	2428.55889098	292.769050795	4.33591089115	0.0598882719772
1419.78508784	444.748775814	2240.53386365	376.0	-0.564741638867	0.0665231872713	0.0119775274165	1452.17224155	379.164741623	2227.88063599	396.543652822	-0.49790052367	-0.00687707905622
1419.78508784	444.748775814	2240.53386365	376.0	-1.99056876668	0.0512781729001	0.00923265626577	1436.27703482	357.623045449	2195.93449635	402.034416084	-0.73078360095	-0.0100936961457
1419.78508784	444.748775814	2240.53386365	376.0	5.56639583339	0.0254691761411	0.0045857357114	1424.75981896	538.691605687	2365.25084728	401.799422633	1.52112114949	0.0210099606283
1419.78508784	444.748775814	2240.53386365	376.0	-1.37729844221	0.00527856145607	0.000950407176102	1387.58881227	385.657153942	2209.67502565	436.429059434	-0.70178980161	-0.00969322930401
1419.78508784	444.748775814	2240.53386365	376.0	11.6682575554	0.191510937299	0.0344816235684	1623.87799692	443.492874964	2501.96512548	434.594253596	3.4823530367	0.0480987988495
1419.78508784	444.748775814	2240.53386365	376.0	-1.83118149838	-0.107800858392	-0.0194095891955	1277.41161557	484.346985254	2199.50562208	437.747021251	-0.7109290345	-0.00981946180248
1419.78508784	444.748775814	2240.53386365	376.0	-13.6648709067	-0.161151488667	-0.02901539227	1224.43926098	388.979489538	1934.36780356	320.949053045	-2.66830866552	-0.0368550920651
1419.78508784	444.748775814	2240.53386365	376.0	17.4844883444	0.178662808785	0.0321683127089	1624.12812175	547.510613543	2632.27974589	460.641010601	5.93699462137	0.0820026881404
1419.78508784	444.748775814	2240.53386365	376.0	-0.81069720683	0.0418627104606	0.00753739835445	1427.44123466	443.969626819	2222.3699182	350.95905672	-0.444121635829	-0.00613427673797
1419.78508784	444.748775814	2240.53386365	376.0	-11.664022643	-0.284628396692	-0.0512474606936	1111.57487135	476.529952017	1979.19748647	391.092663107	-2.43410506513	-0.0336202357062
1419.78508784	444.748775814	2240.53386365	376.0	0.0570138022083	0.0174174894798	0.00313602619369	1400.45506885	423.962786365	2241.8112772	417.39342198	-0.417952236978	-0.00577282095274
1419.78508784	444.748775814	2240.53386365	376.0	0.728949923305	0.00255445406892	0.00045993051295	1398.72256869	531.874337418	2256.86623353	326.269327421	0.523004446999	0.00722381832872
1419.78508784	444.748775814	2240.53386365	376.0	-8.84136831507	-0.181344101602	-0.0326510805909	1212.82860212	532.12485511	2042.44001254	297.486555308	-1.58449290224	-0.0218852610807
1419.78508784	444.748775814	2240.53386365	376.0	-7.38987679754	0.0245443890937	0.00441922742055	1411.13430653	350.708371514	2074.96117152	313.11849348	-1.48024250549	-0.0204453384736
1419.78508784	444.748775814	2240.53386365	376.0	-6.05281302262	-0.0820732645092	-0.0147773252627	1302.77929734	437.767605867	2104.91853818	364.37163497	-1.25751750831	-0.0173690263579
1419.78508784	444.748775814	2240.53386365	376.0	3.81310645999	0.0714215770092	0.0128594845173	1478.1616046	504.698392313	2325.96780514	343.107808231	1.55824260123	0.0215226878623
1419.78508784	444.748775814	2240.53386365	376.0	10.3935676002	0.256731837005	0.0462246735696	1729.78095776	456.074468547	2473.40526537	287.549839065	5.24813811803	0.0724880955529
1419.78508784	444.748775814	2240.53386365	376.0	4.61423255921	0.0661880748561	0.0119171902874	1461.2211108	475.10505585	2343.91730669	407.591140041	0.92622456716	0.012793157005
1419.78508784	444.748775814	2240.53386365	376.0	-8.09192830875	-0.22291610279	-0.0401361366205	1166.84369104	457.020195694	2059.23146967	435.367582933	-1.89502685127	-0.0261744040231
1419.78508784	444.748775814	2240.53386365	376.0	13.1935045046	0.255823155375	0.0460610650657	1731.30511482	489.89618855	2536.13879988	314.937496506	6.23136097261	0.0860685217212
1419.78508784	444.748775814	2240.53386365	376.0	-4.92102624699	-0.0371877009093	-0.00669566094873	1347.30825966	430.323650956	2130.27660415	352.644693536	-1.06395608737	-0.0146955260687
1419.78508784	444.748775814	2240.53386365	376.0	9.03036950461	0.0846951111293	0.0152493898324	1494.10613711	516.772621514	2442.86235041	431.983591787	2.52067313516	0.0348159272812
1419.78508784	444.748775814	2240.53386365	376.0	16.374824564	0.263866363492	0.047509248018	1738.19778519	479.263963065	2607.41735312	389.955604868	6.46973323597	0.0893609562979
1419.78508784	444.748775814	2240.53386365	376.0	9.81577714441	0.292304283154	0.0526295072298	1759.22885783	351.141573423	2460.45967455	350.089243298	3.73723467823	0.0516192635115
1419.78508784	444.748775814	2240.53386365	376.0	12.2863147062	0.199407776878	0.0359034528048	1640.5412439	462.450383282	2515.81290524	412.821278056	4.16373498912	0.0575101517834
1419.78508784	444.748775814	2240.53386365	376.0	-16.9129212224	-0.256354789788	-0.046156786062	1135.0535884	411.669666463	1861.59413633	314.870881467	-3.41647223352	-0.0471888430045
1419.78508784	444.748775814	2240.53386365	376.0	-13.1216629883	-0.209994853395	-0.037809660316	1182.54797056	466.556040457	1946.53856092	297.434549906	-2.40314379863	-0.0331925939037
1419.78508784	444.748775814	2240.53386365	376.0	-4.52101647544	-0.157685735796	-0.0283913820303	1233.49333486	538.201309821	2139.23895854	367.544313857	-0.943344427619	-0.013029619166
1419.78508784	444.748775814	2240.53386365	376.0	-14.4947641356	-0.212615936609	-0.038281587434	1173.5109463	385.845050805	1915.77376474	356.417767634	-3.05929887423	-0.0422555093125
1419.78508784	444.748775814	2240.53386365	376.0	-5.202110142	-0.122384234809	-0.0220353321587	1267.19558985	525.251193339	2123.9788243	331.53204111	-1.03303138775	-0.0142683893335
1419.78508784	444.748775814	2240.53386365	376.0	14.5668680971	0.223264577551	0.0401988796454	1669.8152891	445.272166348	2566.90947624	451.822020791	4.50662465681	0.0622461969173
1419.78508784	444.748775814	2240.53386365	376.0	-7.30167835321	0.0387009262446	0.00696811779701	1426.42974479	349.569846245	2076.93728753	300.937696493	-1.46761070925	-0.0202708661499
1419.78508784	444.748775814	2240.53386365	376.0	-21.2145117722	-0.289584012809	-0.0521397214277	1099.57744207	352.532092271	1765.21554339	313.106009047	-4.85102565783	-0.0670031168208
1419.78508784	444.748775814	2240.53386365	376.0	7.46948766718	0.172729457216	0.0311000103017	1588.38006825	406.277690462	2407.89026428	413.232505562	1.88483205437	0.0260335919113
1419.78508784	444.748775814	2240.53386365	376.0	10.6743189925	0.273567964198	0.0492560252426	1738.9508606	390.73960724	2479.69559539	350.005127555	4.24215618817	0.0585933175161
1419.78508784	444.748775814	2240.53386365	376.0	-12.8222295017	-0.131210086788	-0.0236244304623	1250.71983942	350.520768518	1953.24746959	352.006861651	-2.65441968314	-0.036663255292
1419.78508784	444.748775814	2240.53386365	376.0	-12.2867293972	-0.194614152921	-0.0350403588262	1194.50177078	435.736142745	1965.24553077	335.007617247	-2.36225839931	-0.0326278784436
1419.78508784	444.748775814	2240.53386365	376.0	1.65178194433	0.0483674249837	0.00870857489803	1431.79037134	406.1499945	2277.54259747	439.602231629	-0.242900917563	-0.00335498504922
1419.78508784	444.748775814	2240.53386365	376.0	2.91012739002	-0.000626160168054	-0.000112740397561	1382.68484501	491.505656427	2305.7362533	431.545751859	0.0402575984557	0.000556044177565
1419.78508784	444.748775814	2240.53386365	376.0	13.5447972831	0.220050727674	0.0396202246442	1680.99987086	510.020072295	2544.00963354	352.989690386	5.83831912099	0.0806397668645
1419.78508784	444.748775814	2240.53386365	376.0	-13.686911502	-0.313497232034	-0.0564453064519	1080.19294945	407.608089819	1933.87397656	446.072937289	-3.55630383156	-0.0491202186679
1419.78508784	444.748775814	2240.53386365	376.0	0.390282852362	-0.0358352112344	-0.00645214462269	1353.97369935	541.128784423	2249.27828312	354.175799348	0.060822908814	0.000840095425607
1419.78508784	444.748775814	2240.53386365	376.0	-10.0164922143	-0.148528477329	-0.0267426138511	1230.19218028	340.274707277	2016.11096364	445.644076084	-2.57577049446	-0.0355769405312
1419.78508784	444.748775814	2240.53386365	376.0	8.34764272691	0.20941578629	0.0377053990439	1627.34980876	356.789013163	2427.56562576	443.426803844	1.67869462735	0.0231863898805
1419.78508784	444.748775814	2240.53386365	376.0	-19.9113792076	-0.262720857788	-0.0473029992416	1125.88241245	363.91039187	1794.41266978	304.619865467	-4.30965888607	-0.059525675222
1419.78508784	444.748775814	2240.53386365	376.0	-0.538356353781	-0.162018626445	-0.029171520786	1228.37212043	555.298343635	2228.47180724	444.801343171	-0.477653719724	-0.00659742706801
1419.78508784	444.748775814	2240.53386365	376.0	15.2700121491	0.277049231011	0.049882828774	1735.97941104	380.991787283	2582.66365684	465.692458514	4.41419357095	0.0609695244607
1419.78508784	444.748775814	2240.53386365	376.0	19.6566622251	0.275918744651	0.0496792842367	1759.6360438	529.7643522	2680.94803727	391.547641269	8.11173652523	0.112040559741
1419.78508784	444.748775814	2240.53386365	376.0	-6.1190630071	0.026385628651	0.00475074336532	1412.03781788	349.534465469	2103.43418484	341.861901486	-1.29458679984	-0.0178810331469
1419.78508784	444.748775814	2240.53386365	376.0	-1.36758138088	-0.137828534329	-0.024816084683	1249.27697128	507.3163904	2209.8927397	453.299378018	-0.665635329632	-0.00919385814409
1419.78508784	444.748775814	2240.53386365	376.0	7.53627032935	0.200370073016	0.0360767146231	1608.69349416	339.541576129	2409.38655244	461.151482147	1.04872242905	0.0144851164234
1419.78508784	444.748775814	2240.53386365	376.0	-2.21320101954	0.033493830965	0.00603057813558	1418.78138481	427.782309716	2190.94634534	344.382650811	-0.669831430278	-0.00925181533534
1419.78508784	444.748775814	2240.53386365	376.0	7.16764282966	0.162587729856	0.0292739880907	1563.58180987	374.778520944	2401.12732848	462.766997663	0.963144807707	0.0133031050788
1419.78508784	444.748775814	2240.53386365	376.0	6.07370669807	0.155917851588	0.0280730737465	1551.68716335	363.037046064	2376.617319	461.893109586	0.539291056666	0.00744877150092
1419.78508784	444.748775814	2240.53386365	376.0	-1.83344299431	-0.0797017270494	-0.014350328961	1304.18120409	465.545494614	2199.45495249	429.728253793	-0.702847681816	-0.00970784090906
1419.78508784	444.748775814	2240.53386365	376.0	7.23593082263	0.175721255556	0.0316386848318	1577.27294796	356.389701408	2402.65734408	468.994694713	0.863218219479	0.011922903584
1419.78508784	444.748775814	2240.53386365	376.0	-4.05506406207	0.0525086481663	0.009454203847	1438.52675858	335.945769015	2149.67878015	375.206252549	-1.01776396759	-0.0140575133645
1419.78508784	444.748775814	2240.53386365	376.0	-14.3496579447	-0.274490562409	-0.0494221394326	1122.25279646	480.632278729	1919.02491808	316.139842899	-2.69487634652	-0.0372220489851
1419.78508784	444.748775814	2240.53386365	376.0	14.2066238049	0.175010629928	0.0315107363932	1618.30498883	527.923348676	2558.83808088	412.609743374	5.20086943274	0.0718352131594
1419.78508784	444.748775814	2240.53386365	376.0	-8.22679461585	-0.0377751090825	-0.00680142403358	1348.00995125	405.322739221	2056.20974439	302.877053923	-1.57961089572	-0.0218178300514
1419.78508784	444.748775814	2240.53386365	376.0	13.9330395862	0.169808283884	0.0305740518337	1609.60991021	520.559942778	2552.70833382	422.538480829	4.89230416147	0.0675732618987
1419.78508784	444.748775814	2240.53386365	376.0	-2.97140235848	-0.0930291502263	-0.0167499370231	1290.88143145	452.776958345	2173.95858758	430.300197785	-0.897849420737	-0.0124012350931
1419.78508784	444.748775814	2240.53386365	376.0	-7.08855670198	-0.150502487282	-0.0270980351605	1234.29584836	426.57817149	2081.7123503	420.838330445	-1.64130040745	-0.0226698951305
1419.78508784	444.748775814	2240.53386365	376.0	4.93044005448	0.101547150383	0.0182836064788	1523.78552924	523.185120362	2351.0020427	304.031393097	2.64976397199	0.0365989498894
1419.78508784	444.748775814	2240.53386365	376.0	-15.2873998509	-0.261223017292	-0.04703331244	1133.96548414	464.326118862	1898.01449312	299.722890115	-2.87324806521	-0.039685746757
1419.78508784	444.748775814	2240.53386365	376.0	16.7464297614	0.25327257457	0.0456018319356	1726.50470218	507.093004888	2615.74329341	382.145586338	6.84635523546	0.0945629176169
1419.78508784	444.748775814	2240.53386365	376.0	17.1638391056	0.19418131396	0.0349624259921	1641.14927822	517.168591063	2625.09549111	466.777621829	5.61695746265	0.0775822853957
1419.78508784	444.748775814	2240.53386365	376.0	0.616966937499	0.0428329524544	0.00771209082722	1426.60262811	413.376697949	2254.35721681	414.377890754	-0.339464391429	-0.00468873468825
1419.78508784	444.748775814	2240.53386365	376.0	16.5059521399	0.292168624413	0.0526050818172	1770.85356863	425.072718413	2610.35531086	414.429023816	5.96893596359	0.0824438669004
1419.78508784	444.748775814	2240.53386365	376.0	1.06905422258	0.131098932623	0.023604417109	1532.28278873	398.423788466	2264.48638553	333.779808329	0.305509462526	0.00421974395754
1419.78508784	444.748775814	2240.53386365	376.0	7.78947277255	0.237961971338	0.0428451514832	1686.79358009	395.719580849	2415.05963892	332.546477982	3.21417070338	0.0443946229748
1419.78508784	444.748775814	2240.53386365	376.0	-4.76083925253	0.0523672861578	0.00942875155884	1440.31844343	399.601988942	2133.865648	293.945215629	-1.07592721157	-0.0148608730879
1419.78508784	444.748775814	2240.53386365	376.0	-12.2725868409	-0.222252091695	-0.0400165811478	1164.90473899	406.049857417	1965.56239954	394.607803129	-2.7032502632	-0.0373377108176
1419.78508784	444.748775814	2240.53386365	376.0	-0.0886158441036	0.0354623427716	0.00638500950155	1418.02493583	351.485981225	2238.54839566	469.037478598	-0.61838628412	-0.00854124701823
1419.78508784	444.748775814	2240.53386365	376.0	-3.69253957879	0.0542070660191	0.00976000468476	1440.83985204	369.656423049	2157.80126396	347.304988867	-0.909887963887	-0.0125675133134
1419.78508784	444.748775814	2240.53386365	376.0	-11.0686921479	-0.0750207203943	-0.0135075117743	1307.2413815	342.314457982	1992.53606781	342.980228337	-2.22616220217	-0.030748096715
1419.78508784	444.748775814	2240.53386365	376.0	17.9146311265	0.219804511806	0.0395758933751	1682.56365322	554.883135555	2641.91724059	404.470451811	7.12546107552	0.0984179706564
1419.78508784	444.748775814	2240.53386365	376.0	1.71949120594	0.0846350367794	0.0152385734208	1482.32568405	450.950962456	2279.0596464	345.782999899	0.529584623165	0.00731470473985
1419.78508784	444.748775814	2240.53386365	376.0	7.56927740982	0.0720577717582	0.0129740316453	1471.71230541	493.402060008	2410.12608725	445.011721832	1.64292095271	0.0226922783524
1419.78508784	444.748775814	2240.53386365	376.0	2.62526960753	0.172958484995	0.0311412468482	1597.12117881	409.541812173	2299.35391822	292.690927241	1.51481576308	0.0209228696558
1419.78508784	444.748775814	2240.53386365	376.0	20.9032021853	0.267837194323	0.0482241977535	1746.77465685	527.314585807	2708.8771872	434.787944548	7.94156345309	0.109690102943
1419.78508784	444.748775814	2240.53386365	376.0	-4.61640516751	-0.113048583837	-0.020354444335	1271.49848541	446.569461974	2137.10174259	419.033795205	-1.14851815738	-0.015863510461
1419.78508784	444.748775814	2240.53386365	376.0	-1.00437901329	-0.0431758544879	-0.00777383048035	1346.59121602	540.743410487	2218.03041174	330.695785236	-0.197923236903	-0.00273374636607
1419.78508784	444.748775814	2240.53386365	376.0	15.1968703356	0.295672153786	0.0532358937317	1769.83207527	392.712372721	2581.02488974	418.480441744	5.20580620281	0.0719034005913
1419.78508784	444.748775814	2240.53386365	376.0	8.69037845817	0.103141597159	0.018570687281	1527.09461954	546.487170845	2435.24473589	361.662945505	3.53593539352	0.0488388866508
1419.78508784	444.748775814	2240.53386365	376.0	-14.8411302058	-0.190793560221	-0.0343524595284	1193.75020295	370.779985605	1908.01331564	343.483127089	-3.090308788	-0.0426838230387
1419.78508784	444.748775814	2240.53386365	376.0	7.87760413032	0.171586023189	0.0308941345318	1607.70887524	475.032676557	2417.03425184	334.292700038	3.43417688391	0.0474333823744
1419.78508784	444.748775814	2240.53386365	376.0	21.6949471629	0.278674646333	0.0501754854759	1762.59061203	538.736920568	2726.61650154	425.288968942	8.50892767426	0.117526625335
1419.78508784	444.748775814	2240.53386365	376.0	-17.3225202088	-0.278363423038	-0.0501194495928	1108.53615315	358.756332237	1852.41693233	385.124446947	-4.2166031795	-0.0582403754075
1419.78508784	444.748775814	2240.53386365	376.0	-10.4570312915	-0.190735494049	-0.03434200469	1190.61989291	364.702182952	2006.24053643	450.918460572	-2.70474833837	-0.0373584024637
1419.78508784	444.748775814	2240.53386365	376.0	-0.139798174772	-0.130017504314	-0.023409705494	1256.62104372	514.192217758	2237.4016382	466.588376722	-0.50820775432	-0.00701944412044
1419.78508784	444.748775814	2240.53386365	376.0	-3.89625775799	-0.0664664791545	-0.0119673170966	1323.33241395	543.178599121	2153.23688917	286.725876102	-0.79963351494	-0.0110446618086
1419.78508784	444.748775814	2240.53386365	376.0	-1.96915085827	0.160482526349	0.0288949453276	1560.8412533	336.871226441	2196.41437185	298.701892109	-0.583455912718	-0.00805878332483
1419.78508784	444.748775814	2240.53386365	376.0	-15.5520578223	-0.29367313509	-0.0528759695876	1102.93122789	455.170736122	1892.08474165	333.982777638	-3.10089582007	-0.0428300527634
1419.78508784	444.748775814	2240.53386365	376.0	13.2318235737	0.236251377335	0.0425371583246	1679.71736014	404.585438471	2536.9973516	452.694552987	3.78189333369	0.0522360957691
1419.78508784	444.748775814	2240.53386365	376.0	15.9555432209	0.211733761583	0.0381227514554	1664.69877021	501.599812516	2598.02321265	431.724629919	5.62490729305	0.0776920896831
1419.78508784	444.748775814	2240.53386365	376.0	-0.739062976878	0.0330588447863	0.00595225869398	1417.3091002	425.518540629	2223.97490738	381.147266553	-0.481901239013	-0.00665609446151
1419.78508784	444.748775814	2240.53386365	376.0	9.80438561152	0.175242386203	0.0315524642065	1594.4676234	421.241895021	2460.2044434	444.494924984	2.44659147442	0.0337926999229
1419.78508784	444.748775814	2240.53386365	376.0	-2.7238436786	0.131124636499	0.0236090451024	1527.99592251	364.929669486	2179.50522364	286.579631646	-0.688912915243	-0.0095153717575
1419.78508784	444.748775814	2240.53386365	376.0	6.96357649993	0.208559178857	0.0375511665209	1646.17249527	411.362307573	2396.55515325	339.02035041	2.78943496575	0.0385281072618
1419.78508784	444.748775814	2240.53386365	376.0	-4.79679854378	0.00391125793868	0.000704223611573	1386.55013908	340.106063755	2133.05996791	406.403765072	-1.22073637846	-0.0168609997025
1419.78508784	444.748775814	2240.53386365	376.0	-13.2357056243	-0.233118545149	-0.0419730905922	1161.26933016	479.791481339	1943.98339704	302.922585546	-2.42171757724	-0.0334491378071
1419.78508784	444.748775814	2240.53386365	376.0	-7.65067339703	-0.174684864476	-0.0314520821887	1207.80795695	392.31364374	2069.11793539	468.996334699	-2.08351962767	-0.0287778954098
1419.78508784	444.748775814	2240.53386365	376.0	-5.48565079301	0.0517840494566	0.00932373954925	1439.00455891	343.676933366	2117.62599999	334.944507714	-1.19045556589	-0.0164427564349
1419.78508784	444.748775814	2240.53386365	376.0	7.25582296853	0.257903422794	0.046435618076	1717.25839121	385.777190854	2403.10303435	300.067452287	3.42163767399	0.0472601888673
1419.78508784	444.748775814	2240.53386365	376.0	15.296392729	0.24938250804	0.0449014238459	1725.30091642	540.119257131	2583.25472266	317.83454911	7.30143808427	0.100848592324
1419.78508784	444.748775814	2240.53386365	376.0	-13.2411827788	-0.231715109182	-0.0417204013652	1155.68736342	400.052260282	1943.86067955	388.12105584	-2.92124832372	-0.0403487337531
1419.78508784	444.748775814	2240.53386365	376.0	10.082221068	0.281013689405	0.0505966311497	1759.80130187	417.758948315	2466.42944089	288.869190703	4.97734454003	0.0687478527628
1419.78508784	444.748775814	2240.53386365	376.0	-1.46259906724	-0.0103295381351	-0.00185983761885	1372.98030101	438.170059527	2207.76383626	396.613475728	-0.595429637497	-0.00822416626378
1419.78508784	444.748775814	2240.53386365	376.0	7.94742339054	0.047276775059	0.00851220292745	1446.34355664	521.396192611	2418.598576	450.858826751	1.76595307076	0.0243916169994
1419.78508784	444.748775814	2240.53386365	376.0	-6.69838146359	-0.126161108008	-0.0227153597422	1258.03988844	423.599599391	2090.45435864	408.814870808	-1.51514093924	-0.0209273610392
1419.78508784	444.748775814	2240.53386365	376.0	-4.2249404965	-0.0495238892125	-0.00891679676134	1334.44296033	434.613512675	2145.87264111	376.816168107	-0.985012930501	-0.0136051509738
1419.78508784	444.748775814	2240.53386365	376.0	-6.58512559142	-0.0876781513658	-0.0157864874623	1294.17889187	385.030748803	2092.99189481	413.782254134	-1.54838145382	-0.0213864841688
1419.78508784	444.748775814	2240.53386365	376.0	11.1313341939	0.266473981713	0.0479787507585	1737.37775058	428.412092005	2489.93517574	324.145333152	4.96019165988	0.0685109345287
1419.78508784	444.748775814	2240.53386365	376.0	16.1776630525	0.160251176219	0.0288532906408	1598.03029004	539.923445009	2602.99988269	465.04614764	5.24172124194	0.0723994646677
1419.78508784	444.748775814	2240.53386365	376.0	7.30646825422	0.243028125538	0.043757314645	1680.61416932	351.341086631	2404.23775912	372.282503175	2.28474209825	0.0315572113018
1419.78508784	444.748775814	2240.53386365	376.0	-13.9030952312	-0.167573021811	-0.0301715919718	1220.0097034	409.533081506	1929.0303069	299.487521999	-2.63053971149	-0.0363334214294
1419.78508784	444.748775814	2240.53386365	376.0	-3.16594609174	-0.0716382976682	-0.0128985051617	1309.21427948	392.822469395	2169.59976936	467.563020481	-1.12126695393	-0.0154871126233
1419.78508784	444.748775814	2240.53386365	376.0	3.06595296316	-0.087662125141	-0.0157836019339	1297.49407016	549.588366264	2309.22757803	462.145141608	-0.0153199537533	-0.000211601571178
1419.78508784	444.748775814	2240.53386365	376.0	-1.19070500387	-0.00760120858748	-0.00136860075396	1375.35047885	428.535355485	2213.85571482	409.969880492	-0.583732983235	-0.00806261026568
1419.78508784	444.748775814	2240.53386365	376.0	9.07511088438	0.172890619623	0.03112902766	1611.19912877	486.473154695	2443.86479618	346.192512716	3.82492629169	0.0528304736421
1419.78508784	444.748775814	2240.53386365	376.0	-4.88500785173	0.00495661000347	0.000892439683736	1388.6931871	364.843094415	2131.08360849	377.547326976	-1.14014385464	-0.0157478432962
1419.78508784	444.748775814	2240.53386365	376.0	10.4411655712	0.215310723694	0.0387667849647	1659.69129954	436.494987576	2474.47171403	378.285426921	3.817159354	0.0527231954972
1419.78508784	444.748775814	2240.53386365	376.0	-1.53304893154	-0.149143970677	-0.0268534336833	1240.03565568	535.480268083	2206.18538319	430.669459428	-0.608082037992	-0.00839892317668
1419.78508784	444.748775814	2240.53386365	376.0	-13.7099960255	-0.30678743378	-0.0552372044977	1093.61002989	510.780091732	1933.35675999	328.966638371	-2.55803230197	-0.0353319378726
1419.78508784	444.748775814	2240.53386365	376.0	-16.048705322	-0.185217231812	-0.0333484392891	1196.33314175	336.380277656	1880.95718624	348.243766827	-3.50706475695	-0.0484401209524
1419.78508784	444.748775814	2240.53386365	376.0	-15.5529479083	-0.246270404388	-0.0443410882946	1140.0890741	373.271908642	1892.06479897	378.703816229	-3.55028248758	-0.0490370509335
1419.78508784	444.748775814	2240.53386365	376.0	-11.6066552188	-0.193531844625	-0.0348454887693	1185.61956682	340.076198209	1980.48282304	454.787058002	-3.10744500067	-0.0429205110589
1419.78508784	444.748775814	2240.53386365	376.0	-7.13805009803	0.00562381883079	0.0010125709094	1389.74995161	333.797416691	2080.603434	357.056065699	-1.50628803269	-0.0208050833245
1419.78508784	444.748775814	2240.53386365	376.0	5.98439006714	0.0478456568853	0.00861463033584	1456.27326074	549.21026744	2374.61614964	369.132621458	2.20914814426	0.0305130959152
1419.78508784	444.748775814	2240.53386365	376.0	0.72336344725	-0.0628114281408	-0.011309223648	1324.87902975	552.905624155	2256.74106664	378.956412737	-0.0738932925945	-0.00102062558832
1419.78508784	444.748775814	2240.53386365	376.0	0.984066423473	0.06537613361	0.0117709999298	1456.65621927	449.720929247	2262.58220511	356.205056593	0.111196326549	0.00153586086394
1419.78508784	444.748775814	2240.53386365	376.0	-10.0824549689	-0.231913383969	-0.0417561008226	1162.22759721	495.509917174	2014.63304579	356.895531404	-1.91649067546	-0.0264708656832
1419.78508784	444.748775814	2240.53386365	376.0	-4.91550284697	0.0106983920965	0.00192624992735	1397.12055879	436.374719048	2130.4003578	296.905079955	-1.07374463391	-0.0148307269877
1419.78508784	444.748775814	2240.53386365	376.0	-8.3578229375	-0.0444637668033	-0.00800571962609	1338.54682174	359.061304723	2053.27401047	355.665884006	-1.70790889711	-0.0235899018937
1419.78508784	444.748775814	2240.53386365	376.0	-4.75944686665	-0.143538186779	-0.025844109971	1241.54948018	447.678811271	2133.89684488	444.668553427	-1.27180242596	-0.0175663318503
1419.78508784	444.748775814	2240.53386365	376.0	-5.45782453403	-0.0959007358192	-0.0172669671983	1288.30872883	434.167268293	2118.24945675	395.773459626	-1.23357898217	-0.0170383837317
1419.78508784	444.748775814	2240.53386365	376.0	-15.598356207	-0.114508168186	-0.0206172431016	1269.33114874	339.584280011	1891.04741066	282.131981906	-3.03943957926	-0.0419812096583
1419.78508784	444.748775814	2240.53386365	376.0	-15.9233980117	-0.290620106592	-0.0523262705423	1107.12021629	474.760366315	1883.76473895	301.884156354	-3.01437205	-0.0416349730663
1419.78508784	444.748775814	2240.53386365	376.0	5.21775539814	0.174087974724	0.0313446119417	1578.95168094	363.315619049	2357.43944027	415.172140277	0.822270287709	0.0113573244159
1419.78508784	444.748775814	2240.53386365	376.0	-16.695931086	-0.2133787469	-0.0384189317429	1175.69075266	402.375934815	1866.45587382	288.38918634	-3.24801068509	-0.0448620260372
1419.78508784	444.748775814	2240.53386365	376.0	4.829073697	0.112527291277	0.0202605853937	1536.83341716	513.594401875	2348.73089513	298.303076095	2.66567536128	0.0368187204597
1419.78508784	444.748775814	2240.53386365	376.0	1.70047077837	0.146033539327	0.0262933992307	1563.77617749	427.351808267	2278.63348728	287.505501526	1.22241241689	0.0168841494045
1419.78508784	444.748775814	2240.53386365	376.0	4.13651218171	0.167279241064	0.0301186966266	1578.95551089	390.206693018	2333.21381986	364.051615953	1.14606975555	0.0158296927562
1419.78508784	444.748775814	2240.53386365	376.0	-7.37559732527	-0.118501730829	-0.0213362857092	1259.98040396	345.558287797	2075.28110793	469.742416181	-2.07781653805	-0.0286991234538
1419.78508784	444.748775814	2240.53386365	376.0	9.96318856915	0.194563014355	0.0350311513062	1644.18413069	494.191755911	2463.76247744	325.38659084	4.57307145621	0.0631639703896
1419.78508784	444.748775814	2240.53386365	376.0	-4.92661413793	0.0716997154547	0.0129095634596	1461.06707639	378.590441035	2130.15140556	290.493888137	-1.11484535144	-0.0153984164564
1419.78508784	444.748775814	2240.53386365	376.0	7.9538266301	0.10563882264	0.0190203137631	1516.82866114	491.232234394	2418.74204275	410.68114722	2.33064396627	0.0321912150037
1419.78508784	444.748775814	2240.53386365	376.0	9.0315198036	0.14756705021	0.0265695085001	1568.18382204	466.19777658	2442.88812325	408.506524636	2.78295414439	0.0384385931545
1419.78508784	444.748775814	2240.53386365	376.0	17.5771952286	0.199924701468	0.0359965252913	1654.27459784	549.555248584	2634.35687503	430.527028602	6.50677878901	0.0898726352073
1419.78508784	444.748775814	2240.53386365	376.0	-5.69808110028	-0.171547893455	-0.0308872692573	1219.01148452	509.052515619	2112.86642702	384.802426878	-1.18445564071	-0.0163598845402
1419.78508784	444.748775814	2240.53386365	376.0	-17.224662707	-0.320196175102	-0.0576514539255	1080.37615265	485.462252121	1854.6094628	288.771058034	-3.26343955606	-0.0450751319898
1419.78508784	444.748775814	2240.53386365	376.0	11.5848403048	0.178441974417	0.0321285513895	1617.46684856	490.522700681	2500.09613373	392.106584492	4.25112317976	0.0587171709911
1419.78508784	444.748775814	2240.53386365	376.0	17.4126430787	0.236882902696	0.0426508647274	1696.51618016	480.856474315	2630.67002839	453.297373909	5.8762179601	0.0811632314931
1419.78508784	444.748775814	2240.53386365	376.0	7.14571048345	0.0992985199481	0.0178787396377	1513.83074193	508.588714334	2400.63592683	378.216470564	2.51081214149	0.0346797257112
1419.78508784	444.748775814	2240.53386365	376.0	1.50642348623	0.122803217658	0.0221107701941	1516.34425416	386.707227976	2274.28579199	371.234309849	0.0143764347979	0.000198569541407
1419.78508784	444.748775814	2240.53386365	376.0	6.99983594308	0.236583932754	0.0425970350655	1666.11847745	338.855291822	2397.36755836	392.393789082	1.82076380287	0.0251486713104
1419.78508784	444.748775814	2240.53386365	376.0	-9.37713870425	-0.0983463206031	-0.0177072957514	1284.46209189	377.760850591	2030.43589554	368.212953064	-1.93257132938	-0.0266929741627
1419.78508784	444.748775814	2240.53386365	376.0	-3.61582516559	0.0428460164142	0.00771444299859	1429.97796306	432.807048589	2159.52007637	296.735064715	-0.895590573466	-0.0123700355451
1419.78508784	444.748775814	2240.53386365	376.0	-23.6899876947	-0.301477934855	-0.0542812270175	1087.73969582	337.227600682	1709.75166706	284.784370555	-5.51362453204	-0.0761550349729
1419.78508784	444.748775814	2240.53386365	376.0	0.742419689209	0.153034205064	0.0275538719957	1552.17825423	358.84412273	2257.1680282	346.145651237	-0.0450876756711	-0.000622757951259
1419.78508784	444.748775814	2240.53386365	376.0	10.9130614126	0.128357478492	0.0231108171574	1549.76876769	505.254186585	2485.04470016	430.021745888	3.36438051511	0.0464693441314
1419.78508784	444.748775814	2240.53386365	376.0	-6.18060663709	-0.0420859432755	-0.00757759151521	1342.7791111	421.946867061	2102.05527897	337.329300808	-1.25315271466	-0.0173087391527
1419.78508784	444.748775814	2240.53386365	376.0	14.0405980849	0.248521916812	0.044746474039	1718.70340191	486.444056025	2555.1182184	349.97076047	6.05989654219	0.0837002284833
1419.78508784	444.748775814	2240.53386365	376.0	-5.94128488396	-0.0334988512139	-0.00603148203347	1352.40523646	444.001805583	2107.41736389	311.010321845	-1.19970687391	-0.0165705369325
1419.78508784	444.748775814	2240.53386365	376.0	-9.8969080501	-0.171025440429	-0.0307932013736	1214.93228132	419.25929371	2018.79028733	384.598712308	-2.06912892826	-0.0285791288434
1419.78508784	444.748775814	2240.53386365	376.0	-13.7563274255	-0.213290982208	-0.0384031296737	1171.23577074	374.453527839	1932.31868929	386.62939071	-3.08842830509	-0.0426578495178
1419.78508784	444.748775814	2240.53386365	376.0	-1.61988933159	0.0171692810531	0.00309133616369	1412.28347576	502.578409567	2204.23969462	289.377809297	-0.0425356976944	-0.000587509636663
1419.78508784	444.748775814	2240.53386365	376.0	-2.41843688361	-0.0701219839063	-0.012625492241	1314.14816876	468.345692357	2186.3479663	403.854105188	-0.731950400176	-0.0101098121571
1419.78508784	444.748775814	2240.53386365	376.0	8.83158830139	0.286051720384	0.0515037307137	1759.34014583	379.120627771	2438.40859024	299.947816646	4.12519394574	0.0569778169301
1419.78508784	444.748775814	2240.53386365	376.0	4.11816199343	0.197489813858	0.0355581227689	1633.32126538	410.487871909	2332.80267767	288.993540389	2.22782725875	0.0307710947342
1419.78508784	444.748775814	2240.53386365	376.0	0.260425702146	0.0141492799292	0.0025475837107	1402.81019488	491.687393634	2246.3687897	351.871201185	-0.0350642865698	-0.000484313350411
1419.78508784	444.748775814	2240.53386365	376.0	-11.2541989455	-0.259387636298	-0.046702851332	1137.5616524	509.478850163	1988.37972519	341.339222631	-2.08508868689	-0.0287995674984
1419.78508784	444.748775814	2240.53386365	376.0	-3.13242295424	-0.0770674019824	-0.0138760176418	1306.23395448	439.852082445	2170.35086661	424.264829686	-0.916017113022	-0.0126521700694
1419.78508784	444.748775814	2240.53386365	376.0	-16.4563309186	-0.254818616312	-0.0458801973915	1133.32746728	381.514081807	1871.82419671	356.982647622	-3.62675285636	-0.0500932714967
1419.78508784	444.748775814	2240.53386365	376.0	6.54960084411	0.181590005392	0.0326953556702	1605.51451145	413.743172661	2387.2798885	368.022204382	2.18200286217	0.0301381610797
1419.78508784	444.748775814	2240.53386365	376.0	1.16595202132	-0.0187127099507	-0.00336923117585	1364.21380543	482.530379876	2266.65741352	419.913228218	-0.2361897687	-0.00326228962293
1419.78508784	444.748775814	2240.53386365	376.0	-6.30159206979	-0.107644343287	-0.0193814085861	1280.36532768	489.663518642	2099.34455938	329.31571306	-1.22144653217	-0.0168708084554
1419.78508784	444.748775814	2240.53386365	376.0	5.52548326873	0.0675253819714	0.0121579729873	1483.18006618	550.079802686	2364.33418742	331.074318552	2.57505109137	0.0355670040244
1419.78508784	444.748775814	2240.53386365	376.0	3.41380116917	0.00416168632657	0.000749313346521	1393.42478161	515.415618669	2317.02123488	408.180834607	0.513184619057	0.00708818534609
1419.78508784	444.748775814	2240.53386365	376.0	-3.6676048606	0.0660515314521	0.0118926055909	1454.14732439	398.695264445	2158.35993476	305.517345929	-0.91014273943	-0.0125710323126
1419.78508784	444.748775814	2240.53386365	376.0	6.21825741284	0.11362124334	0.0204575519157	1530.64662501	493.222765708	2379.85602671	355.986635996	2.40357224432	0.0331985116618
1419.78508784	444.748775814	2240.53386365	376.0	4.16718546649	-0.000377850900188	-6.80322110529e-05	1395.87786567	548.924490289	2333.90106519	389.09870923	1.12963285306	0.0156026637163
1419.78508784	444.748775814	2240.53386365	376.0	-5.67601922434	0.0121725083816	0.00219166517493	1396.56622988	354.416857298	2113.36073082	362.377643644	-1.2490942668	-0.0172526832431
1419.78508784	444.748775814	2240.53386365	376.0	16.6435272909	0.261822619128	0.047141270999	1729.26144116	452.917074655	2613.43772871	431.25921289	5.82474552397	0.0804522862427
1419.78508784	444.748775814	2240.53386365	376.0	-6.13924872142	-0.191003604975	-0.0343902781734	1195.59726194	443.884499499	2102.98191707	463.500155634	-1.64609969945	-0.022736183694
1419.78508784	444.748775814	2240.53386365	376.0	9.49855944804	0.213934716296	0.0385190342629	1639.37851745	375.554937171	2453.35230464	438.418850018	2.29226494927	0.0316611180838
1419.78508784	444.748775814	2240.53386365	376.0	-9.5862167423	-0.142559426508	-0.0256678837789	1247.54568768	480.108335073	2025.7514313	298.097408544	-1.74771735982	-0.024139742539
1419.78508784	444.748775814	2240.53386365	376.0	-8.1026186337	-0.26549184923	-0.0478019173983	1131.77132281	526.02758801	2058.99194932	401.193038502	-1.65267682183	-0.0228270279258
1419.78508784	444.748775814	2240.53386365	376.0	7.39589574867	0.137019792794	0.0246704704346	1552.11188015	457.88509747	2406.24141242	396.2444348	2.23449095005	0.0308631346692
1419.78508784	444.748775814	2240.53386365	376.0	0.164136338161	0.0206563010045	0.00371917554996	1403.41589532	406.755948856	2244.21139389	434.03954971	-0.445417944563	-0.00615218155474
1419.78508784	444.748775814	2240.53386365	376.0	-1.34461579272	-0.0169104408306	-0.00304473187443	1366.55040221	450.916750534	2210.40729148	392.940138735	-0.565870692755	-0.00781589354634
1419.78508784	444.748775814	2240.53386365	376.0	-2.98799658664	-0.0604757004944	-0.010888674918	1325.23220829	495.879103654	2173.58678828	352.475476343	-0.73974342865	-0.010217450672
1419.78508784	444.748775814	2240.53386365	376.0	-12.7777527188	-0.2723352307	-0.049034071066	1126.99607441	529.217911738	1954.24398697	298.030000823	-2.26632000979	-0.0313027625662
1419.78508784	444.748775814	2240.53386365	376.0	-11.0806416727	-0.225670368653	-0.0406320433297	1163.43361912	432.294257978	1992.26833467	396.540457571	-2.38561732437	-0.03295051553
1419.78508784	444.748775814	2240.53386365	376.0	7.30551271432	0.0240258941483	0.00432587219091	1417.15720614	522.61692292	2404.21634993	464.442220872	1.2947113794	0.0178827538591
1419.78508784	444.748775814	2240.53386365	376.0	-20.0876428729	-0.313063770528	-0.0563672615283	1077.93277447	361.411009675	1790.46342268	351.119638531	-4.82798018678	-0.0666848092097
1419.78508784	444.748775814	2240.53386365	376.0	3.60239501915	0.199216916104	0.0358690882434	1616.89138131	354.967278624	2321.24674396	349.388084025	1.03617016878	0.0143117426627
1419.78508784	444.748775814	2240.53386365	376.0	9.65234109004	0.0935770329918	0.0168485835419	1511.03423156	537.732539318	2456.79783441	408.031063526	3.21864257387	0.0444563891418
1419.78508784	444.748775814	2240.53386365	376.0	4.01596452952	-0.00338923129729	-0.000610232498612	1388.92904921	536.209646455	2330.51290889	405.374213227	0.820540961781	0.0113334386986
1419.78508784	444.748775814	2240.53386365	376.0	-13.4661541307	-0.286483494045	-0.0515814717403	1111.76480278	496.527043261	1938.82012022	330.52827418	-2.52933055814	-0.0349355049467
1419.78508784	444.748775814	2240.53386365	376.0	20.3318572765	0.249630392017	0.0449460554586	1718.33898428	509.637328938	2696.07601104	468.099697825	7.04493159598	0.0973056850273
1419.78508784	444.748775814	2240.53386365	376.0	-8.96933555037	-0.0601404523494	-0.0108283133506	1320.8288541	334.596975316	2039.5728633	384.147033886	-1.95376779981	-0.0269857430913
1419.78508784	444.748775814	2240.53386365	376.0	11.7927768086	0.2590626003	0.046644328466	1706.06878952	366.614500878	2504.75502151	432.071731119	3.37221773831	0.0465775930705
1419.78508784	444.748775814	2240.53386365	376.0	0.52873687108	0.0272690610111	0.0049098057276	1429.98675104	527.707285033	2252.3803923	294.686356224	0.835241341116	0.0115364826121
1419.78508784	444.748775814	2240.53386365	376.0	17.6242579352	0.224465747736	0.0404151508348	1689.30912029	554.565872126	2635.41133091	391.536338493	7.20978782466	0.0995827047605
1419.78508784	444.748775814	2240.53386365	376.0	5.02975077122	0.212649791598	0.0382876830389	1628.80414518	334.285299729	2353.22713294	390.137688032	1.01814135978	0.0140627259638
1419.78508784	444.748775814	2240.53386365	376.0	8.07306786523	0.230810329622	0.0415574954307	1687.5370402	436.470692701	2421.41368301	297.405950103	3.97361837198	0.0548842316572
1419.78508784	444.748775814	2240.53386365	376.0	-12.6299655344	-0.189233978349	-0.0340716561666	1194.06612029	372.08737518	1957.55520888	391.401713417	-2.82050053508	-0.0389571897111
1419.78508784	444.748775814	2240.53386365	376.0	4.37830764734	0.14607728409	0.0263012754934	1537.12801966	338.70330773	2338.63132914	462.800001753	0.0530154670927	0.000732257832773
1419.78508784	444.748775814	2240.53386365	376.0	-8.93014382331	-0.250059014423	-0.0450232291002	1148.01071539	546.35072831	2040.45096722	346.089523522	-1.62024833463	-0.0223791206441
1419.78508784	444.748775814	2240.53386365	376.0	3.0176298711	0.0541090258119	0.00974235250485	1448.00717963	479.361562095	2308.14488279	380.776141066	0.653815634123	0.00903060268126
1419.78508784	444.748775814	2240.53386365	376.0	4.72784119503	0.113119911075	0.0203672868338	1506.00988937	409.919020803	2346.46274665	430.533836468	0.533174635294	0.00736429054273
1419.78508784	444.748775814	2240.53386365	376.0	-21.7553999098	-0.269080406267	-0.0484480385788	1118.34815858	342.913645723	1753.0967615	291.834957198	-4.85961115824	-0.0671217010807
1419.78508784	444.748775814	2240.53386365	376.0	1.22717470277	-0.0742359600749	-0.0133662153538	1309.57992699	500.68234969	2268.02912843	457.766851749	-0.289885308227	-0.00400394072137
1419.78508784	444.748775814	2240.53386365	376.0	11.807441801	0.241650051434	0.0435091918319	1707.07690078	468.012470223	2505.08359563	329.994224626	5.29014656229	0.0730683226835
1419.78508784	444.748775814	2240.53386365	376.0	3.41701835494	0.0414778523813	0.00746810449789	1423.87841658	427.634232491	2317.09331702	465.580667945	-0.041519896124	-0.000573479228232
1419.78508784	444.748775814	2240.53386365	376.0	-11.8336566746	-0.158425012385	-0.0285244890862	1221.61514401	344.397225465	1975.39677855	409.384409077	-2.77649736471	-0.0383494111148
1419.78508784	444.748775814	2240.53386365	376.0	-0.443735777164	-0.0391469253864	-0.00704842012719	1345.64213641	513.989656539	2230.5918133	370.960020346	-0.384279348072	-0.00530772580209
1419.78508784	444.748775814	2240.53386365	376.0	6.44541879385	0.0159461775563	0.00287111587259	1413.57619986	545.505564561	2384.94565438	425.863889962	1.54693079436	0.0213664474359
1419.78508784	444.748775814	2240.53386365	376.0	-14.6691609095	-0.14001408154	-0.0252095933633	1245.1551313	372.49290289	1911.86634596	294.218311767	-2.82517052197	-0.0390216922924
1419.78508784	444.748775814	2240.53386365	376.0	-12.1118137153	-0.258637577866	-0.0465678030007	1132.96705723	437.504021837	1969.16457586	398.693496795	-2.64611719052	-0.0365485799795
1419.78508784	444.748775814	2240.53386365	376.0	6.20781271017	0.210047651923	0.0378191667128	1643.348313	392.571170391	2379.62200961	343.702526225	2.33530948176	0.0322556558254
1419.78508784	444.748775814	2240.53386365	376.0	0.300780527975	0.0803415929725	0.0144655370854	1466.7633731	403.9837541	2247.27295324	376.525826034	-0.347405048244	-0.00479841226856
1419.78508784	444.748775814	2240.53386365	376.0	14.8494654125	0.258352844121	0.046516536572	1724.01597303	445.538690943	2573.24116479	403.686500819	5.44206695748	0.0751666706834
1419.78508784	444.748775814	2240.53386365	376.0	12.9045921514	0.285841998534	0.0514659702079	1759.39361566	402.863450931	2529.66562077	367.408554178	5.02227001913	0.0693683704299
1419.78508784	444.748775814	2240.53386365	376.0	-5.56076707918	0.0667417050027	0.0120168716245	1455.33970196	336.097624915	2115.94299416	324.505667292	-1.20217397032	-0.0166046128498
1419.78508784	444.748775814	2240.53386365	376.0	-11.0336654674	-0.271047781962	-0.0488022653875	1123.28320245	466.734023362	1993.32085245	403.303626638	-2.36964743518	-0.03272993695
1419.78508784	444.748775814	2240.53386365	376.0	4.2346487149	0.0478123122381	0.0086086266183	1430.19676795	435.424860569	2335.41260212	469.790973595	0.064214293268	0.000886937752321
1419.78508784	444.748775814	2240.53386365	376.0	-3.6297885933	-0.0815861757388	-0.0146896247279	1300.92427609	420.636333689	2159.20722104	437.646611259	-1.0604131118	-0.014646589942
1419.78508784	444.748775814	2240.53386365	376.0	8.3575654744	0.147925101551	0.0266339757923	1552.55250658	411.890467007	2427.78794828	463.344974696	1.51980725601	0.0209918129283
1419.78508784	444.748775814	2240.53386365	376.0	-11.4471081596	-0.329464057367	-0.0593201399653	1071.66041939	498.006014028	1984.05752893	414.39109551	-2.49553928576	-0.0344687746652
1419.78508784	444.748775814	2240.53386365	376.0	18.6472646526	0.266234661272	0.047935661014	1740.2027732	482.603268016	2658.33214284	435.526101626	6.75981582428	0.0933676218824
1419.78508784	444.748775814	2240.53386365	376.0	-4.71746165641	-0.146773449191	-0.026426620308	1243.81443418	533.690291971	2134.83753773	357.332811587	-0.966033020867	-0.0133429975258
1419.78508784	444.748775814	2240.53386365	376.0	5.61918119735	0.195466768928	0.0351938726914	1602.63206249	337.680814445	2366.43352124	426.120644306	0.773590300318	0.0106849488994
1419.78508784	444.748775814	2240.53386365	376.0	-17.9413666657	-0.25247291657	-0.0454578531814	1135.09263169	369.351296493	1838.5514679	334.10753972	-3.91477416162	-0.0540714663207
1419.78508784	444.748775814	2240.53386365	376.0	5.4372848106	0.160218642458	0.0288474329237	1572.81454597	408.68417029	2362.3580711	380.859354836	1.50186113212	0.020743938289
1419.78508784	444.748775814	2240.53386365	376.0	16.9183869117	0.274255329293	0.0493797856127	1752.91168445	475.812036046	2619.59605159	390.872331098	6.69872987609	0.0925238933162
1419.78508784	444.748775814	2240.53386365	376.0	16.6663128342	0.240559682135	0.0433128703881	1703.11392999	482.478075606	2613.94824652	428.35624093	5.96305954431	0.0823627008883
1419.78508784	444.748775814	2240.53386365	376.0	-8.46608590774	-0.0712467549258	-0.0128280077288	1315.71309028	442.090559434	2050.84834196	293.044692253	-1.59646852408	-0.0220506702221
1419.78508784	444.748775814	2240.53386365	376.0	-2.09392327479	-0.0127111393049	-0.00228864589573	1369.74528616	402.429351172	2193.6188036	421.444166265	-0.764609917309	-0.0105609104601
1419.78508784	444.748775814	2240.53386365	376.0	-6.67171028989	-0.0882982659998	-0.015898139359	1291.79277218	359.343004336	2091.05193532	439.916158805	-1.71656275373	-0.0237094303001
1419.78508784	444.748775814	2240.53386365	376.0	-9.69116807281	-0.140032483468	-0.0252129066382	1247.31271526	441.447804344	2023.3999612	334.639441593	-1.83704228832	-0.0253735122696
1419.78508784	444.748775814	2240.53386365	376.0	6.39015400562	0.00962296126945	0.00173261816159	1407.15071998	551.507790493	2383.70742809	425.048917617	1.5446090274	0.0213343788315
1419.78508784	444.748775814	2240.53386365	376.0	6.73644370009	0.180607843523	0.0325185170189	1624.08605267	478.995424047	2391.46616596	288.384689242	3.59906651314	0.0497108634412
1419.78508784	444.748775814	2240.53386365	376.0	-12.1938479695	-0.203068687891	-0.0365626013488	1182.9149514	399.668462384	1967.32657061	384.743156827	-2.62746465469	-0.0362909482692
1419.78508784	444.748775814	2240.53386365	376.0	-9.05014303761	-0.316251094941	-0.0569411406088	1083.19851534	501.129333763	2037.76234418	453.434495078	-2.16900504681	-0.0299586332432
1419.78508784	444.748775814	2240.53386365	376.0	12.506698806	0.235262175859	0.0423590521892	1702.96770448	500.165005116	2520.75068562	317.617976031	5.8931504625	0.0813971058357
1419.78508784	444.748775814	2240.53386365	376.0	-1.38082918204	-0.0888824595123	-0.0160033236428	1298.26699114	542.944273057	2209.59591823	368.384654028	-0.497009585861	-0.00686477328538
1419.78508784	444.748775814	2240.53386365	376.0	10.6441174788	0.177821052883	0.0320167542101	1607.28677302	453.323533758	2479.01892025	418.40861347	3.31124570915	0.0457354379716
1419.78508784	444.748775814	2240.53386365	376.0	19.2774190452	0.222083446135	0.0399862164449	1681.36453066	526.032814399	2672.4509654	465.053620335	6.64637249739	0.0918007251021
1419.78508784	444.748775814	2240.53386365	376.0	13.8924681813	0.230407045393	0.0414848839383	1695.92708235	510.128513893	2551.79931775	345.743721507	6.11857118877	0.0845106517787
1419.78508784	444.748775814	2240.53386365	376.0	12.1885698961	0.267976693225	0.0482493145886	1739.29380227	432.42248153	2513.62289967	341.906615863	5.18269098842	0.0715841296743
1419.78508784	444.748775814	2240.53386365	376.0	1.67825137102	0.0105828395178	0.0019054446377	1392.62555642	429.679345524	2278.13565394	455.830751992	-0.262113288142	-0.00362034928374
1419.78508784	444.748775814	2240.53386365	376.0	14.567011468	0.24610429774	0.0443111807238	1721.30253159	552.095575812	2566.91268851	293.514581117	7.36719783002	0.101756876105
1419.78508784	444.748775814	2240.53386365	376.0	-11.7910415979	-0.118256294258	-0.021292094753	1268.66344077	414.554789729	1976.35158377	293.133353276	-2.19015444412	-0.0302507519906
1419.78508784	444.748775814	2240.53386365	376.0	5.76631720215	0.0939423309514	0.0169143555908	1496.16084537	469.191450833	2369.73015325	404.377857045	1.43763291721	0.0198568082488
1419.78508784	444.748775814	2240.53386365	376.0	2.08426024134	-0.0118102877417	-0.00212644719873	1372.38622386	502.803558881	2287.23242017	412.042637429	-0.0169257532867	-0.000233781122745
1419.78508784	444.748775814	2240.53386365	376.0	-4.46986273082	-0.0480433527272	-0.00865022555405	1338.03317315	480.357034537	2140.38507551	321.994867824	-0.960850739876	-0.0132714190591
1419.78508784	444.748775814	2240.53386365	376.0	8.97012888509	0.138415808194	0.0249218235855	1574.54813712	541.353663494	2441.51263893	325.610838324	4.2151464463	0.0582202547832
1419.78508784	444.748775814	2240.53386365	376.0	-10.6619336793	-0.2896942952	-0.0521595778177	1107.51806644	490.518324384	2001.64962905	403.613238218	-2.25201764788	-0.031105216131
1419.78508784	444.748775814	2240.53386365	376.0	5.85881689865	0.152855362519	0.0275216713213	1554.86595835	388.570454453	2371.80264027	428.366227468	0.954238730192	0.0131800929585
1419.78508784	444.748775814	2240.53386365	376.0	10.4094485041	0.251936764542	0.0453613187869	1708.0796496	404.153532375	2473.7610824	361.527900429	3.97913888665	0.0549604818598
1419.78508784	444.748775814	2240.53386365	376.0	-9.43743541691	-0.258273479951	-0.0465022470203	1140.41382876	546.921389448	2029.08492728	341.749709063	-1.70103285695	-0.0234949289634
1419.78508784	444.748775814	2240.53386365	376.0	22.379532615	0.284427688617	0.0512113231215	1769.63299092	524.503290778	2741.95487042	447.818588719	8.39986977268	0.116020300728
1419.78508784	444.748775814	2240.53386365	376.0	16.354423031	0.286430325937	0.0515718988002	1761.82318049	425.051433395	2606.96024987	420.085635983	5.80338869431	0.0801573024076
1419.78508784	444.748775814	2240.53386365	376.0	-10.6199595308	-0.244100887111	-0.0439504658105	1153.21351834	528.534229426	2002.59007406	320.842326288	-1.89803443424	-0.0262159452243
1419.78508784	444.748775814	2240.53386365	376.0	-10.4411175499	-0.27224218209	-0.0490173176252	1127.33740646	545.058034634	2006.5970892	334.201648105	-1.86998217545	-0.0258284830864
1419.78508784	444.748775814	2240.53386365	376.0	11.7183134804	0.183071403334	0.0329620819831	1636.12080908	554.521371617	2503.08664543	312.444464735	5.72821183902	0.0791189480527
1419.78508784	444.748775814	2240.53386365	376.0	-7.05693017548	-0.0644940786766	-0.0116121855737	1318.68510216	391.345445043	2082.42095334	372.390406135	-1.48674014435	-0.0205350848668
1419.78508784	444.748775814	2240.53386365	376.0	-17.0957832203	-0.255423626975	-0.0459891298119	1128.52550972	345.510798349	1857.49705134	383.460743281	-4.14518997896	-0.0572540052342
1419.78508784	444.748775814	2240.53386365	376.0	14.3753112591	0.246809110144	0.044438082489	1722.32347841	541.897175853	2562.61758042	298.396926152	7.17650574045	0.0991230074648
1419.78508784	444.748775814	2240.53386365	376.0	-9.5006439949	-0.165928347047	-0.0298754675993	1227.07076095	515.693749658	2027.66871768	284.904207075	-1.71095632832	-0.0236319934851
1419.78508784	444.748775814	2240.53386365	376.0	-3.13545289172	0.0404378502134	0.00728085167689	1426.82837162	429.340721873	2170.28297983	314.113886337	-0.813363816597	-0.0112343068591
1419.78508784	444.748775814	2240.53386365	376.0	7.66906047826	0.196122134268	0.0353118714923	1606.80657945	354.504226909	2412.36176069	451.050954332	1.28124250053	0.0176967196206
1419.78508784	444.748775814	2240.53386365	376.0	-13.2953594519	-0.243615063707	-0.0438629931053	1144.74013952	404.535464986	1942.64683284	393.371228329	-2.96801642268	-0.0409947019707
1419.78508784	444.748775814	2240.53386365	376.0	-1.12648089191	0.076446562088	0.0137642351617	1476.09732211	453.472316226	2215.2946778	285.725039465	0.104669871173	0.00144571645266
1419.78508784	444.748775814	2240.53386365	376.0	9.75478619026	0.212380036588	0.0382391135376	1646.43916226	405.600229964	2459.09315157	407.053759343	2.97380168671	0.0410746089325
1419.78508784	444.748775814	2240.53386365	376.0	13.319442201	0.2410055074	0.0433931414117	1707.52977007	483.380408649	2538.96047661	348.050297896	5.74663898799	0.079373466685
1419.78508784	444.748775814	2240.53386365	376.0	-3.72684035074	0.0180777915877	0.00325491386166	1402.21115925	374.791516438	2157.03274355	380.030067864	-0.95017112351	-0.0131239105457
1419.78508784	444.748775814	2240.53386365	376.0	-11.6861285803	-0.1511690122	-0.0272180432482	1228.4549248	340.09787222	1978.70219546	410.14939844	-2.74842814372	-0.0379617146923
1419.78508784	444.748775814	2240.53386365	376.0	12.0208716087	0.272451081983	0.0490549301374	1749.69384601	445.058250608	2509.86556275	315.113466135	5.5594462999	0.0767879323191
1419.78508784	444.748775814	2240.53386365	376.0	2.94578851492	0.139615896957	0.0251379000643	1558.73866862	447.111793532	2306.53525288	300.68479073	1.64106748098	0.0226666779141
1419.78508784	444.748775814	2240.53386365	376.0	1.78038121689	0.162642580788	0.0292838640237	1571.76973496	379.564869223	2280.42390772	329.089303537	0.607836487669	0.00839553159764
1419.78508784	444.748775814	2240.53386365	376.0	11.2744978043	0.270206175484	0.0486507337927	1740.39248321	417.972274758	2493.14280491	334.778046942	4.83204672055	0.0667409768032
1419.78508784	444.748775814	2240.53386365	376.0	-11.3228118362	-0.0571923415002	-0.0102975047714	1327.31045134	356.262308521	1986.84243014	303.269670283	-2.16323683753	-0.0298789618443
1419.78508784	444.748775814	2240.53386365	376.0	2.67892148071	-0.00312107239197	-0.00056195037666	1379.52412821	487.558740485	2300.55600661	433.473137915	-0.0368789736331	-0.000509378088854
1419.78508784	444.748775814	2240.53386365	376.0	-4.69145181495	-0.128872178567	-0.023203489119	1254.09886697	420.676061455	2135.42029704	460.645368615	-1.35739385207	-0.0187485338684
1419.78508784	444.748775814	2240.53386365	376.0	9.2061787636	0.183247033744	0.032993704311	1604.26494974	412.11367105	2446.8014164	430.42279561	2.38436259621	0.0329331850306
1419.78508784	444.748775814	2240.53386365	376.0	15.3204701181	0.270023587596	0.0486178587677	1754.04329205	526.643857963	2583.79418472	303.10703471	7.51527000087	0.103802071835
1419.78508784	444.748775814	2240.53386365	376.0	13.1091513805	0.263199791798	0.0473892315084	1741.49143034	483.358825705	2534.24883957	309.398583525	6.26129966356	0.086482039552
1419.78508784	444.748775814	2240.53386365	376.0	-16.3773612317	-0.307122119169	-0.0552974647406	1086.59173431	402.248353728	1873.59353928	384.753451241	-3.81470353934	-0.0526892754053
1419.78508784	444.748775814	2240.53386365	376.0	-2.77125811359	-0.0294276686104	-0.00529846391978	1356.88429989	504.513095323	2178.44288717	317.045491952	-0.698067364642	-0.00964181442875
1419.78508784	444.748775814	2240.53386365	376.0	-8.32705817319	-0.183817451907	-0.0330964083377	1203.4775514	442.238646772	2053.96330543	408.247107262	-1.82145029422	-0.025158153235
1419.78508784	444.748775814	2240.53386365	376.0	-13.1506546495	-0.19977492046	-0.0359695571589	1182.5730981	359.602418904	1945.88899294	403.713475932	-3.07484732046	-0.0424702668572
1419.78508784	444.748775814	2240.53386365	376.0	6.74596003296	0.193542445562	0.0348473974724	1614.42535315	386.239739592	2391.67938262	391.014289879	1.85613396837	0.0256372095078
1419.78508784	444.748775814	2240.53386365	376.0	-17.2811202029	-0.30411339426	-0.0547557425748	1089.67304372	401.399403113	1853.34451349	362.27206665	-3.89478389299	-0.053795357638
1419.78508784	444.748775814	2240.53386365	376.0	0.980363422031	0.00542551809188	0.000976866779237	1392.85453888	498.102642219	2262.49923811	371.542057013	0.0195938889257	0.000270633824941
1419.78508784	444.748775814	2240.53386365	376.0	14.9138023522	0.286263378055	0.0515418397651	1759.51511404	410.370210613	2574.68265571	404.797331053	5.35483987433	0.0739618767173
1419.78508784	444.748775814	2240.53386365	376.0	-8.09333287212	-0.0171533658529	-0.00308847062529	1368.72189917	388.893860018	2059.19999995	301.584240768	-1.56907861379	-0.0216723565441
1419.78508784	444.748775814	2240.53386365	376.0	-5.07008077394	-0.173029504657	-0.0311540339678	1219.52839339	545.420224429	2126.936987	361.988369182	-1.01433004542	-0.0140100835003
1419.78508784	444.748775814	2240.53386365	376.0	8.71719697156	0.142624777047	0.0256796501706	1562.03503705	468.545455753	2435.84561376	405.265120961	2.70030123251	0.0372969783496
1419.78508784	444.748775814	2240.53386365	376.0	16.161858292	0.226846632303	0.040843830087	1677.59414915	459.960837357	2602.64577168	465.09078517	5.04587612743	0.0696944216496
1419.78508784	444.748775814	2240.53386365	376.0	-3.99271691398	-0.0285184946406	-0.00513476677001	1354.04242334	392.346554319	2151.07568911	404.686711457	-1.03820662052	-0.0143398704491
1419.78508784	444.748775814	2240.53386365	376.0	-1.64097085879	0.0542315062468	0.00976440515786	1438.80056789	333.7564491	2203.76735587	431.210338875	-0.762062846312	-0.0105257299214
1419.78508784	444.748775814	2240.53386365	376.0	-8.28202008082	-0.211619856936	-0.0381022428765	1182.59296839	519.575340837	2054.97239915	352.804089917	-1.54734182534	-0.0213721246594
1419.78508784	444.748775814	2240.53386365	376.0	11.5411405815	0.228991674558	0.0412300458333	1695.84526079	506.790490165	2499.11702663	296.481275672	5.78304806293	0.0798763544604
1419.78508784	444.748775814	2240.53386365	376.0	14.6868825571	0.257622871611	0.0463851047193	1722.69318702	444.064333723	2569.59844086	402.840920112	5.37720457267	0.0742707813905
1419.78508784	444.748775814	2240.53386365	376.0	10.5634790723	0.261593196889	0.0470999634298	1729.94058318	426.691325724	2477.21218944	320.580280542	4.74773632395	0.0655764685629
1419.78508784	444.748775814	2240.53386365	376.0	22.6132498042	0.254840010569	0.0458840494362	1728.58527243	554.163398225	2747.19138319	464.442712537	8.28336295186	0.114411090495
1419.78508784	444.748775814	2240.53386365	376.0	12.3472450973	0.173735311785	0.0312811148335	1611.26673042	496.519326045	2517.17807129	409.392014821	4.33058722966	0.0598147407412
1419.78508784	444.748775814	2240.53386365	376.0	-6.02149314754	-0.0981060339114	-0.017664032033	1284.70776142	407.039143373	2105.62027058	413.87336579	-1.4202234382	-0.0196163458315
1419.78508784	444.748775814	2240.53386365	376.0	6.64906578896	0.190708477802	0.0343371404038	1629.86227384	445.705584431	2389.50843427	313.940575994	3.1062073193	0.0429034160124
1419.78508784	444.748775814	2240.53386365	376.0	12.4862582486	0.141293700328	0.025439989256	1577.56274731	555.324819439	2520.29270801	387.405141267	4.88083269595	0.0674148162423
1419.78508784	444.748775814	2240.53386365	376.0	-7.3026072409	-0.233312552251	-0.0420080216512	1157.79356926	471.546866099	2076.91647549	447.576040128	-1.77449514693	-0.0245096014769
1419.78508784	444.748775814	2240.53386365	376.0	-6.17713593595	-0.145115226738	-0.0261280566687	1245.71749469	524.368859351	2102.1330412	332.046687163	-1.17773982978	-0.0162671247207
1419.78508784	444.748775814	2240.53386365	376.0	-3.54679683603	-0.104963250411	-0.0188986767035	1283.91416125	542.275360137	2161.06667947	334.877158079	-0.789313504568	-0.0109021202288
1419.78508784	444.748775814	2240.53386365	376.0	0.121349845697	-0.00775635012161	-0.00139653405143	1374.98325256	447.303330322	2243.25274804	420.96616516	-0.402205097631	-0.00555531902806
1419.78508784	444.748775814	2240.53386365	376.0	1.67522016609	0.110896586316	0.0199669762903	1499.239432	346.007800671	2278.06773876	432.820506092	-0.256469602572	-0.00354239782559
1419.78508784	444.748775814	2240.53386365	376.0	14.696945117	0.289722573205	0.0521646692844	1752.75929821	365.298106071	2569.82389592	451.766491642	4.34390539452	0.0599986932945
1419.78508784	444.748775814	2240.53386365	376.0	16.312826043	0.191094947998	0.0344067245226	1636.44649648	512.45071792	2606.02825526	457.131040863	5.3806358487	0.0743181747058
1419.78508784	444.748775814	2240.53386365	376.0	17.191917747	0.256069167618	0.0461053596719	1733.42868518	538.992265895	2625.72460258	353.30365151	7.61616572407	0.105195659172
1419.78508784	444.748775814	2240.53386365	376.0	1.94591665111	0.0459751151996	0.00827783853072	1429.4965289	438.162510447	2284.13278518	416.473745835	-0.147843429548	-0.00204203631972
1419.78508784	444.748775814	2240.53386365	376.0	8.65386040606	0.221129918856	0.0398145334635	1643.8511876	352.134568526	2434.42653656	438.440780437	1.87033800841	0.0258333979062
1419.78508784	444.748775814	2240.53386365	376.0	10.7196689893	0.182478748244	0.0328553741887	1613.59887252	451.343132098	2480.71167743	415.769672813	3.38242639896	0.0467185966707
1419.78508784	444.748775814	2240.53386365	376.0	-5.76105072763	-0.12407719779	-0.0223401508445	1257.92862546	400.234872457	2111.4555712	453.292073281	-1.55601648729	-0.0214919404322
1419.78508784	444.748775814	2240.53386365	376.0	-5.75105545952	-0.0947108838809	-0.017052733864	1294.79213624	529.500367125	2111.67951856	287.387015199	-1.15184546338	-0.0159094677262
1419.78508784	444.748775814	2240.53386365	376.0	-19.4979257706	-0.330763677441	-0.0595541370978	1068.27961157	423.126686542	1803.67623405	312.269935945	-4.13263809892	-0.0570806367253
1419.78508784	444.748775814	2240.53386365	376.0	13.3800446364	0.252393122486	0.0454434862236	1729.31183688	514.707355801	2540.3182947	296.299102023	6.67241341602	0.0921604062986
1419.78508784	444.748775814	2240.53386365	376.0	-16.5281847991	-0.302365009429	-0.0544409451619	1092.12006019	413.883481993	1870.21428618	364.210743995	-3.65450129936	-0.050476537284
1419.78508784	444.748775814	2240.53386365	376.0	13.5712703064	0.297766678034	0.05361301369	1764.18610781	354.422940046	2544.60277059	425.993722736	4.23158375118	0.0584472893809
1419.78508784	444.748775814	2240.53386365	376.0	-23.6215393863	-0.329563415106	-0.0593380293674	1065.3885308	362.891787842	1711.28527459	283.004955944	-5.41432403197	-0.0747834811045
1419.78508784	444.748775814	2240.53386365	376.0	-13.8868665783	-0.171845029496	-0.0309407687245	1213.69733125	387.387632802	1929.39391536	328.308951312	-2.75177273901	-0.0380079107598
1419.78508784	444.748775814	2240.53386365	376.0	-10.0015986348	-0.0619227270849	-0.0111492126548	1319.96619035	338.471004289	2016.44465933	358.007464689	-2.06005062056	-0.0284537378531
1419.78508784	444.748775814	2240.53386365	376.0	-7.20586916172	-0.242193146802	-0.0436069763778	1153.92546465	532.80315404	2079.08392491	392.355306224	-1.44498460414	-0.019958350886
1419.78508784	444.748775814	2240.53386365	376.0	10.5461177227	0.103933392579	0.0187132503743	1517.80495514	511.94330168	2476.82320253	447.074945707	2.93823467118	0.0405833518118
1419.78508784	444.748775814	2240.53386365	376.0	10.5133581046	0.255841162707	0.0460643072933	1697.84395803	352.900319497	2476.08921219	425.34493466	2.87689838841	0.0397361655858
1419.78508784	444.748775814	2240.53386365	376.0	3.42005537828	-0.0298786626723	-0.00537966558738	1361.73545494	555.060104749	2317.16136256	400.365802871	0.675816748454	0.00933448547588
1419.78508784	444.748775814	2240.53386365	376.0	3.89585846184	-0.0248086568498	-0.00446680893948	1358.34172953	513.900665257	2327.82189177	455.579496984	0.13889428183	0.00191842930704
1419.78508784	444.748775814	2240.53386365	376.0	11.3246008987	0.28007826304	0.0504282072452	1749.38415431	392.993739019	2494.26538171	351.88748838	4.5163105068	0.0623799793757
1419.78508784	444.748775814	2240.53386365	376.0	-13.6313468092	-0.228278872343	-0.0411017054992	1156.7129344	375.937520253	1935.11892232	402.468467667	-3.17812838045	-0.043896800835
1419.78508784	444.748775814	2240.53386365	376.0	10.0831614921	0.0947388475975	0.0170577687428	1513.9049352	544.897912357	2466.45051141	407.647663858	3.43187717337	0.0474016184167
1419.78508784	444.748775814	2240.53386365	376.0	15.4336668692	0.252257600014	0.0454190853465	1723.42907836	489.582344508	2586.33039626	373.318973396	6.33537615948	0.0875051955729
1419.78508784	444.748775814	2240.53386365	376.0	2.2361817658	0.146253022123	0.026332917199	1544.61746403	372.988482585	2290.63627337	373.030326751	0.230906762535	0.00318931992452
1419.78508784	444.748775814	2240.53386365	376.0	19.1775296557	0.244064230147	0.0439438657088	1708.12459717	492.66174832	2670.2129098	469.42656431	6.44257095285	0.0889857866415
1419.78508784	444.748775814	2240.53386365	376.0	-15.3017893216	-0.225035207701	-0.0405176823372	1158.15031689	353.066654193	1897.69209216	386.475121076	-3.57553429523	-0.049385832807
1419.78508784	444.748775814	2240.53386365	376.0	0.757972681516	0.00397554179106	0.000715797945817	1393.24350407	505.758135315	2257.51649826	358.514858877	0.0969147721886	0.00133860182581
1419.78508784	444.748775814	2240.53386365	376.0	6.81910964064	0.104641276561	0.0188407051783	1531.45702553	547.400857251	2393.31832435	314.460441567	3.40514572401	0.0470323995029
1419.78508784	444.748775814	2240.53386365	376.0	2.53356064899	-0.0452316192801	-0.00814397178251	1338.02071671	516.494543099	2297.29914795	442.783888144	-0.0702525236061	-0.000970338723841
1419.78508784	444.748775814	2240.53386365	376.0	-8.67044368957	-0.233480000539	-0.0420381707849	1163.91790763	549.89009331	2046.26963666	332.461635722	-1.55149181795	-0.0214294449993
1419.78508784	444.748775814	2240.53386365	376.0	11.4481699517	0.182850060779	0.0329222291643	1632.75661414	530.53439192	2497.03398819	333.742982127	5.21607544538	0.0720452409582
1419.78508784	444.748775814	2240.53386365	376.0	8.55855334106	0.273763264599	0.0492911891608	1732.14559885	357.957031567	2432.2911495	342.188519079	3.31021916327	0.0457212591612
1419.78508784	444.748775814	2240.53386365	376.0	-16.6147393061	-0.317665541717	-0.0571958123365	1081.56029893	460.966107916	1868.27500314	325.748596299	-3.32382721828	-0.045909215722
1419.78508784	444.748775814	2240.53386365	376.0	14.9387941274	0.277023305454	0.0498781608667	1756.85198297	462.567930298	2575.2426049	355.822691633	6.32069757349	0.0873024526725
1419.78508784	444.748775814	2240.53386365	376.0	17.2841638818	0.232339832664	0.0418328830869	1692.3525194	493.129466314	2627.79140847	442.309422763	6.03708215803	0.08338511268
1419.78508784	444.748775814	2240.53386365	376.0	2.4417440225	0.00347385399755	0.000625468850837	1385.63788226	463.929587294	2295.24196534	445.674495786	-0.115654510167	-0.00159743798573
1419.78508784	444.748775814	2240.53386365	376.0	-14.9180131811	-0.207069124578	-0.0372828816309	1173.64921091	337.156254839	1906.29072654	395.4852608	-3.56520360088	-0.0492431436586
1419.78508784	444.748775814	2240.53386365	376.0	-7.39072011333	-0.0221826077002	-0.00399398770259	1360.40353422	340.37230137	2074.94227674	374.166441158	-1.59459234646	-0.0220247561666
1419.78508784	444.748775814	2240.53386365	376.0	-4.02597016529	0.0707840271093	0.0127446933938	1459.51779463	394.03225349	2150.33063876	296.780590638	-0.974278030935	-0.0134568788803
1419.78508784	444.748775814	2240.53386365	376.0	-5.74112414888	-0.174147828046	-0.031355388557	1212.549455	453.676356906	2111.90203294	445.676221036	-1.46066004102	-0.020174862445
1419.78508784	444.748775814	2240.53386365	376.0	3.05701908862	0.0197651316428	0.00355872013734	1406.27807659	488.420075696	2309.02741155	414.329259268	0.261611830323	0.00361342307077
1419.78508784	444.748775814	2240.53386365	376.0	-8.46969786058	-0.098304225829	-0.0176997165699	1287.16903598	424.477448681	2050.76741494	339.120930279	-1.63808286114	-0.0226254538831
1419.78508784	444.748775814	2240.53386365	376.0	4.23256033037	0.12586054607	0.0226612434407	1518.1442532	388.269891931	2335.36581115	428.951666024	0.33041225505	0.00456370518024
1419.78508784	444.748775814	2240.53386365	376.0	-13.4646508715	-0.289513974022	-0.052127110915	1105.68089274	449.763245843	1938.85380125	383.409662673	-2.87468994553	-0.0397056622311
1419.78508784	444.748775814	2240.53386365	376.0	3.39558017047	0.0451982447216	0.00813796267944	1427.75247518	424.144266185	2316.61298724	464.716245869	-0.0443059413925	-0.000611960516472
1419.78508784	444.748775814	2240.53386365	376.0	-6.70037661471	-0.0892456413145	-0.0160687146767	1293.23377162	393.88868462	2090.40965661	403.287200369	-1.5204297343	-0.0210004106947
1419.78508784	444.748775814	2240.53386365	376.0	6.76058089635	0.0919056783839	0.0165476554526	1494.22692704	475.434916861	2392.00696801	422.345124114	1.60543951466	0.0221745789318
1419.78508784	444.748775814	2240.53386365	376.0	10.6378225871	0.203026287405	0.0365549671237	1648.09016461	462.965466949	2478.87788107	367.822249507	4.14097506567	0.0571957881999
1419.78508784	444.748775814	2240.53386365	376.0	-3.12681560375	-0.141384764116	-0.0254563853288	1243.89562648	462.458878691	2170.4765012	464.121996026	-1.03979476929	-0.0143618062057
1419.78508784	444.748775814	2240.53386365	376.0	0.791326850461	0.0437664852331	0.00788017379062	1432.43166477	463.587298722	2258.26380971	362.244846212	-0.00285656815066	-3.9455361197e-05
1419.78508784	444.748775814	2240.53386365	376.0	21.2864146236	0.274710514658	0.0494617419261	1757.35111075	543.200742467	2717.46319165	416.911338433	8.47335505749	0.117035290849
1419.78508784	444.748775814	2240.53386365	376.0	11.7557334093	0.115953857905	0.0208775401342	1541.79470483	547.117405806	2503.92505161	415.012940969	4.07463275916	0.0562794579994
1419.78508784	444.748775814	2240.53386365	376.0	-5.15216901025	-0.110200883231	-0.0198417146618	1278.86799795	522.344118937	2125.09777226	323.885655377	-1.02968851522	-0.0142222170611
1419.78508784	444.748775814	2240.53386365	376.0	-12.1239168498	-0.173978087792	-0.031324826754	1207.20561979	354.960510659	1968.89340103	406.727270579	-2.82037323795	-0.0389554314634
1419.78508784	444.748775814	2240.53386365	376.0	9.5408245807	0.239094812788	0.0430491200554	1689.51878255	406.986849458	2454.29926925	357.793637241	3.65158793433	0.0504362974355
1419.78508784	444.748775814	2240.53386365	376.0	7.86846907526	0.182016288421	0.0327721081061	1610.10703377	431.175115438	2416.82957783	375.547428631	2.69334794195	0.0372009384247
1419.78508784	444.748775814	2240.53386365	376.0	12.8553549324	0.151375329858	0.0272551908279	1590.39501745	550.628782608	2528.56244421	387.538644145	5.04045950717	0.0696196064527
1419.78508784	444.748775814	2240.53386365	376.0	-13.0904840396	-0.296907410605	-0.0534583022336	1092.71908088	386.494644552	1947.23713583	468.023410398	-3.63871220525	-0.0502584558736
1419.78508784	444.748775814	2240.53386365	376.0	-4.96391006602	-0.102963245913	-0.0185385750654	1280.83229963	432.067432805	2129.31577766	416.416045222	-1.21328018178	-0.0167580135604
1419.78508784	444.748775814	2240.53386365	376.0	2.39651777793	0.0285361545621	0.00513794644619	1414.06824411	473.075769569	2294.22865601	407.084642332	0.0892559024811	0.00123281633261
1419.78508784	444.748775814	2240.53386365	376.0	-3.65332115789	-0.116508013512	-0.0209773160807	1267.38583844	443.453889485	2158.67996596	447.840238034	-1.08481217426	-0.0149835935671
1419.78508784	444.748775814	2240.53386365	376.0	-0.636966148032	-0.0923143137075	-0.0166212304119	1293.92223732	527.732629998	2226.2624214	404.607554085	-0.435554203881	-0.00601594204255
1419.78508784	444.748775814	2240.53386365	376.0	-17.9048001851	-0.269587884699	-0.0485394102806	1118.7120525	369.654904349	1839.37075229	351.00379544	-4.04956719684	-0.0559332485752
1419.78508784	444.748775814	2240.53386365	376.0	1.90439234688	0.0485204219356	0.00873612206259	1452.49154831	514.465882266	2283.20241908	316.244988501	1.12169347734	0.0154930038307
1419.78508784	444.748775814	2240.53386365	376.0	12.7100215584	0.249205234488	0.0448695056694	1720.06204727	480.018066942	2525.30620074	325.226086536	5.81729913277	0.0803494355355
1419.78508784	444.748775814	2240.53386365	376.0	-21.7425763033	-0.28233437675	-0.050834421453	1106.84513548	351.946984928	1753.38407875	294.59195834	-4.86272263991	-0.0671646773468
1419.78508784	444.748775814	2240.53386365	376.0	-17.0927372044	-0.301640379314	-0.0543104752095	1090.22183944	386.384901141	1857.56529836	380.958557783	-4.04177634377	-0.0558256401074
1419.78508784	444.748775814	2240.53386365	376.0	14.7161984588	0.279897164871	0.050395600445	1740.04410956	377.011722176	2570.25527356	453.19944183	4.36242506993	0.0602544899162
1419.78508784	444.748775814	2240.53386365	376.0	-0.595048494008	0.0982933463733	0.0176977577194	1486.73513237	366.637735652	2227.20160064	373.828732621	-0.485605052175	-0.00670725210186
1419.78508784	444.748775814	2240.53386365	376.0	12.2651905218	0.259535822128	0.046729532252	1725.71344636	432.359719938	2515.33961073	357.266444431	4.97369994135	0.068697513002
1419.78508784	444.748775814	2240.53386365	376.0	7.55156957969	0.0487953866148	0.00878562956693	1447.70283389	517.88814346	2409.72933732	444.138359974	1.69439000478	0.0234031768616
1419.78508784	444.748775814	2240.53386365	376.0	11.5255619398	0.244335141392	0.0439926433908	1696.58931293	411.558440394	2498.76798189	390.620228565	4.04412311016	0.0558580540077
1419.78508784	444.748775814	2240.53386365	376.0	-8.82116982729	-0.117760813363	-0.0212028832127	1265.66968835	395.874339035	2042.8925665	381.348539112	-1.85280368289	-0.0255912110897
1419.78508784	444.748775814	2240.53386365	376.0	2.4347928335	0.0793915632744	0.0142944838449	1464.44302866	404.755311774	2295.0862216	425.887881158	-0.112727235248	-0.00155700601171
1419.78508784	444.748775814	2240.53386365	376.0	-10.7901471584	-0.229225915115	-0.0412722209426	1155.26909029	384.223766489	1998.77696263	459.284105847	-2.84184677144	-0.0392520272299
1419.78508784	444.748775814	2240.53386365	376.0	-11.7484498007	-0.323737150037	-0.0582890079289	1074.20320098	453.293954954	1977.30586741	449.808711477	-2.92152806758	-0.0403525976186
1419.78508784	444.748775814	2240.53386365	376.0	-13.4516195691	-0.204878512167	-0.0368884609591	1185.47035496	439.838469258	1939.145772	313.83694778	-2.53942470598	-0.0350749268782
1419.78508784	444.748775814	2240.53386365	376.0	-13.0773163566	-0.265079804014	-0.0477277284864	1127.77579492	443.033703689	1947.53216222	376.722663618	-2.74085340081	-0.0378570911714
1419.78508784	444.748775814	2240.53386365	376.0	-18.4029271767	-0.298677408853	-0.0537769911511	1098.02747808	438.775398382	1828.21004836	291.407171896	-3.65151862703	-0.0504353401523
1419.78508784	444.748775814	2240.53386365	376.0	13.7069239114	0.252287535397	0.0454244752246	1730.18990492	534.322306308	2547.64213555	283.129924323	7.07732938846	0.0977531683489
1419.78508784	444.748775814	2240.53386365	376.0	7.6261215984	0.153963190264	0.0277211361657	1580.87634806	471.65481137	2411.39970055	358.868541115	2.93924389166	0.0405972913213
1419.78508784	444.748775814	2240.53386365	376.0	-18.5315770961	-0.264620370892	-0.0476450073626	1123.58926682	367.563132065	1825.32760334	334.175204458	-4.10543830685	-0.0567049489897
1419.78508784	444.748775814	2240.53386365	376.0	12.0113847953	0.195167775562	0.0351400388119	1644.01707126	500.363543806	2509.65300748	365.272392417	4.90453061078	0.067742135508
1419.78508784	444.748775814	2240.53386365	376.0	-20.157877513	-0.29640222615	-0.0533673435633	1094.16705467	365.074230468	1788.88979178	329.648506639	-4.61611514614	-0.0637584964937
1419.78508784	444.748775814	2240.53386365	376.0	-11.6973978606	-0.271138684747	-0.0488186324716	1123.2572931	464.272595847	1978.44970342	390.919814474	-2.45786198164	-0.0339483699121
1419.78508784	444.748775814	2240.53386365	376.0	-5.11343289947	-0.109693592259	-0.0197503767122	1274.15902663	431.620951367	2125.96566794	420.185689951	-1.25405878433	-0.0173212539272
1419.78508784	444.748775814	2240.53386365	376.0	7.97425347803	0.167520331646	0.0301621050857	1577.61230948	398.846996143	2419.1997132	442.740407575	1.63735729055	0.02261543219
1419.78508784	444.748775814	2240.53386365	376.0	7.97898496797	0.162254046562	0.0292139082755	1591.06626108	466.197618992	2419.30572383	362.04184376	3.03591267081	0.0419324954531
1419.78508784	444.748775814	2240.53386365	376.0	0.353520340459	0.0278787202275	0.00501957512198	1426.6694611	513.092218541	2248.45460659	308.692926949	0.557674882454	0.0077026917466
1419.78508784	444.748775814	2240.53386365	376.0	10.6040723126	0.261328015821	0.0470522174686	1727.14839502	418.349213655	2478.12169474	332.624086065	4.55778629375	0.0629528493612
1419.78508784	444.748775814	2240.53386365	376.0	15.6763550168	0.256487445128	0.0461806707108	1717.45383518	434.596858091	2591.76790639	439.717213115	5.18688223534	0.0716420198251
1419.78508784	444.748775814	2240.53386365	376.0	-2.22394162346	-0.0452374267039	-0.00814501741158	1338.77863548	463.793580939	2190.70569847	388.133482054	-0.679257248005	-0.00938200618792
1419.78508784	444.748775814	2240.53386365	376.0	15.7519755625	0.277514663001	0.0499666299967	1749.3595589	429.571605656	2593.46221032	414.531045763	5.63207911521	0.0777911480001
1419.78508784	444.748775814	2240.53386365	376.0	-2.46392447426	-0.0240457004732	-0.00432943832791	1365.7735113	518.338363261	2185.32880143	301.216926865	-0.464588781146	-0.00641697211527
1419.78508784	444.748775814	2240.53386365	376.0	17.6799270993	0.252768160144	0.0455110119092	1722.62587693	493.180530679	2636.65861738	420.852209767	6.58951283614	0.0910153706649
1419.78508784	444.748775814	2240.53386365	376.0	13.1135578511	0.122178173925	0.021998230811	1548.95833038	546.195806999	2534.34756804	439.193430653	4.28986186821	0.0592522357487
1419.78508784	444.748775814	2240.53386365	376.0	-2.24417479817	-0.105321451036	-0.0189631708743	1281.35606341	510.704764914	2190.25236734	398.19153901	-0.667159295167	-0.00921490739181
1419.78508784	444.748775814	2240.53386365	376.0	-10.3479896492	-0.159257436988	-0.0286743674807	1229.88270914	457.160193497	2008.68365135	321.640748713	-1.92017864247	-0.0265218044541
1419.78508784	444.748775814	2240.53386365	376.0	-5.02798316655	-0.0330499667606	-0.00595066020177	1351.77623431	433.905604693	2127.88019815	342.198359146	-1.06986049082	-0.0147770786024
1419.78508784	444.748775814	2240.53386365	376.0	10.8022998859	0.285844017882	0.0514663337923	1754.9856183	377.074060278	2482.56305065	350.50337207	4.25370909707	0.0587528880811
1419.78508784	444.748775814	2240.53386365	376.0	15.688414796	0.254433989942	0.0458109452543	1712.82376386	429.261831822	2592.03810983	449.952514146	5.00463365941	0.0691247743013
1419.78508784	444.748775814	2240.53386365	376.0	9.14185748748	0.20107907296	0.0362043703565	1639.84811565	438.109767745	2445.36027642	367.402393028	3.40556626501	0.0470382080802
1419.78508784	444.748775814	2240.53386365	376.0	10.5780829483	0.267839786224	0.0482246644263	1718.88821755	357.002170428	2477.53939423	401.649006253	3.29101580928	0.0454560194652
1419.78508784	444.748775814	2240.53386365	376.0	-10.9822842973	-0.195659873378	-0.0352286412275	1197.37892985	492.477099152	1994.47206497	304.616035962	-1.98066690275	-0.0273572776623
1419.78508784	444.748775814	2240.53386365	376.0	7.87747767948	0.208563878308	0.0375520126589	1619.0959036	333.837572404	2417.03141866	464.097942659	1.12838443334	0.01558542035
1419.78508784	444.748775814	2240.53386365	376.0	8.60955489282	0.181223104161	0.0326292949516	1599.30076607	404.251861212	2433.43385653	429.881229256	2.11536340202	0.0292177265472
1419.78508784	444.748775814	2240.53386365	376.0	10.1883513313	0.297425105457	0.0535515134061	1770.04917735	359.512635155	2468.80732538	339.245512868	4.09748911892	0.0565951535763
1419.78508784	444.748775814	2240.53386365	376.0	0.207748167617	-0.0668463191721	-0.0120357074491	1316.2340132	472.324753917	2245.1885317	456.629764584	-0.455603609587	-0.00629286753573
1419.78508784	444.748775814	2240.53386365	376.0	17.6242481101	0.237860421935	0.0428268674712	1704.9820872	520.988124386	2635.41111077	409.440899182	6.82774451463	0.0943058634617
1419.78508784	444.748775814	2240.53386365	376.0	14.400245028	0.197836931066	0.0356206213658	1643.3056939	491.02668835	2563.17622995	428.843847697	4.93261425075	0.0681300310877
1419.78508784	444.748775814	2240.53386365	376.0	-10.0722560271	-0.325289791976	-0.058568561753	1076.73056359	533.156354112	2014.86155653	404.974638831	-2.06744899373	-0.0285559253278
1419.78508784	444.748775814	2240.53386365	376.0	-17.7594115972	-0.303479417212	-0.0546415947446	1089.4840356	391.813307436	1842.62823283	361.330889798	-4.05888523687	-0.0560619507855
1419.78508784	444.748775814	2240.53386365	376.0	-6.07661083911	-0.040190838651	-0.00723637714279	1343.23048562	392.144554693	2104.38534004	369.010299728	-1.30441466866	-0.0180167771915
1419.78508784	444.748775814	2240.53386365	376.0	0.657312339514	-0.0972202198034	-0.017504540836	1287.81279797	510.713804582	2255.26116921	456.73456666	-0.363548966545	-0.00502139456554
1419.78508784	444.748775814	2240.53386365	376.0	-8.76738487198	-0.0368904063079	-0.00664213293265	1346.23609354	348.636565676	2044.09763664	349.224977427	-1.77670110816	-0.0245400705547
1419.78508784	444.748775814	2240.53386365	376.0	-0.563417475793	-0.072229266437	-0.0130049093333	1310.83579191	462.409866232	2227.91030431	454.664646175	-0.575382810757	-0.00794727639167
1419.78508784	444.748775814	2240.53386365	376.0	9.33291087344	0.215550873843	0.0388100240984	1634.24576701	351.743106845	2449.64089224	463.652018384	1.7730221949	0.0244892568356
1419.78508784	444.748775814	2240.53386365	376.0	-2.32691668531	-0.0776210879487	-0.0139757090293	1310.53638342	549.529731505	2188.39850734	328.332392413	-0.595163029102	-0.00822048382737
1419.78508784	444.748775814	2240.53386365	376.0	13.2108537377	0.219713460349	0.0395594995227	1679.06718214	500.419443309	2536.52751532	357.040889878	5.59369669741	0.0772610041079
1419.78508784	444.748775814	2240.53386365	376.0	-12.7388658999	-0.289928215037	-0.0522016951814	1109.93580747	523.449493341	1955.11525932	321.729958504	-2.31223852652	-0.0319369962227
1419.78508784	444.748775814	2240.53386365	376.0	5.64689264338	0.185582231124	0.0334141575665	1614.40363115	417.82537519	2367.05440557	334.825399235	2.28231653608	0.0315237090618
1419.78508784	444.748775814	2240.53386365	376.0	20.0729551223	0.272259825512	0.0490204943306	1752.17452014	510.283016646	2690.2752206	427.817683817	7.63139393758	0.105405993613
1419.78508784	444.748775814	2240.53386365	376.0	3.57065988532	0.196545884272	0.035388167856	1609.32008032	345.235222192	2320.53570754	365.980405029	0.777747524016	0.0107423691162
1419.78508784	444.748775814	2240.53386365	376.0	6.96183712111	0.154741446893	0.0278612615941	1580.25791146	462.91885655	2396.51618188	353.339413874	2.70513659603	0.0373637651386
1419.78508784	444.748775814	2240.53386365	376.0	-11.3839736629	-0.170566498819	-0.0307105687467	1212.87316776	381.746295077	1985.4720787	390.852615872	-2.4876590577	-0.0343599317363
1419.78508784	444.748775814	2240.53386365	376.0	8.44034906325	0.0811217109212	0.0146059976452	1495.83856314	539.860916167	2429.64274262	393.943263316	2.9030924734	0.0400979623398
1419.78508784	444.748775814	2240.53386365	376.0	12.9144753906	0.229520430643	0.0413252485853	1694.56789027	503.631138255	2529.88705809	331.688029565	5.8705944906	0.0810855592624
1419.78508784	444.748775814	2240.53386365	376.0	-8.6377443908	-0.0633850398853	-0.0114125026801	1323.02542398	426.85558695	2047.00227552	297.121264586	-1.6324863207	-0.0225481536009
1419.78508784	444.748775814	2240.53386365	376.0	14.1917071016	0.269081251413	0.0484481907477	1728.46478313	395.620391389	2558.50386709	434.418692575	4.49110492947	0.0620318360425
1419.78508784	444.748775814	2240.53386365	376.0	-4.21425344563	0.0771745780815	0.0138953147428	1465.79056603	336.615650864	2146.1120881	343.705871208	-1.00387735391	-0.0138657093081
1419.78508784	444.748775814	2240.53386365	376.0	7.61015214486	0.0741244297523	0.013346134273	1490.68352873	554.169247934	2411.04189953	366.189122873	2.98901763801	0.0412847740056
1419.78508784	444.748775814	2240.53386365	376.0	1.86383829736	0.00116352871788	0.000209493827491	1392.11108171	519.026903532	2282.29379187	371.155806622	0.389310455143	0.00537721623126
1419.78508784	444.748775814	2240.53386365	376.0	8.55255760395	0.0557236924035	0.0100330738933	1455.92201957	517.607942487	2432.15681298	458.626850915	1.89720594433	0.0262045019935
1419.78508784	444.748775814	2240.53386365	376.0	6.22266052723	0.249409337424	0.0449062544876	1701.77469599	376.04729089	2379.95467998	302.132693106	2.89694759387	0.0400130883132
1419.78508784	444.748775814	2240.53386365	376.0	-9.84134192346	-0.117084758862	-0.0210811593197	1265.34121956	374.894426065	2020.03526522	379.799619594	-2.0815552559	-0.028750763203
1419.78508784	444.748775814	2240.53386365	376.0	-0.332461184039	-0.0298243495936	-0.00536988649507	1354.26532915	497.012791932	2233.08495824	381.806837158	-0.390259484556	-0.00539032437232
1419.78508784	444.748775814	2240.53386365	376.0	9.89682063035	0.234397675033	0.0422033984576	1676.05565743	389.921356725	2462.2754813	396.298467142	3.16366440354	0.0436970221484
1419.78508784	444.748775814	2240.53386365	376.0	1.93282902053	0.0827205727346	0.0148938733768	1468.21057826	374.605576914	2283.83955238	441.023397206	-0.222222851201	-0.00306937639781
1419.78508784	444.748775814	2240.53386365	376.0	6.31061102883	0.143650315854	0.0258642988573	1561.04023453	451.261127699	2381.92524076	369.623878522	2.14564474476	0.0296359771375
1419.78508784	444.748775814	2240.53386365	376.0	2.68251052728	-0.0313436176733	-0.00564343134197	1357.49341537	542.237986141	2300.63642041	400.905018898	0.365343636233	0.0050461828209
1419.78508784	444.748775814	2240.53386365	376.0	-3.48177729392	0.0439703414623	0.00791687818911	1429.71736705	373.649707412	2162.52346432	359.156389859	-0.884747824193	-0.0122202738148
1419.78508784	444.748775814	2240.53386365	376.0	-6.03752482536	-0.131985210816	-0.0237639918645	1259.73658788	549.83512813	2105.26107541	295.689359405	-1.16193671258	-0.0160488496212
1419.78508784	444.748775814	2240.53386365	376.0	7.62097561955	0.136069451235	0.0244993610434	1542.92618021	433.771548018	2411.28440315	434.586674922	1.69387984176	0.023396130411
1419.78508784	444.748775814	2240.53386365	376.0	9.27388834694	0.240342726331	0.0432738074057	1691.74573283	406.426585991	2448.31847254	350.146153719	3.64731644762	0.0503772990003
1419.78508784	444.748775814	2240.53386365	376.0	12.7631921663	0.236730223547	0.0426233747833	1692.40632671	444.569908099	2526.49750622	389.521271416	4.71496398627	0.065123811965
1419.78508784	444.748775814	2240.53386365	376.0	15.2956696559	0.205483182402	0.0369973320854	1663.92983577	549.211279483	2583.23852196	370.097406715	6.4653191832	0.0892999887183
1419.78508784	444.748775814	2240.53386365	376.0	-14.5434762973	-0.313887382125	-0.0565155531374	1078.18543789	389.813113259	1914.68235226	446.683801111	-3.88333096721	-0.0536371680554
1419.78508784	444.748775814	2240.53386365	376.0	-0.736743103274	-0.107152554151	-0.0192928617484	1278.45944022	503.12800416	2224.02688493	442.439440556	-0.54026414578	-0.00746221195829
1419.78508784	444.748775814	2240.53386365	376.0	-7.16048346477	-0.13603266014	-0.0244927367916	1244.84592119	377.880630712	2080.10080682	457.374254924	-1.90766469769	-0.0263489599129
1419.78508784	444.748775814	2240.53386365	376.0	18.551733437	0.244819036104	0.0440797688341	1712.34748071	507.238658032	2656.1917336	436.605594855	6.75953500514	0.0933637431649
1419.78508784	444.748775814	2240.53386365	376.0	15.5932752227	0.219860931366	0.0395860517404	1677.04126241	501.503187315	2589.90647547	411.362025746	5.80232629872	0.0801426284354
1419.78508784	444.748775814	2240.53386365	376.0	4.87034360321	0.0734163143178	0.0132186377958	1468.92199941	469.110069365	2349.65556136	411.623492584	0.962287897012	0.0132912692958
1419.78508784	444.748775814	2240.53386365	376.0	11.2886574054	0.27630141507	0.0497481842042	1754.44120698	434.54153005	2493.46005557	304.47731854	5.35218920401	0.0739252652488
1419.78508784	444.748775814	2240.53386365	376.0	1.36259734517	-0.0273825048076	-0.00493023133013	1354.58338457	454.283772482	2271.06331859	462.196161547	-0.309647945215	-0.00427690532065
1419.78508784	444.748775814	2240.53386365	376.0	-0.977533619372	0.0543835029241	0.00979177222256	1439.02422833	358.128402304	2218.63189188	421.479261247	-0.616751517811	-0.00851866737308
1419.78508784	444.748775814	2240.53386365	376.0	17.0759188601	0.27575327786	0.0496494918725	1747.34138749	438.698065575	2623.12560824	437.086155176	5.88566887552	0.0812937689989
1419.78508784	444.748775814	2240.53386365	376.0	6.67273709043	0.103614545016	0.0186558417387	1508.39802551	468.177135403	2390.03879779	413.463636884	1.68540169677	0.0232790289609
1419.78508784	444.748775814	2240.53386365	376.0	-4.97220792772	-0.01826576905	-0.00328875928159	1364.09721416	363.525800935	2129.12986126	401.506846163	-1.21915214635	-0.0168391180435
1419.78508784	444.748775814	2240.53386365	376.0	-6.25018967989	-0.190147090993	-0.0342360624763	1204.0024731	548.701859268	2100.49624733	347.791914962	-1.17840692569	-0.0162763387527
1419.78508784	444.748775814	2240.53386365	376.0	-16.1479214439	-0.298436808867	-0.053733671024	1088.33892474	355.720948793	1878.73421543	434.674341893	-4.38133581468	-0.0605156880481
1419.78508784	444.748775814	2240.53386365	376.0	8.58956286655	0.16843064041	0.0303260065557	1615.41939779	530.780514209	2432.98592842	286.786016413	4.60125890589	0.063553299805
1419.78508784	444.748775814	2240.53386365	376.0	5.41037128789	0.171868397157	0.0309449760815	1572.30506985	352.785476983	2361.75506451	436.664517668	0.59081433639	0.00816041901092
1419.78508784	444.748775814	2240.53386365	376.0	-5.30798707676	-0.122584584163	-0.0220714051428	1259.21353053	400.423395415	2121.60661572	461.969689776	-1.50818948962	-0.0208313465418
1419.78508784	444.748775814	2240.53386365	376.0	-3.7337366419	-0.00964216672024	-0.00173607611096	1373.92820751	402.549296312	2156.87822981	380.400725984	-0.934536210944	-0.0129079587147
1419.78508784	444.748775814	2240.53386365	376.0	-18.0241425158	-0.254236736156	-0.0457754296284	1131.11307194	351.089787153	1836.69684695	354.493987864	-4.15528063568	-0.0573933789459
1419.78508784	444.748775814	2240.53386365	376.0	-14.85807409	-0.249560156696	-0.04493340956	1136.22093874	370.570735954	1907.63368218	400.842007486	-3.54156024065	-0.0489165779096
1419.78508784	444.748775814	2240.53386365	376.0	-6.59681146382	-0.220275424784	-0.0396606814519	1173.82729841	523.356870782	2092.73006888	395.54589969	-1.35518141812	-0.0187179753884
1419.78508784	444.748775814	2240.53386365	376.0	9.94771996019	0.169649021861	0.0305453766405	1611.45961554	511.005478535	2463.41589802	340.950803945	4.36372399397	0.0602724308559
1419.78508784	444.748775814	2240.53386365	376.0	4.97079814953	0.0714338627107	0.012861696563	1469.31452036	479.755031851	2351.90627949	402.836727279	1.14867808183	0.0158657193623
1419.78508784	444.748775814	2240.53386365	376.0	-12.1763774957	-0.304684197386	-0.0548585159139	1094.66244517	499.961839805	1967.71800249	373.093717521	-2.4229569773	-0.0334662565925
1419.78508784	444.748775814	2240.53386365	376.0	6.01402464661	0.123018723654	0.0221495721379	1518.12366337	408.451834023	2375.28012243	448.70462503	0.780982734254	0.0107870543405
1419.78508784	444.748775814	2240.53386365	376.0	6.11535030381	0.109035870239	0.0196319535901	1529.48786002	511.339319982	2377.55035809	336.723178082	2.6831440601	0.0370600008302
1419.78508784	444.748775814	2240.53386365	376.0	2.63909536723	-0.0247320630858	-0.00445301820054	1364.44711881	538.041219385	2299.66368905	397.175350853	0.389674943493	0.00538225060073
1419.78508784	444.748775814	2240.53386365	376.0	10.433323277	0.256099321696	0.0461107889261	1726.46503906	446.419033055	2474.29600478	301.411932665	5.03311055407	0.0695181015755
1419.78508784	444.748775814	2240.53386365	376.0	-9.87058930171	-0.11269099217	-0.0202900598073	1268.18326692	354.780713297	2019.3799678	396.415987588	-2.1928296536	-0.0302877023978
1419.78508784	444.748775814	2240.53386365	376.0	-0.597576875232	0.0836822990393	0.0150670325962	1482.9128925	446.187668375	2227.1449514	298.044390529	0.163399009296	0.00225689239359
1419.78508784	444.748775814	2240.53386365	376.0	9.68895803258	0.275523535695	0.0496081267005	1728.29289879	343.085735625	2457.61824941	386.23961499	3.0979806532	0.0427897880276
1419.78508784	444.748775814	2240.53386365	376.0	-4.48525630759	-0.0416458705615	-0.00749835624082	1339.2897073	363.910066335	2140.04017721	436.840403578	-1.25889273935	-0.0173880212617
1419.78508784	444.748775814	2240.53386365	376.0	-5.26485268876	-0.00138709889807	-0.000249747731018	1385.19668288	448.718438411	2122.57305629	288.657934999	-1.12960675043	-0.0156023031827
1419.78508784	444.748775814	2240.53386365	376.0	-18.2411250818	-0.216893588361	-0.0390517804035	1169.89758329	368.30018479	1831.83527908	293.637511008	-3.72568474629	-0.0514597340648
1419.78508784	444.748775814	2240.53386365	376.0	-14.9978992032	-0.266236468798	-0.0479359864598	1122.74997676	391.157006464	1904.50085317	390.593869942	-3.45655741132	-0.0477425056812
1419.78508784	444.748775814	2240.53386365	376.0	-2.84273981801	0.0197873170247	0.00356271462454	1404.4171141	410.999250752	2176.84131537	361.42495052	-0.771630749478	-0.0106578832801
1419.78508784	444.748775814	2240.53386365	376.0	-5.23167356689	-0.288579781979	-0.0519589092508	1110.7683503	555.240967918	2123.31644575	457.307127534	-1.30465423272	-0.0180200860873
1419.78508784	444.748775814	2240.53386365	376.0	7.38609312168	0.17529219233	0.0315614318202	1581.39972396	372.533474548	2406.02178124	452.088582736	1.19521826351	0.0165085395512
1419.78508784	444.748775814	2240.53386365	376.0	-8.15351962909	-0.136490909594	-0.0245752447954	1243.03090267	356.656337506	2057.85149528	458.164255109	-2.17249284533	-0.030006807256
1419.78508784	444.748775814	2240.53386365	376.0	-3.48811734092	-0.0219621403196	-0.00395429245941	1358.84866289	353.170940449	2162.38141342	450.36181009	-1.13797605491	-0.015717901311
1419.78508784	444.748775814	2240.53386365	376.0	9.73717229959	0.147850779892	0.026620594147	1570.02564828	473.590210384	2458.69850639	415.082647717	3.00916168439	0.0415630066905
1419.78508784	444.748775814	2240.53386365	376.0	0.958340729435	0.134822594654	0.0242748639997	1547.01618364	424.085201785	2262.00581222	290.904426799	0.851219146108	0.0117571705263
1419.78508784	444.748775814	2240.53386365	376.0	15.1863341407	0.211235052484	0.0380329586755	1672.22728784	550.295679984	2580.78882272	358.265854891	6.61274451502	0.0913362502074
1419.78508784	444.748775814	2240.53386365	376.0	16.6034994842	0.183493026432	0.0330379953965	1629.0775067	532.004876084	2612.54089215	451.458509366	5.65570104946	0.0781174178102
1419.78508784	444.748775814	2240.53386365	376.0	2.2835661378	0.0241849825843	0.00435451612968	1419.0567924	512.01140905	2291.69793627	360.629734821	0.682506349728	0.00942688328354
1419.78508784	444.748775814	2240.53386365	376.0	5.97484394104	0.129046246761	0.0232348301694	1561.92181325	526.507279139	2374.40226545	285.973173056	3.39140982073	0.0468426770819
1419.78508784	444.748775814	2240.53386365	376.0	-7.47284851499	-0.21963638472	-0.0395456220238	1176.43798507	547.67681586	2073.10216209	348.987361164	-1.37606964429	-0.0190064867996
1419.78508784	444.748775814	2240.53386365	376.0	-0.132010359802	0.047127902662	0.0084853983907	1430.67756305	355.870558066	2237.57612684	451.028005718	-0.564731322015	-0.00780015638143
1419.78508784	444.748775814	2240.53386365	376.0	-9.9178192821	-0.101027260919	-0.0181900001654	1279.98265171	351.47914966	2018.3217641	386.859962734	-2.15672373785	-0.0297890019041
1419.78508784	444.748775814	2240.53386365	376.0	5.26747839715	0.129359783182	0.0232912825319	1553.92925158	491.07067331	2358.5535009	313.55357601	2.59711974281	0.0358718196521
1419.78508784	444.748775814	2240.53386365	376.0	10.0184963765	0.253686411326	0.0456763434149	1717.15796622	423.382692622	2465.0016676	324.461008757	4.42795485159	0.0611595973976
1419.78508784	444.748775814	2240.53386365	376.0	6.58744049932	0.142373546083	0.0256344159314	1543.78368439	404.188846183	2388.12769879	440.155168214	1.1167102772	0.0154241750994
1419.78508784	444.748775814	2240.53386365	376.0	-1.15832908017	0.0154487755482	0.00278155843503	1399.75750162	453.444043913	2214.58110836	361.379562828	-0.515021788447	-0.00711356061391
1419.78508784	444.748775814	2240.53386365	376.0	-12.1696154441	-0.1315826182	-0.0236915048973	1253.15198806	387.004396714	1967.86950855	327.713123779	-2.36432484605	-0.0326564205256
1419.78508784	444.748775814	2240.53386365	376.0	-6.4781036219	-0.0177997683463	-0.00320485566191	1365.66848628	365.169053751	2095.38975828	364.552218254	-1.38363952804	-0.019111043205
1419.78508784	444.748775814	2240.53386365	376.0	8.0282158877	0.229842449852	0.0413832282773	1660.0596307	356.760318208	2420.40875926	403.58881035	2.14248879059	0.0295923866104
1419.78508784	444.748775814	2240.53386365	376.0	-4.69469480848	-0.0318377988639	-0.00573240886998	1349.52227525	360.877641812	2135.34763667	424.947719614	-1.25262503159	-0.0173014507126
1419.78508784	444.748775814	2240.53386365	376.0	11.4853925011	0.2375744159	0.0427753719662	1669.96118645	361.169771473	2497.86797201	466.73701409	2.66672970998	0.036833283287
1419.78508784	444.748775814	2240.53386365	376.0	-10.8001194379	-0.100471484451	-0.0180899323822	1281.20698967	352.056600828	1998.55353033	365.289939836	-2.24922466559	-0.0310666390274
1419.78508784	444.748775814	2240.53386365	376.0	5.80193688443	0.257795552043	0.0464161959026	1708.35613715	352.730264416	2370.52822429	309.441822725	2.53972811261	0.0350791175774
1419.78508784	444.748775814	2240.53386365	376.0	-8.65126931568	-0.164289793369	-0.0295804453312	1225.43514326	477.358002495	2046.699245	343.906099246	-1.63437477801	-0.0225742372653
1419.78508784	444.748775814	2240.53386365	376.0	-8.73167881795	-0.243630114758	-0.0438657030534	1152.66465739	525.211937552	2044.89764287	367.021047928	-1.65684682053	-0.0228846245929
1419.78508784	444.748775814	2240.53386365	376.0	-11.5319334777	-0.247719061527	-0.0446019196123	1137.9342737	384.600305057	1982.15698895	459.622410194	-3.06085393893	-0.0422769881068
1419.78508784	444.748775814	2240.53386365	376.0	18.0545654369	0.28368157728	0.0510769854662	1771.43534594	552.760556215	2645.0525162	320.856614045	8.5938912368	0.118700155204
1419.78508784	444.748775814	2240.53386365	376.0	10.0231185718	0.201787954706	0.0363320048084	1647.77095197	465.799526653	2465.10522945	351.534750824	4.12401499	0.056961533011
1419.78508784	444.748775814	2240.53386365	376.0	7.2455245046	0.127662016369	0.0229855989141	1541.25379424	465.965506605	2402.87229378	395.652992927	2.19642526367	0.0303373655203
1419.78508784	444.748775814	2240.53386365	376.0	-6.5754109765	-0.131860048761	-0.0237414563849	1258.55932436	519.91093671	2093.20955405	314.739292976	-1.24149810804	-0.0171477639232
1419.78508784	444.748775814	2240.53386365	376.0	-8.628468713	-0.15675401521	-0.0282236253528	1230.05000644	440.686596981	2047.21010022	376.4734968	-1.75291621533	-0.0242115499355
1419.78508784	444.748775814	2240.53386365	376.0	-5.06081830232	-0.113913005761	-0.0205100838605	1269.46067925	424.595875749	2127.14451581	433.087960813	-1.30047152803	-0.017962313923
1419.78508784	444.748775814	2240.53386365	376.0	-7.15398485167	-0.0413873908528	-0.00745181686223	1345.49678214	448.745856477	2080.24641045	286.00377183	-1.40047314497	-0.019343551726
1419.78508784	444.748775814	2240.53386365	376.0	2.72300632485	0.0931861761853	0.0167782096121	1498.92070766	469.437370881	2301.54374247	333.185663931	1.15398668115	0.0159390425574
1419.78508784	444.748775814	2240.53386365	376.0	-6.01089060208	-0.262604747712	-0.0472820935743	1132.88978816	514.083335556	2105.8578242	458.884700485	-1.51477924117	-0.0209223652095
1419.78508784	444.748775814	2240.53386365	376.0	2.49875956006	0.10859651715	0.0195528478845	1515.22299653	451.182090664	2296.51941777	330.114330573	1.06011790271	0.0146425124684
1419.78508784	444.748775814	2240.53386365	376.0	-7.22643821064	-0.224841071546	-0.0404827280422	1167.60098634	493.995719697	2078.62306841	417.02636237	-1.58237509252	-0.0218560095652
1419.78508784	444.748775814	2240.53386365	376.0	-6.40214813864	-0.0187807055014	-0.00338147380292	1365.52074766	385.761404486	2097.0915666	345.809414453	-1.32238501417	-0.0182649863835
1419.78508784	444.748775814	2240.53386365	376.0	10.6218214207	0.270988137885	0.0487915264468	1748.73431271	442.039865402	2478.51936952	287.745191403	5.31353492496	0.0733913663669
1419.78508784	444.748775814	2240.53386365	376.0	11.7501757717	0.213935062421	0.0385190965828	1648.37697173	411.206493547	2503.80053085	444.217065575	3.27886369871	0.0452881726341
1419.78508784	444.748775814	2240.53386365	376.0	12.680996471	0.25169053219	0.0453169845499	1716.51802592	446.95040484	2524.65588383	361.187453071	5.14253329442	0.0710294653926
1419.78508784	444.748775814	2240.53386365	376.0	-16.7885330182	-0.205497356587	-0.0369998841532	1178.94290193	357.089297871	1864.38109617	328.348896372	-3.54705867008	-0.0489925230674
1419.78508784	444.748775814	2240.53386365	376.0	3.73893999181	-0.0454281297006	-0.0081793535651	1337.54960567	523.902055017	2324.30608031	462.854419621	0.0624884452607	0.000863100072662
1419.78508784	444.748775814	2240.53386365	376.0	-7.08288845138	-0.0318214559731	-0.00572946632574	1354.36886939	428.567810434	2081.83934937	298.902669547	-1.38747065629	-0.0191639593411
1419.78508784	444.748775814	2240.53386365	376.0	6.68109914336	0.0630688869995	0.0113555792221	1465.07663902	509.546140784	2390.22615242	415.603372621	1.74059204311	0.0240413265622
1419.78508784	444.748775814	2240.53386365	376.0	-8.85018847097	-0.129802749799	-0.0233710388547	1252.27090962	380.511253478	2042.24239396	409.460230863	-2.00566017822	-0.0277024886494
1419.78508784	444.748775814	2240.53386365	376.0	7.02468227744	0.19149501104	0.0344787560388	1625.13692662	428.916478612	2397.92424889	343.870843662	2.79042179025	0.0385417374344
1419.78508784	444.748775814	2240.53386365	376.0	-1.80635970443	0.0333644727443	0.00600728713437	1418.17869334	418.041975937	2200.06176277	363.841093499	-0.622145315734	-0.0085931673444
1419.78508784	444.748775814	2240.53386365	376.0	11.2954399569	0.229801324383	0.0413758236195	1685.3730302	451.719037981	2493.61202093	356.51995275	4.59199006491	0.0634252771397
1419.78508784	444.748775814	2240.53386365	376.0	5.478387837	0.244434182226	0.0440104757339	1688.59714906	358.473209442	2363.27899832	316.208639824	2.31609182741	0.0319902186106
1419.78508784	444.748775814	2240.53386365	376.0	-2.70011452742	0.065003859703	0.0117039718587	1452.33056965	405.277787108	2180.03688331	322.42852655	-0.757907646545	-0.0104683376595
1419.78508784	444.748775814	2240.53386365	376.0	12.0061905873	0.254202266463	0.0457692233459	1706.70681659	394.623643796	2509.5366295	408.206169113	3.93101444184	0.0542957795835
1419.78508784	444.748775814	2240.53386365	376.0	17.4587201576	0.220912978909	0.0397754733362	1676.68468524	500.526013553	2631.70240094	454.491702145	5.9261796568	0.0818533101769
1419.78508784	444.748775814	2240.53386365	376.0	17.8937096047	0.259151039692	0.0466602520151	1724.84930089	457.101540611	2641.44848681	459.497645304	5.92843205062	0.0818844205887
1419.78508784	444.748775814	2240.53386365	376.0	4.17146492222	0.099358533769	0.0178895451511	1495.2495439	436.232547185	2333.99694784	402.51485676	0.738844258653	0.0102050311969
1419.78508784	444.748775814	2240.53386365	376.0	-10.0387116656	-0.0818146195083	-0.0147307561232	1302.58500248	386.233826824	2015.61312931	326.794300004	-1.93422821422	-0.0267158593124
1419.78508784	444.748775814	2240.53386365	376.0	-0.103433344747	0.00802450559189	0.0014448155549	1394.93635888	488.974187467	2238.21640454	354.305858193	-0.193274561982	-0.00266953814892
1419.78508784	444.748775814	2240.53386365	376.0	18.5883715316	0.245309674996	0.0441681085696	1717.8776483	553.526312378	2657.01262252	385.608661845	7.76366972305	0.107233007224
1419.78508784	444.748775814	2240.53386365	376.0	3.83756241261	0.155190239469	0.0279420668831	1555.5471376	372.649920549	2326.51574904	398.318690891	0.526578003592	0.0072731768452
1419.78508784	444.748775814	2240.53386365	376.0	-5.9757510972	-0.0996836949809	-0.0179480905619	1285.64698613	447.931844843	2106.64513671	373.066305739	-1.25444638375	-0.0173266075104
1419.78508784	444.748775814	2240.53386365	376.0	-11.8375155951	-0.294011305394	-0.0529368572909	1103.01127275	477.733248596	1975.31031813	394.565796786	-2.49482256864	-0.0344588752575
1419.78508784	444.748775814	2240.53386365	376.0	2.06094564987	-0.00376558979452	-0.000677996001895	1378.49308201	465.864226124	2286.71004885	442.352740717	-0.160296949384	-0.00221404626221
1419.78508784	444.748775814	2240.53386365	376.0	-3.86841476258	-0.0485383886182	-0.00873935697122	1334.10237441	409.811438761	2153.86072091	409.946907734	-1.01953243563	-0.0140819397186
1419.78508784	444.748775814	2240.53386365	376.0	-7.17938620769	-0.11607237324	-0.0208988788693	1263.9583387	364.306073095	2079.67728447	451.412872673	-1.88961846151	-0.026099702507
1419.78508784	444.748775814	2240.53386365	376.0	-10.8887882716	-0.146972531741	-0.0264624652037	1237.15432666	392.088234126	1996.56687509	367.324314298	-2.23590113366	-0.0308826123433
1419.78508784	444.748775814	2240.53386365	376.0	-1.178750672	-0.0418806453534	-0.00754062753933	1346.77395757	534.203717329	2214.12355568	333.145880778	-0.293313854601	-0.00405129633426
1419.78508784	444.748775814	2240.53386365	376.0	3.25444173868	0.106489196297	0.0191734238922	1527.27861804	501.732910217	2313.45073288	284.439204621	2.12197635249	0.0293090656422
1419.78508784	444.748775814	2240.53386365	376.0	-1.66088550814	0.0657908055107	0.0118456617772	1452.46324488	410.59604739	2203.3211614	340.261869139	-0.605273023264	-0.00836012463072
1419.78508784	444.748775814	2240.53386365	376.0	-6.12745705863	-0.204254994897	-0.0367761964165	1184.13436304	460.145775965	2103.24611327	458.965974264	-1.6005681705	-0.0221072951727
1419.78508784	444.748775814	2240.53386365	376.0	3.06037932311	-0.0525585825785	-0.00946319455861	1330.9681219	528.777964353	2309.10269874	449.356612492	-0.00173761664225	-2.40002298653e-05
1419.78508784	444.748775814	2240.53386365	376.0	20.0203433112	0.274534810872	0.0494301063867	1750.29411865	475.308890501	2689.09643516	463.493426002	6.89229931765	0.0951975043875
1419.78508784	444.748775814	2240.53386365	376.0	5.77212351013	0.068411090562	0.0123174451858	1458.97803947	460.601849554	2369.86024555	450.280356525	0.771352022049	0.0106540334537
1419.78508784	444.748775814	2240.53386365	376.0	7.1762258515	0.128543542856	0.0231443181231	1529.21576913	423.016672496	2401.31963399	449.087192355	1.26981783629	0.0175389203907
1419.78508784	444.748775814	2240.53386365	376.0	11.4438265052	0.277618921042	0.0499854017	1758.22917201	442.888862492	2496.9366718	295.818637299	5.57925717186	0.0770615631473
1419.78508784	444.748775814	2240.53386365	376.0	-14.296794978	-0.169103040312	-0.0304470724364	1211.13761327	333.671314418	1920.20933075	375.400403068	-3.21332614568	-0.0443829578133
1419.78508784	444.748775814	2240.53386365	376.0	15.2437732872	0.251104678023	0.0452115012645	1727.90543615	548.855045387	2582.07576625	305.315284711	7.49639028055	0.103541302218
1419.78508784	444.748775814	2240.53386365	376.0	-14.8028954518	-0.25795730016	-0.0464453187181	1127.09067052	362.283607576	1908.86997825	419.495700159	-3.7236847904	-0.0514321103647
1419.78508784	444.748775814	2240.53386365	376.0	-11.1915882833	-0.207816276288	-0.0374174066057	1180.77991476	432.809623249	1989.78253828	376.193000279	-2.2999081419	-0.0317666870428
1419.78508784	444.748775814	2240.53386365	376.0	20.3358545454	0.256477584235	0.046178895253	1732.45671473	554.796442499	2696.1655712	408.912413975	8.19009806331	0.113122901427
1419.78508784	444.748775814	2240.53386365	376.0	-3.63115879307	-0.0908411804597	-0.0163559921606	1297.5207275	538.342481208	2159.17652125	323.313312546	-0.810842468032	-0.0111994816026
1419.78508784	444.748775814	2240.53386365	376.0	-17.0604450749	-0.315058536985	-0.0567264200549	1082.39297294	434.202657177	1858.28881446	341.69318434	-3.59901337271	-0.0497101294573
1419.78508784	444.748775814	2240.53386365	376.0	9.81127729987	0.194520910318	0.0350235704569	1621.03045388	412.830640843	2460.35885401	426.497759284	2.7115468466	0.0374523045111
1419.78508784	444.748775814	2240.53386365	376.0	0.33241701195	-0.0827736943739	-0.0149034379499	1302.90649462	533.079702185	2247.98177937	411.995582571	-0.309186289204	-0.00427052885641
1419.78508784	444.748775814	2240.53386365	376.0	-17.217063297	-0.227887308773	-0.0410312043164	1158.02995345	365.125266751	1854.77973016	331.624509956	-3.68267063523	-0.0508656165088
1419.78508784	444.748775814	2240.53386365	376.0	-8.570286857	-0.271634474475	-0.0489078996175	1126.55582547	532.461104069	2048.51368441	389.496754871	-1.69119966659	-0.023359111417
1419.78508784	444.748775814	2240.53386365	376.0	-19.4311372593	-0.317960781176	-0.0572489703233	1074.9561764	374.703069394	1805.17265326	355.513407472	-4.60921163081	-0.063663144072
1419.78508784	444.748775814	2240.53386365	376.0	12.6508452293	0.217860749273	0.0392259181262	1662.77565427	442.631084734	2523.98033505	418.573596048	4.18359735798	0.0577844938947
1419.78508784	444.748775814	2240.53386365	376.0	14.6870075236	0.212179499795	0.038203006805	1672.96201721	540.358634523	2569.60124077	356.280589042	6.38924218178	0.0882492014059
1419.78508784	444.748775814	2240.53386365	376.0	3.84985082745	0.0988326330883	0.0177948565157	1520.11370163	517.872103247	2326.79107514	288.805270264	2.36426222901	0.0326555556493
1419.78508784	444.748775814	2240.53386365	376.0	-12.6555273863	-0.322555222322	-0.0580762013544	1072.732388	418.671911071	1956.98248694	465.57818787	-3.40966827464	-0.0470948656719
1419.78508784	444.748775814	2240.53386365	376.0	8.91180820677	0.0834312953972	0.0150218392865	1491.26245772	512.271163196	2440.20594439	436.672323476	2.38600129186	0.0329558189484
1419.78508784	444.748775814	2240.53386365	376.0	8.5136981407	0.241077853034	0.0434061672729	1702.34904632	433.750822745	2431.28615354	295.186284473	4.20174907162	0.0580352081715
1419.78508784	444.748775814	2240.53386365	376.0	-1.69115254805	-0.0712033176379	-0.0128201868271	1314.33421836	508.113202025	2202.64301813	380.195597747	-0.56727441067	-0.00783528191533
1419.78508784	444.748775814	2240.53386365	376.0	-4.71359403674	-0.0408826899638	-0.00736094525816	1344.52915896	457.681194576	2134.92419306	332.713839525	-1.00586430496	-0.0138931533835
1419.78508784	444.748775814	2240.53386365	376.0	10.1145368023	0.137151006303	0.0246940954813	1565.38064347	514.382717765	2467.15348586	387.390124622	3.71194394949	0.0512699440537
1419.78508784	444.748775814	2240.53386365	376.0	-6.81791201327	-0.160220448104	-0.0288477580309	1225.31360416	436.017651115	2087.7762362	426.444980923	-1.60315965554	-0.0221430891649
1419.78508784	444.748775814	2240.53386365	376.0	-0.4774198756	-0.0716797897624	-0.0129059758305	1310.93019024	453.158175862	2229.83710967	465.748743562	-0.602614161355	-0.00832340001872
1419.78508784	444.748775814	2240.53386365	376.0	-0.841904642102	0.0266316775597	0.00479504457322	1410.20628908	404.18342583	2221.67070505	407.280990137	-0.54132757151	-0.00747690015898
1419.78508784	444.748775814	2240.53386365	376.0	-2.54087043552	0.00147698695333	0.00026593211259	1386.28651982	455.269588975	2183.60480111	342.048692319	-0.700775036277	-0.00967921320825
1419.78508784	444.748775814	2240.53386365	376.0	0.429667268052	0.049076113664	0.0088361745884	1433.52153598	430.549623112	2250.16070429	386.089545202	-0.32514774736	-0.00449099098564
1419.78508784	444.748775814	2240.53386365	376.0	-18.907313422	-0.233596514604	-0.0420591491905	1150.19720879	338.106771579	1816.90910372	328.605123355	-4.23035379857	-0.0584303010852
1419.78508784	444.748775814	2240.53386365	376.0	5.10956654221	0.143946042306	0.0259175445275	1554.59607051	425.463711071	2355.01543232	374.955650734	1.48761477043	0.0205471653375
1419.78508784	444.748775814	2240.53386365	376.0	-13.8969994006	-0.296259627446	-0.0533416686076	1103.74701872	515.503695622	1929.16688605	309.916171702	-2.53121184828	-0.0349614896172
1419.78508784	444.748775814	2240.53386365	376.0	-17.5371817855	-0.250479776388	-0.0450989874663	1140.04026586	401.207595653	1847.60736702	306.359505503	-3.55355064692	-0.0490821912558
1419.78508784	444.748775814	2240.53386365	376.0	2.33224610627	0.0537017121545	0.00966901551216	1452.39375133	493.065070546	2292.78862745	347.329805572	0.845670696594	0.0116805344833
1419.78508784	444.748775814	2240.53386365	376.0	-16.5680794731	-0.294272637054	-0.0529839101646	1093.04356871	359.017508176	1869.3204325	417.259355614	-4.31515372598	-0.0596015708009
1419.78508784	444.748775814	2240.53386365	376.0	9.58517113424	0.213730282693	0.0384822259079	1658.94894619	438.444572337	2455.2928688	357.899350277	3.75455946616	0.0518585561624
1419.78508784	444.748775814	2240.53386365	376.0	-4.0165102709	-0.0089097437676	-0.00160420305502	1375.67580168	425.684750042	2150.54259089	349.182039177	-0.927291679358	-0.0128078961237
1419.78508784	444.748775814	2240.53386365	376.0	10.5565560911	0.210410817553	0.0378845548349	1663.96350121	480.611816162	2477.05707771	332.48176034	4.70399528444	0.0649723105585
1419.78508784	444.748775814	2240.53386365	376.0	-13.8623719002	-0.335167970238	-0.0603471318397	1068.06761434	554.022111729	1929.94272692	307.853000854	-2.46496063538	-0.0340464176158
1419.78508784	444.748775814	2240.53386365	376.0	-2.28954549512	0.0693381694849	0.0124843661298	1463.97968857	440.687992352	2189.23582151	284.568140584	-0.370038466595	-0.00511102854413
1419.78508784	444.748775814	2240.53386365	376.0	1.49932558395	0.0526878639518	0.0094864717234	1445.37741512	471.005270308	2274.12676109	357.744075661	0.330775458384	0.00456872180089
1419.78508784	444.748775814	2240.53386365	376.0	-7.88359801811	-0.0899410819667	-0.0161939290541	1298.35982221	476.952291591	2063.89918038	288.587066575	-1.48712859613	-0.0205404502228
1419.78508784	444.748775814	2240.53386365	376.0	-15.9347450923	-0.303464609991	-0.0546389286984	1094.33220878	460.172243016	1883.51050377	329.006051973	-3.16447806813	-0.0437082606095
1419.78508784	444.748775814	2240.53386365	376.0	3.73532240218	0.212945917984	0.0383410007174	1638.12711157	353.567669222	2324.22502699	332.530246194	1.31702037512	0.0181908891592
1419.78508784	444.748775814	2240.53386365	376.0	6.54235525001	0.223665625545	0.0402710885028	1654.1225014	362.403790935	2387.11754851	370.591256177	2.0074560224	0.0277272931271
1419.78508784	444.748775814	2240.53386365	376.0	-6.74389166406	-0.0689323836771	-0.0124113042271	1318.88206967	483.664825337	2089.43468719	286.887792188	-1.31864702285	-0.0182133566692
1419.78508784	444.748775814	2240.53386365	376.0	7.87872214778	0.264550243683	0.0476323809297	1717.40817936	356.858055933	2417.0593014	342.793066103	2.9932455911	0.0413431711478
1419.78508784	444.748775814	2240.53386365	376.0	-0.37426223168	0.08157403981	0.0146874396489	1468.10984681	345.60635103	2232.14839161	418.432193767	-0.525527854752	-0.00725867202696
1419.78508784	444.748775814	2240.53386365	376.0	2.83612080939	0.0137253853743	0.00247126132054	1415.49482409	549.971835725	2304.0781108	338.611450981	1.27781783301	0.017649417583
1419.78508784	444.748775814	2240.53386365	376.0	14.4676615272	0.252944161092	0.0455427009529	1702.49362837	396.438630308	2564.68671945	465.754460764	4.09612178448	0.0565762677415
1419.78508784	444.748775814	2240.53386365	376.0	8.72930035981	0.138408638115	0.0249205326099	1568.3444106	512.865528247	2436.11679427	354.906855424	3.59205328876	0.0496139957011
1419.78508784	444.748775814	2240.53386365	376.0	4.10030978474	0.0901606470837	0.0162334618444	1480.80027216	429.379078544	2332.40269289	422.22334219	0.44222902225	0.00610813566644
1419.78508784	444.748775814	2240.53386365	376.0	10.3788815198	0.27344593998	0.0492340547317	1749.76805584	428.425325528	2473.07621877	294.882837399	5.05601234427	0.0698344246446
1419.78508784	444.748775814	2240.53386365	376.0	-8.89587698019	-0.106646396335	-0.0192017278241	1274.73560556	366.196152607	2041.21872744	400.286969276	-1.98323602604	-0.0273927627906
1419.78508784	444.748775814	2240.53386365	376.0	-15.2476104851	-0.325125102794	-0.0585389093976	1074.36474	458.438911577	1898.90598733	366.102335756	-3.22102071903	-0.0444892364508
1419.78508784	444.748775814	2240.53386365	376.0	-14.8611805483	-0.216867516236	-0.0390470861066	1175.22153503	447.869218061	1907.56408093	284.473327842	-2.75989417245	-0.0381200852548
1419.78508784	444.748775814	2240.53386365	376.0	-14.6824309044	-0.308504012417	-0.0555462751922	1090.45646195	477.832197522	1911.56902723	343.280367759	-2.89806689275	-0.0400285482424
1419.78508784	444.748775814	2240.53386365	376.0	-6.71830434657	-0.133477994476	-0.0240327681807	1255.46357394	493.1032722	2090.0079797	341.441133564	-1.29179197081	-0.0178424305361
1419.78508784	444.748775814	2240.53386365	376.0	2.06571500868	0.0734803439742	0.0132301663619	1485.3768254	510.899852008	2286.81690795	290.540230542	1.52887176297	0.0211170133008
1419.78508784	444.748775814	2240.53386365	376.0	19.3112992161	0.262796258015	0.0473165750837	1733.89496282	480.030866336	2673.2100621	459.284232941	6.64903914974	0.0918375573168
1419.78508784	444.748775814	2240.53386365	376.0	9.70730459556	0.241503948378	0.0434828859161	1696.17653185	416.884775714	2458.02931036	344.968002797	3.95255106815	0.0545932467977
1419.78508784	444.748775814	2240.53386365	376.0	-12.2358477452	-0.278768210955	-0.0501923318248	1111.08076734	403.968208725	1966.38555142	451.336575355	-3.16126663269	-0.0436639037665
1419.78508784	444.748775814	2240.53386365	376.0	8.74169935354	0.176913269758	0.0318533074826	1617.90391456	487.584636913	2436.39459793	330.906046453	3.91014216111	0.0540074884131
1419.78508784	444.748775814	2240.53386365	376.0	9.02486067656	0.16405431986	0.0295380482282	1609.19960819	533.703593446	2442.73892326	299.835721616	4.6166005164	0.0637652005028
1419.78508784	444.748775814	2240.53386365	376.0	11.1727604746	0.233536778176	0.0420483936219	1685.2454764	429.649684619	2490.86334559	375.968184567	4.16764658351	0.0575641793302
1419.78508784	444.748775814	2240.53386365	376.0	-2.77245739525	-0.159046123271	-0.0286363203585	1228.35594411	489.251419812	2178.41601686	460.808652935	-0.940311433612	-0.0129877269836
1419.78508784	444.748775814	2240.53386365	376.0	-14.0435781344	-0.237364949836	-0.0427376575146	1148.14001243	375.910598728	1925.88273988	401.832128722	-3.29378082017	-0.0454942102234
1419.78508784	444.748775814	2240.53386365	376.0	-5.66288470085	-0.245019772037	-0.0441159114218	1149.47158616	516.090602113	2113.65501427	448.092825995	-1.39106503882	-0.0192136055086
1419.78508784	444.748775814	2240.53386365	376.0	-8.71336509479	-0.110327252426	-0.0198644674876	1270.82530123	365.886683108	2045.30796804	408.595983704	-1.98621890103	-0.0274339627214
1419.78508784	444.748775814	2240.53386365	376.0	-13.4315630651	-0.152559687295	-0.0274684348749	1230.54766659	363.359485064	1939.59514476	345.687993104	-2.75433803711	-0.0380433430541
1419.78508784	444.748775814	2240.53386365	376.0	-10.616395732	-0.253836507774	-0.0457033683424	1135.0131039	417.059456857	2002.66992218	450.59736142	-2.67006776915	-0.0368793890767
1419.78508784	444.748775814	2240.53386365	376.0	12.2478798019	0.275791571322	0.0496563866263	1755.54163489	449.061914439	2514.95175819	310.348208866	5.75022910089	0.0794230538797
1419.78508784	444.748775814	2240.53386365	376.0	13.183268819	0.252415296967	0.045447478748	1713.59442676	433.660959411	2535.90946588	388.654079708	4.89193856588	0.0675682122359
1419.78508784	444.748775814	2240.53386365	376.0	13.9755466572	0.252398438947	0.0454444434547	1729.67512119	524.6987603	2553.66071914	299.286837644	6.93235107738	0.0957507054887
1419.78508784	444.748775814	2240.53386365	376.0	-14.008757083	-0.240917310863	-0.0433772615885	1149.95622808	429.421811445	1926.66291733	347.284877808	-2.82093175064	-0.038963145727
1419.78508784	444.748775814	2240.53386365	376.0	7.30443283074	0.119135497309	0.0214503956265	1531.80356428	475.202945694	2404.19215477	397.185644801	2.21951590837	0.0306562970769
1419.78508784	444.748775814	2240.53386365	376.0	-2.72761826569	-0.166710894776	-0.0300163656421	1222.19329569	508.328550343	2179.42065274	448.898806708	-0.872961852854	-0.0120574841554
1419.78508784	444.748775814	2240.53386365	376.0	5.48137043557	0.154657455448	0.0278461388995	1555.24625581	380.036451323	2363.34582445	428.063117322	0.790239046188	0.0109149039529
1419.78508784	444.748775814	2240.53386365	376.0	-17.7447598791	-0.290582830315	-0.0523195589332	1103.01596177	408.524314601	1842.95650954	331.416233165	-3.76778762967	-0.0520412656032
1419.78508784	444.748775814	2240.53386365	376.0	0.646758719136	0.0395298249941	0.00711736136011	1422.5107876	377.091163153	2255.02471177	455.422761022	-0.443892759029	-0.0061311154562
1419.78508784	444.748775814	2240.53386365	376.0	17.9511069225	0.216702724616	0.0390174153071	1673.52880646	519.130322618	2642.73449315	450.07536407	6.27505702197	0.0866720583145
1419.78508784	444.748775814	2240.53386365	376.0	-8.62557486817	-0.15821512994	-0.0284866996652	1231.72033992	482.411632696	2047.2749378	333.142965184	-1.60768610513	-0.0222056091869
1419.78508784	444.748775814	2240.53386365	376.0	3.3822016922	0.225278744634	0.0405615312628	1661.16860601	359.255078952	2316.3132379	295.889552939	1.67329995134	0.0231118777809
1419.78508784	444.748775814	2240.53386365	376.0	8.9808189104	0.228382792773	0.0411204164158	1659.56829351	365.718932786	2441.75215257	416.464926281	2.38186967311	0.032898752391
1419.78508784	444.748775814	2240.53386365	376.0	-6.37033007297	-0.142481618858	-0.0256538744792	1242.99644604	441.999397395	2097.80446114	412.808617701	-1.45112977214	-0.020043228897
1419.78508784	444.748775814	2240.53386365	376.0	7.78995280068	0.143625595641	0.0258598479728	1564.31736909	467.757765147	2415.07039411	382.995259877	2.63359719995	0.036375651933
1419.78508784	444.748775814	2240.53386365	376.0	16.2166760005	0.266342767803	0.0479551256398	1732.20128158	433.801748179	2603.873981	437.870951242	5.46343715147	0.0754618391087
1419.78508784	444.748775814	2240.53386365	376.0	-2.07538120578	0.0389024042693	0.00700439399878	1423.36525243	374.91047686	2194.03424494	395.758515647	-0.721736643521	-0.00996873817018
1419.78508784	444.748775814	2240.53386365	376.0	-12.5836825423	-0.302737833356	-0.0545080722644	1091.40859604	427.515849895	1958.592195	439.66774906	-3.11615885325	-0.0430408681387
1419.78508784	444.748775814	2240.53386365	376.0	1.15013153753	0.0463185232823	0.00833966929822	1439.19920946	477.228814631	2266.30295023	349.874926131	0.30218358463	0.00417380641755
1419.78508784	444.748775814	2240.53386365	376.0	-4.28748731171	-0.242950444656	-0.04374332817	1153.40022678	554.153201546	2144.47125853	436.917830209	-1.05389450858	-0.0145565539859
1419.78508784	444.748775814	2240.53386365	376.0	-13.6008650333	-0.261747176838	-0.0471276875834	1126.58559548	393.791093849	1935.80187683	415.425187502	-3.25374844682	-0.0449412768897
1419.78508784	444.748775814	2240.53386365	376.0	10.7613502804	0.147785688638	0.0266088744397	1567.84242909	469.935129145	2481.64556087	443.868002638	2.9937158457	0.0413496663771
1419.78508784	444.748775814	2240.53386365	376.0	-10.1480695947	-0.184032921304	-0.0331352036917	1197.89138114	372.358695557	2013.16292788	442.912851179	-2.54663207105	-0.0351744761194
1419.78508784	444.748775814	2240.53386365	376.0	-7.44237951916	-0.0846671398239	-0.0152443535873	1303.41725094	479.119058346	2073.78483026	291.24852098	-1.41666151284	-0.0195671479674
1419.78508784	444.748775814	2240.53386365	376.0	7.83397487633	0.165594072904	0.0298152814016	1594.3998098	460.114504808	2416.05672363	361.54240902	2.9638425078	0.0409370512127
1419.78508784	444.748775814	2240.53386365	376.0	-11.3781090264	-0.100408800893	-0.0180786461816	1284.03071507	381.102188927	1985.60347787	320.470573876	-2.18587059783	-0.0301915828429
1419.78508784	444.748775814	2240.53386365	376.0	3.40144435395	0.161458425605	0.0290706563927	1588.31685696	439.14176076	2316.74437625	289.285758536	1.97704647837	0.0273072718007
1419.78508784	444.748775814	2240.53386365	376.0	1.69519387143	-0.0278336008084	-0.0050114513519	1354.37878362	468.287173924	2278.5152564	455.849298856	-0.237931910146	-0.00328635235009
1419.78508784	444.748775814	2240.53386365	376.0	15.0551873479	0.235373931822	0.0423791738966	1704.95097583	532.072402629	2577.85043442	340.827055962	6.79679860173	0.0938784337256
1419.78508784	444.748775814	2240.53386365	376.0	-1.734474045	-0.0660716262611	-0.0118962236696	1319.67592001	514.907519763	2201.67238532	367.088945546	-0.560886096824	-0.00774704553624
1419.78508784	444.748775814	2240.53386365	376.0	-4.53956793856	-0.0826653571076	-0.0148839317803	1303.98120501	491.025477377	2138.82330672	343.816624339	-0.961663444305	-0.0132826442584
1419.78508784	444.748775814	2240.53386365	376.0	9.36186083705	0.239635188325	0.0431464148946	1686.06849144	392.600678867	2450.28952597	371.620355663	3.31731968123	0.0458193326137
1419.78508784	444.748775814	2240.53386365	376.0	2.01916484135	0.0622533449529	0.0112087405389	1446.3467107	407.094439161	2285.77393568	432.33278582	-0.178063827253	-0.0024594451278
1419.78508784	444.748775814	2240.53386365	376.0	-13.4445574977	-0.162768339643	-0.0293065069577	1222.58166471	388.134135648	1939.3040001	328.588199741	-2.64892762266	-0.0365873981031
1419.78508784	444.748775814	2240.53386365	376.0	11.9209116561	0.189980906032	0.0342061408052	1632.73116011	484.881196456	2507.62592616	390.013569592	4.42502786974	0.0611191694716
1419.78508784	444.748775814	2240.53386365	376.0	-11.4193761994	-0.262902188768	-0.0473356479596	1125.09204166	399.407539404	1984.67887289	460.179291827	-3.00886573362	-0.0415589189727
1419.78508784	444.748775814	2240.53386365	376.0	3.96770925026	0.0177808061212	0.00320144150544	1403.31355891	489.300301231	2329.43173301	436.817872869	0.322959795737	0.00446077065935
1419.78508784	444.748775814	2240.53386365	376.0	-14.7886673138	-0.268705310659	-0.0483805024593	1124.45799601	435.579325383	1909.1887645	349.151443113	-3.02047268717	-0.0417192360106
1419.78508784	444.748775814	2240.53386365	376.0	6.56166903916	0.235764084348	0.0424494210205	1679.48896324	378.655103876	2387.55028049	329.406213375	2.66341767173	0.0367875369024
1419.78508784	444.748775814	2240.53386365	376.0	-7.19212681514	-0.111534595603	-0.0200818501265	1267.3754544	349.484723188	2079.39182684	462.531649254	-1.97997104263	-0.0273476663346
1419.78508784	444.748775814	2240.53386365	376.0	9.99648311955	0.238640821496	0.0429673787354	1665.15390337	336.748109474	2464.50845312	462.606440276	2.02855652195	0.028018736491
1419.78508784	444.748775814	2240.53386365	376.0	16.6556396522	0.285188791005	0.0513483599216	1761.81884243	434.823120799	2613.70911027	417.067147042	6.02110759762	0.0831644695804
1419.78508784	444.748775814	2240.53386365	376.0	-5.8482372976	-0.0766764271574	-0.0138056224626	1306.7006486	412.839000843	2109.50212657	389.962477129	-1.30235850486	-0.0179883771389
1419.78508784	444.748775814	2240.53386365	376.0	7.64498830617	0.205180135829	0.0369427684244	1633.80098025	393.301569701	2411.82241552	384.719865572	2.35801461497	0.0325692626377
1419.78508784	444.748775814	2240.53386365	376.0	12.2017319767	0.285257855047	0.0513607949311	1767.21209542	433.535449154	2513.91780054	313.170255972	5.64178854099	0.077925256091
1419.78508784	444.748775814	2240.53386365	376.0	-5.82416130546	0.0207643397756	0.00373862797543	1407.34255773	398.147272594	2110.04155733	304.551727005	-1.21348105652	-0.0167607880734
1419.78508784	444.748775814	2240.53386365	376.0	-19.0126078291	-0.297685700992	-0.05359843374	1088.78710799	344.369829541	1814.54994688	381.393009349	-4.81838575571	-0.0665522894435
1419.78508784	444.748775814	2240.53386365	376.0	3.69550550259	0.130951673859	0.0235779031075	1544.15566282	445.685679967	2323.33291587	333.491573081	1.51495734613	0.0209248252228
1419.78508784	444.748775814	2240.53386365	376.0	-9.96262284139	-0.234055719713	-0.0421418292606	1153.1479492	413.233259576	2017.31792518	450.936716409	-2.50401154903	-0.034585794876
1419.78508784	444.748775814	2240.53386365	376.0	15.0039542396	0.281883144663	0.0507531769289	1749.95043883	401.536698651	2576.70253928	425.215401795	5.03049702013	0.0694820030405
1419.78508784	444.748775814	2240.53386365	376.0	8.48132661981	0.0827455076921	0.0148983629262	1484.17621222	489.210950334	2430.56085865	457.173696101	1.83509856868	0.0253466653133
1419.78508784	444.748775814	2240.53386365	376.0	-13.7156350539	-0.207376157878	-0.0373381631038	1181.25959874	418.117976104	1933.23041565	333.852840813	-2.69894240612	-0.0372782100293
1419.78508784	444.748775814	2240.53386365	376.0	5.99248058899	0.20216995389	0.0364007839198	1646.69616884	438.860293534	2374.79742052	289.240958143	3.14474202516	0.043435663331
1419.78508784	444.748775814	2240.53386365	376.0	-5.01155288478	-0.157762557133	-0.0284052137438	1232.76746257	522.60466	2128.24832417	372.8762016	-1.03857622173	-0.0143449754383
1419.78508784	444.748775814	2240.53386365	376.0	-0.547399618958	0.00894503018969	0.00161055638993	1391.21491583	393.745850423	2228.26918982	443.308423564	-0.584732559535	-0.00807641656817
1419.78508784	444.748775814	2240.53386365	376.0	-20.1900174065	-0.238502517966	-0.0429424771274	1147.26125315	344.611827268	1788.16968658	296.296606162	-4.36740902054	-0.060323329013
1419.78508784	444.748775814	2240.53386365	376.0	5.61089518079	0.130466186052	0.0234904908268	1555.86797717	493.933638205	2366.24787023	316.446254858	2.71647581955	0.0375203842479
1419.78508784	444.748775814	2240.53386365	376.0	-7.77580948489	-0.201498275134	-0.0362798478816	1192.94572327	532.987777823	2066.31421897	340.38071788	-1.42864174979	-0.0197326208534
1419.78508784	444.748775814	2240.53386365	376.0	-10.8984748723	-0.199380986925	-0.0358986292626	1182.02253476	362.129758177	1996.34984352	452.197550575	-2.84287854222	-0.0392662782074
1419.78508784	444.748775814	2240.53386365	376.0	0.529535325806	0.158986727297	0.0286256260887	1559.42469333	353.062724579	2252.39828195	339.910864033	-0.0677351194535	-0.000935567948253
1419.78508784	444.748775814	2240.53386365	376.0	3.61436433613	0.0903626712391	0.0162698363772	1511.23075727	527.522414867	2321.51492056	282.761748419	2.36011158881	0.0325982263647
1419.78508784	444.748775814	2240.53386365	376.0	-16.9836895465	-0.292950977895	-0.0527459448856	1104.45795265	462.938363364	1860.00854806	292.612232048	-3.25235372705	-0.0449220128046
1419.78508784	444.748775814	2240.53386365	376.0	-1.03488379129	0.0350742094652	0.006315125939	1418.1229078	351.665195414	2217.34694186	447.558838642	-0.701691746601	-0.00969187495306
1419.78508784	444.748775814	2240.53386365	376.0	-6.04780035288	-0.0696592065866	-0.0125421689929	1313.53974697	405.183107127	2105.03084874	386.30799464	-1.33331098138	-0.0184158975328
1419.78508784	444.748775814	2240.53386365	376.0	-13.8820473697	-0.264209643757	-0.0475710557719	1131.77271423	479.764046147	1929.50189136	317.965130984	-2.59842129446	-0.0358897968849
1419.78508784	444.748775814	2240.53386365	376.0	-16.5180794886	-0.296351054185	-0.0533581300297	1097.7688192	415.407686684	1870.44069908	357.264193197	-3.59127169892	-0.0496032002613
1419.78508784	444.748775814	2240.53386365	376.0	12.6096902018	0.292068813119	0.0525871107524	1772.94671043	414.091335539	2523.05824272	336.020196754	5.41913007305	0.0748498628874
1419.78508784	444.748775814	2240.53386365	376.0	15.9647733815	0.222337293518	0.0400319217714	1683.65352434	520.0525886	2598.23001752	394.523904575	6.30362688967	0.0870666697468
1419.78508784	444.748775814	2240.53386365	376.0	-17.8995841172	-0.313233203051	-0.0563977679241	1085.37877099	452.556031038	1839.48762005	301.552818021	-3.54648515096	-0.0489846015326
1419.78508784	444.748775814	2240.53386365	376.0	7.66516763997	0.127536173867	0.0229629409196	1562.50513781	549.809619024	2412.27454033	299.959783501	4.01551958504	0.055462977694
1419.78508784	444.748775814	2240.53386365	376.0	-6.56895386642	0.0476298159716	0.00857576808996	1435.49663298	348.278954375	2093.35422779	309.578640435	-1.3512500083	-0.0186636741478
1419.78508784	444.748775814	2240.53386365	376.0	8.03054529004	0.139972133475	0.0252020405969	1568.12385399	500.259434091	2420.46095031	352.077662229	3.29104869611	0.0454564737032
1419.78508784	444.748775814	2240.53386365	376.0	1.16673992944	0.0332780555548	0.00599172768362	1416.83425668	449.619789902	2266.67506687	400.221020285	-0.226596427971	-0.00312978491673
1419.78508784	444.748775814	2240.53386365	376.0	-4.12588867309	-0.224347233211	-0.0403938122455	1168.6300169	519.196709817	2148.09193075	460.26520404	-1.15190697415	-0.0159103173226
1419.78508784	444.748775814	2240.53386365	376.0	-4.51825477936	0.0771487894265	0.0138906714848	1466.63850526	376.585752733	2139.30083527	296.076577284	-1.05022305303	-0.0145058432739
1419.78508784	444.748775814	2240.53386365	376.0	-12.5214242805	-0.161781553088	-0.0291288356298	1223.72480854	396.587351236	1959.98711244	339.674952659	-2.47497195988	-0.0341846955784
1419.78508784	444.748775814	2240.53386365	376.0	0.223909128216	0.000362514706887	6.52709230981e-05	1382.23398242	407.527433056	2245.55062349	455.789208015	-0.491684867025	-0.0067912274451
1419.78508784	444.748775814	2240.53386365	376.0	-10.7316778737	-0.196247927138	-0.0353345205505	1192.31938511	438.873613935	2000.08698675	368.893987704	-2.15729342333	-0.0297968704879
1419.78508784	444.748775814	2240.53386365	376.0	-11.175615722	-0.0441900157011	-0.00795643062678	1340.0925967	342.995222536	1990.14040893	307.052589691	-2.15186362349	-0.0297218732526
1419.78508784	444.748775814	2240.53386365	376.0	-11.7659636515	-0.12190556558	-0.0219491475657	1265.76718658	425.306073683	1976.91346366	285.840203395	-2.17129415235	-0.029990250723
1419.78508784	444.748775814	2240.53386365	376.0	14.698681678	0.288013361727	0.0518569250498	1766.80871614	427.199785868	2569.86280416	375.854302148	5.78210418805	0.0798633175145
1419.78508784	444.748775814	2240.53386365	376.0	5.07694193318	0.211778833093	0.0381308665994	1633.22040015	351.11731195	2354.2844669	369.946754801	1.36108677402	0.0187995410776
1419.78508784	444.748775814	2240.53386365	376.0	1.77351947584	0.0468901444645	0.00844258992879	1430.48432821	434.32377267	2280.27016809	415.462067203	-0.173037858764	-0.00239002567354
1419.78508784	444.748775814	2240.53386365	376.0	14.8644081374	0.263942453663	0.0475229480848	1745.86243692	542.829586755	2573.5759616	284.883937926	7.62165227814	0.105271440306
1419.78508784	444.748775814	2240.53386365	376.0	-10.3722369176	-0.156017864277	-0.0280910810725	1229.7369707	415.104469882	2008.14038309	363.29894251	-2.08318342089	-0.0287732516697
1419.78508784	444.748775814	2240.53386365	376.0	10.1914679968	0.284260624914	0.0511812432326	1760.78556623	402.33442549	2468.87715532	305.757163603	4.73229839662	0.0653632375224
1419.78508784	444.748775814	2240.53386365	376.0	-12.8897620229	-0.280877224786	-0.0505720606385	1112.9070019	442.696931137	1951.73438058	396.130447551	-2.82262130533	-0.0389864821179
1419.78508784	444.748775814	2240.53386365	376.0	7.67857141509	0.149236765932	0.0268701415073	1556.53936483	416.455400615	2412.57485645	439.580091009	1.60284548848	0.0221387498408
1419.78508784	444.748775814	2240.53386365	376.0	-8.4377187146	-0.0152293089002	-0.00274204337417	1371.2463696	392.874052276	2051.48391853	287.36349666	-1.62860137279	-0.0224944940993
1419.78508784	444.748775814	2240.53386365	376.0	-1.56543685807	-0.0346023234401	-0.00623016266476	1354.91469758	530.295925339	2205.45972073	320.249097813	-0.308691668016	-0.00426369707204
1419.78508784	444.748775814	2240.53386365	376.0	1.18817498738	0.049384481573	0.00889169635813	1433.17908078	411.187927673	2267.1553266	422.788318148	-0.274491326706	-0.00379131666721
1419.78508784	444.748775814	2240.53386365	376.0	13.7796315199	0.19874860669	0.0357847689395	1654.74543923	541.040964699	2549.27117414	353.484770216	6.01104343535	0.0830254618142
1419.78508784	444.748775814	2240.53386365	376.0	-14.598687971	-0.287112474937	-0.0516947200103	1111.3689472	495.330671045	1913.44531601	306.745697771	-2.70018832322	-0.037295418829
1419.78508784	444.748775814	2240.53386365	376.0	-18.5745034357	-0.296670604198	-0.0534156651419	1098.38743782	416.366010911	1824.36582417	309.612375434	-3.84479937246	-0.053104963708
1419.78508784	444.748775814	2240.53386365	376.0	0.153624927719	-0.0831060274944	-0.0149632746659	1300.83699712	487.594257656	2243.97588218	455.544627403	-0.450738792102	-0.00622567392406
1419.78508784	444.748775814	2240.53386365	376.0	2.82722996514	0.078373732973	0.0141112230776	1493.79600462	520.42631863	2303.87890842	289.656585174	1.89803027697	0.0262158878035
1419.78508784	444.748775814	2240.53386365	376.0	-10.7368427715	-0.10401528916	-0.0187279958877	1278.56124454	365.034724899	1999.97126547	356.375296025	-2.18400708809	-0.0301658437582
1419.78508784	444.748775814	2240.53386365	376.0	5.24801688758	0.0769743096323	0.0138592563256	1469.09678319	454.502337649	2358.11745919	434.518338347	0.768949989028	0.010620856202
1419.78508784	444.748775814	2240.53386365	376.0	4.82753871156	0.10970646283	0.0197526940638	1501.54670966	410.984645788	2348.69650326	436.165147817	0.501494402637	0.00692671826847
1419.78508784	444.748775814	2240.53386365	376.0	-2.7890175963	0.0224709059417	0.00404589592036	1406.35074673	377.408826344	2178.04497994	394.285406871	-0.827707328772	-0.0114324216681
1419.78508784	444.748775814	2240.53386365	376.0	2.14912455053	0.12542859353	0.022583470207	1543.21419897	459.408703865	2288.68572698	286.062824139	1.51357013859	0.0209056648977
1419.78508784	444.748775814	2240.53386365	376.0	9.53745133631	0.267739274965	0.0482065673325	1714.48256938	340.20102341	2454.22369057	399.540097777	2.81654101454	0.0389025002008
1419.78508784	444.748775814	2240.53386365	376.0	-15.0265566184	-0.236385595146	-0.0425613242971	1148.23339424	363.877305499	1903.85877408	391.748074339	-3.52073462838	-0.0486289313312
1419.78508784	444.748775814	2240.53386365	376.0	7.85387913268	0.121589535721	0.0218922462587	1547.41873482	520.340714188	2416.50268523	348.743236219	3.305189807	0.0456517929143
1419.78508784	444.748775814	2240.53386365	376.0	-5.36864100987	-0.237412504659	-0.0427462197802	1158.55917218	545.916756709	2120.24764381	415.771714922	-1.17925950612	-0.0162881147254
1419.78508784	444.748775814	2240.53386365	376.0	4.10623642133	0.125779392971	0.0226466317917	1523.73912128	407.916838267	2332.53548119	400.879521646	0.674625172283	0.00931802724148
1419.78508784	444.748775814	2240.53386365	376.0	-1.84297267543	-0.0553148061314	-0.00995945375071	1326.49826278	418.494361349	2199.24143676	454.248812629	-0.812834454282	-0.0112269952249
1419.78508784	444.748775814	2240.53386365	376.0	-15.2269526113	-0.2930025997	-0.0527552394131	1101.47596903	428.952985202	1899.36883399	368.939879757	-3.28424570419	-0.0453625097264
1419.78508784	444.748775814	2240.53386365	376.0	-10.6195677833	-0.0654380330313	-0.0117821449462	1318.36875982	361.251888003	2002.59885129	322.978203466	-2.05924169667	-0.0284425648712
1419.78508784	444.748775814	2240.53386365	376.0	14.7337635601	0.196029504976	0.0352951935499	1642.54688695	500.727599141	2570.64882561	427.374339517	5.13362004832	0.0709063542586
1419.78508784	444.748775814	2240.53386365	376.0	6.36034582714	0.273291293939	0.049206210648	1733.05496764	351.067086266	2383.03956575	298.917511849	2.93442036437	0.0405306680162
1419.78508784	444.748775814	2240.53386365	376.0	-4.23372627021	0.0268485520722	0.00483409291901	1411.75444537	369.187573236	2145.67579287	364.733774267	-1.00918232635	-0.0139389824081
1419.78508784	444.748775814	2240.53386365	376.0	-9.7080907774	-0.0727700543412	-0.0131022784194	1312.89184411	404.590438995	2023.02080227	305.538519161	-1.83031306194	-0.0252805671538
1419.78508784	444.748775814	2240.53386365	376.0	14.2724865004	0.156834684619	0.0282381499134	1596.46644037	549.022140419	2560.31375688	414.825176084	5.23755870162	0.0723419710168
1419.78508784	444.748775814	2240.53386365	376.0	1.40617564073	0.153509524038	0.0276394533737	1557.27209685	375.771813261	2272.03970506	338.995794952	0.325350092924	0.00449378581386
1419.78508784	444.748775814	2240.53386365	376.0	-3.77600487326	-0.0878277797334	-0.0158134281119	1301.37003879	552.21381619	2155.93119577	302.347340794	-0.835442232604	-0.0115392573564
1419.78508784	444.748775814	2240.53386365	376.0	-7.32061404673	-0.10990340684	-0.0197881539144	1278.10692606	477.557086347	2076.51302691	320.849014504	-1.38605261471	-0.0191443731314
1419.78508784	444.748775814	2240.53386365	376.0	2.32524811967	0.167057521806	0.0300787759823	1588.58557829	409.805005991	2292.63183519	294.241250906	1.3640547498	0.0188405352182
1419.78508784	444.748775814	2240.53386365	376.0	-3.74924586108	0.0628467563498	0.0113155845066	1451.22930442	414.58052909	2156.5307405	290.720906991	-0.929962434416	-0.0128447850057
1419.78508784	444.748775814	2240.53386365	376.0	6.46042701478	0.0813349678232	0.0146443946387	1496.66621389	533.682560967	2385.28191865	354.933143793	2.60863072578	0.0360308111296
1419.78508784	444.748775814	2240.53386365	376.0	-10.5354699982	-0.0698890341538	-0.0125835495416	1315.9670564	395.408711608	2004.48309065	293.107322633	-1.97674342312	-0.0273030859546
1419.78508784	444.748775814	2240.53386365	376.0	-11.5332540926	-0.256752520789	-0.0462283976934	1139.79798542	504.254343923	1982.12740013	338.075070785	-2.13758531835	-0.0295246590932
1419.78508784	444.748775814	2240.53386365	376.0	17.6603841213	0.239217798548	0.0430712636924	1706.73868403	519.57168611	2636.22075034	409.910380196	6.83325910879	0.0943820318894
1419.78508784	444.748775814	2240.53386365	376.0	7.2019601361	0.149119426992	0.0268490145826	1569.50277568	456.098469928	2401.89621935	376.294973739	2.44856497177	0.0338199581736
1419.78508784	444.748775814	2240.53386365	376.0	-1.17748437103	0.0669651550604	0.0120571039	1452.5819412	343.413478102	2214.15192758	418.156508272	-0.648343021563	-0.00895501410998
1419.78508784	444.748775814	2240.53386365	376.0	13.8681467165	0.250456824028	0.0450948548843	1726.12385797	515.428554966	2551.25438709	309.701974163	6.69585864303	0.0924842354009
1419.78508784	444.748775814	2240.53386365	376.0	6.56850468647	0.0896913218322	0.0161489596385	1513.17343905	555.926285442	2387.70343549	318.603710994	3.24402461542	0.0448069698262
1419.78508784	444.748775814	2240.53386365	376.0	11.9558539208	0.150030544926	0.027013061744	1575.94026757	491.314568478	2508.40881944	441.153983385	3.61936216843	0.0499911901717
1419.78508784	444.748775814	2240.53386365	376.0	11.0441845332	0.203583294101	0.0366552564099	1642.04334102	440.485714603	2487.98255808	405.453502461	3.66603711448	0.0506358717469
1419.78508784	444.748775814	2240.53386365	376.0	-8.56438976229	-0.226418698504	-0.0407667804293	1170.81248961	553.25636211	2048.64581081	324.576959096	-1.52338290727	-0.0210412003766
1419.78508784	444.748775814	2240.53386365	376.0	8.2823644243	0.221367753382	0.0398573556684	1641.84477364	343.780517684	2426.10304329	440.477751967	1.66214041873	0.0229577405902
1419.78508784	444.748775814	2240.53386365	376.0	-7.69739671623	-0.118805093205	-0.0213909062306	1270.57378946	494.217606331	2068.0710836	303.279687812	-1.43436680412	-0.0198116961895
1419.78508784	444.748775814	2240.53386365	376.0	-0.277122256508	0.00433796941519	0.000781053189628	1386.9690713	420.563654668	2234.32484565	426.792119683	-0.486865567523	-0.00672466253485
1419.78508784	444.748775814	2240.53386365	376.0	-9.75412663568	-0.0974868189126	-0.0175525421161	1289.93134755	439.516461085	2021.98935328	292.541544642	-1.80807419381	-0.024973400467
1419.78508784	444.748775814	2240.53386365	376.0	-0.390263189666	0.000952639500004	0.000171523136479	1389.94873627	502.696801276	2231.78988473	339.144347187	-0.117720097596	-0.00162596819884
1419.78508784	444.748775814	2240.53386365	376.0	-1.24036097595	0.0485497050229	0.00874139449457	1433.45857154	391.382352189	2212.74315595	387.902232228	-0.577067526572	-0.00797054594713
1419.78508784	444.748775814	2240.53386365	376.0	6.37699333477	0.0276056382734	0.00497040660306	1425.66919153	534.538162651	2383.4125588	423.205204621	1.54057574977	0.0212786705769
1419.78508784	444.748775814	2240.53386365	376.0	11.072122052	0.223168013886	0.0401814933176	1689.09590698	515.432793568	2488.60850765	284.079807102	5.77063636943	0.0797049222297
1419.78508784	444.748775814	2240.53386365	376.0	5.36305671826	-0.0175055328181	-0.00315187843322	1374.60820509	552.770016107	2360.69496555	433.316744349	0.998506474886	0.0137915258962
1419.78508784	444.748775814	2240.53386365	376.0	6.03470973331	0.232123552447	0.0417939417442	1682.60478899	402.194552186	2375.7435788	290.944237619	3.04206457364	0.0420174664868
1419.78508784	444.748775814	2240.53386365	376.0	-13.0260558964	-0.0826894434513	-0.0148882685364	1301.28601886	348.487621136	1948.68067019	298.907030201	-2.50440117416	-0.0345911764387
1419.78508784	444.748775814	2240.53386365	376.0	-1.81931606627	0.139627056238	0.0251399092975	1536.32849246	356.943220658	2199.7714711	306.499757981	-0.559871805691	-0.00773303599021
1419.78508784	444.748775814	2240.53386365	376.0	-1.73149854421	0.0536782742211	0.00966479550253	1441.1210398	435.270889385	2201.73905242	325.34712323	-0.547416222719	-0.00756099755136
1419.78508784	444.748775814	2240.53386365	376.0	-9.64892511919	-0.122065425993	-0.0219779304993	1262.1476855	399.948035262	2024.34642888	362.250708118	-1.94504198253	-0.0268652207532
1419.78508784	444.748775814	2240.53386365	376.0	8.83495767257	0.0640380555319	0.0115300784177	1465.26268275	512.335871905	2438.48408214	460.885527485	1.97314473006	0.0272533802494
1419.78508784	444.748775814	2240.53386365	376.0	7.85343493199	0.175237041474	0.0315515018858	1588.19956818	395.449790258	2416.49273276	432.843374325	1.7265757374	0.0238477311795
1419.78508784	444.748775814	2240.53386365	376.0	0.764312740559	-0.00821011040523	-0.0014782337784	1377.39395601	501.529672037	2257.65854943	378.734921382	-0.122890673671	-0.00169738499545
1419.78508784	444.748775814	2240.53386365	376.0	-2.86969854259	0.124454457259	0.022408076568	1519.07046029	364.92606891	2176.23729602	292.24076682	-0.773306824852	-0.0106810334924
1419.78508784	444.748775814	2240.53386365	376.0	-9.25268819566	-0.0374982762479	-0.00675158016706	1345.62632853	343.10416481	2033.22425133	344.493757992	-1.86174487945	-0.0257147082797
1419.78508784	444.748775814	2240.53386365	376.0	5.96016392357	0.182678325577	0.0328913081701	1594.35566146	373.433623579	2374.07335469	406.284069652	1.27047389257	0.0175479819416
1419.78508784	444.748775814	2240.53386365	376.0	6.82104697289	0.0956357242681	0.0172192517587	1502.82601202	487.0774147	2393.36173093	403.458304219	1.93966639514	0.0267909723085
1419.78508784	444.748775814	2240.53386365	376.0	-2.32981624948	-0.0143839878209	-0.00258984296379	1368.48368432	412.249915588	2188.33354162	407.599941712	-0.762245747923	-0.0105282561868
1419.78508784	444.748775814	2240.53386365	376.0	8.67507040358	0.161047334036	0.0289966391854	1572.93136844	416.47206937	2434.90175374	445.498315927	1.93405114233	0.0267134135681
1419.78508784	444.748775814	2240.53386365	376.0	-6.57109861726	-0.0546576898508	-0.00984113969226	1326.00810038	348.740913656	2093.30617392	418.557159887	-1.59909001895	-0.0220868787148
1419.78508784	444.748775814	2240.53386365	376.0	17.886301939	0.221836373938	0.0399417309936	1676.75579134	495.954020068	2641.28251555	468.572704144	5.86865210787	0.0810587307716
1419.78508784	444.748775814	2240.53386365	376.0	-4.45045671613	0.064967752309	0.0116974707074	1452.63777154	343.374509208	2140.81987384	344.807593092	-1.03682644394	-0.0143208072367
1419.78508784	444.748775814	2240.53386365	376.0	-7.01263131693	-0.288349956332	-0.0519175290478	1110.51463221	536.008068639	2083.41348426	436.890783414	-1.58096664522	-0.0218365558732
1419.78508784	444.748775814	2240.53386365	376.0	-9.63276081139	-0.151122304155	-0.0272096334452	1230.44009865	371.895372476	2024.70859567	422.373124541	-2.27203527546	-0.0313817026997
1419.78508784	444.748775814	2240.53386365	376.0	-17.4183864085	-0.228880921143	-0.041210104635	1153.85672466	338.823258962	1850.26901767	357.58903405	-4.00615953674	-0.0553336952589
1419.78508784	444.748775814	2240.53386365	376.0	13.7145813022	0.203093449651	0.036567059714	1651.31697504	489.031562406	2547.81370199	407.465164536	4.97031228344	0.068650722147
1419.78508784	444.748775814	2240.53386365	376.0	-8.55111043188	-0.174359647797	-0.0313935267909	1213.81643778	454.601129766	2048.94333871	380.525771157	-1.73859278225	-0.024013712462
1419.78508784	444.748775814	2240.53386365	376.0	15.8795264232	0.153885041144	0.0277070653842	1589.14520063	538.815775611	2596.32003055	468.359054309	5.04546397093	0.0696887288802
1419.78508784	444.748775814	2240.53386365	376.0	-4.12801866489	0.0644618225591	0.0116063778464	1452.63187749	387.704479634	2148.04420757	307.707850446	-0.975056175827	-0.0134676267379
1419.78508784	444.748775814	2240.53386365	376.0	-4.86440662295	-0.0349726485502	-0.00629683985419	1352.15458333	496.580669342	2131.545186	282.809933323	-1.06394416375	-0.0146953613777
1419.78508784	444.748775814	2240.53386365	376.0	3.67142630223	0.112702281919	0.0202920925314	1505.00118698	404.650470324	2322.79341323	413.141755923	0.347541671237	0.00480029932647
1419.78508784	444.748775814	2240.53386365	376.0	-0.0759716446462	-0.0523762805945	-0.0094303710109	1334.70477526	539.415452054	2238.83169323	364.71146591	-0.21500153788	-0.00296963450111
1419.78508784	444.748775814	2240.53386365	376.0	-4.84870326669	-0.232800331133	-0.0419157960269	1161.95909885	534.28560833	2131.89702501	435.652317837	-1.16860770241	-0.0161409903647
1419.78508784	444.748775814	2240.53386365	376.0	-7.78775747735	-0.213587272847	-0.0384564769259	1180.60039621	521.327762773	2066.04652015	364.118361173	-1.48337870811	-0.0204886561894
1419.78508784	444.748775814	2240.53386365	376.0	-10.6582022085	-0.197906030475	-0.035633062743	1186.84179133	396.356210013	2001.73323391	418.535232573	-2.46858368231	-0.0340964597004
1419.78508784	444.748775814	2240.53386365	376.0	-17.1038233286	-0.253124754602	-0.045575216889	1138.06753093	409.861576199	1857.31691	309.38780287	-3.43988654941	-0.0475122451576
1419.78508784	444.748775814	2240.53386365	376.0	-16.3924827809	-0.260118716105	-0.0468344825541	1134.76944059	455.75901273	1873.25473585	282.726282535	-3.08722779207	-0.0426412678463
1419.78508784	444.748775814	2240.53386365	376.0	5.54568481802	0.147720407441	0.0265971205332	1552.99487768	405.260003833	2364.78680997	406.531928455	1.17183059147	0.016185505407
1419.78508784	444.748775814	2240.53386365	376.0	5.32570936071	0.111741224432	0.0201190537328	1539.97903343	533.008365635	2359.85818536	286.870786297	3.09372097134	0.0427309526428
1419.78508784	444.748775814	2240.53386365	376.0	-14.6987115145	-0.134865594007	-0.0242826060509	1248.73627704	354.095906003	1911.20425465	308.372071603	-2.90005554922	-0.0400560158732
1419.78508784	444.748775814	2240.53386365	376.0	9.92917277408	0.216454484601	0.0389727195896	1660.53331919	431.099828534	2463.00034203	371.367194315	3.68045983661	0.0508350806161
1419.78508784	444.748775814	2240.53386365	376.0	3.04375318847	0.0739790664539	0.0133199615509	1490.63978728	532.079621055	2308.73018456	286.010776229	2.06697873962	0.0285494301053
1419.78508784	444.748775814	2240.53386365	376.0	16.8504174381	0.274716991655	0.0494629081122	1750.66737204	460.105248705	2618.07317252	407.300551773	6.34697393883	0.0876653858955
1419.78508784	444.748775814	2240.53386365	376.0	11.2708575173	0.294845965874	0.0530871382561	1773.74566296	392.274636852	2493.06124305	327.040943243	4.87735601151	0.0673667957391
1419.78508784	444.748775814	2240.53386365	376.0	17.5047278277	0.195584014624	0.0352149828274	1648.53086583	552.132662594	2632.73321837	432.069689942	6.45157833166	0.0891101979511
1419.78508784	444.748775814	2240.53386365	376.0	-2.49698194114	0.00387432260686	0.000697573389783	1384.95034477	334.911154472	2184.58813769	464.726638451	-1.03065404335	-0.014235553085
1419.78508784	444.748775814	2240.53386365	376.0	-3.16246801353	-0.0594233535146	-0.0106991994085	1323.33988173	425.326660254	2169.67769688	421.011154899	-0.92196965921	-0.0127343875581
1419.78508784	444.748775814	2240.53386365	376.0	-2.15697936515	0.0350752374683	0.00631531103138	1426.94519072	470.667585274	2192.20601054	294.593234545	-0.3642516283	-0.0050310998384
1419.78508784	444.748775814	2240.53386365	376.0	-5.14561204768	-0.263526985989	-0.047448142958	1132.84346137	530.637264798	2125.24468323	461.763957064	-1.33830672565	-0.0184848995256
1419.78508784	444.748775814	2240.53386365	376.0	0.664637920851	0.0559927539382	0.0100815185341	1442.66978656	441.186608638	2255.42530134	371.568906137	-0.176624283841	-0.00243956193151
1419.78508784	444.748775814	2240.53386365	376.0	-3.73165936272	0.0397675281772	0.00716015991668	1425.63451061	384.922505829	2156.92477195	346.367755519	-0.906882224249	-0.0125259975725
1419.78508784	444.748775814	2240.53386365	376.0	6.68717533982	0.111144215093	0.0200115619541	1513.16108169	449.326117093	2390.36229166	427.875092876	1.43661097097	0.0198426929692
1419.78508784	444.748775814	2240.53386365	376.0	12.7949315819	0.249518313828	0.0449258757343	1725.15558084	509.999821883	2527.20863857	292.053235847	6.44944860263	0.0890807818042
1419.78508784	444.748775814	2240.53386365	376.0	10.7116549663	0.219602192429	0.0395394656875	1667.18212805	440.51700571	2480.53212053	372.832986765	4.03686877237	0.0557578559719
1419.78508784	444.748775814	2240.53386365	376.0	-9.59632894615	-0.184888278767	-0.0332892111572	1197.8370529	383.226220678	2025.52486395	444.461590366	-2.40107847187	-0.0331640672911
1419.78508784	444.748775814	2240.53386365	376.0	15.9323334853	0.234093462988	0.0421486249528	1695.93065582	491.466510707	2597.50319066	410.106024132	5.95586222004	0.0822632903321
1419.78508784	444.748775814	2240.53386365	376.0	-8.8802765525	-0.265372092727	-0.0477803551903	1126.02959522	445.686821658	2041.56826031	469.851843431	-2.32452527663	-0.0321067027159
1419.78508784	444.748775814	2240.53386365	376.0	7.39091460829	0.134774424919	0.024266191019	1540.13044494	430.08724084	2406.12980828	435.912122503	1.56875690264	0.0216679130199
1419.78508784	444.748775814	2240.53386365	376.0	-9.92354205391	-0.0431779624395	-0.00777421001791	1340.71278865	352.418822107	2018.19354346	325.061932703	-1.93698312519	-0.0267539105689
1419.78508784	444.748775814	2240.53386365	376.0	-9.10009674981	-0.051234697721	-0.00922482854177	1335.352974	416.304252989	2036.64311435	284.985887356	-1.72078897466	-0.0237678035173
1419.78508784	444.748775814	2240.53386365	376.0	-15.2770351956	-0.238093610547	-0.0428688531773	1144.44610062	346.444676589	1898.24671673	407.35593952	-3.78166550636	-0.0522329489828
1419.78508784	444.748775814	2240.53386365	376.0	-9.47565590002	-0.125556785191	-0.0226065511688	1259.75280467	416.161307084	2028.22858441	352.314472651	-1.86327208358	-0.0257358022594
1419.78508784	444.748775814	2240.53386365	376.0	5.93276882744	0.199822335443	0.0359780942462	1638.63855232	425.04665309	2373.45955828	309.774352871	2.78963268636	0.0385308382093
1419.78508784	444.748775814	2240.53386365	376.0	-6.45955632428	-0.0579035774348	-0.0104255630959	1327.51221343	437.067772441	2095.80531676	331.225330891	-1.28300996261	-0.0177211320802
1419.78508784	444.748775814	2240.53386365	376.0	-12.811856741	-0.132926704973	-0.0239335082775	1247.68572524	337.756502655	1953.47987481	368.037646909	-2.75776644934	-0.0380906968141
1419.78508784	444.748775814	2240.53386365	376.0	-11.9935272677	-0.314297803549	-0.0565894496847	1086.4718116	513.956455125	1971.81482377	371.38655705	-2.35299159581	-0.03249988392
1419.78508784	444.748775814	2240.53386365	376.0	-10.0022224506	-0.159747136806	-0.0287625381358	1231.75086502	491.643171764	2016.43068253	293.036645748	-1.80783076575	-0.024970038201
1419.78508784	444.748775814	2240.53386365	376.0	-7.19075433899	-0.243362720844	-0.0438175586684	1150.72635142	503.568005689	2079.42257763	425.128220521	-1.60050494157	-0.0221064218449
1419.78508784	444.748775814	2240.53386365	376.0	13.8642658941	0.290973835755	0.0523899596246	1750.46034169	347.944692945	2551.16743596	452.762401317	3.90385858993	0.0539206987559
1419.78508784	444.748775814	2240.53386365	376.0	2.67580682024	0.150266304249	0.0270555103077	1571.48942407	436.077766919	2300.48622158	292.9190306	1.59968572361	0.0220951066797
1419.78508784	444.748775814	2240.53386365	376.0	-2.42224063246	-0.0787469758586	-0.0141784256137	1306.58392453	490.776604342	2186.26274202	388.902213154	-0.692498758833	-0.00956489998388
1419.78508784	444.748775814	2240.53386365	376.0	10.3278937566	0.251988513239	0.0453706361612	1689.71243919	346.740044842	2471.93382067	435.481336636	2.6194661948	0.0361804723039
1419.78508784	444.748775814	2240.53386365	376.0	11.512499519	0.14556852859	0.026209673855	1580.69505389	535.504487801	2498.47531393	382.275772238	4.47707451929	0.0618380458466
1419.78508784	444.748775814	2240.53386365	376.0	-15.0154920673	-0.306212349636	-0.0551336603594	1080.78391548	357.746455509	1904.10667909	465.576308099	-4.35057480363	-0.0600908122048
1419.78508784	444.748775814	2240.53386365	376.0	9.79616941361	0.193630740306	0.0348632949776	1618.74959493	409.902888093	2460.0203567	431.367873686	2.62075954577	0.0361983362675
1419.78508784	444.748775814	2240.53386365	376.0	-18.8082639846	-0.305369615395	-0.0549819257102	1086.15521188	374.052864745	1819.12833991	358.920263282	-4.42558180716	-0.0611268205408
1419.78508784	444.748775814	2240.53386365	376.0	16.0700016814	0.27962311428	0.0503462575225	1767.17156877	539.168185354	2600.58769321	294.247939091	8.04204763019	0.111078005942
1419.78508784	444.748775814	2240.53386365	376.0	5.17666510298	0.0914691036127	0.0164690499843	1506.35334627	512.279697943	2356.51879829	337.885754082	2.24827100327	0.031053466896
1419.78508784	444.748775814	2240.53386365	376.0	1.15483307457	0.0151921665913	0.00273535588609	1398.82636071	470.610375011	2266.40828976	396.971554034	-0.19480282961	-0.00269064681782
1419.78508784	444.748775814	2240.53386365	376.0	9.84563382065	0.122541979369	0.022063734132	1538.43861627	490.234602313	2461.12862349	432.455404908	2.81786351044	0.0389207667188
1419.78508784	444.748775814	2240.53386365	376.0	1.63635394857	0.0862530352114	0.0155298947086	1472.04038736	335.791123621	2277.196928	469.365417014	-0.356378708584	-0.00492235785337
1419.78508784	444.748775814	2240.53386365	376.0	1.45845576833	0.0939654050622	0.016918510094	1499.21136713	461.199763151	2273.21105903	312.799928741	0.868800923293	0.0120000127527
1419.78508784	444.748775814	2240.53386365	376.0	-13.6912451616	-0.21677045419	-0.0390296100451	1170.48228508	400.940198965	1933.77687945	362.354395402	-2.86605877489	-0.0395864471671
1419.78508784	444.748775814	2240.53386365	376.0	6.80524061159	0.205343073325	0.0369721053879	1633.14607502	387.221775317	2393.00758406	372.639733721	2.15675660876	0.0297894559221
1419.78508784	444.748775814	2240.53386365	376.0	8.72245740147	0.260775310442	0.0469527026363	1712.54834522	365.104503595	2435.96347547	358.310626656	3.15941254968	0.0436382948851
1419.78508784	444.748775814	2240.53386365	376.0	12.480886293	0.274304164046	0.0493885783303	1721.1945926	338.361299829	2520.17234753	460.616455098	3.13577868653	0.0433118603111
1419.78508784	444.748775814	2240.53386365	376.0	5.23965668265	0.00266432588814	0.0004797129795	1392.09097149	523.30656249	2357.93014597	442.532611985	0.778229227218	0.0107490224754
1419.78508784	444.748775814	2240.53386365	376.0	-12.0558857705	-0.258361922	-0.0465181710478	1130.68355822	409.828013316	1970.4176604	429.90608886	-2.90700130209	-0.0401519516864
1419.78508784	444.748775814	2240.53386365	376.0	3.88085971154	0.163733089922	0.0294802106449	1574.69173082	392.402776436	2327.48583969	360.391332432	1.09485765688	0.0151223433271
1419.78508784	444.748775814	2240.53386365	376.0	-1.37176002689	0.0840768304207	0.0151380681348	1477.07257488	422.417676466	2209.79911572	310.308864378	-0.318702522966	-0.00440196854925
1419.78508784	444.748775814	2240.53386365	376.0	-4.64020372231	-0.0671003355427	-0.0120814432018	1314.92383652	397.978941898	2136.56852791	423.665749495	-1.20833056244	-0.0166896486525
1419.78508784	444.748775814	2240.53386365	376.0	-9.56259608471	-0.159457442195	-0.028710378501	1230.81958259	478.804047266	2026.28066013	316.657030273	-1.75362135394	-0.024221289419
1419.78508784	444.748775814	2240.53386365	376.0	-10.5362890569	-0.243998672033	-0.0439320619432	1142.94587008	403.062001593	2004.46473936	458.45686769	-2.73474480325	-0.0377727182769
1419.78508784	444.748775814	2240.53386365	376.0	-3.79262525049	-0.0899135191953	-0.0161889663657	1296.88282761	501.93969966	2155.55881059	356.736283324	-0.852081236686	-0.0117690778548
1419.78508784	444.748775814	2240.53386365	376.0	-16.8703452365	-0.298308971393	-0.0537106538339	1094.2689568	396.085233999	1862.54806571	372.193874915	-3.8647738364	-0.0533808540939
1419.78508784	444.748775814	2240.53386365	376.0	19.2618940039	0.282672793181	0.0508953534715	1767.00859604	498.937637567	2672.10312159	406.156887981	7.59688940671	0.104929411695
1419.78508784	444.748775814	2240.53386365	376.0	-5.36876187288	-0.012836624103	-0.0023112394856	1371.06371789	386.576972518	2120.24493583	362.604245418	-1.1770662545	-0.0162578211947
1419.78508784	444.748775814	2240.53386365	376.0	-6.61248817232	-0.135856938726	-0.0244610980781	1255.60131784	535.668850974	2092.37882692	301.108658107	-1.24542466357	-0.0172019981157
1419.78508784	444.748775814	2240.53386365	376.0	-3.27619167642	-0.109754119184	-0.01976127461	1274.61675021	455.611300473	2167.1296797	436.901629018	-0.968538034031	-0.0133775971551
1419.78508784	444.748775814	2240.53386365	376.0	-9.77817639286	-0.172621110377	-0.0310805024086	1210.64167466	389.299386013	2021.45051032	421.509449651	-2.28068035142	-0.0315011098262
1419.78508784	444.748775814	2240.53386365	376.0	4.3089793396	0.0700617875258	0.0126146538577	1453.53387105	415.645476525	2337.07800493	467.898657358	0.0689737841056	0.000952676576044
1419.78508784	444.748775814	2240.53386365	376.0	-0.985383950654	0.0678537344438	0.0122170929859	1454.07300136	397.890222507	2218.45600255	366.49277868	-0.520316651746	-0.00718669408489
1419.78508784	444.748775814	2240.53386365	376.0	-7.4238797004	-0.177905286285	-0.032031920469	1206.96301087	420.069206778	2074.19932497	447.167107323	-1.8577486588	-0.0256595118619
1419.78508784	444.748775814	2240.53386365	376.0	-10.7578664373	-0.200389753995	-0.0360802581915	1185.02862512	402.336887498	1999.50022312	412.134710498	-2.44273742668	-0.0337394672193
1419.78508784	444.748775814	2240.53386365	376.0	8.26092768036	0.163836832715	0.0294988895777	1592.01844541	462.731563601	2425.62274578	370.872736766	3.01806679579	0.0416860054666
1419.78508784	444.748775814	2240.53386365	376.0	6.40302346688	0.122165622128	0.0219959708548	1544.48745005	499.72651817	2383.99577272	339.781804504	2.74222318349	0.0378760108217
1419.78508784	444.748775814	2240.53386365	376.0	18.276000023	0.248742203435	0.0447861367365	1721.97832556	536.700365126	2650.01383309	391.335142402	7.48038424861	0.103320224428
1419.78508784	444.748775814	2240.53386365	376.0	-1.77337654199	0.00384650820461	0.000692565395141	1387.04726628	410.797903037	2200.8007617	402.955592383	-0.668245955165	-0.00922991650781
1419.78508784	444.748775814	2240.53386365	376.0	-0.642023529406	-0.0222446987158	-0.00400516721567	1361.94806668	493.197830614	2226.14910906	371.003211767	-0.428421919855	-0.00591742983224
1419.78508784	444.748775814	2240.53386365	376.0	4.85819040666	0.0973901792355	0.0175351421022	1484.54822504	408.154391895	2349.38326487	456.680647941	0.270223368793	0.00373236697229
1419.78508784	444.748775814	2240.53386365	376.0	-3.89511714878	-0.0651324121416	-0.0117271177785	1317.05862578	407.863542527	2153.2624449	428.340276598	-1.08392931644	-0.0149713993983
1419.78508784	444.748775814	2240.53386365	376.0	16.6595925763	0.284372073487	0.0512013095943	1766.60720411	463.839432968	2613.79767687	383.35103979	6.67197022161	0.0921542848289
1419.78508784	444.748775814	2240.53386365	376.0	-0.889450339909	-0.00823635850848	-0.00148295976026	1391.28814189	546.671904177	2220.60542759	282.645381522	0.410418189437	0.00566875952261
1419.78508784	444.748775814	2240.53386365	376.0	-17.1245432696	-0.289614355511	-0.0521451846436	1105.68664873	433.773629663	1856.8526727	317.392394307	-3.45503215978	-0.047721438671
1419.78508784	444.748775814	2240.53386365	376.0	6.7875526809	0.0849827258872	0.0153011749887	1505.33111822	550.381394832	2392.61127998	336.898766932	3.05924873778	0.0422548168201
1419.78508784	444.748775814	2240.53386365	376.0	8.36828339556	0.254389973331	0.0458030200451	1699.1012565	355.160773583	2428.02808694	373.766056854	2.73896461163	0.0378310029231
1419.78508784	444.748775814	2240.53386365	376.0	-10.5451144003	-0.087831222953	-0.015814048065	1293.58108364	344.555868365	2004.26700455	366.130052544	-2.20427723386	-0.0304458181473
1419.78508784	444.748775814	2240.53386365	376.0	-3.82707973807	-0.0892241272057	-0.0160648410525	1297.14650475	492.7891741	2154.78684613	364.851167276	-0.869593813944	-0.012010964281
1419.78508784	444.748775814	2240.53386365	376.0	5.25777987984	0.128454463868	0.0231282794145	1538.38048343	445.781252947	2358.33620234	374.17446596	1.60957542298	0.0222317047373
1419.78508784	444.748775814	2240.53386365	376.0	1.43095234288	0.134253384211	0.0241723774237	1525.4066472	351.321954345	2272.59483547	395.866233925	-0.235357499101	-0.00325079418648
1419.78508784	444.748775814	2240.53386365	376.0	-1.59797413166	-0.088845449631	-0.0159966599984	1294.30529791	451.784347159	2204.7307121	458.641067028	-0.762615760786	-0.0105333668617
1419.78508784	444.748775814	2240.53386365	376.0	0.298257340301	0.0532204714872	0.00958236793072	1437.64770734	401.737714505	2247.21642036	407.830998516	-0.380198867825	-0.00525136557769
1419.78508784	444.748775814	2240.53386365	376.0	8.30324704075	0.241792904461	0.0435349125785	1692.67543147	397.238046206	2426.57092538	336.657447709	3.38851191347	0.0468026507385
1419.78508784	444.748775814	2240.53386365	376.0	-15.1888949865	-0.305277872211	-0.054965407312	1082.25212297	360.74485401	1900.22152796	457.224550986	-4.30091650622	-0.0594049241191
1419.78508784	444.748775814	2240.53386365	376.0	-5.28912523786	-0.0513556243009	-0.00924660142256	1330.12059535	372.77270621	2122.02922161	419.135920047	-1.33136011378	-0.0183889518478
1419.78508784	444.748775814	2240.53386365	376.0	-4.70297295657	-0.00380396435976	-0.000684905358257	1380.50907954	397.68885663	2135.16216196	356.964225791	-1.05529969572	-0.0145759626481
1419.78508784	444.748775814	2240.53386365	376.0	-3.48444149702	-0.121420357512	-0.0218617856521	1267.1658325	526.051481345	2162.46377195	369.24645811	-0.800697755987	-0.0110593612705
1419.78508784	444.748775814	2240.53386365	376.0	7.70266855754	0.0373670170265	0.0067279468899	1438.64640534	540.234387354	2413.11476109	434.233968393	1.94889290166	0.0269184102439
1419.78508784	444.748775814	2240.53386365	376.0	-8.79811675191	-0.237647846462	-0.0427885931693	1157.45931611	512.271545674	2043.40907846	373.678216678	-1.70340794696	-0.0235277340741
1419.78508784	444.748775814	2240.53386365	376.0	13.9323598884	0.242254105069	0.043617951939	1694.93084785	427.042008409	2552.69310496	430.720248702	4.52225237344	0.0624620493569
1419.78508784	444.748775814	2240.53386365	376.0	-5.05715962218	-0.156494619366	-0.0281769210237	1234.26901493	526.931710393	2127.22648978	366.025764458	-1.03229009357	-0.0142581504636
1419.78508784	444.748775814	2240.53386365	376.0	-3.71782898783	0.0827468028048	0.0148985961118	1472.07399577	375.648573571	2157.23464619	309.512076849	-0.92250379651	-0.0127417651452
1419.78508784	444.748775814	2240.53386365	376.0	-9.73328110536	-0.243240700627	-0.0437955888778	1149.12271768	468.350265657	2022.45640444	404.983421106	-2.07807364531	-0.0287026746589
1419.78508784	444.748775814	2240.53386365	376.0	4.45375608137	0.0104536996972	0.00188219295953	1398.69453269	508.913233069	2340.32177686	432.714011096	0.583159437327	0.00805468836087
1419.78508784	444.748775814	2240.53386365	376.0	-18.9792337323	-0.297432204639	-0.0535527916166	1092.64803488	366.604842079	1815.29770482	356.044827862	-4.4699596255	-0.0617397738329
1419.78508784	444.748775814	2240.53386365	376.0	-4.85465702252	0.0221130466699	0.00398146321028	1409.06097747	436.557662134	2131.7636291	286.144989499	-1.08569766368	-0.014995824084
1419.78508784	444.748775814	2240.53386365	376.0	14.1455363779	0.249798477558	0.0449763193299	1725.69784833	523.438998858	2557.46939639	308.332549206	6.86804115847	0.0948624469402
1419.78508784	444.748775814	2240.53386365	376.0	-5.90902948807	-0.213650817706	-0.0384679182043	1179.13167372	513.477163957	2108.14005696	415.53121928	-1.30745376489	-0.0180587536588
1419.78508784	444.748775814	2240.53386365	376.0	6.03844671203	0.0626382917045	0.0112780503609	1456.45959778	479.571980796	2375.82730707	439.795728499	1.05901540585	0.0146272846112
1419.78508784	444.748775814	2240.53386365	376.0	-6.42911529662	-0.149927086941	-0.026994434091	1237.27448582	463.929497512	2096.4873583	395.283374964	-1.38006113735	-0.0190616179192
1419.78508784	444.748775814	2240.53386365	376.0	7.8938445698	0.114733966171	0.0206578981223	1531.59242625	497.866470365	2417.39812438	387.939227771	2.67069747981	0.0368880867377
1419.78508784	444.748775814	2240.53386365	376.0	-0.678894071312	0.0325255943464	0.00585624673143	1423.48226301	477.399541296	2225.32301209	324.44120778	-0.107912574745	-0.00149050517604
1419.78508784	444.748775814	2240.53386365	376.0	3.6933811813	0.178909614886	0.0322127502496	1595.4819611	384.512196087	2323.28531973	343.291162543	1.23095876117	0.0170021928338
1419.78508784	444.748775814	2240.53386365	376.0	16.9543813951	0.225781481449	0.0406520492345	1681.70568301	487.620632852	2620.40252018	451.076204323	5.72029778323	0.0790096378899
1419.78508784	444.748775814	2240.53386365	376.0	-12.3895103456	-0.212754036473	-0.0383064523719	1179.0059172	460.870516555	1962.94268882	323.066255066	-2.31835905004	-0.0320215338403
1419.78508784	444.748775814	2240.53386365	376.0	-14.5559799625	-0.240395307732	-0.0432832747088	1144.14529029	364.420227004	1914.4022034	405.836686109	-3.50482410399	-0.0484091727071
1419.78508784	444.748775814	2240.53386365	376.0	-9.73736999676	-0.169123491386	-0.0304507546607	1220.14496246	461.528646317	2022.36479144	340.691182668	-1.84049425278	-0.0254211913367
1419.78508784	444.748775814	2240.53386365	376.0	-3.45038589113	0.110774492283	0.019944993209	1502.62275311	334.582167861	2163.22679933	326.021878359	-0.891673552832	-0.0123159330502
1419.78508784	444.748775814	2240.53386365	376.0	10.8826093003	0.176724659692	0.0318193481621	1616.10266615	492.009325352	2484.36241027	376.250418766	4.18974658536	0.0578694279745
1419.78508784	444.748775814	2240.53386365	376.0	-7.36928807966	0.00463577637484	0.000834673456039	1391.1006925	386.712557395	2075.42246872	297.609218822	-1.45768951826	-0.0201338331251
1419.78508784	444.748775814	2240.53386365	376.0	-4.87356456074	-0.172152168083	-0.0309960691542	1220.14432789	543.340245091	2131.3399993	367.855426324	-0.993099278677	-0.0137168408657
1419.78508784	444.748775814	2240.53386365	376.0	8.78480002596	0.199999208379	0.0360099402914	1620.72541363	382.426075451	2437.36028309	434.20879401	2.06876729358	0.0285741338892
1419.78508784	444.748775814	2240.53386365	376.0	-6.01993551542	-0.0133168274966	-0.00239770030547	1371.44256754	396.751219769	2105.65516986	337.461382545	-1.24413389647	-0.0171841698408
1419.78508784	444.748775814	2240.53386365	376.0	-5.99630948166	0.0150812126009	0.00271537857416	1401.71282137	406.341299866	2106.18451915	298.130397906	-1.24036482471	-0.0171321108385
1419.78508784	444.748775814	2240.53386365	376.0	1.30538142275	-0.0691687997098	-0.0124538710316	1314.84120538	509.521553464	2269.78137648	445.418617634	-0.245882190613	-0.00339616285377
1419.78508784	444.748775814	2240.53386365	376.0	-3.75136928262	-0.00658028046375	-0.0011847822225	1378.77105702	452.939381973	2156.48316452	324.772725534	-0.874801047946	-0.0120828874026
1419.78508784	444.748775814	2240.53386365	376.0	-1.11444175762	0.154471954598	0.0278127393947	1552.57392935	343.047774653	2215.56441868	319.942714676	-0.463568975762	-0.00640288640555
1419.78508784	444.748775814	2240.53386365	376.0	-15.6971698238	-0.207119766204	-0.0372919996766	1174.51785554	340.233489985	1888.83345811	374.082112591	-3.60745032719	-0.0498266619778
1419.78508784	444.748775814	2240.53386365	376.0	4.489370872	0.0714759111468	0.0128692674013	1470.87960589	483.071813634	2341.1197383	387.168318784	1.17746280204	0.0162632983707
1419.78508784	444.748775814	2240.53386365	376.0	13.2840367506	0.221255205747	0.0398370914201	1686.35494108	533.134486851	2538.16720551	318.677777573	6.32076799531	0.0873034253496
1419.78508784	444.748775814	2240.53386365	376.0	12.1337785153	0.237193624654	0.0427068103446	1701.54404998	475.737168553	2512.39528023	335.1140617	5.38144549839	0.0743293577126
1419.78508784	444.748775814	2240.53386365	376.0	-13.6787173011	-0.106227458538	-0.0191262979003	1277.44621597	352.059190742	1934.05757041	304.552163697	-2.65584154671	-0.0366828942916
1419.78508784	444.748775814	2240.53386365	376.0	3.26735552924	0.232012239636	0.0417738998264	1665.34065585	340.294294321	2313.74007073	308.105120556	1.41006946501	0.019476097583
1419.78508784	444.748775814	2240.53386365	376.0	-3.97949012432	-0.00353958948682	-0.000637304552902	1382.63060596	470.996360015	2151.37203982	297.745073839	-0.92927135084	-0.0128352396525
1419.78508784	444.748775814	2240.53386365	376.0	-11.9405087184	-0.301275238234	-0.054244731407	1097.47949312	495.355679233	1973.00272232	380.167549969	-2.41193501964	-0.0333140196084
1419.78508784	444.748775814	2240.53386365	376.0	9.28720046711	0.122811129666	0.0221121947544	1532.31908562	466.205886569	2448.6167351	450.091762909	2.2415048408	0.0309600116132
1419.78508784	444.748775814	2240.53386365	376.0	-3.11416348252	-0.0381251195883	-0.0068644435701	1346.30737632	458.696115468	2170.75997626	365.75648447	-0.787156157815	-0.0108723226217
1419.78508784	444.748775814	2240.53386365	376.0	-18.9647954146	-0.28767889257	-0.0517967037397	1096.90522468	336.500111036	1815.62120021	382.2158645	-4.82699610084	-0.0666712168624
1419.78508784	444.748775814	2240.53386365	376.0	-6.56961927881	0.0605160609064	0.0108959418269	1449.63052598	347.355931302	2093.339319	296.352861718	-1.35919840851	-0.0187734586811
1419.78508784	444.748775814	2240.53386365	376.0	-13.4670471622	-0.294540996703	-0.0530322284305	1101.63797302	457.740410076	1938.80011155	379.421728455	-2.83655059635	-0.0391788756402
1419.78508784	444.748775814	2240.53386365	376.0	1.67183083054	0.169698392818	0.0305542659016	1576.72182128	362.412832524	2277.99179955	338.857145745	0.401888443364	0.00555094535033
1419.78508784	444.748775814	2240.53386365	376.0	5.98243219019	0.0714733141406	0.0128687998093	1481.91756362	526.619504403	2374.57228274	366.035214721	2.21560870499	0.0306023301794
1419.78508784	444.748775814	2240.53386365	376.0	4.86148704636	-0.0195617786677	-0.00352210634996	1372.35589977	552.198665453	2349.4571272	424.902561982	0.913477413453	0.012617091346
1419.78508784	444.748775814	2240.53386365	376.0	-10.7088967395	-0.302045001277	-0.0543833275616	1096.45008373	496.02620546	2000.59740578	408.121116591	-2.28133296631	-0.031510123844
1419.78508784	444.748775814	2240.53386365	376.0	9.60071257236	0.132004602069	0.0237674832677	1566.27716082	548.321321028	2455.64107999	341.042598134	4.28051408388	0.0591231227055
1419.78508784	444.748775814	2240.53386365	376.0	-0.729503822478	0.0717269205321	0.0129144617451	1457.94428093	383.594996726	2224.18908347	382.649805818	-0.502913553569	-0.00694631980068
1419.78508784	444.748775814	2240.53386365	376.0	14.9124309998	0.239177097038	0.0430639353688	1689.92196516	430.017761727	2574.6519301	454.712203208	4.57383763975	0.0631745530352
1419.78508784	444.748775814	2240.53386365	376.0	-8.09720300812	-0.163382310789	-0.0294170527167	1219.15733687	391.658067657	2059.11328825	448.297883715	-2.05092898399	-0.0283277483976
1419.78508784	444.748775814	2240.53386365	376.0	-6.27489799393	-0.0228557389179	-0.00411518525709	1363.65028724	444.516271495	2099.94264919	291.776090448	-1.26728552539	-0.0175039437208
1419.78508784	444.748775814	2240.53386365	376.0	-9.80233163214	-0.130794338044	-0.0235495747289	1255.92626743	432.366212278	2020.90930401	332.616824297	-1.86167019903	-0.0257136767821
1419.78508784	444.748775814	2240.53386365	376.0	-3.28399910089	-0.0898208874635	-0.0161722879841	1295.11510003	469.774417135	2166.95475171	402.065234544	-0.861621704332	-0.0119008522698
1419.78508784	444.748775814	2240.53386365	376.0	-4.58006964848	-0.0113465196619	-0.0020429455639	1370.61132159	351.027287498	2137.9158522	416.277243108	-1.20721017694	-0.0166741737147
1419.78508784	444.748775814	2240.53386365	376.0	-2.43820718384	-0.0257843566039	-0.00464248408424	1363.02701725	515.869430478	2185.90500603	307.0085583	-0.51178292219	-0.00706882489212
1419.78508784	444.748775814	2240.53386365	376.0	1.05924743914	0.0629496395132	0.0113341086628	1447.50703595	393.202644319	2264.26666123	423.556980959	-0.302840905126	-0.00418288542991
1419.78508784	444.748775814	2240.53386365	376.0	-14.0555318039	-0.312347069435	-0.0562382191997	1086.37899927	471.029513771	1925.61491387	368.206400825	-2.89587158272	-0.0399982262807
1419.78508784	444.748775814	2240.53386365	376.0	18.7917692476	0.258169655973	0.0464835534701	1731.58520634	504.74034388	2661.56981722	425.244267005	7.06200536081	0.0975415105084
1419.78508784	444.748775814	2240.53386365	376.0	14.3399655805	0.23561184707	0.0424220106356	1685.3436915	431.455946668	2561.82564852	445.026010352	4.48072381921	0.0618884505416
1419.78508784	444.748775814	2240.53386365	376.0	-14.5527402414	-0.147193046179	-0.0265021689196	1234.98003711	344.728807975	1914.47479045	334.765945365	-2.9989097193	-0.0414214049627
1419.78508784	444.748775814	2240.53386365	376.0	-7.44560663071	-0.172700620212	-0.0310948181873	1217.64194559	492.017750848	2073.71252574	364.052829299	-1.45080586764	-0.0200387550779
1419.78508784	444.748775814	2240.53386365	376.0	-8.73699618823	-0.0546742587494	-0.00984412292932	1329.35487966	379.553188255	2044.77850539	335.870437469	-1.71591032371	-0.0237004188358
1419.78508784	444.748775814	2240.53386365	376.0	-6.91002765968	-0.155190351347	-0.0279420870269	1237.12415811	536.046670343	2085.71235395	312.541525501	-1.27976666168	-0.017676335106
1419.78508784	444.748775814	2240.53386365	376.0	-5.40943243033	-0.0640941594262	-0.0115401799471	1318.72943788	403.091530389	2119.33369822	397.512729948	-1.2545318669	-0.0173277882169
1419.78508784	444.748775814	2240.53386365	376.0	7.21869027256	0.186894245344	0.03365038627	1596.79352216	365.587625691	2402.27106372	439.889915869	1.28607887328	0.0177635203491
1419.78508784	444.748775814	2240.53386365	376.0	-19.0579692468	-0.266069446121	-0.0479059139577	1119.31364126	344.129696649	1813.53360895	350.090271043	-4.47865149332	-0.0618598272558
1419.78508784	444.748775814	2240.53386365	376.0	15.5310120325	0.245630137961	0.0442258080593	1719.7306615	538.266527273	2588.51144761	330.514258837	7.20370742461	0.0994987213344
1419.78508784	444.748775814	2240.53386365	376.0	-3.71021315929	-0.0184055755568	-0.00331393150105	1365.45040468	420.261897277	2157.4052814	371.692979445	-0.906248669148	-0.0125172468114
1419.78508784	444.748775814	2240.53386365	376.0	6.42851748045	0.178067273581	0.0320610863488	1579.67823998	350.313813323	2384.56697473	454.574921425	0.735577964032	0.0101599166303
1419.78508784	444.748775814	2240.53386365	376.0	-8.27210350029	-0.29671548863	-0.0534237466025	1103.76961185	549.751766806	2055.19458349	401.673204837	-1.65853220178	-0.0229079033395
1419.78508784	444.748775814	2240.53386365	376.0	-2.90457682773	-0.0684766524913	-0.0123292496383	1312.52371195	396.613510267	2175.45583623	466.318614017	-1.06408294017	-0.0146972781792
1419.78508784	444.748775814	2240.53386365	376.0	-6.63512447233	-0.143505563739	-0.0258382361792	1247.09292376	516.652822805	2091.87165295	328.125906391	-1.25223241553	-0.0172960278388
1419.78508784	444.748775814	2240.53386365	376.0	13.3471037362	0.239999078647	0.0432119334978	1692.17639577	427.54299843	2539.58024268	419.860848473	4.43769774516	0.0612941677508
1419.78508784	444.748775814	2240.53386365	376.0	11.7357033055	0.256980252973	0.0462694009674	1710.49232644	391.216775358	2503.47627035	401.767168548	3.90351114536	0.0539158997978
1419.78508784	444.748775814	2240.53386365	376.0	12.4619833413	0.266194186677	0.0479283735464	1715.51213912	362.097137343	2519.74882049	442.139544031	3.49371594773	0.0482557451344
1419.78508784	444.748775814	2240.53386365	376.0	-13.6643471415	-0.269991089646	-0.0486120074985	1123.4798254	443.976390305	1934.3795387	366.923322989	-2.8276542889	-0.0390559984654
1419.78508784	444.748775814	2240.53386365	376.0	-5.99399929484	-0.150975597524	-0.0271832188557	1231.97249814	409.932673477	2106.23627966	464.331108051	-1.65622949489	-0.0228760979957
1419.78508784	444.748775814	2240.53386365	376.0	-10.6583506008	-0.269029082627	-0.0484387977361	1130.84172567	551.962440665	2001.72990913	318.925742799	-1.87598027784	-0.0259113298044
1419.78508784	444.748775814	2240.53386365	376.0	-5.75688279185	-0.0397108430036	-0.0071499537277	1347.23773527	475.608567855	2111.54895521	288.702652086	-1.1822049762	-0.0163287980138
1419.78508784	444.748775814	2240.53386365	376.0	-4.09896962647	-0.258021855835	-0.046456941994	1139.12226582	554.360079248	2148.69506111	455.212716044	-1.08862427536	-0.0150362468972
1419.78508784	444.748775814	2240.53386365	376.0	16.5162558557	0.16104667839	0.0289965211361	1601.13210767	552.920816243	2610.58616911	456.533245192	5.57059650521	0.0769419406797
1419.78508784	444.748775814	2240.53386365	376.0	0.496562804544	-0.0159890669324	-0.0028788381225	1381.99785744	555.499532083	2251.65952144	314.162131922	0.616242604942	0.0085116381898
1419.78508784	444.748775814	2240.53386365	376.0	-16.5769209976	-0.205431248481	-0.0369879813613	1178.79225846	356.50139468	1869.12233515	333.828682005	-3.5251169145	-0.048689460145
1419.78508784	444.748775814	2240.53386365	376.0	17.5986682323	0.280032735691	0.0504200100272	1761.73785306	479.627387156	2634.83798495	393.472744728	6.98315803979	0.0964524591131
1419.78508784	444.748775814	2240.53386365	376.0	-1.99635426764	-0.14380375297	-0.0258919252736	1245.48277938	537.878241229	2195.80487025	412.443849638	-0.636385719572	-0.00878985800514
1419.78508784	444.748775814	2240.53386365	376.0	8.9839763461	0.0592864030205	0.0106745414153	1459.44631178	514.536428645	2441.82289599	467.840155563	1.93251127503	0.0266921446828
1419.78508784	444.748775814	2240.53386365	376.0	3.72512619929	0.237563738562	0.0427734495071	1672.12032044	336.146982891	2323.99657761	315.729274275	1.4944539252	0.0206416288011
1419.78508784	444.748775814	2240.53386365	376.0	6.55920504183	0.157208629263	0.0283054788013	1595.38127551	500.877218421	2387.4950738	291.236579867	3.52863340231	0.0487380304186
1419.78508784	444.748775814	2240.53386365	376.0	-3.16983887406	-0.0439475255149	-0.00791277016832	1343.51344571	519.694474434	2169.51255025	306.304630114	-0.732505427148	-0.0101174782755
1419.78508784	444.748775814	2240.53386365	376.0	-2.39806238123	-0.0607456380931	-0.0109372772944	1322.41880135	443.333404465	2186.80446393	421.05225811	-0.784925089579	-0.0108415067621
1419.78508784	444.748775814	2240.53386365	376.0	12.6237024151	0.288136697788	0.0518791317588	1762.76866729	400.025987151	2523.37219111	360.577536671	4.99468070404	0.068987302542
1419.78508784	444.748775814	2240.53386365	376.0	13.5513985205	0.286863847976	0.0516499546229	1750.13900725	367.951894674	2544.1575365	426.066634583	4.26060482479	0.0588481329391
1419.78508784	444.748775814	2240.53386365	376.0	7.04344141101	0.1901887407	0.0342435615232	1595.13498661	343.827430874	2398.34455363	459.382136143	0.891133758624	0.0123084773291
1419.78508784	444.748775814	2240.53386365	376.0	7.74095850368	0.245081602338	0.0441270439932	1700.93324383	403.265801451	2413.9726603	309.773615017	3.54995774601	0.0490325655526
1419.78508784	444.748775814	2240.53386365	376.0	0.2511178629	0.0696388274623	0.0125384997231	1454.85607433	360.036141121	2246.16024441	431.268028957	-0.452231765235	-0.00624629509994
1419.78508784	444.748775814	2240.53386365	376.0	-3.71073770485	-0.00921276082645	-0.00165876140195	1376.60855802	471.552948105	2157.39352878	309.232022659	-0.875095578414	-0.012086955503
1419.78508784	444.748775814	2240.53386365	376.0	4.88776568991	0.0950480575604	0.0171134421247	1494.99347016	457.371983748	2350.04590911	397.680455201	1.14151521386	0.0157667847219
1419.78508784	444.748775814	2240.53386365	376.0	19.7924347894	0.251806923748	0.0453379408981	1724.76750953	531.759934256	2683.99006755	427.462623763	7.55824740291	0.104395682361
1419.78508784	444.748775814	2240.53386365	376.0	-10.2784821422	-0.158722490589	-0.0285780501601	1221.74064932	357.259923305	2010.24099059	431.240417959	-2.5124509616	-0.0347023613481
1419.78508784	444.748775814	2240.53386365	376.0	16.0512109714	0.266953313132	0.0480650545791	1730.67658184	423.352084514	2600.16668099	446.138014641	5.21851593656	0.0720789493999
1419.78508784	444.748775814	2240.53386365	376.0	-7.16346274436	-0.189117352445	-0.0340506576243	1205.84226611	555.062938454	2080.03405505	319.12885049	-1.30031847468	-0.0179601999266
1419.78508784	444.748775814	2240.53386365	376.0	9.74337971377	0.101948857574	0.0183559340248	1523.26690372	541.522113362	2458.8375856	394.04856852	3.49105012311	0.0482189243524
1419.78508784	444.748775814	2240.53386365	376.0	17.2697729353	0.245309154094	0.0441680147811	1718.60233116	549.19529431	2627.46897444	359.671348971	7.56988096407	0.104556366907
1419.78508784	444.748775814	2240.53386365	376.0	-2.98137584399	0.0504811852915	0.0090891583168	1435.97915026	353.708674012	2173.73512826	384.04730399	-0.852823074613	-0.011779324235
1419.78508784	444.748775814	2240.53386365	376.0	4.17480102185	0.0114446306234	0.00206061048314	1398.43633552	502.114505008	2334.07169429	433.520853757	0.457431270799	0.00631811147513
1419.78508784	444.748775814	2240.53386365	376.0	7.5680405626	0.145414171964	0.0261818818804	1579.6668608	512.122005107	2410.09837527	318.309509363	3.61927281636	0.0499899560271
1419.78508784	444.748775814	2240.53386365	376.0	-7.92300317095	-0.119523955925	-0.021520337761	1270.49936931	502.06469863	2063.01629459	290.452226651	-1.4733825471	-0.0203505876671
1419.78508784	444.748775814	2240.53386365	376.0	-5.25807904562	0.024634898194	0.00443552362154	1411.42024641	413.084801881	2122.72482206	298.219773761	-1.13139912973	-0.0156270598029
1419.78508784	444.748775814	2240.53386365	376.0	10.7455170402	0.2449605159	0.0441052423298	1696.85245017	405.722587777	2481.29081176	378.715773815	3.86496649296	0.0533835150961
1419.78508784	444.748775814	2240.53386365	376.0	-20.871009401	-0.310518000895	-0.0559088946517	1080.90267437	361.659780265	1772.91183034	330.349375705	-4.88681869897	-0.0674974958421
1419.78508784	444.748775814	2240.53386365	376.0	-9.79696386669	-0.223127782393	-0.0401742496206	1161.78695947	394.941853331	2021.02957061	464.300757803	-2.59316418301	-0.0358171848482
1419.78508784	444.748775814	2240.53386365	376.0	-13.8395641139	-0.278056701241	-0.0500642242062	1118.11821247	471.900738865	1930.4537431	340.434791763	-2.68868818289	-0.0371365771117
1419.78508784	444.748775814	2240.53386365	376.0	7.65190744277	0.140472522452	0.0252921358394	1558.33039159	462.692632429	2411.97744112	390.954417104	2.43869411902	0.0336836204285
1419.78508784	444.748775814	2240.53386365	376.0	-12.9241258243	-0.299126961216	-0.0538579332403	1097.60432454	462.876060045	1950.96444798	390.484063391	-2.76226861857	-0.0381528814719
1419.78508784	444.748775814	2240.53386365	376.0	4.03874213717	0.130056770991	0.0234167754754	1542.75622769	446.955872162	2331.0232489	341.31114905	1.55701067523	0.0215056723097
1419.78508784	444.748775814	2240.53386365	376.0	-7.67385667992	-0.271986462056	-0.048971275127	1124.34529091	509.22379798	2068.59850609	435.0294172	-1.74058791802	-0.024041269586
1419.78508784	444.748775814	2240.53386365	376.0	14.475981039	0.27768463413	0.0499972333687	1763.30492918	493.488087015	2564.87312093	308.080104735	6.95276751607	0.0960327004982
1419.78508784	444.748775814	2240.53386365	376.0	-7.78571738006	-0.119410420013	-0.0214998955731	1269.38877736	483.633963679	2066.09222922	313.069488182	-1.4536759647	-0.0200783973024
1419.78508784	444.748775814	2240.53386365	376.0	18.8341158211	0.265292741895	0.0477660680402	1745.49978674	540.562102572	2662.51860654	376.456717234	8.00661623432	0.110588622021
1419.78508784	444.748775814	2240.53386365	376.0	4.37702206883	0.0588216603681	0.0105908643083	1444.75461505	449.155378282	2338.60252532	444.692531989	0.309286397898	0.00427191157318
1419.78508784	444.748775814	2240.53386365	376.0	6.96844194173	0.134638464899	0.024241711361	1539.99962111	428.946349976	2396.66416512	427.718194035	1.5107731795	0.020867032866
1419.78508784	444.748775814	2240.53386365	376.0	13.5476545518	0.251386065465	0.04526216519	1719.77788147	467.414274136	2544.07365162	356.881496011	5.66841031712	0.0782929601813
1419.78508784	444.748775814	2240.53386365	376.0	21.7841524795	0.23918592686	0.0430655251818	1706.98633728	553.452869367	2728.61517686	468.17597022	7.82498832213	0.108079949201
1419.78508784	444.748775814	2240.53386365	376.0	7.40578983711	0.200507870025	0.0361015250315	1641.51303886	438.222521917	2406.46309282	326.727532046	3.24115726638	0.0447673655578
1419.78508784	444.748775814	2240.53386365	376.0	-0.965357109528	-0.0602755400217	-0.010852635942	1325.21626834	522.437726384	2218.90471071	371.250715981	-0.455132730306	-0.00628636367826
1419.78508784	444.748775814	2240.53386365	376.0	11.4655731148	0.193499365982	0.0348396409763	1629.77551511	452.684984227	2497.42391195	414.963412614	3.73339141466	0.0515661797605
1419.78508784	444.748775814	2240.53386365	376.0	17.0317697032	0.232757869392	0.0419081507728	1696.9301011	513.690645999	2622.13643143	411.515684332	6.49807661113	0.0897524393803
1419.78508784	444.748775814	2240.53386365	376.0	0.799907452715	-0.0324746748416	-0.00584707865351	1350.80185486	490.283314239	2258.45606101	417.370891906	-0.277965403807	-0.00383930115756
1419.78508784	444.748775814	2240.53386365	376.0	-0.484667916822	-0.0360140005478	-0.0064843357126	1347.03138499	461.616735684	2229.67471485	421.026594172	-0.481433532883	-0.00664963443209
1419.78508784	444.748775814	2240.53386365	376.0	9.52797616195	0.145847649504	0.026259929691	1571.90923534	489.587189601	2454.01139608	392.514971137	3.31080850143	0.045729399191
1419.78508784	444.748775814	2240.53386365	376.0	-14.4213146655	-0.299061547306	-0.0538461554385	1089.776415	374.605707423	1917.41942499	453.037302568	-3.9445975944	-0.0544833921878
1419.78508784	444.748775814	2240.53386365	376.0	14.4033883105	0.237477376234	0.0427578999342	1706.3061522	513.2599442	2563.24665626	343.680559859	6.39909601111	0.0883853040208
1419.78508784	444.748775814	2240.53386365	376.0	-8.44268545614	-0.19717507489	-0.0355014538872	1197.08972837	527.859083604	2051.372637	326.423825035	-1.52910989754	-0.0211203024522
1419.78508784	444.748775814	2240.53386365	376.0	-8.88666494246	-0.0211928041747	-0.00381577316793	1365.17960723	389.369309414	2041.42512627	286.876209621	-1.70299858809	-0.023522079946
1419.78508784	444.748775814	2240.53386365	376.0	-12.7739357071	-0.167721071628	-0.0301982484026	1220.38206584	424.285959779	1954.32950841	309.661482792	-2.40192527441	-0.0331757634587
1419.78508784	444.748775814	2240.53386365	376.0	21.8651925946	0.281746353277	0.0507285475831	1763.7852248	501.868341923	2730.43090809	464.777341363	7.80048914826	0.107741562821
1419.78508784	444.748775814	2240.53386365	376.0	-10.9471755775	-0.153798347846	-0.0276914562201	1225.80583274	344.556276331	1995.25868772	424.896578657	-2.65679593428	-0.0366960764403
1419.78508784	444.748775814	2240.53386365	376.0	2.58145691594	0.0226031033667	0.00406969812148	1419.38268753	521.483597293	2298.37228003	357.505995206	0.863576026084	0.0119278456641
1419.78508784	444.748775814	2240.53386365	376.0	-4.79020896386	0.0797777352792	0.0143640142742	1469.13966372	336.497441667	2133.20760968	327.570504288	-1.08529054322	-0.0149902008732
1419.78508784	444.748775814	2240.53386365	376.0	16.2598000222	0.233367089124	0.0420178410379	1702.76146912	555.119649184	2604.84018931	346.959071003	7.3167346257	0.101059870521
1419.78508784	444.748775814	2240.53386365	376.0	-11.5924466704	-0.307005070276	-0.0552763900389	1094.30554616	537.981983409	1980.80117037	348.513640807	-2.14007594673	-0.0295590600377
1419.78508784	444.748775814	2240.53386365	376.0	-7.01228570754	-0.242168201028	-0.0436024848808	1151.99063676	506.318508198	2083.42122776	425.112082803	-1.56192643253	-0.02157356951
1419.78508784	444.748775814	2240.53386365	376.0	-1.15597436179	-0.154646734547	-0.0278442085969	1234.64603491	536.078820154	2214.63386662	443.909011561	-0.583413242571	-0.00805819395817
1419.78508784	444.748775814	2240.53386365	376.0	0.629918842984	-0.039339036808	-0.00708300986821	1344.41813739	502.995385595	2254.64740864	407.233885653	-0.280861038993	-0.00387929611869
1419.78508784	444.748775814	2240.53386365	376.0	-14.6905009848	-0.305717191396	-0.0550445069131	1089.38950903	426.145760097	1911.38821435	395.85294522	-3.35171493239	-0.0462944051435
1419.78508784	444.748775814	2240.53386365	376.0	7.41130953099	0.282283344022	0.0508252329892	1751.65346662	366.497297107	2406.58676343	288.435999708	3.60463262183	0.0497877433954
1419.78508784	444.748775814	2240.53386365	376.0	8.33693015171	0.161255742974	0.0290341633011	1584.85964971	452.158547226	2427.32560689	390.307409953	2.72589563318	0.037650492171
1419.78508784	444.748775814	2240.53386365	376.0	-3.82639556981	-0.0517131901107	-0.0093109812947	1333.09404216	460.545429538	2154.80217515	361.16270345	-0.886836682529	-0.0122491254493
1419.78508784	444.748775814	2240.53386365	376.0	-10.5787488684	-0.068385344282	-0.0123128095574	1317.4182358	393.153259775	2003.5134129	292.941917332	-1.9861095416	-0.0274324522321
1419.78508784	444.748775814	2240.53386365	376.0	-12.2994915695	-0.275768228292	-0.049652183704	1124.76834976	551.391116199	1964.95958998	288.80012402	-2.14403862138	-0.0296137931129
1419.78508784	444.748775814	2240.53386365	376.0	-3.58014315787	0.0766186306714	0.0137952161814	1465.48363021	393.957903543	2160.31954383	300.878010074	-0.907898345431	-0.0125400323955
1419.78508784	444.748775814	2240.53386365	376.0	10.9466206864	0.268502723176	0.048344026499	1741.93075707	432.372993602	2485.79660706	311.492856388	5.08003942958	0.0701662904638
1419.78508784	444.748775814	2240.53386365	376.0	-18.7621226414	-0.312238474353	-0.0562186666102	1075.26930452	347.270232009	1820.16215233	397.622615805	-4.92121032017	-0.0679725182344
1419.78508784	444.748775814	2240.53386365	376.0	-0.677586342093	0.0217955779186	0.00392430283013	1405.07155687	406.318570441	2225.3523122	413.962184887	-0.528169915803	-0.00729516458291
1419.78508784	444.748775814	2240.53386365	376.0	4.0010576518	0.112712490091	0.020293930517	1501.99626112	393.512763874	2330.17891524	434.66989025	0.199353122104	0.00275349616166
1419.78508784	444.748775814	2240.53386365	376.0	-19.1755458945	-0.322215851689	-0.0580150975313	1074.71852659	408.582694716	1810.89926434	327.59804304	-4.18241492903	-0.0577681620032
1419.78508784	444.748775814	2240.53386365	376.0	-10.4488400215	-0.072170991837	-0.0129944169674	1313.86724926	400.59729692	2006.42406461	291.959518433	-1.95707809387	-0.027031465385
1419.78508784	444.748775814	2240.53386365	376.0	-7.41290189722	-0.0966254394253	-0.0173974503827	1286.6372407	401.218176199	2074.44528636	386.589869462	-1.58935570604	-0.021952426879
1419.78508784	444.748775814	2240.53386365	376.0	-5.68655783057	-0.174135876136	-0.0313532366107	1211.17052391	436.2772821	2113.12460978	465.676803767	-1.5707055212	-0.0216948276409
1419.78508784	444.748775814	2240.53386365	376.0	-0.0884052681506	-0.0579080632368	-0.0104263707664	1326.01560874	492.532525625	2238.55311368	420.004979318	-0.404091182357	-0.00558136992206
1419.78508784	444.748775814	2240.53386365	376.0	4.86003885844	0.206547292092	0.0371889254756	1646.46445062	410.808973567	2349.42468006	292.151255872	2.51791387411	0.0347778159407
1419.78508784	444.748775814	2240.53386365	376.0	-0.613814105862	-0.0521376974023	-0.00938741400834	1336.17813762	542.866745178	2226.78115075	347.736267952	-0.229285098866	-0.00316692125505
1419.78508784	444.748775814	2240.53386365	376.0	-3.12372512138	0.141043731735	0.0253949823073	1538.42280953	349.019501463	2170.5457445	283.103433507	-0.81943731369	-0.0113181949405
1419.78508784	444.748775814	2240.53386365	376.0	-15.5223386731	-0.225174958722	-0.0405428445665	1156.6873875	341.982459562	1892.75060925	394.080762187	-3.73576902858	-0.0515990197318
1419.78508784	444.748775814	2240.53386365	376.0	-19.3013514774	-0.204962767984	-0.0369036312539	1178.90886382	336.006361809	1808.08054766	293.16532203	-4.08087032488	-0.0563656122221
1419.78508784	444.748775814	2240.53386365	376.0	-5.26977205978	-0.122218044026	-0.0220054094394	1259.1045698	394.254159484	2122.46283611	469.104106826	-1.54540929536	-0.0213454322563
1419.78508784	444.748775814	2240.53386365	376.0	5.36123228112	0.150164169733	0.0270371209458	1581.28959737	480.875664913	2360.65408842	298.488826132	2.83145318157	0.0391084693587
1419.78508784	444.748775814	2240.53386365	376.0	-12.6952591118	-0.0997528480291	-0.0179605415969	1283.17252985	349.534509828	1956.09228417	323.3852445	-2.50207961541	-0.0345591107101
1419.78508784	444.748775814	2240.53386365	376.0	2.55077619553	0.0988755588552	0.0178025853178	1485.47200862	362.906755907	2297.6848681	449.30610357	-0.158405597705	-0.00218792262023
1419.78508784	444.748775814	2240.53386365	376.0	-6.30226504872	-0.143593692326	-0.0258541037677	1243.59124867	466.550431118	2099.32948106	389.187801274	-1.33654632005	-0.0184605845311
1419.78508784	444.748775814	2240.53386365	376.0	18.0410520581	0.258558150545	0.0465535020787	1734.51047888	517.441072468	2644.74974437	392.798193025	7.29900996936	0.100815054825
1419.78508784	444.748775814	2240.53386365	376.0	16.8039315026	0.231559412287	0.0416923680747	1685.27967911	464.474435714	2617.03163939	467.27752457	5.31364189579	0.0733928438645
1419.78508784	444.748775814	2240.53386365	376.0	9.36543988395	0.259650813051	0.0467502364154	1711.49518038	370.464449464	2450.36971573	368.410085892	3.30718748895	0.0456793852065
1419.78508784	444.748775814	2240.53386365	376.0	-4.94884331009	-0.0422857775265	-0.00761357175486	1343.63619084	466.60745233	2129.65335343	319.40971026	-1.03797535813	-0.0143366762172
1419.78508784	444.748775814	2240.53386365	376.0	-5.77476225638	-0.135259247148	-0.024353483462	1256.52352565	552.133297269	2111.14835975	302.491536835	-1.11429300884	-0.0153907874148
1419.78508784	444.748775814	2240.53386365	376.0	6.42080182259	0.115353030833	0.020769360971	1533.70384094	496.114820874	2384.3941028	354.575440988	2.52098389408	0.0348202195315
1419.78508784	444.748775814	2240.53386365	376.0	10.1304957699	0.269455378799	0.0485155525386	1729.27616789	378.808208068	2467.51105193	359.426675969	3.81437284268	0.0526847077718
1419.78508784	444.748775814	2240.53386365	376.0	-8.17214454646	-0.0875193585215	-0.015757896745	1293.02642217	353.3313081	2057.4341977	411.076467436	-1.893554233	-0.0261540639917
1419.78508784	444.748775814	2240.53386365	376.0	9.88223459514	0.0832423508636	0.014987819745	1495.67989072	533.15892854	2461.94867624	433.109856984	2.90980396674	0.0401906625241
1419.78508784	444.748775814	2240.53386365	376.0	3.60800233293	0.0427818003146	0.00770288086327	1428.80805196	464.718957018	2321.37237772	427.845368749	0.261613884635	0.00361345144523
1419.78508784	444.748775814	2240.53386365	376.0	-10.9620969882	-0.251521765775	-0.045286598087	1144.42711968	502.519209603	1994.92436847	347.978039182	-2.05504776565	-0.0283846376471
1419.78508784	444.748775814	2240.53386365	376.0	-3.75749289462	-0.0305288458403	-0.00549673133603	1351.72273029	390.216826813	2156.34596292	414.406405821	-1.02780842665	-0.0141962489868
1419.78508784	444.748775814	2240.53386365	376.0	5.43438214778	0.159006037984	0.0286291029859	1566.10254253	393.923629096	2362.29303595	402.266864326	1.1597389582	0.0160184938978
1419.78508784	444.748775814	2240.53386365	376.0	-12.6322371856	-0.266528335795	-0.0479885372335	1125.23629448	431.372779823	1957.50431177	400.895237469	-2.8054240206	-0.0387489505608
1419.78508784	444.748775814	2240.53386365	376.0	7.57655415806	0.149854398811	0.026981346563	1555.45162912	409.843460409	2410.28912526	444.994035734	1.46436669234	0.0202260592864
1419.78508784	444.748775814	2240.53386365	376.0	-4.91451300318	-0.253145643934	-0.045578978022	1143.28714151	542.20301534	2130.42253558	444.932378732	-1.2079638554	-0.0166845836381
1419.78508784	444.748775814	2240.53386365	376.0	2.46225556735	0.110436705388	0.0198841745387	1499.50966447	389.301660267	2295.70153345	406.890208714	-0.0187644527286	-0.000259177523876
1419.78508784	444.748775814	2240.53386365	376.0	0.728235520851	0.167065092495	0.030080139088	1566.35655113	336.992689808	2256.8502271	353.500986168	-0.166618994625	-0.00230136732908
1419.78508784	444.748775814	2240.53386365	376.0	14.3696234891	0.255576250401	0.046016609723	1720.46929538	446.583002151	2562.490144	395.437846469	5.36087697056	0.0740452620244
1419.78508784	444.748775814	2240.53386365	376.0	10.4650525957	0.170377757243	0.0306765857477	1595.76020895	451.232382393	2475.00691091	428.014319559	3.07244100858	0.0424370305053
1419.78508784	444.748775814	2240.53386365	376.0	-16.8103594091	-0.297331119833	-0.0535345912555	1098.98228412	441.203925157	1863.89206849	323.705859212	-3.39563676397	-0.0469010602758
1419.78508784	444.748775814	2240.53386365	376.0	-16.4767923287	-0.318695280951	-0.0573812173121	1067.63541334	346.607485169	1871.36575188	457.12285337	-4.82632567191	-0.0666619567944
1419.78508784	444.748775814	2240.53386365	376.0	-11.1769345047	-0.208421427122	-0.0375263642639	1175.51922879	383.103216693	1990.11086115	431.488415673	-2.71705058359	-0.0375283229778
1419.78508784	444.748775814	2240.53386365	376.0	2.63486093962	0.107416022325	0.0193402993022	1514.63871535	455.130365321	2299.56881526	329.79973459	1.13107546306	0.0156225892688
1419.78508784	444.748775814	2240.53386365	376.0	4.01574229156	0.141843600911	0.0255389990836	1540.06489606	385.867098419	2330.50792957	404.575935095	0.543893878917	0.00751234639388
1419.78508784	444.748775814	2240.53386365	376.0	2.76581765363	0.0488208145151	0.00879020787092	1460.79572242	546.68174006	2302.50294479	295.025482312	1.84551988658	0.0254906061683
1419.78508784	444.748775814	2240.53386365	376.0	16.7158406891	0.272921563557	0.0491396405396	1755.25114352	503.287160399	2615.05793488	356.519630962	7.25061741069	0.100146649319
1419.78508784	444.748775814	2240.53386365	376.0	14.9158960783	0.203818368349	0.0366975816257	1661.52178354	545.812573886	2574.72956635	367.395208928	6.3248381059	0.0873596423467
1419.78508784	444.748775814	2240.53386365	376.0	-12.7874484417	-0.217336148111	-0.0391314634698	1176.82108909	486.182630168	1954.02675102	291.023031762	-2.30836346516	-0.0318834732757
1419.78508784	444.748775814	2240.53386365	376.0	-10.7623450473	-0.158979111467	-0.0286242548555	1228.97742269	438.857836308	1999.39987834	331.564619342	-2.03657564117	-0.0281294978063
1419.78508784	444.748775814	2240.53386365	376.0	10.5550739643	0.149029877242	0.026832891113	1564.77969681	452.832525771	2477.02387016	459.411647578	2.61346283715	0.0360975529992
1419.78508784	444.748775814	2240.53386365	376.0	16.2165852152	0.252149556354	0.0453996320406	1720.14780892	477.573261432	2603.87194692	406.150876574	6.11882456986	0.0845141515174
1419.78508784	444.748775814	2240.53386365	376.0	-10.9212991662	-0.210315117629	-0.0378673240239	1185.47131256	523.721660337	1995.83845748	286.645484582	-1.93431024259	-0.026716992301
1419.78508784	444.748775814	2240.53386365	376.0	-3.42622555044	-0.0756446744137	-0.0136198549539	1310.94321006	507.056044847	2163.76811995	345.76886504	-0.793037052761	-0.0109535504525
1419.78508784	444.748775814	2240.53386365	376.0	7.24295036124	0.11853377041	0.021342054449	1537.93354464	498.603901517	2402.81461922	366.277173061	2.71576053	0.037510504558
1419.78508784	444.748775814	2240.53386365	376.0	-13.887558175	-0.137903913526	-0.0248296567385	1248.23767206	389.662585921	1929.37841991	291.478161924	-2.62960906231	-0.0363205671589
1419.78508784	444.748775814	2240.53386365	376.0	-9.36578946439	-0.178558569321	-0.0321495443502	1207.37778226	421.028692979	2030.6901791	402.283703867	-2.03796141495	-0.028148638328
1419.78508784	444.748775814	2240.53386365	376.0	6.45903104912	0.184542680439	0.0332269860352	1604.6574312	397.360329501	2385.25064157	383.232880873	1.87606773495	0.0259125377756
1419.78508784	444.748775814	2240.53386365	376.0	-8.58426330505	-0.162156196865	-0.029196290397	1221.74652505	404.578261155	2048.20053736	421.875751148	-1.98823472747	-0.0274618056281
1419.78508784	444.748775814	2240.53386365	376.0	1.04617710383	0.150036425728	0.0270141205847	1561.74924173	401.616113285	2263.97381594	300.608460917	0.713712541926	0.00985790803765
1419.78508784	444.748775814	2240.53386365	376.0	7.23365497602	0.220113812158	0.0396315830318	1662.50793528	406.521395374	2402.60635297	333.57702231	2.97816315573	0.0411348502172
1419.78508784	444.748775814	2240.53386365	376.0	6.68700830892	0.0907404231658	0.0163378507681	1506.83713702	524.357017724	2390.35854928	359.164394538	2.62828665563	0.0363023018734
1419.78508784	444.748775814	2240.53386365	376.0	12.0479879734	0.169888660737	0.0305885237193	1615.46616006	540.880612518	2510.47311408	354.126341505	5.19196128978	0.0717121725108
1419.78508784	444.748775814	2240.53386365	376.0	-13.7834073339	-0.266084796707	-0.0479086778371	1131.86485406	507.175665279	1931.71195477	292.671435428	-2.48169319414	-0.0342775303058
1419.78508784	444.748775814	2240.53386365	376.0	-11.1468424568	-0.0981420895511	-0.0176705238659	1283.14766222	343.432049274	1990.78508368	364.205372187	-2.33098987766	-0.0321959927853
1419.78508784	444.748775814	2240.53386365	376.0	-5.7951276701	-0.127009355445	-0.0228680870444	1264.256488	547.360430231	2110.69206576	299.075147525	-1.12526986021	-0.0155424013842
1419.78508784	444.748775814	2240.53386365	376.0	-13.1635114634	-0.264617978467	-0.0476445766056	1122.10197549	379.742272927	1945.60093167	443.756683257	-3.41433184297	-0.047159279599
1419.78508784	444.748775814	2240.53386365	376.0	4.03484555001	0.215393581418	0.0387817035322	1644.17233128	360.614441242	2330.93594455	326.149172021	1.55117331524	0.0214250457906
1419.78508784	444.748775814	2240.53386365	376.0	-13.5173383423	-0.104004113018	-0.0187259836186	1280.8026306	365.616732762	1937.67332063	291.253957265	-2.575050533	-0.0355669963122
1419.78508784	444.748775814	2240.53386365	376.0	14.3236674093	0.275828870143	0.0496631022943	1760.47244277	491.822004032	2561.46048247	309.166035667	6.85936598431	0.0947426240927
1419.78508784	444.748775814	2240.53386365	376.0	-14.9725939472	-0.288263275626	-0.0519019221509	1110.84445334	503.952866488	1905.067826	290.270506167	-2.72698641639	-0.0376655582374
1419.78508784	444.748775814	2240.53386365	376.0	2.73526035007	0.0564212916641	0.0101586769291	1443.0730534	449.164921527	2301.81829805	409.580323132	0.138679377388	0.00191546101365
1419.78508784	444.748775814	2240.53386365	376.0	14.2725638327	0.229381005578	0.0413001450447	1694.64014104	513.971731192	2560.31548953	351.703617298	6.20897379527	0.0857593065644
1419.78508784	444.748775814	2240.53386365	376.0	-8.58140922199	-0.13292084884	-0.0239324538783	1254.5244123	453.21072622	2048.26448405	340.529345533	-1.63671107399	-0.0226065065469
1419.78508784	444.748775814	2240.53386365	376.0	-12.3277450467	-0.304610674787	-0.0548452781395	1093.65820989	481.811201155	1964.32656126	388.857150208	-2.57371310204	-0.0355485235088
1419.78508784	444.748775814	2240.53386365	376.0	-7.12033297236	-0.257859574149	-0.0464277231094	1137.86331014	515.313732785	2081.0003922	427.823349276	-1.58526712683	-0.0218959547904
1419.78508784	444.748775814	2240.53386365	376.0	-9.61281671301	-0.152885089707	-0.0275270237138	1237.95631383	487.923899592	2025.15544995	299.275236524	-1.74571791541	-0.0241121259035
1419.78508784	444.748775814	2240.53386365	376.0	-14.3575392948	-0.262852682319	-0.047326734303	1131.43165686	455.9102609	1918.84833376	331.506415999	-2.79155372552	-0.0385573718995
1419.78508784	444.748775814	2240.53386365	376.0	0.129641177096	0.114531667064	0.0206214740843	1504.19163366	361.445260586	2243.43851813	377.801623881	-0.391957713614	-0.00541378057478
1419.78508784	444.748775814	2240.53386365	376.0	6.77693478308	0.110728449145	0.019936703123	1537.59477939	536.999842027	2392.37338238	317.778760966	3.31668041355	0.0458105029496
1419.78508784	444.748775814	2240.53386365	376.0	-15.2325921936	-0.146784635383	-0.0264286343865	1237.21237123	357.350818767	1899.24247724	304.679287244	-3.00952433745	-0.0415680157107
1419.78508784	444.748775814	2240.53386365	376.0	0.735665874653	0.0901117340297	0.0162246550288	1495.95816516	464.336325936	2257.0167067	296.722215604	0.773905955276	0.0106893087745
1419.78508784	444.748775814	2240.53386365	376.0	-5.74198026151	-0.0460708995358	-0.00829508454012	1334.28581208	344.745566931	2111.88285145	432.851472433	-1.50172487594	-0.0207420562975
1419.78508784	444.748775814	2240.53386365	376.0	11.6898684135	0.153938856246	0.0277167548156	1595.10427168	550.941145117	2502.44932407	356.403907277	5.0090917237	0.0691863497749
1419.78508784	444.748775814	2240.53386365	376.0	-9.70227191473	-0.197920530876	-0.0356356735463	1189.83456913	435.079257288	2023.15117586	398.237349437	-2.07553335671	-0.0286675877998
1419.78508784	444.748775814	2240.53386365	376.0	-18.8358698454	-0.257188561223	-0.046306906954	1132.2910909	380.033166786	1818.50982125	306.185563561	-3.95902647855	-0.0546826861678
1419.78508784	444.748775814	2240.53386365	376.0	5.68879563464	-0.0131425949038	-0.00236632965499	1376.74764945	540.869435912	2367.99325628	450.376170919	0.872668432108	0.0120534313827
1419.78508784	444.748775814	2240.53386365	376.0	-7.8604319444	-0.146747780663	-0.026421998679	1243.06389504	491.127881109	2064.41822411	330.226447958	-1.46814543278	-0.0202782518339
1419.78508784	444.748775814	2240.53386365	376.0	-11.0230881772	-0.0459683702023	-0.00827662409115	1339.05768883	357.924399069	1993.55784022	296.575752323	-2.09705205867	-0.0289648074402
1419.78508784	444.748775814	2240.53386365	376.0	-0.583532851591	-0.0363323817999	-0.00654166038889	1347.07514384	471.046125418	2227.45961251	409.338343247	-0.469417883177	-0.00648367241957
1419.78508784	444.748775814	2240.53386365	376.0	4.48251889667	0.176496672382	0.0317782989525	1596.9490994	402.768100941	2340.96621748	341.249017139	1.64290281464	0.0226920278265
1419.78508784	444.748775814	2240.53386365	376.0	-12.6482319061	-0.227304895485	-0.0409263405627	1157.26602197	377.093906389	1957.14594464	422.786016279	-3.06522741114	-0.0423373951815
1419.78508784	444.748775814	2240.53386365	376.0	-0.644820563346	-0.00346522611016	-0.000623915396139	1378.02316144	385.245113665	2226.08644057	462.818165466	-0.666197098164	-0.00920161737796
1419.78508784	444.748775814	2240.53386365	376.0	-8.4320905529	-0.0171470711689	-0.00308733726483	1366.47002694	338.609232334	2051.6100194	346.530760121	-1.71465880065	-0.0236831326056
1419.78508784	444.748775814	2240.53386365	376.0	-21.1439737798	-0.321548416424	-0.0578949255354	1072.14939857	370.630695808	1766.79597099	324.015876612	-4.90081513196	-0.0676908167398
1419.78508784	444.748775814	2240.53386365	376.0	-3.07610138278	-0.196796841878	-0.0354333528769	1194.38976637	519.997784611	2171.61277049	457.225219509	-0.951732548515	-0.0131454771894
1419.78508784	444.748775814	2240.53386365	376.0	5.40465167576	0.0704901903671	0.0126917879667	1487.35170276	550.260466411	2361.62691466	324.014745491	2.62495444703	0.0362562768926
1419.78508784	444.748775814	2240.53386365	376.0	2.68331696578	0.158202003786	0.0284843362957	1556.99849605	358.264277713	2300.65448894	385.391715178	0.221230619789	0.00305567154405
1419.78508784	444.748775814	2240.53386365	376.0	-0.208794207132	-0.0299383322938	-0.00539040912744	1352.30182579	439.610360069	2235.85575874	443.943572875	-0.505830161609	-0.00698660444212
1419.78508784	444.748775814	2240.53386365	376.0	13.6024279455	0.231202822261	0.0416281638929	1688.83376009	467.979421574	2545.30086805	388.487686383	5.17916196028	0.0715353861917
1419.78508784	444.748775814	2240.53386365	376.0	16.2371459598	0.286793278952	0.051637248641	1755.99864355	399.466828915	2604.33261737	448.867144902	5.1893947601	0.0716767232058
1419.78508784	444.748775814	2240.53386365	376.0	3.7728312684	0.142710124038	0.0256950169317	1549.15656502	409.372729125	2325.06542584	366.536131691	1.00590986802	0.0138937827074
1419.78508784	444.748775814	2240.53386365	376.0	0.398322194585	-0.00422481160073	-0.000760679078273	1378.67691439	456.541604407	2249.45840731	414.23988851	-0.347005053563	-0.00479288748016
1419.78508784	444.748775814	2240.53386365	376.0	9.28677183481	0.223220265075	0.0401909011658	1645.43027902	349.000088188	2448.60713145	454.176764244	1.89037819687	0.0261101960894
1419.78508784	444.748775814	2240.53386365	376.0	-10.4145180054	-0.0993876287577	-0.0178947837158	1282.47510032	357.059308281	2007.193061	367.658652399	-2.16980709684	-0.0299697112823
1419.78508784	444.748775814	2240.53386365	376.0	1.56071682979	0.0781079891245	0.0140633757876	1470.49226891	440.908093739	2275.50225274	364.101890094	0.219719799262	0.00303480385721
1419.78508784	444.748775814	2240.53386365	376.0	9.33278505634	0.171209201606	0.0308262876496	1615.85653523	517.259413684	2449.63807326	316.522124343	4.47107362185	0.0617551605227
1419.78508784	444.748775814	2240.53386365	376.0	12.1783069461	0.273002952568	0.0491542946648	1738.2604857	398.853325158	2513.3929548	376.279143939	4.53548660115	0.0626448425574
1419.78508784	444.748775814	2240.53386365	376.0	-13.3757392656	-0.211402664003	-0.038063137199	1170.91869779	357.069932741	1940.84589589	412.85726536	-3.22213710662	-0.0445046561688
1419.78508784	444.748775814	2240.53386365	376.0	-2.07302096302	0.0316044873071	0.00569040102756	1418.64390809	456.21165655	2194.08712697	319.231562331	-0.576852408454	-0.0079675747024
1419.78508784	444.748775814	2240.53386365	376.0	20.4774814647	0.261839199442	0.0471442562913	1736.95463703	514.602832733	2699.33877029	447.78130053	7.48284713765	0.103354242233
1419.78508784	444.748775814	2240.53386365	376.0	4.06756230655	0.199963334682	0.0360034812175	1624.92750041	376.018306089	2331.66897455	330.723168059	1.54237712246	0.0213035514152
1419.78508784	444.748775814	2240.53386365	376.0	-14.1410667328	-0.309821800304	-0.055783543447	1086.42192458	438.019550795	1923.69847482	399.256999444	-3.19972388496	-0.0441950812839
1419.78508784	444.748775814	2240.53386365	376.0	-13.9541268185	-0.160779844097	-0.0289484775112	1223.38588953	371.681891904	1927.88692691	332.819145472	-2.80718121832	-0.0387732212475
1419.78508784	444.748775814	2240.53386365	376.0	-15.7074203403	-0.263805265249	-0.047498247254	1121.50492569	358.754553893	1888.60379182	408.344312237	-3.91342288493	-0.054052802278
1419.78508784	444.748775814	2240.53386365	376.0	10.6132449994	0.285951591827	0.0514857025256	1741.90166336	335.137727201	2478.32721189	401.287821331	3.25010905012	0.0448910089795
1419.78508784	444.748775814	2240.53386365	376.0	-3.32604239788	-0.229520654106	-0.0413252888199	1164.88312827	540.970988928	2166.01275741	460.158640206	-0.985927763148	-0.0136177867838
1419.78508784	444.748775814	2240.53386365	376.0	-15.7850135738	-0.182774771805	-0.0329086733535	1201.25031741	359.519464384	1886.86528915	326.095507352	-3.25226242511	-0.0449207517281
1419.78508784	444.748775814	2240.53386365	376.0	2.26053709375	0.0576437366096	0.0103787786478	1441.40598698	418.053215011	2291.18196274	431.722760743	-0.138976528848	-0.00191956531558
1419.78508784	444.748775814	2240.53386365	376.0	-1.87252878739	0.0696245779734	0.0125359340968	1465.9947008	447.885436931	2198.57922206	284.699084334	-0.195276591462	-0.00269719048981
1419.78508784	444.748775814	2240.53386365	376.0	-8.21906796501	-0.30739200413	-0.0553460576396	1092.9625346	534.169953367	2056.38286262	429.250374656	-1.79319016169	-0.0247678199128
1419.78508784	444.748775814	2240.53386365	376.0	-5.54031612781	-0.0800820571108	-0.0144188075461	1301.53164586	387.709271471	2116.40120465	427.16028732	-1.39912707542	-0.0193249596053
1419.78508784	444.748775814	2240.53386365	376.0	0.0437037021725	-0.0740099898576	-0.0133255293226	1310.43432049	502.389010534	2241.5130599	428.689728877	-0.39517208033	-0.00545817790511
1419.78508784	444.748775814	2240.53386365	376.0	0.524678124227	0.057952085336	0.0104342969636	1456.95078105	481.286953777	2252.2894547	314.051719869	0.502250502648	0.00693716163878
1419.78508784	444.748775814	2240.53386365	376.0	-10.1828584225	-0.085680575672	-0.0154268231314	1295.96518521	349.497700721	2012.38347241	366.92058648	-2.12385693231	-0.0293350405016
1419.78508784	444.748775814	2240.53386365	376.0	-14.7231382091	-0.268227228541	-0.048294423576	1128.15933969	478.665318624	1910.65696628	303.832307966	-2.74063228307	-0.037854037059
1419.78508784	444.748775814	2240.53386365	376.0	-5.89077059754	-0.0989692758508	-0.0178194591017	1283.21853939	398.862216697	2108.54915358	426.4683975	-1.45429833651	-0.0200869935982
1419.78508784	444.748775814	2240.53386365	376.0	8.11059358263	0.280650359587	0.0505312134655	1744.26347535	356.915244213	2422.25445941	321.07573985	3.42075493468	0.0472479963354
1419.78508784	444.748775814	2240.53386365	376.0	15.8872730682	0.283350859682	0.0510174396259	1767.05413054	470.492872302	2596.49359675	358.946593908	6.73467387125	0.0930203573377
1419.78508784	444.748775814	2240.53386365	376.0	8.09551856155	0.127134731253	0.0228906610107	1547.17658287	491.571753215	2421.91669846	383.168362376	2.82072846603	0.0389603379285
1419.78508784	444.748775814	2240.53386365	376.0	4.12571189626	0.0827077354764	0.0148915620231	1478.72093137	457.135539123	2332.9718358	397.115365312	0.836705428606	0.011556704815
1419.78508784	444.748775814	2240.53386365	376.0	8.58581362685	0.20769844019	0.0373961901675	1658.07206826	462.963404776	2432.90192543	311.866452396	4.06527298245	0.0561501793156
1419.78508784	444.748775814	2240.53386365	376.0	9.33035735032	0.217214479424	0.0391095569723	1643.8431021	372.910883706	2449.58367968	432.829693882	2.29945626005	0.0317604455808
1419.78508784	444.748775814	2240.53386365	376.0	-17.1981261658	-0.288552043018	-0.0519539148394	1105.56409149	419.099133504	1855.20402299	330.540797998	-3.58358630436	-0.0494970484028
1419.78508784	444.748775814	2240.53386365	376.0	-15.1963962424	-0.159979721384	-0.0288044150853	1224.89191644	369.458836784	1900.05345979	305.702706563	-2.9905545898	-0.0413060026216
1419.78508784	444.748775814	2240.53386365	376.0	9.43676178186	0.192553907464	0.0346694107786	1611.53229441	391.43492443	2451.96770701	449.000488162	2.14284643827	0.0295973264955
1419.78508784	444.748775814	2240.53386365	376.0	-9.75199162765	-0.122465784981	-0.0220500153009	1260.72781772	386.285115555	2022.03718885	375.02425558	-2.02973956889	-0.0280350769184
1419.78508784	444.748775814	2240.53386365	376.0	0.580169077137	0.0829604306886	0.0149370599007	1469.16564049	360.010888894	2253.53274829	424.356218908	-0.389499037338	-0.0053798209577
1419.78508784	444.748775814	2240.53386365	376.0	1.07146129397	-0.0578475458133	-0.0104154745793	1324.91292605	476.166134067	2264.54031678	463.46125666	-0.342419849473	-0.00472955593195
1419.78508784	444.748775814	2240.53386365	376.0	-0.535602164381	0.0186281069233	0.00335399836574	1404.82264957	473.589652471	2228.53351578	350.121213745	-0.319376308337	-0.00441127497702
1419.78508784	444.748775814	2240.53386365	376.0	13.1601600135	0.193948575705	0.0349205213729	1631.69729693	463.43515526	2535.39170526	440.25925307	4.10977703634	0.0567648761925
1419.78508784	444.748775814	2240.53386365	376.0	-4.49018245546	-0.0916278436199	-0.0164976311883	1291.42664798	423.476680261	2139.9298052	425.026476955	-1.16563197722	-0.0160998891881
1419.78508784	444.748775814	2240.53386365	376.0	14.6243475423	0.25667317344	0.0462141111703	1735.81778101	534.586525517	2568.19732268	297.79301615	7.28717529283	0.100651592442
1419.78508784	444.748775814	2240.53386365	376.0	-12.1300388556	-0.0671468161829	-0.0120898120603	1316.03309484	337.002423266	1968.75623542	315.720717309	-2.3688478438	-0.0327188928701
1419.78508784	444.748775814	2240.53386365	376.0	-1.16461279821	0.129065474162	0.0232382920709	1528.29414479	384.40793884	2214.44031953	301.738235892	-0.230469185655	-0.00318327604496
1419.78508784	444.748775814	2240.53386365	376.0	4.99860105572	0.0666930883195	0.0120081181706	1483.19591524	552.171494222	2352.52921301	317.161803547	2.54510922726	0.0351534423655
1419.78508784	444.748775814	2240.53386365	376.0	-8.02309177034	-0.0948231818477	-0.0170729531595	1294.00662182	484.256659265	2060.77377562	282.510494545	-1.51121086891	-0.0208730782998
1419.78508784	444.748775814	2240.53386365	376.0	-2.06869985571	-0.0352841739086	-0.00635293012398	1346.63978759	408.335129189	2194.18394285	439.209026065	-0.807687035407	-0.0111558982791
1419.78508784	444.748775814	2240.53386365	376.0	-2.0096868354	-0.0814844170758	-0.0146713030385	1302.82202271	472.359861976	2195.50614955	420.324264865	-0.702190029324	-0.00969875731111
1419.78508784	444.748775814	2240.53386365	376.0	8.85540789394	0.218592938228	0.0393577490507	1655.02712747	398.413897327	2438.94227628	385.501251478	2.89244761089	0.0399509338521
1419.78508784	444.748775814	2240.53386365	376.0	8.25187179807	0.0999808270498	0.018001589314	1514.7733402	512.859657865	2425.41984567	397.786847602	2.70742646056	0.0373953931017
1419.78508784	444.748775814	2240.53386365	376.0	6.35850230441	0.00469235630142	0.00084486069525	1394.02289567	524.314349359	2382.998261	464.661015978	0.913136814429	0.0126123869396
1419.78508784	444.748775814	2240.53386365	376.0	-7.24831690441	-0.319635229664	-0.057550455467	1081.814909	546.223777559	2078.13286886	450.094182309	-1.68214363275	-0.0232340280767
1419.78508784	444.748775814	2240.53386365	376.0	2.85337635295	0.179640941833	0.0323444259692	1607.29376441	409.870377054	2304.4647271	287.300585634	1.68701537302	0.0233013173068
1419.78508784	444.748775814	2240.53386365	376.0	4.23440777332	0.145797907204	0.0262509735693	1547.88721901	393.433552069	2335.40720374	394.086432655	0.783862213903	0.0108268261589
1419.78508784	444.748775814	2240.53386365	376.0	-9.72836677433	-0.27027884385	-0.048663817762	1127.5058564	521.193620058	2022.56651169	373.867035238	-1.8746525527	-0.0258929910594
1419.78508784	444.748775814	2240.53386365	376.0	10.8613149339	0.239435111926	0.0431103910562	1702.96215657	459.655857426	2483.88530278	321.267288789	4.96463715286	0.0685723363655
1419.78508784	444.748775814	2240.53386365	376.0	17.2766278198	0.29265162842	0.0526920468887	1764.03430171	397.976940992	2627.62256045	465.611317746	5.37447252131	0.0742330458745
1419.78508784	444.748775814	2240.53386365	376.0	10.4660615458	0.264178970738	0.047565533082	1728.70927806	406.958978257	2475.02951678	339.361260458	4.35828723632	0.0601973375182
1419.78508784	444.748775814	2240.53386365	376.0	9.00225203662	0.198798966986	0.0357938363316	1651.15593965	491.425254632	2442.23236902	299.651174738	4.5115551893	0.0623142981948
1419.78508784	444.748775814	2240.53386365	376.0	10.5181839612	0.17635037915	0.0317519587955	1606.5253726	457.738352064	2476.19733714	411.93361248	3.36969846942	0.046542796539
1419.78508784	444.748775814	2240.53386365	376.0	-8.03380212452	-0.166624117477	-0.0300007413535	1219.57608402	435.137120387	2060.53380651	405.820602107	-1.75701431123	-0.02426815347
1419.78508784	444.748775814	2240.53386365	376.0	4.74966772312	0.0351836687897	0.00633483413571	1442.52773757	555.319022745	2346.9517774	349.105017085	1.97149434907	0.027230584932
1419.78508784	444.748775814	2240.53386365	376.0	10.2691373372	0.297127947314	0.0534980099593	1772.37805071	368.996589952	2470.6173632	329.242722535	4.31547018311	0.0596059417557
1419.78508784	444.748775814	2240.53386365	376.0	0.872057894934	0.120564578408	0.0217077022701	1512.59210358	380.927719355	2260.0726161	366.552793166	-0.162770877051	-0.00224821653386
1419.78508784	444.748775814	2240.53386365	376.0	-5.29626057446	-0.193299570228	-0.034803667668	1200.70148394	551.662640161	2121.86935197	369.505227877	-1.05341203759	-0.0145498900219
1419.78508784	444.748775814	2240.53386365	376.0	-10.2228007298	-0.205740254041	-0.0370436179403	1185.06700325	465.525901254	2011.48855149	360.895646982	-1.99034176079	-0.0274909082983
1419.78508784	444.748775814	2240.53386365	376.0	8.93938706598	0.23932587864	0.0430907235578	1674.78018447	358.470349506	2440.82385807	407.573324095	2.48117704721	0.0342704012045
1419.78508784	444.748775814	2240.53386365	376.0	18.4720784546	0.27659791609	0.0498015693356	1758.65030243	499.329719177	2654.40703675	396.427015143	7.39389552329	0.102125628775
1419.78508784	444.748775814	2240.53386365	376.0	-1.26549787788	0.125440614308	0.0225856345531	1528.30262203	399.44087079	2212.17995515	284.43646233	-0.0531246664383	-0.000733766111026
1419.78508784	444.748775814	2240.53386365	376.0	-0.0892100280924	0.0566645101306	0.0102024685147	1454.60424435	476.572885623	2238.53508276	307.357952786	0.322047458547	0.00444816931695
1419.78508784	444.748775814	2240.53386365	376.0	-7.52547778882	0.0103097800064	0.0018562801596	1395.17140227	334.879164119	2071.92298539	341.872419006	-1.54338685892	-0.0213174980513
1419.78508784	444.748775814	2240.53386365	376.0	11.6967047992	0.176405526863	0.0317618881641	1607.34984433	464.638818102	2502.60249561	430.61383318	3.61264569857	0.0498984212509
1419.78508784	444.748775814	2240.53386365	376.0	-14.5096070337	-0.313543958152	-0.0564537195089	1086.40239939	489.10137874	1915.44120458	339.937426453	-2.82167352676	-0.0389733912535
1419.78508784	444.748775814	2240.53386365	376.0	-21.3179723662	-0.277825506727	-0.0500225975382	1110.25473129	347.915179117	1762.89747374	304.727563339	-4.81527729964	-0.0665093549674
1419.78508784	444.748775814	2240.53386365	376.0	-1.13131915402	-0.0723191660498	-0.0130210957958	1310.54827297	451.875536004	2215.1862749	452.762465926	-0.666974816164	-0.00921235933928
1419.78508784	444.748775814	2240.53386365	376.0	-13.1599587978	-0.178075409473	-0.0320625512196	1202.82806764	346.908756178	1945.68053034	395.943706522	-3.03351858816	-0.0418994280133
1419.78508784	444.748775814	2240.53386365	376.0	13.4721961663	0.276811722782	0.0498400653191	1759.51241878	469.330277053	2542.38298093	313.540285099	6.32974120724	0.0874273647408
1419.78508784	444.748775814	2240.53386365	376.0	-8.87768798997	-0.120829375875	-0.0217553791637	1262.60254824	395.922000201	2041.62625793	383.101709486	-1.87148169533	-0.0258491946869
1419.78508784	444.748775814	2240.53386365	376.0	10.8948499879	0.196550086378	0.0353889244469	1620.96394205	406.390764998	2484.63666703	457.281959974	2.680479576	0.0370231985636
1419.78508784	444.748775814	2240.53386365	376.0	-8.2646073088	-0.22352327251	-0.04024545778	1168.11514315	478.727610947	2055.3625382	408.519784098	-1.77010156968	-0.0244489167083
1419.78508784	444.748775814	2240.53386365	376.0	-11.5269827072	-0.174752216165	-0.0314642088883	1210.26829308	397.65291675	1982.26791264	374.346702808	-2.40903607838	-0.0332739789831
1419.78508784	444.748775814	2240.53386365	376.0	-1.0685876852	0.107118260696	0.0192866871977	1503.72598327	406.389642629	2216.5917947	306.476168799	-0.198256959249	-0.00273835579074
1419.78508784	444.748775814	2240.53386365	376.0	-4.28670970431	-0.182586458494	-0.0328747674639	1207.52737545	505.859622219	2144.48868109	431.101683422	-1.08079797699	-0.0149281488534
1419.78508784	444.748775814	2240.53386365	376.0	-1.22143363466	0.0376807791552	0.00678443989111	1420.86636716	344.840855916	2213.16722944	447.460006366	-0.736402644528	-0.0101713072449
1419.78508784	444.748775814	2240.53386365	376.0	-14.1709546356	-0.312512435547	-0.0562679934366	1088.72089485	520.231610739	1923.02882624	314.07632065	-2.59521910043	-0.0358455676855
1419.78508784	444.748775814	2240.53386365	376.0	-16.093518474	-0.285565617142	-0.0514162076238	1110.91814002	459.511842975	1879.95313239	309.523149393	-3.10826681903	-0.0429318621413
1419.78508784	444.748775814	2240.53386365	376.0	3.55339866876	0.185512366228	0.033401578363	1602.66767843	375.202743784	2320.14896414	342.278541922	1.16237340551	0.0160548812916
1419.78508784	444.748775814	2240.53386365	376.0	-17.9213374449	-0.260396617624	-0.0468845188376	1124.28008841	345.787182717	1839.00022938	368.932958249	-4.27599226493	-0.0590606666427
1419.78508784	444.748775814	2240.53386365	376.0	16.7634784341	0.192910263168	0.0347335727706	1645.50513017	553.32428989	2616.12527469	417.295854632	6.36242781594	0.0878788372367
1419.78508784	444.748775814	2240.53386365	376.0	-2.20327724518	-0.0613654464313	-0.0110488740424	1323.84994917	495.275476416	2191.16869086	372.043265277	-0.640024589647	-0.00884011864153
1419.78508784	444.748775814	2240.53386365	376.0	2.87874715189	0.100945974559	0.0181753645226	1501.19977737	443.338101846	2305.03316844	360.495289222	0.794406490503	0.0109724653384
1419.78508784	444.748775814	2240.53386365	376.0	11.3394590224	0.227932445219	0.0410393311522	1693.03763889	498.088161206	2494.598283	303.472482906	5.56014502416	0.0767975832066
1419.78508784	444.748775814	2240.53386365	376.0	-6.26514731853	0.0156472288224	0.00281729002925	1401.84181158	385.369016544	2100.16111637	312.950288248	-1.28213372315	-0.0177090293252
1419.78508784	444.748775814	2240.53386365	376.0	16.1758027844	0.286092479639	0.0515110694346	1763.06068572	431.697233755	2602.95820275	408.200283275	5.94015222515	0.0820463014524
1419.78508784	444.748775814	2240.53386365	376.0	-20.1380351832	-0.270712118112	-0.0487418289723	1117.87840059	359.965415245	1789.3343659	311.490550058	-4.44858443277	-0.0614445363642
1419.78508784	444.748775814	2240.53386365	376.0	-5.59950118545	-0.0494527507457	-0.00890398825094	1335.04965656	426.904999536	2115.0751434	353.120487299	-1.17349948742	-0.016208556456
1419.78508784	444.748775814	2240.53386365	376.0	5.95208692281	0.158897434826	0.0286095489424	1588.80566302	465.799420771	2373.89238675	319.287302959	2.76354973014	0.0381705763831
1419.78508784	444.748775814	2240.53386365	376.0	3.86770936808	0.121775948785	0.0219258100082	1528.57822393	439.919392112	2327.19120179	358.693585744	1.22417356238	0.0169084746185
1419.78508784	444.748775814	2240.53386365	376.0	14.1063615819	0.217997356324	0.0392505142824	1681.35759671	536.706135503	2556.59167182	338.527939616	6.39820146933	0.0883729484714
1419.78508784	444.748775814	2240.53386365	376.0	-2.53449713414	0.0140053646038	0.00252167169676	1398.80158722	437.196203893	2183.74759709	347.749805972	-0.708807059249	-0.00979015275206
1419.78508784	444.748775814	2240.53386365	376.0	-15.4416538324	-0.26449600597	-0.0476226154069	1126.02870485	405.211353792	1894.55838043	363.318321789	-3.34052730193	-0.0461398798609
1419.78508784	444.748775814	2240.53386365	376.0	-3.48551871508	-0.175777462941	-0.0316488049947	1215.6453896	537.127278972	2162.43963652	409.666967947	-0.858931689844	-0.0118636973735
1419.78508784	444.748775814	2240.53386365	376.0	0.131816472727	-0.00085245566748	-0.000153484995945	1390.92713243	516.942314099	2243.48725636	335.617809831	0.14309777797	0.00197648864599
1419.78508784	444.748775814	2240.53386365	376.0	7.2222023453	0.0980918739997	0.0176614825351	1507.49339585	492.722655843	2402.3497529	402.133701211	2.14574717183	0.0296373918761
1419.78508784	444.748775814	2240.53386365	376.0	-14.1543789547	-0.2168455568	-0.039043132301	1172.97976073	426.088328552	1923.40020998	324.332120705	-2.75082590073	-0.037994832883
1419.78508784	444.748775814	2240.53386365	376.0	1.61680754121	-0.0345194201188	-0.00621523588743	1348.24871345	486.996022926	2276.75898412	441.51424775	-0.208155812012	-0.00287508027641
1419.78508784	444.748775814	2240.53386365	376.0	-1.03163826545	0.0132851337965	0.00239199384165	1396.91302838	429.775728297	2217.41965896	390.730902283	-0.530194202001	-0.00732312433703
1419.78508784	444.748775814	2240.53386365	376.0	6.03366704967	0.182410266599	0.0328430440402	1593.2079307	371.467098695	2375.72021712	411.045187724	1.22819193953	0.0169639770653
1419.78508784	444.748775814	2240.53386365	376.0	16.0886198952	0.259348367682	0.0466957810014	1732.78005137	485.637315281	2601.0048406	382.587473949	6.47660674346	0.0894558942467
1419.78508784	444.748775814	2240.53386365	376.0	-15.6468568681	-0.310033282515	-0.0558216209066	1090.53982055	506.033013044	1889.96073692	293.387903335	-2.87899412953	-0.0397651122863
1419.78508784	444.748775814	2240.53386365	376.0	9.08437696612	0.169973503898	0.0306037997656	1593.95306602	442.353823893	2444.07240588	407.76551597	2.76050249489	0.0381284874985
1419.78508784	444.748775814	2240.53386365	376.0	-12.1993933406	-0.133361796572	-0.0240118467001	1254.16654198	420.925761634	1967.20232469	292.110021078	-2.2607902992	-0.031226385348
1419.78508784	444.748775814	2240.53386365	376.0	3.16474130003	0.152292483889	0.027420324791	1547.63727995	356.376921427	2311.44096418	407.426762794	0.142612705481	0.00196978874974
1419.78508784	444.748775814	2240.53386365	376.0	5.77930971485	0.0619021774813	0.0111455126902	1466.2666448	516.059471222	2370.0212549	387.695138879	1.78302261791	0.0246273842253
1419.78508784	444.748775814	2240.53386365	376.0	6.20238974656	0.136285203237	0.0245382072807	1547.10105813	441.07056344	2379.50050628	391.328884707	1.75256794601	0.0242067395858
1419.78508784	444.748775814	2240.53386365	376.0	11.9163267527	0.260603398034	0.046921749736	1707.3308987	363.159980454	2507.52319985	437.032320694	3.33737899626	0.046096394976
1419.78508784	444.748775814	2240.53386365	376.0	20.6853772679	0.255171333168	0.0459437042075	1729.53766241	538.59170324	2703.99674616	435.867380516	7.84689485295	0.108382525593
1419.78508784	444.748775814	2240.53386365	376.0	2.07513432861	-0.0238424011325	-0.00429283419743	1358.18500503	467.104509259	2287.027951	461.73843671	-0.198417521751	-0.00274057350485
1419.78508784	444.748775814	2240.53386365	376.0	3.9195532467	0.207893742045	0.0374313543473	1636.99669233	373.508933612	2328.35278145	317.84715551	1.64890438252	0.0227749224105
1419.78508784	444.748775814	2240.53386365	376.0	-13.8090131737	-0.270424158234	-0.0486899816769	1117.057706	380.827276833	1931.13824726	433.253264426	-3.51073227298	-0.0484907772511
1419.78508784	444.748775814	2240.53386365	376.0	-1.85601579479	-0.176368420544	-0.031755207156	1213.76345126	527.298783905	2198.94920125	457.886966087	-0.742583523534	-0.0102566785018
1419.78508784	444.748775814	2240.53386365	376.0	-12.7926512795	-0.168059640416	-0.0302592078531	1212.17789242	342.091626496	1953.91017968	399.640660762	-2.96682031535	-0.0409781811512
1419.78508784	444.748775814	2240.53386365	376.0	6.93120419692	0.18128970686	0.0326412867952	1588.67893786	365.739957223	2395.82984084	441.410945756	1.14810517391	0.0158578062695
1419.78508784	444.748775814	2240.53386365	376.0	-22.1326906327	-0.328554390994	-0.059156354158	1065.03462598	361.967930833	1744.64343509	317.640878278	-5.21937733437	-0.0720908471597
1419.78508784	444.748775814	2240.53386365	376.0	5.50075749986	0.275751983241	0.0496492587758	1736.79620591	344.566913093	2363.78019819	282.417079194	2.7581461064	0.0380959406962
1419.78508784	444.748775814	2240.53386365	376.0	5.01710827774	0.0463122465785	0.00833853917511	1441.6390638	499.884965366	2352.94387359	411.419844421	1.08409190259	0.0149736450634
1419.78508784	444.748775814	2240.53386365	376.0	6.24892153362	0.132884838005	0.0239259701126	1553.78013691	478.153561863	2380.54306672	348.609367951	2.49379315297	0.034444656809
1419.78508784	444.748775814	2240.53386365	376.0	12.1895357935	0.215273432741	0.0387600707132	1660.69112448	447.545002021	2513.64454093	405.408414428	4.20264466347	0.0580475782248
1419.78508784	444.748775814	2240.53386365	376.0	-8.61688579394	-0.297491505352	-0.0535634687345	1102.61273347	539.309992615	2047.46961945	405.546893365	-1.75625234328	-0.0242576290508
1419.78508784	444.748775814	2240.53386365	376.0	-0.458806548733	-0.0159106226943	-0.00286471420495	1368.06034605	486.740506125	2230.25414756	375.45329538	-0.409227789224	-0.00565231753072
1419.78508784	444.748775814	2240.53386365	376.0	4.75378754693	0.0753385071504	0.0135647294113	1467.14141282	453.744159271	2347.04408345	426.158511351	0.68702320816	0.00948927083094
1419.78508784	444.748775814	2240.53386365	376.0	-10.6988705029	-0.330955095775	-0.059588602048	1072.12720077	552.897015148	2000.82204701	375.797831084	-2.03740631116	-0.0281409711487
1419.78508784	444.748775814	2240.53386365	376.0	8.1179886106	0.216240904746	0.0389342644483	1636.37542371	351.048713588	2422.42014752	434.996010216	1.69374018498	0.02339420145
1419.78508784	444.748775814	2240.53386365	376.0	-9.45782067249	-0.127665369265	-0.0229862026044	1258.27437351	424.853954793	2028.62818872	345.499860421	-1.83322291691	-0.0253207585209
1419.78508784	444.748775814	2240.53386365	376.0	-1.78178142604	0.0310476152305	0.00559013597956	1414.31512184	355.2933079	2200.61244742	431.004017684	-0.770879100015	-0.0106475013814
1419.78508784	444.748775814	2240.53386365	376.0	1.74457019139	0.115728436978	0.0208369530028	1514.59219741	415.138499669	2279.62154956	349.890852485	0.412085279873	0.0056917856336
1419.78508784	444.748775814	2240.53386365	376.0	6.04042704795	-0.0181549368774	-0.00326880390302	1372.48564045	549.402451612	2375.87167717	453.98358511	0.973539377653	0.0134466764869
1419.78508784	444.748775814	2240.53386365	376.0	9.20122318148	0.203420516989	0.0366259483235	1645.59117444	445.467501514	2446.6903849	355.631708949	3.63398971854	0.0501932281566
1419.78508784	444.748775814	2240.53386365	376.0	1.64830595781	-0.0193544931408	-0.003484784505	1372.81713468	541.532605048	2277.46471681	363.114977082	0.439965547371	0.00607687220126
1419.78508784	444.748775814	2240.53386365	376.0	11.0501264564	0.212202107112	0.0382070772618	1666.27902761	481.635363421	2488.11568888	340.201297854	4.81395356911	0.0664910713965
1419.78508784	444.748775814	2240.53386365	376.0	3.19451917419	0.11669059382	0.0210101897407	1506.44300226	386.635281679	2312.10814753	419.029863588	0.0883127743644	0.00121978970117
1419.78508784	444.748775814	2240.53386365	376.0	-8.65081337494	-0.0309843813736	-0.00557875069744	1353.66464316	370.822426544	2046.7094605	322.222390804	-1.6860390574	-0.0232878322845
1419.78508784	444.748775814	2240.53386365	376.0	9.89333310084	0.0999713545153	0.0179998837802	1512.7736444	511.388965848	2462.19734202	438.034731767	2.7939103101	0.0385899214102
1419.78508784	444.748775814	2240.53386365	376.0	16.4819566874	0.271205456979	0.0488306548396	1754.30340125	516.833351104	2609.81768462	338.680932267	7.46861941902	0.103157726782
1419.78508784	444.748775814	2240.53386365	376.0	1.47318504128	-0.0348201588692	-0.00626938402398	1352.03661798	531.92652247	2273.54107338	389.577932929	0.0451468975457	0.000623575932952
1419.78508784	444.748775814	2240.53386365	376.0	1.82532241647	0.0148216991391	0.0026686530679	1397.66343547	466.985834475	2281.43083051	416.781560573	-0.149482691822	-0.00206467806384
1419.78508784	444.748775814	2240.53386365	376.0	16.8468798339	0.264597658806	0.0476409180421	1744.37619693	517.278715678	2617.9939113	356.338998691	7.3505671331	0.101527170347
1419.78508784	444.748775814	2240.53386365	376.0	-6.6839129864	-0.0470890832432	-0.00847840893828	1333.97781149	347.920024736	2090.77852977	408.880693549	-1.57988450774	-0.0218216092229
1419.78508784	444.748775814	2240.53386365	376.0	9.9748724211	0.0515399345805	0.00927978656474	1456.431616	544.839157969	2464.0242581	462.753484134	2.49389875851	0.0344461154491
1419.78508784	444.748775814	2240.53386365	376.0	-0.884517420337	0.0574825594608	0.0103497586354	1442.9852689	406.620335697	2220.71595132	371.110346721	-0.504509614893	-0.00696836484658
1419.78508784	444.748775814	2240.53386365	376.0	12.7491169287	0.221871582547	0.0399480703182	1682.32545746	498.024247004	2526.18214576	345.832441287	5.55365279696	0.0767079115602
1419.78508784	444.748775814	2240.53386365	376.0	4.50160916504	0.151245926847	0.0272318917622	1542.92135924	340.122444168	2341.3939414	458.350137994	0.0818647269405	0.00113072827266
1419.78508784	444.748775814	2240.53386365	376.0	6.8602245515	0.189815310779	0.0341763253113	1617.80026635	413.8243307	2394.23951785	362.614920795	2.39899341304	0.033135268136
1419.78508784	444.748775814	2240.53386365	376.0	0.436379761962	0.185186520647	0.0333429097312	1603.53927274	363.337916443	2250.31109999	283.433910807	0.573928064923	0.00792718321716
1419.78508784	444.748775814	2240.53386365	376.0	3.17965436995	0.142650902237	0.0256843540219	1553.55378421	420.061551843	2311.77509656	338.159760505	1.16923949745	0.0161497168156
1419.78508784	444.748775814	2240.53386365	376.0	-10.250455483	-0.149856318736	-0.0269816922463	1234.04299361	394.113752156	2010.86893738	382.712191609	-2.16490088597	-0.0299019459389
1419.78508784	444.748775814	2240.53386365	376.0	-0.136925683896	0.0879343356725	0.0158326135528	1474.97452784	349.111526091	2237.46599734	413.379943403	-0.478677538436	-0.00661156821044
1419.78508784	444.748775814	2240.53386365	376.0	10.9583439287	0.0871681544059	0.0156946622985	1503.54282139	547.665471975	2486.05927027	434.850976908	3.38840297353	0.0468011460432
1419.78508784	444.748775814	2240.53386365	376.0	-7.27837493224	-0.255614403632	-0.0460234792279	1141.43389525	535.645606621	2077.45940857	400.379906702	-1.48185424812	-0.0204676001122
1419.78508784	444.748775814	2240.53386365	376.0	5.36189674742	0.129071644024	0.0232394029572	1528.50282032	412.507314681	2360.66897601	419.658841012	0.929644241014	0.0128403900692
1419.78508784	444.748775814	2240.53386365	376.0	-8.89937149542	-0.314798275054	-0.0566795597864	1086.00609101	529.129602607	2041.14043164	426.004738028	-1.92833893955	-0.0266345157397
1419.78508784	444.748775814	2240.53386365	376.0	-8.21161525133	-0.0638195392046	-0.0114907344625	1319.13867687	374.571698527	2056.54984319	362.839467798	-1.68775111345	-0.0233114794675
1419.78508784	444.748775814	2240.53386365	376.0	-0.787775132631	0.00709962814092	0.00127829098684	1389.2330046	387.449589058	2222.88349504	446.200901379	-0.634922502298	-0.0087696478218
1419.78508784	444.748775814	2240.53386365	376.0	3.88595559452	0.156768541068	0.0282262407397	1577.39856551	430.741988992	2327.60001467	319.459460175	1.75733729502	0.0242726145721
1419.78508784	444.748775814	2240.53386365	376.0	13.6491680215	0.254856724493	0.0458870587852	1722.33955448	455.509290176	2546.34809528	368.499250622	5.49489376566	0.0758963227301
1419.78508784	444.748775814	2240.53386365	376.0	13.8964995074	0.255536696805	0.0460094880816	1734.21885765	524.449562158	2551.88964098	293.221221168	6.98848206274	0.0965259953417
1419.78508784	444.748775814	2240.53386365	376.0	21.8389053991	0.280706175769	0.0505412631922	1765.11045957	532.208342739	2729.84193457	432.523132262	8.43401405668	0.11649190686
1419.78508784	444.748775814	2240.53386365	376.0	-0.264346064373	0.148844187079	0.0267994575223	1553.20561616	376.272963824	2234.61110056	305.132520581	0.0635765948039	0.000878129762485
1419.78508784	444.748775814	2240.53386365	376.0	16.5184633919	0.275795410666	0.0496570779017	1758.47234787	493.464430563	2610.6356297	358.698851264	7.09618416052	0.0980135933774
1419.78508784	444.748775814	2240.53386365	376.0	-1.48589919264	0.0492211493058	0.00886228831577	1434.78208192	420.653893372	2207.24178906	351.805813767	-0.574380661568	-0.00793343455205
1419.78508784	444.748775814	2240.53386365	376.0	-3.09267465413	-0.000823106872238	-0.000148200733208	1383.15055755	415.974327218	2171.24144073	372.116555969	-0.815858091198	-0.0112687581657
1419.78508784	444.748775814	2240.53386365	376.0	-5.99670710437	-0.0644084106408	-0.0115967610084	1321.86103685	462.956819565	2106.17561027	321.35775386	-1.19259823837	-0.0164723513588
1419.78508784	444.748775814	2240.53386365	376.0	-18.9306020392	-0.284834403971	-0.0512845523895	1108.52769078	404.402156973	1816.38731437	303.45746662	-3.92855962761	-0.0542618733095
1419.78508784	444.748775814	2240.53386365	376.0	-0.0756020407501	-0.0106384526959	-0.00191545781346	1377.51529669	511.227331671	2238.83997433	350.097345967	-0.107436696977	-0.00148393227869
1419.78508784	444.748775814	2240.53386365	376.0	3.03649743774	0.0451819920479	0.00813503637881	1443.08427936	502.831922499	2308.56761701	362.651415159	0.950213969219	0.0131245023373
1419.78508784	444.748775814	2240.53386365	376.0	7.09465711132	0.146863341791	0.0264428055079	1551.78305859	410.538227396	2399.49205874	437.170772751	1.38164087654	0.0190834375212
1419.78508784	444.748775814	2240.53386365	376.0	11.4029995061	0.256050045285	0.046101916688	1715.84423266	412.639346966	2496.02192906	367.538349429	4.36005833643	0.0602218002269
1419.78508784	444.748775814	2240.53386365	376.0	3.23425122168	0.204324277112	0.036788670708	1627.65316085	360.447793165	2312.99835751	324.89740349	1.22421325283	0.0169090228291
1419.78508784	444.748775814	2240.53386365	376.0	-6.51930908509	-0.140753086435	-0.0253426515008	1243.26828853	421.471837712	2094.46653592	429.726409685	-1.5726106816	-0.0217211420111
1419.78508784	444.748775814	2240.53386365	376.0	-1.2830923734	0.1089739856	0.0196208112351	1501.6967033	389.394600296	2211.78574452	320.694440923	-0.444003807383	-0.00613264927324
1419.78508784	444.748775814	2240.53386365	376.0	2.25351043251	-0.0192113554208	-0.00345901249925	1363.54469026	497.379271694	2291.02452801	430.100566055	-0.0963230417557	-0.00133042875353
1419.78508784	444.748775814	2240.53386365	376.0	-2.76405396236	-0.195962335066	-0.0352830995798	1196.30291953	539.637317038	2178.60429861	442.664062049	-0.831091755035	-0.0114791678872
1419.78508784	444.748775814	2240.53386365	376.0	7.46112132288	0.159993284765	0.0288068571778	1584.87712775	454.755151878	2407.7028135	368.070533872	2.68499343783	0.0370855447214
1419.78508784	444.748775814	2240.53386365	376.0	8.80966655424	0.284544902092	0.0512324274563	1751.8102265	363.475181017	2437.91742607	322.632018553	3.73352981276	0.0515680913365
1419.78508784	444.748775814	2240.53386365	376.0	-13.5745122179	-0.225063712408	-0.0405228146215	1169.31854297	481.125211713	1936.39232058	285.948565898	-2.46084643128	-0.0339895915923
1419.78508784	444.748775814	2240.53386365	376.0	-7.54991989881	-0.20014332552	-0.0360358886425	1190.55345229	483.179602189	2071.37535164	397.642297164	-1.57880530304	-0.0218067030806
1419.78508784	444.748775814	2240.53386365	376.0	-17.9415579576	-0.199556252265	-0.0359301858598	1184.82355185	349.068412702	1838.54718194	304.655217396	-3.73429716877	-0.0515786901764
1419.78508784	444.748775814	2240.53386365	376.0	7.95667609973	0.0882533028539	0.0158900437259	1498.01025446	509.63250724	2418.80588609	411.163124388	2.36209606033	0.0326256361924
1419.78508784	444.748775814	2240.53386365	376.0	-9.25913607551	-0.220720677857	-0.0397408494521	1171.36917607	480.258579442	2033.0797844	381.452028883	-1.8561182185	-0.0256369919682
1419.78508784	444.748775814	2240.53386365	376.0	15.7394303513	0.225008248008	0.0405128282334	1687.24100532	516.752734412	2593.18113062	389.187390882	6.2805336797	0.0867477027583
1419.78508784	444.748775814	2240.53386365	376.0	-15.0173139041	-0.250839754981	-0.045163801761	1136.72896266	385.068589991	1904.06586022	382.268307564	-3.40043007115	-0.0469672661761
1419.78508784	444.748775814	2240.53386365	376.0	6.06115810653	0.230613436735	0.0415220447848	1680.38888925	403.083994483	2376.33616356	292.863279824	3.02945957127	0.041843364244
1419.78508784	444.748775814	2240.53386365	376.0	2.45239629488	0.140935321562	0.0253754630108	1533.70804331	359.969170157	2295.48063311	401.803419641	-0.0228764467096	-0.000315973020851
1419.78508784	444.748775814	2240.53386365	376.0	-18.1218635159	-0.301842031192	-0.0543467827137	1083.05881174	338.711644929	1834.50737485	412.736918185	-4.88785932686	-0.0675118691556
1419.78508784	444.748775814	2240.53386365	376.0	12.6865932149	0.221979342423	0.0399674725284	1678.54890065	479.412209861	2524.78128077	366.820170265	5.13970588153	0.0709904127284
1419.78508784	444.748775814	2240.53386365	376.0	-3.75752672138	-0.0275462117919	-0.00495970684045	1361.28014112	510.268669027	2156.34520502	284.796394877	-0.783165845669	-0.0108172078131
1419.78508784	444.748775814	2240.53386365	376.0	-7.6507253199	-0.14647702574	-0.026373249143	1245.99004593	535.464545141	2069.11677204	287.662180978	-1.41233961284	-0.019507453216
1419.78508784	444.748775814	2240.53386365	376.0	8.06202780152	0.110146861614	0.0198319880471	1534.75463632	534.853569128	2421.16632664	351.558121198	3.38539646533	0.0467596196868
1419.78508784	444.748775814	2240.53386365	376.0	4.0594923285	0.0191947883787	0.00345602959646	1421.19273617	550.05580007	2331.48816396	360.239627719	1.49952312376	0.0207116453558
1419.78508784	444.748775814	2240.53386365	376.0	7.29410159104	0.141530167745	0.0254825653123	1572.96253072	506.382867255	2403.96067985	324.615281878	3.38694633239	0.0467810266905
1419.78508784	444.748775814	2240.53386365	376.0	3.41245427278	0.133321679723	0.0240046236448	1557.35628253	473.61342632	2316.99105721	286.021348363	2.10873795507	0.029126214849
1419.78508784	444.748775814	2240.53386365	376.0	0.722016092689	0.0927429297813	0.0166984029135	1479.83606827	380.812324636	2256.71087871	396.0624858	-0.31767715992	-0.00438780607625
1419.78508784	444.748775814	2240.53386365	376.0	-12.2369029171	-0.173761642471	-0.0312858556844	1212.09666804	402.271539236	1966.36190993	351.993702656	-2.45748177261	-0.0339431184062
1419.78508784	444.748775814	2240.53386365	376.0	-11.3372681811	-0.0918338491098	-0.0165347225621	1291.5181983	363.650641561	1986.51853084	331.349690974	-2.22356207621	-0.0307121833731
1419.78508784	444.748775814	2240.53386365	376.0	2.62107942756	0.0166128874523	0.00299115726544	1414.09575001	530.355673874	2299.26003582	354.808611938	0.931555433842	0.0128667877602
1419.78508784	444.748775814	2240.53386365	376.0	14.2005986061	0.252648644167	0.0454894930081	1702.35486622	396.642486901	2558.70308426	459.705731146	4.07768365853	0.0563215974935
1419.78508784	444.748775814	2240.53386365	376.0	3.70506579612	0.0817867414542	0.014725736668	1497.20600852	520.346952166	2323.54711748	305.994156799	2.06510716464	0.028523579622
1419.78508784	444.748775814	2240.53386365	376.0	2.91843229667	0.107614213916	0.0193759837804	1506.676808	431.194325802	2305.92232755	368.051193745	0.68423246709	0.00945072468357
1419.78508784	444.748775814	2240.53386365	376.0	1.01135301712	0.0354941316057	0.0063907330943	1418.62444005	411.648796118	2263.19357048	432.920334314	-0.317372929454	-0.00438360399798
1419.78508784	444.748775814	2240.53386365	376.0	20.6975650373	0.282592640753	0.0508809219937	1766.16431679	503.031296676	2704.26981726	435.074203794	7.77933067579	0.107449318726
1419.78508784	444.748775814	2240.53386365	376.0	8.08958765207	0.142661086029	0.0256861876177	1582.02287057	544.185193942	2421.78381443	295.575749917	4.26654786785	0.0589302191692
1419.78508784	444.748775814	2240.53386365	376.0	-13.8264621266	-0.143538612435	-0.0258441866105	1241.4445344	378.494232596	1930.74729756	310.808530563	-2.68044206796	-0.0370226804968
1419.78508784	444.748775814	2240.53386365	376.0	-5.10178369797	-0.169622504101	-0.0305406021067	1222.23702547	535.840769977	2126.22667225	368.1488768	-1.0348242539	-0.0142931526782
1419.78508784	444.748775814	2240.53386365	376.0	10.8062872496	0.120966972102	0.0217801534213	1536.63782479	494.883161462	2482.65238888	451.131402633	2.95221014967	0.0407763832827
1419.78508784	444.748775814	2240.53386365	376.0	-0.888796908478	-0.078316539745	-0.0141009254132	1304.31135672	449.009114848	2220.62006794	467.299596369	-0.677459696908	-0.00935717813409
1419.78508784	444.748775814	2240.53386365	376.0	-5.73371401834	0.00802918995678	0.00144565897673	1394.37790867	416.638649493	2112.06805943	301.051501258	-1.19355274004	-0.0164855350835
1419.78508784	444.748775814	2240.53386365	376.0	19.014951355	0.268818640473	0.0484009075392	1749.97835512	531.847978893	2666.57028792	384.743953904	7.93016599872	0.10953267954
1419.78508784	444.748775814	2240.53386365	376.0	6.58292754582	0.240129587282	0.0432354316315	1675.29100551	346.667882955	2388.02658453	366.067696069	2.04920691816	0.028303962958
1419.78508784	444.748775814	2240.53386365	376.0	16.0747329131	0.203719249477	0.0366797352317	1660.55232971	547.046713766	2600.69369806	393.09465458	6.43963782237	0.0889452737897
1419.78508784	444.748775814	2240.53386365	376.0	-2.22783222216	-0.0426161946763	-0.00767306349952	1344.08402402	519.822047142	2190.61852829	326.712457122	-0.590414499198	-0.00815489639777
1419.78508784	444.748775814	2240.53386365	376.0	6.20645376246	0.152407493238	0.0274410322719	1578.29112731	464.350498973	2379.59156193	336.949935647	2.61538712668	0.036124131584
1419.78508784	444.748775814	2240.53386365	376.0	6.5255265937	0.126361419791	0.0227514259617	1533.52156379	444.692112837	2386.74049676	408.526820139	1.64419033515	0.022709811259
1419.78508784	444.748775814	2240.53386365	376.0	15.9029957078	0.168229882042	0.0302898599284	1605.97088468	522.11694945	2596.84586782	468.758033692	5.01447430779	0.0692606948589
1419.78508784	444.748775814	2240.53386365	376.0	11.4606732486	0.197256211994	0.0355160626565	1654.88365208	541.980013935	2497.31412879	300.450462774	5.76623986585	0.0796441970421
1419.78508784	444.748775814	2240.53386365	376.0	9.82698223716	0.271332230212	0.0488534804127	1745.5725701	421.918265616	2460.71072845	293.21989273	4.80594388904	0.0663804404563
1419.78508784	444.748775814	2240.53386365	376.0	-17.5388377228	-0.313624997331	-0.0564683106465	1078.12146554	376.436740081	1847.57026518	393.012059556	-4.34602105553	-0.0600279151316
1419.78508784	444.748775814	2240.53386365	376.0	-10.6495385176	-0.260322184636	-0.0468711171472	1134.16362227	478.809313711	2001.92734684	388.954410865	-2.1859560977	-0.0301927637804
1419.78508784	444.748775814	2240.53386365	376.0	11.2294237182	0.0811947371673	0.014619146051	1497.02739113	555.231259947	2492.13290475	439.874253677	3.44072155407	0.0475237783712
1419.78508784	444.748775814	2240.53386365	376.0	18.8311141462	0.285807208693	0.0514597062825	1767.75494615	469.995269857	2662.451353	424.701136989	6.9986574016	0.0966665386962
1419.78508784	444.748775814	2240.53386365	376.0	-14.2036707686	-0.203792113849	-0.0366928544921	1186.6263	435.925747243	1922.2958102	299.743762954	-2.66696747742	-0.0368365673676
1419.78508784	444.748775814	2240.53386365	376.0	-9.73238495248	-0.261905680429	-0.0471562262206	1132.68796392	483.621866092	2022.47648305	406.16665304	-2.06517360338	-0.0285244972842
1419.78508784	444.748775814	2240.53386365	376.0	-13.4957311207	-0.310005995562	-0.0558167078794	1086.01418889	437.906962066	1938.15743774	414.236286787	-3.13986382565	-0.0433682848847
1419.78508784	444.748775814	2240.53386365	376.0	10.9574078511	0.264790495096	0.047675638296	1734.29167784	425.986711559	2486.03829713	325.759907733	4.84806003827	0.0669621552248
1419.78508784	444.748775814	2240.53386365	376.0	11.7936334195	0.202314061335	0.0364267305249	1649.64415253	478.289797705	2504.77421417	376.84026394	4.56384919749	0.0630365911256
1419.78508784	444.748775814	2240.53386365	376.0	9.95785649473	0.140102323988	0.0252254814526	1559.6258657	477.149569603	2463.64301051	426.867575202	2.92749759408	0.0404350496419
1419.78508784	444.748775814	2240.53386365	376.0	3.13758987635	-0.0186176976569	-0.00335212417301	1374.51524976	550.258843668	2310.83262733	386.058533906	0.748817247757	0.0103427796652
1419.78508784	444.748775814	2240.53386365	376.0	4.84812052848	0.163497320981	0.0294377603496	1573.90156564	394.992355378	2349.15764584	380.263724826	1.22915826265	0.0169773240698
1419.78508784	444.748775814	2240.53386365	376.0	16.6183381657	0.200588321153	0.0361160102904	1648.80355342	506.721014441	2612.87335783	457.348789965	5.50417607087	0.0760245313656
1419.78508784	444.748775814	2240.53386365	376.0	-6.88404287994	-0.0702948872766	-0.0126566235644	1310.92865449	364.879394507	2086.29455174	410.486502745	-1.61170728946	-0.0222611504069
1419.78508784	444.748775814	2240.53386365	376.0	5.84727436102	-0.0174272801921	-0.00313778901551	1370.50724719	536.998854618	2371.54402581	464.037923998	0.741812321235	0.0102460265364
1419.78508784	444.748775814	2240.53386365	376.0	-15.1333669544	-0.257554340609	-0.046372765684	1134.01002238	422.341523349	1901.46565233	345.114106605	-3.10537382133	-0.0428919036096
1419.78508784	444.748775814	2240.53386365	376.0	3.18450733398	0.0901900005373	0.0162387469459	1494.90526668	472.068077177	2311.88382886	344.910484998	1.19583436433	0.016517049231
1419.78508784	444.748775814	2240.53386365	376.0	3.71926563671	0.218608531227	0.0393605565767	1648.68913807	357.107721952	2323.86526972	318.068409696	1.51595409579	0.0209385924833
1419.78508784	444.748775814	2240.53386365	376.0	16.0851881309	0.277877683961	0.0500319920707	1742.69427406	402.999885486	2600.92795076	455.23379121	5.02240281301	0.0693702045996
1419.78508784	444.748775814	2240.53386365	376.0	-1.12087457329	-0.0603000176229	-0.0108570431442	1325.92253199	533.722873403	2215.42028927	355.774883873	-0.451193619438	-0.00623195606958
1419.78508784	444.748775814	2240.53386365	376.0	4.6982654298	-0.053354857388	-0.00960656416781	1332.54171629	551.943039791	2345.80009161	461.315335529	0.376571087058	0.00520125810854
1419.78508784	444.748775814	2240.53386365	376.0	-4.2363046162	-0.139550598457	-0.0251261430422	1250.60221174	535.69050328	2145.61802416	359.325309143	-0.895011674424	-0.012362039702
1419.78508784	444.748775814	2240.53386365	376.0	-8.46489415012	-0.109984642726	-0.0198027804692	1271.74371071	374.904489971	2050.8750437	404.226843017	-1.90078173093	-0.0262538913112
1419.78508784	444.748775814	2240.53386365	376.0	3.79671055987	0.0681008491483	0.0122615860908	1469.9567684	492.554596403	2325.60044945	363.089084649	1.24470889387	0.0171921117938
1419.78508784	444.748775814	2240.53386365	376.0	6.2710495989	0.0518518527617	0.00933594756241	1458.08506717	536.910548649	2381.03885352	386.043237705	2.05911552008	0.0284408221005
1419.78508784	444.748775814	2240.53386365	376.0	-14.4106590067	-0.277047301285	-0.0498824813261	1120.63444969	492.265247097	1917.65816863	304.758471845	-2.65737788774	-0.0367041144716
1419.78508784	444.748775814	2240.53386365	376.0	13.6494549259	0.271622315323	0.048905710357	1750.48110845	465.066700418	2546.35452347	330.8067146	6.12844135769	0.0846469800786
1419.78508784	444.748775814	2240.53386365	376.0	-9.35837054751	-0.291770962273	-0.0525334825843	1105.75261012	499.214535107	2030.85640245	425.889257222	-2.07030277663	-0.0285953422186
1419.78508784	444.748775814	2240.53386365	376.0	-15.2202268801	-0.289842666957	-0.052186292214	1106.07530827	450.91352155	1899.51952628	342.530696452	-3.07053357153	-0.0424106846896
1419.78508784	444.748775814	2240.53386365	376.0	7.65444246194	0.163348502272	0.0294109654792	1604.34863492	507.174331446	2412.03423908	300.511272724	3.91244052338	0.0540392337484
1419.78508784	444.748775814	2240.53386365	376.0	-3.29284793326	0.0408956379635	0.00736327655087	1426.58151733	387.499520865	2166.75649063	352.67545243	-0.844353819083	-0.0116623455674
1419.78508784	444.748775814	2240.53386365	376.0	15.1937676618	0.171292207553	0.0308412329048	1615.1194124	544.268216036	2580.95537328	421.567744838	5.54051601906	0.0765264643517
1419.78508784	444.748775814	2240.53386365	376.0	10.3339597778	0.141425652276	0.0254637472589	1558.42096771	467.751159867	2472.06973193	445.897604351	2.76768496865	0.0382276929372
1419.78508784	444.748775814	2240.53386365	376.0	-11.8011620067	-0.2574970823	-0.0463624563018	1140.76823878	527.316653721	1976.12483259	308.039940085	-2.09789408732	-0.0289764376702
1419.78508784	444.748775814	2240.53386365	376.0	-6.00238112918	-0.167794289289	-0.0302114312728	1223.8204598	525.287362956	2106.04848183	356.940659072	-1.16964370509	-0.016155299794
1419.78508784	444.748775814	2240.53386365	376.0	10.4032116021	0.125077696834	0.0225202911117	1556.07680253	549.358468534	2473.6213425	368.18607144	4.22174270993	0.0583113633968
1419.78508784	444.748775814	2240.53386365	376.0	-11.5147773144	-0.291772802207	-0.0525338138652	1106.19697196	495.571473115	1982.5413786	380.772933527	-2.31705054803	-0.0320034606081
1419.78508784	444.748775814	2240.53386365	376.0	-2.50217222578	-0.0080485005466	-0.00144913585643	1380.53316171	499.234164467	2184.47184761	304.704521426	-0.537466009447	-0.00742356366639
1419.78508784	444.748775814	2240.53386365	376.0	8.75895793736	0.0846537154585	0.0152419365248	1494.5027818	517.524141254	2436.78128234	424.754359288	2.51704451165	0.034765808172
1419.78508784	444.748775814	2240.53386365	376.0	-14.3299897537	-0.289308774203	-0.0520901646027	1108.22465583	479.023830079	1919.46559056	332.217104653	-2.75674460897	-0.0380765829968
1419.78508784	444.748775814	2240.53386365	376.0	-10.8467158476	-0.180636826608	-0.0325237354353	1206.69941195	427.537589853	1997.50952199	363.272520185	-2.17071231811	-0.0299822143386
1419.78508784	444.748775814	2240.53386365	376.0	0.437494683649	-0.0217517949504	-0.00391641968859	1360.32357055	440.09586391	2250.33608019	449.916645732	-0.423492589857	-0.00584934516377
1419.78508784	444.748775814	2240.53386365	376.0	6.39279108579	0.211121112309	0.0380124436998	1643.36836482	388.530534581	2383.76651276	351.867613358	2.28651216584	0.0315816597492
1419.78508784	444.748775814	2240.53386365	376.0	-14.2633062819	-0.240171718047	-0.0432430172934	1154.68088767	476.707899872	1920.95965633	289.570868791	-2.61030453907	-0.0360539300976
1419.78508784	444.748775814	2240.53386365	376.0	-4.02903085195	-0.109819858806	-0.0197731110563	1278.89338071	529.478967878	2150.26206304	341.889714453	-0.862762612022	-0.0119166106633
1419.78508784	444.748775814	2240.53386365	376.0	17.030225271	0.271050046188	0.0488026730623	1740.59207887	441.292861405	2622.1018279	440.216887631	5.81838418558	0.0803644224528
1419.78508784	444.748775814	2240.53386365	376.0	-1.82207471795	0.116002163142	0.020886237512	1507.46992943	368.224841844	2199.70966257	324.014891299	-0.646495478522	-0.0089294955597
1419.78508784	444.748775814	2240.53386365	376.0	7.77487492795	0.129022325322	0.0232305231044	1560.60397313	531.155309822	2414.73256927	322.973286313	3.68420543082	0.0508868153428
1419.78508784	444.748775814	2240.53386365	376.0	4.85177757522	0.172416619019	0.0310436836548	1591.70824585	407.397034304	2349.23958321	350.134303056	1.688254934	0.0233184383149
1419.78508784	444.748775814	2240.53386365	376.0	-6.28171654928	-0.251848323413	-0.0453453949249	1144.62886763	535.895010172	2099.78987715	419.265999342	-1.36571093376	-0.0188634106873
1419.78508784	444.748775814	2240.53386365	376.0	-1.54753511178	0.00652096832287	0.00117410304697	1389.76783215	413.228826848	2205.86081542	402.864156423	-0.632740341095	-0.00873950747369
1419.78508784	444.748775814	2240.53386365	376.0	-16.347589401	-0.291627513586	-0.0525076545887	1099.62064008	390.798524215	1874.26058723	383.841422931	-3.81701835685	-0.0527212480228
1419.78508784	444.748775814	2240.53386365	376.0	-15.7676884012	-0.254690883659	-0.0458571990744	1126.59043459	334.217513794	1887.25346551	426.445517128	-4.18503307529	-0.0578043242443
1419.78508784	444.748775814	2240.53386365	376.0	-14.6924910416	-0.235759981311	-0.042448682267	1153.12530452	406.04916271	1911.34362645	352.169159223	-3.05619140586	-0.0422125884788
1419.78508784	444.748775814	2240.53386365	376.0	3.74451906017	0.103057392518	0.0185555262005	1500.97085687	436.565233554	2324.43108123	386.894990803	0.778438462973	0.010751912472
1419.78508784	444.748775814	2240.53386365	376.0	9.33869049923	0.265742142447	0.0478469827957	1738.84237326	427.560729177	2449.77038671	283.367284275	4.73960075847	0.065464098874
1419.78508784	444.748775814	2240.53386365	376.0	-4.07580739874	-0.00884474197205	-0.00159249945482	1374.22985397	382.203254263	2149.21401867	392.780910433	-1.02851555299	-0.0142060159252
1419.78508784	444.748775814	2240.53386365	376.0	11.7903732818	0.283496225845	0.0510436128637	1764.26893018	430.46257551	2504.70116968	309.969663986	5.49063302339	0.0758374726988
1419.78508784	444.748775814	2240.53386365	376.0	-1.08810318255	-0.1632013198	-0.0293844652142	1226.11823422	529.836839894	2216.15454337	460.199469262	-0.624599957827	-0.0086270712407
1419.78508784	444.748775814	2240.53386365	376.0	-10.5698505726	-0.296555871429	-0.0533950074594	1098.942425	459.992171896	2003.71278223	444.778185337	-2.54754735482	-0.0351871181604
1419.78508784	444.748775814	2240.53386365	376.0	9.83793896923	0.0852350123225	0.0153465992658	1499.77403397	538.63427229	2460.95621774	422.547911487	3.07005321775	0.0424040499689
1419.78508784	444.748775814	2240.53386365	376.0	6.08557693584	0.110708357169	0.0199330855544	1508.09430111	432.854720948	2376.8832757	435.934253642	1.03743452868	0.0143292061972
1419.78508784	444.748775814	2240.53386365	376.0	-14.3285925662	-0.276013889914	-0.0496964151807	1115.65608631	415.297307977	1919.49689502	388.543500732	-3.20305114841	-0.0442410379615
1419.78508784	444.748775814	2240.53386365	376.0	-2.85720797649	0.0170703850157	0.0030735298912	1402.43414637	445.960894721	2176.51715138	328.122110291	-0.754665229143	-0.0104235528887
1419.78508784	444.748775814	2240.53386365	376.0	-10.1387654369	-0.206870064972	-0.0372470408665	1187.77848407	515.279470647	2013.37139068	310.313435962	-1.81469732386	-0.0250648801638
1419.78508784	444.748775814	2240.53386365	376.0	-17.2646962033	-0.232716958392	-0.0419007847302	1157.21732718	403.348913871	1853.71249876	293.146257705	-3.41015622389	-0.0471016053024
1419.78508784	444.748775814	2240.53386365	376.0	1.00876007789	0.00756696446987	0.0013624350864	1396.47449826	502.009812204	2263.1354748	364.651164335	0.113775169532	0.00157148024215
1419.78508784	444.748775814	2240.53386365	376.0	11.2054197439	0.243872859827	0.0439094094034	1716.12447273	492.804256398	2491.59508758	282.666358453	5.79834004598	0.0800875696959
1419.78508784	444.748775814	2240.53386365	376.0	8.45394854034	0.134991147234	0.0243052119615	1572.00988984	550.249807334	2429.94744351	307.687746336	4.26665325475	0.0589316747893
1419.78508784	444.748775814	2240.53386365	376.0	7.89416420407	0.136784957874	0.02462818831	1557.20574222	477.599432415	2417.4052859	382.600111265	2.70860575054	0.0374116816372
1419.78508784	444.748775814	2240.53386365	376.0	2.3568933282	0.110090092758	0.0198217667912	1497.87528352	377.781250961	2293.3408568	417.68432232	-0.122883042187	-0.00169727958822
1419.78508784	444.748775814	2240.53386365	376.0	9.32700117824	0.299809792348	0.0539808772682	1774.03538531	354.514583349	2449.50848351	320.958514856	3.96838198082	0.0548119058124
1419.78508784	444.748775814	2240.53386365	376.0	-11.0389675452	-0.244537685262	-0.0440291114985	1151.99342341	514.561812905	1993.2020576	326.646821289	-2.00098325144	-0.0276378902132
1419.78508784	444.748775814	2240.53386365	376.0	6.3753982794	0.211727468798	0.0381216184368	1626.78011273	337.554826534	2383.37682104	419.041881776	1.17137805624	0.0161792549204
1419.78508784	444.748775814	2240.53386365	376.0	10.5812604873	0.150232914152	0.027049498407	1573.21708896	475.65949085	2477.61058807	428.734008265	3.17095297643	0.0437976930446
1419.78508784	444.748775814	2240.53386365	376.0	-1.0391439654	0.0860750988653	0.0154978571958	1481.50460414	429.528484081	2217.25149121	306.218402993	-0.137608893893	-0.00190067533002
1419.78508784	444.748775814	2240.53386365	376.0	8.46213022563	0.257008403615	0.0462744695021	1705.27948754	360.929098797	2430.13075694	363.922170602	2.94623614689	0.0406938694322
1419.78508784	444.748775814	2240.53386365	376.0	12.0538930902	0.194808886873	0.0350754207549	1641.03209011	490.040314631	2510.60542023	379.533015486	4.66863249156	0.0644838741929
1419.78508784	444.748775814	2240.53386365	376.0	7.11277420204	0.297239322356	0.0535180630818	1767.73970583	336.270483543	2399.89797829	295.887788921	3.27534184441	0.0452395282377
1419.78508784	444.748775814	2240.53386365	376.0	-1.31143893262	0.0577339275398	0.0103950175621	1442.75567632	352.347656882	2211.15063026	416.047297067	-0.659073591683	-0.00910322640446
1419.78508784	444.748775814	2240.53386365	376.0	-5.72442197192	-0.103297873133	-0.0185988248349	1281.97155019	449.259162832	2112.27625087	381.045537848	-1.22892279806	-0.0169740717965
1419.78508784	444.748775814	2240.53386365	376.0	9.43560435226	0.185881002295	0.0334679514395	1635.8219578	511.281173667	2451.9417744	304.838642935	4.68248089288	0.0646751504541
1419.78508784	444.748775814	2240.53386365	376.0	-6.29257624379	-0.0842796386141	-0.015174583834	1303.21745957	484.136385944	2099.54656201	312.192716499	-1.22564126689	-0.0169287467802
1419.78508784	444.748775814	2240.53386365	376.0	-7.33420730102	-0.218817831158	-0.039398241116	1173.23456497	491.942753281	2076.20846544	411.031147194	-1.58047589914	-0.0218297776125
1419.78508784	444.748775814	2240.53386365	376.0	14.8067826229	0.242496619664	0.0436616167922	1701.83664831	455.503161116	2572.28484243	414.945033004	5.26136347674	0.0726707662533
1419.78508784	444.748775814	2240.53386365	376.0	-1.01406752073	0.163724185684	0.0294786074332	1565.35632299	341.723135963	2217.81333745	310.733878496	-0.351679891422	-0.00485745706384
1419.78508784	444.748775814	2240.53386365	376.0	8.58934953397	0.255248966806	0.045957682176	1698.61007631	350.551335236	2432.98114863	383.819737081	2.67042423925	0.0368843126968
1419.78508784	444.748775814	2240.53386365	376.0	-10.5479614263	-0.276665408922	-0.049813721448	1120.36288664	500.627082027	2004.20321597	383.213247305	-2.10832780123	-0.0291205497408
1419.78508784	444.748775814	2240.53386365	376.0	8.93088337718	0.172242564857	0.031012345131	1615.68307665	507.428203168	2440.63333004	317.522050226	4.24760162249	0.0586685306974
1419.78508784	444.748775814	2240.53386365	376.0	6.94534678073	0.183745830565	0.0330835128854	1621.1530985	453.680563173	2396.14671022	321.313048545	3.15245374415	0.0435421787866
1419.78508784	444.748775814	2240.53386365	376.0	-8.50390233397	-0.118804669694	-0.0213908299774	1270.43679754	482.749542141	2050.00105213	296.814712447	-1.57124979421	-0.0217023452239
1419.78508784	444.748775814	2240.53386365	376.0	-2.74822362213	-0.0663509407532	-0.0119465143596	1318.47621629	477.241030419	2178.95898275	383.241736044	-0.741383386502	-0.0102401020235
1419.78508784	444.748775814	2240.53386365	376.0	-6.10866171433	-0.0749651363004	-0.0134975038352	1308.25184271	406.808077036	2103.66722933	388.607309582	-1.34961225211	-0.0186410532059
1419.78508784	444.748775814	2240.53386365	376.0	-2.09563454723	0.124269942618	0.0223748546304	1517.93950009	365.99824903	2193.58046196	309.642712845	-0.651527777201	-0.00899900244752
1419.78508784	444.748775814	2240.53386365	376.0	-0.490689295153	0.035493241635	0.0063905728547	1419.10486794	391.029015571	2229.53980383	419.40592032	-0.5198689937	-0.00718051096271
1419.78508784	444.748775814	2240.53386365	376.0	-5.58003835752	-0.0629874078528	-0.011340908868	1315.99340338	337.918612112	2115.51121465	461.599199154	-1.62418323286	-0.0224334700671
1419.78508784	444.748775814	2240.53386365	376.0	4.6058435564	0.138502309316	0.0249373981484	1555.32837514	449.832669808	2343.72934824	338.568303293	1.84929551321	0.0255427557074
1419.78508784	444.748775814	2240.53386365	376.0	17.4428489409	0.275649118397	0.0496307379181	1753.84786268	472.108810493	2631.34680096	405.390127783	6.68768697415	0.0923713670463
1419.78508784	444.748775814	2240.53386365	376.0	-15.1211561845	-0.253688824825	-0.0456767779663	1134.52142116	389.350033921	1901.73923876	377.867783685	-3.38764260661	-0.0467906437377
1419.78508784	444.748775814	2240.53386365	376.0	-8.30899151595	-0.129799315671	-0.0233704205385	1254.37054754	410.833016164	2054.36809501	389.164531306	-1.76604917744	-0.0243929444397
1419.78508784	444.748775814	2240.53386365	376.0	5.33562615874	0.17930331793	0.0322836366457	1612.55516266	439.824898267	2360.08037458	307.700313644	2.58873072731	0.0357559492723
1419.78508784	444.748775814	2240.53386365	376.0	1.38757027747	-0.0264464436341	-0.00476169312821	1357.22335796	507.205250187	2271.6228456	407.194237451	-0.162369171164	-0.00224266811
1419.78508784	444.748775814	2240.53386365	376.0	-0.972809366922	-0.0228432552511	-0.00411293756772	1362.41000905	503.383669689	2218.73774036	352.944061621	-0.429901740292	-0.00593786934105
1419.78508784	444.748775814	2240.53386365	376.0	14.9199876136	0.163317339854	0.029405354673	1598.82716328	517.66917939	2574.82123859	458.324895917	4.73346999379	0.0653794198037
1419.78508784	444.748775814	2240.53386365	376.0	6.77053406338	0.0695053729253	0.0125144711785	1483.66363278	546.917193965	2392.22997209	361.649145345	2.6690314325	0.0368650750346
1419.78508784	444.748775814	2240.53386365	376.0	1.40815091264	0.193690653083	0.034874082298	1611.49973444	353.753099905	2272.0839617	306.831127352	0.671084903175	0.00926912849689
1419.78508784	444.748775814	2240.53386365	376.0	12.0764261174	0.256396840991	0.0461643573984	1728.79704519	464.726617764	2511.11028033	317.586617374	5.60050410339	0.0773550290523
1419.78508784	444.748775814	2240.53386365	376.0	8.89617190804	0.116178796567	0.0209180404333	1523.23919435	465.998306841	2439.85560782	450.618106631	2.06454641805	0.0285158345035
1419.78508784	444.748775814	2240.53386365	376.0	-1.76996285113	0.00375192891648	0.000675536355145	1385.95672447	377.795438025	2200.8772466	437.125084105	-0.772653726403	-0.0106720127956
1419.78508784	444.748775814	2240.53386365	376.0	8.83658214598	0.0764470991533	0.0137643318605	1490.27885354	544.407760293	2438.52047902	403.833865186	2.93190043438	0.0404958623533
1419.78508784	444.748775814	2240.53386365	376.0	0.286644741481	-0.0218278151784	-0.00393010716212	1361.1648945	468.783698529	2246.95623615	417.007643124	-0.360121932324	-0.00497405983873
1419.78508784	444.748775814	2240.53386365	376.0	9.89761245286	0.187303589161	0.0337240887939	1622.61317736	454.046443195	2462.29322235	385.633601794	3.50075285025	0.0483529399205
1419.78508784	444.748775814	2240.53386365	376.0	14.3336277232	0.26249516257	0.0472623627242	1730.57048398	443.31800375	2561.68364668	387.795158952	5.4616384637	0.075436995355
1419.78508784	444.748775814	2240.53386365	376.0	15.668799434	0.282306048991	0.0508293210283	1750.16567693	402.537884944	2591.598621	438.895059123	5.10728130931	0.0705425595209
1419.78508784	444.748775814	2240.53386365	376.0	1.09810193814	0.0417457721727	0.00751634356728	1437.68007399	492.126757055	2265.13720943	335.330378386	0.490836541814	0.00677951024604
1419.78508784	444.748775814	2240.53386365	376.0	-1.26447854996	0.030256955049	0.00544777728646	1413.24718291	358.187523752	2212.20279354	440.768086878	-0.713889415591	-0.00986035104407
1419.78508784	444.748775814	2240.53386365	376.0	14.9105576363	0.241475127148	0.0434776966417	1704.59054132	474.53764402	2574.60995675	395.481771413	5.68453472541	0.078515673003
1419.78508784	444.748775814	2240.53386365	376.0	-7.82265183768	-0.173565643088	-0.0312505659144	1219.3220662	525.882917662	2065.26470019	320.059716334	-1.42725066487	-0.0197134069733
1419.78508784	444.748775814	2240.53386365	376.0	-3.07380050174	-0.0624797769497	-0.0112495097137	1322.17920201	469.011262005	2171.66432251	380.473858497	-0.791286178361	-0.0109293671044
1419.78508784	444.748775814	2240.53386365	376.0	-6.63652270445	-0.0986310317547	-0.0177585581121	1288.01067119	463.261323004	2091.84032509	340.568330895	-1.30022356338	-0.017958888997
1419.78508784	444.748775814	2240.53386365	376.0	-0.901184351801	0.0907426821534	0.0163382574997	1478.48992621	340.602257925	2220.34252308	401.250338937	-0.574060960446	-0.00792901879069
1419.78508784	444.748775814	2240.53386365	376.0	2.54640316549	0.0677097331221	0.0121911654883	1451.91915512	413.933766092	2297.58688888	431.733967665	-0.102501402088	-0.00141576522221
1419.78508784	444.748775814	2240.53386365	376.0	-12.0046527988	-0.150212887498	-0.0270458925996	1237.35452299	424.385001482	1971.56555248	309.826028005	-2.24652849679	-0.0310293991269
1419.78508784	444.748775814	2240.53386365	376.0	0.234562485237	0.108556065209	0.0195455644957	1497.5079421	333.706106525	2245.78931556	414.575266935	-0.43466566175	-0.00600366936119
1419.78508784	444.748775814	2240.53386365	376.0	-9.35468603634	-0.129544184984	-0.0233244841527	1252.38088612	375.183415186	2030.93895517	403.37465386	-2.09143156671	-0.0288871763358
1419.78508784	444.748775814	2240.53386365	376.0	3.54907679292	0.217545081044	0.0391690819308	1646.97528638	356.321942975	2320.05213104	316.75490169	1.4581289084	0.0201399020497
1419.78508784	444.748775814	2240.53386365	376.0	-13.3042464643	-0.262206955261	-0.0472104708789	1129.46729287	430.017055791	1942.44771632	382.963367652	-2.85864380345	-0.0394840304343
1419.78508784	444.748775814	2240.53386365	376.0	22.5450314967	0.265086197207	0.0477288795835	1742.46763511	539.156386738	2745.66292891	464.038907058	8.22446668919	0.113597606204
1419.78508784	444.748775814	2240.53386365	376.0	-8.98548511754	-0.0676607085258	-0.0121823385895	1315.53333554	372.152221523	2039.21102678	351.525469714	-1.8051228055	-0.0249326354351
1419.78508784	444.748775814	2240.53386365	376.0	-12.4879625874	-0.293451442869	-0.0528360538114	1101.41208047	446.148376644	1960.736833	413.176375886	-2.83604542929	-0.0391718981946
1419.78508784	444.748775814	2240.53386365	376.0	-8.75430230002	-0.0853470220984	-0.0153667666724	1301.41583589	438.863474783	2044.39075609	304.111445424	-1.64219050833	-0.0226821893416
1419.78508784	444.748775814	2240.53386365	376.0	-0.632220695598	0.118668690369	0.0213663468435	1520.6065677	409.270289242	2226.36874487	296.491887931	0.0881550429472	0.00121761109043
1419.78508784	444.748775814	2240.53386365	376.0	13.4761625327	0.115327361912	0.0207647392712	1538.49297598	542.530409157	2542.47184872	461.448463579	4.07388432518	0.0562691205135
1419.78508784	444.748775814	2240.53386365	376.0	11.4491894469	0.207462597818	0.0373537266507	1638.73859184	411.405955507	2497.05683032	446.912282978	3.10274699735	0.0428556215104
1419.78508784	444.748775814	2240.53386365	376.0	13.2145737208	0.264345402248	0.0475954991444	1716.1871833	376.58627496	2536.6108628	443.837404545	3.8421348572	0.0530681610111
1419.78508784	444.748775814	2240.53386365	376.0	-7.8685273068	-0.0651986007308	-0.0117390350614	1319.88705687	414.879943074	2064.23684477	329.469844831	-1.52728485903	-0.021095094738
1419.78508784	444.748775814	2240.53386365	376.0	-3.74048445249	0.0491713287377	0.00885331810186	1435.3778604	367.36843077	2156.72704283	353.980751657	-0.922634455315	-0.0127435698248
1419.78508784	444.748775814	2240.53386365	376.0	-0.75455920464	-0.154455549039	-0.0278097855669	1234.22293905	528.238308469	2223.62770915	461.166461635	-0.576463775384	-0.00796220684233
1419.78508784	444.748775814	2240.53386365	376.0	-11.8464568398	-0.142773630644	-0.0257064513223	1241.67961649	388.269468524	1975.10998651	345.160901494	-2.3563172052	-0.0325458177514
1419.78508784	444.748775814	2240.53386365	376.0	-7.36611359062	-0.170919719449	-0.0307741662674	1223.19375776	551.731162436	2075.49359422	300.568674024	-1.3425548696	-0.018543575547
1419.78508784	444.748775814	2240.53386365	376.0	-4.2714213696	-0.0751118733107	-0.0135239238946	1305.54203828	381.310398825	2144.83122141	457.978784298	-1.29779205177	-0.0179253045825
1419.78508784	444.748775814	2240.53386365	376.0	-21.8365754239	-0.304432004827	-0.0548131085392	1085.08644657	347.59133407	1751.27799662	318.600215978	-5.14822848871	-0.0711081282971
1419.78508784	444.748775814	2240.53386365	376.0	3.40172360486	0.0717125348527	0.0129118715975	1458.02158719	432.08734594	2316.75063297	426.641699837	0.152274301419	0.00210323620744
1419.78508784	444.748775814	2240.53386365	376.0	-11.1100744784	-0.193243514879	-0.0347935748793	1186.56693763	347.700300519	1991.60888269	457.341644541	-2.97204082298	-0.0410502876102
1419.78508784	444.748775814	2240.53386365	376.0	10.169298187	0.162543402676	0.0292660069636	1579.33662165	434.468402466	2468.38043323	454.575409108	2.47852243342	0.0342337352683
1419.78508784	444.748775814	2240.53386365	376.0	9.86471842751	0.145681562672	0.0262300256882	1581.10469407	528.547918056	2461.55622057	351.903608452	4.1917835113	0.0578975623107
1419.78508784	444.748775814	2240.53386365	376.0	-13.3098968008	-0.31680461169	-0.0570408015286	1085.49870574	547.934441773	1942.32111861	308.887971102	-2.36420198863	-0.0326547235998
1419.78508784	444.748775814	2240.53386365	376.0	-0.591864916417	0.116446910043	0.0209663143758	1511.44705207	391.043396164	2227.27292977	324.782481538	-0.240746459183	-0.00332522733678
1419.78508784	444.748775814	2240.53386365	376.0	3.31566772887	-0.0247398290692	-0.00445441646906	1358.94274227	514.937871919	2314.82252192	440.941907738	0.102970170924	0.00142223992989
1419.78508784	444.748775814	2240.53386365	376.0	-19.3037344603	-0.332680974451	-0.0598993472184	1066.5713333	423.984470312	1808.02715612	317.471352505	-4.11098299311	-0.056781533054
1419.78508784	444.748775814	2240.53386365	376.0	5.00087336323	0.0948214780122	0.0170726463832	1490.77536053	444.987805302	2352.58012483	416.816959004	0.893793181858	0.0123452096942
1419.78508784	444.748775814	2240.53386365	376.0	7.91616333112	0.259498300182	0.0467227764102	1717.09818107	380.979769756	2417.89818379	319.820232965	3.41951186648	0.0472308268851
1419.78508784	444.748775814	2240.53386365	376.0	17.3074292157	0.266994723765	0.0480725105806	1748.49484808	530.006747002	2628.31267616	349.811081074	7.70763913508	0.106459104076
1419.78508784	444.748775814	2240.53386365	376.0	-9.585215535	-0.0360402621822	-0.00648906413076	1349.62892125	380.020028348	2025.77386369	296.124914088	-1.82327406933	-0.025183343499
1419.78508784	444.748775814	2240.53386365	376.0	-3.91079584845	-0.165963024813	-0.0298817113454	1222.37248726	491.79107882	2152.91115833	438.747592244	-1.05469402579	-0.0145675970413
1419.78508784	444.748775814	2240.53386365	376.0	7.21201714618	0.175247989534	0.0315534730886	1605.91313565	447.579397093	2402.12155006	348.629017324	2.85025364052	0.0393681442061
1419.78508784	444.748775814	2240.53386365	376.0	-16.202301039	-0.324470141822	-0.0584209834034	1076.41514344	484.492488035	1877.51582218	316.608190705	-3.13101842788	-0.0432461108823
1419.78508784	444.748775814	2240.53386365	376.0	14.7932591369	0.169252076797	0.0304739065172	1611.46031379	537.792006966	2571.98184415	422.729523391	5.3221320211	0.0735101107887
1419.78508784	444.748775814	2240.53386365	376.0	-6.37534074694	0.0195476224602	0.00351955751895	1404.89828992	350.940727722	2097.69219529	341.853177648	-1.33590299845	-0.0184516988736
1419.78508784	444.748775814	2240.53386365	376.0	1.90446539971	-0.030855408449	-0.00555552906896	1359.88916174	546.820640152	2283.20405585	376.494253965	0.378499451566	0.00522789297743
1419.78508784	444.748775814	2240.53386365	376.0	-2.13758904964	0.101472025652	0.0182700802397	1492.20266897	385.766067541	2192.64045713	314.671720622	-0.663809960118	-0.00916864585799
1419.78508784	444.748775814	2240.53386365	376.0	5.89152421291	0.168139517118	0.0302735896864	1570.65146653	367.264689545	2372.53545873	434.619302653	0.833229352009	0.0115086927073
1419.78508784	444.748775814	2240.53386365	376.0	2.27266982537	0.0505496332758	0.00910148240472	1433.70430665	399.690588059	2291.4538007	458.058905992	-0.198457020515	-0.00274111906789
1419.78508784	444.748775814	2240.53386365	376.0	-2.76280747445	0.00459612699056	0.000827534567981	1387.47286343	379.49259593	2178.6322266	411.666767234	-0.861869267469	-0.0119042716501
1419.78508784	444.748775814	2240.53386365	376.0	8.8864444497	0.130982048	0.0235833719841	1565.68082971	548.602452909	2439.63766082	325.354378205	4.194622665	0.0579367771408
1419.78508784	444.748775814	2240.53386365	376.0	-19.796149882	-0.266645419153	-0.0480096181407	1118.17613544	337.138239381	1796.99442185	341.680047025	-4.66632236342	-0.0644519663456
1419.78508784	444.748775814	2240.53386365	376.0	-6.89378309054	0.00910429135876	0.00163923142938	1393.9197696	347.741466959	2086.07631902	344.415082458	-1.4290060629	-0.0197376528025
1419.78508784	444.748775814	2240.53386365	376.0	-5.91576969489	0.0202524674633	0.00364646515364	1407.27837861	411.064273685	2107.98904034	289.64638805	-1.23792833159	-0.0170984576186
1419.78508784	444.748775814	2240.53386365	376.0	-14.6546523909	-0.249008624629	-0.0448341059829	1132.27466873	338.858700564	1912.19141423	441.058044939	-3.95433817796	-0.0546179306348
1419.78508784	444.748775814	2240.53386365	376.0	2.28523928688	0.151237950176	0.0272304555592	1549.02397433	363.725222341	2291.73542374	378.986227072	0.161287890567	0.00222773329512
1419.78508784	444.748775814	2240.53386365	376.0	-7.69879848723	-0.202794124913	-0.0365131661709	1192.826618	551.206701431	2068.03967645	324.006357017	-1.38674114498	-0.019153883218
1419.78508784	444.748775814	2240.53386365	376.0	-10.014666971	-0.259031042771	-0.0466386465198	1137.03838764	503.937046891	2016.15185883	375.176424306	-1.95797492961	-0.027043852619
1419.78508784	444.748775814	2240.53386365	376.0	-16.4069941037	-0.293318115389	-0.0528120481434	1104.37905268	469.351378463	1872.92960475	299.199173609	-3.12775672562	-0.0432010597461
1419.78508784	444.748775814	2240.53386365	376.0	-13.717246236	-0.242392852807	-0.0436429335267	1142.50757692	370.59248178	1933.19431657	420.094257872	-3.37008752425	-0.0465481702244
1419.78508784	444.748775814	2240.53386365	376.0	0.0280906160189	0.0959315197104	0.0172725098506	1483.62409626	335.995350463	2241.16324342	421.543796695	-0.477225500321	-0.00659151243537
1419.78508784	444.748775814	2240.53386365	376.0	-10.1395429134	-0.116969947145	-0.0210604874227	1269.47371393	424.462733007	2013.35397106	319.417524124	-1.90719929276	-0.026342531668
1419.78508784	444.748775814	2240.53386365	376.0	2.82553369329	0.0429438813929	0.00773206362854	1425.80977255	436.819221287	2303.84090288	441.211909036	-0.0696485073966	-0.000961995958517
1419.78508784	444.748775814	2240.53386365	376.0	-4.90278040866	-0.0669042445274	-0.0120461369333	1316.71879281	424.805869037	2130.68540833	389.160746487	-1.12790659606	-0.0155788203876
1419.78508784	444.748775814	2240.53386365	376.0	-1.03759742285	-0.00933045247822	-0.00167995183259	1372.8633998	408.27852298	2217.28614202	436.144219241	-0.63276437876	-0.00873983948563
1419.78508784	444.748775814	2240.53386365	376.0	0.315299409455	0.0383937375596	0.00691280834707	1428.06132842	471.047176541	2247.59825369	348.489748731	-0.0122553021994	-0.000169272129826
1419.78508784	444.748775814	2240.53386365	376.0	7.79587713422	0.231744595147	0.0417257103254	1667.79540233	369.424873354	2415.20313081	377.982855133	2.46233814295	0.0340101953446
1419.78508784	444.748775814	2240.53386365	376.0	-7.99420715203	-0.176271949529	-0.0317378375098	1211.43815566	451.806379539	2061.42094528	398.176410085	-1.69931472803	-0.023471197901
1419.78508784	444.748775814	2240.53386365	376.0	10.4422817422	0.207252415458	0.0373158832297	1663.69850463	499.883890717	2474.49672222	310.914326878	5.03157686966	0.0694969180892
1419.78508784	444.748775814	2240.53386365	376.0	-10.7052515072	-0.222968143777	-0.0401455066216	1170.38807481	486.536796588	2000.67907844	343.75420705	-2.00922926385	-0.0277517854123
1419.78508784	444.748775814	2240.53386365	376.0	-11.0394967809	-0.288213160017	-0.0518928988148	1109.57991097	498.746161942	1993.1901999	384.864126992	-2.22648888195	-0.0307526088667
1419.78508784	444.748775814	2240.53386365	376.0	0.0213045518956	0.0169581343341	0.00305331910949	1402.70756561	475.716154259	2241.01119935	362.587479486	-0.248572324002	-0.0034333193923
1419.78508784	444.748775814	2240.53386365	376.0	-3.4954823546	0.0281439382135	0.0050673277302	1413.53205018	404.336706516	2162.2163978	344.347641103	-0.861269519475	-0.011895987838
1419.78508784	444.748775814	2240.53386365	376.0	19.4622649129	0.240036480868	0.0432186677833	1708.44434213	535.913414827	2676.59249966	432.2347427	7.32964878617	0.101238242903
1419.78508784	444.748775814	2240.53386365	376.0	-19.2093877289	-0.237381848543	-0.0427407001339	1149.51375368	359.99415558	1810.14102659	300.633117326	-4.06603632121	-0.0561607226687
1419.78508784	444.748775814	2240.53386365	376.0	-8.31875746986	-0.31950045117	-0.0575261885434	1081.79634128	535.901969534	2054.1492855	436.450974694	-1.84995715031	-0.0255518943413
1419.78508784	444.748775814	2240.53386365	376.0	11.9664735975	0.201496513332	0.0362795306683	1651.7342239	492.820615291	2508.64675689	364.091917698	4.88464745872	0.0674675063359
1419.78508784	444.748775814	2240.53386365	376.0	7.21796650301	0.0768431518892	0.0138356413196	1494.53016867	553.249016656	2402.25484742	354.475662095	2.99118009434	0.041314642187
1419.78508784	444.748775814	2240.53386365	376.0	-11.5869011229	-0.318203639595	-0.0572926970822	1084.2395959	552.893119219	1980.92542024	343.792705121	-2.10353849919	-0.0290543991601
1419.78508784	444.748775814	2240.53386365	376.0	10.2240876233	0.130956814624	0.0235788287044	1540.92642355	459.048411796	2469.6080091	469.633173759	2.32180906044	0.0320691859177
1419.78508784	444.748775814	2240.53386365	376.0	-6.93560663894	-0.303465115136	-0.0546390196501	1095.630446	523.308690017	2085.13924826	466.200112235	-1.73704378906	-0.0239923175284
1419.78508784	444.748775814	2240.53386365	376.0	2.60693861501	0.082710755053	0.0148921056991	1476.78717631	445.168826174	2298.94320613	376.987203644	0.473296005483	0.00653723764479
1419.78508784	444.748775814	2240.53386365	376.0	-1.77023351825	0.110455801297	0.0198876127651	1500.98325927	341.783975835	2200.87118221	358.103947102	-0.652245155767	-0.00900891099125
1419.78508784	444.748775814	2240.53386365	376.0	-15.1836442913	-0.248759940481	-0.044789330299	1145.13823119	455.345274446	1900.33917157	299.855665936	-2.86152423467	-0.0395238153959
1419.78508784	444.748775814	2240.53386365	376.0	-5.95163830482	-0.157616210688	-0.0283788640058	1233.34278848	521.390768314	2107.18539199	352.451835198	-1.1594968276	-0.0160151495525
1419.78508784	444.748775814	2240.53386365	376.0	11.9683405022	0.213513107365	0.0384431234003	1653.20487131	430.100941905	2508.68858552	425.3827723	3.73176774917	0.0515437534416
1419.78508784	444.748775814	2240.53386365	376.0	-7.85771278067	-0.185080483106	-0.033323817628	1205.13134524	481.83708939	2064.47914789	377.510713266	-1.56998347611	-0.0216848546424
1419.78508784	444.748775814	2240.53386365	376.0	2.80916310367	-0.0068446357874	-0.00123237950799	1375.38029727	483.43884034	2303.47411427	444.654976665	-0.0543775405414	-0.000751071001954
1419.78508784	444.748775814	2240.53386365	376.0	0.119774000008	0.092667334649	0.0166847919786	1480.08594945	365.152747774	2243.21744068	397.978743457	-0.410101657202	-0.00566438753041
1419.78508784	444.748775814	2240.53386365	376.0	-3.83261175805	-0.00695298862007	-0.00125188848039	1376.21660851	386.310365963	2154.66289935	392.135924881	-0.984326793818	-0.0135956739478
1419.78508784	444.748775814	2240.53386365	376.0	-0.754739673033	0.0422387970391	0.00760511289866	1426.19064759	377.802607817	2223.62366569	419.630410288	-0.567363593657	-0.00783651372454
1419.78508784	444.748775814	2240.53386365	376.0	-11.4300933258	-0.192819592034	-0.0347172473953	1189.67726594	370.493108796	1984.43875204	424.2683773	-2.74632429127	-0.0379326559567
1419.78508784	444.748775814	2240.53386365	376.0	-3.29243646967	-0.069981770966	-0.012600246843	1312.76517152	426.284438158	2166.76570961	427.716099935	-0.963565552893	-0.0133089164764
1419.78508784	444.748775814	2240.53386365	376.0	7.99856831029	0.184228306945	0.0331703829574	1619.01709054	449.374062414	2419.74449525	351.3533423	3.16652837835	0.0437365798115
1419.78508784	444.748775814	2240.53386365	376.0	-5.0072968522	-0.170208509999	-0.0306461127113	1220.55303775	518.366359147	2128.34368202	389.424285129	-1.07282940604	-0.0148180857188
1419.78508784	444.748775814	2240.53386365	376.0	10.7692569788	0.24843299949	0.0447304644382	1708.67102084	427.085683828	2481.82271312	346.066008458	4.44882534416	0.0614478638696
1419.78508784	444.748775814	2240.53386365	376.0	-0.528916813441	-0.0217248579058	-0.00391156966256	1361.73465244	469.448964083	2228.68330334	397.499686814	-0.446051115114	-0.00616092700433
1419.78508784	444.748775814	2240.53386365	376.0	16.9295137225	0.281667736684	0.050714392633	1760.46927374	455.473665718	2619.84535156	403.902412093	6.42855318491	0.0887921710623
1419.78508784	444.748775814	2240.53386365	376.0	-6.88776609851	-0.0149416338247	-0.00269024735771	1371.72924565	428.381584427	2086.21113177	286.100301691	-1.37349361886	-0.0189709063378
1419.78508784	444.748775814	2240.53386365	376.0	0.824017100749	0.0325375686159	0.00585840270362	1418.38476582	463.972275809	2258.99624584	376.639204212	-0.137787035059	-0.00190313584335
1419.78508784	444.748775814	2240.53386365	376.0	10.0887187737	0.17401739108	0.0313319033273	1622.18755877	533.861445498	2466.57502418	310.526019921	4.95086906002	0.0683821693373
1419.78508784	444.748775814	2240.53386365	376.0	0.569157504226	0.0758880571129	0.0136636761096	1463.03686738	418.523671865	2253.28603027	371.725491021	-0.240581321333	-0.00332294642725
1419.78508784	444.748775814	2240.53386365	376.0	-16.8694173277	-0.298060587562	-0.0536659322223	1085.89294671	338.545029275	1862.56885582	438.130879836	-4.73767778988	-0.0654375385342
1419.78508784	444.748775814	2240.53386365	376.0	-15.0231122225	-0.312141459526	-0.0562011990505	1088.22598696	498.529603054	1903.93594693	317.180356921	-2.827932904	-0.0390598467404
1419.78508784	444.748775814	2240.53386365	376.0	-0.823166207461	0.109257528533	0.0196718632576	1498.96853527	334.257274602	2222.09054602	388.864736143	-0.547558575564	-0.00756296375088
1419.78508784	444.748775814	2240.53386365	376.0	1.01143224551	0.0544738662028	0.00980804216831	1456.71067456	497.744502218	2263.19534562	308.740168839	0.806359887279	0.0111375675039
1419.78508784	444.748775814	2240.53386365	376.0	9.97259039339	0.112555002233	0.0202655747629	1534.10778662	526.786446529	2463.9731285	403.078895349	3.42148566814	0.0472580893389
1419.78508784	444.748775814	2240.53386365	376.0	-10.6024017544	-0.327766441167	-0.0590144834653	1073.56949489	509.793679871	2002.98346198	419.620287224	-2.30618785972	-0.0318534234768
1419.78508784	444.748775814	2240.53386365	376.0	8.81656771051	0.228721140365	0.0411813360397	1684.31594236	441.003491646	2438.07204882	312.752614814	4.10050730546	0.0566368412357
1419.78508784	444.748775814	2240.53386365	376.0	-21.5378815109	-0.302602813293	-0.054483761846	1089.07072583	363.494633048	1757.97033489	305.404976008	-4.86925325941	-0.0672548792736
1419.78508784	444.748775814	2240.53386365	376.0	-2.09135516081	-0.0284554104058	-0.0051234084274	1356.5281441	490.9578895	2193.67634306	346.190309461	-0.620597950475	-0.00857179489606
1419.78508784	444.748775814	2240.53386365	376.0	-13.5772150521	-0.263253195113	-0.0473988467974	1132.78287416	482.610536097	1936.33176267	320.938352413	-2.53801934909	-0.0350555158714
1419.78508784	444.748775814	2240.53386365	376.0	-9.65789857407	-0.127621954425	-0.0229783857445	1258.7825276	429.329141728	2024.14537558	336.033706256	-1.8445982963	-0.0254778770207
1419.78508784	444.748775814	2240.53386365	376.0	10.4893466922	0.231157747877	0.0416200482314	1694.71370157	476.79382582	2475.55122837	304.043700977	5.10016167681	0.0704442220554
1419.78508784	444.748775814	2240.53386365	376.0	-2.35224562457	-0.166418096123	-0.0299636471233	1224.76173117	550.364222438	2187.83100388	412.705050266	-0.68027454528	-0.00939605725525
1419.78508784	444.748775814	2240.53386365	376.0	0.00433817711954	0.100879184021	0.0181633388586	1506.25757376	445.562856572	2240.63106198	288.810631648	0.521077387075	0.00719720147894
1419.78508784	444.748775814	2240.53386365	376.0	3.46800163898	0.0850024179962	0.0153047205611	1495.43327008	498.090747021	2318.23561476	324.711597663	1.65360988321	0.0228399155139
1419.78508784	444.748775814	2240.53386365	376.0	-4.87841447892	-0.120116510163	-0.0216270273971	1264.57017271	445.630971635	2131.23133524	421.030190898	-1.20277016864	-0.0166128476332
1419.78508784	444.748775814	2240.53386365	376.0	11.4778987617	0.274841617301	0.0494853470113	1749.19855731	424.051034353	2497.70007224	324.450480576	5.10375460803	0.0704938481772
1419.78508784	444.748775814	2240.53386365	376.0	-13.5524676095	-0.229647324226	-0.0413480958274	1162.04111923	446.522550893	1936.8862375	328.322567375	-2.60364632636	-0.0359619658337
1419.78508784	444.748775814	2240.53386365	376.0	4.826670869	0.0675269295061	0.0121582516216	1454.22395391	443.815689718	2348.67705896	450.637415328	0.386580135057	0.00533950462786
1419.78508784	444.748775814	2240.53386365	376.0	-16.5038540354	-0.279556193569	-0.0503342084209	1111.82267583	399.256202239	1870.75942518	359.680547115	-3.63401692568	-0.0501936039459
1419.78508784	444.748775814	2240.53386365	376.0	7.48711682867	0.197123175254	0.0354921093363	1630.42897736	420.419791063	2408.28525161	357.436483185	2.77129396733	0.0382775409852
1419.78508784	444.748775814	2240.53386365	376.0	-13.7368775121	-0.121925188703	-0.0219526807172	1260.4004709	344.072416658	1932.75447118	328.281583626	-2.76621447749	-0.0382073822858
1419.78508784	444.748775814	2240.53386365	376.0	10.5152452821	0.234155518486	0.0421597980709	1702.09397766	491.015130391	2476.13149504	283.022386989	5.46410169129	0.0754710178355
1419.78508784	444.748775814	2240.53386365	376.0	15.590379871	0.282749885609	0.0509092339951	1771.89028153	522.53726454	2589.84160413	295.414058065	7.75452125633	0.107106647187
1419.78508784	444.748775814	2240.53386365	376.0	-2.9914832231	-0.0281344456553	-0.00506561859115	1356.46396226	461.374084521	2173.50866901	355.670622229	-0.7614250519	-0.0105169206064
1419.78508784	444.748775814	2240.53386365	376.0	-14.3793302217	-0.30455456867	-0.0548351762099	1094.13053051	479.69415627	1918.36010067	344.535413893	-2.82721559194	-0.0390499391153
1419.78508784	444.748775814	2240.53386365	376.0	-3.59161245322	-0.133336172992	-0.0240072331639	1251.63048348	456.942001873	2160.06257039	451.490085029	-1.07671889205	-0.0148718079013
1419.78508784	444.748775814	2240.53386365	376.0	10.5665857444	0.278693204352	0.0501788268549	1752.29679913	406.988498102	2477.28179549	317.996498251	4.73338646621	0.0653782661079
1419.78508784	444.748775814	2240.53386365	376.0	9.91920108405	0.268171892563	0.0482844603102	1739.56353631	419.229713991	2462.77692294	303.983672642	4.68068253942	0.0646503113179
1419.78508784	444.748775814	2240.53386365	376.0	3.77804555376	-0.00238785035681	-0.000429933445591	1387.22643421	524.067547797	2325.18225367	413.888271657	0.593149801544	0.00819267681691
1419.78508784	444.748775814	2240.53386365	376.0	-9.99922789327	-0.161643486222	-0.0291039766335	1228.07823881	467.144848985	2016.4977766	321.274688809	-1.84683669086	-0.0255087940726
1419.78508784	444.748775814	2240.53386365	376.0	3.31839524038	-0.0155543266736	-0.00280056295888	1371.97536017	525.820824675	2314.88363274	417.087447897	0.380220058723	0.00525165826966
1419.78508784	444.748775814	2240.53386365	376.0	6.80973252609	0.175187110131	0.0315425117269	1608.44978222	454.111848395	2393.10822692	330.546596304	2.95580290623	0.0408260069922
1419.78508784	444.748775814	2240.53386365	376.0	-6.51634958875	-0.0806316473099	-0.014517761489	1305.98149705	464.286016024	2094.53284444	324.265331363	-1.27077858554	-0.0175521904081
1419.78508784	444.748775814	2240.53386365	376.0	-8.8613768242	-0.253867310929	-0.0457089144632	1141.11835287	499.113850921	2041.99171512	401.75951133	-1.83893668018	-0.0253996779031
1419.78508784	444.748775814	2240.53386365	376.0	-18.6036840144	-0.263679901647	-0.0474756754855	1121.80180815	347.343736774	1823.71202342	354.566478496	-4.36018034697	-0.0602234854554
1419.78508784	444.748775814	2240.53386365	376.0	8.9608665872	0.187026656464	0.0336742269471	1637.46634983	508.177950845	2441.30511401	295.660813337	4.5919091869	0.06342416004
1419.78508784	444.748775814	2240.53386365	376.0	15.9960289803	0.241329368309	0.0434514527024	1713.34635814	539.512324089	2598.93030979	346.071627565	7.17195043929	0.0990600889405
1419.78508784	444.748775814	2240.53386365	376.0	6.99827314465	0.219772433516	0.0395701176658	1659.01565793	396.608036754	2397.33254333	341.708848646	2.72582524037	0.0376495198946
1419.78508784	444.748775814	2240.53386365	376.0	14.3295765634	0.290609052842	0.0523242803101	1765.42997165	403.268284599	2561.59287907	392.894622827	5.26300945008	0.0726935006917
1419.78508784	444.748775814	2240.53386365	376.0	3.1863232438	0.199939772088	0.0359992387627	1621.49643384	362.570546228	2311.92451493	327.857534867	1.16960712817	0.016154794588
1419.78508784	444.748775814	2240.53386365	376.0	-3.50837571509	0.115283670121	0.0207568725461	1507.75768667	336.622275183	2161.92751769	317.547555834	-0.903952661853	-0.0124855340035
1419.78508784	444.748775814	2240.53386365	376.0	0.218892021492	0.0182602276836	0.00328776155628	1401.42934709	433.193027838	2245.43821352	410.815838592	-0.379370825806	-0.00523992853324
1419.78508784	444.748775814	2240.53386365	376.0	-2.23375768352	0.162026413418	0.0291729228336	1565.0602163	341.87959951	2190.48576632	283.545950514	-0.537866094261	-0.00742908969974
1419.78508784	444.748775814	2240.53386365	376.0	-20.7560397449	-0.315698610887	-0.056841665626	1081.02803448	406.092880617	1775.48776441	288.366849314	-4.38035606212	-0.0605021555542
1419.78508784	444.748775814	2240.53386365	376.0	-12.9790873703	-0.319386208671	-0.0575056191341	1075.51297584	416.729517524	1949.73301593	457.490522561	-3.43166959698	-0.0473987513396
1419.78508784	444.748775814	2240.53386365	376.0	6.9510073834	0.231880089024	0.041750106054	1665.12691544	357.597647004	2396.27353794	373.548975496	2.12816560173	0.0293945525101
1419.78508784	444.748775814	2240.53386365	376.0	1.29544962999	0.126861787226	0.0228415173256	1525.9304448	398.80158196	2269.5588513	344.826824535	0.262187332771	0.00362137199961
1419.78508784	444.748775814	2240.53386365	376.0	16.5140003938	0.282847658806	0.0509268380998	1769.29378671	495.133200201	2610.53563472	346.108647805	7.30644153387	0.100917700744
1419.78508784	444.748775814	2240.53386365	376.0	1.44593148139	-0.00820095818414	-0.0014765859172	1376.99805965	502.378910281	2272.93044814	393.553478204	-0.0438298216901	-0.000605384277488
1419.78508784	444.748775814	2240.53386365	376.0	-8.93504855226	-0.172068092665	-0.0309809313405	1220.08242776	505.975395571	2040.3410751	314.283251773	-1.62193000578	-0.0224023481461
1419.78508784	444.748775814	2240.53386365	376.0	-8.68895047033	-0.244331554066	-0.0439919974912	1148.0938712	473.788313144	2045.85498597	423.972801628	-1.94296588979	-0.026836545439
1419.78508784	444.748775814	2240.53386365	376.0	13.348838962	0.147503618142	0.02655808753	1582.2341396	538.239696335	2539.619121	419.145285067	4.71794398465	0.0651649721637
1419.78508784	444.748775814	2240.53386365	376.0	-13.8353422663	-0.227742783549	-0.04100518249	1153.89846723	347.448750587	1930.54833502	429.201117205	-3.53543925272	-0.0488320338774
1419.78508784	444.748775814	2240.53386365	376.0	-11.4168558467	-0.124961927695	-0.0224994468303	1255.98077196	348.421828984	1984.73534224	380.332741295	-2.47309715009	-0.0341588004157
1419.78508784	444.748775814	2240.53386365	376.0	-11.2617289971	-0.234946529783	-0.0423022199825	1152.08419779	404.829345018	1988.21101184	431.297469027	-2.7074464934	-0.0373956697983
1419.78508784	444.748775814	2240.53386365	376.0	-5.98760820153	-0.0844196677066	-0.0151997961301	1299.82349618	428.15069149	2106.37947427	378.405286604	-1.28401184651	-0.0177349702557
1419.78508784	444.748775814	2240.53386365	376.0	6.30829261788	0.0554691367386	0.00998724104044	1466.82649094	552.539471837	2381.87329597	362.507333192	2.45871948595	0.0339602138943
1419.78508784	444.748775814	2240.53386365	376.0	-6.006480541	-0.252155583334	-0.045400717201	1143.18700186	520.541468422	2105.95663312	442.22816284	-1.42593238945	-0.0196951987493
1419.78508784	444.748775814	2240.53386365	376.0	-9.22945824877	-0.121127068615	-0.0218089788647	1260.20346732	367.267997921	2033.74472616	406.273260911	-2.0874530072	-0.0288322238564
1419.78508784	444.748775814	2240.53386365	376.0	-5.48903305972	0.04459145977	0.00802871079762	1431.73954229	365.733044497	2117.55021916	320.077632375	-1.17445753662	-0.0162217891799
1419.78508784	444.748775814	2240.53386365	376.0	-1.12646188377	-0.114455147155	-0.020607696643	1272.07890855	513.81261397	2215.29510368	429.403581162	-0.560005377821	-0.00773488090912
1419.78508784	444.748775814	2240.53386365	376.0	14.0337635027	0.299891875073	0.0539956562968	1771.52303552	368.927311742	2554.96508727	414.51474001	4.67201055998	0.0645305325964
1419.78508784	444.748775814	2240.53386365	376.0	-11.9256040066	-0.276131844136	-0.0497176528873	1115.39790166	424.860706408	1973.33666744	433.078059375	-2.87378018617	-0.0396930964941
1419.78508784	444.748775814	2240.53386365	376.0	4.01214455835	0.150485213757	0.0270949250553	1558.34388065	403.361689088	2330.42732114	368.721751406	1.06125379662	0.0146582016108
1419.78508784	444.748775814	2240.53386365	376.0	-3.87366884425	0.0414163939574	0.00745703888321	1426.79313454	354.681298922	2153.74300143	372.26856797	-0.972477149199	-0.0134320048232
1419.78508784	444.748775814	2240.53386365	376.0	18.210648885	0.257324198568	0.0463313285143	1731.30657036	507.926332228	2648.54961871	409.316716124	7.07250123312	0.0976864811204
1419.78508784	444.748775814	2240.53386365	376.0	-1.10637473591	-0.0416014389978	-0.00749035631938	1340.66147769	432.782368262	2215.74516303	442.301317078	-0.64482537185	-0.00890642778798
1419.78508784	444.748775814	2240.53386365	376.0	0.531063214332	-0.012286602686	-0.0022122079017	1381.89329839	538.040853439	2252.43251481	332.498362975	0.372881302604	0.00515029423486
1419.78508784	444.748775814	2240.53386365	376.0	-10.7045494406	-0.106945551814	-0.0192555908919	1279.21462811	412.965808993	2000.69480848	308.514371384	-2.00585389776	-0.0277051643337
1419.78508784	444.748775814	2240.53386365	376.0	9.62392672462	0.20026459431	0.0360577231383	1656.56894465	510.886367916	2456.16120093	288.705888367	5.01096535861	0.0692122287101
1419.78508784	444.748775814	2240.53386365	376.0	10.3138196994	0.279840961534	0.0503854810109	1746.1261074	378.382277895	2471.61848665	347.110101354	4.08764719691	0.0564592154269
1419.78508784	444.748775814	2240.53386365	376.0	-7.75364394163	-0.197004491571	-0.03547074029	1193.01779903	474.720994904	2066.81084547	399.072051542	-1.63225112095	-0.0225449049856
1419.78508784	444.748775814	2240.53386365	376.0	-16.9167040202	-0.168622103669	-0.0303604795947	1216.47845863	359.768475937	1861.50938147	285.262446902	-3.34549884398	-0.0462085475688
1419.78508784	444.748775814	2240.53386365	376.0	-4.72192024604	-0.212240973799	-0.0382140752249	1182.46400574	551.656464329	2134.73764152	400.617171452	-1.02240554012	-0.0141216234823
1419.78508784	444.748775814	2240.53386365	376.0	-8.97743393451	-0.0309352590166	-0.00556990619673	1355.21522126	393.76147839	2039.39141626	290.414716608	-1.71280400089	-0.0236575138244
1419.78508784	444.748775814	2240.53386365	376.0	14.8411386375	0.208422326618	0.0375265262186	1658.98288556	492.868843095	2573.05460058	421.202871917	5.26800208532	0.072762459742
1419.78508784	444.748775814	2240.53386365	376.0	16.0463252393	0.263622274409	0.0474652996776	1738.0311504	478.541575544	2600.05721451	383.484488561	6.4231006264	0.0887168594807
1419.78508784	444.748775814	2240.53386365	376.0	-8.22542446387	-0.31434951443	-0.0565987602503	1086.86158372	542.526689127	2056.24044311	426.852170266	-1.77109826149	-0.0244626831697
1419.78508784	444.748775814	2240.53386365	376.0	-5.27683918537	-0.100674706726	-0.018126522637	1284.81261986	457.647598657	2122.30449477	379.844276258	-1.14461500452	-0.0158095995099
1419.78508784	444.748775814	2240.53386365	376.0	8.24489530654	0.229044082247	0.0412394818594	1676.82403541	411.580346246	2425.26353502	336.859153361	3.39827240478	0.0469374641544
1419.78508784	444.748775814	2240.53386365	376.0	17.5114510986	0.268191595422	0.0482880078181	1743.85214261	480.315311601	2632.88385553	408.716401323	6.68499361159	0.0923341659059
1419.78508784	444.748775814	2240.53386365	376.0	13.3584565381	0.281954775445	0.0507660740808	1755.47213353	414.130269027	2539.83460605	370.232203491	5.21764992662	0.0720669879367
1419.78508784	444.748775814	2240.53386365	376.0	12.7436046297	0.136107302593	0.0245061761961	1562.88411658	520.603273885	2526.05864083	442.571250362	4.01482505299	0.0554533847098
1419.78508784	444.748775814	2240.53386365	376.0	0.7293437979	0.181194833238	0.0326242047602	1593.29371807	354.534888923	2256.87505843	309.046451429	0.366307139753	0.00505949088057
1419.78508784	444.748775814	2240.53386365	376.0	-7.35129894202	-0.0369092384187	-0.00664552366199	1344.52706877	337.342486932	2075.82552144	393.955965733	-1.66020908563	-0.0229310647187
1419.78508784	444.748775814	2240.53386365	376.0	9.29210207032	0.279442696207	0.0503137731737	1733.6216076	337.609391694	2448.72655718	377.495557886	3.04151013015	0.0420098084275
1419.78508784	444.748775814	2240.53386365	376.0	9.53664681964	0.130308796257	0.023462152729	1546.04640242	477.31650564	2454.2056651	430.842757041	2.67871433893	0.036998816836
1419.78508784	444.748775814	2240.53386365	376.0	9.90327685812	0.298060059632	0.0536658371681	1764.14578587	336.711559445	2462.42013527	361.562789952	3.55789892455	0.049142250339
1419.78508784	444.748775814	2240.53386365	376.0	-0.268137218488	0.108822809649	0.0195935919425	1498.15352035	375.503888119	2234.52615847	360.868749998	-0.431801950043	-0.00596411533209
1419.78508784	444.748775814	2240.53386365	376.0	8.36602083646	0.126661200876	0.0228054016701	1557.29395662	534.301528764	2427.97739353	336.381908152	3.75719194396	0.051894916353
1419.78508784	444.748775814	2240.53386365	376.0	-9.32194233822	-0.294420434821	-0.0530105212138	1101.32552519	471.483493267	2031.67258881	458.863570356	-2.31692750992	-0.0320017611867
1419.78508784	444.748775814	2240.53386365	376.0	-4.27715576578	0.0575336928955	0.0103589652315	1445.4112846	396.375549576	2144.70274032	302.915906138	-0.997467058452	-0.0137771693156
1419.78508784	444.748775814	2240.53386365	376.0	-5.48714644464	-0.0932702285136	-0.0167933432686	1294.08386648	490.716982239	2117.59248941	332.791640691	-1.09869062849	-0.015175284924
1419.78508784	444.748775814	2240.53386365	376.0	-5.11453795069	0.0274479531162	0.0049420153252	1413.09495823	371.051852818	2125.9409089	341.794097848	-1.12106098363	-0.0154842677298
1419.78508784	444.748775814	2240.53386365	376.0	-11.6603456872	-0.147314427309	-0.0265240236423	1232.60541204	342.291104875	1979.27986991	404.383352992	-2.69658943817	-0.0372457104719
1419.78508784	444.748775814	2240.53386365	376.0	-3.92101785021	0.0317335762658	0.00571364354803	1416.03649638	343.058632464	2152.68213092	393.587002078	-1.03061750687	-0.0142350484374
1419.78508784	444.748775814	2240.53386365	376.0	1.85457214236	-0.0841916859926	-0.0151587479281	1300.75728942	531.915045892	2282.08618053	449.413845218	-0.164293657136	-0.00226924940795
1419.78508784	444.748775814	2240.53386365	376.0	8.47036831608	0.160488406173	0.0288960039922	1602.23401974	520.850599947	2430.31533415	307.230714458	4.22022355001	0.058290380525
1419.78508784	444.748775814	2240.53386365	376.0	3.52955511572	0.186621246528	0.0336012327201	1618.77250295	414.85824714	2319.61474126	285.983991164	2.0171048009	0.0278605635484
1419.78508784	444.748775814	2240.53386365	376.0	8.34516734868	0.183641598765	0.0330647459065	1621.45043333	462.083047578	2427.51016408	343.97668317	3.46742818925	0.0478926545477
1419.78508784	444.748775814	2240.53386365	376.0	-6.88214144181	-0.14275736831	-0.0257035232823	1247.94524857	516.23316402	2086.3371541	322.15874151	-1.28924868157	-0.0178073022316
1419.78508784	444.748775814	2240.53386365	376.0	9.95499206336	0.21133099169	0.0380502325693	1666.5308372	482.162053056	2463.57883195	314.885941697	4.70062968818	0.0649258244224
1419.78508784	444.748775814	2240.53386365	376.0	-16.5133724052	-0.282637053405	-0.0508889185101	1110.88552866	420.429160635	1870.54616288	339.23147359	-3.44657417264	-0.0476046156442
1419.78508784	444.748775814	2240.53386365	376.0	-5.02786942458	-0.0383374532107	-0.00690267432673	1344.75749069	398.087742886	2127.88274657	385.037512995	-1.15830007336	-0.0159986197978
1419.78508784	444.748775814	2240.53386365	376.0	-7.23334165157	-0.0494701441504	-0.00890711994065	1335.80733446	419.005561682	2078.46839447	323.655498334	-1.4145562474	-0.0195380697155
1419.78508784	444.748775814	2240.53386365	376.0	10.7617813447	0.219546341766	0.0395294097526	1678.86421372	486.543119651	2481.65521901	316.247885642	5.06540062179	0.069964096986
1419.78508784	444.748775814	2240.53386365	376.0	6.86614000596	0.094624272593	0.0170371394658	1501.022585	485.899325087	2394.37205561	407.450145524	1.89631101216	0.0261921410519
1419.78508784	444.748775814	2240.53386365	376.0	7.23205078866	0.235655548754	0.042429879142	1678.67408519	380.072956055	2402.57041061	343.823369365	2.75384642292	0.0380365528028
1419.78508784	444.748775814	2240.53386365	376.0	-12.081918991	-0.1095218594	-0.0197194561398	1274.94324759	378.129571634	1969.83437728	316.761558053	-2.32264764805	-0.0320807686195
1419.78508784	444.748775814	2240.53386365	376.0	-8.93348469735	-0.170357771746	-0.0306729873507	1215.85206121	428.645630759	2040.3761138	395.878421832	-1.90551931539	-0.0263193275607
1419.78508784	444.748775814	2240.53386365	376.0	-4.75658303066	-0.027307279133	-0.00491668691628	1357.28229674	428.673223703	2133.9610101	348.005489651	-1.03572332263	-0.0143055707546
1419.78508784	444.748775814	2240.53386365	376.0	11.1473262813	0.261414254297	0.0470677447419	1706.30159823	353.147037811	2490.29348388	430.844847838	3.06899147638	0.0423893850329
1419.78508784	444.748775814	2240.53386365	376.0	6.94039762721	0.11725594286	0.0211119810694	1539.64143987	509.851881657	2396.03582276	346.542501238	2.90392909691	0.0401095179131
1419.78508784	444.748775814	2240.53386365	376.0	13.1155579354	0.209139094417	0.0376555805577	1647.77568518	438.639086838	2534.3923806	447.977608579	3.89850428784	0.0538467443072
1419.78508784	444.748775814	2240.53386365	376.0	-17.6205463388	-0.328629085524	-0.0591698029391	1069.27737268	419.545861884	1845.73955597	356.916321406	-3.9213727193	-0.0541626066202
1419.78508784	444.748775814	2240.53386365	376.0	13.3170262525	0.258172538912	0.0464840725446	1735.29773871	493.716940039	2538.90634647	309.891667721	6.37834750188	0.0880987224016
1419.78508784	444.748775814	2240.53386365	376.0	-12.9178108998	-0.209408073222	-0.0377040103028	1182.14506591	456.156422286	1951.105936	312.804447805	-2.40547569382	-0.0332248024008
1419.78508784	444.748775814	2240.53386365	376.0	-5.85511713024	-0.302421486337	-0.0544511138525	1097.88603787	554.155203777	2109.34798159	457.30673995	-1.42620827309	-0.0196990092968
1419.78508784	444.748775814	2240.53386365	376.0	-13.4288071148	-0.316953812283	-0.0570676651572	1084.93491377	532.09786001	1939.65689276	322.624118981	-2.44616080647	-0.0337867514706
1419.78508784	444.748775814	2240.53386365	376.0	-8.87142617137	-0.140431963642	-0.0252848332089	1248.20589307	466.409871922	2041.76655609	327.150791104	-1.65592190599	-0.0228718495303
1419.78508784	444.748775814	2240.53386365	376.0	8.93479869738	0.200593587943	0.0361169585781	1635.32440073	425.073513904	2440.72105412	380.323139477	3.07825239549	0.0425172982802
1419.78508784	444.748775814	2240.53386365	376.0	-6.59076696312	-0.0306484701792	-0.00551826974778	1352.86490882	378.564548315	2092.86549797	361.436040832	-1.38673114251	-0.0191537450623
1419.78508784	444.748775814	2240.53386365	376.0	3.74223158983	0.0959696093272	0.0172793679019	1509.01470875	493.394010607	2324.37982968	321.971110323	1.80274105089	0.0248997382719
1419.78508784	444.748775814	2240.53386365	376.0	0.154281497018	0.144690127207	0.0260515173221	1549.49154539	385.577652775	2243.99059284	308.921394675	0.207779023696	0.0028698760179
1419.78508784	444.748775814	2240.53386365	376.0	-1.94124090265	0.0765337316927	0.0137799300851	1464.08092307	393.477449764	2197.03970385	339.481331016	-0.650900847913	-0.00899034320321
1419.78508784	444.748775814	2240.53386365	376.0	-1.83867525288	-0.0193903565339	-0.00349124172378	1373.77814967	529.837706791	2199.33772197	295.721865504	-0.155032836397	-0.00214133751929
1419.78508784	444.748775814	2240.53386365	376.0	11.7258252691	0.176146339189	0.031715221316	1608.02817195	468.513260118	2503.2549496	426.713517526	3.69875506122	0.0510877770887
1419.78508784	444.748775814	2240.53386365	376.0	6.14105602306	0.0671181976266	0.0120846592774	1463.19238193	482.519411152	2378.12630343	432.41451035	1.21263570814	0.0167491119909
1419.78508784	444.748775814	2240.53386365	376.0	-3.85766146638	0.0219238377138	0.00394739605939	1406.2014292	368.239699372	2154.10165215	379.660523578	-0.974363170119	-0.0134580548359
1419.78508784	444.748775814	2240.53386365	376.0	-3.98638530025	-0.199784996945	-0.0359713714342	1191.67132025	516.050791343	2151.21755106	443.495439472	-1.06303947011	-0.0146828656092
1419.78508784	444.748775814	2240.53386365	376.0	2.54974321209	0.0799458587437	0.0143942849737	1478.95542724	464.221477942	2297.66172375	354.484818567	0.783013315436	0.0108151010419
1419.78508784	444.748775814	2240.53386365	376.0	2.86595348552	0.0535532951711	0.00964229297284	1441.57101123	458.421938447	2304.74652201	404.753572336	0.254765651365	0.00351886258791
1419.78508784	444.748775814	2240.53386365	376.0	11.7945421587	0.260423137365	0.046889293728	1722.09677399	411.752178953	2504.79457478	370.945621834	4.48201197779	0.0619062427872
1419.78508784	444.748775814	2240.53386365	376.0	12.4447825746	0.1453310131	0.0261669090926	1568.44570764	490.166666317	2519.36343149	460.751057535	3.51282502323	0.0485196826412
1419.78508784	444.748775814	2240.53386365	376.0	-5.53719124418	0.0442693971821	0.00797072329531	1431.85946917	382.408115493	2116.47121873	302.203634067	-1.18246054584	-0.0163323279812
1419.78508784	444.748775814	2240.53386365	376.0	-17.9115603352	-0.329638809468	-0.0593516041534	1070.84995306	458.608901585	1839.21928883	309.760434193	-3.58619241831	-0.0495330444518
1419.78508784	444.748775814	2240.53386365	376.0	-8.25739075745	-0.142517275438	-0.0256602944613	1249.52655872	523.451674218	2055.52422748	282.545994539	-1.5179588877	-0.0209662829793
1419.78508784	444.748775814	2240.53386365	376.0	12.5428345444	0.137612841775	0.0247772491493	1569.17481527	538.381027977	2521.56031908	414.004475837	4.43426528891	0.0612467581341
1419.78508784	444.748775814	2240.53386365	376.0	11.1449107312	0.227006737103	0.0408726570225	1688.23742388	480.065654816	2490.23936266	321.936283959	5.13920677108	0.0709835189375
1419.78508784	444.748775814	2240.53386365	376.0	20.1609199176	0.271651121336	0.0489108968916	1753.69230966	541.330913895	2692.24610163	397.222878072	8.2795794783	0.114358832573
1419.78508784	444.748775814	2240.53386365	376.0	1.78953457551	0.0245814993644	0.00442590914015	1409.90299992	473.744912102	2280.62899182	396.981079799	-0.00690724417026	-9.54039250037e-05
1419.78508784	444.748775814	2240.53386365	376.0	12.4537029419	0.255369278328	0.0459793443155	1698.72662228	364.741192554	2519.56329534	456.095480506	3.27102598441	0.0451799169117
1419.78508784	444.748775814	2240.53386365	376.0	-3.97662179374	-0.0296060180465	-0.0053305758096	1353.68193499	410.756361746	2151.43630573	386.998008996	-0.980413371073	-0.0135416211474
1419.78508784	444.748775814	2240.53386365	376.0	-5.3548262126	0.00623537240717	0.00112268138408	1392.78784785	435.425676525	2120.55716902	292.343644646	-1.14216846812	-0.0157758075707
1419.78508784	444.748775814	2240.53386365	376.0	-12.7508313334	-0.195991279662	-0.0352883110662	1188.28199452	380.275094664	1954.84716973	386.290080544	-2.80571687114	-0.0387529954577
1419.78508784	444.748775814	2240.53386365	376.0	10.5963850547	0.248882978792	0.0448114833979	1716.08978031	451.451998869	2477.94945912	310.407679942	4.98624571958	0.0688707972317
1419.78508784	444.748775814	2240.53386365	376.0	2.40251375066	0.0620182347007	0.0111664088406	1445.90112061	408.539893999	2294.36299781	439.921983205	-0.138305765313	-0.00191030062586
1419.78508784	444.748775814	2240.53386365	376.0	3.40967750564	0.101032715688	0.0181909822988	1500.49879307	442.838163695	2316.92884281	373.591886045	0.835144108204	0.0115351396161
1419.78508784	444.748775814	2240.53386365	376.0	6.44489538424	0.0923843834278	0.016633846494	1487.87475567	451.026702976	2384.93392721	446.032468564	1.07735940875	0.014880654817
1419.78508784	444.748775814	2240.53386365	376.0	13.5080721121	0.290363005809	0.0522799794399	1761.01291538	384.981979929	2543.18679365	397.191898343	4.76363483721	0.0657960612875
1419.78508784	444.748775814	2240.53386365	376.0	-4.31663350325	-0.066496420532	-0.011972708054	1316.11468429	411.8711208	2143.81822824	415.832423155	-1.11279321175	-0.0153700719855
1419.78508784	444.748775814	2240.53386365	376.0	-2.55981789662	-0.0896923921759	-0.0161491523543	1293.34003823	440.575657802	2183.18027683	449.264580797	-0.900535828758	-0.0124383401762
1419.78508784	444.748775814	2240.53386365	376.0	-4.84197745906	-0.0333101063759	-0.00599749844722	1349.43993086	389.175126786	2132.04771901	393.432661368	-1.15436233843	-0.0159442311938
1419.78508784	444.748775814	2240.53386365	376.0	12.8288233961	0.182318743563	0.0328265652796	1625.73073764	506.775245474	2527.96799615	395.462013035	4.80398334688	0.0663533611447
1419.78508784	444.748775814	2240.53386365	376.0	6.00386409486	0.0631004458214	0.011361261401	1456.5452546	477.622692641	2375.05247182	440.884524588	1.02584932012	0.0141691895044
1419.78508784	444.748775814	2240.53386365	376.0	-15.2865520258	-0.304556256612	-0.0548354801247	1092.6972086	453.126438883	1898.03348893	352.209841441	-3.14463021428	-0.0434341189818
1419.78508784	444.748775814	2240.53386365	376.0	-1.70245743681	0.0409080993045	0.00736552022048	1425.76575672	400.371096669	2202.38972827	376.25287488	-0.62572583946	-0.00864262209199
1419.78508784	444.748775814	2240.53386365	376.0	-5.36326285405	0.0188835751559	0.00339999552681	1402.97658678	338.488238495	2120.36814321	378.903317931	-1.24242888675	-0.0171606199827
1419.78508784	444.748775814	2240.53386365	376.0	18.7958272726	0.24279026309	0.0437144874126	1712.44208311	531.153495598	2661.66073865	418.06515994	7.25226346648	0.100169384896
1419.78508784	444.748775814	2240.53386365	376.0	-10.9141380223	-0.327849182299	-0.0590293810406	1075.02178477	550.660261076	1995.99890534	370.316859494	-2.06306504108	-0.0284953734955
1419.78508784	444.748775814	2240.53386365	376.0	10.7186663924	0.107334319725	0.0193255887154	1524.65869833	520.75941391	2480.6892139	435.271101665	3.22402860148	0.0445307817884
1419.78508784	444.748775814	2240.53386365	376.0	5.3814230425	0.197762773011	0.0356072691774	1611.90278946	354.446964118	2361.10646926	394.756715685	1.14796757482	0.0158559057296
1419.78508784	444.748775814	2240.53386365	376.0	-9.73164195195	-0.144708471141	-0.026054820155	1242.86389482	443.745455574	2022.49313023	335.883779836	-1.84513620445	-0.0254853066913
1419.78508784	444.748775814	2240.53386365	376.0	-14.079564962	-0.248835775866	-0.0448029844915	1138.99340331	393.001883182	1925.07644282	393.081156327	-3.20336673231	-0.0442453968551
1419.78508784	444.748775814	2240.53386365	376.0	-11.9005306609	-0.262838878726	-0.0473242489605	1136.8145527	546.148487875	1973.89844424	290.935403667	-2.07994579647	-0.0287285331003
1419.78508784	444.748775814	2240.53386365	376.0	7.78075972497	0.114049014352	0.0205345722636	1515.997124	448.626370983	2414.86442014	450.240925152	1.55949021995	0.021539920165
1419.78508784	444.748775814	2240.53386365	376.0	-10.8868177785	-0.163292917375	-0.0294009573956	1223.03370131	417.746810269	1996.61102465	355.830513075	-2.15990936839	-0.0298330023258
1419.78508784	444.748775814	2240.53386365	376.0	15.0576044459	0.264086074158	0.0475488070143	1736.14580277	460.354893017	2577.90459032	381.403894529	5.94894080004	0.0821676906082
1419.78508784	444.748775814	2240.53386365	376.0	-7.39355594845	-0.118376304151	-0.021313702584	1268.23253759	453.400864265	2074.8787389	353.245337046	-1.45218452111	-0.0200577972529
1419.78508784	444.748775814	2240.53386365	376.0	15.1274017088	0.277745921387	0.0500082681647	1756.97013468	458.593902299	2579.46842163	363.904384645	6.26542987584	0.0865390866828
1419.78508784	444.748775814	2240.53386365	376.0	9.05734560059	0.13580953599	0.024452563196	1564.88323011	515.345836179	2443.46675898	363.237692696	3.61651268847	0.0499518327137
1419.78508784	444.748775814	2240.53386365	376.0	-1.45601121548	-1.48161589735e-05	-2.66765555878e-06	1383.68159876	441.326467108	2207.91143931	382.903373439	-0.575260057548	-0.00794558090536
1419.78508784	444.748775814	2240.53386365	376.0	5.37293249601	0.17821327753	0.0320873744203	1578.26268179	340.906476119	2360.9162357	441.747077787	0.48904611189	0.00675478055097
1419.78508784	444.748775814	2240.53386365	376.0	-5.50490917652	-0.0211839180573	-0.00381417321882	1363.17913047	404.803578507	2117.19450939	349.211800415	-1.168370022	-0.0161377074862
1419.78508784	444.748775814	2240.53386365	376.0	2.18028496604	-0.0627238872504	-0.0112934618744	1320.46383457	500.944661229	2289.38388664	467.975390844	-0.17855418336	-0.0024662180022
1419.78508784	444.748775814	2240.53386365	376.0	8.6613774041	0.220349233863	0.0396739708071	1660.42906568	405.632981405	2434.59495745	368.532910367	3.08695869143	0.0426375509866
1419.78508784	444.748775814	2240.53386365	376.0	-7.45190765401	-0.126743738858	-0.0228202626679	1263.82208828	514.509210002	2073.57134918	295.240050891	-1.38910189994	-0.0191864903307
1419.78508784	444.748775814	2240.53386365	376.0	-10.6287475779	-0.0933810645871	-0.0168132993495	1292.50499153	405.816687799	2002.39317489	304.071495555	-1.99278604347	-0.0275246691087
1419.78508784	444.748775814	2240.53386365	376.0	13.9516619397	0.234347944278	0.0421944444145	1704.62759963	534.592275628	2553.12557395	313.90569869	6.71482181642	0.0927461576853
1419.78508784	444.748775814	2240.53386365	376.0	18.4837192298	0.288630627918	0.0519680640831	1771.66992467	465.584152546	2654.66785226	417.413775043	6.95004208499	0.0959950564226
1419.78508784	444.748775814	2240.53386365	376.0	0.250219759569	0.0655644908512	0.0118049137291	1454.77820757	438.815643269	2246.1401221	352.546271255	-0.135369052202	-0.00186973829008
1419.78508784	444.748775814	2240.53386365	376.0	-5.73497354442	-0.279725775995	-0.0503647418069	1118.60955222	543.236185354	2112.03983932	450.194101746	-1.38316430195	-0.0191044793087
1419.78508784	444.748775814	2240.53386365	376.0	-7.79009601799	-0.148201094122	-0.0266836683691	1238.44923196	446.428947071	2065.99412436	381.115945327	-1.60198619444	-0.0221268811387
1419.78508784	444.748775814	2240.53386365	376.0	2.69299972514	-0.0712528568384	-0.0128291063807	1313.14735457	538.246261745	2300.87143444	449.477818121	-0.0481563326674	-0.000665142716401
1419.78508784	444.748775814	2240.53386365	376.0	-8.36437529661	-0.0668888032473	-0.0120433567244	1313.67429426	339.650910174	2053.12720265	399.801998211	-1.89246607475	-0.0261390341817
1419.78508784	444.748775814	2240.53386365	376.0	3.72503420918	-0.0285486463336	-0.00514019559482	1353.59323966	501.355420071	2323.99451654	469.045856805	0.0307239285824	0.000424363654453
1419.78508784	444.748775814	2240.53386365	376.0	14.8949248592	0.269958233882	0.0486060918044	1738.08713958	428.703290169	2574.25969909	407.469269333	5.35345681212	0.0739427736481
1419.78508784	444.748775814	2240.53386365	376.0	-6.78413609502	-0.0652875841839	-0.0117550565689	1315.61029138	357.811991635	2088.53299709	415.110714071	-1.61839956427	-0.0223535851418
1419.78508784	444.748775814	2240.53386365	376.0	11.3159532383	0.271097369682	0.048811193677	1738.25585674	405.385647469	2494.07162795	350.430123739	4.57048120317	0.063128193414
1419.78508784	444.748775814	2240.53386365	376.0	8.40495273931	0.0242063387599	0.00435836131795	1421.25780292	540.557005377	2428.849676	467.034867698	1.74302535425	0.0240749358322
1419.78508784	444.748775814	2240.53386365	376.0	-18.4605437088	-0.316743450284	-0.0570297893921	1079.86957897	414.460492891	1826.91913044	332.589058576	-3.98606935756	-0.0550562065962
1419.78508784	444.748775814	2240.53386365	376.0	0.871107208913	0.0630767447982	0.011356994022	1459.06389787	467.474116773	2260.05131566	333.51330101	0.374367834598	0.00517082644472
1419.78508784	444.748775814	2240.53386365	376.0	-5.25280953279	-0.0704288432145	-0.0126807423865	1318.04069484	522.527124236	2122.84288728	282.275068203	-1.10160461961	-0.01521553342
1419.78508784	444.748775814	2240.53386365	376.0	-13.4348709116	-0.226052042836	-0.0407007639243	1155.75758728	350.646042502	1939.52103134	433.11740156	-3.44222878302	-0.0475445964506
1419.78508784	444.748775814	2240.53386365	376.0	-3.89313696452	-0.0294275495375	-0.00529844248064	1355.20827214	446.580713975	2153.3068116	351.517825492	-0.898075688878	-0.0124043603436
1419.78508784	444.748775814	2240.53386365	376.0	4.39041736949	0.150986177423	0.0271851237707	1577.57933702	459.859531502	2338.90265157	301.463783045	2.30213263938	0.0317974121462
1419.78508784	444.748775814	2240.53386365	376.0	16.5397255195	0.281451284091	0.0506754202541	1754.28237686	427.572594505	2611.11201487	429.257043505	5.7406349422	0.0792905378757
1419.78508784	444.748775814	2240.53386365	376.0	8.13052848247	0.186308887756	0.033544992394	1609.38256655	409.725632302	2422.70110759	403.592908744	2.32505036712	0.032113955347
1419.78508784	444.748775814	2240.53386365	376.0	5.55281460426	0.217278391377	0.039121064346	1635.8608507	335.523905465	2364.94655525	393.561799085	1.18796926641	0.0164084152819
1419.78508784	444.748775814	2240.53386365	376.0	-12.8530957565	-0.202371602703	-0.036437090872	1181.69924576	376.837776855	1952.5559007	394.018878084	-2.8924587157	-0.0399510872334
1419.78508784	444.748775814	2240.53386365	376.0	16.4227553833	0.269305806458	0.0484886219766	1746.37175749	478.773136118	2608.49125936	383.346365756	6.60180046682	0.0911850893207
1419.78508784	444.748775814	2240.53386365	376.0	-4.44973320061	0.0798842665212	0.0143831952685	1469.17443251	349.106104656	2140.83608445	322.555547279	-1.02894776592	-0.0142119857171
1419.78508784	444.748775814	2240.53386365	376.0	8.04603474316	0.156490002006	0.0281760896662	1579.66741673	457.106671353	2420.80799675	384.033908666	2.70585642287	0.0373737074982
1419.78508784	444.748775814	2240.53386365	376.0	13.196775082	0.183645873246	0.0330655155287	1633.34107828	537.7933382	2536.21207827	365.077661792	5.5422419291	0.0765503028881
1419.78508784	444.748775814	2240.53386365	376.0	-5.07490408354	-0.108364606424	-0.0195110922621	1276.48442114	448.011449912	2126.82891911	402.333048062	-1.17497134757	-0.0162288860162
1419.78508784	444.748775814	2240.53386365	376.0	13.4471040347	0.191148555845	0.0344163766375	1625.56690898	457.402625624	2541.82078323	458.851248629	3.91517876668	0.0540770547884
1419.78508784	444.748775814	2240.53386365	376.0	-3.21571854881	-0.0103989533127	-0.00187233585032	1373.68536153	428.345389729	2168.48460061	366.453849344	-0.820720171405	-0.0113359139697
1419.78508784	444.748775814	2240.53386365	376.0	-0.211283653418	0.0405630049843	0.00730338584522	1437.11335854	489.517584169	2235.79998185	309.169039143	0.275087614243	0.00379955268291
1419.78508784	444.748775814	2240.53386365	376.0	-8.22562810613	-0.158749312895	-0.0285828795274	1234.33568406	533.042774357	2056.23588044	288.857422022	-1.49714475467	-0.020678794954
1419.78508784	444.748775814	2240.53386365	376.0	-9.72960865681	-0.125111587364	-0.0225263931155	1260.55044068	418.597459503	2022.53868689	343.390786711	-1.88542060467	-0.026041721059
1419.78508784	444.748775814	2240.53386365	376.0	-4.68182549453	-0.151909508528	-0.0273513699187	1235.40805871	477.895536488	2135.63597801	422.332382807	-1.14479928482	-0.015812144818
1419.78508784	444.748775814	2240.53386365	376.0	8.04886478365	0.222180615311	0.0400037117953	1665.5016274	409.516490533	2420.87140477	345.853286837	3.16860572914	0.0437652725019
1419.78508784	444.748775814	2240.53386365	376.0	13.5040572104	0.284793929162	0.0512772648834	1746.1549467	365.94597998	2543.09683842	430.995911734	4.15252109066	0.0573552636831
1419.78508784	444.748775814	2240.53386365	376.0	-3.69290438687	-0.0656719939365	-0.0118242697041	1316.0916603	402.097274593	2157.79309031	439.604155415	-1.09361945843	-0.0151052411386
1419.78508784	444.748775814	2240.53386365	376.0	-2.94521604337	0.0633475973602	0.011405761138	1449.75670875	342.838795489	2174.54530084	381.949796606	-0.84991802617	-0.0117391992565
1419.78508784	444.748775814	2240.53386365	376.0	-11.4191873071	-0.253152961275	-0.0455802955123	1140.41583291	468.24485046	1984.68310508	376.022421713	-2.30719836511	-0.0318673807335
1419.78508784	444.748775814	2240.53386365	376.0	-12.2119618362	-0.0761831011401	-0.0137167989089	1306.34133933	334.854390422	1966.9207233	325.72499354	-2.41898931372	-0.0334114546094
1419.78508784	444.748775814	2240.53386365	376.0	12.5589846878	0.228504960809	0.0411424128212	1689.32427595	482.689065927	2521.92216851	349.908826639	5.36140881309	0.0740526079156
1419.78508784	444.748775814	2240.53386365	376.0	-13.4908001437	-0.312143276538	-0.0562015262041	1080.08644229	396.171139199	1938.26791795	462.010336463	-3.68707413308	-0.0509264383023
1419.78508784	444.748775814	2240.53386365	376.0	4.32578811892	0.173202609828	0.0311852016256	1596.52730809	415.394481524	2337.45461133	325.532821711	1.82719195999	0.0252374580109
1419.78508784	444.748775814	2240.53386365	376.0	-6.84359697618	0.0225269571644	0.00405598796622	1408.26964903	344.891636777	2087.20075591	334.039470102	-1.40846970759	-0.019454001486
1419.78508784	444.748775814	2240.53386365	376.0	4.44615099446	0.1771750004	0.031900432193	1588.17307991	374.327023828	2340.15138231	377.651278569	1.04874965091	0.014485492416
1419.78508784	444.748775814	2240.53386365	376.0	-11.5129232684	-0.335253807775	-0.0603625869239	1067.41665228	522.015553782	1982.58291913	393.150713063	-2.34500425445	-0.0323895615256
1419.78508784	444.748775814	2240.53386365	376.0	0.813865889852	-0.039998729507	-0.00720178781184	1342.30979911	460.065042382	2258.76880452	456.393963026	-0.37198880656	-0.00513796694143
1419.78508784	444.748775814	2240.53386365	376.0	6.02582699561	0.16064182022	0.028923626255	1578.01459528	424.643185978	2375.54455805	372.886776797	1.90927417595	0.0263711902755
1419.78508784	444.748775814	2240.53386365	376.0	12.211421436	0.245149782398	0.0441393198411	1719.49318173	511.442250088	2514.13489616	283.199464337	6.31182107047	0.0871798490396
1419.78508784	444.748775814	2240.53386365	376.0	-18.1155119469	-0.291652872643	-0.0525122204975	1102.05458095	406.987785367	1834.64968391	325.607317589	-3.83804970715	-0.0530117362866
1419.78508784	444.748775814	2240.53386365	376.0	-8.37227739286	-0.17794930145	-0.0320398454176	1212.58993196	485.583388961	2052.95015351	354.77683258	-1.59982717661	-0.0220970604504
1419.78508784	444.748775814	2240.53386365	376.0	-12.464614726	-0.313408266033	-0.0564292880867	1083.82989588	454.511717018	1961.25994974	422.91833684	-2.89319590707	-0.0399612694347
1419.78508784	444.748775814	2240.53386365	376.0	0.597741376631	-0.0465149620978	-0.0083750381883	1336.25884071	471.160737106	2253.92646161	446.5068838	-0.372604428517	-0.00514647000714
1419.78508784	444.748775814	2240.53386365	376.0	1.18986657585	0.0606821843958	0.0109258524299	1445.2189887	416.906298258	2267.19322722	405.067940259	-0.247188769208	-0.00341420951945
1419.78508784	444.748775814	2240.53386365	376.0	14.3264191054	0.234130131237	0.0421552270862	1700.42651988	506.730041457	2561.52213516	354.365573822	6.17310185406	0.0852638377632
1419.78508784	444.748775814	2240.53386365	376.0	7.05658220824	0.243982714092	0.0439291887095	1697.05228662	393.129600391	2398.63897764	308.457090635	3.23030860228	0.044617522131
1419.78508784	444.748775814	2240.53386365	376.0	1.13163369759	-0.00265739025067	-0.0004784642151	1379.98027461	460.598507405	2265.88849986	425.309717846	-0.260821146014	-0.00360250201677
1419.78508784	444.748775814	2240.53386365	376.0	-8.00626859472	0.0381023806556	0.00686034941584	1426.25273629	344.221609702	2061.15070457	290.676358578	-1.58767442925	-0.0219292048239
1419.78508784	444.748775814	2240.53386365	376.0	-11.9888997238	-0.247648187193	-0.0445891586591	1137.7815277	380.710526313	1971.91850546	453.426451452	-3.14513047979	-0.0434410287263
1419.78508784	444.748775814	2240.53386365	376.0	9.73350393769	0.260401974266	0.0468854833032	1702.04225436	340.20695476	2458.6163155	416.367106378	2.64116599354	0.0364801932809
1419.78508784	444.748775814	2240.53386365	376.0	-8.83489013493	-0.17993405462	-0.0323972010478	1202.31533922	382.847618278	2042.58515836	457.422200859	-2.30414792393	-0.0318252475681
1419.78508784	444.748775814	2240.53386365	376.0	-12.2622546834	-0.157018887609	-0.0282713157381	1232.18413403	442.119060195	1965.79389502	291.490700795	-2.25252717005	-0.03111225373
1419.78508784	444.748775814	2240.53386365	376.0	3.82421977933	0.123290772563	0.0221985546566	1539.75654255	466.927879459	2326.21680283	319.53238082	1.81488152997	0.0250674244471
1419.78508784	444.748775814	2240.53386365	376.0	0.317476182074	0.167564534138	0.0301700637627	1568.71370243	340.981631726	2247.64702502	337.951690859	-0.14791511773	-0.00204302648798
1419.78508784	444.748775814	2240.53386365	376.0	12.5102568709	0.271782344192	0.0489345236212	1752.31340848	465.929471704	2520.83040527	302.587525085	6.03895955246	0.0834110435422
1419.78508784	444.748775814	2240.53386365	376.0	10.3404671811	0.0508255234355	0.00915115654223	1456.70330956	550.906573702	2472.2155325	464.605649238	2.63413095102	0.0363830241854
1419.78508784	444.748775814	2240.53386365	376.0	-13.4677382216	-0.255332321275	-0.0459726901828	1139.75310731	475.644830785	1938.78462813	323.38669003	-2.53106654317	-0.0349594826405
1419.78508784	444.748775814	2240.53386365	376.0	-8.09524873003	-0.123936064365	-0.0223147397128	1265.50395633	489.517776253	2059.15707451	304.135341929	-1.49908190264	-0.0207055511414
1419.78508784	444.748775814	2240.53386365	376.0	-2.60319090997	-0.0382495297236	-0.00688684366647	1345.31718355	443.972530356	2182.20848978	392.918775875	-0.755519352042	-0.0104353501663
1419.78508784	444.748775814	2240.53386365	376.0	-3.26576289137	0.0220599275922	0.00397189909835	1406.75386514	397.303377103	2167.36334016	363.306097917	-0.843003647654	-0.0116436967908
1419.78508784	444.748775814	2240.53386365	376.0	-8.04486669561	-0.10237640439	-0.0184329140061	1276.2442304	337.258490352	2060.28590105	446.783180299	-2.09082751762	-0.0288788331163
1419.78508784	444.748775814	2240.53386365	376.0	-12.3653715521	-0.228515112296	-0.0411442406006	1163.59604973	458.8569553	1963.48352666	341.03052163	-2.37476607008	-0.032800636327
1419.78508784	444.748775814	2240.53386365	376.0	-16.6608262636	-0.212354891139	-0.0382345860891	1172.82778506	364.030323362	1867.24240925	330.384300832	-3.51420974331	-0.0485388086092
1419.78508784	444.748775814	2240.53386365	376.0	1.40703624851	0.0290989561431	0.0052392791039	1434.27771011	538.598131745	2272.05898727	299.183145419	1.17577910495	0.016240042886
1419.78508784	444.748775814	2240.53386365	376.0	-10.1519009028	-0.26184729059	-0.0471457131059	1129.20390313	438.320056794	2013.07708612	445.553126196	-2.47674259082	-0.0342091518069
1419.78508784	444.748775814	2240.53386365	376.0	11.7008912585	0.282106163091	0.0507933314891	1766.13170309	448.436618605	2502.69629465	288.127972955	5.83100454343	0.0805387367877
1419.78508784	444.748775814	2240.53386365	376.0	11.8836236096	0.215521436058	0.0388047238131	1664.40725921	458.434478801	2506.79047485	383.948736837	4.43979018508	0.0613230688546
1419.78508784	444.748775814	2240.53386365	376.0	11.5640208912	0.282294586116	0.0508272571328	1759.25440411	416.758058465	2499.62966772	323.617205146	5.13600368057	0.0709392773559
1419.78508784	444.748775814	2240.53386365	376.0	-5.57736713984	-0.0247083591647	-0.00444875029973	1362.09529354	468.155167216	2115.57106418	285.320603429	-1.16846998067	-0.0161390881308
1419.78508784	444.748775814	2240.53386365	376.0	-9.77543791935	-0.19193725353	-0.0345583819824	1201.3049043	505.767621208	2021.51186675	314.439341242	-1.76423795466	-0.0243679275506
1419.78508784	444.748775814	2240.53386365	376.0	-17.6998626041	-0.198200758056	-0.035686128566	1184.9869208	340.595404927	1843.96244819	318.380122461	-3.76780766968	-0.0520415423989
1419.78508784	444.748775814	2240.53386365	376.0	8.48667012159	0.208596022184	0.0375578001772	1638.00851172	393.121206041	2430.68058162	399.550863865	2.49951549369	0.0345236946643
1419.78508784	444.748775814	2240.53386365	376.0	-7.74002955597	-0.0999927621712	-0.0180037382375	1286.98664571	456.39138391	2067.11588039	323.737850771	-1.47035166655	-0.0203087246761
1419.78508784	444.748775814	2240.53386365	376.0	-15.8118455896	-0.297651039844	-0.0535921929859	1101.46670437	491.614670484	1886.26410875	293.182733896	-2.9357857896	-0.0405495274807
1419.78508784	444.748775814	2240.53386365	376.0	-7.72456828217	-0.194747069923	-0.0350642905874	1198.5837716	521.083253696	2067.46229547	347.795270173	-1.44131287244	-0.0199076363597
1419.78508784	444.748775814	2240.53386365	376.0	4.49305840097	0.178733467512	0.032181034842	1600.39355462	402.76028	2341.20235864	338.048524015	1.69249956507	0.0233770658158
1419.78508784	444.748775814	2240.53386365	376.0	-0.677003747878	0.0962121421049	0.017323036029	1484.51639445	371.129117617	2225.36536542	369.719853354	-0.492415177176	-0.00680131460187
1419.78508784	444.748775814	2240.53386365	376.0	9.76013104014	0.202674805806	0.0364916827163	1657.33571289	497.808697526	2459.21290474	304.068494323	4.81303064013	0.0664783237588
1419.78508784	444.748775814	2240.53386365	376.0	-1.35289888224	0.0155389180552	0.00279778863076	1400.16376691	461.134669382	2210.22170605	348.92326976	-0.536368849641	-0.00740840952543
1419.78508784	444.748775814	2240.53386365	376.0	21.5479655096	0.272636299896	0.0490882786993	1752.24700352	516.568467416	2723.32332782	454.507856885	7.87075844527	0.108712133222
1419.78508784	444.748775814	2240.53386365	376.0	-4.9176267925	-0.0992303464803	-0.0178664649767	1281.43847252	384.192117003	2130.35277008	464.722180551	-1.45818347754	-0.0201406557671
1419.78508784	444.748775814	2240.53386365	376.0	-4.95248853407	-0.047660068373	-0.00858121504735	1338.94807323	484.733972312	2129.57168095	305.889635406	-1.0399124188	-0.0143634311989
1419.78508784	444.748775814	2240.53386365	376.0	-7.15357335746	-0.161969993632	-0.0291627644278	1231.85605765	555.120026568	2080.25563012	293.279545902	-1.31757763784	-0.018198586158
1419.78508784	444.748775814	2240.53386365	376.0	7.29351123117	0.252898746934	0.0455345241149	1707.78001933	382.527616213	2403.94745263	313.639817088	3.23275516409	0.0446513144212
1419.78508784	444.748775814	2240.53386365	376.0	11.9965812309	0.202890265383	0.0365304763023	1631.03845402	411.00457535	2509.32132861	467.27829924	3.01340697759	0.0416216433369
1419.78508784	444.748775814	2240.53386365	376.0	-5.73442530968	-0.0816185991781	-0.0146954625816	1302.50859458	428.322727034	2112.0521227	381.220801087	-1.24717370949	-0.0172261562084
1419.78508784	444.748775814	2240.53386365	376.0	-6.96905740512	-0.127473464981	-0.0229516501587	1261.98223422	501.05340698	2084.38977251	321.354131308	-1.31400387345	-0.0181492247714
1419.78508784	444.748775814	2240.53386365	376.0	4.11697761341	0.237622529733	0.0427840348817	1677.62669644	352.396278405	2332.77614124	302.75316639	1.88503472825	0.0260363912741
1419.78508784	444.748775814	2240.53386365	376.0	-0.190969116322	-0.149386312027	-0.0268970673436	1239.94543191	550.08404443	2236.25513593	446.225659592	-0.434018817555	-0.0059947350491
1419.78508784	444.748775814	2240.53386365	376.0	-3.90336539523	-0.0262729522848	-0.00473045593893	1358.28342404	442.236740962	2153.07764015	352.557475148	-0.902829859748	-0.0124700256871
1419.78508784	444.748775814	2240.53386365	376.0	-7.8290407021	-0.0329964881815	-0.00594103136145	1350.50109343	363.450851843	2065.12155552	351.169610245	-1.59537715113	-0.0220355960101
1419.78508784	444.748775814	2240.53386365	376.0	-14.9017597401	-0.167004472538	-0.0300692244398	1220.50508839	400.74854443	1906.65489039	285.401257573	-2.8234873906	-0.0389984446215
1419.78508784	444.748775814	2240.53386365	376.0	12.1123059822	0.301774622736	0.0543346457933	1773.00656939	354.851208471	2511.91418085	384.056402987	4.2539718801	0.0587565176809
1419.78508784	444.748775814	2240.53386365	376.0	-1.69712721539	-0.0199758427541	-0.0035966587602	1366.12102779	502.20641396	2202.50915368	334.181711929	-0.509664472061	-0.00703956453123
1419.78508784	444.748775814	2240.53386365	376.0	5.88842438637	0.109101440651	0.0196437595699	1500.05173128	411.835068081	2372.46600606	460.579206698	0.585521569264	0.0080873144926
1419.78508784	444.748775814	2240.53386365	376.0	-5.0684679684	0.0198768302568	0.00357883151905	1405.80452344	398.876807729	2126.97312245	322.291791277	-1.09288918358	-0.0150951544693
1419.78508784	444.748775814	2240.53386365	376.0	-12.2725980131	-0.20205760337	-0.036380555162	1177.40874481	339.585789394	1965.56214922	448.567615016	-3.25087771105	-0.0449016258432
1419.78508784	444.748775814	2240.53386365	376.0	-6.21680738046	-0.243608502061	-0.0438618116782	1149.90031361	500.871486499	2101.24418905	450.472388943	-1.52916865294	-0.0211211139909
1419.78508784	444.748775814	2240.53386365	376.0	2.41790585395	0.103389538293	0.0186153291849	1504.29801309	440.344953326	2294.7078631	350.064896684	0.736816016906	0.0101770168081
1419.78508784	444.748775814	2240.53386365	376.0	-2.96808967028	-0.120076582053	-0.0216198383243	1267.39386979	510.586488056	2174.03280949	396.052451635	-0.771736602822	-0.0106593453428
1419.78508784	444.748775814	2240.53386365	376.0	-13.7548483858	-0.295383768326	-0.0531839698102	1103.13898909	490.584524285	1932.35182767	338.628314296	-2.63518976858	-0.0363976487372
1419.78508784	444.748775814	2240.53386365	376.0	-3.27766386458	0.104589870883	0.0188314495649	1495.71894514	361.555103297	2167.09669483	309.822646394	-0.868951690733	-0.0120020951759
1419.78508784	444.748775814	2240.53386365	376.0	15.9915981332	0.222361027155	0.0400361950224	1681.72693883	508.707796278	2598.83103516	408.396300059	6.05479887836	0.0836298187618
1419.78508784	444.748775814	2240.53386365	376.0	10.6183577657	0.257892366845	0.0464336274479	1721.45182131	417.889564	2478.44176516	339.100379846	4.4626818201	0.0616392516589
1419.78508784	444.748775814	2240.53386365	376.0	-4.51310662274	-0.132554958997	-0.0238665752606	1258.19945134	549.344808164	2139.41618147	331.871921965	-0.918102461574	-0.0126809732262
1419.78508784	444.748775814	2240.53386365	376.0	0.627364932962	0.0668444957287	0.0120353791373	1451.37749907	340.249973695	2254.59018742	462.962714659	-0.490555727406	-0.006775631594
1419.78508784	444.748775814	2240.53386365	376.0	-6.19596739896	-0.153270654577	-0.0275964448285	1232.89071089	450.177668119	2101.7111159	418.642736883	-1.43347431043	-0.0197993689285
1419.78508784	444.748775814	2240.53386365	376.0	9.78620392357	0.210694273059	0.0379355911161	1633.3917978	373.672862683	2459.79707652	452.732416047	2.1887234885	0.0302309874102
1419.78508784	444.748775814	2240.53386365	376.0	-0.430752667068	0.00542404308842	0.000976601204252	1394.63472238	499.146952741	2230.88270428	337.101029153	-0.11621009129	-0.00160511175815
1419.78508784	444.748775814	2240.53386365	376.0	10.4465705256	0.139774560845	0.0251664675631	1553.16630719	458.403205904	2474.59281387	463.023300772	2.52167078718	0.0348297070053
1419.78508784	444.748775814	2240.53386365	376.0	-10.6783973285	-0.0625980057816	-0.0112707968638	1321.47972943	362.374004007	2001.28075541	317.427021976	-2.05813886356	-0.0284273323696
1419.78508784	444.748775814	2240.53386365	376.0	-11.5820150256	-0.249974607078	-0.0450080315228	1142.21860734	452.652490884	1981.03489491	386.163796683	-2.41848185033	-0.0334044454466
1419.78508784	444.748775814	2240.53386365	376.0	0.548149968906	0.154803998972	0.0278725241217	1561.68907339	378.864021711	2252.81534933	312.262254225	0.311563355954	0.00430336127008
1419.78508784	444.748775814	2240.53386365	376.0	13.1428442839	0.237033577304	0.042677993753	1699.1602512	471.697227053	2535.00374048	364.146262229	5.3741724744	0.0742289015801
1419.78508784	444.748775814	2240.53386365	376.0	-7.29935138461	-0.154188701563	-0.0277617395684	1234.79993813	481.309239604	2076.98942405	360.880246321	-1.42786984658	-0.0197219592069
1419.78508784	444.748775814	2240.53386365	376.0	5.98143029237	0.0661178318878	0.0119045430119	1474.88362135	527.368964426	2374.54983488	372.297249104	2.12249539147	0.0293162346888
1419.78508784	444.748775814	2240.53386365	376.0	-4.40453809069	0.0430681758882	0.00775444290388	1430.4477125	418.79265731	2141.84869619	292.608326384	-1.0209479019	-0.0141014903578
1419.78508784	444.748775814	2240.53386365	376.0	10.6904032271	0.10325378449	0.0185908866565	1526.46740349	551.974755752	2480.05596812	401.613808875	3.81762913085	0.0527296841278
1419.78508784	444.748775814	2240.53386365	376.0	5.60435713722	0.21493047297	0.0386983206643	1654.73735834	399.877895505	2366.10138315	311.486129308	2.55136691318	0.0352398744915
1419.78508784	444.748775814	2240.53386365	376.0	-8.58239393281	-0.326628354528	-0.0588095704949	1074.54764458	519.639372658	2048.24242127	454.05540404	-2.03607537923	-0.0281225881109
1419.78508784	444.748775814	2240.53386365	376.0	16.7770736587	0.20757782569	0.0373744734767	1661.39356282	519.841761763	2616.4298803	435.194555725	5.98873723493	0.0827173651233
1419.78508784	444.748775814	2240.53386365	376.0	-0.410350092341	0.103000372774	0.0185452597721	1495.86020841	402.520478081	2231.33983087	332.95914438	-0.235750383629	-0.00325622076835
1419.78508784	444.748775814	2240.53386365	376.0	-13.6692216203	-0.249580064	-0.0449369938782	1130.98608564	337.607064825	1934.27032435	465.677173881	-3.90238234523	-0.0539003086358
1419.78508784	444.748775814	2240.53386365	376.0	-4.09325070976	-0.054472764242	-0.00980784375982	1326.89485994	385.22437321	2148.82319538	436.703962225	-1.16837122816	-0.0161377241458
1419.78508784	444.748775814	2240.53386365	376.0	-3.42661161645	0.0043446018454	0.000782247361433	1388.15262725	396.10039502	2163.75947001	379.506447742	-0.889044471232	-0.0122796197684
1419.78508784	444.748775814	2240.53386365	376.0	-17.5650526926	-0.230351265802	-0.0414748407998	1156.056713	366.972092462	1846.98290991	323.954104447	-3.72688656402	-0.0514763337571
1419.78508784	444.748775814	2240.53386365	376.0	-11.9667092573	-0.212652096834	-0.0382880980976	1179.26738399	465.486535987	1972.41569038	327.661770395	-2.23938689783	-0.0309307582573
1419.78508784	444.748775814	2240.53386365	376.0	-19.6136968377	-0.31199084881	-0.0561740815287	1079.38766166	366.319673579	1801.08234409	355.375008855	-4.6911650227	-0.0647950969986
1419.78508784	444.748775814	2240.53386365	376.0	8.74767000629	0.28754479063	0.0517725586298	1764.86725054	388.479739492	2436.52837242	283.181382389	4.35769369073	0.0601891393748
1419.78508784	444.748775814	2240.53386365	376.0	-6.71658028297	-0.180581116961	-0.0325137048904	1210.17267911	499.388813766	2090.04660793	380.485115059	-1.35661669748	-0.018737799689
1419.78508784	444.748775814	2240.53386365	376.0	0.167309890267	0.00357691120479	0.000644024343678	1388.05930539	482.284376666	2244.2824984	373.938816347	-0.286297922152	-0.00395439118994
1419.78508784	444.748775814	2240.53386365	376.0	-1.81498380296	0.0260442435468	0.00468927683594	1412.42648813	460.256272244	2199.86853693	327.18577655	-0.549835536346	-0.00759441348545
1419.78508784	444.748775814	2240.53386365	376.0	5.66913086017	0.112999043675	0.0203455246084	1508.18924767	421.160182758	2367.55266035	438.203229924	0.815759784225	0.0112674003346
1419.78508784	444.748775814	2240.53386365	376.0	-5.69139594268	-0.0569508583318	-0.0102540256269	1325.4625901	388.896383222	2113.01621024	398.65723692	-1.31971597864	-0.018228121252
1419.78508784	444.748775814	2240.53386365	376.0	-5.41196413502	0.00465619521809	0.000838349877221	1390.03881463	400.96250865	2119.27697452	328.275651241	-1.14281663625	-0.0157847601691
1419.78508784	444.748775814	2240.53386365	376.0	-21.4044175572	-0.308397074788	-0.0555270210277	1078.77791491	336.723145529	1760.96063996	345.459579527	-5.31999325757	-0.0734805698559
1419.78508784	444.748775814	2240.53386365	376.0	7.13708533584	0.190507765977	0.0343010021564	1633.96850687	462.982382598	2400.44267748	303.491788006	3.52463009658	0.0486827361406
1419.78508784	444.748775814	2240.53386365	376.0	13.3840313849	0.17476922324	0.0314672710191	1617.89727931	523.710997697	2540.40761915	398.799342151	5.04261460368	0.069649372979
1419.78508784	444.748775814	2240.53386365	376.0	-3.1232130101	-0.102250074869	-0.0184101683236	1285.78013388	531.044949332	2170.55721853	353.732135318	-0.736867290331	-0.0101777250046
1419.78508784	444.748775814	2240.53386365	376.0	1.63641128864	0.205519278717	0.0370038312417	1627.10707747	345.840234462	2277.19821272	304.25090079	0.77909280287	0.0107609503159
1419.78508784	444.748775814	2240.53386365	376.0	-11.7020870496	-0.0817392598248	-0.014717187581	1304.30594819	390.156417938	1978.34464055	283.882274422	-2.18832237529	-0.0302254471725
1419.78508784	444.748775814	2240.53386365	376.0	6.07154981395	0.190358145713	0.0342740629659	1625.82601684	431.832857515	2376.56899328	318.910118924	2.73797910744	0.0378173909867
[truncated: 1 more rows]
