# Supplementary material for: Optimization of nutritional strategies using a mechanistic computational model in prediabetes: Application to the J-DOIT1 study data
Source: PLoS One. 2023 Nov 30;18(11):e0287069. doi: 10.1371/journal.pone.0287069 (PMC10688723; doi:10.1371/journal.pone.0287069)
Supplement: S1 File — (ZIP) [file pone.0287069.s011.zip › improved_intervention_T1111026.csv]

baseline_carb	baseline_fat	baseline_kcal	baseline_protein	diet_change_percent	hba1c_change	hba1c_percent_change	random_carb_kcal	random_fat_kcal	random_total_kcal	random_protein_kcal	weight_change	weight_percent_change
1973.93709734	661.327991592	3011.26508893	376.0	15.225200715	1.87938971351	0.315228063319	2251.06208595	763.742375039	3469.73624278	454.931781789	0.793592431233	0.0120059369324
1973.93709734	661.327991592	3011.26508893	376.0	9.59858575631	2.04178107575	0.342465795999	2353.43721193	537.679416124	3300.30395084	409.187322785	-0.459124719384	-0.00694591103455
1973.93709734	661.327991592	3011.26508893	376.0	-9.71253422053	-0.0570081503696	-0.00956191720389	1669.91187653	641.315381307	2718.7949367	407.567678862	-3.4283821064	-0.0518665976762
1973.93709734	661.327991592	3011.26508893	376.0	0.925853676228	0.51955504841	0.0871444227456	1921.24406968	808.354217153	3039.14499746	309.546710623	-1.73455770989	-0.0262414176988
1973.93709734	661.327991592	3011.26508893	376.0	2.5662171973	0.660877957043	0.110848365824	1976.37041099	676.185976676	3088.5406915	435.984303835	-1.33635578713	-0.0202171828613
1973.93709734	661.327991592	3011.26508893	376.0	-9.59969550793	-0.204193568129	-0.0342491727825	1566.60745917	720.463162894	2722.19280946	435.122187388	-3.46065228428	-0.0523548000647
1973.93709734	661.327991592	3011.26508893	376.0	7.13500900435	1.86007540398	0.311988494462	2278.056434	511.938193216	3226.11912417	436.124496958	-0.675761059665	-0.0102233140645
1973.93709734	661.327991592	3011.26508893	376.0	17.0383031891	2.14456671222	0.359705922882	2279.19277968	803.79772206	3524.33356461	441.343062868	1.83210961727	0.0277172408059
1973.93709734	661.327991592	3011.26508893	376.0	9.29251697045	2.12772030421	0.356880292555	2305.33815557	697.748325109	3291.08740834	288.000927667	0.0629397184972	0.00095218938725
1973.93709734	661.327991592	3011.26508893	376.0	5.99696219683	2.08723011518	0.350088915663	2352.33599879	501.05758338	3191.84951796	338.455935789	-0.93270364417	-0.0141104938604
1973.93709734	661.327991592	3011.26508893	376.0	-9.28900142433	0.051307800019	0.00860580342485	1676.50911674	768.33098426	2731.54863193	286.708530927	-3.15030110101	-0.0476596233133
1973.93709734	661.327991592	3011.26508893	376.0	3.07045062168	1.61281605809	0.270515943993	2196.72891582	604.327192835	3103.72449657	302.668387923	-1.39544460058	-0.0211111134733
1973.93709734	661.327991592	3011.26508893	376.0	0.774566586023	0.520679796817	0.0873330756151	1926.07305123	686.128227389	3034.58934213	422.388063504	-1.57681457952	-0.0238549860744
1973.93709734	661.327991592	3011.26508893	376.0	-0.627027279149	0.878362107728	0.147326754064	2009.04525605	643.365533848	2992.38363537	339.972845476	-1.76216416175	-0.0266590644743
1973.93709734	661.327991592	3011.26508893	376.0	6.12565981938	1.35110076991	0.226618713503	2154.23830882	639.316751193	3195.72494454	402.169884527	-0.877857112101	-0.013280742997
1973.93709734	661.327991592	3011.26508893	376.0	5.1474814658	1.36023466618	0.228150732335	2146.27328752	603.988073762	3166.26940127	416.008039989	-0.958089414481	-0.0144945448484
1973.93709734	661.327991592	3011.26508893	376.0	-11.8887082336	0.0388137156657	0.00651018377485	1759.23665483	509.024699927	2653.26456837	385.003213611	-3.95803399198	-0.0598794855065
1973.93709734	661.327991592	3011.26508893	376.0	-13.852249303	-0.125404599225	-0.0210339817552	1660.28769369	498.861781315	2594.13714164	434.987666632	-4.9424829827	-0.0747728136565
1973.93709734	661.327991592	3011.26508893	376.0	0.316086858523	1.42283649636	0.23865087158	2132.31209693	540.424483033	3020.78330215	348.04672219	-1.56199152865	-0.0236307341703
1973.93709734	661.327991592	3011.26508893	376.0	-14.2026694906	-0.307022375706	-0.0514965407089	1507.00095678	641.339653491	2583.58506086	435.244450594	-4.81137942012	-0.0727894012122
1973.93709734	661.327991592	3011.26508893	376.0	13.9658400533	2.28290987594	0.382910076475	2345.73285844	724.230870003	3431.81355483	361.849826391	1.32285416376	0.0200129222959
1973.93709734	661.327991592	3011.26508893	376.0	10.1613864281	1.57145018614	0.263577689725	2234.22494577	663.50117877	3317.25137099	419.525246453	-0.458229385943	-0.00693236589928
1973.93709734	661.327991592	3011.26508893	376.0	-7.50092134579	-0.161717428161	-0.0271246944248	1584.52300126	757.372565348	2785.3924631	443.49689649	-3.0043233935	-0.0454511859834
1973.93709734	661.327991592	3011.26508893	376.0	-0.882933961829	0.737280931786	0.123663356556	1970.93585132	717.240783824	2984.67760678	296.500971635	-1.93741994241	-0.0293104378579
1973.93709734	661.327991592	3011.26508893	376.0	14.0649401818	2.34909223724	0.394010774445	2391.13053144	672.203986252	3434.7977224	371.463204707	1.16818482308	0.0176729927849
1973.93709734	661.327991592	3011.26508893	376.0	1.6327533968	1.00378043527	0.168363038455	2050.99601883	562.256337521	3060.43162196	447.179265608	-1.40283409178	-0.0212229060784
1973.93709734	661.327991592	3011.26508893	376.0	10.4256320235	1.38646172361	0.232549769139	2201.27009821	713.228121386	3325.20850635	410.710286762	-0.465589077678	-0.00704370768045
1973.93709734	661.327991592	3011.26508893	376.0	-10.7373839142	-0.149088328373	-0.0250064287777	1565.45391192	811.852885343	2687.93399566	310.627198394	-3.36580696195	-0.0509199237814
1973.93709734	661.327991592	3011.26508893	376.0	10.3839015684	1.59995779111	0.268359240374	2238.75125581	693.479930969	3323.95189173	391.720704948	-0.41845737203	-0.00633067128638
1973.93709734	661.327991592	3011.26508893	376.0	8.88859054913	2.37220818358	0.397887987853	2450.41647027	526.392552799	3278.92411303	302.11508996	-0.403774696951	-0.00610854307037
1973.93709734	661.327991592	3011.26508893	376.0	7.83031449731	1.62899970888	0.273230410748	2210.61866617	722.637699614	3247.05661574	313.800249959	-0.704394553228	-0.010656498536
1973.93709734	661.327991592	3011.26508893	376.0	2.84004632817	0.675762034583	0.113344856522	1984.52450758	720.245726442	3096.78641252	392.0161785	-1.3252349936	-0.0200489409017
1973.93709734	661.327991592	3011.26508893	376.0	-6.84398093803	0.913898664733	0.153287263457	1992.02605941	506.239701292	2805.17468025	306.908919548	-2.63802646302	-0.0399096287901
1973.93709734	661.327991592	3011.26508893	376.0	8.06783461281	1.4886878192	0.249696044817	2160.76712534	776.854896364	3254.20897606	316.586954353	-0.579988192899	-0.00877440533886
1973.93709734	661.327991592	3011.26508893	376.0	-2.79846824066	0.220108374611	0.0369185465635	1790.19117897	747.113340164	2926.99579177	389.691272637	-2.08803526869	-0.0315890358349
1973.93709734	661.327991592	3011.26508893	376.0	0.0495868260659	0.628407231307	0.10540208509	1951.05692749	736.113936122	3012.75827971	325.587416095	-1.75884278386	-0.0266088166999
1973.93709734	661.327991592	3011.26508893	376.0	9.8170315483	1.90478953106	0.319488348047	2313.04314684	578.630129168	3306.88193271	415.208656708	-0.449850827922	-0.00680561010472
1973.93709734	661.327991592	3011.26508893	376.0	-14.8754517487	-0.0500200179597	-0.0083898050922	1676.04770667	586.276558352	2563.3258036	301.001538579	-4.36163542207	-0.0659854072931
1973.93709734	661.327991592	3011.26508893	376.0	-10.0350699687	0.342256874171	0.0574063861407	1824.39140707	601.929217834	2709.08253031	282.761905407	-3.27405249454	-0.0495318077843
1973.93709734	661.327991592	3011.26508893	376.0	-5.10681986727	0.537441328407	0.0901444697093	1914.6559278	581.780667363	2857.48520511	361.048609945	-2.3939939872	-0.0362177607746
1973.93709734	661.327991592	3011.26508893	376.0	-9.69788327554	0.118842613438	0.0199333467692	1721.59884828	704.854226361	2719.23611549	292.783040852	-3.21541120069	-0.0486446475143
1973.93709734	661.327991592	3011.26508893	376.0	-0.457118200752	0.855927777351	0.143563867385	2004.09118632	671.589609951	2997.50004814	321.819251862	-1.78981403353	-0.0270773681321
1973.93709734	661.327991592	3011.26508893	376.0	1.09362443533	0.256606957033	0.0430404154702	1817.32997003	778.069940496	3044.19701976	448.797109231	-1.57863361888	-0.0238825055807
1973.93709734	661.327991592	3011.26508893	376.0	-5.29797766709	0.415829119685	0.0697465816311	1905.22599379	516.110273766	2851.72893702	430.392669464	-2.55223739939	-0.038611760959
1973.93709734	661.327991592	3011.26508893	376.0	20.7202496461	2.56204050375	0.429728363594	2421.17718576	783.416943037	3635.20673286	430.612604066	3.73710419642	0.0565371285389
1973.93709734	661.327991592	3011.26508893	376.0	-15.1194862655	-0.171246853357	-0.0287230549073	1621.2143553	535.864958303	2555.97727739	398.897963792	-5.0270306194	-0.0760519004448
1973.93709734	661.327991592	3011.26508893	376.0	-1.90773433777	0.408432492616	0.0685059531392	1893.22042658	590.760245951	2953.81815083	469.837478293	-2.03947502011	-0.0308543875962
1973.93709734	661.327991592	3011.26508893	376.0	10.5675058701	2.18388773979	0.36630119755	2405.82743402	498.24703762	3329.48070397	425.406232323	-0.331417979666	-0.00501388774079
1973.93709734	661.327991592	3011.26508893	376.0	-4.73318554673	0.096785338195	0.0162337031525	1726.17982834	750.921975734	2868.73632497	391.634520896	-2.38872390589	-0.0361380318591
1973.93709734	661.327991592	3011.26508893	376.0	-15.2565117792	-0.19998576395	-0.0335434022057	1594.58276134	530.641602364	2551.85107593	426.626712235	-5.29655161278	-0.0801293738697
1973.93709734	661.327991592	3011.26508893	376.0	-3.48027619553	0.587117546578	0.0984766096239	1944.67596702	544.787109894	2906.46474686	417.001669936	-2.17433202007	-0.0328945842674
1973.93709734	661.327991592	3011.26508893	376.0	7.84480293371	2.24251793806	0.376135179144	2422.00123964	501.761418798	3247.49290097	323.730242526	-0.799148531787	-0.0120899929166
1973.93709734	661.327991592	3011.26508893	376.0	11.4073537049	1.75787895747	0.294847191793	2222.77133287	758.093963832	3354.77074861	373.905451913	0.129432208159	0.00195812720362
1973.93709734	661.327991592	3011.26508893	376.0	10.9040106022	1.78728685567	0.299779747681	2289.05915166	623.454655182	3339.61375349	427.099946644	-0.356068690935	-0.00538681831974
1973.93709734	661.327991592	3011.26508893	376.0	6.70303064216	1.45845968638	0.244625911838	2180.84750502	727.952327394	3213.11111056	304.311278148	-0.991610288168	-0.0150016685048
1973.93709734	661.327991592	3011.26508893	376.0	8.79893655439	1.88155826138	0.315591791577	2304.19588342	591.681520989	3276.22439359	380.346989181	-0.606014916142	-0.00916815304299
1973.93709734	661.327991592	3011.26508893	376.0	14.6068204689	2.33543135996	0.391719449843	2425.85067707	606.737097192	3451.11517431	418.527400048	0.751479830166	0.011368832529
1973.93709734	661.327991592	3011.26508893	376.0	7.55798760439	1.54202795449	0.258642729703	2208.25605008	638.009288394	3238.85613109	392.590792609	-0.734403111947	-0.0111104858086
1973.93709734	661.327991592	3011.26508893	376.0	-2.50775696584	0.396824793531	0.0665590059596	1884.66410792	604.067360207	2935.7498789	447.018410776	-2.09225265652	-0.0316528389792
1973.93709734	661.327991592	3011.26508893	376.0	6.25755154363	2.14972159995	0.360570546788	2379.2921853	532.045481449	3199.69655398	288.358887239	-1.09647473352	-0.016588120023
1973.93709734	661.327991592	3011.26508893	376.0	-10.6546209209	-0.280723537738	-0.0470854642297	1505.71083781	780.402185671	2690.42620878	404.313185297	-3.53265850045	-0.0534441528056
1973.93709734	661.327991592	3011.26508893	376.0	0.0541460452872	0.679971269308	0.114050867043	1962.59382282	764.40026167	3012.89556989	285.901485397	-1.89317809006	-0.0286411208784
1973.93709734	661.327991592	3011.26508893	376.0	-13.6091232492	-0.206545149043	-0.0346436009801	1583.42604556	624.726331375	2601.45831162	393.305934681	-4.39422346737	-0.0664784185684
1973.93709734	661.327991592	3011.26508893	376.0	-7.66291373163	0.630800591994	0.105803520965	1940.62008192	505.240727485	2780.51444293	334.653633525	-2.79659666816	-0.042308572892
1973.93709734	661.327991592	3011.26508893	376.0	12.3422939512	2.13502282887	0.358105137349	2270.36021036	783.86398249	3382.92427786	328.70008501	1.09497766554	0.0165654714907
1973.93709734	661.327991592	3011.26508893	376.0	-10.6730915273	0.0657866237771	0.0110343213313	1744.06203299	582.448298147	2689.87000986	363.359678724	-3.51726943767	-0.0532113379375
1973.93709734	661.327991592	3011.26508893	376.0	7.87907062514	1.23638675034	0.207377851449	2145.26296019	682.871409621	3248.524792	420.390422183	-0.704394579208	-0.010656498929
1973.93709734	661.327991592	3011.26508893	376.0	5.72141421613	1.51669243022	0.254393228819	2182.68698682	571.563926236	3183.55203781	429.301124756	-0.867941487473	-0.0131307335473
1973.93709734	661.327991592	3011.26508893	376.0	0.82053202467	1.47211320944	0.246916002925	2146.80519049	524.537331252	3035.97348333	364.630961594	-1.46967628659	-0.0222341344416
1973.93709734	661.327991592	3011.26508893	376.0	16.3758972572	2.4182513557	0.405610760767	2457.59422798	594.806443354	3504.38676603	451.9860947	1.0906716555	0.0165003276173
1973.93709734	661.327991592	3011.26508893	376.0	-1.31150093613	0.348020013202	0.0583730313993	1850.82626952	738.331833456	2971.7723191	382.614216121	-1.87315618049	-0.0283382175566
1973.93709734	661.327991592	3011.26508893	376.0	9.13432114543	1.28471566506	0.215484009571	2130.36996831	802.707707988	3286.32371269	353.246036397	-0.454919436119	-0.00688229101542
1973.93709734	661.327991592	3011.26508893	376.0	6.15595374761	2.12124195429	0.355793685725	2367.08803052	546.8947871	3196.63717502	282.6543574	-1.12039948717	-0.0169500678845
1973.93709734	661.327991592	3011.26508893	376.0	-1.23929418916	1.35743030178	0.227680359239	2105.65194805	572.947370847	2973.94665566	295.34733677	-1.89198877465	-0.0286231282095
1973.93709734	661.327991592	3011.26508893	376.0	-14.7656347871	-0.109415634557	-0.0183521694997	1662.58908279	546.186204147	2566.63268343	357.857396491	-4.62178388943	-0.0699210875859
1973.93709734	661.327991592	3011.26508893	376.0	13.2425065108	1.9481331773	0.326758332322	2225.63674026	806.77939932	3410.03206439	377.615924804	0.937567474001	0.0141840767625
1973.93709734	661.327991592	3011.26508893	376.0	0.922709985285	1.02615049387	0.172115144895	2051.20207971	624.547047455	3039.05033259	363.301205423	-1.52182795736	-0.0230231158451
1973.93709734	661.327991592	3011.26508893	376.0	7.28399103644	0.856781649718	0.143707086501	2056.88150603	713.160107902	3230.60536809	460.563754157	-0.787655071416	-0.011916113032
1973.93709734	661.327991592	3011.26508893	376.0	5.72487023726	0.965105745969	0.161876173427	2065.49825106	653.677774943	3183.65610777	464.480081772	-0.932738086166	-0.0141110149193
1973.93709734	661.327991592	3011.26508893	376.0	-7.03132853451	0.210552728773	0.0353157881202	1826.29777258	545.719668632	2799.53314748	427.51570627	-2.92027007355	-0.044179577512
1973.93709734	661.327991592	3011.26508893	376.0	1.59199970588	0.28380703159	0.047602655416	1832.45799696	769.759665647	3059.20442029	456.986757687	-1.51734970957	-0.0229553662568
1973.93709734	661.327991592	3011.26508893	376.0	0.116207133477	0.561073595412	0.0941082850407	1934.66934114	692.152111235	3014.76439377	387.942941392	-1.66034943753	-0.025118750946
1973.93709734	661.327991592	3011.26508893	376.0	3.05995351237	1.37293939156	0.230281682583	2136.78203923	580.687942067	3103.40840079	385.938419485	-1.20728893271	-0.0182645829457
1973.93709734	661.327991592	3011.26508893	376.0	4.82880896507	1.61970027196	0.271670625957	2206.18162582	574.827067404	3156.67332751	375.664634283	-1.0106525518	-0.0152897511619
1973.93709734	661.327991592	3011.26508893	376.0	-3.78001689603	0.698486833151	0.117156463125	1971.09412405	524.852886001	2897.43875978	401.491749731	-2.1857407432	-0.0330671821966
1973.93709734	661.327991592	3011.26508893	376.0	8.15366912888	1.17390556765	0.19689794828	2120.90861558	794.358397337	3256.79368087	341.526667955	-0.702250481976	-0.0106240617546
1973.93709734	661.327991592	3011.26508893	376.0	18.2977134958	2.21312761343	0.371205570854	2300.26543991	800.837589085	3562.2577475	461.154718501	2.14418203739	0.0324384574492
1973.93709734	661.327991592	3011.26508893	376.0	3.41687715911	1.81800269166	0.304931682599	2251.55960206	521.13287573	3114.15631795	341.46384016	-1.19978090025	-0.0181509969781
1973.93709734	661.327991592	3011.26508893	376.0	2.42450468702	0.299995187547	0.0503178778174	1840.11162825	815.798636818	3084.27335215	428.363087078	-1.40359859732	-0.0212344719715
1973.93709734	661.327991592	3011.26508893	376.0	-10.6802304185	0.240016256209	0.0402576746409	1789.81052406	609.551237366	2689.65503892	290.293277497	-3.39443996826	-0.0513531008814
1973.93709734	661.327991592	3011.26508893	376.0	-17.2099304286	-0.188806517028	-0.0316683188574	1607.9796001	533.719459311	2493.0284621	351.329402697	-5.38909299922	-0.0815293948444
1973.93709734	661.327991592	3011.26508893	376.0	4.23938059712	1.46091553072	0.24503782803	2163.65497527	582.627881511	3138.92407684	392.641220051	-1.06343223601	-0.016088233525
1973.93709734	661.327991592	3011.26508893	376.0	17.2910941828	2.5276567863	0.423961218769	2410.06385029	758.371847305	3531.94577155	363.51007396	2.96686780111	0.044884535569
1973.93709734	661.327991592	3011.26508893	376.0	-14.676595051	-0.218808060008	-0.0367004461603	1578.55511018	600.216367099	2569.31390591	390.542428638	-4.72826482552	-0.0715319943346
1973.93709734	661.327991592	3011.26508893	376.0	12.4403657077	2.28082227241	0.382559924927	2282.16346253	820.619077933	3385.87747842	283.094937958	1.80310950058	0.0272785098423
1973.93709734	661.327991592	3011.26508893	376.0	8.61630100317	1.7404009955	0.291915631583	2269.41295549	643.082031332	3270.724753	358.229766176	-0.695134723689	-0.0105164103433
1973.93709734	661.327991592	3011.26508893	376.0	-6.20015896894	0.0574568146334	0.00963717118976	1703.5636994	745.637864938	2824.56186644	375.360302105	-2.61681229078	-0.0395886882115
1973.93709734	661.327991592	3011.26508893	376.0	15.1360456467	2.37995274564	0.399186975116	2329.46246217	808.73737667	3467.05154733	328.85170849	2.48367401516	0.0375744934215
1973.93709734	661.327991592	3011.26508893	376.0	-18.6953167256	-0.309144281007	-0.0518524456571	1491.9877835	560.990699662	2448.29954311	395.321059947	-6.14762169152	-0.09300486674
1973.93709734	661.327991592	3011.26508893	376.0	0.273621109088	0.271535681152	0.0455443946917	1817.54296188	813.283963311	3019.50454586	388.677620668	-1.67770507964	-0.0253813173924
1973.93709734	661.327991592	3011.26508893	376.0	-18.4901929096	-0.176838821511	-0.0296609898542	1618.90285013	521.369352781	2454.47636497	314.20416206	-5.59571398913	-0.0846552797145
1973.93709734	661.327991592	3011.26508893	376.0	1.38726217508	0.964715452033	0.161810709835	2041.78494524	652.86513671	3053.0392305	358.389148546	-1.4874513729	-0.0225030464887
1973.93709734	661.327991592	3011.26508893	376.0	-6.25667620848	0.244070779054	0.0409377355005	1799.98294106	669.316672441	2822.85998254	353.560369034	-2.61097859397	-0.0395004325866
1973.93709734	661.327991592	3011.26508893	376.0	9.8837740941	2.31579250791	0.388425445809	2439.06767849	534.123732377	3308.89172769	335.700316828	-0.308606328432	-0.00466877955268
1973.93709734	661.327991592	3011.26508893	376.0	-4.39334866783	0.149344144976	0.025049336628	1766.68797094	686.009618104	2878.96971426	426.27212522	-2.38770699881	-0.0361226474858
1973.93709734	661.327991592	3011.26508893	376.0	-14.0640813474	-0.065028328647	-0.0109071332853	1669.93711838	593.923022099	2587.75831724	323.898176752	-4.21941539369	-0.0638338183615
1973.93709734	661.327991592	3011.26508893	376.0	-7.63918784871	0.13640379916	0.0228788660114	1767.08368796	627.398229182	2781.22889216	386.746975024	-2.91483929259	-0.0440974174371
1973.93709734	661.327991592	3011.26508893	376.0	-0.0918193123398	0.444239945009	0.0745118995319	1892.02816996	751.519261245	3008.50016603	364.952734822	-1.72443473767	-0.0260882713718
1973.93709734	661.327991592	3011.26508893	376.0	-14.4240740357	-0.289741111228	-0.048597972363	1488.63827918	789.362337157	2576.91798309	298.917366757	-4.1103321365	-0.0621835421559
1973.93709734	661.327991592	3011.26508893	376.0	10.3023432923	2.17188421209	0.364287858452	2400.5323399	500.798211255	3321.49595583	420.165404679	-0.363191384924	-0.00549457465845
1973.93709734	661.327991592	3011.26508893	376.0	9.75334368529	2.10164300721	0.352506374909	2375.85851512	530.433273595	3304.96412233	398.672333616	-0.456377873555	-0.00690435512186
1973.93709734	661.327991592	3011.26508893	376.0	-0.933504939095	0.790506046495	0.13259074916	1999.73055073	538.236399527	2983.1547806	445.187830334	-1.78544009375	-0.0270111965772
1973.93709734	661.327991592	3011.26508893	376.0	4.25668234774	1.2252574467	0.205511145036	2108.5982324	576.795414548	3139.44507841	454.051431466	-1.05771239671	-0.0160017004041
1973.93709734	661.327991592	3011.26508893	376.0	-3.61931672475	0.425278455064	0.0713315087326	1909.83869045	527.407357613	2902.27786794	465.031819878	-2.33040049828	-0.0352556807607
1973.93709734	661.327991592	3011.26508893	376.0	0.0459170459134	1.70103295245	0.285312471058	2199.15576001	525.846557918	3012.6477729	287.645454975	-1.74159194873	-0.0263478358355
1973.93709734	661.327991592	3011.26508893	376.0	-1.44583895727	0.304926710978	0.0511450370645	1830.61451509	757.233597423	2967.72704517	379.878932657	-1.89644237707	-0.0286905049481
1973.93709734	661.327991592	3011.26508893	376.0	15.6112441489	2.08119271316	0.349076268561	2295.3515693	748.899736443	3481.36103393	437.109728192	1.14626683208	0.0173414044188
1973.93709734	661.327991592	3011.26508893	376.0	-0.279218849031	0.509888351762	0.0855230378668	1916.05550029	704.611213793	3002.85706921	382.190355123	-1.72052875911	-0.0260291794117
1973.93709734	661.327991592	3011.26508893	376.0	0.443397657561	1.50463703581	0.252371190173	2151.21325645	574.216186527	3024.6169678	299.187524825	-1.6795713297	-0.02540955113
1973.93709734	661.327991592	3011.26508893	376.0	-4.37786736778	0.769052223051	0.12899232188	1959.86985033	615.738176929	2879.43589724	303.827869986	-2.32087503442	-0.0351115738945
1973.93709734	661.327991592	3011.26508893	376.0	4.00762775485	0.963517955614	0.161609855017	2059.75241487	673.278357712	3131.94538441	398.914611823	-1.14875420275	-0.0173790348373
1973.93709734	661.327991592	3011.26508893	376.0	3.0640962451	1.13852039422	0.190962830295	2086.89307769	608.901600786	3103.53314945	407.738470971	-1.21697160247	-0.0184110681161
1973.93709734	661.327991592	3011.26508893	376.0	20.2584518648	2.4591401767	0.412468999782	2369.78613021	812.83136339	3621.30077749	438.683283895	3.44185585964	0.0520704366058
1973.93709734	661.327991592	3011.26508893	376.0	12.2089108337	2.0561066336	0.344868606776	2334.30258054	655.453482927	3378.9077586	389.151695137	0.159292823818	0.00240987630587
1973.93709734	661.327991592	3011.26508893	376.0	0.631989719679	0.669278368479	0.112257358014	1966.28044328	752.968402332	3030.29597472	311.04712911	-1.73582139078	-0.0262605354127
1973.93709734	661.327991592	3011.26508893	376.0	10.0728286583	0.790240394378	0.13254619161	2073.57356933	795.066020316	3314.58466178	445.945072134	-0.546832795114	-0.00827281081867
1973.93709734	661.327991592	3011.26508893	376.0	-0.718345544462	0.166797682661	0.027976800178	1771.5603176	753.904020828	2989.63380033	464.169461908	-1.85533506703	-0.0280686091835
1973.93709734	661.327991592	3011.26508893	376.0	10.5353618065	2.03907880405	0.342012546806	2357.1713545	547.175453867	3328.512761	424.165952631	-0.356872637061	-0.00539898089351
1973.93709734	661.327991592	3011.26508893	376.0	9.9355530502	1.87480902399	0.314459749075	2309.94318389	607.504142411	3310.45092932	393.003603024	-0.484233543597	-0.00732577221781
1973.93709734	661.327991592	3011.26508893	376.0	-1.20281225931	0.39247236492	0.0658289776787	1875.98614442	672.375360112	2975.04522328	426.683718746	-1.86359935694	-0.0281936362623
1973.93709734	661.327991592	3011.26508893	376.0	2.78968462368	0.945222710377	0.158541212744	2047.84432744	670.450843178	3095.26988809	376.97471748	-1.30846937138	-0.0197953006261
1973.93709734	661.327991592	3011.26508893	376.0	9.42585916715	1.68786371015	0.283103607875	2219.3712955	734.836068783	3295.10269536	340.895331077	-0.342330999975	-0.00517898638388
1973.93709734	661.327991592	3011.26508893	376.0	-1.51251766542	0.572512719427	0.0960269573007	1930.23380854	663.722459316	2965.71917251	371.762904648	-1.87423571725	-0.0283545494289
1973.93709734	661.327991592	3011.26508893	376.0	13.0006395695	2.4029678342	0.403047271755	2404.86623012	662.824552178	3402.74880962	335.058027322	1.13023930984	0.0170989305574
1973.93709734	661.327991592	3011.26508893	376.0	-13.6465952114	-0.276838915224	-0.0464339005744	1510.01591991	750.62652325	2600.3299315	339.687488344	-4.04374383823	-0.0611761548901
1973.93709734	661.327991592	3011.26508893	376.0	16.8026378389	2.49522008023	0.418520644118	2385.1509239	783.877807677	3517.23705619	348.208324616	2.99044711979	0.0452412574855
1973.93709734	661.327991592	3011.26508893	376.0	3.52300544068	0.363355584046	0.0609452505948	1874.81885254	824.159918813	3117.35212185	418.373350496	-1.27561326768	-0.0192982340042
1973.93709734	661.327991592	3011.26508893	376.0	-15.8069357131	-0.120597793482	-0.0202277412751	1663.88590769	507.207381733	2535.27635217	364.183062749	-5.04682926275	-0.0763514260628
1973.93709734	661.327991592	3011.26508893	376.0	3.25043481634	1.23533080705	0.207200739189	2116.30428931	701.463044836	3109.14429779	291.376963649	-1.48078930441	-0.0224022587657
1973.93709734	661.327991592	3011.26508893	376.0	1.90195023259	1.38813817845	0.23283095915	2133.14887053	552.2855598	3068.53785229	383.103421965	-1.33496696314	-0.0201961719083
1973.93709734	661.327991592	3011.26508893	376.0	-9.7866538771	0.243697869264	0.040875187733	1791.65965853	624.517826942	2716.56299735	300.385511886	-3.22392772416	-0.0487734905319
1973.93709734	661.327991592	3011.26508893	376.0	-7.05604288286	0.35374890369	0.0593339321855	1867.34711836	553.37844521	2798.78893294	378.06336937	-2.77279669974	-0.0419485128554
1973.93709734	661.327991592	3011.26508893	376.0	-10.1629705677	-0.103272909835	-0.0173218567318	1658.66146677	592.774273978	2705.23110423	453.795363482	-3.81150103731	-0.0576626480682
1973.93709734	661.327991592	3011.26508893	376.0	-12.5784117199	0.00302297936281	0.000507041154446	1690.88574712	628.992156544	2632.49576807	312.617864407	-3.80947812269	-0.0576320442163
1973.93709734	661.327991592	3011.26508893	376.0	7.03462833548	1.94625230814	0.326442856112	2314.03905278	565.738815626	3223.09639613	343.318527722	-0.847686671749	-0.012824306683
1973.93709734	661.327991592	3011.26508893	376.0	2.49764388942	1.72457185406	0.289260626311	2220.40078979	536.572846296	3086.47576742	329.502131333	-1.33749159426	-0.0202343660251
1973.93709734	661.327991592	3011.26508893	376.0	10.2032572695	1.75508789805	0.294379050327	2202.2946326	777.899414888	3318.51221302	338.318165534	0.0398396526178	0.000602717891343
1973.93709734	661.327991592	3011.26508893	376.0	9.84111355533	1.73873078463	0.291635488868	2264.72674124	601.963356351	3307.60710578	440.917008196	-0.437227045535	-0.00661463003836
1973.93709734	661.327991592	3011.26508893	376.0	7.72361703947	1.82253235329	0.305691437988	2275.47668212	562.536498776	3243.84367244	405.830491548	-0.659962089802	-0.009984297879
1973.93709734	661.327991592	3011.26508893	376.0	9.75146599054	2.21903064137	0.372195679532	2380.53469505	605.004765523	3304.90757996	319.36811939	-0.167913745219	-0.00254029871738
1973.93709734	661.327991592	3011.26508893	376.0	13.0169669136	2.15569822869	0.361573000452	2397.88068151	574.962363863	3403.24046924	430.397423867	0.0248048159107	0.000375261965367
1973.93709734	661.327991592	3011.26508893	376.0	8.83242652609	1.57846774576	0.264754737631	2227.22371325	694.282567694	3277.23286542	355.726584466	-0.65160279458	-0.00985783350347
1973.93709734	661.327991592	3011.26508893	376.0	-2.46666984449	0.569265074276	0.0954822331895	1939.82469794	567.629100101	2936.98712104	429.533322999	-2.03250488106	-0.030748939199
1973.93709734	661.327991592	3011.26508893	376.0	-16.4914850999	-0.261773069213	-0.0439069220417	1523.30972135	705.182992559	2514.66275547	286.17004156	-4.65096662631	-0.070362581336
1973.93709734	661.327991592	3011.26508893	376.0	-4.64609765078	-0.0168597519356	-0.00282786848971	1666.31873162	766.490568906	2871.35877237	438.549471846	-2.44476105881	-0.0369857951409
1973.93709734	661.327991592	3011.26508893	376.0	-5.38227393361	0.289920237899	0.0486280170914	1860.55220638	539.194798797	2849.19055298	449.443547795	-2.64281156904	-0.0399820207117
1973.93709734	661.327991592	3011.26508893	376.0	8.32072388773	1.96440419352	0.329487452787	2325.44948407	563.705942286	3261.82414251	372.668716148	-0.653278299716	-0.00988318153882
1973.93709734	661.327991592	3011.26508893	376.0	4.34790013393	0.59667636988	0.10007990102	1970.29987638	747.117466584	3142.19188776	424.7745448	-1.14876875306	-0.0173792549631
1973.93709734	661.327991592	3011.26508893	376.0	-9.85817224226	0.145850993465	0.0244634339927	1740.16671113	677.070806154	2714.40938979	297.171872512	-3.24113578728	-0.0490338243159
1973.93709734	661.327991592	3011.26508893	376.0	16.1161747487	2.42749307711	0.407160864996	2350.77356313	803.468221469	3496.56583281	342.324048207	2.76923950092	0.0418946974421
1973.93709734	661.327991592	3011.26508893	376.0	4.62254954984	1.22370762376	0.20525119486	2115.55046629	627.622956895	3150.46230974	407.288886558	-1.03895388004	-0.0157179104393
1973.93709734	661.327991592	3011.26508893	376.0	-5.1627829057	0.215484030141	0.036142910121	1793.59595762	675.016060074	2855.80000967	387.187991982	-2.45580304297	-0.0371528448255
1973.93709734	661.327991592	3011.26508893	376.0	1.25909598909	1.50043519491	0.251666419811	2155.99129941	504.066459054	3049.17980689	389.122048418	-1.38665679453	-0.0209781663318
1973.93709734	661.327991592	3011.26508893	376.0	-4.68217180822	0.0125509149714	0.0021051517899	1681.44508168	766.716233816	2870.27248387	422.111168371	-2.41917642034	-0.0365987355573
1973.93709734	661.327991592	3011.26508893	376.0	6.59946545578	1.39813367404	0.234507493131	2170.31603962	652.554815507	3209.99248826	387.121633132	-0.850934261156	-0.0128734381415
1973.93709734	661.327991592	3011.26508893	376.0	-1.71939050783	0.466555592387	0.0782548796356	1894.29503767	698.4744517	2959.48968283	366.720193458	-1.92033478815	-0.0290519635122
1973.93709734	661.327991592	3011.26508893	376.0	-10.7376769579	-0.0786750222935	-0.0131960788818	1651.05867976	657.830810591	2687.92517134	379.035680984	-3.55265537914	-0.0537466774453
1973.93709734	661.327991592	3011.26508893	376.0	-2.11681452843	0.294704915515	0.049430546044	1843.63814807	637.605335887	2947.52219204	466.278708077	-2.07763307275	-0.0314316652458
1973.93709734	661.327991592	3011.26508893	376.0	12.6583997652	2.19920918749	0.368871047885	2365.87143537	649.258109773	3392.44306188	377.313516739	0.453998290125	0.00686835537254
1973.93709734	661.327991592	3011.26508893	376.0	14.495021518	2.58555532849	0.433672480458	2466.70424884	657.565618458	3447.74861153	323.478744232	1.99296805547	0.0301508026547
1973.93709734	661.327991592	3011.26508893	376.0	3.76567848028	1.86718008159	0.313180154577	2268.17370901	518.425884581	3124.65965037	338.060056776	-1.16908472307	-0.0176866070055
1973.93709734	661.327991592	3011.26508893	376.0	0.511055079194	1.06408446153	0.178477769462	2056.53344312	604.728801783	3026.65431211	365.392067217	-1.56026457039	-0.0236046077215
1973.93709734	661.327991592	3011.26508893	376.0	11.9739755138	2.15812253621	0.361979627006	2253.19193344	816.09111065	3371.83323333	302.550189249	1.31496541224	0.0198935765846
1973.93709734	661.327991592	3011.26508893	376.0	-7.90466238304	0.15830038435	0.0265515572542	1752.84722666	690.869015172	2773.23475019	329.518508364	-2.88778977075	-0.0436881962292
1973.93709734	661.327991592	3011.26508893	376.0	-2.59856288741	0.938845350232	0.157471544823	2021.29158284	525.905657584	2933.01547189	385.818231459	-1.96190727975	-0.0296808968191
1973.93709734	661.327991592	3011.26508893	376.0	1.74922696596	0.681891763359	0.114372989493	1977.89084527	663.924253609	3063.93894988	422.123851002	-1.43114935117	-0.0216512761145
1973.93709734	661.327991592	3011.26508893	376.0	-19.5387891629	-0.317944151086	-0.0533284386256	1481.16170838	556.2294072	2422.90035207	385.509236491	-6.3700063797	-0.0963692341861
1973.93709734	661.327991592	3011.26508893	376.0	7.88633470757	1.73856630471	0.291607900823	2243.52741669	691.152911414	3248.74353278	314.063204676	-0.716020306484	-0.0108323798258
1973.93709734	661.327991592	3011.26508893	376.0	-11.4275416893	0.357819053091	0.0600166140709	1845.57804791	535.648240842	2667.15151552	285.925226767	-3.53150902362	-0.0534267628384
1973.93709734	661.327991592	3011.26508893	376.0	12.4322282328	2.26525535857	0.379948902814	2316.4066445	755.098215024	3385.63243748	314.127577953	1.27250409677	0.0192511966228
1973.93709734	661.327991592	3011.26508893	376.0	14.8481052999	2.0601606913	0.345548589617	2257.90541544	798.109185616	3458.38090019	402.366299136	1.33047627579	0.020128234127
1973.93709734	661.327991592	3011.26508893	376.0	-16.869994109	-0.25207007956	-0.0422794497753	1553.98632024	593.555096732	2503.26484582	355.72342885	-5.20580684741	-0.0787565332438
1973.93709734	661.327991592	3011.26508893	376.0	8.60054260562	2.16763852892	0.363575734471	2393.94573552	501.992450567	3270.25022587	374.312039788	-0.59635097574	-0.00902195122148
1973.93709734	661.327991592	3011.26508893	376.0	9.2227661993	1.95559259711	0.328009492974	2316.54296364	631.067149057	3288.98702772	341.376915023	-0.506408794109	-0.00766125255839
1973.93709734	661.327991592	3011.26508893	376.0	-8.10217598207	0.126711013204	0.0212531052002	1806.22159086	509.237270592	2767.28709214	451.828230687	-3.29832659026	-0.0498990406999
1973.93709734	661.327991592	3011.26508893	376.0	-2.18359200922	0.786926759074	0.13199039904	1984.14832229	594.178255345	2945.51134507	367.184767442	-1.93261029075	-0.0292376745953
1973.93709734	661.327991592	3011.26508893	376.0	-0.954940105843	0.265476238374	0.0445280507169	1825.4964412	690.81214247	2982.5093109	466.200727232	-1.89147006561	-0.0286152808716
1973.93709734	661.327991592	3011.26508893	376.0	-6.88390203804	0.812427892909	0.136267677442	1971.51326417	519.517869294	2803.9725501	312.941416634	-2.65112584204	-0.0401078039643
1973.93709734	661.327991592	3011.26508893	376.0	5.66710551684	1.67821272366	0.281484858043	2219.90586516	521.635621339	3181.91665891	440.375172413	-0.845503814863	-0.0127912831295
1973.93709734	661.327991592	3011.26508893	376.0	7.37748767809	1.40078593437	0.23495235397	2146.82222055	778.165307208	3233.42079982	308.43327206	-0.758945460709	-0.0114817770153
1973.93709734	661.327991592	3011.26508893	376.0	-9.49199313728	0.0120271366935	0.00201729900931	1732.67517546	559.395544623	2725.43601334	433.365293263	-3.53948290996	-0.0535473965198
1973.93709734	661.327991592	3011.26508893	376.0	-9.03685665705	-0.117501261742	-0.0197083632577	1615.01590612	723.691501451	2739.14137928	400.433971709	-3.20805671769	-0.0485333845338
1973.93709734	661.327991592	3011.26508893	376.0	-4.54455463403	0.309316770103	0.051881377072	1844.51987905	620.138777798	2874.41650179	409.757844938	-2.37712925192	-0.0359626210577
1973.93709734	661.327991592	3011.26508893	376.0	-8.7957221202	0.165804716303	0.0278102509734	1767.53340141	640.810340987	2746.4025794	338.058837012	-3.05536123195	-0.046223316671
1973.93709734	661.327991592	3011.26508893	376.0	15.486757756	2.03215357564	0.340850985515	2275.79018502	765.281607441	3477.61241864	436.540626182	1.1259704976	0.0170343494341
1973.93709734	661.327991592	3011.26508893	376.0	10.1362748144	2.10337787993	0.352797363289	2372.72183955	580.524307963	3316.49519373	363.249046222	-0.388542488732	-0.0058781011911
1973.93709734	661.327991592	3011.26508893	376.0	-8.61063594966	0.420624496366	0.0705509051268	1897.55401021	496.839189803	2751.97601464	357.582814633	-3.03225500427	-0.0458737519557
1973.93709734	661.327991592	3011.26508893	376.0	20.2392371196	2.60934976341	0.437663496044	2455.54440656	742.681868928	3620.72217058	422.495895088	3.54485903733	0.053628729763
1973.93709734	661.327991592	3011.26508893	376.0	-4.94756045151	0.480868681713	0.0806555990797	1884.81937723	648.893390459	2862.2809283	328.56816061	-2.39441382813	-0.0362241123772
1973.93709734	661.327991592	3011.26508893	376.0	-12.2571188044	-0.249526140255	-0.0418527575066	1540.95046035	701.187446611	2642.17074946	400.032842501	-3.97455958251	-0.0601294944404
1973.93709734	661.327991592	3011.26508893	376.0	-1.62311315298	0.312515874552	0.0524179595021	1821.63375686	824.905828873	2962.3888492	315.849263467	-2.01650924745	-0.0305069477678
1973.93709734	661.327991592	3011.26508893	376.0	14.9510642781	2.284609224	0.38319510634	2343.05822496	736.666940552	3461.48126796	381.756102448	1.53991056449	0.0232966802495
1973.93709734	661.327991592	3011.26508893	376.0	-4.46129693014	0.489042149368	0.0820265262274	1913.79339896	557.444309217	2876.92361196	405.685903785	-2.33532150314	-0.0353301286406
1973.93709734	661.327991592	3011.26508893	376.0	-10.6273458586	0.404493205915	0.0678452207171	1862.8934774	533.885597547	2691.24753321	294.468458266	-3.36837302005	-0.0509587446301
1973.93709734	661.327991592	3011.26508893	376.0	8.83207314437	2.07315390385	0.347727927516	2360.03856388	580.072573819	3277.22222416	337.111086454	-0.616993329677	-0.0093342409936
1973.93709734	661.327991592	3011.26508893	376.0	-12.5843339499	-0.13358879934	-0.0224067090473	1633.74221786	608.092683558	2632.31743402	390.482532603	-4.10735844775	-0.0621385544289
1973.93709734	661.327991592	3011.26508893	376.0	5.78788907747	1.18531199779	0.198811136832	2121.24210596	678.448276162	3185.55377211	385.863389982	-0.958280910834	-0.0144974419188
1973.93709734	661.327991592	3011.26508893	376.0	12.9947514472	1.75410370282	0.294213972295	2241.40512023	740.102062555	3402.57150265	421.064319865	0.243780823655	0.00368806087224
1973.93709734	661.327991592	3011.26508893	376.0	-6.98845186809	0.339427493048	0.0569318170157	1845.42281059	605.508270027	2800.82427757	349.893196952	-2.72583276541	-0.0412380146053
1973.93709734	661.327991592	3011.26508893	376.0	21.2653557845	2.55670361633	0.428833213072	2410.27764481	806.980741615	3651.62132371	434.362937286	3.99988200267	0.0605125870299
1973.93709734	661.327991592	3011.26508893	376.0	2.82102826564	1.78086998051	0.298703451947	2237.70869313	523.527221656	3096.21372824	334.977813458	-1.28153406325	-0.0193878073108
1973.93709734	661.327991592	3011.26508893	376.0	-10.7250890683	0.00512059633278	0.000858872246357	1749.76761771	496.755598951	2688.30422606	441.781009402	-3.98032151967	-0.0602166644429
1973.93709734	661.327991592	3011.26508893	376.0	15.5096053588	1.9910425617	0.333955478313	2239.07765753	811.260691237	3478.30042053	427.962071765	1.32573672327	0.0200565313657
1973.93709734	661.327991592	3011.26508893	376.0	-8.73161064362	-0.108529625044	-0.0182035600544	1623.75725134	712.111812521	2748.33314592	412.464082056	-3.18670687391	-0.0482103914359
1973.93709734	661.327991592	3011.26508893	376.0	9.31532937898	2.20918041817	0.370543511937	2415.71123521	514.688545359	3291.77435044	361.374569871	-0.562548570042	-0.00851056838187
1973.93709734	661.327991592	3011.26508893	376.0	-5.07593703762	0.23012673925	0.0385989163451	1790.17895556	712.072644249	2858.41516898	356.163569169	-2.42345229523	-0.0366634235284
1973.93709734	661.327991592	3011.26508893	376.0	-3.29315274938	0.231468457552	0.0388239613472	1801.50695638	702.233090512	2912.09952986	408.359482973	-2.17447425729	-0.0328967361164
1973.93709734	661.327991592	3011.26508893	376.0	-5.44475363844	0.598694992194	0.100418482421	1942.77205644	523.854250912	2847.30912344	380.682816086	-2.45287523405	-0.0371085511959
1973.93709734	661.327991592	3011.26508893	376.0	-2.39922652721	0.138352568578	0.0232057310598	1747.96800513	781.853307687	2939.01801811	409.19670529	-2.04131831019	-0.0308822739816
1973.93709734	661.327991592	3011.26508893	376.0	7.70738968094	2.18872993292	0.367113373519	2401.41427827	516.604504801	3243.35502366	325.336240585	-0.818459410972	-0.0123821393491
1973.93709734	661.327991592	3011.26508893	376.0	10.18846458	1.72690784647	0.289652439864	2221.56651013	744.881426114	3318.06676593	351.618829678	-0.1426796701	-0.00215854266414
1973.93709734	661.327991592	3011.26508893	376.0	-1.08920697838	0.315880795186	0.052982354107	1835.18098763	770.743930245	2978.46617944	372.541261565	-1.85409322287	-0.0280498218286
1973.93709734	661.327991592	3011.26508893	376.0	-17.3128605189	-0.32754496374	-0.0549387728515	1492.65284083	639.440523767	2489.92896423	357.835599631	-5.27907831223	-0.0798650274164
1973.93709734	661.327991592	3011.26508893	376.0	-22.3961860054	-0.309088501817	-0.051843089872	1503.45164258	550.343855545	2336.8565585	283.061060367	-6.70824754079	-0.101486347062
1973.93709734	661.327991592	3011.26508893	376.0	-15.908200252	-0.269615431481	-0.0452223132306	1527.85439547	681.667747138	2532.22700846	322.704865853	-4.63070197182	-0.0700560056251
1973.93709734	661.327991592	3011.26508893	376.0	6.04152051349	0.863499301306	0.144833831148	2058.87977597	742.626134222	3193.19128699	391.685376797	-0.971787033161	-0.0147017705471
1973.93709734	661.327991592	3011.26508893	376.0	2.67371990379	1.24727607907	0.209204307124	2107.36449523	592.561211418	3091.77788297	391.852176317	-1.25908595547	-0.0190481990237
1973.93709734	661.327991592	3011.26508893	376.0	10.6218135304	2.17086685511	0.364117218234	2345.6713362	657.572856885	3331.11605158	327.871858503	0.153325192819	0.00231959444506
1973.93709734	661.327991592	3011.26508893	376.0	9.09691852426	1.38257858297	0.231898454037	2188.71888218	691.220494234	3285.19742062	405.258044208	-0.597377486485	-0.0090374808848
1973.93709734	661.327991592	3011.26508893	376.0	-4.96995384623	1.14520004192	0.192083200591	2037.5836589	540.960490204	2861.60660382	283.062454722	-2.40536872318	-0.0363898445262
1973.93709734	661.327991592	3011.26508893	376.0	-0.771614649415	0.420077181743	0.0704591046197	1873.79307589	796.155057666	2988.02972637	318.08159282	-1.9011915296	-0.0287623529441
1973.93709734	661.327991592	3011.26508893	376.0	-3.71174318741	0.199095788493	0.0333941275567	1783.82716717	714.483899637	2899.49466214	401.183595332	-2.23433538892	-0.0338023508158
1973.93709734	661.327991592	3011.26508893	376.0	-16.2050015792	-0.300142434782	-0.0503425754415	1500.41819473	715.565645145	2523.28953371	307.305693837	-4.62050769538	-0.0699017805656
1973.93709734	661.327991592	3011.26508893	376.0	9.21948246599	0.86597787461	0.145249559646	2091.93129514	793.204261066	3288.88814581	403.7525896	-0.664735227736	-0.0100565087403
1973.93709734	661.327991592	3011.26508893	376.0	-1.63884706537	0.917384987347	0.153872020689	2009.42042196	635.829629937	2961.91505939	316.665007497	-1.92895648849	-0.0291823977079
1973.93709734	661.327991592	3011.26508893	376.0	-10.1254754812	-0.157334238589	-0.0263895066403	1600.85466674	689.944959009	2706.36018068	415.560554932	-3.52655109171	-0.0533517563042
1973.93709734	661.327991592	3011.26508893	376.0	5.31301990645	0.843717893436	0.141515916376	2042.0429432	702.456872548	3171.25420254	426.754386789	-1.00648918794	-0.0152267653244
1973.93709734	661.327991592	3011.26508893	376.0	3.48180336126	0.83531143888	0.14010591058	2025.15925556	659.67753585	3116.11141801	431.274626602	-1.20335921112	-0.0182051317869
1973.93709734	661.327991592	3011.26508893	376.0	-4.57738029118	0.858529620441	0.144000271795	1979.14329106	594.749350566	2873.42803423	299.535392605	-2.34488941647	-0.0354748777075
1973.93709734	661.327991592	3011.26508893	376.0	-11.610400713	-0.0387037966101	-0.00649174716708	1721.82037761	502.98335932	2661.64514557	436.841408645	-4.21257243338	-0.0637302939996
1973.93709734	661.327991592	3011.26508893	376.0	-23.6939519635	-0.28133258521	-0.0471876191227	1512.32374209	499.193453001	2297.77738527	286.260190174	-7.30898146958	-0.110574606196
1973.93709734	661.327991592	3011.26508893	376.0	12.2790118221	1.91140575404	0.32059808018	2203.55727897	823.818037892	3381.01868519	353.643368335	0.83315476631	0.0126044593995
1973.93709734	661.327991592	3011.26508893	376.0	-4.3072464931	0.11888305411	0.0199401298407	1732.41698025	775.459873987	2881.56247899	373.685624756	-2.30993759513	-0.0349461058264
1973.93709734	661.327991592	3011.26508893	376.0	-1.92557453719	0.321760913928	0.0539686202496	1827.36307417	801.326732657	2953.28093513	324.591128306	-2.02882206576	-0.0306932233852
1973.93709734	661.327991592	3011.26508893	376.0	-6.55057291204	0.198382893086	0.0332745543585	1801.97643959	606.181019459	2814.0099737	405.852514653	-2.74633989608	-0.0415482586397
1973.93709734	661.327991592	3011.26508893	376.0	-16.5737737897	-0.213897191426	-0.0358767513294	1585.96983467	558.945611513	2512.18482488	367.269378698	-5.24387578557	-0.0793324627167
1973.93709734	661.327991592	3011.26508893	376.0	-0.259209586113	0.751370007672	0.126026502461	1981.83639392	686.013744243	3003.45960116	335.609462997	-1.74873403588	-0.0264558855656
1973.93709734	661.327991592	3011.26508893	376.0	2.08575874754	1.01929084724	0.17096458357	2056.05275665	558.987234105	3074.07281393	459.032823179	-1.35004256588	-0.0204242445669
1973.93709734	661.327991592	3011.26508893	376.0	-2.14455471568	0.586268177157	0.0983341457829	1930.73819982	655.097578821	2946.68686146	360.851082823	-1.96284529478	-0.0296950876669
1973.93709734	661.327991592	3011.26508893	376.0	-15.5800264733	-0.259189521882	-0.0434735863607	1527.48224876	706.183873619	2542.10919089	308.443068513	-4.47233135828	-0.0676600810632
1973.93709734	661.327991592	3011.26508893	376.0	-9.69845468194	-0.285862854453	-0.0479474764262	1507.6320499	762.263846557	2719.21890893	449.323012473	-3.50794805498	-0.0530703185323
1973.93709734	661.327991592	3011.26508893	376.0	13.7383065537	1.61863203583	0.271491451833	2169.47408753	824.320234688	3424.96191799	431.167595768	0.559851943282	0.00846977221304
1973.93709734	661.327991592	3011.26508893	376.0	11.0810602886	1.68074199482	0.281909090041	2262.12603305	641.147703878	3344.94518888	441.671451958	-0.33662128445	-0.00509260642134
1973.93709734	661.327991592	3011.26508893	376.0	-0.774092849774	0.365154333417	0.0612469529381	1849.73449748	820.973500987	2987.95510119	317.24710272	-1.91081580919	-0.0289079547533
1973.93709734	661.327991592	3011.26508893	376.0	1.47837517367	0.885236828661	0.148479843788	2024.74827843	627.912159314	3055.78288442	403.122446674	-1.43782811326	-0.0217523163882
1973.93709734	661.327991592	3011.26508893	376.0	-17.1498426521	-0.186201639706	-0.0312314055193	1606.14305052	500.263911671	2494.83786434	388.430902152	-5.71038736385	-0.0863901265333
1973.93709734	661.327991592	3011.26508893	376.0	19.8611934829	2.53357852923	0.424954466493	2402.40143045	796.983007172	3609.33827452	409.9538369	3.6401337977	0.0550701028396
1973.93709734	661.327991592	3011.26508893	376.0	-6.96689384186	0.841003646458	0.141060658581	1975.00758187	520.653048268	2801.47344689	305.812816748	-2.66925422499	-0.0403820608925
1973.93709734	661.327991592	3011.26508893	376.0	-3.70059121969	0.976629808254	0.163809092293	2018.82529735	537.223808384	2899.83047745	343.781371718	-2.12908445597	-0.032210052284
1973.93709734	661.327991592	3011.26508893	376.0	-9.64441989424	-0.0910595764569	-0.0152733271481	1650.6166766	646.636154735	2720.84603962	423.593208289	-3.47652179111	-0.0525948833754
1973.93709734	661.327991592	3011.26508893	376.0	5.18969205115	0.772043447628	0.129494036838	2025.86370211	724.962843371	3167.54047389	416.713928404	-1.03839831014	-0.0157095054484
1973.93709734	661.327991592	3011.26508893	376.0	-11.6880919518	-0.185480471227	-0.0311104446875	1592.65213874	650.638604677	2659.30565642	416.014913002	-3.95647221974	-0.0598558580898
1973.93709734	661.327991592	3011.26508893	376.0	-11.6887460648	-0.100859162495	-0.0169170014248	1620.34303985	706.748818739	2659.28595935	332.194100753	-3.61622060432	-0.0547083298686
1973.93709734	661.327991592	3011.26508893	376.0	-9.47711411689	-0.257436392939	-0.0431795358838	1514.89652856	804.63405068	2725.88406009	406.353480846	-3.26596664344	-0.0494094802336
1973.93709734	661.327991592	3011.26508893	376.0	-3.96085788247	0.643731297448	0.107972374614	1942.73550576	593.185380359	2891.99315829	356.072272174	-2.20648262039	-0.0333809776156
1973.93709734	661.327991592	3011.26508893	376.0	10.7110976563	1.99549673761	0.334702572561	2340.98467199	546.281675699	3333.8046333	446.538285605	-0.320670490387	-0.00485129334927
1973.93709734	661.327991592	3011.26508893	376.0	6.94561131888	1.4617104347	0.245171156441	2195.99496587	695.064099152	3220.41585779	329.35679277	-0.968204854546	-0.0146475772246
1973.93709734	661.327991592	3011.26508893	376.0	12.197299771	2.22015259696	0.372383863965	2384.16677047	620.737159626	3378.55811872	373.654188631	0.27520599949	0.00416347956869
1973.93709734	661.327991592	3011.26508893	376.0	12.1014386412	1.13757583355	0.190804400126	2138.39834925	794.594967288	3375.67148599	442.678169456	-0.17593237532	-0.00266160930893
1973.93709734	661.327991592	3011.26508893	376.0	10.2235434362	1.54161240873	0.258573030649	2231.86521236	682.372117233	3319.12308327	404.885753678	-0.479704192673	-0.00725724951095
1973.93709734	661.327991592	3011.26508893	376.0	20.4976130006	2.56312263246	0.429909867906	2425.92950823	772.221359873	3628.50255328	430.351685177	3.60874674445	0.0545952608843
1973.93709734	661.327991592	3011.26508893	376.0	10.9072876862	2.34315047658	0.393014169168	2440.25144958	554.001145997	3339.71243517	345.459839591	-0.007031782148	-0.000106380970469
1973.93709734	661.327991592	3011.26508893	376.0	-5.11525540814	0.275209006116	0.0461605176309	1830.63339188	619.975397247	2857.23118862	406.622399488	-2.47430939638	-0.037432819915
1973.93709734	661.327991592	3011.26508893	376.0	-7.1319620874	-0.179315110116	-0.0300763351419	1576.13304331	752.027941724	2796.50280444	468.341819406	-3.02009250797	-0.0456897504988
1973.93709734	661.327991592	3011.26508893	376.0	2.53768680996	1.45963295157	0.244822702376	2156.54539443	630.420675124	3087.6815659	300.715496347	-1.47404387462	-0.0223002099035
1973.93709734	661.327991592	3011.26508893	376.0	14.3582034297	2.11726104397	0.355125971817	2375.48679311	614.825252263	3443.62865621	453.316610833	0.299980821288	0.00453828776533
1973.93709734	661.327991592	3011.26508893	376.0	12.5905400861	2.42807547239	0.407258549546	2397.48614901	684.494266756	3390.39962705	308.41921128	1.31075959867	0.0198299485426
1973.93709734	661.327991592	3011.26508893	376.0	-8.97728062148	0.6952851181	0.116619442821	1933.17922608	523.262994001	2740.93537164	284.49315156	-3.0432809484	-0.0460405589773
1973.93709734	661.327991592	3011.26508893	376.0	10.7218677968	2.17152081131	0.36422690562	2318.43822201	703.609301437	3334.12895078	312.081427331	0.430871570458	0.00651848064232
1973.93709734	661.327991592	3011.26508893	376.0	-12.986866818	-0.112660445169	-0.0188964181767	1659.7143205	558.029906601	2620.19610229	402.451875192	-4.34363899772	-0.0657131467129
1973.93709734	661.327991592	3011.26508893	376.0	5.02009823499	0.994406935402	0.166790831164	2074.97427314	688.657234772	3162.43355451	398.802046603	-1.04081614429	-0.0157460838773
1973.93709734	661.327991592	3011.26508893	376.0	-4.37648740658	0.6170509849	0.103497313804	1931.90067902	602.91470806	2879.47745153	344.662064452	-2.27708372331	-0.0344490729699
1973.93709734	661.327991592	3011.26508893	376.0	-6.67013894163	0.938055157362	0.157339006602	1996.90969448	507.37806707	2810.4095236	306.121762044	-2.60961217957	-0.0394797606591
1973.93709734	661.327991592	3011.26508893	376.0	-0.330343937169	0.270852687195	0.0454298368325	1812.58970999	824.285199581	3001.31755728	364.442647704	-1.77323717959	-0.026826583655
1973.93709734	661.327991592	3011.26508893	376.0	-7.92635433784	-0.0640480751344	-0.0107427163929	1652.43339372	699.257821219	2772.58154793	420.890332992	-3.04968620566	-0.0461374615077
1973.93709734	661.327991592	3011.26508893	376.0	15.6510166762	2.34004755876	0.39249372002	2386.62898447	687.250261101	3482.55869016	408.679444589	1.43304521928	0.0216799579317
1973.93709734	661.327991592	3011.26508893	376.0	-13.6975373308	-0.256653881418	-0.0430482860479	1526.54609599	731.394881416	2598.79592924	340.854951843	-4.0763387134	-0.0616692694917
1973.93709734	661.327991592	3011.26508893	376.0	-4.16714454916	0.21173066618	0.0355133623248	1772.73864193	778.559157912	2885.78131992	334.483520078	-2.30659367443	-0.034895517011
1973.93709734	661.327991592	3011.26508893	376.0	-13.5484326357	-0.200148139733	-0.0335706373252	1595.09077269	566.391293858	2603.28586687	441.803800327	-4.78243211635	-0.0723514692338
1973.93709734	661.327991592	3011.26508893	376.0	4.16429716161	0.790039732373	0.132512534783	2021.47466031	698.912156315	3136.66311556	416.276298927	-1.14273904045	-0.0172880338948
1973.93709734	661.327991592	3011.26508893	376.0	3.63805728664	1.43084668917	0.239994412809	2152.23201611	567.482074826	3120.81663792	401.102546977	-1.12041702655	-0.0169503332306
1973.93709734	661.327991592	3011.26508893	376.0	-13.6515066597	-0.204095139191	-0.0342326634001	1591.46008572	579.661839724	2600.18203477	429.060109328	-4.70064541272	-0.0711141514783
1973.93709734	661.327991592	3011.26508893	376.0	-3.85975800034	0.263596736259	0.0442128038005	1788.3406524	808.051817587	2895.03754375	298.64507376	-2.33788836994	-0.0353689617237
1973.93709734	661.327991592	3011.26508893	376.0	4.92872645477	0.354928487496	0.0595317825387	1875.87220082	826.504204417	3159.68210799	457.305702751	-1.11200655656	-0.0168230946529
1973.93709734	661.327991592	3011.26508893	376.0	17.8107777077	2.18634706224	0.366713697123	2313.18187759	765.736340826	3547.59482011	468.676601692	1.75232920204	0.0265102753712
1973.93709734	661.327991592	3011.26508893	376.0	-10.7763887422	-0.238366046339	-0.039980886672	1548.45115866	704.658080337	2686.75945689	433.650217894	-3.75442384465	-0.0567991504486
1973.93709734	661.327991592	3011.26508893	376.0	6.88262687989	0.502781427071	0.0843310008505	1950.91198765	800.725627327	3218.51922937	466.881614386	-0.884404113243	-0.0133797899129
1973.93709734	661.327991592	3011.26508893	376.0	-8.39301669965	0.10134948842	0.0169992432775	1772.037336	567.946181572	2758.52910715	418.54558957	-3.19323387157	-0.0483091357272
1973.93709734	661.327991592	3011.26508893	376.0	-8.63210807373	-0.105979637585	-0.0177758533352	1643.66528834	646.776288353	2751.32943207	460.887855371	-3.40556414126	-0.0515213939677
1973.93709734	661.327991592	3011.26508893	376.0	-1.48996225832	0.989836759183	0.166024280306	2032.79325308	556.198411753	2966.39837561	377.406710775	-1.80501375502	-0.0273073185328
1973.93709734	661.327991592	3011.26508893	376.0	15.2763796619	1.96806576144	0.330101603731	2259.99260206	771.648726235	3471.27737654	439.636048244	1.00792262852	0.0152484512636
1973.93709734	661.327991592	3011.26508893	376.0	-18.1242381781	-0.227398336129	-0.0381412841545	1556.33463344	498.508087981	2465.49623204	410.653510619	-6.22825373211	-0.0942247160682
1973.93709734	661.327991592	3011.26508893	376.0	-0.20069527327	1.52702216927	0.256125825105	2152.53985192	554.046379688	3005.22162223	298.63539062	-1.74528775911	-0.0264037482467
1973.93709734	661.327991592	3011.26508893	376.0	13.0229819286	2.52270789369	0.423131146208	2428.18517389	681.290663003	3403.42159728	293.945760387	1.70646718837	0.0258164476304
1973.93709734	661.327991592	3011.26508893	376.0	9.68051634968	2.13476526577	0.358061936559	2387.21126894	555.860867179	3302.7710982	359.698962077	-0.496814390036	-0.00751610272368
1973.93709734	661.327991592	3011.26508893	376.0	-1.81782866293	0.581410205314	0.0975193232664	1932.85478382	645.804892608	2956.52544903	377.865772596	-1.90971105468	-0.0288912413719
1973.93709734	661.327991592	3011.26508893	376.0	1.71395015694	0.382586065139	0.0641707589968	1879.00271458	714.852908348	3062.87667165	469.021048718	-1.50163320812	-0.0227175977022
1973.93709734	661.327991592	3011.26508893	376.0	19.2608865514	2.63799629811	0.442468349231	2445.53548572	787.443927708	3591.26144147	358.282028047	4.09318927369	0.0619241947608
1973.93709734	661.327991592	3011.26508893	376.0	-6.74186556344	0.236878578138	0.0397313951926	1842.82618481	528.723112919	2808.24964488	436.700347151	-2.89212746896	-0.0437538195002
1973.93709734	661.327991592	3011.26508893	376.0	-7.9599932651	0.220022925424	0.036904214261	1774.70617747	688.387927574	2771.56859066	308.474485617	-2.90371892228	-0.0439291818802
1973.93709734	661.327991592	3011.26508893	376.0	-2.40666115907	0.578428660098	0.0970192318179	1916.05734097	730.290355802	2938.79414164	292.446444866	-2.14548543994	-0.0324581760959
1973.93709734	661.327991592	3011.26508893	376.0	7.48767717763	1.59150964074	0.266942240982	2207.91886932	567.537333008	3236.73889775	461.282695424	-0.664026441913	-0.0100457858081
1973.93709734	661.327991592	3011.26508893	376.0	-7.20457354898	0.468121183304	0.0785174745562	1897.86468352	543.771010515	2794.31628084	352.680586809	-2.7505723492	-0.0416122897004
1973.93709734	661.327991592	3011.26508893	376.0	-11.2489455567	-0.308713598014	-0.0517802076508	1496.65266621	739.34325249	2672.52951851	436.533599813	-3.85037552963	-0.0582507644422
1973.93709734	661.327991592	3011.26508893	376.0	-3.1535272579	0.0639756228748	0.0107305640515	1707.18207665	788.191047688	2916.30402354	420.930899203	-2.16600155812	-0.0327685560986
1973.93709734	661.327991592	3011.26508893	376.0	1.78967942474	0.73089223962	0.122591787927	1991.13362834	676.959095966	3065.15708065	397.064356342	-1.4289717692	-0.0216183323631
1973.93709734	661.327991592	3011.26508893	376.0	-5.39989840749	-0.0320564397684	-0.00537679298362	1662.96064893	741.056580064	2848.65983335	444.642604354	-2.60290386257	-0.0393782732613
1973.93709734	661.327991592	3011.26508893	376.0	5.1006718312	1.2423711864	0.208381614626	2121.88957758	625.926904088	3164.85983908	417.04335742	-0.977965876197	-0.0147952477488
1973.93709734	661.327991592	3011.26508893	376.0	8.22462229701	1.72870714693	0.289954234641	2159.12081748	815.594741468	3258.93026886	284.21470991	-0.16802555214	-0.00254199019878
1973.93709734	661.327991592	3011.26508893	376.0	19.6086731804	2.53500860548	0.42519433168	2393.71296555	816.230810247	3601.73421881	391.790443015	3.82180668465	0.0578185580128
1973.93709734	661.327991592	3011.26508893	376.0	-4.89685987571	0.473223335138	0.0793732531261	1925.98009018	501.612020053	2863.80765704	436.215546804	-2.48340939576	-0.0375704901023
1973.93709734	661.327991592	3011.26508893	376.0	0.917737450935	0.757573145973	0.127066948335	1992.25094445	674.686485788	3038.9005964	371.963166161	-1.5501061472	-0.0234509250711
1973.93709734	661.327991592	3011.26508893	376.0	-4.78039441368	0.918115373529	0.153994527596	1988.11226369	593.912370802	2867.31474084	285.290106341	-2.40583393695	-0.0363968825559
1973.93709734	661.327991592	3011.26508893	376.0	-2.66253842733	0.66086940058	0.110846930657	1970.60594638	518.255007525	2931.08899879	442.228044882	-2.07082488109	-0.0313286668848
1973.93709734	661.327991592	3011.26508893	376.0	3.6346479756	0.709376040347	0.118982898414	2001.96584063	753.538179364	3120.71397452	365.209954533	-1.27892940862	-0.019348402551
1973.93709734	661.327991592	3011.26508893	376.0	3.29955213781	0.752901182941	0.126283324881	2004.77545239	674.812894636	3110.62335055	431.035003519	-1.23689439326	-0.0187124719101
1973.93709734	661.327991592	3011.26508893	376.0	19.6850151331	2.49997013655	0.419317366076	2410.02828798	753.824609755	3604.03307738	440.180179645	3.02637661147	0.0457848201433
1973.93709734	661.327991592	3011.26508893	376.0	-13.8380261837	-0.0878660133026	-0.0147376741534	1649.4584748	621.33246695	2594.56543746	323.774495713	-4.14327382548	-0.0626819035625
1973.93709734	661.327991592	3011.26508893	376.0	0.0244951783143	0.909534340533	0.152555239942	2019.4320236	673.099693148	3012.00270368	319.470986935	-1.73593563027	-0.0262622636954
1973.93709734	661.327991592	3011.26508893	376.0	11.0761043569	1.01605252802	0.170421423687	2117.14430109	802.673462903	3344.79595264	424.978188649	-0.349119396442	-0.00528168527144
1973.93709734	661.327991592	3011.26508893	376.0	-9.55338693105	0.128194731292	0.0215019676774	1782.12038324	559.222193096	2723.58728346	382.244707132	-3.32585775813	-0.0503155485345
1973.93709734	661.327991592	3011.26508893	376.0	14.5250691376	2.39024419292	0.400913148762	2328.0342204	812.054456156	3448.65342501	308.564748454	2.47063094892	0.0373771701803
1973.93709734	661.327991592	3011.26508893	376.0	5.09666283728	1.12961440882	0.189469038714	2111.96748359	726.863136147	3164.73911765	325.908497907	-1.18610371658	-0.0179440804324
1973.93709734	661.327991592	3011.26508893	376.0	6.04559076998	2.19856085634	0.368762303982	2396.29041716	498.787621972	3193.31385321	298.235814076	-1.07325599274	-0.0162368531429
1973.93709734	661.327991592	3011.26508893	376.0	-2.46875049384	0.996566592179	0.167153068128	2033.16471879	521.225273579	2936.92446718	382.53447481	-1.93500086284	-0.0292738405876
1973.93709734	661.327991592	3011.26508893	376.0	-7.423653682	0.0696374673255	0.0116802192763	1744.053071	615.545626183	2787.71919728	428.120500095	-2.99796607644	-0.0453550087208
1973.93709734	661.327991592	3011.26508893	376.0	-10.2115521665	-0.287266727472	-0.0481829465736	1501.62599409	783.7207217	2703.7681835	418.421467709	-3.48073755945	-0.052658662019
1973.93709734	661.327991592	3011.26508893	376.0	-3.99188399982	0.886884437922	0.148756195559	1994.92770989	566.720844445	2891.05887965	329.410325313	-2.2003192519	-0.033287734522
1973.93709734	661.327991592	3011.26508893	376.0	0.827123347265	0.476790826056	0.079971624632	1911.04836305	705.749121634	3036.17196553	419.374480844	-1.57628420702	-0.0238469622848
1973.93709734	661.327991592	3011.26508893	376.0	3.95984219883	1.55883863464	0.261462367433	2183.30816684	541.607688969	3130.50643464	405.590578826	-1.06460113596	-0.0161059173368
1973.93709734	661.327991592	3011.26508893	376.0	19.9796860264	2.52847746477	0.424098870308	2389.69278508	822.145294431	3612.90639912	401.06831961	3.88197680549	0.0587288472843
1973.93709734	661.327991592	3011.26508893	376.0	1.87609333852	0.366749203393	0.0615144588046	1868.32752511	822.145403145	3067.75923267	377.286304418	-1.49433647235	-0.0226072083563
1973.93709734	661.327991592	3011.26508893	376.0	-6.83752650496	0.226316990537	0.0379599111938	1849.11457988	503.225780373	2805.36904034	453.028680084	-2.98846768258	-0.0452113113854
1973.93709734	661.327991592	3011.26508893	376.0	-4.48489919074	0.339177618816	0.0568899058732	1882.63968419	527.554639311	2876.21288533	466.018561822	-2.51341381229	-0.0380244147093
1973.93709734	661.327991592	3011.26508893	376.0	6.3168099623	1.12692855139	0.189018542668	2106.93044577	659.164756239	3201.48098206	435.38578005	-0.856465302949	-0.0129571150219
1973.93709734	661.327991592	3011.26508893	376.0	8.05818496364	1.65834940308	0.278153204139	2231.98581183	587.818870039	3253.91839954	434.11371767	-0.616795359755	-0.00933124598721
1973.93709734	661.327991592	3011.26508893	376.0	-13.2183728417	-0.293751131139	-0.0492705687922	1481.06669043	819.633462313	2613.22484222	312.524689476	-3.84350955771	-0.0581468919471
1973.93709734	661.327991592	3011.26508893	376.0	14.6316744573	2.23740727625	0.375277973206	2292.45517421	802.653094283	3451.86359379	356.755325289	1.84080162815	0.0278487387013
1973.93709734	661.327991592	3011.26508893	376.0	-17.0391994357	-0.238986043984	-0.0400848782262	1550.64137328	652.847318145	2498.16962489	294.680933467	-4.87294082194	-0.0737207386073
1973.93709734	661.327991592	3011.26508893	376.0	-9.13151032054	0.14882072369	0.0249615437252	1769.85985379	613.74398018	2736.29110656	352.687272588	-3.14485224635	-0.0475771898086
1973.93709734	661.327991592	3011.26508893	376.0	-4.48762780571	0.425020795317	0.0712882917339	1917.58633614	496.151489325	2876.1307195	462.392894035	-2.49215575007	-0.0377028101372
1973.93709734	661.327991592	3011.26508893	376.0	-5.10688042491	0.734246478715	0.123154390928	1960.80785442	558.145597216	2857.48338156	338.529929925	-2.37019390234	-0.0358576989764
1973.93709734	661.327991592	3011.26508893	376.0	5.24830741767	0.934359352217	0.156719113086	2060.6334488	818.234994086	3169.30553796	290.437095074	-1.27507520379	-0.0192900938547
1973.93709734	661.327991592	3011.26508893	376.0	17.0071400179	2.28565029141	0.383369723484	2359.76443573	719.998223202	3523.39515892	443.632499979	1.64232813656	0.0248461140176
1973.93709734	661.327991592	3011.26508893	376.0	-6.20551254653	0.435662221399	0.0730731669573	1862.91628771	650.244389561	2824.40065603	311.239978757	-2.60655116309	-0.0394334517865
1973.93709734	661.327991592	3011.26508893	376.0	-1.85619660348	0.239388310084	0.0401523498967	1815.35986807	672.57245683	2955.37008863	467.437763724	-2.03985620633	-0.0308601544074
1973.93709734	661.327991592	3011.26508893	376.0	-19.7864153865	-0.296276132595	-0.0496940846351	1500.84306634	541.976693468	2415.44367005	372.623910238	-6.4010953219	-0.0968395661407
1973.93709734	661.327991592	3011.26508893	376.0	-15.0837780336	-0.265470510473	-0.0445270899821	1507.84202388	760.777271906	2557.05254691	288.433251127	-4.26893294808	-0.0645829492901
1973.93709734	661.327991592	3011.26508893	376.0	-4.18659867721	-0.021501249823	-0.00360638205687	1651.8443621	821.93650391	2885.19550455	411.414638535	-2.31066367607	-0.0349570904095
1973.93709734	661.327991592	3011.26508893	376.0	-9.85029156131	0.156713561655	0.0262854011498	1770.11937224	610.064863195	2714.64669799	334.462462553	-3.26088324872	-0.0493325756236
1973.93709734	661.327991592	3011.26508893	376.0	3.03877460014	0.371668541698	0.0623395742533	1877.43587599	766.561304821	3102.7706476	458.773466783	-1.32806440545	-0.0200917459221
1973.93709734	661.327991592	3011.26508893	376.0	19.5294747207	2.49901726287	0.419157541576	2407.84943681	756.906099043	3599.34934325	434.593807396	3.03688493552	0.0459437963014
1973.93709734	661.327991592	3011.26508893	376.0	18.1793801326	2.60845854135	0.437514012303	2426.58265045	795.628508595	3558.69441625	336.483257201	3.88160734854	0.0587232579204
1973.93709734	661.327991592	3011.26508893	376.0	1.24490804646	0.396773692623	0.066550434858	1878.33410624	808.334802334	3048.75257032	362.083661748	-1.58286850125	-0.0239465733926
1973.93709734	661.327991592	3011.26508893	376.0	7.57600169378	1.21175230009	0.203245940975	2130.07077568	650.148395428	3239.39858307	459.179411959	-0.706947602459	-0.0106951225788
1973.93709734	661.327991592	3011.26508893	376.0	-18.6034923929	-0.281104295148	-0.0471493282703	1531.17540621	592.232148151	2451.06461718	327.65706282	-5.59648133957	-0.084666888647
1973.93709734	661.327991592	3011.26508893	376.0	4.95057915414	1.01405285923	0.17008602134	2085.81746864	731.900565276	3160.3401507	342.622116786	-1.16155605145	-0.0175727087965
1973.93709734	661.327991592	3011.26508893	376.0	0.741526645928	0.285199239677	0.0478361690166	1827.45221926	800.55563517	3033.59442194	405.586567517	-1.61161330849	-0.0243814418833
1973.93709734	661.327991592	3011.26508893	376.0	-3.07081905889	1.13801710083	0.190878413423	2058.12470456	501.083111978	2918.79458667	359.586770129	-2.0059437671	-0.0303471069153
1973.93709734	661.327991592	3011.26508893	376.0	-16.917572706	-0.226845039361	-0.0380484802685	1563.81605242	632.935309716	2501.83212814	305.080766004	-4.89920597832	-0.0741180934692
1973.93709734	661.327991592	3011.26508893	376.0	4.58033054439	0.939736979088	0.157621096794	2061.84314725	703.965684683	3149.19098357	383.382151639	-1.11539629853	-0.0168743766797
1973.93709734	661.327991592	3011.26508893	376.0	-17.6836536212	-0.33168799229	-0.05563367868	1489.48101359	638.155982719	2478.76340099	351.126404674	-5.35764532008	-0.0810536357047
1973.93709734	661.327991592	3011.26508893	376.0	-1.81135150396	1.17085535594	0.196386339474	2071.7533993	499.499940281	2956.72049345	385.467153869	-1.81900185163	-0.0275189387538
1973.93709734	661.327991592	3011.26508893	376.0	0.246285877628	0.439508086347	0.0737182298469	1894.36749324	721.489562986	3018.68140958	402.824353353	-1.65583037246	-0.0250503838497
1973.93709734	661.327991592	3011.26508893	376.0	9.71680188672	2.04816780318	0.343537035085	2353.1382988	521.797536961	3303.8637519	428.927916146	-0.419317815713	-0.0063436885887
1973.93709734	661.327991592	3011.26508893	376.0	2.55989580596	1.2812006193	0.214894434636	2114.34030866	595.426355596	3088.35033765	378.583673388	-1.28327786912	-0.0194141886402
1973.93709734	661.327991592	3011.26508893	376.0	8.00132386177	1.81822896002	0.304969634355	2277.01447073	573.432036751	3252.20616103	401.759653552	-0.641931392467	-0.00971151879678
1973.93709734	661.327991592	3011.26508893	376.0	15.2517549631	2.22175752816	0.37265305739	2380.67468513	648.279905402	3470.53586158	441.58127105	0.799123615193	0.0120896159636
1973.93709734	661.327991592	3011.26508893	376.0	-15.2765133229	-0.222439307475	-0.0373095114852	1543.01434115	718.686979141	2551.24877643	289.547456141	-4.34702088503	-0.0657643099097
1973.93709734	661.327991592	3011.26508893	376.0	3.93097847407	1.13389916833	0.190187716929	2089.82113589	606.182537862	3129.63727137	433.633597626	-1.10866878617	-0.0167725988831
1973.93709734	661.327991592	3011.26508893	376.0	-5.76753946363	0.144757446139	0.0242800144481	1737.25727298	770.309961525	2837.58918657	330.021952068	-2.54334146047	-0.0384771779194
1973.93709734	661.327991592	3011.26508893	376.0	-20.3972005779	-0.27193495727	-0.0456113648558	1511.93724495	509.079831453	2397.05130881	376.034232403	-6.71679103747	-0.101615598146
1973.93709734	661.327991592	3011.26508893	376.0	9.26363513706	2.27703349327	0.381924436979	2401.8190647	582.649998624	3290.21769978	305.748636451	-0.252257376928	-0.00381629919709
1973.93709734	661.327991592	3011.26508893	376.0	15.9533821998	2.31381959515	0.388094531223	2378.5830252	692.263845044	3491.66371762	420.816847372	1.41972721298	0.0214784752342
1973.93709734	661.327991592	3011.26508893	376.0	-11.1078511907	0.241575873971	0.0405192676905	1819.65694417	537.427891112	2676.7782439	319.693408617	-3.50478076689	-0.0530224019196
1973.93709734	661.327991592	3011.26508893	376.0	1.83248475005	0.614223570068	0.103023074483	1959.69116378	650.65095962	3066.44606247	456.103939064	-1.44196792278	-0.0218149458816
1973.93709734	661.327991592	3011.26508893	376.0	6.96140820724	1.29592688357	0.21736445548	2162.66833816	721.865006382	3220.89154397	336.358199433	-0.964252267806	-0.0145877801484
1973.93709734	661.327991592	3011.26508893	376.0	15.5304894536	2.41167680581	0.404508018418	2450.60395171	600.174180224	3478.92929598	428.151164049	1.0231285065	0.0154784948033
1973.93709734	661.327991592	3011.26508893	376.0	18.9698596637	2.58164251117	0.433016187717	2427.83053028	774.221376007	3582.4978504	380.445944119	3.58905430722	0.0542973420154
1973.93709734	661.327991592	3011.26508893	376.0	-12.8815559025	-0.204734370833	-0.0343398810522	1590.61305343	570.341960872	2623.36729313	462.412278827	-4.71711439784	-0.0713633040521
1973.93709734	661.327991592	3011.26508893	376.0	14.0147586043	2.26263859851	0.379509996395	2322.98261235	755.827907925	3433.28662208	354.476101803	1.49408350012	0.0226033812423
1973.93709734	661.327991592	3011.26508893	376.0	0.0873389143273	0.464840495088	0.0779672081664	1901.53130385	734.363786703	3013.89509517	378.000004609	-1.68583554355	-0.0255043198721
1973.93709734	661.327991592	3011.26508893	376.0	7.52396632544	0.811625707383	0.136133127706	2064.91960666	816.911280564	3237.83166019	356.000772965	-0.909917695028	-0.0137657745087
1973.93709734	661.327991592	3011.26508893	376.0	17.2717362442	2.39660363869	0.401979811924	2376.36350578	743.82907168	3531.3628527	411.170275245	2.2500514919	0.034040113342
1973.93709734	661.327991592	3011.26508893	376.0	-2.50947920439	0.912339475437	0.153025742274	2002.51885577	622.841759223	2935.69801773	310.337402743	-2.04968303794	-0.0310088205438
1973.93709734	661.327991592	3011.26508893	376.0	4.83014986622	1.37627497932	0.230841157215	2155.54809071	657.955847963	3156.71370559	343.209766923	-1.12048246464	-0.0169513232169
1973.93709734	661.327991592	3011.26508893	376.0	10.9980772283	1.87469858724	0.314441225636	2226.13863355	772.906000549	3342.44634896	343.401714861	0.305671861754	0.00462438520051
1973.93709734	661.327991592	3011.26508893	376.0	-10.2186902768	0.295474790179	0.0495596763132	1820.04605005	581.83741037	2703.55323608	301.66977566	-3.30110974707	-0.0499411459466
1973.93709734	661.327991592	3011.26508893	376.0	8.08775314924	1.5246183	0.255722626636	2181.49859101	752.566380277	3254.80877599	320.743804709	-0.633706855183	-0.00958709311926
1973.93709734	661.327991592	3011.26508893	376.0	7.54292237426	1.93259224908	0.324151668749	2303.63851097	513.921457053	3238.40247707	420.842509045	-0.641442258831	-0.00970411889305
1973.93709734	661.327991592	3011.26508893	376.0	6.47510727763	1.78987932776	0.300214580302	2256.85043624	534.811049721	3206.24773385	414.58624789	-0.769732989752	-0.0116449771521
1973.93709734	661.327991592	3011.26508893	376.0	10.4292321453	2.24906186909	0.377232785825	2417.33368364	553.758337592	3325.31691556	354.224894334	-0.252643579933	-0.00382214190518
1973.93709734	661.327991592	3011.26508893	376.0	6.67639096342	0.807412962132	0.135426528368	2047.90507501	745.659782892	3212.30891921	418.744061311	-0.883535635924	-0.013366651073
1973.93709734	661.327991592	3011.26508893	376.0	-5.70346585214	0.187335575958	0.0314215994563	1765.8457415	728.729751334	2839.51861287	344.943120037	-2.52418632797	-0.0381873877151
1973.93709734	661.327991592	3011.26508893	376.0	-16.8195293617	-0.334280218844	-0.0560684701181	1483.03374035	697.097371254	2504.78447314	324.653361535	-4.87162512149	-0.0737008339105
1973.93709734	661.327991592	3011.26508893	376.0	5.07771746218	1.67537359359	0.281008653738	2224.34652604	591.295763598	3164.16862218	348.526332545	-1.04257993887	-0.0157727676077
1973.93709734	661.327991592	3011.26508893	376.0	-19.4905746959	-0.260197977337	-0.0436427335352	1544.6545042	543.127901848	2424.35221748	336.569811434	-6.05062619284	-0.0915374613138
1973.93709734	661.327991592	3011.26508893	376.0	13.2788233362	2.27986315676	0.382399053465	2321.55277719	759.466705383	3411.12566027	330.1061777	1.47350352595	0.0222920351884
1973.93709734	661.327991592	3011.26508893	376.0	4.29602361784	0.785020198247	0.131670613594	2030.09138786	824.912282168	3140.62974835	285.626078322	-1.47452782079	-0.0223075313282
1973.93709734	661.327991592	3011.26508893	376.0	0.397923008931	1.01855299402	0.170840824223	2045.17248291	674.428057638	3023.24760558	303.647065033	-1.73380437013	-0.0262300207281
1973.93709734	661.327991592	3011.26508893	376.0	0.163489421602	0.726548770921	0.121863262483	1978.27958647	712.701194154	3016.18818881	325.207408184	-1.73218696844	-0.0262055517161
1973.93709734	661.327991592	3011.26508893	376.0	7.14537163909	1.82828890356	0.306656978122	2266.4268431	499.878921324	3226.43117057	460.125406146	-0.66655540135	-0.0100840454062
1973.93709734	661.327991592	3011.26508893	376.0	-7.0619225712	0.0867277993963	0.01454676273	1707.16651463	763.482253191	2798.61187994	327.963112112	-2.74560229496	-0.0415370997725
1973.93709734	661.327991592	3011.26508893	376.0	10.9817555236	2.48579824281	0.416940329221	2445.41233678	608.325760631	3341.95485916	288.21676175	0.708082785019	0.0107122962938
1973.93709734	661.327991592	3011.26508893	376.0	4.68188170704	1.46141871864	0.245122227212	2174.71595673	659.396714696	3152.24895828	318.136286852	-1.20670575352	-0.018255760265
1973.93709734	661.327991592	3011.26508893	376.0	-1.73924819656	0.10093566529	0.0169298331583	1726.51903554	807.690642562	2958.89171518	424.682037071	-1.95585408578	-0.029589320511
1973.93709734	661.327991592	3011.26508893	376.0	1.11211677315	0.609576119199	0.102243562429	1954.39097106	713.870980403	3044.75387307	376.491921609	-1.54551164936	-0.0233814167831
1973.93709734	661.327991592	3011.26508893	376.0	2.04219185614	1.02342619041	0.171658200338	2057.11268218	610.097808166	3072.76089934	405.550408998	-1.35031479964	-0.0204283630807
1973.93709734	661.327991592	3011.26508893	376.0	12.5060356309	1.9939071612	0.334435954579	2354.09731192	590.608226535	3387.85497389	443.14943544	-0.158939636524	-0.00240453307904
1973.93709734	661.327991592	3011.26508893	376.0	-11.6338276058	-0.17016754691	-0.0285420239701	1610.6044792	614.497305721	2660.93969973	435.837914806	-4.09270796293	-0.0619169132062
1973.93709734	661.327991592	3011.26508893	376.0	11.1937304543	1.99879580704	0.335255922013	2318.01206614	659.292936061	3348.33798625	371.032984044	-0.0448855102974	-0.000679054618721
1973.93709734	661.327991592	3011.26508893	376.0	3.74950389717	1.46036293811	0.244945142253	2156.90864326	521.900125438	3124.17259079	445.363822093	-1.08289853955	-0.0163827313093
1973.93709734	661.327991592	3011.26508893	376.0	-4.60947676848	0.201156377491	0.0337397479857	1768.88958676	764.84322716	2872.46152422	338.728710296	-2.3644415019	-0.0357706732512
1973.93709734	661.327991592	3011.26508893	376.0	1.0625718809	0.434776389908	0.0729245873713	1895.30479915	752.151054562	3043.26194502	395.806091316	-1.56009715468	-0.0236020749574
1973.93709734	661.327991592	3011.26508893	376.0	5.92235762839	0.696839520482	0.116880161101	2009.87130466	740.464233439	3189.60297663	439.267438537	-0.959978884803	-0.014523129876
1973.93709734	661.327991592	3011.26508893	376.0	4.02409276394	1.06464261195	0.178571387446	2076.63364056	622.289573006	3132.44118948	433.517975914	-1.10814843083	-0.0167647266388
1973.93709734	661.327991592	3011.26508893	376.0	15.4319451506	2.30127305673	0.385990113508	2359.31835222	718.14704734	3475.96186579	398.496466233	1.51228421281	0.0228787324178
1973.93709734	661.327991592	3011.26508893	376.0	6.34557084941	1.14206677779	0.191557661487	2104.74864912	629.104960014	3202.34704861	468.493439478	-0.840988044795	-0.0127229658819
1973.93709734	661.327991592	3011.26508893	376.0	-3.0393851685	1.06991451278	0.179455637836	2031.75490131	592.536104621	2919.74114443	295.450138501	-2.13609973745	-0.0323161836225
1973.93709734	661.327991592	3011.26508893	376.0	-8.90433028258	0.117107499338	0.019642317903	1771.05043582	582.625339357	2743.13209973	389.456324547	-3.19780657042	-0.0483783142273
1973.93709734	661.327991592	3011.26508893	376.0	-1.38925695133	0.224674685753	0.0376844491367	1797.06726485	752.621416286	2969.43087936	419.742198219	-1.90020026244	-0.0287473564665
1973.93709734	661.327991592	3011.26508893	376.0	-16.5186135096	-0.291641207761	-0.0489166735594	1504.78594464	558.451895582	2513.84584714	450.608006916	-5.84403674479	-0.0884120536276
1973.93709734	661.327991592	3011.26508893	376.0	2.19254056968	0.235968160781	0.0395786918452	1807.53299288	809.345068591	3077.28829767	460.410236197	-1.4459469669	-0.0218751432209
1973.93709734	661.327991592	3011.26508893	376.0	0.210720449042	0.656422812801	0.110101109158	1957.843339	768.29118048	3017.61044025	291.475920764	-1.85650471358	-0.0280863042902
1973.93709734	661.327991592	3011.26508893	376.0	-5.36645587548	0.00320732478814	0.000537961219077	1660.74883091	821.282960196	2849.66687664	367.635085536	-2.46567368063	-0.0373021736858
1973.93709734	661.327991592	3011.26508893	376.0	3.6542369318	1.24735036767	0.209216767472	2121.36240641	688.106549079	3121.30384992	311.834894439	-1.35320340689	-0.0204720636443
1973.93709734	661.327991592	3011.26508893	376.0	-18.4736270626	-0.244647213318	-0.0410344202143	1538.27320923	504.813847178	2454.97520654	411.888150124	-6.33990163451	-0.0959137917475
1973.93709734	661.327991592	3011.26508893	376.0	13.9278120045	2.39749182047	0.402128785721	2398.64980065	679.290583064	3430.66842947	352.728045759	1.35693786939	0.0205285608077
1973.93709734	661.327991592	3011.26508893	376.0	10.240103735	1.56197843496	0.261989002844	2224.01015125	636.307235257	3319.62175777	459.304371269	-0.409166504457	-0.00619011353187
1973.93709734	661.327991592	3011.26508893	376.0	-6.14998995735	0.737341468017	0.123673510234	1967.46177036	511.215726611	2826.07258837	347.395091397	-2.52804328715	-0.0382457380809
1973.93709734	661.327991592	3011.26508893	376.0	-8.59435668251	-0.0880572965426	-0.0147697578904	1633.51586016	716.477825976	2752.46622653	402.472540397	-3.12510582119	-0.0472784541784
1973.93709734	661.327991592	3011.26508893	376.0	14.0786919985	2.3100453316	0.387461477961	2452.84879199	537.849840516	3435.21182606	444.513193554	0.231733511825	0.00350580199433
1973.93709734	661.327991592	3011.26508893	376.0	-15.5077028671	-0.267487957367	-0.0448654742312	1533.03504278	565.05011205	2544.2870464	446.201891572	-5.46120090009	-0.0826202859318
1973.93709734	661.327991592	3011.26508893	376.0	1.95441055975	0.633859926252	0.106316659888	1967.32561958	791.853503113	3070.11757181	310.938449121	-1.60940953444	-0.0243481018826
1973.93709734	661.327991592	3011.26508893	376.0	15.626442251	2.50524155045	0.420201534796	2374.64239239	803.193167672	3481.81868908	303.983129011	3.07132468382	0.0464648212379
1973.93709734	661.327991592	3011.26508893	376.0	11.6953625464	1.65909743895	0.278278671411	2224.79703729	739.524958063	3363.44345831	399.121462961	-0.0254168533377	-0.000384521230525
1973.93709734	661.327991592	3011.26508893	376.0	-7.82994793705	0.346535795572	0.0581240851346	1876.33542107	515.476046299	2775.48460022	383.673132848	-2.94132915458	-0.0444981717788
1973.93709734	661.327991592	3011.26508893	376.0	-13.450041199	-0.141596259052	-0.0237497918571	1643.81953648	538.337111712	2606.24869386	424.09204566	-4.66243226078	-0.0705360402538
1973.93709734	661.327991592	3011.26508893	376.0	12.9061542858	2.2365197479	0.375129109008	2346.82165537	696.694577273	3399.90360726	356.387374625	0.867053967598	0.0131173066202
1973.93709734	661.327991592	3011.26508893	376.0	13.8483876156	1.92067864015	0.322153411632	2272.17131302	733.106019865	3428.27675058	422.999417694	0.545314478874	0.00824984083017
1973.93709734	661.327991592	3011.26508893	376.0	-12.1998666442	-0.254913906869	-0.0427564419438	1534.06257417	717.166813247	2643.89476378	392.665376362	-3.91126066588	-0.0591718708907
1973.93709734	661.327991592	3011.26508893	376.0	0.377054150486	1.12542946034	0.188767101701	2069.49182057	560.714939244	3022.61918893	392.412429119	-1.54129818537	-0.0233176730011
1973.93709734	661.327991592	3011.26508893	376.0	4.47891732256	1.15186875922	0.193201737541	2104.26354994	668.901228414	3146.13716263	372.972384276	-1.11318563709	-0.0168409324824
1973.93709734	661.327991592	3011.26508893	376.0	-13.6814308727	-0.164887005228	-0.0276563242582	1623.20686654	562.39060793	2599.28093739	413.683462924	-4.62731750016	-0.0700048033307
1973.93709734	661.327991592	3011.26508893	376.0	-20.8367747776	-0.249015169968	-0.041767052997	1551.21418267	515.005651737	2383.81456439	317.594729983	-6.45596096881	-0.0976696061847
1973.93709734	661.327991592	3011.26508893	376.0	11.2707169441	1.55452054542	0.260738098863	2234.48110312	698.424593336	3350.65625354	417.750557083	-0.317219814825	-0.00479908948298
1973.93709734	661.327991592	3011.26508893	376.0	-11.0934452475	-0.0144925749596	-0.00243082438101	1650.67317754	734.195950486	2677.21204503	292.342917009	-3.46337973102	-0.0523960624965
1973.93709734	661.327991592	3011.26508893	376.0	2.95811991508	0.977176860427	0.16390084878	2061.47881225	752.741049209	3100.34192122	286.122059763	-1.56960649128	-0.0237459378409
1973.93709734	661.327991592	3011.26508893	376.0	-21.1808225192	-0.246483617539	-0.0413424383662	1552.84966364	508.871225366	2373.45437486	311.733485857	-6.55333856551	-0.0991427922165
1973.93709734	661.327991592	3011.26508893	376.0	17.05546454	2.28154613551	0.382681337723	2361.60348896	715.24046214	3524.85033838	448.006387276	1.59908683244	0.024191933925
1973.93709734	661.327991592	3011.26508893	376.0	2.78586294198	1.5789276626	0.264831879	2183.72281928	554.572276984	3095.15480713	356.859710867	-1.25779541505	-0.0190286749629
1973.93709734	661.327991592	3011.26508893	376.0	-17.8862527437	-0.333010524975	-0.0558555056986	1481.94099625	697.76315879	2472.66260434	292.958449301	-5.0509719703	-0.0764140993993
1973.93709734	661.327991592	3011.26508893	376.0	19.8468130657	2.57458615414	0.431832632361	2422.60583307	785.910815592	3608.90524204	400.388593379	3.75527211453	0.0568119835784
1973.93709734	661.327991592	3011.26508893	376.0	-7.60386770532	0.404295847566	0.0678121180083	1879.0357745	548.095674469	2782.29247531	355.161026344	-2.83423282299	-0.042877954962
1973.93709734	661.327991592	3011.26508893	376.0	8.7266890269	1.50125220067	0.251803455328	2204.0735299	643.489018733	3274.04882902	426.486280381	-0.584080006122	-0.00883630871591
1973.93709734	661.327991592	3011.26508893	376.0	-11.1143851618	-0.203027761355	-0.0340536332363	1580.90211022	655.861177807	2676.5814887	439.818200675	-3.92608333739	-0.0593961170558
1973.93709734	661.327991592	3011.26508893	376.0	-3.2685202985	0.634025432694	0.10634442011	1939.73350415	621.54051934	2912.84127826	351.567254764	-2.11386685825	-0.0319798314409
1973.93709734	661.327991592	3011.26508893	376.0	-12.1504759174	-0.179096072196	-0.0300395961416	1543.27954923	814.099441064	2645.38204949	288.003059192	-3.63457666976	-0.0549860313125
1973.93709734	661.327991592	3011.26508893	376.0	-13.3154675511	-0.302903444299	-0.0508056766687	1506.35752052	697.740831688	2610.30106314	406.202710926	-4.29000667046	-0.06490176506
1973.93709734	661.327991592	3011.26508893	376.0	6.39461961773	0.981786249554	0.164673976779	2094.74636605	762.039024138	3203.82403705	347.038646857	-1.02372779095	-0.0154875611338
1973.93709734	661.327991592	3011.26508893	376.0	-4.74601515347	0.949612468743	0.159277502305	2003.1878271	551.452574972	2868.3499915	313.709589425	-2.32067497127	-0.0351085472204
1973.93709734	661.327991592	3011.26508893	376.0	-9.86157187423	-0.031077404914	-0.00521258049546	1700.69870949	587.323269945	2714.30701786	426.285038424	-3.58209070902	-0.0541919925722
1973.93709734	661.327991592	3011.26508893	376.0	-2.73806502232	0.0804264618627	0.0134898460018	1721.26233971	765.87660161	2928.8146928	441.675751482	-2.13236433278	-0.0322596722054
1973.93709734	661.327991592	3011.26508893	376.0	19.1184738164	2.51449793386	0.421754098266	2433.32164994	711.953484689	3586.9730165	441.697881867	2.65717587715	0.0401993324833
1973.93709734	661.327991592	3011.26508893	376.0	-14.7202938254	-0.0246956542974	-0.00414217616528	1679.0394501	603.748196242	2567.99801998	285.210373637	-4.27494799725	-0.0646739485212
1973.93709734	661.327991592	3011.26508893	376.0	3.71344401246	0.351076478505	0.0588856891151	1869.92022648	808.571228924	3123.08673207	444.595276672	-1.2483267633	-0.0188854275839
1973.93709734	661.327991592	3011.26508893	376.0	3.99887587544	1.11380699787	0.186817678273	2090.70823012	651.313758299	3131.68184212	389.659853695	-1.13949683692	-0.0172389839171
1973.93709734	661.327991592	3011.26508893	376.0	1.98985864646	0.497201340648	0.0833950588138	1923.19463081	710.6116403	3071.18500767	437.378736561	-1.43149539903	-0.0216565113318
1973.93709734	661.327991592	3011.26508893	376.0	-22.0475743421	-0.31472297966	-0.0527881549245	1485.17661727	538.094759524	2347.35417981	324.08280302	-6.85767603217	-0.103746989897
1973.93709734	661.327991592	3011.26508893	376.0	5.86741819973	0.809741624217	0.135817112415	2052.76178173	799.691015107	3187.9486048	335.495807961	-1.13356007882	-0.0171491691198
1973.93709734	661.327991592	3011.26508893	376.0	15.750995405	1.97356589602	0.331024135528	2245.81850082	797.418692926	3485.56931472	442.332120972	1.22585367755	0.0185454414153
1973.93709734	661.327991592	3011.26508893	376.0	-0.410084729849	0.238261240179	0.0399633076449	1803.8023925	775.431421372	2998.91635062	419.682536755	-1.76376378934	-0.0266832645892
1973.93709734	661.327991592	3011.26508893	376.0	-12.615823607	-0.108213110632	-0.0181504714243	1609.00563033	716.958502114	2631.36919697	305.405064528	-3.77219602331	-0.0570680185069
1973.93709734	661.327991592	3011.26508893	376.0	-13.055633482	-0.0913947706055	-0.0153295489107	1673.72105479	553.493102573	2618.12535575	390.911198381	-4.29715369996	-0.0650098895607
1973.93709734	661.327991592	3011.26508893	376.0	4.54944402244	1.16275983401	0.19502848608	2104.2993335	648.298501132	3148.26090852	395.663073888	-1.06830420595	-0.0161619395756
1973.93709734	661.327991592	3011.26508893	376.0	-1.08304802698	0.396153306526	0.0664463781492	1872.04836403	719.93221851	2978.6516418	386.67105926	-1.83603180343	-0.0277765779641
1973.93709734	661.327991592	3011.26508893	376.0	-10.696227824	0.317643219224	0.0532779636405	1855.46713798	508.375038486	2689.17331463	325.331138164	-3.42034153439	-0.0517449551345
1973.93709734	661.327991592	3011.26508893	376.0	0.902849876121	1.4595712987	0.244812361405	2144.08630642	539.876337417	3038.45229205	354.489648223	-1.47922211778	-0.0223785494369
1973.93709734	661.327991592	3011.26508893	376.0	6.31256263703	1.72724356687	0.289708749894	2237.96432317	678.938635191	3201.35308384	284.450125474	-1.05281715083	-0.0159276422213
1973.93709734	661.327991592	3011.26508893	376.0	17.8170447424	2.60918636395	0.437636089223	2426.71345217	792.963754315	3547.78353714	328.106330648	3.81564562025	0.0577253497769
1973.93709734	661.327991592	3011.26508893	376.0	7.27372493672	2.26701999122	0.380244882795	2426.47019476	502.137069621	3230.29622861	301.688964233	-0.900618098485	-0.0136250846972
1973.93709734	661.327991592	3011.26508893	376.0	19.5375114212	2.44205641283	0.409603558006	2393.73334511	748.49514492	3599.5913496	457.362859572	2.69546978889	0.04077866549
1973.93709734	661.327991592	3011.26508893	376.0	-18.4060541857	-0.221393377285	-0.0371340787126	1575.21869946	516.108283338	2457.01000499	365.683022183	-5.94120121648	-0.0898820153779
1973.93709734	661.327991592	3011.26508893	376.0	-13.0359252836	-0.328578082122	-0.0551120567129	1482.78221389	739.291821695	2618.71882184	396.644786265	-4.11655903556	-0.0622777463776
1973.93709734	661.327991592	3011.26508893	376.0	-14.7388025114	-0.314439814154	-0.0527406598715	1484.32301853	758.035641391	2567.44067438	325.082014456	-4.25848065646	-0.0644248208239
1973.93709734	661.327991592	3011.26508893	376.0	-13.1839614289	-0.185045745559	-0.0310375286077	1595.58557223	632.95220073	2614.26106108	385.723288125	-4.22326517011	-0.0638920600622
1973.93709734	661.327991592	3011.26508893	376.0	6.75800396296	1.87585338053	0.314634917901	2287.45314926	553.04384401	3214.76650297	374.269509707	-0.79838946285	-0.0120785092716
1973.93709734	661.327991592	3011.26508893	376.0	3.94192583288	0.579796638636	0.0972486814217	1959.18110815	708.094896677	3129.96692537	462.690920539	-1.19252956019	-0.0180412944053
1973.93709734	661.327991592	3011.26508893	376.0	11.5636482471	1.60377127672	0.268998872311	2232.16694697	716.709267858	3359.4771916	410.60097677	-0.184225470746	-0.00278707217467
1973.93709734	661.327991592	3011.26508893	376.0	-12.0336899616	-0.228058294163	-0.0382519782227	1532.63660907	777.378922076	2648.89878421	338.883253059	-3.66054395724	-0.0553788798372
1973.93709734	661.327991592	3011.26508893	376.0	-15.8323836156	-0.0162281330075	-0.00272192771008	1725.29882424	498.933470403	2534.51004837	310.277753728	-4.7268436783	-0.0715104943767
1973.93709734	661.327991592	3011.26508893	376.0	6.2224532656	0.881231314467	0.147808003097	2070.2773222	771.542566304	3198.63965179	356.819763285	-1.02688122812	-0.0155352682015
1973.93709734	661.327991592	3011.26508893	376.0	-14.1010448288	-0.00909726128093	-0.00152587408268	1718.1616884	537.998777262	2586.64524883	330.484783159	-4.2902690358	-0.0649057342784
1973.93709734	661.327991592	3011.26508893	376.0	17.2985317195	2.57967506313	0.432686189723	2416.38679436	785.837103546	3532.1697355	329.945837587	3.51087646681	0.0531146212831
1973.93709734	661.327991592	3011.26508893	376.0	-8.81616841932	-0.0708152867828	-0.0118777736972	1632.61889247	746.285009013	2745.78688714	366.88298565	-3.07682850581	-0.0465480863209
1973.93709734	661.327991592	3011.26508893	376.0	-11.2678263102	-0.253860997222	-0.0425798385142	1511.60150047	809.177043072	2671.96096897	351.18242543	-3.50184651046	-0.0529780107483
1973.93709734	661.327991592	3011.26508893	376.0	-13.6976653414	-0.259081517121	-0.0434554708355	1543.74564472	646.498225246	2598.7920745	408.548204541	-4.48066672378	-0.0677861834158
1973.93709734	661.327991592	3011.26508893	376.0	12.2271101921	2.05271194323	0.344299218925	2310.7619986	694.088058198	3379.45578953	374.605732734	0.360908040494	0.00546003086981
1973.93709734	661.327991592	3011.26508893	376.0	7.60688736465	1.78037666159	0.298620708083	2272.67920339	623.639524631	3240.3286325	344.009904479	-0.819790719708	-0.0124022801771
1973.93709734	661.327991592	3011.26508893	376.0	12.6303358798	2.45740920072	0.412178664999	2442.08586233	616.6699414	3391.59798389	332.842180163	0.92920088912	0.0140575021047
1973.93709734	661.327991592	3011.26508893	376.0	6.619550086	1.72619672549	0.289533164289	2237.28048504	526.860985747	3210.59728971	446.455818926	-0.738715858618	-0.0111757315979
1973.93709734	661.327991592	3011.26508893	376.0	-15.8968473434	-0.224683988977	-0.0376860095566	1575.6622845	586.073997631	2532.56887464	370.832592504	-5.004137242	-0.0757055558547
1973.93709734	661.327991592	3011.26508893	376.0	-18.9311163383	-0.267657290538	-0.0448938763063	1535.05605458	545.352538593	2441.19899169	360.790398512	-6.02110988207	-0.09109092106
1973.93709734	661.327991592	3011.26508893	376.0	-12.0393056276	0.147826503501	0.0247947842169	1760.18759451	593.451613666	2648.72968162	295.090473438	-3.67370765364	-0.055578028043
1973.93709734	661.327991592	3011.26508893	376.0	-14.5485051439	-0.106815364072	-0.0179160288615	1627.2253345	647.683212786	2573.17103257	298.262485281	-4.23588096799	-0.0640829193341
1973.93709734	661.327991592	3011.26508893	376.0	2.18731699563	1.04611505653	0.175463780028	2066.96031058	700.580782401	3077.131002	309.589909018	-1.52851916579	-0.0231243444144
1973.93709734	661.327991592	3011.26508893	376.0	-2.86415268346	0.243822685904	0.040896123097	1810.96384293	688.421737161	2925.01785908	425.632278993	-2.12755296543	-0.0321868829868
1973.93709734	661.327991592	3011.26508893	376.0	-6.3649868672	0.172945281662	0.0290079305035	1792.83531995	606.876576024	2819.59846148	419.886565509	-2.74867968187	-0.0415836563067
1973.93709734	661.327991592	3011.26508893	376.0	7.57469895862	1.75876155806	0.294995229464	2253.24561443	550.190382086	3239.35935426	435.923357749	-0.647462441374	-0.00979519578477
1973.93709734	661.327991592	3011.26508893	376.0	-7.92487788521	-0.075415377453	-0.0126493420753	1614.1752115	810.879594957	2772.62600783	347.571201377	-2.87644606508	-0.0435165819226
1973.93709734	661.327991592	3011.26508893	376.0	13.3082292146	1.77835049779	0.298280861756	2213.62313208	787.806753919	3412.01114922	410.581263226	0.548227537241	0.00829391130471
1973.93709734	661.327991592	3011.26508893	376.0	11.3507075898	2.16395533471	0.362957956173	2260.36546253	800.764711502	3353.06498393	291.934809899	1.12442377451	0.01701094969
1973.93709734	661.327991592	3011.26508893	376.0	-10.6633320959	-0.313778903365	-0.0526298059988	1487.69277415	771.719883468	2690.16389221	430.751234589	-3.6454144802	-0.0551499921361
1973.93709734	661.327991592	3011.26508893	376.0	10.6863547454	2.13122875233	0.357468760873	2389.30207994	560.309976957	3333.05955866	383.447501759	-0.347057914657	-0.00525049795245
1973.93709734	661.327991592	3011.26508893	376.0	12.3939941453	2.12494973867	0.356415588505	2277.06499332	770.34065174	3384.48110775	337.075462689	0.990019244881	0.0149775982584
1973.93709734	661.327991592	3011.26508893	376.0	-8.47218014023	-0.155004325603	-0.0259987127814	1601.83955537	699.323490956	2756.1452861	454.982239766	-3.3004517439	-0.0499311912844
1973.93709734	661.327991592	3011.26508893	376.0	6.7799531929	0.770889824838	0.129300540899	2041.03776123	760.303320217	3215.42745247	414.086371029	-0.884925616847	-0.0133876795287
1973.93709734	661.327991592	3011.26508893	376.0	-16.6632817529	-0.264266807866	-0.0443251942076	1543.44154101	589.106695847	2509.48950284	376.941265984	-5.28565880247	-0.0799645809754
1973.93709734	661.327991592	3011.26508893	376.0	3.85938505593	0.680958381757	0.114216434377	1993.91439788	740.536892188	3127.48140377	393.030113694	-1.21526713426	-0.0183852819101
1973.93709734	661.327991592	3011.26508893	376.0	17.0544622105	2.34001473509	0.39248821454	2330.65338012	798.691747367	3524.82015558	395.475028097	2.46475675787	0.0372883019344
1973.93709734	661.327991592	3011.26508893	376.0	1.72657052252	1.50826428212	0.252979584388	2160.32168211	555.411521548	3063.25670431	347.523500654	-1.39793869426	-0.0211488456014
1973.93709734	661.327991592	3011.26508893	376.0	-7.37657627524	-0.227557040881	-0.0381679035359	1535.17673602	804.485716577	2789.1368228	449.474370199	-2.96853945008	-0.044909825266
1973.93709734	661.327991592	3011.26508893	376.0	0.519925616118	0.472441840451	0.0792421738428	1901.67026989	808.027254963	3026.9214275	317.223902646	-1.75738438827	-0.0265867532264
1973.93709734	661.327991592	3011.26508893	376.0	-2.25446163418	0.261745460565	0.0439022912722	1828.11852913	649.211762969	2943.3772728	466.046980695	-2.10251900598	-0.0318081544021
1973.93709734	661.327991592	3011.26508893	376.0	-4.67123406945	0.467780293735	0.0784602975067	1907.86506912	556.338116887	2870.60184817	406.39866217	-2.37545262361	-0.0359372560304
1973.93709734	661.327991592	3011.26508893	376.0	-4.88903410019	0.356944485752	0.0598699238094	1889.18184841	520.369747712	2864.04331189	454.491715759	-2.55366341467	-0.0386333345638
1973.93709734	661.327991592	3011.26508893	376.0	12.8066779605	1.10361517236	0.185108214083	2128.57873665	808.129822813	3396.90811141	460.199551945	-0.0753214057925	-0.0011395068955
1973.93709734	661.327991592	3011.26508893	376.0	18.6759170621	2.53263190465	0.424795690147	2434.20155024	720.051586192	3573.64645946	419.393323027	2.77624406618	0.0420006666593
1973.93709734	661.327991592	3011.26508893	376.0	8.08785336546	1.65972685358	0.278384242466	2227.20803087	558.917688677	3254.81179377	468.686074224	-0.59336590843	-0.00897679135295
1973.93709734	661.327991592	3011.26508893	376.0	-2.71404537711	0.721474306799	0.121012127943	1953.83741628	681.966945987	2929.53798799	293.733625727	-2.15451230873	-0.0325947399202
1973.93709734	661.327991592	3011.26508893	376.0	-11.9664131634	0.00162422284102	0.000272429191718	1672.84284849	679.833041051	2650.92466694	298.248777407	-3.64614472359	-0.0551610396912
1973.93709734	661.327991592	3011.26508893	376.0	-0.751665783216	0.223381234461	0.0374674999095	1798.51075875	753.885714093	2988.63043961	436.233966775	-1.82289960072	-0.0275779062136
1973.93709734	661.327991592	3011.26508893	376.0	-19.8170142227	-0.293566290021	-0.0492395655855	1508.06520239	547.393063161	2414.52225797	359.063992426	-6.30504881057	-0.0953865175578
1973.93709734	661.327991592	3011.26508893	376.0	0.560739159162	0.720917226685	0.120918689481	1981.87874592	640.768905971	3028.15043147	405.502779574	-1.57331491416	-0.0238020410614
1973.93709734	661.327991592	3011.26508893	376.0	-10.3013551324	0.0917432913572	0.0153880059304	1750.75705042	594.730306757	2701.06397814	355.576620969	-3.40503637347	-0.0515134095835
1973.93709734	661.327991592	3011.26508893	376.0	13.4723677535	2.34520690998	0.393359092584	2303.27120542	824.062929365	3416.95379574	289.619660961	2.23200245703	0.0337670568386
1973.93709734	661.327991592	3011.26508893	376.0	9.32380511493	2.01817652864	0.338506630098	2275.09913199	716.733103753	3292.02957732	300.197341572	-0.025304576008	-0.000382822632496
1973.93709734	661.327991592	3011.26508893	376.0	-13.4781830445	-0.273864672135	-0.0459350339039	1532.19210886	654.258917131	2605.40126829	418.950242301	-4.46867649175	-0.0676047880748
1973.93709734	661.327991592	3011.26508893	376.0	-8.89159121156	0.0258559807029	0.00433679649496	1679.2415063	737.612862904	2743.51570693	326.661337727	-3.05681349653	-0.0462452873908
1973.93709734	661.327991592	3011.26508893	376.0	-10.6274775233	0.231216997868	0.0387817842784	1834.18240251	506.726666002	2691.24356844	350.334499923	-3.47450789654	-0.052564415984
1973.93709734	661.327991592	3011.26508893	376.0	17.1659316012	2.3968805216	0.402026253203	2404.60362715	689.775375019	3528.17679443	433.797792254	1.80206624288	0.0272627268212
1973.93709734	661.327991592	3011.26508893	376.0	3.27858869092	1.57282709114	0.263808636555	2184.44035099	550.697380216	3109.99208559	374.854354381	-1.17380576475	-0.0177580297239
1973.93709734	661.327991592	3011.26508893	376.0	6.41102065626	1.65367848207	0.277369755464	2220.75519048	563.678942829	3204.3179158	419.883782484	-0.788713134316	-0.011932120035
1973.93709734	661.327991592	3011.26508893	376.0	3.476371466	1.59611556311	0.267714787506	2193.6124334	582.697609231	3115.94784925	339.637806616	-1.22945926714	-0.0185999889129
1973.93709734	661.327991592	3011.26508893	376.0	-16.7371252638	-0.0365853547186	-0.00613642313294	1704.5770794	515.744756957	2507.26587897	286.944042613	-4.88004481252	-0.0738282119897
1973.93709734	661.327991592	3011.26508893	376.0	-19.1905204491	-0.328556030406	-0.0551083580017	1492.02917099	648.192117266	2433.38764626	293.16635801	-5.50643340826	-0.0833045901401
1973.93709734	661.327991592	3011.26508893	376.0	8.06128723401	1.97942046423	0.332006116107	2332.72064196	583.165897002	3254.01181713	338.125278166	-0.77164438172	-0.0116738938233
1973.93709734	661.327991592	3011.26508893	376.0	13.8313863383	2.34602242788	0.393495878544	2309.51729068	816.338780306	3427.76479705	301.908726069	2.22674176878	0.033687470027
1973.93709734	661.327991592	3011.26508893	376.0	-4.39232987117	0.848070123156	0.142245911298	1978.58429853	596.185146998	2879.00039293	304.230947401	-2.31002798784	-0.0349474733409
1973.93709734	661.327991592	3011.26508893	376.0	14.755927261	2.52095696379	0.422837464574	2395.7558239	762.080773899	3455.60517509	297.768577296	2.64473877589	0.0400111766397
1973.93709734	661.327991592	3011.26508893	376.0	-15.1105755486	-0.154210031347	-0.02586548664	1623.38182924	587.260748088	2556.2456027	345.603025375	-4.61278224482	-0.069784905368
1973.93709734	661.327991592	3011.26508893	376.0	13.7406840165	2.56692506273	0.430547645543	2454.11204169	664.022102543	3425.0335097	306.899365461	1.85901091045	0.0281242195227
1973.93709734	661.327991592	3011.26508893	376.0	-4.79188778534	-0.111169509009	-0.01864634502	1601.63232392	820.500858564	2866.96864495	444.835462463	-2.46533503522	-0.0372970504572
1973.93709734	661.327991592	3011.26508893	376.0	3.91697813201	0.654510838525	0.10978041572	1983.35525654	712.138582288	3129.21568396	433.721845137	-1.18254340287	-0.0178902178952
1973.93709734	661.327991592	3011.26508893	376.0	-0.71662895114	0.382773653727	0.0642022230338	1874.62742817	671.187656476	2989.68549151	443.870406859	-1.8118257248	-0.0274103740515
1973.93709734	661.327991592	3011.26508893	376.0	-17.7688391572	-0.281376886552	-0.0471950497404	1496.56351781	520.583398068	2476.19823868	459.051322805	-6.41674940595	-0.0970763904077
1973.93709734	661.327991592	3011.26508893	376.0	1.05463072579	0.519692399978	0.0871674605801	1926.83204913	692.997418671	3043.02281579	423.193347988	-1.54174022562	-0.0233243604482
1973.93709734	661.327991592	3011.26508893	376.0	6.7981753831	2.00238746948	0.335858347782	2331.34479262	583.845703226	3215.97617093	300.785675081	-0.997479585257	-0.0150904627119
1973.93709734	661.327991592	3011.26508893	376.0	12.0641402875	2.34507388268	0.393336780053	2385.06474845	664.978621304	3374.54833369	324.504963935	0.833778866386	0.0126139011556
1973.93709734	661.327991592	3011.26508893	376.0	5.62755900175	1.80074797036	0.302037566314	2253.66673398	501.877906111	3180.72580851	425.181168415	-0.841972622473	-0.0127378611569
1973.93709734	661.327991592	3011.26508893	376.0	-11.2224159295	-0.0871504680922	-0.0146176565066	1657.05280079	623.158855302	2673.32839591	393.116739818	-3.74764280145	-0.0566965628055
1973.93709734	661.327991592	3011.26508893	376.0	6.34365911262	1.77446080299	0.297628447332	2259.7503355	594.51284311	3202.28948115	348.026302538	-0.916594162195	-0.0138667800635
1973.93709734	661.327991592	3011.26508893	376.0	-1.15397291271	0.545030081595	0.0914173233136	1927.73910766	639.013026874	2976.51590547	409.763770938	-1.82515654219	-0.0276120505626
1973.93709734	661.327991592	3011.26508893	376.0	7.98692247431	1.85840253141	0.311707905302	2286.50643452	554.082683024	3251.77249708	411.18337953	-0.623293428275	-0.00942955262141
1973.93709734	661.327991592	3011.26508893	376.0	15.026508574	2.54996439907	0.427702851236	2433.03058832	707.601156849	3463.7530957	323.121350535	2.33347960024	0.0353022632411
1973.93709734	661.327991592	3011.26508893	376.0	9.02382728739	1.25020262509	0.209695173615	2114.59682019	818.795495019	3282.99644972	349.604134508	-0.442418412525	-0.00669316811686
1973.93709734	661.327991592	3011.26508893	376.0	10.4569618009	1.89519933852	0.317879795123	2219.40059632	782.667432591	3326.151929	324.08390009	0.303983218761	0.00459883840788
1973.93709734	661.327991592	3011.26508893	376.0	5.28990841765	0.587817608316	0.0985940302443	1977.11480878	791.989482368	3170.55825435	401.453963198	-1.07522664479	-0.0162666663357
1973.93709734	661.327991592	3011.26508893	376.0	-0.02088639555	1.40988428936	0.236478411499	2126.98490744	550.548143779	3010.63614419	333.10309297	-1.63415406646	-0.0247224518375
1973.93709734	661.327991592	3011.26508893	376.0	2.48185990397	0.838557195806	0.140650317982	2019.00002076	616.869932355	3086.00046977	450.130516663	-1.32225753096	-0.020003896081
1973.93709734	661.327991592	3011.26508893	376.0	-2.49168112018	0.864839245824	0.145058578635	2012.48752834	506.105550858	2936.23396523	417.640886031	-1.97592324843	-0.0298929387054
1973.93709734	661.327991592	3011.26508893	376.0	-6.85221854095	0.520678480933	0.0873328549032	1899.72249864	578.273111322	2804.92662419	326.931014225	-2.67833473058	-0.0405194361661
1973.93709734	661.327991592	3011.26508893	376.0	-8.71407742137	-0.0361749552513	-0.0060675872612	1655.0376981	728.887213677	2748.86111772	364.936205937	-3.06020017158	-0.0462965230193
1973.93709734	661.327991592	3011.26508893	376.0	16.607538593	2.17386688449	0.364620410012	2289.39752573	795.289494485	3511.36210071	426.675080498	1.81353563765	0.027436242627
1973.93709734	661.327991592	3011.26508893	376.0	-17.1435791606	-0.2988362044	-0.0501234827911	1508.47168034	580.719295989	2495.02647467	405.835498339	-5.66337196966	-0.0856788497679
1973.93709734	661.327991592	3011.26508893	376.0	-13.3994627639	-0.0393437182583	-0.00659908055322	1708.80480346	531.799699179	2607.77174462	367.167241973	-4.2788756203	-0.064733367932
1973.93709734	661.327991592	3011.26508893	376.0	1.13900355538	0.887215948297	0.148811799446	2024.81237245	568.237764601	3045.56350535	452.513368301	-1.48797531512	-0.0225109729973
1973.93709734	661.327991592	3011.26508893	376.0	-10.091731627	0.421669684393	0.0707262134171	1880.79281662	512.04067054	2707.37629758	314.542810414	-3.2685413394	-0.0494484317609
1973.93709734	661.327991592	3011.26508893	376.0	1.10121752217	0.708258414008	0.118795440122	1980.79443607	751.970145123	3044.42566773	311.661086533	-1.6795834781	-0.0254097349183
1973.93709734	661.327991592	3011.26508893	376.0	14.8678551914	2.43872142511	0.409044184017	2346.0514478	809.311636233	3458.97562178	303.612537743	2.70595818335	0.0409373401414
1973.93709734	661.327991592	3011.26508893	376.0	5.51954717121	1.64754360576	0.276340759102	2218.16316222	585.142211458	3177.47328596	374.167912288	-0.943700652159	-0.0142768631189
1973.93709734	661.327991592	3011.26508893	376.0	-3.66954246359	0.518210539486	0.0869189096755	1925.5839301	553.800617509	2900.7654378	421.380890189	-2.22287215589	-0.0336289282283
1973.93709734	661.327991592	3011.26508893	376.0	-6.13056454897	0.377437262273	0.0633071556983	1892.1064248	515.562050693	2826.65753891	418.989063415	-2.68916154197	-0.0406832305895
1973.93709734	661.327991592	3011.26508893	376.0	-10.5787257418	-0.322110411951	-0.054027241186	1482.19923575	773.485554588	2692.71161381	437.026823471	-3.65077158308	-0.0552310375655
1973.93709734	661.327991592	3011.26508893	376.0	-14.2053916841	-0.122314799151	-0.0205157328331	1655.9284572	544.116643031	2583.5030884	383.457988167	-4.61088517154	-0.0697562053182
1973.93709734	661.327991592	3011.26508893	376.0	4.69819801895	0.692488930572	0.116150441223	1999.53325786	720.16468575	3152.74028568	433.04234207	-1.0916418594	-0.0165150054372
1973.93709734	661.327991592	3011.26508893	376.0	-5.5347186725	-0.0327197534121	-0.00548804988462	1643.4112985	815.567107155	2844.60003777	385.621632121	-2.50227262755	-0.0378558642595
1973.93709734	661.327991592	3011.26508893	376.0	12.7642047607	2.03347629106	0.341072843184	2317.31226099	681.870407277	3395.62913077	396.446462501	0.32974652035	0.00498860091301
1973.93709734	661.327991592	3011.26508893	376.0	8.76831774383	2.26167730642	0.379348759883	2398.65988859	577.345854064	3275.30238004	299.296637388	-0.390549783274	-0.00590846873335
1973.93709734	661.327991592	3011.26508893	376.0	14.1287966398	2.24652947446	0.376808029933	2416.07262546	585.065750158	3436.72060963	435.582234006	0.360629394005	0.00545581534047
1973.93709734	661.327991592	3011.26508893	376.0	11.0364030142	2.12052547441	0.355673511306	2388.02907703	534.092106481	3343.60043997	421.47925646	-0.307492556886	-0.00465192975621
1973.93709734	661.327991592	3011.26508893	376.0	-13.0840296933	0.0498496660932	0.0083612321525	1749.86311795	530.908439032	2617.27027055	336.498713569	-4.0413954408	-0.0611406269409
1973.93709734	661.327991592	3011.26508893	376.0	-6.91685413439	0.264908300535	0.0444327910995	1856.23428416	516.552744809	2802.98027513	430.193246163	-2.90504361609	-0.0439492226338
1973.93709734	661.327991592	3011.26508893	376.0	-20.9227971762	-0.321162913783	-0.0538683183132	1498.11988954	588.49949938	2381.22420194	294.604813011	-6.18318406213	-0.0935428753726
1973.93709734	661.327991592	3011.26508893	376.0	13.9698114485	2.04092734402	0.342322600473	2294.13392189	729.676702119	3431.93314407	408.122520058	0.758961628813	0.0114820216159
1973.93709734	661.327991592	3011.26508893	376.0	1.16255290576	0.846794619481	0.142031972405	2015.97856617	576.427628708	3046.27263872	453.866443839	-1.492038208	-0.0225724388502
1973.93709734	661.327991592	3011.26508893	376.0	-18.0908926571	-0.221602709297	-0.0371691897513	1580.64031417	549.392065355	2466.50035407	336.467974543	-5.55877763964	-0.0840964847146
1973.93709734	661.327991592	3011.26508893	376.0	-3.76832526972	0.0686096593782	0.0115078261285	1720.64461283	729.159342062	2897.79082565	447.986870754	-2.32063318994	-0.0351079151276
1973.93709734	661.327991592	3011.26508893	376.0	12.5993374206	1.9094144123	0.320264074522	2324.07194724	630.477763769	3390.66453811	436.114827101	-0.103524859783	-0.00156618547327
1973.93709734	661.327991592	3011.26508893	376.0	7.69177309992	1.26773956719	0.2126366265	2162.27293468	725.451400828	3242.88476701	355.160431495	-0.846762434052	-0.012810324267
1973.93709734	661.327991592	3011.26508893	376.0	-7.44190188761	-0.12964764906	-0.021745664049	1596.15264827	781.260339339	2787.16969544	409.756707825	-2.88455175767	-0.0436392096471
1973.93709734	661.327991592	3011.26508893	376.0	-9.67221368247	0.41212794532	0.0691257875411	1877.44432832	522.099258433	2720.00909498	320.465508226	-3.19176308932	-0.0482868848611
1973.93709734	661.327991592	3011.26508893	376.0	0.575137774625	1.32801334338	0.222746283693	2111.41851268	631.736698013	3028.58401195	285.428801259	-1.74944078726	-0.0264665777196
1973.93709734	661.327991592	3011.26508893	376.0	-14.3269120179	-0.333574053105	-0.0559500256802	1483.54324573	708.743473819	2579.84378901	387.557069465	-4.45588806619	-0.067411317189
1973.93709734	661.327991592	3011.26508893	376.0	-8.82819975007	0.083134844048	0.013944120102	1763.92529317	566.081880396	2745.42459187	415.417418314	-3.28386323089	-0.0496802304219
1973.93709734	661.327991592	3011.26508893	376.0	-3.20366571873	0.605243839513	0.101516913706	1923.16762043	681.254662712	2914.79422158	310.371938439	-2.17990726007	-0.0329789298043
1973.93709734	661.327991592	3011.26508893	376.0	-19.0727000388	-0.260937427163	-0.0437667606781	1512.636689	499.195811417	2436.93553115	425.103030733	-6.6522084586	-0.100638554593
1973.93709734	661.327991592	3011.26508893	376.0	-10.1470904311	-0.288626413077	-0.0484110052126	1504.45909957	767.667892943	2705.70929724	433.582304728	-3.54003428183	-0.0535557380005
1973.93709734	661.327991592	3011.26508893	376.0	-18.3599237864	-0.18628340942	-0.0312451206675	1610.43789525	532.327165579	2458.3991136	315.634052763	-5.54294351361	-0.0838569366658
1973.93709734	661.327991592	3011.26508893	376.0	-3.47955363881	0.273991623539	0.0459563273296	1791.61011904	823.579911823	2906.48650495	291.29647409	-2.3141300998	-0.0350095325234
1973.93709734	661.327991592	3011.26508893	376.0	9.57781398934	1.792952551	0.300730048809	2174.9177002	817.899925333	3299.67845787	306.860832339	0.176802129052	0.00267476745918
1973.93709734	661.327991592	3011.26508893	376.0	-12.3298972798	-0.162672007976	-0.0272848050949	1564.16148231	775.441904948	2639.97919664	300.375809386	-3.68358406629	-0.0557274442706
1973.93709734	661.327991592	3011.26508893	376.0	8.46603865124	2.16824940327	0.363678195786	2351.25709722	625.697370506	3266.19995525	289.245487521	-0.378018053919	-0.00571888129984
1973.93709734	661.327991592	3011.26508893	376.0	1.29774435749	0.524115632956	0.0879093648031	1929.25651575	699.742106293	3050.34361171	421.344989663	-1.51076171958	-0.0228556992372
1973.93709734	661.327991592	3011.26508893	376.0	15.3665468808	1.72948951304	0.290085460086	2191.82882957	820.502720544	3473.99255053	461.661000407	0.871954444256	0.0131914439373
1973.93709734	661.327991592	3011.26508893	376.0	-5.41701001967	0.594187304821	0.0996624127509	1944.96018697	514.792234261	2848.14455734	388.392136114	-2.45845162613	-0.0371929141623
1973.93709734	661.327991592	3011.26508893	376.0	12.9457246588	2.02295439804	0.339308017114	2364.5583416	576.704426167	3401.09517609	459.832408327	-0.114381296365	-0.00173042808419
1973.93709734	661.327991592	3011.26508893	376.0	-20.6658794224	-0.228949435896	-0.0384014484898	1575.97493778	524.563061757	2388.96067656	288.422677022	-6.18618962471	-0.0935883453057
1973.93709734	661.327991592	3011.26508893	376.0	-9.36264150101	0.15170567659	0.025445433846	1763.27115226	630.335349919	2729.33113401	335.724631827	-3.16333303051	-0.0478567780712
1973.93709734	661.327991592	3011.26508893	376.0	17.4842767365	2.4426098809	0.409696390624	2391.21765138	742.33589802	3537.76301035	404.209460945	2.44869318019	0.0370452826051
1973.93709734	661.327991592	3011.26508893	376.0	15.0708795707	2.29996027713	0.385769922363	2347.41303439	736.29876133	3465.08922404	381.377428313	1.60037144034	0.0242113682351
1973.93709734	661.327991592	3011.26508893	376.0	-6.95030451295	-0.133860572804	-0.0224522933251	1605.78821324	738.328450631	2801.97299556	457.856331688	-2.95118988538	-0.0446473507622
1973.93709734	661.327991592	3011.26508893	376.0	4.25023595309	0.811011007526	0.136030024744	2029.75308871	716.941517886	3139.25096038	392.55635379	-1.15483233417	-0.0174709884141
1973.93709734	661.327991592	3011.26508893	376.0	12.1360635221	2.3444503534	0.393232196142	2334.52755435	754.329404558	3376.71413294	287.857174028	1.46981891498	0.0222362922085
1973.93709734	661.327991592	3011.26508893	376.0	15.0770692524	2.00460510777	0.336230309924	2281.66873197	746.167168734	3465.27561176	437.439711058	0.907843925193	0.0137344012888
1973.93709734	661.327991592	3011.26508893	376.0	15.9616624337	2.07902497267	0.348712675724	2323.08460919	704.370394216	3491.91305741	464.458053997	0.898813574358	0.013597784786
1973.93709734	661.327991592	3011.26508893	376.0	15.1026688924	2.55813411079	0.429073148405	2429.2143107	721.819633644	3466.04648478	315.012540438	2.50802461171	0.0379428836871
1973.93709734	661.327991592	3011.26508893	376.0	4.0001313503	0.953341372753	0.159902947459	2058.05204407	678.845904156	3131.71964779	394.821699571	-1.15586481113	-0.0174866083379
1973.93709734	661.327991592	3011.26508893	376.0	-0.833682139978	0.243366248246	0.0408195652879	1803.26757889	784.190742478	2986.1607097	398.70238833	-1.81628506753	-0.0274778376329
1973.93709734	661.327991592	3011.26508893	376.0	-7.39588273489	0.2893956734	0.0485400324388	1807.49764753	667.976496984	2788.55545412	313.081309606	-2.80324977667	-0.0424092250631
1973.93709734	661.327991592	3011.26508893	376.0	1.77126584513	1.8706250594	0.313757977088	2258.60847377	513.939248784	3064.60259896	292.054876401	-1.52842583996	-0.0231229325259
1973.93709734	661.327991592	3011.26508893	376.0	3.16069841737	1.37719113231	0.230994822594	2139.1325502	592.651000432	3106.44209694	374.658546311	-1.21273136474	-0.018346919285
1973.93709734	661.327991592	3011.26508893	376.0	-14.7970146408	-0.298673660359	-0.0500962194496	1508.57582451	596.832911417	2565.68775285	460.279016923	-5.26691567504	-0.0796810238282
1973.93709734	661.327991592	3011.26508893	376.0	-5.74727500051	-0.0275548511215	-0.00462174624647	1648.5173042	803.544406681	2838.19940327	386.137692398	-2.54022834386	-0.0384300808451
1973.93709734	661.327991592	3011.26508893	376.0	-0.041629407885	1.16158814853	0.194831960505	2074.2802752	562.199768541	3010.0115171	373.531473359	-1.6018146564	-0.0242332020635
1973.93709734	661.327991592	3011.26508893	376.0	-1.94970356087	0.282655744336	0.0474095512136	1823.80086998	725.273184493	2952.55434626	403.480291788	-1.96683757778	-0.0297554852917
1973.93709734	661.327991592	3011.26508893	376.0	-11.1357407627	-0.128482007342	-0.0215501521876	1615.71514278	685.47712618	2675.93841495	374.746145994	-3.61379084587	-0.0546715710419
1973.93709734	661.327991592	3011.26508893	376.0	-3.05320868995	0.158473768168	0.02658063874	1771.69662001	698.695128315	2919.32488156	448.933133234	-2.20255109907	-0.0333214992296
1973.93709734	661.327991592	3011.26508893	376.0	11.718591539	2.2352606592	0.374917923381	2397.4585866	598.229023219	3364.14294486	368.455335037	0.119266240947	0.00180433042281
1973.93709734	661.327991592	3011.26508893	376.0	-5.47391342147	0.141554198429	0.0237427370729	1757.9749764	692.140437463	2846.43104507	396.315631212	-2.52289833627	-0.0381679022129
1973.93709734	661.327991592	3011.26508893	376.0	11.7241156751	2.10806822783	0.353584070417	2340.06040405	657.266757017	3364.30929124	366.982130171	0.19426066667	0.00293889056989
1973.93709734	661.327991592	3011.26508893	376.0	-8.50746894125	0.162627308121	0.0272773076351	1810.16594548	531.056219317	2755.08264675	413.860481956	-3.2084477518	-0.0485393003298
1973.93709734	661.327991592	3011.26508893	376.0	-8.30152690318	0.575471017765	0.0965231495747	1912.37914924	540.450273663	2761.28410745	308.454684545	-2.91986039299	-0.0441733796216
1973.93709734	661.327991592	3011.26508893	376.0	-4.98689766662	0.263814812372	0.044249381478	1804.53974852	706.37373514	2861.09638047	350.182896811	-2.40871129866	-0.0364404129903
1973.93709734	661.327991592	3011.26508893	376.0	-15.7213963643	-0.0887252565523	-0.0148817941215	1651.46856824	595.132288771	2537.85216872	291.251311708	-4.55156654914	-0.0688587980203
1973.93709734	661.327991592	3011.26508893	376.0	-8.61420208043	-0.147829715863	-0.0247953230229	1591.61134321	752.445921325	2751.86862899	407.811364453	-3.12567920119	-0.0472871286111
1973.93709734	661.327991592	3011.26508893	376.0	11.5163751171	2.14225982534	0.359318991167	2347.1378807	653.976252344	3358.05367234	356.939539299	0.211056910554	0.00319299410824
1973.93709734	661.327991592	3011.26508893	376.0	14.9578416952	2.28683158025	0.383567859821	2298.19240651	816.926696037	3461.68535396	346.566251413	2.16529478814	0.0327578636633
1973.93709734	661.327991592	3011.26508893	376.0	-0.39323943683	0.282535897077	0.0473894493588	1827.18459572	747.270247651	2999.42360705	424.968763684	-1.76074656935	-0.0266376182958
1973.93709734	661.327991592	3011.26508893	376.0	6.40571991464	1.16906144828	0.196085449224	2117.90904537	663.341906095	3204.15829641	422.907344951	-0.851563599235	-0.0128829591412
1973.93709734	661.327991592	3011.26508893	376.0	-12.8089518895	-0.225469129053	-0.0378177002772	1518.12040772	814.579912023	2625.55359242	292.853272682	-3.7572262799	-0.0568415473511
1973.93709734	661.327991592	3011.26508893	376.0	-4.4166040467	0.229610644943	0.0385123523889	1824.21224162	594.263702231	2878.26943316	459.793489301	-2.48328861179	-0.0375686628107
1973.93709734	661.327991592	3011.26508893	376.0	-10.2755955988	0.173496230384	0.0291003405543	1774.87002934	605.562613473	2701.83966598	321.407023171	-3.3303810402	-0.0503839794281
1973.93709734	661.327991592	3011.26508893	376.0	-15.847894267	-0.151323860916	-0.0253813923039	1630.65344726	562.892243033	2534.04298154	340.497291242	-4.83502320394	-0.0731470983955
1973.93709734	661.327991592	3011.26508893	376.0	-16.6762599329	-0.182641867668	-0.0306343286931	1612.29316751	541.930902201	2509.09869543	354.874625717	-5.22087210834	-0.0789844494454
1973.93709734	661.327991592	3011.26508893	376.0	16.686616393	2.5723627871	0.431459709343	2423.9039792	757.759800227	3513.7433429	332.079563473	3.1192748516	0.0471902398125
1973.93709734	661.327991592	3011.26508893	376.0	-10.3438706479	-0.159262107117	-0.0267128660043	1613.75401434	634.596021684	2699.78372326	451.433687242	-3.8065854847	-0.0575882826732
1973.93709734	661.327991592	3011.26508893	376.0	0.15864856573	0.794996715124	0.133343964295	1993.35605377	730.593751672	3016.0424178	292.092612359	-1.83755470865	-0.0277996173774
1973.93709734	661.327991592	3011.26508893	376.0	-11.3380430791	0.348226145479	0.0584076057495	1858.58549528	506.468604062	2669.84655592	304.792456576	-3.52457147349	-0.0533218074658
1973.93709734	661.327991592	3011.26508893	376.0	-0.840433000027	0.544171047884	0.0912732384912	1934.00266718	601.417823916	2985.9574234	450.53693231	-1.81657476789	-0.0274822203917
1973.93709734	661.327991592	3011.26508893	376.0	12.5773558487	2.0707857168	0.347330713989	2255.75131982	789.058626484	3390.00261471	345.192668408	1.00585879428	0.0152172283553
1973.93709734	661.327991592	3011.26508893	376.0	-2.62598870028	0.282936513279	0.0474566442937	1817.29160653	745.338338883	2932.18960796	369.559662545	-2.06091129037	-0.0311786882053
1973.93709734	661.327991592	3011.26508893	376.0	-10.3969804753	-0.301847075295	-0.0506284930049	1503.46625988	726.657243363	2698.18444557	468.060942332	-3.81114647328	-0.0576572840133
1973.93709734	661.327991592	3011.26508893	376.0	0.106253171385	1.09677298876	0.183960581812	2062.90626544	550.136067377	3014.46465359	401.42232077	-1.57550469582	-0.023835169377
1973.93709734	661.327991592	3011.26508893	376.0	9.51425649069	2.26258921117	0.379501712708	2388.60773596	603.530060761	3297.76457311	305.626776386	-0.132876947314	-0.00201024126043
1973.93709734	661.327991592	3011.26508893	376.0	-0.696184886647	0.0943237513377	0.0158208237735	1725.98746342	806.584049834	2990.30111648	457.72960323	-1.84050618754	-0.0278442691004
1973.93709734	661.327991592	3011.26508893	376.0	3.8545516737	0.670108613496	0.112396614139	1990.50809317	739.4538359	3127.33585781	397.373928746	-1.21229196026	-0.0183402717135
1973.93709734	661.327991592	3011.26508893	376.0	4.05232226796	0.800097942833	0.134199587862	2028.18496097	738.040889256	3133.29125468	367.065404454	-1.21914537713	-0.0184439542682
1973.93709734	661.327991592	3011.26508893	376.0	-6.921778084	-0.235553006349	-0.0395090584282	1530.25804427	807.412585413	2802.83200195	465.161372272	-2.92695352541	-0.0442806887354
1973.93709734	661.327991592	3011.26508893	376.0	-16.8970288627	-0.235453152249	-0.0394923100048	1567.97806696	570.31812456	2502.45075772	364.154566204	-5.30938239777	-0.0803234855941
1973.93709734	661.327991592	3011.26508893	376.0	-13.0588913208	-0.268906205975	-0.0451033555812	1500.62980302	800.577963394	2618.02725359	316.819487175	-3.82825663041	-0.0579161366174
1973.93709734	661.327991592	3011.26508893	376.0	-5.46729866123	0.172534157127	0.028938973017	1778.08114417	665.376823549	2846.63023304	403.172265316	-2.53422022507	-0.0383391864609
1973.93709734	661.327991592	3011.26508893	376.0	-5.61588599386	-0.0168089105695	-0.00281934092075	1674.82524879	723.86717077	2842.15587456	443.463455006	-2.64598921939	-0.0400300940906
1973.93709734	661.327991592	3011.26508893	376.0	7.89933032815	0.843095445194	0.141411513786	2074.34425999	783.408414794	3249.13486536	391.38219058	-0.805891448629	-0.0121920037614
1973.93709734	661.327991592	3011.26508893	376.0	16.5643287179	2.42332023936	0.406460959302	2364.9960537	776.246716651	3510.06093683	368.818166478	2.56199980367	0.0387594524004
1973.93709734	661.327991592	3011.26508893	376.0	11.7642162982	2.39413484966	0.401565724533	2460.18740549	545.968104998	3365.5168273	359.361316814	0.184316959674	0.00278845627344
1973.93709734	661.327991592	3011.26508893	376.0	-8.78264868964	0.137314213769	0.0230315688979	1801.23080363	527.566318239	2746.79625506	417.999133187	-3.29484128217	-0.0498463128922
1973.93709734	661.327991592	3011.26508893	376.0	16.1518423939	2.25552073514	0.378316124646	2359.99409814	702.662195776	3497.63988016	434.983586236	1.34121335594	0.020290671043
1973.93709734	661.327991592	3011.26508893	376.0	-2.60496473522	1.14721881217	0.192421806806	2061.6738479	507.284101984	2932.82269528	363.864745393	-1.93846356906	-0.0293262264607
1973.93709734	661.327991592	3011.26508893	376.0	-11.0380075956	-0.0686969827195	-0.0115224727809	1690.0540832	551.577122327	2678.88141969	437.250214166	-3.99549273272	-0.0604461835509
1973.93709734	661.327991592	3011.26508893	376.0	11.9221351303	1.25427800512	0.210378732828	2162.83106773	773.025019073	3370.27218196	434.416095162	-0.192007519441	-0.00290480362241
1973.93709734	661.327991592	3011.26508893	376.0	13.3000967129	2.44290253965	0.409745477969	2455.91012153	589.397696134	3411.76625804	366.458440381	0.787727478458	0.0119172084487
1973.93709734	661.327991592	3011.26508893	376.0	8.40377074635	1.24592619766	0.208977892932	2146.93245555	671.608601759	3264.32490357	445.783846255	-0.629696967018	-0.00952642915307
1973.93709734	661.327991592	3011.26508893	376.0	17.3545663397	2.4926714307	0.418093161808	2407.14369246	740.724622537	3533.85708645	385.988771456	2.64300536717	0.0399849526047
1973.93709734	661.327991592	3011.26508893	376.0	-15.5398126765	-0.13443991958	-0.0225494665515	1624.44972471	611.624914279	2543.32013492	307.245495932	-4.54212184272	-0.0687159129005
1973.93709734	661.327991592	3011.26508893	376.0	-17.5580556063	-0.336395540166	-0.0564232707423	1483.05631995	622.666983582	2482.54549016	376.822186631	-5.50788148319	-0.0833264974764
1973.93709734	661.327991592	3011.26508893	376.0	4.58052680972	1.02417244372	0.171783368621	2069.43424102	617.45003192	3149.19689364	462.3126207	-1.05052764798	-0.0158930052645
1973.93709734	661.327991592	3011.26508893	376.0	-16.3974069608	-0.263812711032	-0.0442490290225	1537.73223878	560.803003623	2517.49569763	418.960455227	-5.55768685621	-0.084079982696
1973.93709734	661.327991592	3011.26508893	376.0	0.152221502875	1.0144497379	0.170152589382	2043.16306	636.391457757	3015.8488819	336.294364146	-1.66203783935	-0.02514429409
1973.93709734	661.327991592	3011.26508893	376.0	-9.57105932219	0.0070482758152	0.00118219990191	1712.51581139	608.440152278	2723.05512092	402.099157254	-3.38962859488	-0.0512803115716
1973.93709734	661.327991592	3011.26508893	376.0	15.59350424	2.61867577274	0.439227737795	2445.19798772	738.423976082	3480.82683825	297.204874452	3.03596133959	0.0459298235945
1973.93709734	661.327991592	3011.26508893	376.0	-6.06902635171	0.441051435864	0.0739770942409	1895.68993322	551.380123083	2828.51061716	381.440560857	-2.5855724857	-0.0391160739138
1973.93709734	661.327991592	3011.26508893	376.0	5.5235782439	0.797257175187	0.133723108887	2029.32331947	694.669116723	3177.59467225	453.60223605	-0.980661259019	-0.0148360250986
1973.93709734	661.327991592	3011.26508893	376.0	-1.36939605889	0.784797706511	0.131633295289	2002.26360158	508.188923164	2970.02894348	459.576418734	-1.87484039868	-0.0283636974082
1973.93709734	661.327991592	3011.26508893	376.0	-8.65047532786	0.665613300501	0.11164262001	1937.44778025	508.063173606	2750.77634536	305.265391501	-2.96756751515	-0.0448951212579
1973.93709734	661.327991592	3011.26508893	376.0	15.2305597688	1.92320783994	0.322577631657	2244.95351491	783.307598268	3469.8976181	441.636504917	0.984174537638	0.0148891760611
1973.93709734	661.327991592	3011.26508893	376.0	13.1693559163	2.4462220721	0.410302259661	2371.04298715	748.92028237	3407.82930607	287.866036558	1.96675997048	0.0297543112024
1973.93709734	661.327991592	3011.26508893	376.0	11.6874194909	1.40467397638	0.235604491174	2197.24694762	739.749888426	3363.20427186	426.207435813	-0.232893743292	-0.00352335466403
1973.93709734	661.327991592	3011.26508893	376.0	7.12227540671	1.52749758817	0.256205566618	2193.01008187	587.17589487	3225.73568179	445.549705049	-0.715678237215	-0.010827204799
1973.93709734	661.327991592	3011.26508893	376.0	-0.980779067198	0.942517488406	0.158087468703	2021.21196835	617.421863976	2981.73123128	343.097398953	-1.7882002865	-0.02705295441
1973.93709734	661.327991592	3011.26508893	376.0	9.13075430956	2.20211404523	0.369358276623	2398.81830202	557.537577997	3286.21630581	329.86042579	-0.503184781211	-0.00761247777928
1973.93709734	661.327991592	3011.26508893	376.0	-11.409824805	-0.167093458548	-0.0280264103569	1598.10339667	672.521157793	2667.68501787	397.060463405	-3.77412992681	-0.0570972757459
1973.93709734	661.327991592	3011.26508893	376.0	13.4498580512	2.53666030949	0.42547137026	2432.56882777	685.278259198	3416.27596894	298.42888197	1.86152684463	0.028162282067
1973.93709734	661.327991592	3011.26508893	376.0	-12.7397393246	-0.138801719645	-0.0232810666966	1591.46384769	725.273731469	2627.63776623	310.90018707	-3.80013098902	-0.0574906352347
1973.93709734	661.327991592	3011.26508893	376.0	4.1048082362	0.787335012377	0.132058874938	2019.08305563	687.7815722	3134.87174631	428.007118482	-1.14276574556	-0.0172884379056
1973.93709734	661.327991592	3011.26508893	376.0	-3.95118173677	1.10174557215	0.184794628002	2044.49685651	508.612955601	2892.28453269	339.174720583	-2.15045782063	-0.0325334012198
1973.93709734	661.327991592	3011.26508893	376.0	-12.5703579457	-0.284782517512	-0.0477662726455	1522.4492649	671.086048758	2632.73828856	439.202974898	-4.30690038253	-0.0651573431547
1973.93709734	661.327991592	3011.26508893	376.0	0.0551531305	0.897757013084	0.150579841175	2017.21028603	673.14196069	3012.92589589	322.573649175	-1.72529781184	-0.0261013284695
1973.93709734	661.327991592	3011.26508893	376.0	21.971622212	2.53825502529	0.425738850267	2397.16267976	824.699560905	3672.88887807	451.026637409	4.13913357274	0.0626192673636
1973.93709734	661.327991592	3011.26508893	376.0	-20.3282008757	-0.29847675221	-0.0500631922525	1509.25064311	556.355011208	2399.12907275	333.523418429	-6.28732280015	-0.0951183479599
1973.93709734	661.327991592	3011.26508893	376.0	11.5811107803	1.76627587371	0.296255597738	2276.64640794	674.273465122	3360.00303477	409.083161702	-0.2003411247	-0.00303087934494
1973.93709734	661.327991592	3011.26508893	376.0	12.5197866722	2.37590307794	0.398507728604	2348.58587013	747.638632847	3388.2690542	292.044551227	1.5899723495	0.0240540446217
1973.93709734	661.327991592	3011.26508893	376.0	-0.0727958862588	1.29998630029	0.218045337184	2100.3395953	618.482223296	3009.07301182	290.251193228	-1.79702016853	-0.0271863868159
1973.93709734	661.327991592	3011.26508893	376.0	-5.70363375427	0.668228613135	0.112081283652	1949.76358972	538.904381089	2839.51355689	350.845586076	-2.46732821758	-0.037327204502
1973.93709734	661.327991592	3011.26508893	376.0	12.5814968166	2.26648191867	0.38015463245	2434.99435499	543.528280697	3390.12731023	411.604674549	0.011768017047	0.000178033540802
1973.93709734	661.327991592	3011.26508893	376.0	-12.9149254237	-0.152485343165	-0.025576206502	1621.02895586	612.13848193	2622.36244839	389.195010592	-4.18836286739	-0.0633640373281
1973.93709734	661.327991592	3011.26508893	376.0	-11.4452408015	0.126095395325	0.0211498482598	1774.84573588	554.247446924	2666.61854833	337.52536553	-3.6256516096	-0.0548510077095
1973.93709734	661.327991592	3011.26508893	376.0	0.636905764413	1.01850229208	0.17083232004	2049.54129035	560.657326526	3030.44400986	420.245392989	-1.51855982803	-0.0229736736465
1973.93709734	661.327991592	3011.26508893	376.0	-3.82060036809	0.1328709556	0.0222863058706	1743.86117768	762.42786499	2896.21668386	389.927641193	-2.24282685114	-0.0339308146919
1973.93709734	661.327991592	3011.26508893	376.0	-2.04249246024	0.655827382687	0.11000123829	1972.68518689	515.397988748	2949.76022653	461.677050889	-2.00812968436	-0.030380176768
1973.93709734	661.327991592	3011.26508893	376.0	-8.62453989729	0.0296209602394	0.00496829255945	1731.93298341	589.802313755	2751.55732992	429.822032755	-3.28945661566	-0.0497648504639
1973.93709734	661.327991592	3011.26508893	376.0	12.2903505045	1.45582719633	0.244184367047	2208.85871514	733.453584641	3381.36012298	439.047823194	-0.148355028338	-0.00224440284928
1973.93709734	661.327991592	3011.26508893	376.0	19.5086602323	2.53635292987	0.4254198138	2401.88619918	798.243826948	3598.72256382	398.592537697	3.6347822703	0.0549891417594
1973.93709734	661.327991592	3011.26508893	376.0	5.1935088286	1.91735958521	0.321596710031	2297.08600157	585.511913267	3167.65540718	285.057492336	-1.25217950041	-0.0189437140758
1973.93709734	661.327991592	3011.26508893	376.0	-10.9927001662	0.0858806202068	0.0144046662541	1776.35982513	521.950089229	2680.24574649	381.935832135	-3.69157755587	-0.0558483745215
1973.93709734	661.327991592	3011.26508893	376.0	15.1385150593	2.54234602661	0.426425029623	2418.06465396	734.30341653	3467.12590789	314.757837405	2.54987946416	0.0385760887166
1973.93709734	661.327991592	3011.26508893	376.0	3.52758737278	0.672951919607	0.112873518888	1993.23649427	826.074174207	3117.49009597	298.179427495	-1.50871446761	-0.0228247271953
1973.93709734	661.327991592	3011.26508893	376.0	-11.7439936535	-0.280912170626	-0.047117103426	1502.09781956	786.666488628	2657.622308	368.857999808	-3.65921087872	-0.0553587122349
1973.93709734	661.327991592	3011.26508893	376.0	-1.84883304752	0.731492857525	0.122692528937	1977.82855183	573.388590781	2955.59182482	404.374682205	-1.89182196374	-0.0286206045951
1973.93709734	661.327991592	3011.26508893	376.0	8.71803917555	1.57950603895	0.264928889458	2169.57728557	783.112046012	3273.78835906	321.099027483	-0.369844733269	-0.00559523045793
1973.93709734	661.327991592	3011.26508893	376.0	11.1805158411	1.97784501581	0.331741867797	2342.43686678	574.672316709	3347.94005921	430.83087573	-0.302035889126	-0.00456937805032
1973.93709734	661.327991592	3011.26508893	376.0	-13.6595265773	-0.273132346265	-0.0458122016546	1489.81943327	818.603273191	2599.94053379	291.517827335	-3.9239719907	-0.0593641753509
1973.93709734	661.327991592	3011.26508893	376.0	5.2710296746	1.64946507268	0.276663044731	2223.61859177	636.682257775	3169.98976535	309.688915803	-1.16393660144	-0.0176087231686
1973.93709734	661.327991592	3011.26508893	376.0	-7.80878728467	-0.112427242913	-0.0188573034071	1627.91338107	694.965036931	2776.12180356	453.243385561	-3.14485768796	-0.0475772721325
1973.93709734	661.327991592	3011.26508893	376.0	8.77796690148	2.01301235738	0.337640449074	2335.78830331	513.456731793	3275.59294175	426.347906645	-0.51054171766	-0.00772377787686
1973.93709734	661.327991592	3011.26508893	376.0	8.0313408059	2.16556625497	0.363228154137	2392.25475549	509.247069303	3253.11005079	351.608226003	-0.706316080225	-0.0106855685359
1973.93709734	661.327991592	3011.26508893	376.0	8.33021749517	1.24439116085	0.208720422819	2159.01440552	717.871285698	3262.11002019	385.224328981	-0.720501525355	-0.0109001743624
1973.93709734	661.327991592	3011.26508893	376.0	1.2606819816	0.679640117107	0.113995323232	1974.55984169	760.246983246	3049.22756532	314.42074039	-1.65842612403	-0.0250896539188
1973.93709734	661.327991592	3011.26508893	376.0	7.86814032813	1.49795959446	0.251251189947	2198.10987557	637.28905136	3248.19565178	412.796724852	-0.680018362587	-0.0102877210679
1973.93709734	661.327991592	3011.26508893	376.0	21.2894870552	2.52297627007	0.423176160697	2391.7557841	820.226577579	3652.34798023	440.365618555	3.94750924043	0.0597202608234
1973.93709734	661.327991592	3011.26508893	376.0	-15.732739459	-0.304702677464	-0.0511074601584	1505.77571972	602.38742294	2537.51059807	429.347455413	-5.3270029619	-0.080590059938
1973.93709734	661.327991592	3011.26508893	376.0	-3.30813337677	0.241795488573	0.0405561034172	1820.732177	634.792188579	2911.64842346	456.124057878	-2.26321283504	-0.0342392259462
1973.93709734	661.327991592	3011.26508893	376.0	-12.4711464147	-0.210476151363	-0.0353029438718	1584.18319019	602.857139735	2635.72581075	448.685480826	-4.43776478436	-0.0671371374335
1973.93709734	661.327991592	3011.26508893	376.0	14.7722274646	1.78172646812	0.298847109715	2244.49628359	750.701691063	3456.09601743	460.898042778	0.528156788183	0.00799026911018
1973.93709734	661.327991592	3011.26508893	376.0	11.1872973496	1.45758125974	0.24447857426	2217.19621388	690.847342867	3348.14426841	440.100711671	-0.358747388933	-0.00542734325164
1973.93709734	661.327991592	3011.26508893	376.0	2.62946518627	0.782455087539	0.131240370268	2006.76043569	631.456050281	3090.44525611	452.228770137	-1.31358480815	-0.0198726899871
1973.93709734	661.327991592	3011.26508893	376.0	-9.6789006304	-0.153961936092	-0.0258238738833	1599.38271168	704.772056622	2719.80773325	415.652964948	-3.41217834262	-0.0516214575283
1973.93709734	661.327991592	3011.26508893	376.0	-8.68273882039	0.275373007156	0.0461880253532	1801.85099521	643.778094412	2749.80480607	304.175716448	-3.02448882993	-0.0457562606646
1973.93709734	661.327991592	3011.26508893	376.0	1.73818926948	0.732375389886	0.122840555164	1991.68524943	694.039807168	3063.60657558	377.88151898	-1.45393775593	-0.0219960326162
1973.93709734	661.327991592	3011.26508893	376.0	18.8350872708	2.45741081307	0.412178935436	2404.06848743	733.551513292	3578.43949638	440.819495661	2.56716210301	0.0388375507263
1973.93709734	661.327991592	3011.26508893	376.0	-12.1194815022	-0.111452305299	-0.0186937781447	1608.83748608	719.952829528	2646.3153735	317.525057884	-3.67931775933	-0.0556629010489
1973.93709734	661.327991592	3011.26508893	376.0	16.4579527569	2.14041154324	0.359008980752	2304.37654184	757.523816389	3506.85767465	444.957316427	1.43654105403	0.0217328449929
1973.93709734	661.327991592	3011.26508893	376.0	-12.5677831886	-0.209906803661	-0.0352074477795	1524.56100334	820.16746717	2632.81582132	288.087350806	-3.70984194726	-0.0561246890659
1973.93709734	661.327991592	3011.26508893	376.0	-11.7179280941	-0.00839778813359	-0.00140855218611	1723.66256382	544.053504337	2658.40721109	390.691142927	-3.92012163809	-0.0593059249333
1973.93709734	661.327991592	3011.26508893	376.0	-4.20616052257	0.434054374735	0.0728034845244	1871.53486899	675.908498423	2884.60644553	337.163078121	-2.28639990278	-0.0345900136579
1973.93709734	661.327991592	3011.26508893	376.0	-8.53515832335	-0.119303191896	-0.0200105991104	1598.94720673	780.486170926	2754.24884605	374.815468398	-3.02266492473	-0.0457286675451
1973.93709734	661.327991592	3011.26508893	376.0	8.12809003534	1.7539896868	0.294194848507	2256.21587115	565.860916002	3256.02342656	433.946639411	-0.597629076621	-0.00904128708958
1973.93709734	661.327991592	3011.26508893	376.0	-10.884670896	0.0429855363827	0.00720991888338	1765.53317967	504.482703472	2683.4987942	413.482911055	-3.83936810595	-0.0580842376089
1973.93709734	661.327991592	3011.26508893	376.0	-1.45898642073	0.661307803131	0.110920463457	1957.4555688	623.890376238	2967.33114019	385.985195148	-1.84707920011	-0.0279437095327
1973.93709734	661.327991592	3011.26508893	376.0	11.3076658332	1.82489755828	0.306088151338	2255.53198805	720.892615244	3351.76888254	375.344279244	0.0264287910628	0.00039983042455
1973.93709734	661.327991592	3011.26508893	376.0	4.9430182331	1.01388499798	0.17005786615	2070.69669206	634.277819394	3160.11247132	455.137959867	-1.01075046532	-0.0152912324557
1973.93709734	661.327991592	3011.26508893	376.0	-5.03944843642	0.521254976039	0.087429549822	1929.47476003	521.642167466	2859.51393749	408.397009998	-2.43632361744	-0.036858148524
1973.93709734	661.327991592	3011.26508893	376.0	2.57600429864	0.801371115928	0.134413135848	2017.50959351	748.251212019	3088.83540706	323.074601539	-1.47959812019	-0.0223842378244
1973.93709734	661.327991592	3011.26508893	376.0	10.0391336264	2.03924074521	0.342039709026	2241.79462777	779.820510037	3313.57001505	291.954877243	0.47807485704	0.00723259995522
1973.93709734	661.327991592	3011.26508893	376.0	-3.51049900458	1.22767272305	0.205916256802	2069.04556584	516.25839694	2905.55465796	320.25069518	-2.10472219826	-0.0318414856015
1973.93709734	661.327991592	3011.26508893	376.0	-11.1054615873	0.0663806652088	0.0111339592769	1711.86228656	656.916713358	2676.85020119	308.071201263	-3.4818570487	-0.0526755983162
1973.93709734	661.327991592	3011.26508893	376.0	9.98471073876	1.87687420506	0.314806139728	2308.76176901	626.372357216	3311.93119764	376.797071408	-0.473179328802	-0.00715853750078
1973.93709734	661.327991592	3011.26508893	376.0	5.86288396279	1.59966344478	0.268309869974	2201.55523665	544.6519705	3187.81206691	441.604859754	-0.835295470316	-0.0126368452393
1973.93709734	661.327991592	3011.26508893	376.0	17.9624398033	2.43239974475	0.407983855208	2401.69849356	718.720999474	3552.16176785	431.742274807	2.25141550654	0.0340607489642
1973.93709734	661.327991592	3011.26508893	376.0	10.6926051348	1.97100686232	0.330594911493	2255.81704048	747.492853954	3333.24777445	329.937880014	0.283077005426	0.00428255681431
1973.93709734	661.327991592	3011.26508893	376.0	14.7279330032	2.57628424073	0.432117450643	2439.54148401	709.593166682	3454.76219378	305.627543089	2.43338790687	0.0368137353535
1973.93709734	661.327991592	3011.26508893	376.0	-13.5159696368	-0.172256734694	-0.0288924412436	1618.66903792	530.446234071	2604.26341383	455.14814184	-4.93796264388	-0.0747044272902
1973.93709734	661.327991592	3011.26508893	376.0	12.8940836895	1.95651537197	0.328164269032	2344.51868312	596.366753436	3399.54012961	458.654693056	-0.125869596366	-0.00190422989964
1973.93709734	661.327991592	3011.26508893	376.0	-13.9057686516	-0.0774584905213	-0.012992031285	1690.77708921	520.231435211	2592.52553218	381.51700776	-4.53121231093	-0.0685508670338
1973.93709734	661.327991592	3011.26508893	376.0	-4.4303643897	0.184221932686	0.0308993513394	1776.29516347	707.141775089	2877.85507275	394.418134194	-2.34318200703	-0.0354490470051
1973.93709734	661.327991592	3011.26508893	376.0	5.53234890083	0.706839021585	0.118557366921	2020.98704159	808.301042525	3177.85877998	348.570695864	-1.14001279101	-0.0172467895765
1973.93709734	661.327991592	3011.26508893	376.0	9.33327847191	1.8713510831	0.31387975228	2293.96624021	649.812184033	3292.31484521	348.536420959	-0.504425808787	-0.00763125278043
1973.93709734	661.327991592	3011.26508893	376.0	-9.96509950757	-0.183544362305	-0.0307857031709	1588.79076697	678.176714408	2711.18952638	444.222045007	-3.6280087017	-0.0548866671967
1973.93709734	661.327991592	3011.26508893	376.0	3.74903744846	0.767786540378	0.128780030255	2021.93450578	808.242187653	3124.15854479	293.981851354	-1.49300328222	-0.0225870390653
1973.93709734	661.327991592	3011.26508893	376.0	-14.7636473189	-0.121538088442	-0.0203854559614	1662.58016616	512.491286754	2566.69253136	391.621078447	-4.89009974057	-0.0739803289043
1973.93709734	661.327991592	3011.26508893	376.0	12.3141416087	2.23206011265	0.374381099069	2433.94489165	514.823442092	3382.07653619	433.308202448	-0.161989499386	-0.0024506732131
1973.93709734	661.327991592	3011.26508893	376.0	10.520480468	1.62337178854	0.272286445579	2170.28348226	803.447031831	3328.06464445	354.334130355	0.0478117896001	0.000723325107415
1973.93709734	661.327991592	3011.26508893	376.0	-8.15687983608	0.241119535526	0.0404427265222	1831.40321427	547.719204543	2765.63981408	386.51739527	-3.02544257386	-0.0457706894684
1973.93709734	661.327991592	3011.26508893	376.0	-5.72823312065	-0.0217857415202	-0.00365409955052	1679.19154451	696.545780978	2838.77280476	463.035479266	-2.73834588108	-0.04142732044
1973.93709734	661.327991592	3011.26508893	376.0	4.00768365209	1.16978486731	0.196206787539	2098.33569658	608.895516082	3131.94706762	424.715854961	-1.09860399268	-0.0166203327184
1973.93709734	661.327991592	3011.26508893	376.0	-15.9196795493	-0.28360345548	-0.0475685098089	1512.89031093	558.67481299	2531.88133639	460.316212466	-5.72137927613	-0.0865564187009
1973.93709734	661.327991592	3011.26508893	376.0	5.04399388112	1.34941080529	0.226335257513	2157.12524273	706.609231707	3163.15311576	299.418641327	-1.26927056659	-0.0192022778607
1973.93709734	661.327991592	3011.26508893	376.0	15.456597685	2.48159728624	0.416235707186	2414.66675595	705.034103154	3476.70421895	357.003359855	2.06717431632	0.031273438976
1973.93709734	661.327991592	3011.26508893	376.0	-5.46020515252	0.575853755406	0.0965873457574	1900.3811246	658.768085843	2846.84383739	287.694626945	-2.53660343276	-0.0383752410402
1973.93709734	661.327991592	3011.26508893	376.0	18.6075252312	2.49074687667	0.417770358381	2390.28530675	782.636470869	3571.58700013	398.665222515	3.15318892072	0.0477033119625
1973.93709734	661.327991592	3011.26508893	376.0	-1.82278110867	0.443579553518	0.0744011327605	1888.35813816	683.963404061	2956.37631776	384.054775539	-1.92860707235	-0.0291771115333
1973.93709734	661.327991592	3011.26508893	376.0	8.86075706471	1.74178185988	0.292147242517	2268.58663105	654.267161647	3278.08597303	355.232180337	-0.652324068207	-0.00986874535865
1973.93709734	661.327991592	3011.26508893	376.0	-1.97074540632	0.429919798642	0.0721099964176	1871.6160789	765.563565739	2951.92072052	314.741075881	-2.04577832123	-0.0309497476737
1973.93709734	661.327991592	3011.26508893	376.0	-3.15442590556	0.617091036162	0.10350403156	1934.83122796	631.802841354	2916.27696288	349.642893567	-2.10270741248	-0.0318110047274
1973.93709734	661.327991592	3011.26508893	376.0	17.8077739319	2.53657506378	0.425457072087	2465.72635679	652.068879263	3547.50436846	429.709132407	2.10774865761	0.0318872716734
1973.93709734	661.327991592	3011.26508893	376.0	2.91170695889	0.59850908078	0.100387299695	1964.75636737	797.224836209	3098.94430407	336.963100501	-1.43678740014	-0.021736571863
1973.93709734	661.327991592	3011.26508893	376.0	-3.33355872856	0.158290295891	0.0265498651277	1753.80017265	780.535002454	2910.88279872	376.547623613	-2.1655795398	-0.0327621715551
1973.93709734	661.327991592	3011.26508893	376.0	0.579394571756	0.499838317983	0.0838373562534	1916.75440913	724.923488957	3028.7121954	387.034297309	-1.61423045955	-0.0244210356967
1973.93709734	661.327991592	3011.26508893	376.0	1.01913645001	1.47820353977	0.247937527636	2148.96636577	554.107807101	3041.95398906	338.879816189	-1.49742547396	-0.0226539406045
1973.93709734	661.327991592	3011.26508893	376.0	-16.7156636479	-0.329033651398	-0.0551884688691	1491.01212546	661.397933173	2507.91214512	355.502086487	-5.0449403033	-0.076322848764
1973.93709734	661.327991592	3011.26508893	376.0	-3.99539606459	0.425424630943	0.0713560266593	1866.55323068	695.135420152	2890.95312207	329.264471243	-2.26910397695	-0.0343283506347
1973.93709734	661.327991592	3011.26508893	376.0	22.0104469073	2.66008679416	0.446173564938	2466.02031906	777.47735328	3674.05799257	430.560320227	4.38010966995	0.0662648966709
1973.93709734	661.327991592	3011.26508893	376.0	0.180805788228	0.464472745763	0.0779055259582	1908.0975373	650.391584771	3016.70963051	458.220508442	-1.68940757179	-0.0255583596337
1973.93709734	661.327991592	3011.26508893	376.0	8.22906301942	1.4493122265	0.243091617997	2184.73597543	626.414110157	3259.06399078	447.913905193	-0.617369916539	-0.00933993822298
1973.93709734	661.327991592	3011.26508893	376.0	4.34672925702	0.654672516594	0.109807533813	1992.45695199	775.776040233	3142.15662956	373.923637336	-1.20040324294	-0.0181604121473
1973.93709734	661.327991592	3011.26508893	376.0	-6.36371594009	-0.044198665762	-0.00741339580041	1634.38436665	816.310636918	2819.63673247	368.941728899	-2.62511112266	-0.0397142378618
1973.93709734	661.327991592	3011.26508893	376.0	8.40897803024	1.6950233305	0.284304483478	2242.94251478	583.67722822	3264.48170869	437.861965692	-0.575779216665	-0.0087107294503
1973.93709734	661.327991592	3011.26508893	376.0	-4.62053831701	0.443785467268	0.0744356704576	1876.20975733	654.019668145	2872.12843167	341.899006199	-2.33936123639	-0.0353912441209
1973.93709734	661.327991592	3011.26508893	376.0	7.80438767869	1.24206913531	0.208330951914	2146.78105496	685.002523461	3246.2758905	414.492312082	-0.717924742784	-0.0108611912675
1973.93709734	661.327991592	3011.26508893	376.0	-8.32374861647	-0.275387136866	-0.0461903953146	1510.35189171	784.424148022	2760.61495275	465.838913017	-3.2444466954	-0.0490839136974
1973.93709734	661.327991592	3011.26508893	376.0	0.140105396229	0.742041532078	0.124461847044	1980.77587795	733.525194914	3015.48403381	301.182960949	-1.81104399084	-0.0273985475165
1973.93709734	661.327991592	3011.26508893	376.0	-11.8465678926	-0.100405486149	-0.0168409067677	1638.87218099	652.520406972	2654.53352574	363.140937785	-3.7631001448	-0.0569304106626
1973.93709734	661.327991592	3011.26508893	376.0	-1.53681473393	0.662917833502	0.111190512161	1966.5951705	561.490701742	2964.98752337	436.901651121	-1.8847896947	-0.0285142162587
1973.93709734	661.327991592	3011.26508893	376.0	-3.82020786678	0.250894663344	0.0420822984474	1820.81307926	642.088312459	2896.22850311	433.327111394	-2.30021265591	-0.0347989811786
1973.93709734	661.327991592	3011.26508893	376.0	8.44078016441	1.66045547341	0.278506453104	2244.0154625	677.446432027	3265.43935525	343.977460726	-0.710508533937	-0.010748994462
1973.93709734	661.327991592	3011.26508893	376.0	-9.7271982242	-0.0834709943566	-0.0140005022403	1645.16458139	676.695340199	2718.35336467	396.493443085	-3.37118464844	-0.0510012806118
1973.93709734	661.327991592	3011.26508893	376.0	-1.46800128805	0.697837235861	0.117047506854	1970.56610617	586.988937831	2967.05967864	409.504634633	-1.845486991	-0.0279196216491
1973.93709734	661.327991592	3011.26508893	376.0	17.9316414026	2.42781366936	0.407214637598	2432.88543249	655.626832572	3551.23434636	462.722081297	1.71853996412	0.0259990917416
1973.93709734	661.327991592	3011.26508893	376.0	12.73275311	1.53604514793	0.257639239841	2216.04826165	738.714115062	3394.68203819	439.919661478	-0.0159232141498	-0.000240895826774
1973.93709734	661.327991592	3011.26508893	376.0	-6.8755327675	0.402224871104	0.0674647553009	1854.17576036	632.975425174	2804.22457102	317.073385486	-2.70512665705	-0.0409247603184
1973.93709734	661.327991592	3011.26508893	376.0	8.83076689535	1.63152467387	0.273653920474	2158.07323488	807.346936594	3277.18288953	311.762718056	-0.20206524691	-0.0030569628882
1973.93709734	661.327991592	3011.26508893	376.0	-4.53736900076	-0.0393202390112	-0.00659514240376	1646.20338034	801.91291689	2874.63288025	426.51658302	-2.39360831545	-0.0362119261037
1973.93709734	661.327991592	3011.26508893	376.0	8.12598746067	1.11587193671	0.187164028297	2136.7445798	750.955043475	3255.96011246	368.260489194	-0.795549265761	-0.0120355410856
1973.93709734	661.327991592	3011.26508893	376.0	-15.6790050999	-0.232402072475	-0.038980555598	1564.85865115	623.299801534	2539.12868207	350.970229383	-4.76623466452	-0.0721064245766
1973.93709734	661.327991592	3011.26508893	376.0	-15.8743191205	-0.224374507675	-0.0376341005828	1575.93217288	585.64785048	2533.24725915	371.667235791	-5.00304664917	-0.0756890567196
1973.93709734	661.327991592	3011.26508893	376.0	-0.900642893096	0.2272509919	0.0381165702617	1795.83775637	782.280410304	2984.14434391	406.026177238	-1.82653556933	-0.027632913303
1973.93709734	661.327991592	3011.26508893	376.0	-4.50073973845	0.641130208791	0.107536096745	1952.23424204	538.70540075	2875.73588444	384.796241654	-2.29428510184	-0.0347093056255
1973.93709734	661.327991592	3011.26508893	376.0	-17.9915961832	-0.284099077731	-0.0476516400086	1517.90077972	668.613687204	2469.49043412	282.975967203	-5.08417335336	-0.0769163896122
1973.93709734	661.327991592	3011.26508893	376.0	-11.701878997	0.0912316714347	0.015302192458	1737.74581964	607.563155292	2658.89049194	313.581517011	-3.62144384427	-0.0547873501402
1973.93709734	661.327991592	3011.26508893	376.0	-0.0939882654716	0.974132134144	0.163390160037	2037.10122123	561.074168193	3008.4348531	410.259463685	-1.61815915361	-0.0244804713102
1973.93709734	661.327991592	3011.26508893	376.0	-2.3642395862	1.077170611	0.180672695572	2037.48549555	603.951271709	2940.07156765	298.634800389	-2.04515683267	-0.0309403454261
1973.93709734	661.327991592	3011.26508893	376.0	6.67526188144	1.80499214389	0.302749437083	2264.05267508	548.787507943	3212.27491956	399.434736533	-0.76883668188	-0.011631417275
1973.93709734	661.327991592	3011.26508893	376.0	6.53992540248	2.03415590012	0.341186833297	2340.00523777	574.20565458	3208.19957942	293.988687071	-1.04597293629	-0.0158240988848
1973.93709734	661.327991592	3011.26508893	376.0	7.64522725819	1.52353422145	0.255540795279	2211.2969164	696.531797665	3241.48314833	333.654434255	-0.857649639347	-0.0129750323653
1973.93709734	661.327991592	3011.26508893	376.0	6.78064406069	2.13113054361	0.357452288428	2374.74616783	542.807400658	3215.44825633	297.894687847	-0.998474187007	-0.015105509637
1973.93709734	661.327991592	3011.26508893	376.0	3.65663604735	0.608685929061	0.102094251771	1967.89301174	713.104401823	3121.37609365	440.378680093	-1.21788479602	-0.0184248834496
1973.93709734	661.327991592	3011.26508893	376.0	10.9293388696	2.31676485199	0.38858853606	2397.61353213	621.426351972	3340.37645476	321.336570661	0.313408509243	0.00474142979187
1973.93709734	661.327991592	3011.26508893	376.0	18.1074015282	2.6092492262	0.437646633043	2436.10700108	773.266043652	3556.52694966	347.153904925	3.64530040632	0.0551482663588
1973.93709734	661.327991592	3011.26508893	376.0	6.92128976667	1.88608717559	0.316351421601	2296.65247059	588.167994575	3219.68347138	334.86300621	-0.893875347738	-0.0135230763652
1973.93709734	661.327991592	3011.26508893	376.0	-14.3142857498	-0.234113440175	-0.0392676015054	1563.89632075	558.396661959	2580.22399942	457.931016705	-5.17235649587	-0.0782504764882
1973.93709734	661.327991592	3011.26508893	376.0	-0.0459490380785	0.153774462638	0.0257924291576	1762.11643695	785.235155925	3009.88144159	462.529848712	-1.75339146356	-0.0265263458935
1973.93709734	661.327991592	3011.26508893	376.0	0.0495820165497	0.544410073237	0.0913133299627	1930.75740607	668.931982117	3012.75813488	413.068746702	-1.66503970543	-0.0251897081003
1973.93709734	661.327991592	3011.26508893	376.0	10.6000507558	1.97961801437	0.332039250984	2213.26623611	812.496388485	3330.46071675	304.698092153	0.642554322496	0.00972094285167
1973.93709734	661.327991592	3011.26508893	376.0	5.42288335534	2.08118294744	0.349074630567	2349.98848299	525.810256282	3174.56248222	298.763742954	-1.14015171264	-0.0172488912653
1973.93709734	661.327991592	3011.26508893	376.0	-9.95589459005	-0.18494078396	-0.0310199235088	1593.83646999	652.092713287	2711.46671085	465.537527569	-3.76556863741	-0.0569677554827
1973.93709734	661.327991592	3011.26508893	376.0	19.16197847	2.5307927211	0.424487205819	2416.89225744	758.63450167	3588.28305694	412.756297829	3.17864945989	0.0480884940981
1973.93709734	661.327991592	3011.26508893	376.0	-10.9719253859	-0.209284156936	-0.035103011898	1547.63809168	770.899897944	2680.8713302	362.333340581	-3.48817761194	-0.0527712195453
1973.93709734	661.327991592	3011.26508893	376.0	7.35946774883	0.583947960062	0.0979449782056	1987.41985546	802.203402307	3232.87817198	443.254914214	-0.833548909787	-0.0126104222358
1973.93709734	661.327991592	3011.26508893	376.0	5.48561043878	0.659062698322	0.110543894385	1992.48209472	719.744902534	3176.45136099	464.22436373	-1.00651165898	-0.0152271052796
1973.93709734	661.327991592	3011.26508893	376.0	1.63012572643	0.895365209263	0.150178666431	2028.18711764	647.744291522	3060.35249584	384.421086678	-1.43339999226	-0.0216853251477
1973.93709734	661.327991592	3011.26508893	376.0	10.4829180481	2.21128226247	0.370896052074	2344.78743685	670.584422464	3326.93354041	311.561681099	0.287234167471	0.0043454488271
1973.93709734	661.327991592	3011.26508893	376.0	13.0140895641	2.2362921815	0.375090939534	2356.65049245	680.665901275	3403.15382462	365.837430889	0.778084804518	0.0117713283588
1973.93709734	661.327991592	3011.26508893	376.0	3.44944167843	1.39580016908	0.234116096794	2147.2294852	619.571564053	3115.13692196	348.335872703	-1.2356623195	-0.0186938323676
1973.93709734	661.327991592	3011.26508893	376.0	17.1449428749	2.49259862034	0.418080949403	2378.02264664	799.636563425	3527.54476824	349.885558173	3.16732864024	0.0479172260247
1973.93709734	661.327991592	3011.26508893	376.0	-6.16189473345	0.00423750853144	0.000710752856665	1701.52000629	661.260688947	2825.714104	462.933408765	-2.84119368244	-0.0429832629719
1973.93709734	661.327991592	3011.26508893	376.0	5.03944687958	1.06164269423	0.178068214396	2089.70841596	683.628612436	3163.01619349	389.679165095	-1.0420193587	-0.0157642868184
1973.93709734	661.327991592	3011.26508893	376.0	7.87049602636	1.16829733564	0.195957285414	2143.63665233	752.640302178	3248.2665881	351.989633594	-0.839020547953	-0.0126932004229
1973.93709734	661.327991592	3011.26508893	376.0	-0.103586530282	0.543877624855	0.0912240229546	1922.98635863	770.916438746	3008.14582391	314.243026527	-1.8220383918	-0.0275648773343
1973.93709734	661.327991592	3011.26508893	376.0	-6.16079273305	0.284802317336	0.0477695936491	1814.47227794	668.589392186	2825.74728816	342.685618035	-2.59096796047	-0.0391976998558
1973.93709734	661.327991592	3011.26508893	376.0	-19.5325175867	-0.312268489501	-0.0523764658674	1498.40813387	574.402481834	2423.08920585	350.278590145	-6.08605369629	-0.092073429596
1973.93709734	661.327991592	3011.26508893	376.0	-0.876984302238	0.377495407563	0.0633169083467	1864.06481909	740.817202667	2984.8567668	379.974745045	-1.81506519284	-0.0274593826451
1973.93709734	661.327991592	3011.26508893	376.0	14.7439053464	2.50825087748	0.420706286059	2401.7191729	741.254029271	3455.24316337	312.2699612	2.39952661852	0.0363014617023
1973.93709734	661.327991592	3011.26508893	376.0	-7.23163542882	0.204228535966	0.034255037901	1771.70444024	696.927630092	2793.5013759	324.869305575	-2.77416718961	-0.0419692464389
1973.93709734	661.327991592	3011.26508893	376.0	6.71184494981	1.3634762297	0.22869443638	2158.05713861	629.191698044	3213.37653273	426.12769607	-0.792083342321	-0.0119831065404
1973.93709734	661.327991592	3011.26508893	376.0	15.694656604	1.9373727156	0.324953491379	2246.34436137	787.016695923	3483.87280407	450.51174678	1.08197916688	0.0163688224944
1973.93709734	661.327991592	3011.26508893	376.0	15.6846517654	2.36096677609	0.396002478378	2328.03257432	805.290712983	3483.57153186	350.248244556	2.44676798655	0.0370161571339
1973.93709734	661.327991592	3011.26508893	376.0	-7.41457921903	0.0990305739865	0.0166102941943	1765.78547992	589.588930502	2787.99245342	432.61804299	-3.01987731634	-0.0456864949522
1973.93709734	661.327991592	3011.26508893	376.0	3.28749279314	1.63769912528	0.274689554726	2202.28672442	564.258482079	3110.26021171	343.71500521	-1.23105353061	-0.0186241078761
1973.93709734	661.327991592	3011.26508893	376.0	17.4982561786	2.62048173849	0.439530650536	2432.20692037	787.866603442	3538.18396841	318.110444599	3.79075030295	0.0573487186527
1973.93709734	661.327991592	3011.26508893	376.0	-6.35290335011	0.184938443875	0.0310195310089	1817.13455084	550.442590159	2819.96232821	452.385187213	-2.86832206083	-0.0433936771684
1973.93709734	661.327991592	3011.26508893	376.0	1.60026156286	0.415621169241	0.0697117023215	1891.30726121	725.572677982	3059.4532067	442.573267514	-1.49318149291	-0.0225897351423
1973.93709734	661.327991592	3011.26508893	376.0	-9.41162372434	-0.202619653609	-0.0339851817526	1540.97131488	820.049915991	2727.85614942	366.83491855	-3.15596352965	-0.0477452878918
1973.93709734	661.327991592	3011.26508893	376.0	-4.278751098	0.432053709605	0.0724679150629	1865.85660338	697.0712084	2882.42055087	319.492739096	-2.3227468831	-0.0351398923313
1973.93709734	661.327991592	3011.26508893	376.0	10.2336728951	2.29055791606	0.384192874213	2361.10806365	667.843328919	3319.42810814	290.476715571	0.41208127463	0.00623420990363
1973.93709734	661.327991592	3011.26508893	376.0	17.7030871079	2.31182231151	0.387759528934	2321.06880674	805.854292783	3544.35197067	417.428871152	2.48201388098	0.0375493779271
1973.93709734	661.327991592	3011.26508893	376.0	-14.2470389141	-0.0303265912543	-0.00508664730867	1686.93333835	587.208822756	2582.2489799	308.106818796	-4.21918478154	-0.063830329524
1973.93709734	661.327991592	3011.26508893	376.0	-6.64217242852	0.234069546597	0.0392602392817	1808.96686076	622.252512784	2811.25166944	380.032295895	-2.70673643999	-0.0409491140694
1973.93709734	661.327991592	3011.26508893	376.0	15.1867543371	2.27945504443	0.382330601212	2406.84834985	622.453339901	3468.57852043	439.276830677	0.769903557653	0.0116475576044
1973.93709734	661.327991592	3011.26508893	376.0	8.54272259797	0.700462050614	0.117487764276	2038.89730215	808.848426742	3268.50911217	420.76338327	-0.726033850222	-0.0109838706539
1973.93709734	661.327991592	3011.26508893	376.0	11.1906060822	2.26237865465	0.379466396284	2417.65199536	566.040645901	3348.24390312	364.551261856	-0.0654836199028	-0.000990675036351
1973.93709734	661.327991592	3011.26508893	376.0	-14.3631349875	0.055052012646	0.00923381627743	1737.37482814	546.692450204	2578.75301937	294.685741034	-4.22847585283	-0.0639708903606
1973.93709734	661.327991592	3011.26508893	376.0	0.620663438042	0.345218830658	0.0579031919922	1852.14506011	815.735257598	3029.95491036	362.074592654	-1.65878255873	-0.0250950462743
1973.93709734	661.327991592	3011.26508893	376.0	-11.0142282205	-0.0437599476915	-0.00733981007908	1645.30113038	717.261314138	2679.59747971	317.035035193	-3.45483513164	-0.0522667947298
1973.93709734	661.327991592	3011.26508893	376.0	-12.6938299559	-0.0799615410397	-0.0134118653203	1668.00837019	591.745900145	2629.02021902	369.265948689	-4.04535385355	-0.0612005121566
1973.93709734	661.327991592	3011.26508893	376.0	10.409805385	2.28453070932	0.383181937156	2435.40107754	532.040603444	3324.73192432	357.290243328	-0.290868809004	-0.0044004358397
1973.93709734	661.327991592	3011.26508893	376.0	7.54974128097	1.55605839981	0.260996041565	2127.18207255	825.655708727	3238.60781243	285.770031147	-0.441828629339	-0.00668424552707
1973.93709734	661.327991592	3011.26508893	376.0	-2.37996827851	0.883899065764	0.148255462221	1993.40177063	659.42120632	2939.59793503	286.774958084	-2.11814011985	-0.0320444798767
1973.93709734	661.327991592	3011.26508893	376.0	-13.0617074195	-0.239293048336	-0.0401363717438	1554.44077302	664.669974361	2617.94245339	398.831706003	-4.22260891223	-0.0638821318038
1973.93709734	661.327991592	3011.26508893	376.0	-6.62487893047	0.349008097766	0.0585387617856	1870.82966467	546.248295794	2811.77242251	394.694462043	-2.7253595591	-0.0412308556596
1973.93709734	661.327991592	3011.26508893	376.0	5.3725415241	1.39807601566	0.23449782215	2169.72234043	713.856858835	3173.04655623	289.467356973	-1.27173350569	-0.019239538664
1973.93709734	661.327991592	3011.26508893	376.0	7.1706108028	1.6447385372	0.275870267897	2215.15371924	710.995669766	3227.1911887	301.041799686	-0.850388542924	-0.0128651821925
1973.93709734	661.327991592	3011.26508893	376.0	-11.2546340444	-0.156873532678	-0.0263122329215	1591.9566997	713.222260409	2672.35822306	367.179262959	-3.59951948333	-0.0544556654059
1973.93709734	661.327991592	3011.26508893	376.0	-9.43409116765	-0.205531040971	-0.0344735056978	1542.33944317	809.885864699	2727.17959514	374.954287268	-3.17954388983	-0.0481020255648
1973.93709734	661.327991592	3011.26508893	376.0	11.304259972	1.92150406741	0.32229185968	2305.64770146	660.67280803	3351.66632303	385.345813539	-0.126264554448	-0.00191020505973
1973.93709734	661.327991592	3011.26508893	376.0	1.65697429695	1.57325269412	0.263880022496	2175.65173543	537.01166333	3061.16097747	348.497578703	-1.39427688131	-0.0210934475237
1973.93709734	661.327991592	3011.26508893	376.0	6.15221801843	1.84155262167	0.308881687633	2273.85674763	639.721978939	3196.52468231	282.945955744	-1.1094153212	-0.0167838929077
1973.93709734	661.327991592	3011.26508893	376.0	-12.0962100497	-0.245887504228	-0.0412424529063	1552.19614133	654.152515449	2647.01613862	440.667481836	-4.20448644365	-0.0636079643518
1973.93709734	661.327991592	3011.26508893	376.0	-0.0956385630177	0.386188132649	0.0647749299982	1874.40966065	707.010622711	3008.38515827	426.964874907	-1.71065628588	-0.0258798227819
1973.93709734	661.327991592	3011.26508893	376.0	7.31506433544	1.64317443805	0.275607923188	2235.94745611	647.471251	3231.5410675	348.122360391	-0.849743058615	-0.0128554169231
1973.93709734	661.327991592	3011.26508893	376.0	-8.40166470301	0.0425472812779	0.0071364108148	1700.02179832	703.406900607	2758.26869284	354.839993913	-2.99340180353	-0.0452859576933
1973.93709734	661.327991592	3011.26508893	376.0	7.81298182183	1.92184812951	0.322349568855	2291.84448932	650.928643394	3246.53468293	303.761550222	-0.707442575613	-0.0107026108262
1973.93709734	661.327991592	3011.26508893	376.0	-2.86655817335	0.745070864071	0.124969953719	1967.95308546	613.124087688	2924.9454234	343.868250256	-2.0514746096	-0.0310359245022
1973.93709734	661.327991592	3011.26508893	376.0	-9.04200642792	-0.255445811887	-0.0428456578139	1512.53043958	820.875962738	2738.98630603	405.579903711	-3.16361437741	-0.047861034454
1973.93709734	661.327991592	3011.26508893	376.0	7.93057933547	2.04947399937	0.343756122	2349.55446095	531.057930701	3250.07585581	369.463464157	-0.682413408374	-0.0103239547409
1973.93709734	661.327991592	3011.26508893	376.0	8.06148827659	2.11396442005	0.354573032547	2372.18892094	513.540614223	3254.01787105	368.28833589	-0.664848121686	-0.010058216667
1973.93709734	661.327991592	3011.26508893	376.0	7.06386651554	2.14384339103	0.359584600977	2382.08488646	527.688797958	3223.97683524	314.203150828	-0.924851033979	-0.0139916949165
1973.93709734	661.327991592	3011.26508893	376.0	2.50965656298	0.862637474149	0.144689277784	2027.39917553	673.409741861	3086.83750086	386.028583476	-1.33873120815	-0.0202531196392
1973.93709734	661.327991592	3011.26508893	376.0	-6.6371814969	0.732709106914	0.12289652917	1966.9300791	500.122916058	2811.40195962	344.348964464	-2.60830105204	-0.0394599251444
1973.93709734	661.327991592	3011.26508893	376.0	8.44774143409	2.03618511942	0.34152719212	2303.48841492	667.539350719	3265.64897754	294.621211902	-0.39014109777	-0.00590228589668
1973.93709734	661.327991592	3011.26508893	376.0	5.31782715726	1.15835205327	0.194289173645	2100.46419597	602.59938322	3171.39896161	468.335382416	-0.950010405202	-0.0143723208049
1973.93709734	661.327991592	3011.26508893	376.0	-1.76675824991	0.620066902822	0.10400317055	1940.603881	665.009990657	2958.06331454	352.44944289	-1.91829294172	-0.0290210732484
1973.93709734	661.327991592	3011.26508893	376.0	4.86310410275	1.32969852287	0.223028937079	2146.93954709	672.086721252	3157.70604501	338.679776674	-1.13725548728	-0.0172050754505
1973.93709734	661.327991592	3011.26508893	376.0	-9.68934861841	0.219169969217	0.036761148812	1814.9148016	552.779338609	2719.49311664	351.798976429	-3.26330518051	-0.049369216044
1973.93709734	661.327991592	3011.26508893	376.0	13.6049686121	2.55753914605	0.428973355594	2428.62949057	708.103378669	3420.94675911	284.213889869	2.16667951383	0.0327788126146
1973.93709734	661.327991592	3011.26508893	376.0	0.525592438123	0.551822687241	0.0925566399263	1933.09910028	723.402831953	3027.09207053	370.590138296	-1.62913648731	-0.0246465429245
1973.93709734	661.327991592	3011.26508893	376.0	-3.10200350955	0.649142201013	0.108879939787	1967.48109255	513.99537379	2917.85554019	436.379073852	-2.13469592707	-0.0322949459466
1973.93709734	661.327991592	3011.26508893	376.0	-9.77108130359	-0.182791946894	-0.0306595013241	1584.10138059	699.847778583	2717.03192882	433.082769652	-3.50933891621	-0.0530913603058
1973.93709734	661.327991592	3011.26508893	376.0	-4.79365300167	0.641025662632	0.107518561327	1962.37171819	499.027151498	2866.91548961	405.516619918	-2.3692621922	-0.0358436035129
1973.93709734	661.327991592	3011.26508893	376.0	-14.8666686287	-0.211806577362	-0.0355260948275	1582.24086829	533.893224698	2563.59028663	447.45619364	-5.32441368571	-0.0805508878322
1973.93709734	661.327991592	3011.26508893	376.0	-14.9460800813	-0.334354872952	-0.0560809917732	1484.67016931	646.581938044	2561.19899728	429.946889924	-4.994195755	-0.0755551551437
1973.93709734	661.327991592	3011.26508893	376.0	-1.54093927664	0.625585165869	0.104928743017	1938.82793602	709.420997775	2964.86332245	316.614388651	-1.9618216085	-0.0296796007337
1973.93709734	661.327991592	3011.26508893	376.0	6.99847499872	1.20193669054	0.201599579091	2141.99063305	723.69728855	3222.00772332	356.319801725	-0.912235985089	-0.0138008469756
1973.93709734	661.327991592	3011.26508893	376.0	0.661574858524	0.529839182732	0.0888693697973	1925.82215491	755.461276456	3031.18686168	349.903430317	-1.65022754377	-0.0249656209345
1973.93709734	661.327991592	3011.26508893	376.0	9.0800962978	0.818925407606	0.13735749876	2078.70735377	799.012299694	3284.69085879	406.971205327	-0.679154486675	-0.0102746518408
1973.93709734	661.327991592	3011.26508893	376.0	-2.36531913019	0.107036931262	0.0179531920936	1736.36299765	762.086441758	2940.03905972	441.589620315	-2.07355643853	-0.0313699915058
1973.93709734	661.327991592	3011.26508893	376.0	-17.6880663983	-0.304690110316	-0.0511053522838	1481.23130785	541.899393519	2478.63052057	455.499819197	-6.30484866479	-0.0953834896338
1973.93709734	661.327991592	3011.26508893	376.0	16.2203873368	2.31703279861	0.388633478465	2372.7463072	705.754850264	3499.70395009	421.202792634	1.55670197311	0.023550710637
1973.93709734	661.327991592	3011.26508893	376.0	-0.223491793524	0.202386194151	0.0339460238429	1789.16438516	761.399659499	3004.53515857	453.971113911	-1.7672735688	-0.0267363626142
1973.93709734	661.327991592	3011.26508893	376.0	10.6421362196	2.47864932008	0.415741247917	2462.34564646	570.132886868	3331.72802163	299.249488297	0.383072463893	0.00579534741139
1973.93709734	661.327991592	3011.26508893	376.0	11.6507612678	0.934485397806	0.15674025458	2117.72640654	774.82213789	3362.10039558	469.551851151	-0.366343122511	-0.00554225601378
1973.93709734	661.327991592	3011.26508893	376.0	-2.68182630554	1.16764659311	0.195848137053	2063.72336494	515.409899288	2930.50818965	351.374925419	-1.95660363692	-0.0296006601652
1973.93709734	661.327991592	3011.26508893	376.0	-17.4601450101	-0.242775866265	-0.040720541138	1561.82900735	564.368771329	2485.49383776	359.296059084	-5.47364745976	-0.0828085848678
1973.93709734	661.327991592	3011.26508893	376.0	14.6019488539	2.21497516737	0.371515459137	2399.1051307	608.07074492	3450.96847707	443.792601446	0.474798383816	0.0071830315252
1973.93709734	661.327991592	3011.26508893	376.0	-14.0412340531	-0.173354076842	-0.0290764972899	1618.51050746	537.662213199	2588.44630984	432.273589176	-4.91936356022	-0.0744230493226
1973.93709734	661.327991592	3011.26508893	376.0	12.2296517587	2.12404522829	0.356263875929	2334.22244059	675.875528704	3379.53232284	369.434353544	0.395096507215	0.00597725426952
1973.93709734	661.327991592	3011.26508893	376.0	-3.56606030521	0.635045437806	0.106515504496	1940.02669958	610.230558257	2903.88155991	353.624302068	-2.15321372975	-0.0325750942474
1973.93709734	661.327991592	3011.26508893	376.0	-10.5429167974	-0.126633281136	-0.0212400672822	1577.18700556	811.195511026	2693.78991605	305.407399472	-3.33302105452	-0.0504239191304
1973.93709734	661.327991592	3011.26508893	376.0	-9.73807892443	0.137021674038	0.022982501516	1769.77992579	595.462141415	2718.02571795	352.783650742	-3.27414751142	-0.049533245256
1973.93709734	661.327991592	3011.26508893	376.0	12.139774724	2.28707077245	0.383607979276	2356.60027091	692.284689102	3376.82588707	327.940927058	0.863700548431	0.0130665741064
1973.93709734	661.327991592	3011.26508893	376.0	-8.7027693651	0.231181194964	0.038775779095	1843.37457853	506.229480478	2749.20163327	399.597574259	-3.19730855426	-0.0483707799434
1973.93709734	661.327991592	3011.26508893	376.0	-12.9427665025	-0.101081596574	-0.0169543100594	1605.06648502	730.43469354	2621.5240797	286.022901142	-3.82539327938	-0.0578728181449
1973.93709734	661.327991592	3011.26508893	376.0	-7.5072975155	0.277929866533	0.0466168846919	1791.70167831	703.371726776	2785.20045972	290.127054636	-2.85645075819	-0.0432140810619
1973.93709734	661.327991592	3011.26508893	376.0	-1.74447064682	0.491596236824	0.0824549206347	1900.62126179	707.702381567	2958.73445336	350.410810002	-1.93750588485	-0.0293117380461
1973.93709734	661.327991592	3011.26508893	376.0	-0.71122092297	1.03617745583	0.173796956697	2044.804063	573.392913742	2989.84834157	371.651364827	-1.70319236754	-0.0257669041988
1973.93709734	661.327991592	3011.26508893	376.0	12.6558669816	2.36059099077	0.395939448301	2389.10622874	669.496480976	3392.36679305	333.764083337	0.996161571944	0.0150705230249
1973.93709734	661.327991592	3011.26508893	376.0	-2.0045258773	0.687928926262	0.115385596488	1976.56946572	527.945752713	2950.90350099	446.388282555	-1.96742705538	-0.0297644032584
1973.93709734	661.327991592	3011.26508893	376.0	9.1840261712	1.78251376201	0.298979161692	2269.64424049	572.706494946	3287.82046278	445.469727347	-0.486130983256	-0.00735447781022
1973.93709734	661.327991592	3011.26508893	376.0	4.3241982523	0.379811439749	0.0637053739935	1885.85471284	808.114149972	3141.47816128	447.509298468	-1.17617212932	-0.0177938294904
1973.93709734	661.327991592	3011.26508893	376.0	16.8704033528	2.27400062537	0.381415737231	2339.29162613	750.732157711	3519.27765545	429.253871608	1.82198171014	0.0275640198205
1973.93709734	661.327991592	3011.26508893	376.0	6.85693054283	2.26142457899	0.379306370176	2423.43904761	498.679034522	3217.74544454	295.627362402	-0.980895991155	-0.0148395762656
1973.93709734	661.327991592	3011.26508893	376.0	-0.305015480989	0.354606359417	0.0594777523344	1849.1209816	821.354311986	3002.08026423	331.604970651	-1.82171512042	-0.0275599866932
1973.93709734	661.327991592	3011.26508893	376.0	-0.446527678231	0.225882546156	0.0378870422939	1798.25610758	772.467441012	2997.81895684	427.095408252	-1.77311573416	-0.0268247463565
1973.93709734	661.327991592	3011.26508893	376.0	11.4374791012	2.37940370176	0.399094884562	2405.61964499	637.026206187	3355.67790416	313.032052985	0.652258540029	0.00986775400951
1973.93709734	661.327991592	3011.26508893	376.0	-2.59397917657	0.810533259039	0.135949892492	1981.91784943	622.593844294	2933.15349957	328.641805848	-2.03151965287	-0.0307340340827
1973.93709734	661.327991592	3011.26508893	376.0	15.5353780342	2.44111805452	0.409446168152	2397.01537357	716.875101842	3479.07650411	365.186028696	2.01038746305	0.0304143337829
1973.93709734	661.327991592	3011.26508893	376.0	14.5287755511	2.0806328628	0.348982365447	2318.97615627	703.887269905	3448.76503495	425.901608772	0.750315898952	0.0113512238873
1973.93709734	661.327991592	3011.26508893	376.0	5.3119422131	1.3518903121	0.226751142587	2143.3981668	591.954963396	3171.22175034	435.868620146	-0.928632782086	-0.0140489074446
1973.93709734	661.327991592	3011.26508893	376.0	0.84419145968	0.813289924707	0.13641226513	2004.80973871	679.046026014	3036.68593164	352.830166913	-1.58013353573	-0.0239051972122
1973.93709734	661.327991592	3011.26508893	376.0	15.4411681395	2.53584958979	0.425335389096	2398.80002545	772.872319538	3476.23959444	304.567249445	2.91311639632	0.0440713524405
1973.93709734	661.327991592	3011.26508893	376.0	5.62112237966	1.7096973635	0.286765743627	2231.85093514	550.394596841	3180.53198475	398.286452778	-0.884201921641	-0.0133767310384
1973.93709734	661.327991592	3011.26508893	376.0	16.2822490337	2.23558090509	0.374971637888	2310.64674707	781.436010492	3501.56676977	409.484012208	1.86840992216	0.0282664133459
1973.93709734	661.327991592	3011.26508893	376.0	-13.0990561112	-0.208769653665	-0.0350167148045	1548.61776828	747.085766547	2616.81778527	321.114250446	-3.87986724964	-0.0586969326723
1973.93709734	661.327991592	3011.26508893	376.0	1.15347707219	1.22176271216	0.204924976881	2093.58605446	639.229851316	3045.99934131	313.183435536	-1.59361452006	-0.024109145538
1973.93709734	661.327991592	3011.26508893	376.0	7.13286218542	1.69055821142	0.283555553743	2226.89573619	700.25405801	3226.05447776	298.904683558	-0.859282144134	-0.0129997298659
1973.93709734	661.327991592	3011.26508893	376.0	3.27691753531	1.32932718139	0.222966652364	2132.6991184	641.252072852	3109.94176266	335.990571413	-1.29511447559	-0.0195932598426
1973.93709734	661.327991592	3011.26508893	376.0	-9.02763639463	0.0401866848911	0.00674047046145	1700.88689006	689.118727235	2739.41902582	349.413408527	-3.10818284782	-0.0470224334012
1973.93709734	661.327991592	3011.26508893	376.0	13.5877177224	1.96453373258	0.329509180237	2332.10989052	641.05906495	3420.42728909	447.258333618	0.114556139411	0.00173307321349
1973.93709734	661.327991592	3011.26508893	376.0	16.780834294	2.37161587009	0.397788639733	2442.2317104	604.378107156	3516.58049366	469.970676098	1.05512260836	0.0159625205501
1973.93709734	661.327991592	3011.26508893	376.0	-4.41530113938	1.02958047618	0.172690452227	2022.33324823	539.145772734	2878.30866715	316.82964618	-2.25839597794	-0.0341663536753
1973.93709734	661.327991592	3011.26508893	376.0	15.9573102971	2.58296215173	0.433237529642	2419.64811092	769.237915429	3491.78200304	302.895976684	3.1922512886	0.0482942706293
1973.93709734	661.327991592	3011.26508893	376.0	0.0369376677378	0.953015768705	0.159848334234	2033.14610954	567.358888813	3012.37738002	411.872381671	-1.60436884372	-0.024271843324
1973.93709734	661.327991592	3011.26508893	376.0	-5.81651924432	1.06154632847	0.178052051068	2018.01819752	530.336286664	2836.11427553	287.759791351	-2.51295721261	-0.0380175069987
1973.93709734	661.327991592	3011.26508893	376.0	-17.0375842086	-0.0479506887032	-0.00804271866878	1704.12901559	502.83376315	2498.21826366	291.255484915	-5.0025069764	-0.0756808922299
1973.93709734	661.327991592	3011.26508893	376.0	9.10376412221	1.73461842277	0.290945726731	2265.15750739	620.533486335	3285.40355972	399.712565991	-0.560016358204	-0.00847225957948
1973.93709734	661.327991592	3011.26508893	376.0	4.65991175078	0.906052240914	0.151971191029	2060.23672172	745.638091878	3151.58738466	345.712571057	-1.19583335753	-0.0180912762107
1973.93709734	661.327991592	3011.26508893	376.0	-13.020850882	-0.0628211764407	-0.0105369299632	1686.30601412	562.820791955	2619.17275204	370.045945959	-4.16127939002	-0.0629543024209
1973.93709734	661.327991592	3011.26508893	376.0	0.882401977489	1.31040805947	0.219793367908	2110.24464286	614.418263177	3037.83655162	313.173645583	-1.60930822397	-0.0243465691977
1973.93709734	661.327991592	3011.26508893	376.0	0.120380219266	1.10247683178	0.184917281413	2060.96284805	628.603072024	3014.89005645	325.324136376	-1.68104149077	-0.0254317925986
1973.93709734	661.327991592	3011.26508893	376.0	9.42419952929	2.07620900337	0.34824035615	2360.72346042	508.549403834	3295.05271927	425.779855008	-0.444849836429	-0.00672995213962
1973.93709734	661.327991592	3011.26508893	376.0	5.05154156378	1.45620253868	0.244247322825	2176.08962773	659.901664513	3163.38039649	327.389104251	-1.14038694848	-0.0172524500526
1973.93709734	661.327991592	3011.26508893	376.0	-10.2079447829	-0.127980674836	-0.0214660642127	1619.79098579	679.833330354	2703.87681138	404.25249524	-3.50786443788	-0.0530690535231
1973.93709734	661.327991592	3011.26508893	376.0	4.14133222964	2.01505282767	0.337982695014	2317.70488056	498.571679965	3135.97158058	319.695020054	-1.17374790128	-0.017757154331
1973.93709734	661.327991592	3011.26508893	376.0	-16.7413602612	-0.207232519678	-0.0347588929349	1570.17587576	647.768690074	2507.13835197	289.19378614	-4.77846778418	-0.0722914944657
1973.93709734	661.327991592	3011.26508893	376.0	-10.9397052236	-0.229089034398	-0.0384248631999	1563.9840625	653.83726688	2681.8415647	464.020235314	-4.02284685388	-0.060860012918
1973.93709734	661.327991592	3011.26508893	376.0	4.33972441273	1.00971938054	0.16935917151	2064.63212991	611.375104337	3141.94569513	465.938460882	-1.08116769994	-0.0163565461414
1973.93709734	661.327991592	3011.26508893	376.0	-4.55144229786	0.361232832687	0.0605892037381	1864.57348586	607.082452058	2874.20909597	402.55315805	-2.36190641982	-0.0357323210261
1973.93709734	661.327991592	3011.26508893	376.0	-8.63544271976	0.141719185751	0.0237704102232	1729.14745591	728.598154075	2751.22901704	293.483407047	-3.0343560816	-0.0459055382996
1973.93709734	661.327991592	3011.26508893	376.0	2.20482962452	0.759363111783	0.127367177421	2000.73064309	676.241688363	3077.65835368	400.686022226	-1.37442263331	-0.0207930806855
1973.93709734	661.327991592	3011.26508893	376.0	-10.2573505274	-0.257841795005	-0.0432475335467	1509.39582686	818.322975687	2702.38907345	374.670270904	-3.33636540557	-0.0504745144564
1973.93709734	661.327991592	3011.26508893	376.0	-6.47360859118	0.223214815903	0.0374395866995	1829.59945419	553.495826341	2816.32757343	433.232292902	-2.81846400344	-0.0426393949084
1973.93709734	661.327991592	3011.26508893	376.0	-4.66611972428	0.112611863636	0.0188882696472	1748.46357065	690.384328561	2870.75585466	431.907955452	-2.44820657303	-0.0370379209233
1973.93709734	661.327991592	3011.26508893	376.0	13.149312195	2.4694424093	0.414196982439	2379.84842785	745.135555087	3407.22573649	282.241753552	2.02642536866	0.0306569647301
1973.93709734	661.327991592	3011.26508893	376.0	5.08016303354	0.701467228508	0.117656361709	2015.52066101	806.84139253	3164.24226482	341.880211279	-1.20131207167	-0.0181741614474
1973.93709734	661.327991592	3011.26508893	376.0	-0.540194800789	0.520434402884	0.0872919159484	1916.02681723	726.139767455	2994.99839148	352.831806791	-1.78359310587	-0.0269832542492
1973.93709734	661.327991592	3011.26508893	376.0	-12.9341122584	-0.326567964577	-0.0547749018076	1490.49607911	662.698110419	2621.78468193	468.590492402	-4.61755610375	-0.0698571271369
1973.93709734	661.327991592	3011.26508893	376.0	-6.89654264518	0.23143023929	0.0388175510383	1849.79296828	505.461097554	2803.59190791	448.337842075	-2.98020023965	-0.0450862366059
1973.93709734	661.327991592	3011.26508893	376.0	0.0636795114176	1.76122836099	0.295408983729	2216.46897127	503.045901653	3013.18264783	293.667774899	-1.70539044391	-0.0258001580016
1973.93709734	661.327991592	3011.26508893	376.0	3.93946490663	1.28119473381	0.214893447469	2132.62928325	706.704048229	3129.89282035	290.55948887	-1.41707011855	-0.0214382771339
1973.93709734	661.327991592	3011.26508893	376.0	19.8388548449	2.53978360541	0.425995237406	2404.08849548	798.207347273	3608.66559892	406.369756164	3.68481388262	0.0557460496613
1973.93709734	661.327991592	3011.26508893	376.0	-13.9863144885	-0.276937157125	-0.0464503785851	1531.41566807	632.155819037	2590.10008351	426.528596406	-4.70243929066	-0.0711412903276
1973.93709734	661.327991592	3011.26508893	376.0	-13.0154039575	-0.0284191764166	-0.00476671862069	1726.92808839	500.057102428	2619.33677337	392.351582553	-4.34457304165	-0.0657272774834
1973.93709734	661.327991592	3011.26508893	376.0	-2.19205265205	0.469249090964	0.0787066573237	1893.60086531	687.290547363	2945.25657269	364.365160013	-1.98350006888	-0.0300075653386
1973.93709734	661.327991592	3011.26508893	376.0	-4.08189125741	0.317062196333	0.0531805092809	1839.92116908	656.998755881	2888.34852253	391.428597566	-2.27632501356	-0.0344375947588
1973.93709734	661.327991592	3011.26508893	376.0	-3.58816810064	0.433129048235	0.0726482804822	1873.41188561	687.137873487	2903.21583558	342.666076486	-2.19539730876	-0.0332132724472
1973.93709734	661.327991592	3011.26508893	376.0	6.21721050483	1.60285782859	0.268845660616	2214.99719519	623.890969456	3198.48177837	359.593613725	-0.918888899683	-0.0139014962131
1973.93709734	661.327991592	3011.26508893	376.0	16.0590341085	2.02942612772	0.340393513539	2256.12731624	798.536804435	3494.84517666	440.18105598	1.39153804956	0.0210520128526
1973.93709734	661.327991592	3011.26508893	376.0	-5.54915551725	-0.010450800039	-0.00175290171738	1683.59818306	703.195808459	2844.16530611	457.371314588	-2.68140354464	-0.0405658630051
1973.93709734	661.327991592	3011.26508893	376.0	-12.3364255755	-0.225992185522	-0.0379054319896	1561.89460746	672.371104057	2639.78261235	405.516900839	-4.05243642999	-0.0613076615732
1973.93709734	661.327991592	3011.26508893	376.0	6.65286921889	1.77140299659	0.297115564674	2264.74754818	623.427484089	3211.60061713	323.425584865	-0.974099687296	-0.0147367577503
1973.93709734	661.327991592	3011.26508893	376.0	12.3834401755	1.92098774877	0.322205258096	2243.15327226	768.166536586	3384.16329974	372.843490901	0.554249998354	0.00838502266798
1973.93709734	661.327991592	3011.26508893	376.0	-1.15128261651	0.453405172856	0.0760491735753	1894.79777457	687.096673242	2976.59691742	394.702469614	-1.83571904352	-0.0277718463467
1973.93709734	661.327991592	3011.26508893	376.0	20.1704832546	2.4972563829	0.418862191026	2400.56169527	774.563866329	3618.65180944	443.526247843	3.25399543958	0.0492283727621
1973.93709734	661.327991592	3011.26508893	376.0	-3.07544122722	0.160878653079	0.026984007561	1746.79955291	824.230047175	2918.65540092	347.625800841	-2.14494166555	-0.0324499495545
1973.93709734	661.327991592	3011.26508893	376.0	-9.67157477645	-0.0263640364943	-0.00442201215939	1638.22021063	779.275701938	2720.02833414	302.532421573	-3.19253989607	-0.0482986368543
1973.93709734	661.327991592	3011.26508893	376.0	-3.19923898481	0.301824235686	0.0506246621412	1811.57819707	793.097200669	2914.92752227	310.252124527	-2.22040107975	-0.033591544323
1973.93709734	661.327991592	3011.26508893	376.0	4.86739898979	1.78424161085	0.299268971964	2254.55405307	593.563503853	3157.83537545	309.717818527	-1.18075453359	-0.0178631548198
1973.93709734	661.327991592	3011.26508893	376.0	-9.65320695982	-0.057887334148	-0.00970938177592	1667.03786031	649.233095545	2720.58143779	404.310481933	-3.39743980445	-0.0513984841823
1973.93709734	661.327991592	3011.26508893	376.0	-7.09336086642	0.327633780001	0.0549536699096	1821.88650057	665.52931151	2797.66518953	310.249377448	-2.75499055445	-0.0416791309296
1973.93709734	661.327991592	3011.26508893	376.0	-8.91204923136	0.151641812542	0.0254347219963	1752.62475281	666.298360385	2742.89966172	323.976548523	-3.06673241015	-0.0463953465984
1973.93709734	661.327991592	3011.26508893	376.0	-0.478317665466	0.336699409937	0.0564742385	1857.75749145	675.518528638	2996.86167606	463.585655968	-1.80852452718	-0.0273604315761
1973.93709734	661.327991592	3011.26508893	376.0	-5.84254680184	0.19216612781	0.0322318228464	1750.77661813	787.364479273	2835.33051678	297.189419376	-2.60624585999	-0.0394288329802
1973.93709734	661.327991592	3011.26508893	376.0	3.21885492078	1.74055149433	0.291940874595	2227.87923769	520.825406553	3108.19334342	359.488699178	-1.1861048414	-0.0179440974494
1973.93709734	661.327991592	3011.26508893	376.0	-6.3418907445	0.565990345601	0.0949329663873	1934.09946905	514.704777951	2820.29394696	371.48969996	-2.60279309882	-0.0393765975615
1973.93709734	661.327991592	3011.26508893	376.0	-9.4177599613	-0.240793756816	-0.0403880840013	1524.21757885	805.456934192	2727.67137106	397.99685801	-3.23029567013	-0.048869828595
1973.93709734	661.327991592	3011.26508893	376.0	7.29522528524	1.5664390478	0.262737176753	2140.05940937	807.5860742	3230.9436611	283.298177534	-0.551555666329	-0.00834426121526
1973.93709734	661.327991592	3011.26508893	376.0	5.00754664202	0.466747972242	0.0782871473066	1928.72067866	814.244543341	3162.05559277	419.090370768	-1.10402525285	-0.0167023487572
1973.93709734	661.327991592	3011.26508893	376.0	20.6272878279	2.5598508061	0.429361087907	2433.42583321	753.277080818	3632.40740608	445.704492058	3.41076556446	0.0516000841825
1973.93709734	661.327991592	3011.26508893	376.0	9.93071335724	1.79251941403	0.300657399201	2276.26640089	578.490514089	3310.30519334	455.548278357	-0.409154832465	-0.00618993695106
1973.93709734	661.327991592	3011.26508893	376.0	-13.3798513819	-0.0087735354798	-0.00147157589396	1691.74012988	606.185576314	2608.36229532	310.436589123	-4.0008992501	-0.0605279765522
1973.93709734	661.327991592	3011.26508893	376.0	-4.97942352506	0.635728201073	0.106630023662	1926.90456099	620.883175858	2861.32144669	313.533709839	-2.3995429493	-0.036301708764
1973.93709734	661.327991592	3011.26508893	376.0	-13.3009994628	-0.143702055093	-0.024102994816	1631.47480189	591.097705244	2610.73673563	388.164228492	-4.31424918084	-0.0652685201338
1973.93709734	661.327991592	3011.26508893	376.0	8.56613917227	1.47651608963	0.247654493397	2126.20323459	826.007307558	3269.21424729	317.003705147	-0.3230471066	-0.00488724820878
1973.93709734	661.327991592	3011.26508893	376.0	-4.35092777381	0.308430244092	0.0517326809949	1821.25965437	719.823705053	2880.24711983	339.163760409	-2.3193656718	-0.0350887393616
1973.93709734	661.327991592	3011.26508893	376.0	0.312255264915	0.638526643043	0.107099403395	1959.3957183	650.509443598	3020.66792271	410.762760815	-1.6167354016	-0.0244589319456
1973.93709734	661.327991592	3011.26508893	376.0	11.9143449568	2.29904741711	0.38561680931	2357.45073872	693.413583967	3370.03759919	319.173276508	0.870134462258	0.0131639101703
1973.93709734	661.327991592	3011.26508893	376.0	-7.26218049893	0.17579646025	0.0294861556944	1746.97723529	743.234103383	2792.58158287	302.370244193	-2.80290268762	-0.0424039740942
1973.93709734	661.327991592	3011.26508893	376.0	8.51713372789	1.74297324097	0.292347071616	2256.46562555	578.182700262	3267.73856346	433.090237647	-0.563938072411	-0.00853158959775
1973.93709734	661.327991592	3011.26508893	376.0	9.64332308319	1.14444806787	0.191957072772	2143.92053519	723.186921107	3301.65111035	434.543654051	-0.541303678099	-0.00818916305748
1973.93709734	661.327991592	3011.26508893	376.0	10.4277085767	2.17387940316	0.364622509755	2352.32498946	645.512797788	3325.27103688	327.433249623	0.0639911943137	0.00096809673697
1973.93709734	661.327991592	3011.26508893	376.0	-9.67552057998	-0.0918614657231	-0.0154078271927	1630.15793686	711.620709777	2719.90951553	378.130868894	-3.28722872253	-0.0497311455754
1973.93709734	661.327991592	3011.26508893	376.0	-9.71014932959	-0.160114502136	-0.0268558373257	1603.76851206	675.010835472	2718.86675208	440.087404553	-3.54723304562	-0.0536646451682
1973.93709734	661.327991592	3011.26508893	376.0	-4.31514923245	0.0480790560492	0.00806424958892	1691.61136931	804.372033518	2881.32450656	385.341103734	-2.31291389959	-0.0349911331254
1973.93709734	661.327991592	3011.26508893	376.0	-13.4939070883	-0.194550837079	-0.0326318076282	1598.78385214	580.39348386	2604.92777565	425.750439651	-4.62665049917	-0.0699947125441
1973.93709734	661.327991592	3011.26508893	376.0	-6.41966829558	0.330537862284	0.0554407685816	1878.86507926	513.615872412	2817.95185872	425.470907044	-2.77461272882	-0.0419759868202
1973.93709734	661.327991592	3011.26508893	376.0	6.9966362728	0.708615164381	0.118855277488	2025.27630107	772.379574398	3221.95235441	424.296478942	-0.863351908711	-0.0130612996779
1973.93709734	661.327991592	3011.26508893	376.0	2.10744223209	1.64216464226	0.275438551202	2197.1895509	588.089425899	3074.72576113	289.446784335	-1.54042614207	-0.0233044802129
1973.93709734	661.327991592	3011.26508893	376.0	-3.54811108341	-0.0348818982344	-0.00585070416544	1655.04519616	782.470640181	2904.42205856	466.906222213	-2.31397981378	-0.0350072589074
1973.93709734	661.327991592	3011.26508893	376.0	-9.50437340274	-0.010142631412	-0.00170121291715	1636.40816603	806.47015473	2725.06321073	282.184889967	-3.18843126032	-0.0482364789762
1973.93709734	661.327991592	3011.26508893	376.0	-5.04529159101	0.764058348066	0.128154704473	1953.3400164	613.342428492	2859.33798462	292.655539725	-2.43925506999	-0.0369024972767
1973.93709734	661.327991592	3011.26508893	376.0	2.77808429179	0.281269363198	0.047177014961	1832.60440006	804.984495825	3094.92057135	457.331675464	-1.36823415726	-0.0206994577497
1973.93709734	661.327991592	3011.26508893	376.0	-7.91392069704	0.315512240965	0.0529205368945	1816.23612085	652.418525434	2772.95595781	304.301311532	-2.89322085171	-0.0437703608428
1973.93709734	661.327991592	3011.26508893	376.0	-1.4518436599	0.638558010669	0.107104664654	1965.27983943	541.837434406	2967.54622765	460.428953816	-1.9123656186	-0.0289314011892
1973.93709734	661.327991592	3011.26508893	376.0	10.9491032912	1.50487802101	0.252411610367	2225.28765141	681.255275222	3340.97161389	434.428687254	-0.379591346468	-0.00574268300254
1973.93709734	661.327991592	3011.26508893	376.0	-1.28986090397	1.11745272826	0.187429172804	2055.33580814	590.258446643	2972.42395783	326.829703051	-1.83385108872	-0.0277435868187
1973.93709734	661.327991592	3011.26508893	376.0	8.75846653986	1.86782347967	0.313288071061	2291.33935727	549.815487628	3275.00573417	433.850889267	-0.52421408441	-0.00793062154932
1973.93709734	661.327991592	3011.26508893	376.0	8.61381918985	2.07146192979	0.347444134484	2323.99232487	644.991893648	3270.65001902	301.665800501	-0.410822792749	-0.00621517084341
1973.93709734	661.327991592	3011.26508893	376.0	-13.8186998176	-0.181101333416	-0.0303759365005	1607.1816231	589.669045764	2595.14740558	398.296736716	-4.53046884982	-0.0685396195132
1973.93709734	661.327991592	3011.26508893	376.0	8.92556800888	1.84298328146	0.309121650698	2227.1648353	746.901388356	3280.03760237	305.971378712	-0.203937735487	-0.00308529100586
1973.93709734	661.327991592	3011.26508893	376.0	-14.6519868499	-0.0684786710967	-0.0114858556016	1691.36611613	529.452268696	2570.05492409	349.236539255	-4.55318807052	-0.0688833293574
1973.93709734	661.327991592	3011.26508893	376.0	11.9356639849	1.86570395688	0.31293256573	2202.46271364	812.604936893	3370.67957164	355.61192111	0.637996932456	0.00965199595243
1973.93709734	661.327991592	3011.26508893	376.0	4.80358500765	1.89124476673	0.317216498949	2282.80405779	545.295358503	3155.91376728	327.814350987	-1.10244463988	-0.0166784363069
1973.93709734	661.327991592	3011.26508893	376.0	5.00197166858	1.76769029131	0.296492836516	2249.7969418	587.035642658	3161.88771554	325.055131082	-1.11143202106	-0.0168144027391
1973.93709734	661.327991592	3011.26508893	376.0	-4.89095672153	0.127268750389	0.0213466538727	1759.67856128	670.012888848	2863.98541666	434.293966528	-2.49704112625	-0.0377767190054
1973.93709734	661.327991592	3011.26508893	376.0	-2.48992720681	0.211889908208	0.0355400718228	1790.73108001	731.572649955	2936.28678021	413.983050242	-2.05746212384	-0.0311265071685
1973.93709734	661.327991592	3011.26508893	376.0	-9.77436716327	0.552488277087	0.0926682786124	1903.01069208	522.290022713	2716.93298288	291.63226809	-3.19131042808	-0.0482800367334
1973.93709734	661.327991592	3011.26508893	376.0	8.33813490051	2.03160402175	0.340758809418	2341.89336663	516.537011382	3262.34843426	403.918056244	-0.578763914428	-0.0087558837281
1973.93709734	661.327991592	3011.26508893	376.0	-0.121043399732	0.928446571533	0.15572736859	2025.6024233	594.515581557	3007.62015129	387.502146432	-1.63382060245	-0.0247174069962
1973.93709734	661.327991592	3011.26508893	376.0	0.898958371565	0.313358987839	0.0525593740086	1840.14390169	810.637793318	3038.33510854	387.55341353	-1.6000774335	-0.0242069203253
1973.93709734	661.327991592	3011.26508893	376.0	0.552698897949	1.23241779629	0.206712142953	2093.36846047	528.549486059	3027.90831789	405.990371358	-1.49940514293	-0.0226838902108
1973.93709734	661.327991592	3011.26508893	376.0	-9.96087673096	-0.00792324358162	-0.00132895732667	1701.71835055	616.186859095	2711.31668538	393.41147573	-3.44433974606	-0.0521080143126
1973.93709734	661.327991592	3011.26508893	376.0	9.74257428403	2.07706910595	0.348384620254	2362.10256334	509.584364666	3304.63982711	432.952899107	-0.408047678407	-0.00617318726788
1973.93709734	661.327991592	3011.26508893	376.0	-10.5060538078	-0.312204984497	-0.0523658142397	1486.5070454	782.719026974	2694.89995839	425.673886018	-3.57660153767	-0.0541089491326
1973.93709734	661.327991592	3011.26508893	376.0	2.49651809666	1.61686250028	0.271194649493	2192.80686745	576.11692259	3086.44186681	317.518076773	-1.39164028337	-0.0210535595063
1973.93709734	661.327991592	3011.26508893	376.0	19.5321364822	2.53545973776	0.425269999624	2404.79512518	791.144048818	3599.42949594	403.490321938	3.56014239576	0.0538599454729
1973.93709734	661.327991592	3011.26508893	376.0	0.538303577109	0.937514782548	0.157248370102	2030.48201994	617.68009065	3027.47483662	379.312726031	-1.55881365473	-0.0235826574089
1973.93709734	661.327991592	3011.26508893	376.0	-4.81066868176	0.923292652097	0.154862907094	2005.76181094	519.022131945	2866.40310237	341.619159489	-2.29592128693	-0.0347340588038
1973.93709734	661.327991592	3011.26508893	376.0	11.079671325	1.63173836802	0.273689763171	2225.27674305	729.497372597	3344.90336351	390.129247862	-0.173669834805	-0.00262738025424
1973.93709734	661.327991592	3011.26508893	376.0	5.95334205921	1.48689677169	0.249395634299	2177.37637379	581.518647932	3190.53599998	431.640978259	-0.846732484709	-0.0128098711756
1973.93709734	661.327991592	3011.26508893	376.0	-3.29966757665	0.0167617740221	0.00281143475715	1682.57055632	786.443522595	2911.90335114	442.889272228	-2.22168805891	-0.033611014507
1973.93709734	661.327991592	3011.26508893	376.0	9.54168247066	1.87126696412	0.313865643093	2248.13983303	727.059513374	3298.59044207	323.391095659	-0.152590491226	-0.00230847944367
1973.93709734	661.327991592	3011.26508893	376.0	-8.56868051105	0.084324740683	0.0141437002152	1718.20847975	698.320143777	2753.23940412	336.710780594	-3.00824540038	-0.0455105204293
1973.93709734	661.327991592	3011.26508893	376.0	-11.5777126994	-0.162920924616	-0.0273265556216	1618.49590304	599.554440508	2662.62946832	444.579124763	-4.14880047824	-0.0627655140429
1973.93709734	661.327991592	3011.26508893	376.0	-11.3855956395	-0.125760257312	-0.0210936359128	1652.49846288	555.182040847	2668.41462227	460.734118549	-4.25586066604	-0.064385184055
1973.93709734	661.327991592	3011.26508893	376.0	-10.1977625071	-0.0562474925311	-0.00943433286331	1678.30099939	613.780398202	2704.1834267	412.10202911	-3.58205732193	-0.0541914874725
1973.93709734	661.327991592	3011.26508893	376.0	21.0009377186	2.62796596477	0.440785971951	2443.50712797	794.181029579	3643.6589948	405.970837249	4.27196400937	0.0646288049829
1973.93709734	661.327991592	3011.26508893	376.0	-14.3242925134	-0.216551427271	-0.0363219435209	1578.35813149	542.629455701	2579.92266924	458.935082046	-5.21614717465	-0.0789129678465
1973.93709734	661.327991592	3011.26508893	376.0	15.9534786466	2.52225869358	0.423055802344	2434.01516342	695.09786598	3491.66662189	362.553592482	2.21643160898	0.0335314918151
1973.93709734	661.327991592	3011.26508893	376.0	-11.7155137469	-0.036523272636	-0.00612601017041	1702.27150296	564.218534329	2658.47991348	391.989876197	-3.91277247449	-0.059194742428
1973.93709734	661.327991592	3011.26508893	376.0	-6.47247601745	-0.0109996396457	-0.00184495800834	1668.87524777	749.38917345	2816.36167823	398.097257005	-2.69401196741	-0.0407566107021
1973.93709734	661.327991592	3011.26508893	376.0	10.9719464494	2.11610702681	0.354932409731	2329.71284026	670.769326935	3341.65948194	341.177314739	0.17365052745	0.00262708816111
1973.93709734	661.327991592	3011.26508893	376.0	9.50460319909	2.29317526172	0.384631878853	2389.62909155	612.496305393	3297.47388691	295.34848996	-0.0251729093199	-0.000380830700755
1973.93709734	661.327991592	3011.26508893	376.0	5.8411471534	1.71864835761	0.28826708447	2243.87234219	617.413636294	3187.15751395	325.871535468	-1.04127220009	-0.01575298336
1973.93709734	661.327991592	3011.26508893	376.0	-11.4004039816	-0.161765757878	-0.0271328007175	1592.15269837	702.92897924	2667.96870383	372.887026229	-3.6571826445	-0.0553280279046
1973.93709734	661.327991592	3011.26508893	376.0	0.800365533458	0.974239404541	0.163408152389	2042.18612328	548.351075713	3035.36621682	444.829017835	-1.51428660767	-0.0229090258347
1973.93709734	661.327991592	3011.26508893	376.0	-6.15496822324	0.323806657438	0.0543117506605	1878.13918155	512.963575794	2825.92267959	434.819922248	-2.75172276822	-0.0416296939217
1973.93709734	661.327991592	3011.26508893	376.0	-8.24203587933	0.0188661652649	0.00316440209073	1718.88190737	615.466711733	2763.07553988	428.72692078	-3.18402103262	-0.0481697584361
1973.93709734	661.327991592	3011.26508893	376.0	16.5668042397	1.96978569239	0.330390085942	2244.39431009	802.556507327	3510.13548135	463.184663936	1.33175360968	0.0201475583916
1973.93709734	661.327991592	3011.26508893	376.0	0.0647043974052	1.55319439097	0.260515664369	2161.76048167	522.962712675	3013.21350986	328.490315519	-1.61679605918	-0.0244598496093
1973.93709734	661.327991592	3011.26508893	376.0	16.2173418795	2.26789996106	0.380392479211	2313.27481035	790.238729046	3499.6122433	396.098703903	2.03695424791	0.0308162518594
1973.93709734	661.327991592	3011.26508893	376.0	7.50326078709	2.0477075339	0.343459834602	2345.50194534	583.921253434	3237.20816154	307.784962765	-0.851152690571	-0.0128767426713
1973.93709734	661.327991592	3011.26508893	376.0	12.3474073007	2.1128045191	0.354378483579	2275.70802224	768.364817091	3383.07825436	339.005415036	0.941423557445	0.0142424138796
1973.93709734	661.327991592	3011.26508893	376.0	-8.82155032838	0.340947006703	0.0571866834456	1818.2204386	644.150568336	2745.62482359	283.253816655	-3.06892223642	-0.0464284755887
1973.93709734	661.327991592	3011.26508893	376.0	3.12591491587	0.798336746209	0.133904184201	2013.94470945	654.162377525	3105.3946735	437.287586531	-1.2490211549	-0.0188959327519
1973.93709734	661.327991592	3011.26508893	376.0	-4.00069597689	0.384936992127	0.0645650775121	1858.48377377	674.958862185	2890.79352766	357.350891706	-2.24838421874	-0.0340148898448
1973.93709734	661.327991592	3011.26508893	376.0	4.97615671533	0.416364961151	0.0698364577577	1906.02739946	822.873361524	3161.11035887	432.209597887	-1.10557019115	-0.0167257214999
1973.93709734	661.327991592	3011.26508893	376.0	-0.426478324015	0.86380457034	0.144885033603	2010.63161432	594.562953287	2998.42269605	393.228128444	-1.67940540743	-0.0254070409597
1973.93709734	661.327991592	3011.26508893	376.0	-12.0305262787	-0.299664843383	-0.0502624695375	1492.8432099	779.120695275	2648.99405108	377.030145904	-3.75432073257	-0.0567975905078
1973.93709734	661.327991592	3011.26508893	376.0	-1.48723997309	0.579378488282	0.0971785455019	1922.52290957	749.588671591	2966.48035083	294.368769665	-2.03544603666	-0.0307934347453
1973.93709734	661.327991592	3011.26508893	376.0	-12.3526108392	0.237397403909	0.0398184172943	1809.14279105	538.22550943	2639.29523116	291.92693068	-3.73918354447	-0.0565685861493
1973.93709734	661.327991592	3011.26508893	376.0	-12.599072895	-0.209120711621	-0.035075597387	1585.52719771	599.985307399	2631.87360531	446.361100209	-4.46480335163	-0.0675461929142
1973.93709734	661.327991592	3011.26508893	376.0	-15.7514289769	-0.263795887657	-0.0442462072554	1517.17230415	728.516713021	2536.94780714	291.258789973	-4.45583074748	-0.0674104500375
1973.93709734	661.327991592	3011.26508893	376.0	-1.26220238424	0.443963036071	0.0744654538865	1897.85922288	636.924526087	2973.25682918	438.47308021	-1.87787183877	-0.0284095588316
1973.93709734	661.327991592	3011.26508893	376.0	-11.2665004606	0.0450745417116	0.00756030555378	1747.34967525	548.555088003	2672.00089382	376.096130562	-3.72559366973	-0.0563629904649
1973.93709734	661.327991592	3011.26508893	376.0	7.43191642031	1.12826227124	0.189242246098	2125.1378483	712.500833216	3235.05979353	397.421112019	-0.793458318233	-0.0120039079914
1973.93709734	661.327991592	3011.26508893	376.0	-1.96841228646	0.240568142551	0.0403502419576	1797.91987055	776.181388983	2951.99097694	377.889717411	-1.97175351156	-0.0298298564533
1973.93709734	661.327991592	3011.26508893	376.0	11.0540260735	2.04612811635	0.343194920555	2271.29929664	745.595952969	3344.131117	327.235867387	0.466422322214	0.00705631349795
1973.93709734	661.327991592	3011.26508893	376.0	20.9199793306	2.58776692051	0.434043428466	2417.16902598	817.904442177	3641.22112312	406.147654964	4.27377472382	0.064656198545
1973.93709734	661.327991592	3011.26508893	376.0	11.3557189957	2.14906268488	0.360460027655	2394.81067239	507.193646456	3353.21589064	451.211571792	-0.238944582312	-0.00361489534511
1973.93709734	661.327991592	3011.26508893	376.0	-11.4307210071	0.0904720388188	0.0151747800769	1742.07112686	600.633775611	2667.05577783	324.350875356	-3.58186330874	-0.0541885523259
1973.93709734	661.327991592	3011.26508893	376.0	-10.7227543668	-0.178563708903	-0.0299503034054	1558.714512	789.170480221	2688.37453011	340.48953789	-3.38916287129	-0.0512732658289
1973.93709734	661.327991592	3011.26508893	376.0	-4.24835703481	0.482671192265	0.080957932282	1882.1596415	687.382979963	2883.33579669	313.793175227	-2.32308633525	-0.0351450277648
1973.93709734	661.327991592	3011.26508893	376.0	-7.53775895109	0.560950524391	0.0940876424674	1895.94568201	597.029196234	2784.28318515	291.308306908	-2.82361663567	-0.0427173469844
1973.93709734	661.327991592	3011.26508893	376.0	-6.18812027994	0.536077040609	0.0899156391495	1911.70356364	566.330284967	2824.92438328	346.890534668	-2.56491789975	-0.0388035990885
1973.93709734	661.327991592	3011.26508893	376.0	-12.1184817247	0.00502869657205	0.000843457995983	1707.51607154	596.358119927	2646.34547945	342.471287978	-3.78958209735	-0.0573310453457
1973.93709734	661.327991592	3011.26508893	376.0	-6.446617177	0.298835206869	0.0501233154762	1802.48258589	718.724948085	2817.14035646	295.932822488	-2.68626682437	-0.0406394375851
1973.93709734	661.327991592	3011.26508893	376.0	-0.264046974134	1.48321627169	0.248778307898	2142.80752571	532.551884552	3003.31393458	327.954524313	-1.66404028418	-0.025174588263
1973.93709734	661.327991592	3011.26508893	376.0	-0.179976816766	1.33690257069	0.224237264457	2112.78918829	501.611485992	3005.84550988	391.444835594	-1.58126703613	-0.0239223454785
1973.93709734	661.327991592	3011.26508893	376.0	4.9989220133	1.10229996688	0.184887616048	2108.01381555	749.162867379	3161.79588234	304.61919941	-1.28365058458	-0.0194198273008
1973.93709734	661.327991592	3011.26508893	376.0	-5.79306006364	0.317728060908	0.053292194047	1869.49439747	534.603399871	2836.82069365	432.722896313	-2.66872011146	-0.0403739805062
1973.93709734	661.327991592	3011.26508893	376.0	6.50836148102	2.18379470061	0.366285592185	2393.49980522	518.567127407	3207.24910607	295.182173446	-1.04306564274	-0.0157801156239
1973.93709734	661.327991592	3011.26508893	376.0	4.59187276053	1.404802003	0.235625964945	2158.36675031	639.2332958	3149.5385503	351.938504186	-1.11500095252	-0.0168683956508
1973.93709734	661.327991592	3011.26508893	376.0	7.20509802939	1.43235771128	0.240247854961	2180.40098004	645.982515093	3228.22969051	401.846195384	-0.765605570397	-0.0115825351043
1973.93709734	661.327991592	3011.26508893	376.0	-3.24573996821	0.00780097516783	0.00130844937401	1679.43459345	779.347645931	2913.52725439	454.74501501	-2.23675333847	-0.0338389309905
1973.93709734	661.327991592	3011.26508893	376.0	-5.31079781895	0.486784213862	0.0816478050758	1911.49149651	548.958705981	2851.34288826	390.892685774	-2.45951875706	-0.0372090583518
1973.93709734	661.327991592	3011.26508893	376.0	-4.13956554941	0.490110340414	0.0822056927901	1892.14561578	653.720870173	2886.61179671	340.745310753	-2.26559023409	-0.0342751926488
1973.93709734	661.327991592	3011.26508893	376.0	-10.3337717138	-0.0830762391494	-0.0139342903639	1619.13594859	751.102352484	2700.08782894	329.849527872	-3.32035353757	-0.0502322774216
1973.93709734	661.327991592	3011.26508893	376.0	-0.255852616813	1.22441101768	0.205369174385	2084.25074849	591.442245393	3003.5606884	327.867694522	-1.69873672393	-0.0256994965799
1973.93709734	661.327991592	3011.26508893	376.0	0.744694826476	0.687372440043	0.115292257639	1972.08076307	752.359158232	3033.68982426	309.249902955	-1.72769881779	-0.0261376523115
1973.93709734	661.327991592	3011.26508893	376.0	14.9203467835	2.08345890828	0.349456375088	2276.09320067	776.711158413	3460.55628277	407.751923687	1.25577812961	0.0189981562725
1973.93709734	661.327991592	3011.26508893	376.0	4.94968820726	0.909015894944	0.152468281608	2052.50471653	822.579839562	3160.31332193	285.228765834	-1.33505204032	-0.0201974590063
1973.93709734	661.327991592	3011.26508893	376.0	-7.63962259349	-0.21411072272	-0.0359125667091	1546.37382843	789.290116715	2781.21580085	445.551855696	-3.01937317248	-0.0456788679648
1973.93709734	661.327991592	3011.26508893	376.0	6.39514553429	1.0579561587	0.177449875663	2110.00412116	773.673191266	3203.83987379	320.162561364	-1.08648944354	-0.0164370566344
1973.93709734	661.327991592	3011.26508893	376.0	-7.8181061167	0.745674511927	0.12507120294	1948.74600911	531.459969039	2775.84118882	295.63521067	-2.83115081486	-0.0428313285152
1973.93709734	661.327991592	3011.26508893	376.0	6.89078193646	1.49508416236	0.25076889674	2196.0801058	654.46464252	3218.76479974	368.220051415	-0.851465276424	-0.0128814716554
1973.93709734	661.327991592	3011.26508893	376.0	-7.62418729951	0.270120249696	0.0453069858598	1856.73263266	513.072916055	2781.68059847	411.875049752	-2.9935596083	-0.0452883450574
1973.93709734	661.327991592	3011.26508893	376.0	7.17419205759	1.37978431258	0.231429773998	2171.60992927	665.670778412	3227.29902977	390.018322089	-0.795355356369	-0.0120326075094
1973.93709734	661.327991592	3011.26508893	376.0	14.4552058584	1.71995773738	0.288486705364	2185.98105758	822.548734827	3446.54965648	438.019864066	0.771410119625	0.0116703497674
1973.93709734	661.327991592	3011.26508893	376.0	0.790296778233	0.958561137754	0.160778453162	2036.03980819	688.629243277	3035.06301991	310.393968442	-1.67759375178	-0.0253796331586
1973.93709734	661.327991592	3011.26508893	376.0	14.2723977467	2.41956262584	0.405830698732	2440.56398944	614.596790267	3441.04481963	385.884039919	1.00775300744	0.0152458851352
1973.93709734	661.327991592	3011.26508893	376.0	15.9351646673	2.21784854904	0.371997408426	2337.93572204	725.434363704	3491.11513942	427.745053678	1.37147853391	0.0207485406037
1973.93709734	661.327991592	3011.26508893	376.0	-10.63688397	0.174981023131	0.0293493832827	1821.42886586	496.961218795	2690.96031539	372.57023074	-3.56308089279	-0.0539044007987
1973.93709734	661.327991592	3011.26508893	376.0	-4.81872030696	0.377912185807	0.0633868141239	1855.90073849	654.466634512	2866.16064659	355.79327359	-2.3707539036	-0.0358661710075
1973.93709734	661.327991592	3011.26508893	376.0	-14.5485469785	-0.308583071554	-0.0517583145847	1506.11319495	643.804604768	2573.16977282	423.251973105	-4.83220355087	-0.0731044410116
1973.93709734	661.327991592	3011.26508893	376.0	-2.00954506519	1.00205128533	0.168073009952	2040.10839126	500.58203626	2950.75235994	410.06193242	-1.87709066024	-0.0283977406995
1973.93709734	661.327991592	3011.26508893	376.0	-3.45017948087	0.322385786687	0.0540734295013	1822.24339499	768.887304781	2907.37103872	316.240338949	-2.23506681202	-0.0338134162181
1973.93709734	661.327991592	3011.26508893	376.0	2.29226106449	1.51921236953	0.254815895594	2166.99391766	577.517728043	3080.29114611	335.779500413	-1.36766013288	-0.0206907735685
1973.93709734	661.327991592	3011.26508893	376.0	-7.9351172597	0.424218897619	0.0711537902748	1893.7531496	517.380768148	2772.31767312	361.183755374	-2.90378258672	-0.0439301450336
1973.93709734	661.327991592	3011.26508893	376.0	-3.34389476232	1.10670926074	0.185627182279	2039.47852347	569.162873935	2910.57155334	301.930155935	-2.14708048732	-0.0324823069186
1973.93709734	661.327991592	3011.26508893	376.0	2.62457578177	1.51609551132	0.254293108239	2166.4798427	539.911792194	3090.29802318	383.906388281	-1.23726734104	-0.0187181140854
1973.93709734	661.327991592	3011.26508893	376.0	2.20432585202	1.17566999549	0.197193893909	2088.7094496	549.015608096	3077.64318376	439.918126061	-1.30406158402	-0.0197286170049
1973.93709734	661.327991592	3011.26508893	376.0	0.803933291718	1.46312192308	0.245407903905	2144.98726067	509.882473437	3035.47365148	380.60391737	-1.4527561827	-0.0219781570757
1973.93709734	661.327991592	3011.26508893	376.0	6.72754633262	1.5490959442	0.259828236196	2203.03322708	621.639738046	3213.84934299	389.17637786	-0.815316063307	-0.0123345849214
1973.93709734	661.327991592	3011.26508893	376.0	4.68703164913	1.14643595925	0.192290499707	2096.37414572	610.761699532	3152.40403669	445.268191432	-1.0208578639	-0.0154441431755
1973.93709734	661.327991592	3011.26508893	376.0	0.414560881487	1.37090389634	0.229940271107	2119.94755358	603.923203689	3023.74861603	299.877858755	-1.69789484431	-0.0256867601257
1973.93709734	661.327991592	3011.26508893	376.0	-2.93262573459	1.53961601428	0.258238177504	2140.09931988	500.695029648	2922.955954	282.161604469	-2.1081195194	-0.0318928822905
1973.93709734	661.327991592	3011.26508893	376.0	-1.22064329627	0.385483666694	0.0646567706631	1862.8230993	758.783127234	2974.50828349	352.902056955	-1.88399204768	-0.0285021489816
1973.93709734	661.327991592	3011.26508893	376.0	-3.3377542927	1.07701911543	0.180647285379	2046.46470332	496.997717884	2910.75645916	367.294037951	-2.04830065887	-0.0309879070933
1973.93709734	661.327991592	3011.26508893	376.0	-2.92867370509	0.21125802783	0.0354340871905	1786.75381927	742.013655575	2923.07496008	394.307485234	-2.10922026872	-0.031909535079
1973.93709734	661.327991592	3011.26508893	376.0	-11.4922416821	0.0910117411704	0.0152653037857	1739.64130564	605.901876003	2665.20322722	319.660045574	-3.58580521785	-0.0542481878646
1973.93709734	661.327991592	3011.26508893	376.0	-11.1198185607	-0.296490143858	-0.0497299805196	1500.38218807	760.112446927	2676.41787466	415.923239664	-3.7030210808	-0.0560214989532
1973.93709734	661.327991592	3011.26508893	376.0	-0.550402474667	0.374490448675	0.0628128897476	1862.77946566	759.781941846	2994.69101136	372.129603859	-1.78080636503	-0.026941094781
1973.93709734	661.327991592	3011.26508893	376.0	-12.6787735488	-0.0600615743776	-0.0100740648067	1681.28128224	582.852789271	2629.47360735	365.339535836	-4.02949688839	-0.0609606185839
1973.93709734	661.327991592	3011.26508893	376.0	-0.881087913657	0.770071261898	0.129163244196	1986.43789985	614.983196439	2984.73319618	383.31209989	-1.75581389461	-0.026562993867
1973.93709734	661.327991592	3011.26508893	376.0	19.6240323549	2.55325768067	0.428255229901	2440.09868159	727.929267022	3602.19672427	434.168775662	3.0405554338	0.0459993257761
1973.93709734	661.327991592	3011.26508893	376.0	-6.0145274414	0.524452363641	0.0879658442873	1899.17548779	603.390461802	2830.15172382	327.585774227	-2.54634887488	-0.0385226758681
1973.93709734	661.327991592	3011.26508893	376.0	-4.02025301534	-0.0459438188627	-0.00770610849761	1641.01295991	813.658602235	2890.20461339	435.533051244	-2.32002253816	-0.0350986768254
1973.93709734	661.327991592	3011.26508893	376.0	8.69345614696	1.48246336749	0.248652024067	2201.97136361	655.009077299	3273.0480989	416.067657995	-0.602928763824	-0.00912146390052
1973.93709734	661.327991592	3011.26508893	376.0	12.9442984174	1.84684923262	0.309770082627	2314.08283819	624.823813333	3401.05222818	462.145576656	-0.129819838998	-0.00196399151283
1973.93709734	661.327991592	3011.26508893	376.0	12.1647322889	2.01794806902	0.338468310805	2358.61056158	568.19979501	3377.57742551	450.767068916	-0.190461679279	-0.00288141723568
1973.93709734	661.327991592	3011.26508893	376.0	-12.0636939829	-0.115533046266	-0.0193782365424	1621.02806374	680.721098942	2647.99528359	346.246120901	-3.74462541821	-0.0566509140425
1973.93709734	661.327991592	3011.26508893	376.0	15.1125879756	2.46311260137	0.4131352904	2394.80800365	730.336698651	3466.34517467	341.200472371	2.15939759612	0.032668647445
1973.93709734	661.327991592	3011.26508893	376.0	-4.91873900436	1.00609486434	0.168751235212	2023.26835868	500.47264117	2863.14881848	339.407818625	-2.30112356636	-0.0348127619722
1973.93709734	661.327991592	3011.26508893	376.0	-15.2488367982	-0.162641142075	-0.0272796279897	1628.418668	509.944514506	2552.08218996	413.719007455	-5.23062308564	-0.0791319680127
1973.93709734	661.327991592	3011.26508893	376.0	12.2348849289	2.19198952273	0.367660101095	2418.1255963	519.956548799	3379.68990746	441.607762367	-0.170621499548	-0.00258126323067
1973.93709734	661.327991592	3011.26508893	376.0	13.7858047422	2.54466811884	0.426814511714	2459.23885272	640.59788513	3426.39221436	326.555476511	1.58372259186	0.0239594945819
1973.93709734	661.327991592	3011.26508893	376.0	-4.57520744363	0.238309086561	0.0399713328683	1811.00072507	651.100594179	2873.49346443	411.39214518	-2.3898261293	-0.0361547069486
1973.93709734	661.327991592	3011.26508893	376.0	-18.1843462157	-0.322136946013	-0.0540316917164	1487.70323749	585.862725801	2463.68621969	390.120256396	-5.88223421346	-0.0889899275864
1973.93709734	661.327991592	3011.26508893	376.0	7.67306730192	0.663010122112	0.111205991632	2015.84482824	786.07886419	3242.32148584	440.397793409	-0.792293978449	-0.0119862931687
1973.93709734	661.327991592	3011.26508893	376.0	-0.903658613673	1.3501752374	0.226463474908	2105.76413884	587.042454103	2984.05353257	291.24693963	-1.87296043526	-0.0283352562066
1973.93709734	661.327991592	3011.26508893	376.0	10.213828241	0.674709454472	0.113168308365	2038.24817544	814.154981832	3318.83053299	466.427375721	-0.538086014331	-0.00814048433178
1973.93709734	661.327991592	3011.26508893	376.0	3.22061044524	1.36142475979	0.228350345487	2140.31721835	652.111421668	3108.24620692	315.817566905	-1.36291136372	-0.0206189313725
1973.93709734	661.327991592	3011.26508893	376.0	-10.4667103902	0.2429666275	0.0407525373197	1783.39621288	630.605403727	2696.08469299	282.083076381	-3.36031527644	-0.0508368423062
1973.93709734	661.327991592	3011.26508893	376.0	-6.26317251966	0.506296173065	0.0849205255057	1901.81971264	575.381767922	2822.66436139	345.462880829	-2.58131245587	-0.0390516256562
1973.93709734	661.327991592	3011.26508893	376.0	-10.5013591362	-0.0581462970131	-0.00975281734537	1629.27405168	751.978709471	2695.0413274	313.788566243	-3.34416867114	-0.0505925668857
1973.93709734	661.327991592	3011.26508893	376.0	-2.04036573265	1.1860822233	0.198940325947	2065.92339521	560.568561451	2949.82426794	323.332311272	-1.92130545269	-0.0290666483009
1973.93709734	661.327991592	3011.26508893	376.0	-5.89624927134	0.162001583435	0.0271723554906	1764.59664036	692.27019547	2833.71339307	376.846557233	-2.5701650614	-0.0388829812618
1973.93709734	661.327991592	3011.26508893	376.0	-5.08208012248	0.161305680683	0.0270556324527	1766.4651872	697.355994243	2858.23018441	394.409002967	-2.45219816981	-0.0370983081666
1973.93709734	661.327991592	3011.26508893	376.0	-5.66835856485	0.260415216037	0.0436791707543	1783.85005665	763.107832207	2840.57578635	293.617897497	-2.58702697075	-0.0391380782262
1973.93709734	661.327991592	3011.26508893	376.0	-8.32628245862	-0.023714323508	-0.00397757858236	1674.85527974	688.316004273	2760.53865205	397.367368039	-3.06743083069	-0.0464059127185
1973.93709734	661.327991592	3011.26508893	376.0	18.2195180722	2.41117372246	0.404423636776	2361.3635373	786.923491108	3559.90307601	411.616047606	2.78081888255	0.0420698771944
1973.93709734	661.327991592	3011.26508893	376.0	10.2011253135	1.84954706846	0.3102225878	2218.6457164	772.138710752	3318.44801417	327.66358702	0.139626402724	0.00211235102457
1973.93709734	661.327991592	3011.26508893	376.0	-14.5704435091	-0.0391439853373	-0.0065655795601	1669.53911791	614.33807773	2572.51041024	288.633214599	-4.23976292396	-0.0641416478662
1973.93709734	661.327991592	3011.26508893	376.0	-3.46904190634	0.342937420812	0.0575205335142	1843.07847474	699.083951346	2906.80304108	364.640614996	-2.17440357083	-0.0328956667296
1973.93709734	661.327991592	3011.26508893	376.0	-8.30549995135	-0.165552462111	-0.0277679406426	1567.41850215	807.724387435	2761.16446843	386.021578849	-2.98603819128	-0.0451745566004
1973.93709734	661.327991592	3011.26508893	376.0	3.3996132601	0.537839151969	0.0902111962377	1945.44653015	753.766345852	3113.63645619	414.423580188	-1.2669590165	-0.01916730736
1973.93709734	661.327991592	3011.26508893	376.0	-2.75337709891	0.19518114868	0.0327375291312	1772.39952488	784.775951797	2928.35360558	371.178128906	-2.08343139391	-0.031519385687
1973.93709734	661.327991592	3011.26508893	376.0	-5.13571562748	0.479389966194	0.0804075756782	1875.28139067	680.124919584	2856.61507717	301.208766915	-2.47028087415	-0.0373718740416
1973.93709734	661.327991592	3011.26508893	376.0	-7.81057606211	-0.171238506743	-0.0287216549385	1575.40701181	770.275567111	2776.06793873	430.385359807	-3.01794426195	-0.0456572505591
1973.93709734	661.327991592	3011.26508893	376.0	-7.92819194339	-0.27909205235	-0.0468118168987	1502.88060885	809.590238223	2772.52621276	460.055365684	-3.1152865082	-0.0471299017883
1973.93709734	661.327991592	3011.26508893	376.0	-17.2232595379	-0.242304136714	-0.0406414184358	1557.95194658	544.361706684	2492.62708729	390.313434025	-5.65625380115	-0.0855711618934
1973.93709734	661.327991592	3011.26508893	376.0	17.7143325819	2.33502585509	0.391651434935	2340.50538395	781.708005956	3544.6906017	422.477211801	2.37062282263	0.0358641879369
1973.93709734	661.327991592	3011.26508893	376.0	9.42883963029	2.12458097848	0.356353736746	2309.1733423	692.137174681	3295.19244501	293.881928028	0.0517329475307	0.000782646709995
1973.93709734	661.327991592	3011.26508893	376.0	20.6056721568	2.66506114191	0.447007907063	2454.49826156	804.035304124	3631.75650093	373.222935242	4.58737897516	0.0694005896394
1973.93709734	661.327991592	3011.26508893	376.0	-16.9379848572	-0.143988879007	-0.02415110349	1646.88759341	496.104236182	2501.21746416	358.225634561	-5.40881941453	-0.0818278277539
1973.93709734	661.327991592	3011.26508893	376.0	6.90428221097	1.6862535231	0.282833532891	2234.09341645	578.950797551	3219.17132879	406.12711479	-0.753609664439	-0.011401053925
1973.93709734	661.327991592	3011.26508893	376.0	-12.4151291194	-0.27724311379	-0.0465016963754	1500.49793417	793.64668076	2637.41264001	343.268025082	-3.73876514509	-0.0565622563553
1973.93709734	661.327991592	3011.26508893	376.0	-0.733005685213	0.350714301672	0.0588249415754	1852.87781499	756.321323324	2989.19234463	379.993206318	-1.80005658455	-0.0272323235182
1973.93709734	661.327991592	3011.26508893	376.0	-2.72844602235	1.03931335082	0.174322937071	2039.48913858	519.739713764	2929.10434639	369.87549405	-1.96767153591	-0.0297681019048
1973.93709734	661.327991592	3011.26508893	376.0	-1.83438834518	1.14371630035	0.191834334174	2059.09552825	561.981077759	2956.0267931	334.950187087	-1.87746197781	-0.028403358212
1973.93709734	661.327991592	3011.26508893	376.0	15.3301272276	2.1062066121	0.353271823566	2281.95086145	776.846301205	3472.89585822	414.098695565	1.35950952273	0.0205674663045
1973.93709734	661.327991592	3011.26508893	376.0	-5.61048711284	0.20261749055	0.033984818945	1786.41021251	675.773585698	2842.31844918	380.134650975	-2.5242029133	-0.0381876386278
1973.93709734	661.327991592	3011.26508893	376.0	8.74448439574	1.20467405811	0.202058714879	2143.68264098	689.832280499	3274.58469475	441.069773265	-0.607453028854	-0.00918990966496
1973.93709734	661.327991592	3011.26508893	376.0	8.77880097156	0.767210112304	0.128683346579	2053.94673417	775.597434777	3275.61805781	446.073888863	-0.666800985233	-0.0100877607448
1973.93709734	661.327991592	3011.26508893	376.0	7.50652834056	2.03406079582	0.341170881553	2330.09419758	610.692355676	3237.30655624	296.520002984	-0.789693075371	-0.0119469451645
1973.93709734	661.327991592	3011.26508893	376.0	6.23736976363	1.31474412479	0.220520651593	2150.59773289	662.962130373	3199.08882709	385.528963826	-0.898732706597	-0.0135965613706
1973.93709734	661.327991592	3011.26508893	376.0	2.6424318257	1.92899317845	0.32354800041	2282.01667929	518.845868125	3090.835716	289.973168581	-1.44839279174	-0.0219121451096
1973.93709734	661.327991592	3011.26508893	376.0	-5.31534771801	0.263940974306	0.0442705424867	1852.0448563	539.597464917	2851.20587874	459.563557525	-2.6678533479	-0.0403608675931
1973.93709734	661.327991592	3011.26508893	376.0	-11.4547594244	-0.301925505197	-0.0506416479699	1505.48847969	711.501508895	2666.33191736	449.341928782	-4.00445016189	-0.0605816968517
1973.93709734	661.327991592	3011.26508893	376.0	3.61472268179	1.75672303442	0.294653310034	2238.68778514	591.771961827	3120.11397111	289.654224141	-1.38634205776	-0.0209734048073
1973.93709734	661.327991592	3011.26508893	376.0	8.00054672409	1.17404746954	0.196921749336	2127.23243214	668.085604739	3252.18275936	456.864722474	-0.671489721331	-0.0101586947251
1973.93709734	661.327991592	3011.26508893	376.0	3.00140182534	0.627818377993	0.105303317342	1971.85698165	730.545803657	3101.64525427	399.242468972	-1.30804802359	-0.0197889262268
1973.93709734	661.327991592	3011.26508893	376.0	-7.44584643272	-0.0950910099966	-0.0159495152628	1618.87329331	765.358974759	2787.05091473	402.818646656	-2.87692985973	-0.0435239010549
1973.93709734	661.327991592	3011.26508893	376.0	-14.3438104226	-0.136954515265	-0.0229712370455	1648.93784901	526.946793711	2579.33493325	403.450290533	-4.81780123364	-0.0728865542155
1973.93709734	661.327991592	3011.26508893	376.0	4.07713595897	1.44748498976	0.242785137498	2164.33579155	630.813418475	3134.03846069	338.88925067	-1.19405253052	-0.0180643348037
1973.93709734	661.327991592	3011.26508893	376.0	-10.6073660909	-0.206375659131	-0.0346151726151	1580.33540074	648.549614486	2691.84917698	462.964161753	-3.93079114266	-0.0594673395259
1973.93709734	661.327991592	3011.26508893	376.0	4.60612399862	1.78602602145	0.29956826928	2249.60629271	549.133167103	3149.96769285	351.228233037	-1.0642595699	-0.0161007499228
1973.93709734	661.327991592	3011.26508893	376.0	8.79348870866	1.74427674346	0.29256570672	2270.78528825	638.469265302	3276.06034451	366.805790965	-0.658428132036	-0.00996109125621
1973.93709734	661.327991592	3011.26508893	376.0	-6.19744943508	0.513094175893	0.0860607473822	1903.12255121	577.498780059	2824.64345769	344.022126422	-2.56964042023	-0.038875044179
1973.93709734	661.327991592	3011.26508893	376.0	1.89625792593	1.19259184572	0.200032178081	2090.9013409	551.665562323	3068.36644185	425.799538622	-1.33769713128	-0.0202374755111
1973.93709734	661.327991592	3011.26508893	376.0	10.7884472418	2.11278899881	0.354375880377	2363.3989084	609.484148549	3336.13383436	363.250777411	-0.165329469161	-0.00250120225659
1973.93709734	661.327991592	3011.26508893	376.0	-4.38376039303	0.215163147388	0.0360890887937	1761.64146007	821.935298799	2879.25844263	295.681683761	-2.41582093136	-0.0365479717301
1973.93709734	661.327991592	3011.26508893	376.0	-18.5508995446	-0.172892887306	-0.0289991424532	1622.64238618	514.743589624	2452.64832726	315.262351454	-5.63435153528	-0.0852398114264
1973.93709734	661.327991592	3011.26508893	376.0	7.3878031378	1.46447078132	0.245634146481	2197.97587914	686.876069392	3233.73142566	348.879477128	-0.864858812972	-0.0130840970192
1973.93709734	661.327991592	3011.26508893	376.0	-7.36804320293	-0.201930822616	-0.0338696448534	1552.64881307	793.865735663	2789.39377622	442.879227488	-2.952824233	-0.0446720761422
1973.93709734	661.327991592	3011.26508893	376.0	8.85934456669	1.37980570653	0.231433362383	2183.1015493	677.996814102	3278.04343897	416.945075568	-0.600558927006	-0.00908561160372
1973.93709734	661.327991592	3011.26508893	376.0	21.1239522515	2.58598901354	0.433745221995	2441.06885189	760.597993758	3647.36328848	445.696442833	3.6719747172	0.0555518111528
1973.93709734	661.327991592	3011.26508893	376.0	-4.60170675309	0.581859144806	0.097594623416	1938.24122785	543.180599726	2872.69549998	391.273672402	-2.32604614553	-0.0351898055299
1973.93709734	661.327991592	3011.26508893	376.0	-8.46497234997	-0.00313749787288	-0.000526249223898	1716.82564819	588.493676286	2756.36233177	451.043007293	-3.35230389639	-0.0507156413978
1973.93709734	661.327991592	3011.26508893	376.0	-1.33056409212	0.614197894572	0.103018767959	1946.07324858	629.703250988	2971.19827694	395.421777368	-1.83599903886	-0.0277760822822
1973.93709734	661.327991592	3011.26508893	376.0	5.80367985753	0.849715782312	0.14252193598	2044.12468789	692.38095717	3186.02927435	449.523629289	-0.943669257735	-0.0142763881654
1973.93709734	661.327991592	3011.26508893	376.0	-6.86294014471	0.174682997367	0.0292993957342	1741.75891008	768.716406833	2804.60376828	294.128451363	-2.75889438695	-0.0417381904228
1973.93709734	661.327991592	3011.26508893	376.0	-9.27523034837	-0.178842447347	-0.0299970559119	1586.93916269	699.923866817	2731.96331553	445.100286025	-3.44470595603	-0.0521135545542
1973.93709734	661.327991592	3011.26508893	376.0	-12.7130579558	-0.0585749401564	-0.00982471320974	1645.65375799	676.450450785	2628.44121297	306.337004195	-3.81170151367	-0.0576656809935
1973.93709734	661.327991592	3011.26508893	376.0	-10.3551437812	-0.183894332086	-0.0308444032349	1584.94130299	691.250808947	2699.44425934	423.252147402	-3.61381569137	-0.0546719469193
1973.93709734	661.327991592	3011.26508893	376.0	1.11517471579	0.427121604182	0.071640658199	1895.66650665	685.261711179	3044.84595583	463.917738002	-1.57109773745	-0.0237684982972
1973.93709734	661.327991592	3011.26508893	376.0	-21.0291667247	-0.296522790883	-0.0497354563709	1513.46565787	553.88373501	2378.02113285	310.671739975	-6.38879292551	-0.0966534481923
1973.93709734	661.327991592	3011.26508893	376.0	19.6583116819	2.59580745531	0.435392058924	2444.01655741	753.912358508	3603.22896568	405.300049758	3.52928580485	0.0533931286664
1973.93709734	661.327991592	3011.26508893	376.0	-2.77498459285	0.272807835191	0.045757771753	1797.57708973	821.102349188	2927.70294666	309.023507748	-2.17467139108	-0.0328997184733
1973.93709734	661.327991592	3011.26508893	376.0	-7.91587705885	0.803938297275	0.13484372648	1957.59171406	529.979661469	2772.89704657	285.325671044	-2.85772301256	-0.0432333284805
1973.93709734	661.327991592	3011.26508893	376.0	-13.6959983345	-0.285123379236	-0.0478234450245	1520.2518553	684.40649409	2598.8422725	394.183923109	-4.34848014368	-0.0657863864399
1973.93709734	661.327991592	3011.26508893	376.0	-0.0615680632198	0.814939940374	0.136689020526	1996.23560152	719.658513904	3009.41111134	293.516995917	-1.85109256524	-0.0280044261004
1973.93709734	661.327991592	3011.26508893	376.0	-4.05157569806	0.76401824255	0.128147977617	1988.62076471	498.631353859	2889.26140438	402.009285815	-2.21984679339	-0.0335831587502
1973.93709734	661.327991592	3011.26508893	376.0	1.71302640866	0.492178263538	0.0825525433643	1920.02564726	744.440886237	3062.84885514	398.382321639	-1.47413201732	-0.0223015433786
1973.93709734	661.327991592	3011.26508893	376.0	-15.4202830191	-0.0922910578702	-0.0154798822325	1671.55877718	543.627428494	2546.91948976	331.733284089	-4.67612965647	-0.070743262579
1973.93709734	661.327991592	3011.26508893	376.0	-6.74930568671	0.00184644832445	0.000309702838721	1704.84837316	642.566908047	2808.02560304	460.610321834	-2.96669013064	-0.0448818476648
1973.93709734	661.327991592	3011.26508893	376.0	16.3721217565	2.38949881474	0.400788127263	2393.69522344	701.892170399	3504.2730757	408.685681857	1.78929017116	0.0270694428315
1973.93709734	661.327991592	3011.26508893	376.0	15.1695204062	2.16014180842	0.362318317413	2315.29491423	738.828608736	3468.05956108	413.936038114	1.22546269414	0.0185395263864
1973.93709734	661.327991592	3011.26508893	376.0	13.3896083584	2.01025114842	0.337177314395	2281.49580229	737.819973958	3414.46169097	395.145914722	0.67641616336	0.0102332248617
1973.93709734	661.327991592	3011.26508893	376.0	-7.91018222978	0.00961663788956	0.00161298857591	1705.28553208	645.858698404	2773.06853297	421.924302485	-3.07200080259	-0.0464750499636
1973.93709734	661.327991592	3011.26508893	376.0	20.0808905098	2.51460523255	0.421772095362	2396.18276771	796.764991504	3615.9539344	423.006175182	3.55519258424	0.0537850617888
1973.93709734	661.327991592	3011.26508893	376.0	15.3992742152	2.48517850498	0.416836381245	2396.27128185	743.168911109	3474.97805732	335.537864363	2.40111555185	0.0363255000281
1973.93709734	661.327991592	3011.26508893	376.0	-6.29620850558	0.228173483805	0.0382712988603	1780.51988556	717.050552368	2821.66956027	324.099122348	-2.6256696705	-0.0397226879046
1973.93709734	661.327991592	3011.26508893	376.0	15.2766371116	2.08244204123	0.349285817047	2255.24889613	811.84054244	3471.28512903	404.19569046	1.52810479617	0.023118075585
1973.93709734	661.327991592	3011.26508893	376.0	-12.5581194674	-0.101039383032	-0.0169472296263	1615.86389768	707.989547551	2633.10682158	309.253376353	-3.7680043519	-0.057004604416
1973.93709734	661.327991592	3011.26508893	376.0	10.9578775426	1.28370254876	0.215314080638	2173.5170325	753.464260006	3341.23582986	414.254537348	-0.353535238189	-0.00534849074416
1973.93709734	661.327991592	3011.26508893	376.0	-5.35136525264	0.17316915672	0.0290454808319	1748.74428261	780.787228928	2850.1212953	320.589783757	-2.49298366208	-0.0377153352811
1973.93709734	661.327991592	3011.26508893	376.0	4.01647676703	1.59353761674	0.267282391268	2197.61143022	602.527560552	3132.21185162	332.072860843	-1.20116389901	-0.0181719198035
1973.93709734	661.327991592	3011.26508893	376.0	-10.1039958447	0.181151158099	0.0303842935422	1756.3316533	660.039677303	2707.00698947	290.635658867	-3.28950699152	-0.0497656125797
1973.93709734	661.327991592	3011.26508893	376.0	1.09690797718	0.4556564846	0.0764267837304	1901.6211993	788.476402631	3044.2958959	354.198293968	-1.60516413091	-0.0242838749004
1973.93709734	661.327991592	3011.26508893	376.0	-1.0900560957	0.501588843251	0.0841309700187	1912.91363378	661.850608815	2978.44061027	403.67636768	-1.8211193946	-0.0275509741997
1973.93709734	661.327991592	3011.26508893	376.0	4.5881868962	0.357731538061	0.0600019352669	1875.95517959	804.296808039	3149.42755915	469.175571517	-1.15181041024	-0.0174252709567
1973.93709734	661.327991592	3011.26508893	376.0	2.60630647565	1.6908780099	0.283609193208	2212.42376568	556.601238243	3089.74788594	320.72288202	-1.35982996959	-0.0205723142147
1973.93709734	661.327991592	3011.26508893	376.0	-2.96992839845	0.616587459494	0.103419567174	1941.75590965	599.907671383	2921.8326719	380.16909087	-2.06351207156	-0.0312180343655
1973.93709734	661.327991592	3011.26508893	376.0	-14.7203321204	-0.0665107765568	-0.0111557827167	1647.40364362	637.724576549	2567.99686681	282.868646648	-4.25542677068	-0.0643786198288
1973.93709734	661.327991592	3011.26508893	376.0	-6.4739173921	0.0576121409843	0.00966322391552	1705.28266374	735.580008654	2816.31827462	375.455602224	-2.66518834742	-0.0403205498853
1973.93709734	661.327991592	3011.26508893	376.0	2.73529747447	1.44089628661	0.241680021236	2148.55030457	524.764043311	3093.63214686	420.317798971	-1.20581430064	-0.0182422738372
1973.93709734	661.327991592	3011.26508893	376.0	-2.53403512281	0.334643615823	0.0561294223117	1828.01990921	798.368882237	2934.95857394	308.569782489	-2.14116740803	-0.0323928503483
1973.93709734	661.327991592	3011.26508893	376.0	-14.1047007869	-0.120478147459	-0.0202076731732	1606.32752711	690.141209294	2586.53515824	290.066421835	-4.09493663986	-0.0619506299526
1973.93709734	661.327991592	3011.26508893	376.0	-11.383940261	0.24730147385	0.0414796165464	1794.4435526	590.438424255	2668.4644701	283.582493245	-3.53241157407	-0.0534404171569
1973.93709734	661.327991592	3011.26508893	376.0	-7.5298670304	0.523395955474	0.0877886540547	1887.76599079	598.976527731	2784.5208318	297.778313284	-2.81581921296	-0.0425993829495
1973.93709734	661.327991592	3011.26508893	376.0	-6.80843617623	-0.0823024167193	-0.0138044979402	1612.31645714	819.796572877	2806.24502725	374.131997238	-2.70101191547	-0.0408625100676
1973.93709734	661.327991592	3011.26508893	376.0	14.7864310599	2.29041330317	0.384168618445	2348.05390314	729.169633022	3456.52372533	379.300189169	1.48355641449	0.022444121248
1973.93709734	661.327991592	3011.26508893	376.0	-8.51941404692	-0.148763212017	-0.0249518973527	1603.97895732	704.765512419	2754.72294795	445.978478216	-3.26876513301	-0.0494518174435
1973.93709734	661.327991592	3011.26508893	376.0	18.761022947	2.27965781461	0.382364611642	2321.40912599	795.041337608	3576.20922326	459.758759661	2.37186872027	0.0358830366153
1973.93709734	661.327991592	3011.26508893	376.0	0.45599251609	0.693911422075	0.116389034229	1973.51283219	675.722599838	3024.99623237	375.760800347	-1.60911855846	-0.0243436998255
1973.93709734	661.327991592	3011.26508893	376.0	-12.955245121	-0.185322402501	-0.0310839319862	1555.44353113	761.972228558	2621.14831542	303.732555725	-3.81878964887	-0.0577729145064
1973.93709734	661.327991592	3011.26508893	376.0	14.1761892947	2.08570864359	0.349833720831	2340.75144002	666.488019196	3438.1477281	430.908268883	0.504443236678	0.0076315164399
1973.93709734	661.327991592	3011.26508893	376.0	15.5248006686	2.45479190598	0.411739668899	2351.55829473	814.66723329	3478.75799159	312.532463572	2.92025764092	0.0441793894239
1973.93709734	661.327991592	3011.26508893	376.0	9.10941662232	2.15925579361	0.36216970708	2395.4727664	521.279013863	3285.57377148	368.821991222	-0.569293304315	-0.00861260672186
1973.93709734	661.327991592	3011.26508893	376.0	6.1483175753	1.09993295315	0.184490599321	2118.8432466	757.461549223	3196.40722963	320.102433804	-1.11996067123	-0.0169434292168
1973.93709734	661.327991592	3011.26508893	376.0	8.20074924009	1.81443750887	0.304333698233	2268.73874504	527.694750559	3258.21138783	461.777892232	-0.563808939587	-0.0085296359998
1973.93709734	661.327991592	3011.26508893	376.0	-1.04882781627	0.805786005478	0.135153640637	1986.71255528	691.68342495	2979.68210306	301.286122829	-1.92732444619	-0.0291577072042
1973.93709734	661.327991592	3011.26508893	376.0	15.1281838625	2.59321162973	0.434956663826	2456.71483676	689.316346746	3466.81480817	320.783624665	2.38901116729	0.0361423777199
1973.93709734	661.327991592	3011.26508893	376.0	11.5284256272	1.90648397312	0.319772555035	2245.27056307	755.449716324	3358.41654514	357.696265751	0.343651002093	0.00519895615874
1973.93709734	661.327991592	3011.26508893	376.0	-4.47384960674	0.314870151049	0.0528128398271	1832.83293651	675.285944946	2876.54561759	368.426736137	-2.32535515907	-0.0351793518771
1973.93709734	661.327991592	3011.26508893	376.0	-8.88648070014	-0.220044390122	-0.0369078145122	1540.88359332	790.331673542	2743.66959797	412.454331106	-3.17159604003	-0.0479817857796
1973.93709734	661.327991592	3011.26508893	376.0	3.71036309944	0.867932963668	0.145577484681	2044.36455427	758.583108752	3122.99395762	320.046294592	-1.37198783977	-0.0207562456849
1973.93709734	661.327991592	3011.26508893	376.0	17.3289652504	2.4201019599	0.405921160668	2390.07728616	730.697433238	3533.08616979	412.311450384	2.23973384197	0.0338840218149
1973.93709734	661.327991592	3011.26508893	376.0	13.088146245	2.03487708343	0.341307796617	2332.9430424	657.829843084	3405.38386759	414.610982116	0.244654946849	0.00370128512631
1973.93709734	661.327991592	3011.26508893	376.0	-6.85212751591	0.0611722837298	0.0102603629201	1748.75862205	593.797841338	2804.92936519	462.372901809	-3.01629371514	-0.045632280108
1973.93709734	661.327991592	3011.26508893	376.0	-14.036514377	-0.0882152363499	-0.0147962489684	1669.62343055	565.389774736	2588.58843179	353.575226508	-4.36281242554	-0.0660032136995
1973.93709734	661.327991592	3011.26508893	376.0	11.5107528273	1.23147253774	0.20655359573	2154.68251256	779.468781933	3357.88437029	423.733075797	-0.235033764676	-0.00355573017664
1973.93709734	661.327991592	3011.26508893	376.0	-8.23170011264	-0.217699746074	-0.0365145498279	1548.4411282	769.162754535	2763.38677721	445.782894482	-3.15835100952	-0.0477814071031
1973.93709734	661.327991592	3011.26508893	376.0	0.945953348828	0.234655158649	0.0393584633763	1805.84486484	782.071708961	3039.75025188	451.833678084	-1.60185449176	-0.0242338047165
1973.93709734	661.327991592	3011.26508893	376.0	19.7328384729	2.48112456545	0.416156418224	2413.63458026	733.787567851	3605.47316492	458.051016804	2.7555743878	0.0416879635067
1973.93709734	661.327991592	3011.26508893	376.0	3.97571274295	0.778487963831	0.130574968774	2024.61316026	764.437612339	3130.98433879	341.933566191	-1.29091795471	-0.0195297723859
1973.93709734	661.327991592	3011.26508893	376.0	-14.2866506773	-0.125835453599	-0.021106248507	1653.62159365	543.845995235	2581.05616471	383.588575818	-4.63757968063	-0.0701600556828
1973.93709734	661.327991592	3011.26508893	376.0	-2.04087295646	0.360396749257	0.0604489683423	1864.53555413	653.199146824	2949.80899408	432.074293125	-1.99769157071	-0.0302222627944
1973.93709734	661.327991592	3011.26508893	376.0	-2.92226352543	0.50548675321	0.0847847623632	1898.12597915	692.253955798	2923.26798758	332.888052636	-2.11117445535	-0.0319390991732
1973.93709734	661.327991592	3011.26508893	376.0	2.14641897864	0.873102553036	0.146444574478	2026.98769106	663.508141158	3075.8994543	385.403622074	-1.37780707639	-0.0208442825476
1973.93709734	661.327991592	3011.26508893	376.0	-0.0327216395977	0.985282900009	0.165260466288	2039.01225615	569.721288561	3010.27975362	401.546208907	-1.60913273051	-0.0243439142286
1973.93709734	661.327991592	3011.26508893	376.0	13.2940450541	2.12274048267	0.356045032317	2378.9018261	603.133863234	3411.58402655	429.548337219	0.135601532293	0.00205146039778
1973.93709734	661.327991592	3011.26508893	376.0	1.34524034752	0.545645223785	0.0915205004671	1932.62072846	820.166132654	3051.77384188	298.986980763	-1.72956950321	-0.0261659531499
1973.93709734	661.327991592	3011.26508893	376.0	-8.56641310605	0.0759412273506	0.0127375423265	1746.71874173	606.265532587	2753.30768169	400.32340738	-3.15380020524	-0.0477125598372
1973.93709734	661.327991592	3011.26508893	376.0	-14.5137910749	-0.131586294134	-0.0220708309517	1655.48778048	500.034318183	2574.21636521	418.694266545	-5.0349625195	-0.0761718989334
1973.93709734	661.327991592	3011.26508893	376.0	-13.0940561032	-0.153756892357	-0.0257894821129	1587.24898564	713.242008935	2616.96834877	316.477354192	-3.89228855026	-0.0588848494744
1973.93709734	661.327991592	3011.26508893	376.0	-14.7343995335	-0.296075466708	-0.0496604271566	1506.02220218	715.181982171	2567.57325971	346.36907536	-4.37133927576	-0.0661322129465
1973.93709734	661.327991592	3011.26508893	376.0	1.28274349924	1.27719138683	0.214221970283	2106.36067439	639.907826171	3049.8918961	303.623395543	-1.60826682373	-0.0243308142772
1973.93709734	661.327991592	3011.26508893	376.0	3.23315537664	1.19538946393	0.200501419645	2103.46187652	647.923909882	3108.62396806	357.238181653	-1.26341283291	-0.0191136585917
1973.93709734	661.327991592	3011.26508893	376.0	-14.4652353037	-0.149481289498	-0.0250723397347	1638.17331677	536.843209795	2575.6785082	400.661981631	-4.82273052075	-0.0729611273941
1973.93709734	661.327991592	3011.26508893	376.0	12.8529182937	1.90218876427	0.319052124165	2236.13936715	777.631855349	3398.30053042	384.52930792	0.635319592478	0.00961149156547
1973.93709734	661.327991592	3011.26508893	376.0	9.84176221382	2.37140170776	0.39775271851	2444.26529561	548.062035763	3307.62663861	315.299307242	-0.14126435647	-0.00213713096021
1973.93709734	661.327991592	3011.26508893	376.0	-5.41047954209	0.124381887538	0.0208624433978	1744.86983396	714.913821972	2848.34120734	388.557551402	-2.5000714318	-0.0378225632647
1973.93709734	661.327991592	3011.26508893	376.0	-18.7999932322	-0.292710535476	-0.0490960307742	1518.64835451	636.782133572	2445.14745601	289.716967921	-5.38881639027	-0.0815252101403
1973.93709734	661.327991592	3011.26508893	376.0	-2.42290969164	1.26982604157	0.212986588657	2087.19859304	497.432294926	2938.30485525	353.673967288	-1.90577164805	-0.0288316436921
1973.93709734	661.327991592	3011.26508893	376.0	-1.37236763569	0.369374344522	0.0619547709698	1868.83371232	661.437965715	2969.93946142	439.667783389	-1.90501212472	-0.0288201531727
1973.93709734	661.327991592	3011.26508893	376.0	-8.68564674233	0.0542180399157	0.00909393490703	1686.72359314	754.136135566	2749.71724083	308.857512125	-3.02459112841	-0.0457578082966
1973.93709734	661.327991592	3011.26508893	376.0	7.54515653402	1.82492712287	0.306093110176	2274.51306433	555.912375724	3238.46975354	408.044313493	-0.672669278792	-0.0101765397699
1973.93709734	661.327991592	3011.26508893	376.0	-9.06636990026	-0.147462123763	-0.024733667186	1606.27950402	696.164132849	2738.25265729	435.809020423	-3.3580539117	-0.0508026310393
1973.93709734	661.327991592	3011.26508893	376.0	5.9978028146	0.527096045591	0.088409266285	1953.8522126	768.94079154	3191.87483119	469.081827046	-0.972877598522	-0.0147182692666
1973.93709734	661.327991592	3011.26508893	376.0	18.8992589254	2.59570955799	0.43537563871	2450.77512559	733.518665074	3580.37187502	396.078084351	3.25080774432	0.0491801474179
1973.93709734	661.327991592	3011.26508893	376.0	-1.45696441482	0.739631320063	0.124057584714	1971.55060787	659.921492174	2967.39202815	335.919928101	-1.88888025718	-0.0285761007137
1973.93709734	661.327991592	3011.26508893	376.0	-18.9036107718	-0.202827472558	-0.0340200390068	1597.3364226	532.201367937	2442.02725721	312.489466677	-5.70902776297	-0.0863695576849
1973.93709734	661.327991592	3011.26508893	376.0	9.15255989606	1.84697940543	0.309791916375	2285.17003768	547.364130289	3286.87292982	454.33876185	-0.473528721049	-0.00716382331391
1973.93709734	661.327991592	3011.26508893	376.0	13.3384442111	2.25382342731	0.378031436986	2398.86629273	615.108388328	3412.92100287	398.946321809	0.45868945117	0.00693932603888
1973.93709734	661.327991592	3011.26508893	376.0	-9.18745890397	-7.232420759e-05	-1.21308633999e-05	1662.55850762	749.478734307	2734.60634639	322.569104471	-3.10664267595	-0.0469991327677
1973.93709734	661.327991592	3011.26508893	376.0	-12.7260096818	0.238651905968	0.0400288336076	1822.04669596	507.977071566	2628.05120217	298.027434645	-3.83464272441	-0.0580127492347
1973.93709734	661.327991592	3011.26508893	376.0	11.2184834551	1.7949427231	0.301063858286	2244.98651438	730.442221777	3349.08336472	373.654628564	0.0210492570406	0.000318445643579
1973.93709734	661.327991592	3011.26508893	376.0	-0.617518157121	0.426225366721	0.0714903332305	1888.99867039	681.415093777	2992.66998025	422.256216079	-1.77397082242	-0.0268376826387
1973.93709734	661.327991592	3011.26508893	376.0	6.15554695314	1.14090503927	0.191362804306	2118.74280312	706.123290541	3196.62492536	371.758831698	-0.957910500875	-0.0144918381373
1973.93709734	661.327991592	3011.26508893	376.0	18.7531458646	2.63294729939	0.441621485977	2445.87416216	777.608330797	3575.97202343	352.489530473	3.90269639802	0.0590423055677
1973.93709734	661.327991592	3011.26508893	376.0	2.68676606488	1.47467032912	0.247344905925	2156.55428148	534.526207233	3092.17073746	401.090248747	-1.21797875073	-0.0184263048523
1973.93709734	661.327991592	3011.26508893	376.0	8.15073188009	1.25953804083	0.211260993095	2157.33852612	750.074004637	3256.70523253	349.292701771	-0.772921526516	-0.0116932152272
1973.93709734	661.327991592	3011.26508893	376.0	15.6952323312	2.4335936396	0.408184105938	2425.07303944	660.519353283	3483.89014075	398.297748021	1.55329459387	0.0234991617831
1973.93709734	661.327991592	3011.26508893	376.0	-21.0130237467	-0.3087928554	-0.051793501409	1497.40083486	552.195843976	2378.50724072	328.91056188	-6.50076671335	-0.0983474540598
1973.93709734	661.327991592	3011.26508893	376.0	-3.64643205013	0.128955798773	0.0216296207268	1753.26406509	713.786382688	2901.46135361	434.410905833	-2.27334753115	-0.0343925496392
1973.93709734	661.327991592	3011.26508893	376.0	-15.139836239	-0.0408455646723	-0.00685098367533	1699.88184236	538.121186946	2555.36448574	317.361456442	-4.52675475385	-0.0684834304667
1973.93709734	661.327991592	3011.26508893	376.0	-11.1660308173	-0.00760073790368	-0.00127486378794	1679.54807613	664.521577182	2675.02630111	330.956647798	-3.51979553752	-0.0532495542741
1973.93709734	661.327991592	3011.26508893	376.0	-21.2366663847	-0.266719707066	-0.0447366164149	1513.26425608	496.789467479	2371.77276803	361.719044476	-6.93571590878	-0.104927623431
1973.93709734	661.327991592	3011.26508893	376.0	-8.53542280724	0.201327139492	0.0337683897169	1823.41198685	531.724620819	2754.24088174	399.104274072	-3.15472481746	-0.0477265479192
1973.93709734	661.327991592	3011.26508893	376.0	-15.3177458552	-0.100540708453	-0.0168635874628	1679.30520175	502.065696919	2550.00715558	368.636256911	-4.9215950237	-0.0744568082254
1973.93709734	661.327991592	3011.26508893	376.0	-5.36993427291	-0.0942559451991	-0.0158094507211	1617.51206397	789.678867208	2849.56213287	442.371201691	-2.57396565017	-0.0389404788226
1973.93709734	661.327991592	3011.26508893	376.0	10.5565930235	1.75154026738	0.293784009959	2222.61697013	750.703118537	3329.15208923	355.832000564	-0.03407134736	-0.000515451548563
1973.93709734	661.327991592	3011.26508893	376.0	-16.7088565847	-0.304490313683	-0.0510718406043	1510.90546407	628.17837199	2508.11712384	369.03328778	-5.17851256003	-0.0783436090776
1973.93709734	661.327991592	3011.26508893	376.0	1.14535866632	0.838947214401	0.140715735391	2012.97937241	609.573294053	3045.75487459	423.202208131	-1.48116310237	-0.0224079138029
1973.93709734	661.327991592	3011.26508893	376.0	-0.643002207071	0.7120832683	0.119436978917	1970.40936046	672.922222563	2991.90258795	348.571004921	-1.77318264993	-0.0268257586979
1973.93709734	661.327991592	3011.26508893	376.0	15.9572936315	2.31565975257	0.388403178895	2342.40747835	758.154546355	3491.78150119	391.219476488	1.92257146623	0.0290858013045
1973.93709734	661.327991592	3011.26508893	376.0	-2.2820996846	0.589411170974	0.0988613168357	1956.47957438	519.853739226	2942.54501783	466.211704228	-2.06921106496	-0.0313042521173
1973.93709734	661.327991592	3011.26508893	376.0	6.94340952236	1.22380260108	0.205267125307	2140.63899169	758.2929644	3220.34955586	321.417599767	-0.972105236436	-0.0147065845149
1973.93709734	661.327991592	3011.26508893	376.0	3.44261326603	1.7018831537	0.285455074421	2217.2643897	507.797701964	3114.93130036	389.869208693	-1.11706246757	-0.016899583473
1973.93709734	661.327991592	3011.26508893	376.0	-4.04945965496	0.291435216066	0.0488821227886	1808.1868101	761.212649642	2889.32512405	319.925664302	-2.30791286702	-0.0349154745388
1973.93709734	661.327991592	3011.26508893	376.0	16.9786236985	2.49452069748	0.418403337383	2431.23549703	690.720672723	3522.53645694	400.580287193	2.17314595421	0.0328766407597
1973.93709734	661.327991592	3011.26508893	376.0	11.4278068958	1.82678295251	0.306404386533	2296.24611133	597.046932366	3355.38664841	462.093604715	-0.267849490113	-0.00405218593212
1973.93709734	661.327991592	3011.26508893	376.0	-15.1418060776	-0.242653260203	-0.040699976552	1536.13190316	710.888955652	2555.30516868	308.284309867	-4.35782815694	-0.0659278087282
1973.93709734	661.327991592	3011.26508893	376.0	16.9107381236	2.56660714602	0.430494321707	2397.09583982	815.10579065	3520.49224233	308.290611851	3.68580571557	0.0557610546985
1973.93709734	661.327991592	3011.26508893	376.0	1.50896012625	1.28098542369	0.214858340103	2107.85904843	530.559367257	3056.70387842	418.285462727	-1.37295226635	-0.020770836102
1973.93709734	661.327991592	3011.26508893	376.0	-5.6230900874	0.478994398034	0.0803412274461	1901.50277697	569.484618235	2841.93894021	370.951545001	-2.49116650339	-0.0376878442267
1973.93709734	661.327991592	3011.26508893	376.0	3.72261980621	1.81543954072	0.304501767984	2250.89975581	498.695003059	3123.36303955	373.768280679	-1.09697143907	-0.0165956344791
1973.93709734	661.327991592	3011.26508893	376.0	6.89659913601	1.99919545575	0.335322954671	2326.51728638	526.51459369	3218.93997104	365.908090968	-0.78830746337	-0.0119259828044
1973.93709734	661.327991592	3011.26508893	376.0	-7.14706143539	0.274512813193	0.046043745923	1830.65354156	590.027644906	2796.04812304	375.36693658	-2.7915653185	-0.0422324556505
1973.93709734	661.327991592	3011.26508893	376.0	5.35368877637	0.951799793783	0.159644380037	2071.2458732	713.961044454	3172.47885002	387.271932371	-1.03131559276	-0.0156023538995
1973.93709734	661.327991592	3011.26508893	376.0	-8.34268999381	-0.0967906909895	-0.0162346009711	1621.78900026	743.584751614	2760.04457767	394.670825798	-3.04129450332	-0.0460105068581
1973.93709734	661.327991592	3011.26508893	376.0	-4.71122589868	0.140010230577	0.0234837689663	1777.84908572	626.384626124	2869.39758818	465.163876339	-2.55871953298	-0.0387098265201
1973.93709734	661.327991592	3011.26508893	376.0	7.32211871644	1.76996961131	0.296875144466	2268.83187335	628.174654941	3231.75349361	334.746965322	-0.876362677977	-0.0132581343113
1973.93709734	661.327991592	3011.26508893	376.0	1.91560779142	0.481270962868	0.0807230732753	1917.34237576	702.068248509	3068.94911759	449.538493321	-1.44754005237	-0.0218992443626
1973.93709734	661.327991592	3011.26508893	376.0	10.8488512963	1.87975396618	0.315289159038	2313.73106011	602.700540729	3337.95276056	421.521159725	-0.35649846794	-0.00539332024115
1973.93709734	661.327991592	3011.26508893	376.0	14.0594564306	1.81511375076	0.304447123577	2240.87086625	759.210906869	3434.63259212	434.550819004	0.542796852095	0.0082117526792
1973.93709734	661.327991592	3011.26508893	376.0	-17.3685035042	-0.326439012786	-0.0547532728591	1492.15963769	623.364577125	2488.25340644	372.729191627	-5.41942517794	-0.0819882780324
1973.93709734	661.327991592	3011.26508893	376.0	13.7230996062	2.26890036863	0.380560276524	2381.12627942	655.25996992	3424.50399649	388.117747148	0.787917504379	0.0119200832735
1973.93709734	661.327991592	3011.26508893	376.0	-9.32939781642	0.386799272526	0.064877435848	1872.088633	527.375118959	2730.33218948	330.868437517	-3.13772360733	-0.0474693435299
1973.93709734	661.327991592	3011.26508893	376.0	8.63402255903	1.43318115281	0.240385969945	2194.00202485	673.439117689	3271.25839602	403.817253479	-0.633498469256	-0.00958394053337
1973.93709734	661.327991592	3011.26508893	376.0	6.53181480723	1.47762370306	0.247840272234	2194.30202164	680.095922028	3207.95534789	333.557404221	-0.986245425854	-0.0149205056861
1973.93709734	661.327991592	3011.26508893	376.0	3.92465013172	1.39783732935	0.234457787547	2145.44156735	564.312970316	3129.44670821	419.692170543	-1.07923596546	-0.0163273217165
1973.93709734	661.327991592	3011.26508893	376.0	3.21968477534	1.9355462865	0.324647146343	2287.93363512	533.331366699	3108.21833254	286.95333072	-1.4099972659	-0.0213312748245
1973.93709734	661.327991592	3011.26508893	376.0	2.59766790003	1.56719234639	0.262863526734	2182.41313597	617.183779661	3089.48775553	289.890839898	-1.50283468901	-0.0227357744177
1973.93709734	661.327991592	3011.26508893	376.0	8.67864195699	1.02187609425	0.171398204336	2115.84504141	745.26450532	3272.60200437	411.49245764	-0.674747679392	-0.0102079830468
1973.93709734	661.327991592	3011.26508893	376.0	-12.2195327645	0.00635054562381	0.00106517034952	1672.13885115	681.97068633	2643.30256476	289.193027285	-3.69465374065	-0.0558949128691
1973.93709734	661.327991592	3011.26508893	376.0	-1.22447288596	0.352603448247	0.0591418061468	1840.32089361	826.089071697	2974.39296439	307.982999084	-1.99053814252	-0.0301140414904
1973.93709734	661.327991592	3011.26508893	376.0	9.23986235221	1.28175255743	0.214987010639	2160.73670793	759.493281661	3289.50183821	369.27184862	-0.57304519447	-0.00866936754115
1973.93709734	661.327991592	3011.26508893	376.0	-11.2747509208	0.00810751162741	0.00135986441251	1719.97973068	576.435917364	2671.75245059	375.336802542	-3.71162522283	-0.0561516675164
1973.93709734	661.327991592	3011.26508893	376.0	13.5368886061	1.48255141892	0.248666792841	2212.98043337	739.155524697	3418.89668965	466.760731581	0.0300554786862	0.000454697105692
1973.93709734	661.327991592	3011.26508893	376.0	9.30850979044	2.40880667167	0.404026613833	2447.16984565	552.872711884	3291.56899455	291.526437018	-0.12370659883	-0.00187150679016
1973.93709734	661.327991592	3011.26508893	376.0	5.58738920892	0.677687242247	0.113667769582	2000.55959726	730.469385159	3179.51618956	448.487207139	-0.994240426065	-0.0150414587907
1973.93709734	661.327991592	3011.26508893	376.0	6.37579251186	1.78278260811	0.299024254967	2265.491907	616.098004068	3203.25710298	321.667191918	-1.00276348142	-0.0151704006267
1973.93709734	661.327991592	3011.26508893	376.0	-16.0191759296	-0.287808054826	-0.0482737428423	1521.44027281	656.464397562	2528.88523663	350.980566255	-4.82138396804	-0.0729407559462
1973.93709734	661.327991592	3011.26508893	376.0	-7.9052913511	0.714674139979	0.119871543103	1937.43341897	546.995796377	2773.2158103	288.786594944	-2.86210436748	-0.0432996122161
1973.93709734	661.327991592	3011.26508893	376.0	-0.363774077831	1.03736620013	0.17399634353	2043.57395046	639.880812896	3000.31088712	316.856123764	-1.76748224529	-0.0267395195959
1973.93709734	661.327991592	3011.26508893	376.0	-8.87948244196	-0.310305332887	-0.0520471876698	1481.01176426	819.64613301	2743.88033408	443.222436803	-3.24792717183	-0.049136568409
1973.93709734	661.327991592	3011.26508893	376.0	-15.5141912889	-0.129012341793	-0.0216391046281	1650.16274967	543.824171768	2544.09166282	350.10474138	-4.81035510258	-0.072773904729
1973.93709734	661.327991592	3011.26508893	376.0	4.4065466419	1.01980825775	0.171051368292	2071.98711998	651.799426781	3143.95788958	420.171342825	-1.07946941976	-0.0163308535516
1973.93709734	661.327991592	3011.26508893	376.0	-1.26940968994	0.222129207328	0.0372574987132	1799.19816467	733.420544796	2973.0397981	440.421088636	-1.90277168524	-0.0287862584757
1973.93709734	661.327991592	3011.26508893	376.0	9.18395167169	0.905828237134	0.15193361911	2084.60999389	820.227590656	3287.8182194	382.980634853	-0.616081416866	-0.00932044503579
1973.93709734	661.327991592	3011.26508893	376.0	8.89380120246	1.54599976748	0.259308917726	2136.23699493	824.809026158	3279.08101962	318.034998534	-0.206450947025	-0.00312331236044
1973.93709734	661.327991592	3011.26508893	376.0	17.2546812708	2.16724793312	0.363510220249	2315.21874546	752.647538012	3530.84928224	462.982998774	1.55268755446	0.023489978131
1973.93709734	661.327991592	3011.26508893	376.0	-6.28390348516	1.06629704505	0.178848883772	2016.70716873	522.192683993	2822.04009706	283.140244337	-2.58962058625	-0.0391773159795
1973.93709734	661.327991592	3011.26508893	376.0	5.41516621798	0.762000426903	0.127809531517	2036.75764455	812.109656591	3174.33009876	325.462797616	-1.21595464702	-0.0183956830109
1973.93709734	661.327991592	3011.26508893	376.0	-0.42740606646	0.397344553308	0.0666461847212	1870.66245483	774.529584915	2998.39475926	353.202719521	-1.78720087246	-0.0270378346817
1973.93709734	661.327991592	3011.26508893	376.0	-0.277001590435	1.54824472525	0.259685462135	2156.94975451	557.070581369	3002.92383674	288.903500866	-1.79015711678	-0.027082558499
1973.93709734	661.327991592	3011.26508893	376.0	-3.13924828533	0.402511104502	0.0675127649282	1860.64265153	722.704868903	2916.73400126	333.386480826	-2.15253633002	-0.0325648461426
1973.93709734	661.327991592	3011.26508893	376.0	-15.0052061729	-0.154778433519	-0.0259608241394	1607.18973741	636.276860409	2559.41855392	315.951956102	-4.40864694909	-0.0666966255536
1973.93709734	661.327991592	3011.26508893	376.0	14.6203347792	2.30734329264	0.387008267802	2441.64184189	563.916002966	3451.52212602	445.964281163	0.423987120295	0.0064143285975
1973.93709734	661.327991592	3011.26508893	376.0	5.08521366937	1.72698220572	0.289664912063	2242.90089073	629.258578687	3164.39435285	292.234883434	-1.2501240163	-0.0189126174932
1973.93709734	661.327991592	3011.26508893	376.0	-0.835974293734	0.699240131945	0.117282813141	1968.54349797	639.932450098	2986.09168687	377.615738806	-1.76426632603	-0.0266908672621
1973.93709734	661.327991592	3011.26508893	376.0	11.122464286	1.88216940386	0.315694297863	2310.9389903	636.343149118	3346.191973	398.909833584	-0.287720150412	-0.00435280106524
1973.93709734	661.327991592	3011.26508893	376.0	2.88292824287	0.926588139566	0.155415655747	2039.9070187	599.608381069	3098.07770065	458.562300876	-1.26360042292	-0.0191164965646
1973.93709734	661.327991592	3011.26508893	376.0	-8.85944897736	0.0896370874593	0.0150347345621	1724.97042734	680.098304721	2744.4835948	339.414862745	-3.06620953479	-0.0463874362299
1973.93709734	661.327991592	3011.26508893	376.0	1.53248165747	1.72024868852	0.288535506293	2213.36770097	496.811151877	3057.41217408	347.233321226	-1.38999771737	-0.0210287097937
1973.93709734	661.327991592	3011.26508893	376.0	3.55514392391	0.715569181674	0.120021667506	2004.5019543	771.664711566	3118.31989677	342.15323091	-1.34070146161	-0.0202829268019
1973.93709734	661.327991592	3011.26508893	376.0	10.1722182926	1.92228657639	0.32242310909	2312.9886714	545.489599124	3317.57754715	459.099276619	-0.367278617864	-0.00555640874227
1973.93709734	661.327991592	3011.26508893	376.0	10.2317590643	2.19361126214	0.367932113744	2323.95595152	696.847967405	3319.37047762	298.566558696	0.358096371213	0.00541749426948
1973.93709734	661.327991592	3011.26508893	376.0	6.05501295163	0.912024238282	0.152972867877	2075.29738989	763.175374483	3193.59758007	355.124815702	-1.0415536765	-0.0157572417019
1973.93709734	661.327991592	3011.26508893	376.0	8.04227265391	0.973907168543	0.163352426793	2107.34607217	771.754896646	3253.43923771	374.338268895	-0.80899358816	-0.0122389347679
1973.93709734	661.327991592	3011.26508893	376.0	-3.90159262135	0.215225437544	0.0360995366561	1772.89733527	791.491713103	2893.77779241	329.388744041	-2.27756084706	-0.034456291181
1973.93709734	661.327991592	3011.26508893	376.0	-3.75474454443	0.548339932605	0.091972481148	1904.00218297	683.849468646	2898.19977728	310.348125671	-2.25756267532	-0.0341537469792
1973.93709734	661.327991592	3011.26508893	376.0	-0.739811000434	0.792147905359	0.132866136424	1985.26104066	709.51624782	2988.98741855	294.21013007	-1.92269902654	-0.0290877311126
1973.93709734	661.327991592	3011.26508893	376.0	-6.20186399807	1.03398273862	0.173428839083	2011.41395425	524.833004851	2824.51052349	288.263564389	-2.5680332679	-0.0388507302254
1973.93709734	661.327991592	3011.26508893	376.0	-11.3630294252	-0.16720555021	-0.0280452113737	1552.62534165	815.093585699	2669.0941508	301.37522345	-3.48117757018	-0.0526653187623
1973.93709734	661.327991592	3011.26508893	376.0	7.16529204701	0.63161102236	0.105939453599	2003.55993696	794.108922257	3227.03102686	429.362167644	-0.855302582318	-0.0129395246947
1973.93709734	661.327991592	3011.26508893	376.0	-8.13591061126	0.212588501805	0.0356572461934	1798.52978536	609.638881396	2766.27125303	358.102586269	-2.95482608078	-0.0447023612827
1973.93709734	661.327991592	3011.26508893	376.0	-1.96645074893	1.08656293513	0.182248060236	2053.52347654	513.035207466	2952.05004404	385.491360028	-1.85218142348	-0.0280208989937
1973.93709734	661.327991592	3011.26508893	376.0	7.37595229701	1.91518894695	0.321232631156	2308.96655137	590.928337822	3233.37456543	333.479676233	-0.856642079695	-0.0129597894054
1973.93709734	661.327991592	3011.26508893	376.0	-2.61888043382	0.400539038905	0.0671819924362	1877.17747105	643.740564843	2932.40365671	411.485620808	-2.05816160188	-0.0311370892872
1973.93709734	661.327991592	3011.26508893	376.0	-17.8974429224	-0.214222249506	-0.0359312729799	1579.70030942	594.476799359	2472.3256384	298.148529618	-5.20722360642	-0.0787779668142
1973.93709734	661.327991592	3011.26508893	376.0	-4.04643231015	0.920669551859	0.154422937246	2015.34126819	498.449491153	2889.41628543	375.625526082	-2.17525944875	-0.0329086149583
1973.93709734	661.327991592	3011.26508893	376.0	9.7145237129	1.76798605848	0.296542445233	2266.00582756	569.638762163	3303.79515005	468.150560327	-0.424272364649	-0.00641864394325
1973.93709734	661.327991592	3011.26508893	376.0	15.5565808196	2.4208862246	0.406052704562	2413.99783016	674.114329884	3479.71497618	391.602816138	1.59676427919	0.024156796962
1973.93709734	661.327991592	3011.26508893	376.0	8.9630133095	1.47714354845	0.247759736406	2185.38112215	748.075850058	3281.16517963	347.70820743	-0.535568371839	-0.0081023959431
1973.93709734	661.327991592	3011.26508893	376.0	19.8546155086	2.66002587406	0.446163346874	2450.44484524	803.262529878	3609.14019428	355.432819164	4.47040823059	0.0676309868471
1973.93709734	661.327991592	3011.26508893	376.0	5.86308387705	1.74716828285	0.293050701584	2244.22019495	554.76889456	3187.81808685	388.828997346	-0.87043668011	-0.0131684823012
1973.93709734	661.327991592	3011.26508893	376.0	3.06531201021	0.963256137209	0.161565940491	2056.11562752	698.98437775	3103.56975936	348.469754092	-1.33369708409	-0.0201769604249
1973.93709734	661.327991592	3011.26508893	376.0	19.1500879442	2.34218090425	0.392851543818	2327.80638142	817.149315435	3587.92500169	442.96930484	2.8414673144	0.0429874026384
1973.93709734	661.327991592	3011.26508893	376.0	-2.68521061325	1.31837732921	0.221130045154	2089.42607242	541.248705896	2930.40627917	299.731500857	-2.04554629429	-0.0309462374325
1973.93709734	661.327991592	3011.26508893	376.0	-2.3186618015	0.0441458180563	0.00740453171022	1698.45412493	790.658012267	2941.44403557	452.331898377	-2.08021825303	-0.0314707753862
1973.93709734	661.327991592	3011.26508893	376.0	-16.4349475115	-0.311059162504	-0.0521736267199	1500.24167042	600.345243329	2516.36525213	415.778338379	-5.4602317331	-0.0826056237988
1973.93709734	661.327991592	3011.26508893	376.0	15.8683018712	2.31038509018	0.387518465311	2431.75331033	592.180789234	3489.10172338	465.167623815	0.724362821229	0.0109585903363
1973.93709734	661.327991592	3011.26508893	376.0	-10.3265153363	-0.147925608315	-0.0248114069633	1600.71001791	707.371158686	2700.3063377	392.225161108	-3.47315278869	-0.0525439151088
1973.93709734	661.327991592	3011.26508893	376.0	5.74449795101	0.838438032653	0.140630330871	2040.79257166	691.796891936	3184.24715026	451.65768667	-0.95110963469	-0.0143889506005
1973.93709734	661.327991592	3011.26508893	376.0	-14.7199212416	-0.0962918055165	-0.0161509234345	1634.72197793	638.553659158	2568.00923946	294.733602372	-4.27585187035	-0.0646876228494
1973.93709734	661.327991592	3011.26508893	376.0	-2.97428179861	0.273419108792	0.0458603000322	1838.59941311	615.056278297	2921.70157948	468.045888074	-2.23331291923	-0.0337868822879
1973.93709734	661.327991592	3011.26508893	376.0	-9.16421715866	0.103049227238	0.0172843386847	1753.58440017	611.380789595	2735.30621696	370.341027192	-3.19227525365	-0.0482946331868
1973.93709734	661.327991592	3011.26508893	376.0	-1.04906440797	0.958557173081	0.160777788172	2024.20439276	613.409383581	2979.67497865	342.06120231	-1.79587888526	-0.0271691208057
1973.93709734	661.327991592	3011.26508893	376.0	1.59387440985	1.8829138911	0.315819169927	2261.29976174	502.740012411	3059.26087259	295.221098445	-1.52955764672	-0.0231400551698
1973.93709734	661.327991592	3011.26508893	376.0	-15.9705759038	-0.285288875683	-0.0478512035698	1525.64838558	610.45379884	2530.34871224	394.246527818	-5.1408025186	-0.0777731092073
1973.93709734	661.327991592	3011.26508893	376.0	12.6737703862	2.06092233744	0.345676339724	2233.71985872	821.199871622	3392.90591202	337.986181679	1.20107615777	0.0181705924019
1973.93709734	661.327991592	3011.26508893	376.0	2.48513475283	1.49575178309	0.250880876063	2164.34063187	621.504746489	3086.09908415	300.253705796	-1.4761150919	-0.0223315445068
1973.93709734	661.327991592	3011.26508893	376.0	5.12056699485	1.68604180384	0.282798021443	2227.71489407	592.914687013	3165.4589352	344.82935412	-1.04767921791	-0.0158499125251
1973.93709734	661.327991592	3011.26508893	376.0	-2.07292276229	1.13890396471	0.191027166171	2054.86725421	576.129146841	2948.84388947	317.847488422	-1.94528342539	-0.0294294012919
1973.93709734	661.327991592	3011.26508893	376.0	-2.23424535641	0.820965925715	0.13769975272	1986.40800452	626.120436414	2943.98603851	331.45759758	-1.97978350078	-0.0299513388923
1973.93709734	661.327991592	3011.26508893	376.0	8.85350978731	1.27826603532	0.214402219946	2132.09795027	797.312154871	3277.8677383	348.457633154	-0.520766829424	-0.00787846943154
1973.93709734	661.327991592	3011.26508893	376.0	7.32068900831	1.56162651653	0.261929975936	2204.63098936	597.993028489	3231.71044131	429.086423461	-0.704127315749	-0.0106524556089
1973.93709734	661.327991592	3011.26508893	376.0	9.12896274038	0.815194274133	0.13673167966	2066.45075157	761.741382477	3286.16235691	457.970222864	-0.618059643528	-0.00935037282191
1973.93709734	661.327991592	3011.26508893	376.0	-10.1400257753	-0.0851999795478	-0.014290503111	1642.74243442	678.258291462	2705.92203275	384.921306868	-3.42458162144	-0.0518091016859
1973.93709734	661.327991592	3011.26508893	376.0	0.157073976765	0.651186075418	0.109222756695	1962.60136307	637.92567352	3015.99500276	415.467966162	-1.63502421869	-0.0247356160164
1973.93709734	661.327991592	3011.26508893	376.0	-9.08536359572	0.396547977768	0.0665125759423	1861.26642955	562.372461349	2737.68070677	314.041815866	-3.08000900393	-0.0465962027827
1973.93709734	661.327991592	3011.26508893	376.0	-6.09147903982	0.415778040802	0.0697380142238	1852.58962385	671.838046147	2827.8345072	303.406837203	-2.60638665258	-0.0394309629739
1973.93709734	661.327991592	3011.26508893	376.0	-13.5716054685	0.0296016859155	0.00496505969734	1740.82335956	528.427340026	2602.58807145	333.337371868	-4.16127886508	-0.0629542944793
1973.93709734	661.327991592	3011.26508893	376.0	-9.34303507192	0.603317564502	0.101193821621	1926.26284971	496.814489293	2729.92153556	306.844196559	-3.09814655596	-0.0468705984261
1973.93709734	661.327991592	3011.26508893	376.0	12.606594117	2.08009221448	0.348891683073	2251.03457566	799.442633826	3390.88305648	340.405846989	1.0980818327	0.0166124331724
1973.93709734	661.327991592	3011.26508893	376.0	-1.44460007572	1.23635827975	0.207373076108	2083.09454155	528.677261116	2967.76435117	355.992548505	-1.78310491445	-0.0269758685998
1973.93709734	661.327991592	3011.26508893	376.0	-7.61353072534	-0.024044547621	-0.00403296672609	1674.16311629	696.479571413	2782.00149616	411.358808461	-2.95767064249	-0.044745395499
1973.93709734	661.327991592	3011.26508893	376.0	-5.73254240003	0.0961714346777	0.0161307337601	1711.3903956	789.724975724	2838.64304093	337.527669609	-2.53206094182	-0.0383065195434
1973.93709734	661.327991592	3011.26508893	376.0	-4.33221532942	0.224979847239	0.0377356335524	1796.28924278	694.047425833	2880.81060114	390.473932527	-2.3220254031	-0.0351289773539
1973.93709734	661.327991592	3011.26508893	376.0	-6.46465045913	-0.0453634500533	-0.00760876384657	1665.68053126	696.52863765	2816.59732653	454.388157627	-2.85904025901	-0.0432532565659
1973.93709734	661.327991592	3011.26508893	376.0	9.60413278352	1.00563170505	0.168673549991	2111.851585	731.698647626	3300.47098653	456.92075391	-0.54502242261	-0.00824542242981
1973.93709734	661.327991592	3011.26508893	376.0	9.01990844309	1.20551027799	0.202198973162	2147.53691345	766.876246848	3282.87844293	368.46528263	-0.6239261744	-0.00943912518003
1973.93709734	661.327991592	3011.26508893	376.0	-5.87737694153	0.0453062131767	0.00759916356536	1700.86593792	739.051697137	2834.28168894	394.364053884	-2.58532829792	-0.0391123796962
1973.93709734	661.327991592	3011.26508893	376.0	21.193051046	2.54677747861	0.427168312414	2432.64399841	747.405716586	3649.44403636	469.39432136	3.32958184155	0.050371888677
1973.93709734	661.327991592	3011.26508893	376.0	9.84478454619	2.23337073521	0.374600928415	2384.29711818	604.238262164	3307.71764905	319.182268704	-0.130285448704	-0.00197103553258
1973.93709734	661.327991592	3011.26508893	376.0	-17.0406769149	-0.257714455815	-0.043226175078	1526.03440353	520.316335434	2498.12513407	451.774395109	-6.1237386542	-0.092643549988
1973.93709734	661.327991592	3011.26508893	376.0	16.4568559955	2.05297651234	0.344343594824	2300.2864511	736.749675598	3506.82464826	469.788521566	1.09089485228	0.0165037042705
1973.93709734	661.327991592	3011.26508893	376.0	-7.49093327875	0.629896657969	0.10565190506	1935.87444249	520.966750907	2785.69323027	328.852036872	-2.76672963778	-0.041856726744
1973.93709734	661.327991592	3011.26508893	376.0	-1.96526011395	0.410016890984	0.0687717026139	1862.93873664	778.688633267	2952.08589721	310.458527308	-2.0599090734	-0.0311635260726
1973.93709734	661.327991592	3011.26508893	376.0	0.830723438448	1.22240841957	0.205033280707	2091.66780872	561.929624572	3036.28037382	382.682940527	-1.48068926492	-0.0224007453089
1973.93709734	661.327991592	3011.26508893	376.0	-9.65274981686	-0.0444617160077	-0.00745751694191	1688.81063444	603.425205131	2720.59520357	428.359363999	-3.52893442533	-0.0533878127887
1973.93709734	661.327991592	3011.26508893	376.0	-3.3733862689	0.942599767749	0.158101269331	2016.43854514	530.089229164	2909.6834859	363.155711597	-2.07452741668	-0.031384681039
1973.93709734	661.327991592	3011.26508893	376.0	17.1447586106	2.34188913815	0.392802606198	2389.91198803	690.750831171	3527.53921955	446.876400353	1.61822678348	0.0244814944551
1973.93709734	661.327991592	3011.26508893	376.0	10.1267932083	2.22641898741	0.373434919056	2335.3533915	687.686696432	3316.20967744	293.169589505	0.359905210273	0.00544485945951
1973.93709734	661.327991592	3011.26508893	376.0	11.0919456067	1.99330864458	0.334335566014	2348.63548416	592.232530566	3345.27297467	404.404959947	-0.325235513803	-0.00492035573075
1973.93709734	661.327991592	3011.26508893	376.0	3.77040110772	1.16472030239	0.195357313383	2102.89585899	673.352818955	3124.8018612	348.553183256	-1.23516339974	-0.0186862844136
1973.93709734	661.327991592	3011.26508893	376.0	11.2568781739	2.17918795895	0.365512908244	2267.75072694	793.189716827	3350.23953148	289.299087717	1.09889115176	0.0166246770312
1973.93709734	661.327991592	3011.26508893	376.0	5.53266991017	0.839675797323	0.14083793984	2047.80930348	734.040888407	3177.86844642	396.018254532	-1.017695912	-0.015396307292
1973.93709734	661.327991592	3011.26508893	376.0	2.77071665432	0.754025177103	0.126471851242	2002.09228436	669.919659558	3094.69871225	422.686768333	-1.2993419754	-0.0196572159667
1973.93709734	661.327991592	3011.26508893	376.0	-8.51752401772	-0.0250326928693	-0.00419870729106	1648.91552402	767.658140246	2754.77986174	338.206197475	-2.98734637729	-0.0451943476141
1973.93709734	661.327991592	3011.26508893	376.0	7.84372568058	1.38045852951	0.231542859696	2175.16728744	665.566281255	3247.46046202	406.726893328	-0.706565670998	-0.0106893444932
1973.93709734	661.327991592	3011.26508893	376.0	-7.03339342352	0.375259467918	0.0629418765377	1842.97359271	642.118456743	2799.4709682	314.378918748	-2.73576191911	-0.0413882287308
1973.93709734	661.327991592	3011.26508893	376.0	-5.0048600082	0.107163742586	0.0179744620238	1727.98837343	758.514108059	2860.55548675	374.053005261	-2.41890045182	-0.0365945605419
1973.93709734	661.327991592	3011.26508893	376.0	0.33327940533	1.04342695601	0.175012907751	2055.27093552	526.728276645	3021.30101531	439.301803142	-1.56291129249	-0.023644648903
1973.93709734	661.327991592	3011.26508893	376.0	-15.5474193474	-0.315959646142	-0.0529955796951	1491.23842955	721.265497177	2543.09107789	330.587151166	-4.51840223336	-0.0683570685833
1973.93709734	661.327991592	3011.26508893	376.0	6.09493944751	1.51444486797	0.254016247563	2194.76089802	644.879868297	3194.7998727	355.159106389	-0.953278265316	-0.0144217589306
1973.93709734	661.327991592	3011.26508893	376.0	-19.5728836062	-0.239048889483	-0.0400954192356	1563.99230695	530.202193235	2421.873678	327.679177816	-6.0464452852	-0.0914742100635
1973.93709734	661.327991592	3011.26508893	376.0	13.9376297277	2.16990448755	0.363955801333	2328.29481534	712.522603894	3430.96406714	390.146647912	0.934701110559	0.0141407127165
1973.93709734	661.327991592	3011.26508893	376.0	-11.0372838118	0.212490237065	0.0356407643518	1783.81830351	599.437989198	2678.90321474	295.646922034	-3.46496299284	-0.0524200150202
1973.93709734	661.327991592	3011.26508893	376.0	-6.74615610898	0.0791584283949	0.0132771600797	1731.74652784	673.634745641	2808.12044518	402.739171694	-2.770681839	-0.0419165179879
1973.93709734	661.327991592	3011.26508893	376.0	-2.01279000158	0.538912198464	0.0903911771996	1914.36561064	691.127843442	2950.6546463	345.161192216	-1.97154442988	-0.0298266933416
1973.93709734	661.327991592	3011.26508893	376.0	13.2400416879	1.54195978454	0.258631295629	2232.82171053	714.338421908	3409.95784204	462.797709594	-0.0478933471557	-0.000724558958483
1973.93709734	661.327991592	3011.26508893	376.0	0.44050436033	1.60305041548	0.268877963012	2176.59178446	511.732071993	3024.52984295	336.205986496	-1.54936120557	-0.0234396551523
1973.93709734	661.327991592	3011.26508893	376.0	-9.2776934021	-0.00604863311669	-0.0010145308817	1727.44194403	549.310371765	2731.88914645	455.13683066	-3.61100976829	-0.0546294972509
1973.93709734	661.327991592	3011.26508893	376.0	6.62113462653	1.382582617	0.231899130661	2173.12509494	685.684821603	3210.64500443	351.835087891	-0.933298087133	-0.014119486946
1973.93709734	661.327991592	3011.26508893	376.0	-0.749658938169	1.28174496405	0.21498573701	2095.85217616	536.395043973	2988.69087104	356.443650902	-1.69111846039	-0.0255842429711
1973.93709734	661.327991592	3011.26508893	376.0	5.63137626275	1.47974849444	0.248196661262	2184.73639352	653.799176893	3180.84075636	342.305185947	-1.03638599551	-0.0156790619592
1973.93709734	661.327991592	3011.26508893	376.0	-4.66963516603	0.729379390379	0.122338039312	1946.46680518	629.946942684	2870.64999539	294.236247529	-2.39095542848	-0.0361717916562
1973.93709734	661.327991592	3011.26508893	376.0	1.33793134998	1.38267251492	0.231914209144	2129.23542685	518.51525296	3051.55374859	403.803068779	-1.38382346609	-0.0209353020589
1973.93709734	661.327991592	3011.26508893	376.0	15.4214913311	2.45384436252	0.41158073843	2450.95573837	619.594841684	3475.64707357	405.09649352	1.28650922407	0.0194630744942
1973.93709734	661.327991592	3011.26508893	376.0	-4.53322490943	0.190297463627	0.031918393765	1752.17673167	815.711738341	2874.75766983	306.869199813	-2.40656317105	-0.0364079148419
1973.93709734	661.327991592	3011.26508893	376.0	-13.634192717	-0.0773029012216	-0.0129659344552	1637.02064842	666.164143777	2600.70340348	297.518611283	-4.00956526763	-0.0606590812047
1973.93709734	661.327991592	3011.26508893	376.0	9.03716239881	0.584215083354	0.0979897825149	1998.62360263	824.373951951	3283.39800528	460.400450699	-0.664168312094	-0.0100479321043
1973.93709734	661.327991592	3011.26508893	376.0	2.84902590827	0.965095758286	0.161874498203	2047.90618418	591.902091655	3097.05681148	457.248535643	-1.26143580969	-0.0190837490119
1973.93709734	661.327991592	3011.26508893	376.0	16.9456600251	2.44297574007	0.409757755798	2435.57946891	653.009719957	3521.54383336	432.954644485	1.65981770972	0.0251107066523
1973.93709734	661.327991592	3011.26508893	376.0	0.866203569849	0.547283067458	0.0917952142666	1934.54521273	695.685838798	3037.34877463	407.117723103	-1.56214611764	-0.0236330728841
1973.93709734	661.327991592	3011.26508893	376.0	13.8950628445	2.19819917559	0.36870163965	2317.3483503	740.207446767	3429.68226545	372.12646838	1.18356538664	0.0179056790718
1973.93709734	661.327991592	3011.26508893	376.0	9.63327822268	1.82668408339	0.306387803319	2294.78716127	634.197918839	3301.34863297	372.363552864	-0.534580702864	-0.00808745390112
1973.93709734	661.327991592	3011.26508893	376.0	-14.2338706867	-0.0443654080438	-0.00744136330825	1665.81211576	622.410599843	2582.64551014	294.422794536	-4.16532188965	-0.0630154597527
1973.93709734	661.327991592	3011.26508893	376.0	-9.80492623781	-0.294360224666	-0.04937273141	1503.17840403	757.587352445	2716.01276814	455.24701166	-3.56478035048	-0.0539301112024
1973.93709734	661.327991592	3011.26508893	376.0	0.49109428004	0.439144540717	0.0736572527201	1896.03557202	711.334483961	3026.05323954	418.683183554	-1.62414902256	-0.0245710896001
1973.93709734	661.327991592	3011.26508893	376.0	15.7778405441	2.26701247326	0.380243621815	2380.6832589	668.39251225	3486.37769302	437.301921871	1.09903357966	0.0166268317648
1973.93709734	661.327991592	3011.26508893	376.0	-8.53791612858	-0.165272840465	-0.0277210399975	1577.67168599	769.24814229	2754.16580123	407.245972943	-3.09908438055	-0.0468847863926
1973.93709734	661.327991592	3011.26508893	376.0	1.51980261388	0.616583571233	0.103418915001	1958.89019083	699.632689104	3057.03037446	398.507494529	-1.47721543046	-0.0223481910811
1973.93709734	661.327991592	3011.26508893	376.0	14.6205462967	1.9687433802	0.330215260014	2297.52347111	708.826902817	3451.52849537	445.178121449	0.578522359499	0.0087522293419
1973.93709734	661.327991592	3011.26508893	376.0	-10.5579359251	-0.111539985676	-0.0187084846823	1612.53703998	727.420561684	2693.33765031	353.38004864	-3.40760361213	-0.0515522482924
1973.93709734	661.327991592	3011.26508893	376.0	-8.13387910382	0.441911785043	0.0741213997053	1879.50792233	560.089040777	2766.3324271	326.73546399	-2.90508538526	-0.0439498545425
1973.93709734	661.327991592	3011.26508893	376.0	-9.40851413271	-0.257862615386	-0.0432510257273	1521.98795507	775.305126115	2727.94978746	430.656706284	-3.35417503374	-0.0507439490732
1973.93709734	661.327991592	3011.26508893	376.0	-11.3910789656	-0.151601395608	-0.0254279429065	1595.43055297	709.67046984	2668.24950479	363.148481976	-3.62088939972	-0.0547789621743
1973.93709734	661.327991592	3011.26508893	376.0	2.02972409683	1.90016007879	0.318711854879	2269.09611583	502.556381165	3072.38546206	300.732965065	-1.46173272713	-0.0221139595632
1973.93709734	661.327991592	3011.26508893	376.0	9.83037966746	2.15027815747	0.360663897597	2396.44591852	534.132714543	3307.28387997	376.705246906	-0.490141418264	-0.00741515004938
1973.93709734	661.327991592	3011.26508893	376.0	5.20655578024	1.84137026374	0.30885110093	2273.62693999	591.634786007	3168.04828548	302.786559479	-1.17385707698	-0.0177588060057
1973.93709734	661.327991592	3011.26508893	376.0	-1.82664467405	0.596240051169	0.100006717741	1954.82378544	539.748049691	2956.25997556	461.688140431	-1.98183660466	-0.0299823994654
1973.93709734	661.327991592	3011.26508893	376.0	16.233421218	2.03600158909	0.34149640877	2281.02071118	761.873224322	3500.09643481	457.202499305	1.18950200817	0.0179954918028
1973.93709734	661.327991592	3011.26508893	376.0	6.35514786116	1.10484007453	0.185313665638	2118.58648404	739.601589741	3202.63543782	344.447364041	-1.01687708807	-0.015383919638
1973.93709734	661.327991592	3011.26508893	376.0	6.65896955622	1.528897157	0.256440314827	2178.23057226	742.859439428	3211.78431446	290.694302774	-0.925550927049	-0.0140022833139
1973.93709734	661.327991592	3011.26508893	376.0	-10.190246489	0.0107888063832	0.0018095951666	1702.18063648	636.168528351	2704.40975393	366.060589102	-3.39762701373	-0.0514013163954
1973.93709734	661.327991592	3011.26508893	376.0	-10.9636727214	0.422828921261	0.0709206509999	1867.75006767	525.036120937	2681.1198398	288.333651197	-3.43210423035	-0.0519229081748
1973.93709734	661.327991592	3011.26508893	376.0	5.20786552851	1.54481321271	0.25910989814	2199.40727327	664.714497211	3168.08772547	303.965954992	-1.2083097554	-0.0182800265568
1973.93709734	661.327991592	3011.26508893	376.0	-14.8264287654	-0.319897255549	-0.0536560307865	1497.27228566	663.464599242	2564.80201558	404.065130678	-4.76014596052	-0.0720143110517
1973.93709734	661.327991592	3011.26508893	376.0	-5.31163710143	-0.0173690765993	-0.00291329698076	1649.39474601	825.628027662	2851.31761524	376.294841567	-2.45888482426	-0.0371994678406
1973.93709734	661.327991592	3011.26508893	376.0	-5.13446416689	0.262508003659	0.0440301918247	1783.27696932	784.472359867	2856.65276197	288.903432783	-2.52950435358	-0.0382678419604
1973.93709734	661.327991592	3011.26508893	376.0	-7.89178375238	-0.131071133873	-0.021984423662	1608.25255329	729.617993316	2773.6225599	435.752013294	-3.07613821611	-0.046537643209
1973.93709734	661.327991592	3011.26508893	376.0	7.67957493773	0.623771014136	0.104624457252	2005.98841266	809.321051027	3242.51744801	427.20798432	-0.810282384635	-0.0122584324453
1973.93709734	661.327991592	3011.26508893	376.0	-10.7881757885	0.0702194590048	0.0117778361296	1748.40527738	575.016574867	2686.40451768	362.982665434	-3.54548600988	-0.0536382149755
1973.93709734	661.327991592	3011.26508893	376.0	-7.07159997364	-0.111082143737	-0.0186316913347	1602.93196351	796.344679637	2798.32046769	399.043824544	-2.78771004019	-0.042174130714
1973.93709734	661.327991592	3011.26508893	376.0	16.7724313093	2.52949991604	0.424270364984	2394.30550804	789.466242119	3516.32745751	332.555707352	3.21278162047	0.0486048656652
1973.93709734	661.327991592	3011.26508893	376.0	-7.84904803288	-0.0501608067876	-0.00841341945449	1664.23326524	683.803219325	2774.9094457	426.872961142	-3.06028759751	-0.0462978456507
1973.93709734	661.327991592	3011.26508893	376.0	-3.34761637417	0.464601326358	0.0779270926464	1874.18030566	741.757883942	2910.45948574	294.521296144	-2.2649339741	-0.0342652643586
1973.93709734	661.327991592	3011.26508893	376.0	-12.9606639763	-0.0856368644732	-0.0143637813608	1682.31105415	536.392879664	2620.98513932	402.281205501	-4.35777993752	-0.0659270792363
1973.93709734	661.327991592	3011.26508893	376.0	-11.8968607304	-0.215997909985	-0.0362291026476	1563.81497917	692.079996987	2653.01907508	397.12409892	-3.878922039	-0.0586826329652
1973.93709734	661.327991592	3011.26508893	376.0	-12.6279774343	-0.0121587294452	-0.00203937092338	1701.01480879	589.288245659	2631.00321301	340.700158561	-3.91261820498	-0.0591924085474
1973.93709734	661.327991592	3011.26508893	376.0	10.6646230507	1.02770591756	0.172376034478	2126.97366703	785.797824534	3332.40515972	419.633668159	-0.438644182003	-0.00663606931927
1973.93709734	661.327991592	3011.26508893	376.0	4.68477630792	1.09809249652	0.184181901462	2085.94185291	613.650648206	3152.33612238	452.74362127	-1.02727767697	-0.0155412659148
1973.93709734	661.327991592	3011.26508893	376.0	-0.991932861932	1.49921494452	0.251461748493	2142.92593049	514.550149887	2981.39536095	323.919280573	-1.75413088346	-0.0265375322763
1973.93709734	661.327991592	3011.26508893	376.0	-13.6596511182	0.120496134246	0.0202106900782	1774.12088411	524.877487974	2599.93678354	300.938411459	-4.07118893874	-0.0615913606466
1973.93709734	661.327991592	3011.26508893	376.0	18.7906049373	2.67863858887	0.449285237986	2463.32899743	782.203475414	3577.1000154	331.567542561	4.24383917323	0.0642033157826
1973.93709734	661.327991592	3011.26508893	376.0	13.3582343103	1.42676059248	0.239309056102	2193.55407884	759.851383588	3413.51693521	460.111472788	0.0463174112872	0.000700717266069
1973.93709734	661.327991592	3011.26508893	376.0	4.81592820362	1.40857687142	0.236259119661	2164.94006454	674.067097908	3156.28545363	317.278291187	-1.20508833214	-0.0182312909553
1973.93709734	661.327991592	3011.26508893	376.0	-2.6055022433	1.44106838883	0.241708887761	2117.00663261	530.891080695	2932.80650949	284.908796185	-2.07337644603	-0.0313672684725
1973.93709734	661.327991592	3011.26508893	376.0	-9.62681649997	0.0566925735638	0.00950898583761	1753.70592593	557.493867598	2721.37612449	410.176330968	-3.45943426391	-0.0523363731302
1973.93709734	661.327991592	3011.26508893	376.0	9.73518308365	1.94569601885	0.326349550294	2236.11772056	762.719694747	3304.41725847	305.579843164	0.162564688057	0.00245937500843
1973.93709734	661.327991592	3011.26508893	376.0	-3.97775064332	0.845581100933	0.141828430214	1986.39603976	572.448229268	2891.48447248	332.640203454	-2.19979986744	-0.0332798769657
1973.93709734	661.327991592	3011.26508893	376.0	7.81701567064	1.90219960316	0.31905394216	2296.42173122	637.016279324	3246.65615282	313.218142271	-0.768021803612	-0.0116190893133
1973.93709734	661.327991592	3011.26508893	376.0	-2.61764571285	0.692464312362	0.116146312037	1947.40112744	688.832368658	2932.44083743	296.207341331	-2.13908345242	-0.0323613230321
1973.93709734	661.327991592	3011.26508893	376.0	-4.82780767061	0.316992662234	0.0531688463995	1825.8057934	698.866703556	2865.88700198	341.214505029	-2.38509206329	-0.0360830871905
1973.93709734	661.327991592	3011.26508893	376.0	-10.3505544069	0.0937971868393	0.0157325036631	1790.74376304	500.673490044	2699.58245756	408.165204474	-3.661540036	-0.0553939491074
1973.93709734	661.327991592	3011.26508893	376.0	11.2569603207	1.38429563182	0.232186452838	2204.2073583	705.969367073	3350.24200514	440.065279764	-0.362501788524	-0.00548414203516
1973.93709734	661.327991592	3011.26508893	376.0	-8.66253524541	0.311382715664	0.0522278959517	1841.14762031	567.632287897	2750.41318927	341.633281067	-3.02786843679	-0.0458073893614
1973.93709734	661.327991592	3011.26508893	376.0	-3.02486202926	0.0909899940751	0.0152616561682	1721.17439815	788.48346941	2920.17847465	410.520607091	-2.13555257424	-0.032307905813
1973.93709734	661.327991592	3011.26508893	376.0	12.0939758145	2.3101499034	0.387479017678	2436.07959676	558.083267462	3375.4467605	381.283896269	0.107322007027	0.00162363096864
1973.93709734	661.327991592	3011.26508893	376.0	10.9310118161	2.3913849267	0.401104482841	2461.47747759	534.652183063	3340.42683161	344.297170964	-0.00078214286593	-1.18327211185e-05
1973.93709734	661.327991592	3011.26508893	376.0	-4.33422550657	0.52406205312	0.0879003779135	1934.66575756	517.382097523	2880.75006937	428.702214292	-2.35200345372	-0.035582503082
1973.93709734	661.327991592	3011.26508893	376.0	-7.59224295148	0.361096900416	0.0605664039611	1859.3778718	571.892423126	2782.64252747	351.372232543	-2.83266440784	-0.0428542270474
1973.93709734	661.327991592	3011.26508893	376.0	-2.38738106798	0.213405649871	0.0357943055805	1798.24468894	696.519422071	2939.37471629	444.610605283	-2.08265600849	-0.0315076551965
1973.93709734	661.327991592	3011.26508893	376.0	5.07924743406	0.893155726701	0.149808072241	2046.07182667	656.979216839	3164.21469369	461.163650178	-1.01386192615	-0.0153383044804
1973.93709734	661.327991592	3011.26508893	376.0	-3.45049322356	0.11933078458	0.0200152272023	1725.14780929	825.133779037	2907.36159109	357.080002761	-2.18797192118	-0.0331009367804
1973.93709734	661.327991592	3011.26508893	376.0	-9.08058524444	0.155456721431	0.0260745926587	1768.26445871	624.812440888	2737.82459559	344.747695994	-3.12014747067	-0.0472034413112
1973.93709734	661.327991592	3011.26508893	376.0	-14.0315545046	-0.254874537886	-0.0427498386256	1530.67972917	717.560478638	2588.7377867	340.497578893	-4.16938015009	-0.0630768555233
1973.93709734	661.327991592	3011.26508893	376.0	4.44547243286	0.646807901863	0.108488410242	1988.6515783	757.70359122	3145.13004834	398.774878815	-1.15351451844	-0.0174510517162
1973.93709734	661.327991592	3011.26508893	376.0	-12.1640947536	-0.179084745924	-0.0300376963979	1606.3945601	604.790349338	2644.97195023	433.787040788	-4.24445156945	-0.0642125804757
1973.93709734	661.327991592	3011.26508893	376.0	-11.3776329159	-0.0864470415883	-0.0144996715177	1663.09644512	604.768301565	2668.65440099	400.789654298	-3.83729498537	-0.0580528742114
1973.93709734	661.327991592	3011.26508893	376.0	8.76162839612	1.7403865499	0.291913208637	2269.37511882	638.068529356	3275.10094604	367.657297863	-0.659338538391	-0.00997486442346
1973.93709734	661.327991592	3011.26508893	376.0	-2.7872788041	1.01164489777	0.169682136493	2029.23267188	550.189642212	2927.33273537	347.910421275	-1.99666827084	-0.0302067817071
1973.93709734	661.327991592	3011.26508893	376.0	-12.5334424396	-0.0235175807613	-0.00394457912803	1731.70751224	496.330054357	2633.84991231	405.81234571	-4.28886834767	-0.0648845438377
1973.93709734	661.327991592	3011.26508893	376.0	9.65900774931	1.94847005618	0.326814836662	2299.46971847	664.015851817	3302.12341722	338.637846935	-0.316409354096	-0.00478682835243
1973.93709734	661.327991592	3011.26508893	376.0	-4.47065808685	0.505616482077	0.0848065216499	1917.72773564	557.480450329	2876.64172272	401.433536752	-2.32827268536	-0.0352234899449
1973.93709734	661.327991592	3011.26508893	376.0	-9.91591394308	-0.0133420722932	-0.00223785177678	1694.11612077	630.894611518	2712.67063411	387.659901824	-3.40618198599	-0.0515307410891
1973.93709734	661.327991592	3011.26508893	376.0	-8.48542974607	0.262674276368	0.0440580805717	1823.05115801	581.299308809	2755.74630534	351.395838519	-3.0105680463	-0.0455456587943
1973.93709734	661.327991592	3011.26508893	376.0	-16.3615758669	-0.218675373858	-0.0366781908517	1576.70008659	605.866492306	2518.57466685	336.008087957	-4.91368487432	-0.0743371387946
1973.93709734	661.327991592	3011.26508893	376.0	-16.7050256466	-0.233049514137	-0.0390891503081	1557.85101096	521.667254543	2508.23248354	428.714218032	-5.82681246301	-0.0881514744782
1973.93709734	661.327991592	3011.26508893	376.0	-7.47520631454	-0.0635863978456	-0.010665279746	1649.16926047	714.9687894	2786.16681085	422.028760982	-2.95309597116	-0.0446761871583
1973.93709734	661.327991592	3011.26508893	376.0	-2.4872267262	0.75228547528	0.126180052882	1969.55980726	631.669449078	2936.36809884	335.138842501	-2.01483316336	-0.0304815909737
1973.93709734	661.327991592	3011.26508893	376.0	-10.1760734106	0.365503264298	0.0613054787484	1857.52276524	535.520434937	2704.83654289	311.793342718	-3.28996143861	-0.0497724877248
1973.93709734	661.327991592	3011.26508893	376.0	12.3958463719	1.94214453095	0.325753862957	2335.71443077	585.821687761	3384.53688321	463.000764671	-0.169625858606	-0.00256620058405
1973.93709734	661.327991592	3011.26508893	376.0	-1.09309261101	0.523120786994	0.0877425003345	1910.56420219	747.026613225	2978.34917274	320.758357332	-1.91503708658	-0.028971816741
1973.93709734	661.327991592	3011.26508893	376.0	-8.2489394661	0.418209848544	0.0701458987829	1869.75980696	569.397320778	2762.86765458	323.710526839	-2.92805381948	-0.0442973346367
1973.93709734	661.327991592	3011.26508893	376.0	14.7729812184	2.4779002615	0.415615609107	2408.19279557	710.055146098	3456.11871495	337.870773286	2.00724589176	0.0303668062293
1973.93709734	661.327991592	3011.26508893	376.0	-4.39670000327	0.413202537555	0.0693060277683	1883.89708912	594.589873486	2878.86879667	400.381834063	-2.32685261219	-0.0352020062358
1973.93709734	661.327991592	3011.26508893	376.0	4.62115206162	0.474276865174	0.0795499606129	1928.14472287	781.59957875	3150.42022767	440.675926052	-1.13188946297	-0.0171238950524
1973.93709734	661.327991592	3011.26508893	376.0	6.50119704677	1.60621659139	0.269409022374	2204.98709723	541.469547342	3207.03336596	460.576721385	-0.762473552899	-0.0115351520862
1973.93709734	661.327991592	3011.26508893	376.0	17.8980200515	2.46184221699	0.412922210162	2359.39593264	822.215582975	3550.22191835	368.610402732	3.31571283171	0.0501620700713
1973.93709734	661.327991592	3011.26508893	376.0	5.44847054957	1.56544116305	0.262569802591	2191.07110223	544.920429964	3175.33298047	439.341448273	-0.884035483786	-0.0133742130679
1973.93709734	661.327991592	3011.26508893	376.0	-4.67399999425	0.330177233241	0.0553802806509	1866.0854974	567.596639311	2870.51855885	436.836422137	-2.4588214165	-0.0371985085703
1973.93709734	661.327991592	3011.26508893	376.0	-1.20682103375	0.0994057676857	0.0166732250395	1733.03927925	774.146970792	2974.92450845	467.738258414	-1.93539727652	-0.0292798377688
1973.93709734	661.327991592	3011.26508893	376.0	1.22612724638	0.498913063703	0.0836821643245	1920.82586442	691.317412773	3048.18703065	436.043753448	-1.52628469492	-0.0230905400139
1973.93709734	661.327991592	3011.26508893	376.0	0.23228321961	0.91507833874	0.15348512894	2028.08682101	548.118069813	3018.25975243	442.054861604	-1.59759904785	-0.0241694258373
1973.93709734	661.327991592	3011.26508893	376.0	9.48388981517	2.00107015412	0.335637395861	2345.15725313	574.073068137	3296.85015201	377.619830738	-0.538895746678	-0.00815273444293
1973.93709734	661.327991592	3011.26508893	376.0	10.3294220186	2.20219414495	0.369371711666	2319.94232792	707.104168162	3322.31136806	295.264871983	0.454376004104	0.00687406965361
1973.93709734	661.327991592	3011.26508893	376.0	6.11463441257	2.12230916077	0.355972687147	2367.26511852	509.703257469	3195.39294031	318.424564324	-0.98979764511	-0.0149742457657
1973.93709734	661.327991592	3011.26508893	376.0	-9.83901261352	-0.0458047025677	-0.00768277466752	1615.61061837	815.920224028	2714.986337	283.455494609	-3.23812419752	-0.0489882632
1973.93709734	661.327991592	3011.26508893	376.0	-6.55505579288	0.0425744529051	0.00714096828332	1702.73784188	718.830449234	2813.87498228	392.306691162	-2.70591006139	-0.0409366121239
1973.93709734	661.327991592	3011.26508893	376.0	-9.57458587441	-0.0485981820874	-0.00815132205425	1634.13361409	764.194076504	2722.94892708	324.621236485	-3.17244565486	-0.0479946392566
1973.93709734	661.327991592	3011.26508893	376.0	-11.4780636774	-0.27051651765	-0.0453734514676	1529.10950168	695.567607735	2665.63016453	440.953055111	-3.98414828019	-0.0602745579454
1973.93709734	661.327991592	3011.26508893	376.0	4.03630576392	0.666791872981	0.111840300735	1996.22782461	812.689366234	3132.80895528	323.891764438	-1.36070932433	-0.0205856176147
1973.93709734	661.327991592	3011.26508893	376.0	0.482592825614	0.515863298598	0.086525209426	1925.96519369	643.616337609	3025.79723821	456.215706914	-1.63737552693	-0.024771188002
1973.93709734	661.327991592	3011.26508893	376.0	17.519973891	2.50579528106	0.420294411449	2412.44298832	739.680401928	3538.8379463	386.714556049	2.71231659133	0.0410335339081
1973.93709734	661.327991592	3011.26508893	376.0	14.6940823122	2.21038070078	0.370744834079	2313.53073708	756.580949775	3453.74285974	383.631172883	1.42902159695	0.0216190861869
1973.93709734	661.327991592	3011.26508893	376.0	-0.286066546684	0.342714951682	0.0574832190007	1848.36756256	790.60155628	3002.65086688	363.681748034	-1.76203267105	-0.026657075205
1973.93709734	661.327991592	3011.26508893	376.0	4.86524960665	1.79231724466	0.300623489544	2258.72699064	612.935275876	3157.77065182	286.108385312	-1.29137268016	-0.0195366517422
1973.93709734	661.327991592	3011.26508893	376.0	14.1778636064	1.84112258243	0.308809557603	2252.16794315	748.151434698	3438.19814607	437.878768215	0.537216524889	0.00812733017987
1973.93709734	661.327991592	3011.26508893	376.0	-4.38195890459	0.301685514692	0.0506013946145	1812.28784063	748.246324123	2879.31269022	318.778525467	-2.35330302218	-0.0356021637244
1973.93709734	661.327991592	3011.26508893	376.0	9.86771283036	2.15686292044	0.361768352976	2398.10301187	527.157538866	3308.40808047	383.147529725	-0.471954804016	-0.00714001216363
1973.93709734	661.327991592	3011.26508893	376.0	22.2584622426	2.67708465591	0.449024598441	2456.24434987	825.154978314	3681.52639177	400.127063586	5.06582350777	0.0766387822658
1973.93709734	661.327991592	3011.26508893	376.0	-5.84012211273	-0.0661350293779	-0.0110927590369	1644.61798856	738.753801639	2835.4035306	452.031740401	-2.70833984017	-0.0409733712582
1973.93709734	661.327991592	3011.26508893	376.0	-21.1513662581	-0.231343768463	-0.0388030473772	1573.39143235	516.077662563	2374.34138097	284.872286056	-6.35383150373	-0.09612453107
1973.93709734	661.327991592	3011.26508893	376.0	15.9058969029	2.19481405291	0.368133856577	2323.87642348	740.839443249	3490.23380945	425.517942715	1.41158109134	0.0213552358751
1973.93709734	661.327991592	3011.26508893	376.0	14.9688109908	2.23448725843	0.374788201683	2385.11441193	643.369685695	3462.01566852	433.531570895	0.769045167181	0.0116345713643
1973.93709734	661.327991592	3011.26508893	376.0	0.757845425153	0.373169621972	0.0625913488715	1868.09051793	776.232392208	3034.08582365	389.762913508	-1.6084042011	-0.0243328926036
1973.93709734	661.327991592	3011.26508893	376.0	-9.31899265923	-0.0346095158803	-0.00580501775919	1706.11532506	567.664499271	2730.64551634	456.865692012	-3.61956700239	-0.0547589561633
1973.93709734	661.327991592	3011.26508893	376.0	-15.3387342122	-0.208611815824	-0.0349902408293	1584.77461711	526.943381718	2549.37514051	437.65714169	-5.42040011584	-0.0820030274711
1973.93709734	661.327991592	3011.26508893	376.0	5.97854210308	0.452956490274	0.0759739165169	1927.25441798	823.505862394	3191.29484011	440.534559736	-0.992540957969	-0.0150157482295
1973.93709734	661.327991592	3011.26508893	376.0	-14.4462189646	0.0627659522184	0.0105276672624	1756.82731405	512.060226347	2576.25114058	307.36360018	-4.3036938312	-0.0651088325446
1973.93709734	661.327991592	3011.26508893	376.0	-5.54842646014	-0.0301242094552	-0.005052702022	1646.337213	809.357303844	2844.18725995	388.492743111	-2.50848608615	-0.037949865146
1973.93709734	661.327991592	3011.26508893	376.0	-6.64061228037	0.175027856341	0.0293572385678	1820.26884336	530.22121909	2811.29864964	460.808587192	-2.97564243541	-0.0450172834403
1973.93709734	661.327991592	3011.26508893	376.0	-14.6200846093	-0.145808903759	-0.0244563743306	1643.05273458	512.029161777	2571.01558512	415.933688762	-5.02920906249	-0.0760848572237
1973.93709734	661.327991592	3011.26508893	376.0	18.0710162674	2.57322442337	0.43160423069	2452.53906949	706.480783856	3555.43129301	396.411439656	2.79022498733	0.0422121783257
1973.93709734	661.327991592	3011.26508893	376.0	-15.4615924296	-0.336132997694	-0.0563792347692	1484.33288361	652.893117201	2545.67555391	408.449553093	-4.99805002429	-0.0756134648153
1973.93709734	661.327991592	3011.26508893	376.0	-5.3515019765	0.321393928674	0.0539070661982	1832.1615801	665.787605286	2850.11717818	352.167992791	-2.4591025712	-0.0372027620454
1973.93709734	661.327991592	3011.26508893	376.0	-1.42191205885	0.65451154146	0.109780533623	1945.98102209	719.540690127	2968.44754751	302.925835293	-1.98593430096	-0.0300443918451
1973.93709734	661.327991592	3011.26508893	376.0	-15.3080813501	-0.201064914665	-0.033724407022	1558.98131041	702.734665323	2550.29817945	288.582203717	-4.36491920357	-0.066035086287
1973.93709734	661.327991592	3011.26508893	376.0	-12.3136620863	-0.170872540618	-0.0286602718245	1547.86565937	809.357766362	2640.46808136	283.244655625	-3.67099834777	-0.055537040057
1973.93709734	661.327991592	3011.26508893	376.0	-16.6981612224	-0.163895399271	-0.0274900032323	1622.46928987	558.839601172	2508.43918955	327.130298502	-5.02942244572	-0.0760880854118
1973.93709734	661.327991592	3011.26508893	376.0	-9.63432959479	0.362890935259	0.0608673155415	1833.01791493	601.366272635	2721.14988529	286.765697726	-3.19688000995	-0.048364296671
1973.93709734	661.327991592	3011.26508893	376.0	2.56486850274	0.517918277592	0.0868698888951	1934.4636372	793.735359484	3088.50007873	360.301082051	-1.42815828065	-0.0216060254259
1973.93709734	661.327991592	3011.26508893	376.0	11.717348609	2.15670353057	0.36174161868	2301.46339008	735.428351614	3364.10551694	327.213775248	0.74558049391	0.0112795838716
1973.93709734	661.327991592	3011.26508893	376.0	-2.96156216347	0.706932158201	0.118572988628	1957.92740488	621.378254108	2922.08460141	342.778942427	-2.07114181742	-0.0313334616856
1973.93709734	661.327991592	3011.26508893	376.0	9.18421707037	2.0145832137	0.337903927155	2347.89180376	582.301461518	3287.82621126	357.632945981	-0.594379678297	-0.00899212826471
1973.93709734	661.327991592	3011.26508893	376.0	-4.67189071546	0.236734325786	0.039707199897	1826.18208522	594.165227542	2870.58207482	450.234762064	-2.50283221418	-0.0378643300179
1973.93709734	661.327991592	3011.26508893	376.0	-4.13933829202	0.0929557422436	0.0155913690445	1712.88232023	809.942098308	2886.61864003	363.794221487	-2.28342955301	-0.0345450764449
1973.93709734	661.327991592	3011.26508893	376.0	16.9613761704	2.6217684975	0.439746477273	2445.39137479	753.369612552	3522.01708815	323.256100813	3.37959200242	0.0511284720487
1973.93709734	661.327991592	3011.26508893	376.0	-14.8231945226	-0.103722448142	-0.01739725732	1674.48926441	515.381348781	2564.89940721	375.028794019	-4.78650404662	-0.0724130718097
1973.93709734	661.327991592	3011.26508893	376.0	1.16431377688	0.638857499278	0.107154897564	1963.09648659	714.834922707	3046.32566322	368.394253925	-1.54571833731	-0.023384543681
1973.93709734	661.327991592	3011.26508893	376.0	5.71957239622	1.00007988909	0.16774234973	2091.09802637	747.428419503	3183.49657573	344.970129858	-1.08692997342	-0.0164437212318
1973.93709734	661.327991592	3011.26508893	376.0	7.4767173119	1.84476331052	0.309420213103	2274.95997007	518.143616376	3236.40886714	443.305280693	-0.639624687039	-0.00967662158909
1973.93709734	661.327991592	3011.26508893	376.0	-23.2786456022	-0.292893165782	-0.0491266631638	1486.4778031	496.817322521	2310.28336074	326.988235115	-7.40182530424	-0.111979202787
1973.93709734	661.327991592	3011.26508893	376.0	-4.1737774097	0.086198870394	0.0144580460238	1710.36843413	806.331050187	2885.5815869	368.882102585	-2.287973558	-0.0346138208472
1973.93709734	661.327991592	3011.26508893	376.0	-13.3545149604	0.0733195725396	0.0122978149177	1771.71284432	500.807169939	2609.12524213	336.605227872	-4.1280546904	-0.0624516594615
1973.93709734	661.327991592	3011.26508893	376.0	21.1434251431	2.54171099913	0.42631851713	2401.74742302	812.772524741	3647.94966887	433.429721107	3.96379151567	0.0599665887394
1973.93709734	661.327991592	3011.26508893	376.0	13.502603741	2.10920707207	0.353775087566	2375.17544833	606.810124813	3417.86428148	435.878708336	0.154857372544	0.00234277416859
1973.93709734	661.327991592	3011.26508893	376.0	5.55849410792	0.407214724028	0.0683016980926	1903.81084749	822.191339817	3178.64608147	452.643894167	-1.03817348721	-0.0157061041938
1973.93709734	661.327991592	3011.26508893	376.0	17.3313716356	2.39119688556	0.401072942898	2402.07064707	692.635970041	3533.15863243	438.452015317	1.82025992936	0.0275379716998
1973.93709734	661.327991592	3011.26508893	376.0	18.755263797	2.54384836608	0.426677015445	2462.15707601	669.536527817	3576.03579999	444.342196158	2.37968117832	0.0360012281137
1973.93709734	661.327991592	3011.26508893	376.0	-1.71189154255	0.890315930795	0.149331756256	2002.34696536	646.448129967	2959.71549655	310.920401219	-1.95770785529	-0.0296173654355
1973.93709734	661.327991592	3011.26508893	376.0	7.60369402659	1.29436636833	0.217102711897	2164.60054584	712.041749103	3240.23247262	363.590177675	-0.827441155021	-0.0125180204996
1973.93709734	661.327991592	3011.26508893	376.0	3.14160157457	0.588890819935	0.0987740389022	1958.95079597	709.088567044	3105.86704038	437.82767736	-1.28022491701	-0.0193680017702
1973.93709734	661.327991592	3011.26508893	376.0	4.55168051748	0.968270596117	0.162407010419	2057.35846673	623.602940203	3148.32825531	467.366848381	-1.06328596979	-0.0160860207231
1973.93709734	661.327991592	3011.26508893	376.0	5.61293571334	0.634740502496	0.106464358017	1996.70807185	798.830016433	3180.28546253	384.747374244	-1.06179131004	-0.016063408624
1973.93709734	661.327991592	3011.26508893	376.0	13.827550292	1.74292859828	0.292339583743	2277.02182727	683.453255512	3427.64928353	467.174200743	0.0691709438719	0.00104645906009
1973.93709734	661.327991592	3011.26508893	376.0	-6.99575256107	-0.0465521154813	-0.00780813745073	1659.83453126	711.962581258	2800.60443435	428.80732183	-2.87772242185	-0.0435358914047
1973.93709734	661.327991592	3011.26508893	376.0	-4.28194075186	1.15686773829	0.194040211051	2045.6910567	540.601625037	2882.32450194	296.0318202	-2.27436729719	-0.0344079772646
1973.93709734	661.327991592	3011.26508893	376.0	-4.30198276851	0.672776074655	0.112844024598	1933.3643879	653.830596897	2881.72098369	294.525998897	-2.35164686533	-0.0355771084014
1973.93709734	661.327991592	3011.26508893	376.0	4.03392380517	1.55308699868	0.260497651573	2187.26869771	601.551830647	3132.73722819	343.916699832	-1.1696695943	-0.0176954552844
1973.93709734	661.327991592	3011.26508893	376.0	-5.64739970174	0.567069531078	0.0951139770342	1915.03741386	590.317978592	2841.20691328	335.851520823	-2.4782638041	-0.03749264454
1973.93709734	661.327991592	3011.26508893	376.0	11.8959132188	1.05832064291	0.177511010217	2122.60606204	805.716884983	3369.4825707	441.159623674	-0.215787220386	-0.00326455704063
1973.93709734	661.327991592	3011.26508893	376.0	3.06453726179	0.838946685631	0.140715646701	2025.52824849	678.783103608	3103.54642963	399.23507753	-1.26777711682	-0.0191796840669
1973.93709734	661.327991592	3011.26508893	376.0	16.6623974349	2.12693788596	0.356749058362	2281.6807422	791.51710039	3513.01404587	439.816203272	1.65641024523	0.0250591565088
1973.93709734	661.327991592	3011.26508893	376.0	19.8756424975	2.4951301586	0.418505561657	2395.51549648	782.213031632	3609.77337266	432.044844544	3.29134173905	0.0497933697285
1973.93709734	661.327991592	3011.26508893	376.0	11.4038146792	1.37444180528	0.230533680859	2151.27214154	801.618967888	3354.66417917	401.773069745	-0.0687245345106	-0.00103970551453
1973.93709734	661.327991592	3011.26508893	376.0	8.92979163316	0.959563129685	0.160946516217	2097.53291624	733.894852988	3280.16478689	448.737017661	-0.619794332715	-0.00937661622867
1973.93709734	661.327991592	3011.26508893	376.0	8.05298722808	1.02581622343	0.172059078066	2099.46850719	696.867274275	3253.76188195	457.426100482	-0.687368832811	-0.0103989233406
1973.93709734	661.327991592	3011.26508893	376.0	10.3962964036	0.733843087408	0.123086730528	2057.66335083	801.98422447	3324.32513307	464.677557777	-0.512727198556	-0.00775684112793
1973.93709734	661.327991592	3011.26508893	376.0	17.6142761966	2.23244548934	0.374445737897	2301.31174353	803.81383721	3541.67763871	436.552057968	2.16752763019	0.0327916434219
1973.93709734	661.327991592	3011.26508893	376.0	12.822060226	2.47611916427	0.415316867539	2446.3003589	619.679036545	3397.3713122	331.391916755	1.03923532038	0.0157221682358
1973.93709734	661.327991592	3011.26508893	376.0	11.4015319588	2.19195524052	0.367654350976	2312.17043783	726.585179274	3354.59544041	315.839823298	0.725868802794	0.0109813737185
1973.93709734	661.327991592	3011.26508893	376.0	-1.60004152748	0.311486011721	0.0522452216909	1837.84396309	718.757284219	2963.083597	406.482349692	-1.91610761405	-0.0289880123155
1973.93709734	661.327991592	3011.26508893	376.0	-9.68101532096	0.444568588773	0.0745670226054	1884.48885686	521.034004889	2719.74405432	314.221192569	-3.18526624883	-0.0481885968053
1973.93709734	661.327991592	3011.26508893	376.0	-16.2608759962	-0.0781329728747	-0.013105161502	1691.29818713	503.470421382	2521.6070069	326.838398385	-4.95177733331	-0.0749134241046
1973.93709734	661.327991592	3011.26508893	376.0	12.8436965333	2.25393836245	0.378050714935	2442.48609284	499.759757405	3398.02283877	455.776988519	-0.0954425262018	-0.0014439111377
1973.93709734	661.327991592	3011.26508893	376.0	-9.39133546099	0.10924873358	0.0183241753741	1738.3610986	655.542195729	2728.46708281	334.563788477	-3.16577093156	-0.0478936600841
1973.93709734	661.327991592	3011.26508893	376.0	7.54834750541	0.807713128519	0.135476874961	2059.58509416	774.090260469	3238.56584215	404.890487527	-0.819988516859	-0.0124052725697
1973.93709734	661.327991592	3011.26508893	376.0	18.4483784591	2.618346263	0.439172469473	2441.19337037	772.406807451	3566.79466894	353.194491125	3.72744273983	0.056390964294
1973.93709734	661.327991592	3011.26508893	376.0	4.58769286024	1.41913529332	0.238030072681	2167.43688382	691.05979237	3149.41268242	290.916006229	-1.34029390664	-0.0202767610686
1973.93709734	661.327991592	3011.26508893	376.0	-0.392541160674	0.220725308776	0.0370220242832	1795.34532464	777.543255965	2999.444634	426.55605339	-1.76567096047	-0.026712117405
1973.93709734	661.327991592	3011.26508893	376.0	10.6938434289	1.43316221227	0.240382793067	2206.63060168	684.551732616	3333.28506277	442.102728475	-0.40179832612	-0.00607864336037
1973.93709734	661.327991592	3011.26508893	376.0	6.6252848166	2.0545079907	0.344600468081	2342.47770343	501.261567402	3210.76997765	367.030706822	-0.80168366416	-0.0121283459026
1973.93709734	661.327991592	3011.26508893	376.0	6.13349507193	1.70457880665	0.285907213459	2245.51723943	646.397792312	3195.96088476	304.045853022	-1.10780547599	-0.0167595382147
1973.93709734	661.327991592	3011.26508893	376.0	-10.1052919936	-0.0485733899692	-0.0081471636983	1647.29467773	717.80294469	2706.96795899	341.870336572	-3.30073413334	-0.0499354634393
1973.93709734	661.327991592	3011.26508893	376.0	7.0469946116	1.96554861282	0.329679405036	2312.36054169	505.634762039	3223.46877749	405.473473763	-0.702859308995	-0.0106332724508
1973.93709734	661.327991592	3011.26508893	376.0	-3.27561735495	0.22366394986	0.0375149194667	1813.44513214	635.715764088	2912.62756707	463.466670843	-2.2773461278	-0.0344530427806
1973.93709734	661.327991592	3011.26508893	376.0	12.0685217127	2.04755488272	0.34343423058	2357.06834529	609.08767355	3374.68027002	408.524251176	-0.0909686775597	-0.00137622810227
1973.93709734	661.327991592	3011.26508893	376.0	-17.2432211439	-0.285208925323	-0.0478377935798	1512.52731799	692.220309834	2492.02599042	287.278362591	-4.86365178272	-0.0735802085132
1973.93709734	661.327991592	3011.26508893	376.0	-0.28655618461	0.67856261364	0.113814594707	1964.55474129	677.944323034	3002.63612258	360.137058255	-1.71835205706	-0.0259962489722
1973.93709734	661.327991592	3011.26508893	376.0	-1.23674674499	0.404563769911	0.0678570563419	1874.83263096	714.237019334	2974.02336596	384.95371567	-1.85561037512	-0.0280727742076
1973.93709734	661.327991592	3011.26508893	376.0	1.68412481202	1.49313366691	0.250441742185	2156.13037988	518.549176065	3061.97855145	387.298995507	-1.34060405099	-0.0202814531163
1973.93709734	661.327991592	3011.26508893	376.0	-3.07703202158	0.236560384337	0.0396780248804	1788.88912986	782.581746399	2918.60749789	347.136621631	-2.14255648172	-0.032413865079
1973.93709734	661.327991592	3011.26508893	376.0	-6.60202886513	0.163399594683	0.0274068424494	1741.06842371	763.421190806	2812.46049855	307.970884036	-2.69470669388	-0.0407671209362
1973.93709734	661.327991592	3011.26508893	376.0	7.34648305417	0.546440599077	0.0916539079296	1972.53045581	806.717462406	3232.4871684	453.239250183	-0.835253419219	-0.0126362090653
1973.93709734	661.327991592	3011.26508893	376.0	-1.68050303071	0.756983788063	0.126968095951	1971.24549067	681.807387156	2960.66068785	307.607810025	-1.98409654003	-0.0300165891078
1973.93709734	661.327991592	3011.26508893	376.0	6.58266973727	1.63968095868	0.275021965562	2201.82214883	724.047581682	3209.48672465	283.616994135	-0.927685602141	-0.0140345779446
1973.93709734	661.327991592	3011.26508893	376.0	-0.922229988983	0.881291709771	0.147818133138	2007.66244855	639.127886405	2983.49429923	336.703964282	-1.80279135571	-0.0272736967582
1973.93709734	661.327991592	3011.26508893	376.0	8.82221143582	2.37640683059	0.398592222507	2455.95216614	516.686104277	3276.92526197	304.286991549	-0.450597478552	-0.00681690587824
1973.93709734	661.327991592	3011.26508893	376.0	-11.9733843043	-0.0544057508838	-0.00912541947062	1707.97205755	516.661772724	2650.71474741	426.080917138	-4.23544229241	-0.0640762827899
1973.93709734	661.327991592	3011.26508893	376.0	-9.33453979897	-0.240666890154	-0.0403668047894	1540.75782077	738.550956426	2730.17735075	450.868573557	-3.45145551568	-0.0522156658954
1973.93709734	661.327991592	3011.26508893	376.0	-5.29455873389	0.0844956574109	0.0141723678985	1699.9207262	821.277613065	2851.83189016	330.633550902	-2.47197269743	-0.0373974689475
1973.93709734	661.327991592	3011.26508893	376.0	-19.9274403159	-0.291123663596	-0.04882986642	1496.93388044	526.706280299	2411.19703558	387.556874845	-6.59131596963	-0.0997173369082
1973.93709734	661.327991592	3011.26508893	376.0	10.5940236262	1.70103903631	0.285313491499	2229.99614697	730.845979819	3330.2792239	369.437097107	-0.169437629321	-0.0025633529398
1973.93709734	661.327991592	3011.26508893	376.0	-3.64119794474	0.419976265022	0.0704421779641	1897.15554001	565.005399401	2901.6189664	439.458026986	-2.26706695123	-0.0342975333015
1973.93709734	661.327991592	3011.26508893	376.0	-2.53055547692	0.131201601012	0.0220063067782	1739.62343323	804.275951329	2935.0633553	391.163970743	-2.05179353892	-0.0310407494541
1973.93709734	661.327991592	3011.26508893	376.0	-8.83760085526	-0.0250837158221	-0.00420726531736	1654.66476271	744.838069358	2745.14149968	345.638667611	-3.05499714947	-0.0462178086153
1973.93709734	661.327991592	3011.26508893	376.0	-11.444385021	-0.238276098858	-0.0399657998755	1540.317784	735.92643133	2666.64431815	390.400102822	-3.70238725671	-0.0560119100864
1973.93709734	661.327991592	3011.26508893	376.0	-8.9387241539	0.253864926123	0.0425804975047	1851.4944364	501.382871637	2742.09640909	389.219101048	-3.21188784432	-0.0485913440896
1973.93709734	661.327991592	3011.26508893	376.0	-1.58331554938	0.174999296163	0.029352448199	1779.36412656	717.228825405	2963.58726054	466.994308575	-1.9957993651	-0.0301936363858
1973.93709734	661.327991592	3011.26508893	376.0	15.6240018722	2.31066289355	0.387565060978	2331.18056539	773.823838611	3481.7452028	376.740798797	1.98974799319	0.0301020876428
1973.93709734	661.327991592	3011.26508893	376.0	-0.518916352006	0.441838421741	0.0741090945557	1892.02799294	710.261211266	2995.63914198	393.349937773	-1.7549689442	-0.0265502109562
1973.93709734	661.327991592	3011.26508893	376.0	2.25102002654	0.715942052284	0.120084208703	1989.65160562	672.217469831	3079.04926913	417.180193683	-1.36722548502	-0.020684197958
1973.93709734	661.327991592	3011.26508893	376.0	-11.1706829907	-0.219868762529	-0.0368783566806	1552.67194734	730.805417306	2674.88621184	391.408847192	-3.64638994901	-0.0551647496068
1973.93709734	661.327991592	3011.26508893	376.0	11.3178072925	1.96588397611	0.329735655169	2288.42502327	700.733252872	3352.07426876	362.915992615	0.126179094665	0.00190891217345
1973.93709734	661.327991592	3011.26508893	376.0	-3.92596389172	0.469987980677	0.0788305905195	1906.72581702	574.951717571	2893.04390885	411.366374261	-2.25655939297	-0.0341385687287
1973.93709734	661.327991592	3011.26508893	376.0	-11.4648368679	0.219716572556	0.0368528300161	1827.99246969	502.963794366	2666.02845882	335.072194774	-3.62775689682	-0.0548828577431
1973.93709734	661.327991592	3011.26508893	376.0	14.205229361	2.17120854352	0.364174529273	2334.18102099	704.851563863	3439.02220148	399.989616631	0.92086530284	0.0139313964121
1973.93709734	661.327991592	3011.26508893	376.0	1.33686682668	1.57758067834	0.264605950744	2175.23606607	576.803982945	3051.52169297	299.48164395	-1.57894181157	-0.0238871681024
1973.93709734	661.327991592	3011.26508893	376.0	14.9668925203	1.85317270712	0.310830712365	2222.54574706	799.355886517	3461.95789829	440.056264714	0.919286136335	0.0139075058447
1973.93709734	661.327991592	3011.26508893	376.0	1.33399706664	1.4110891216	0.236680496746	2135.99499818	627.188945656	3051.43527688	288.251333053	-1.65082842995	-0.0249747114969
1973.93709734	661.327991592	3011.26508893	376.0	-13.7927486434	-0.218970009131	-0.0367276097167	1557.57088667	695.48747498	2595.92886423	342.870502575	-4.13793996673	-0.0626012097841
1973.93709734	661.327991592	3011.26508893	376.0	6.45173189447	1.40583382712	0.235799031721	2158.82096423	579.966151662	3205.5438391	466.756723204	-0.793827320014	-0.0120094904692
1973.93709734	661.327991592	3011.26508893	376.0	2.83914862039	0.88413643023	0.148295275114	2038.86902787	734.731440283	3096.75938016	323.158912002	-1.4409931761	-0.0218001993358
1973.93709734	661.327991592	3011.26508893	376.0	17.497976482	2.49330436027	0.41819932242	2421.32041287	713.244279855	3538.175546	403.610853274	2.41636774021	0.0365562441786
1973.93709734	661.327991592	3011.26508893	376.0	8.77610405621	1.27878198303	0.214488759314	2169.4842577	716.884027977	3275.53684654	389.168560867	-0.669146319134	-0.010123242347
1973.93709734	661.327991592	3011.26508893	376.0	6.05706227504	1.41662933687	0.237609751236	2179.02862529	695.991447132	3193.65929063	318.639218215	-1.090550392	-0.0164984930711
1973.93709734	661.327991592	3011.26508893	376.0	16.4500478326	2.3146022675	0.388225808034	2418.62311914	622.098791055	3506.61963642	465.897726234	0.983759538729	0.0148828977115
1973.93709734	661.327991592	3011.26508893	376.0	13.1668453873	1.93831965358	0.325112320292	2311.31332065	668.917939654	3407.75370739	427.522447088	0.163677472421	0.00247620987021
1973.93709734	661.327991592	3011.26508893	376.0	4.64240280026	1.80718672202	0.303117531369	2254.58438976	531.128078213	3151.06014374	365.347675772	-1.02413846894	-0.015493774114
1973.93709734	661.327991592	3011.26508893	376.0	-15.2227126352	-0.231359261131	-0.0388056459462	1565.03224697	544.553295116	2552.86885776	443.283315667	-5.38844350904	-0.0815195689718
1973.93709734	661.327991592	3011.26508893	376.0	-11.3350850308	0.15956609852	0.026763854163	1759.7561168	613.714130065	2669.9356306	296.465383728	-3.52611575087	-0.0533451702098
1973.93709734	661.327991592	3011.26508893	376.0	-3.03036964515	0.412363482736	0.0691652939846	1859.34795686	751.840423587	2920.01262574	308.824245289	-2.19060861913	-0.0331408263106
1973.93709734	661.327991592	3011.26508893	376.0	-8.72675196891	0.61025685323	0.102357741233	1911.5569752	548.804906202	2748.47945349	288.117572095	-3.00902817367	-0.045522362688
1973.93709734	661.327991592	3011.26508893	376.0	1.46203414814	0.652708810738	0.109478163492	1967.55576072	797.633951162	3055.29081282	290.10110094	-1.74007296009	-0.0263248556745
1973.93709734	661.327991592	3011.26508893	376.0	-12.305111275	-0.275520490293	-0.0462127625449	1529.69834178	665.474940475	2640.72556895	445.5522867	-4.2783328746	-0.0647251569532
1973.93709734	661.327991592	3011.26508893	376.0	20.8099504819	2.61315133668	0.438301129937	2424.25916924	825.715582507	3637.90786281	387.933111069	4.51019808017	0.0682329512885
1973.93709734	661.327991592	3011.26508893	376.0	9.97608308088	1.95762462267	0.328350322488	2329.91557871	568.580876502	3311.67139599	413.174940775	-0.432279466214	-0.00653978012426
1973.93709734	661.327991592	3011.26508893	376.0	-13.2403253364	-0.219005726622	-0.0367336005739	1520.94392732	809.073142824	2612.56379441	282.546724266	-3.84822391448	-0.0582182135321
1973.93709734	661.327991592	3011.26508893	376.0	-15.8543263635	0.0174996910293	0.00293520480195	1737.67331738	501.691977948	2533.84929406	294.483998734	-4.65782120761	-0.070466281507
1973.93709734	661.327991592	3011.26508893	376.0	-13.3811747139	-0.228039207765	-0.038248776881	1569.36981633	620.381602527	2608.32244628	418.571027426	-4.48623248908	-0.0678703856139
1973.93709734	661.327991592	3011.26508893	376.0	-12.8246631365	-0.203596421222	-0.0341490139588	1585.7928787	625.062946241	2625.08048513	414.224660187	-4.29021121682	-0.0649048595585
1973.93709734	661.327991592	3011.26508893	376.0	-15.5765424113	-0.16498059371	-0.0276720217562	1595.3648594	648.798491058	2542.21410524	298.050754775	-4.49324193394	-0.0679764286526
1973.93709734	661.327991592	3011.26508893	376.0	7.75683098731	0.551984540708	0.0925837874385	1979.38141043	824.190576828	3244.84383246	441.271845195	-0.802210325822	-0.0121363135525
1973.93709734	661.327991592	3011.26508893	376.0	-8.09570050604	-0.0433188871064	-0.00726583145025	1649.93642261	741.645610708	2767.48208589	375.900052565	-2.9566322473	-0.0447296860408
1973.93709734	661.327991592	3011.26508893	376.0	-5.45497814824	0.3330254366	0.0558580068097	1865.39433937	563.279211645	2847.00123634	418.327685325	-2.5585597279	-0.0387074088941
1973.93709734	661.327991592	3011.26508893	376.0	-15.6268471078	-0.0508490198929	-0.00852885271602	1688.5132167	549.201222604	2540.69929747	302.984858171	-4.59750070589	-0.0695537171844
1973.93709734	661.327991592	3011.26508893	376.0	-12.2516482458	-0.044317079231	-0.00743325716723	1703.19913066	547.255962258	2642.33548249	391.880389563	-4.07430491366	-0.0616385009631
1973.93709734	661.327991592	3011.26508893	376.0	17.8539375238	2.58081172233	0.432876840378	2466.61540275	680.402350631	3548.89447658	401.876723206	2.56485595429	0.0388026619408
1973.93709734	661.327991592	3011.26508893	376.0	-16.4278080621	-0.2688369041	-0.0450917316504	1538.34331419	628.803019205	2516.58023988	349.433906488	-4.97503043874	-0.0752652108736
1973.93709734	661.327991592	3011.26508893	376.0	9.0855848328	1.06638027801	0.17886284435	2131.19337166	751.381099888	3284.85613313	402.281661575	-0.647638300201	-0.00979785628141
1973.93709734	661.327991592	3011.26508893	376.0	-10.9037267832	-0.184828605752	-0.0310011079759	1550.25232862	803.414469696	2682.92497092	329.258172602	-3.40590209728	-0.0515265067667
1973.93709734	661.327991592	3011.26508893	376.0	-13.0259457174	-0.0237520341341	-0.00398390374608	1726.7950416	507.391561335	2619.01933304	384.832730101	-4.29262241827	-0.064941337644
1973.93709734	661.327991592	3011.26508893	376.0	-6.72616112462	0.490750866812	0.0823131276103	1871.99228041	648.937630151	2808.72254716	287.792636602	-2.722376333	-0.041185723646
1973.93709734	661.327991592	3011.26508893	376.0	-11.180776023	0.236111848016	0.0396027923542	1834.42885451	502.551562548	2674.58228388	337.60186682	-3.56661327495	-0.0539578407708
1973.93709734	661.327991592	3011.26508893	376.0	11.9544022319	2.20110728599	0.369189413954	2281.76353243	784.593866997	3371.24382993	304.886430502	1.21655537428	0.0184047711691
1973.93709734	661.327991592	3011.26508893	376.0	2.98389590578	1.10466273029	0.185283919875	2084.61978331	678.119222602	3101.11810463	338.37909872	-1.34785226234	-0.0203911083562
1973.93709734	661.327991592	3011.26508893	376.0	16.1843918393	2.40638724633	0.40362080616	2395.31537166	706.168097481	3498.62003024	397.136561104	1.86460840233	0.0282089016994
1973.93709734	661.327991592	3011.26508893	376.0	10.5182563733	1.46647485435	0.245970287547	2175.21790055	774.240237952	3327.99767106	378.539532565	-0.218208371092	-0.00330118564435
1973.93709734	661.327991592	3011.26508893	376.0	-7.61514181548	0.853620198474	0.143176819603	1978.09066493	500.624293156	2781.95298197	303.238023886	-2.77128358395	-0.0419256215424
1973.93709734	661.327991592	3011.26508893	376.0	-16.8707537162	-0.140295737452	-0.0235316567347	1631.84221115	571.098131475	2503.24197203	300.301629405	-4.931463413	-0.0746061030711
1973.93709734	661.327991592	3011.26508893	376.0	-17.9935352129	-0.286622386614	-0.048074871958	1496.93722407	529.237616508	2469.4320448	443.257204224	-6.34834414802	-0.0960415150987
1973.93709734	661.327991592	3011.26508893	376.0	-3.30905233186	0.506465183758	0.0849488734918	1907.05032834	629.027175711	2911.62075129	375.543247237	-2.12866275217	-0.0322036724989
1973.93709734	661.327991592	3011.26508893	376.0	17.9332831807	2.59688488169	0.43557277452	2460.82760093	705.550215593	3551.28378465	384.90596813	2.8879618786	0.0436907999788
1973.93709734	661.327991592	3011.26508893	376.0	-9.53627062204	-0.117880260213	-0.0197719322732	1644.3270969	615.544521123	2724.1027009	464.231082877	-3.68172120838	-0.0556992618514
1973.93709734	661.327991592	3011.26508893	376.0	11.576513041	0.887243562421	0.148816431134	2107.02928057	783.855065052	3359.86458465	468.980239029	-0.38081314557	-0.00576116710393
1973.93709734	661.327991592	3011.26508893	376.0	-6.01120922522	-0.0673121068994	-0.0112901890136	1642.95699795	741.64347591	2830.25164411	445.651170249	-2.72142941822	-0.0411713981576
1973.93709734	661.327991592	3011.26508893	376.0	8.4469585519	2.03391417935	0.341146289726	2282.23883216	700.559198672	3265.62540288	282.827372046	-0.240231406518	-0.00363436318484
1973.93709734	661.327991592	3011.26508893	376.0	19.0801895207	2.5626028725	0.429822689114	2416.69369662	784.031620955	3585.82017487	385.094857292	3.59340311144	0.0543631333046
1973.93709734	661.327991592	3011.26508893	376.0	-12.4304764476	-0.195325249857	-0.0327616990703	1597.31285291	585.873390083	2636.95049127	453.764248286	-4.48611515494	-0.0678686105135
1973.93709734	661.327991592	3011.26508893	376.0	-0.968596230359	0.700229644965	0.117448783121	1970.70423018	611.637278256	2982.09808879	399.756580352	-1.77423169083	-0.0268416292108
1973.93709734	661.327991592	3011.26508893	376.0	16.1925970906	2.15491592712	0.361441785829	2325.75852178	725.246191863	3498.86711211	447.862398465	1.22961442397	0.0186023362174
1973.93709734	661.327991592	3011.26508893	376.0	11.2721185526	1.85683600874	0.3114451541	2242.76526174	746.664516415	3350.69845969	361.268681533	0.187472416011	0.00283619388822
1973.93709734	661.327991592	3011.26508893	376.0	-1.21629516353	0.559893725343	0.0939103866727	1917.15888685	770.055828892	2974.63921729	287.424501548	-2.03685212295	-0.0308147068525
1973.93709734	661.327991592	3011.26508893	376.0	-15.5156897471	-0.121827690442	-0.0204340306008	1627.6575659	618.932911289	2544.04654027	297.456063075	-4.498369104	-0.068053995522
1973.93709734	661.327991592	3011.26508893	376.0	-0.711654121596	0.701552525777	0.11767066853	1978.5578797	561.544632609	2989.83529681	449.732784507	-1.77233051083	-0.0268128670322
1973.93709734	661.327991592	3011.26508893	376.0	23.1432874623	2.66348418851	0.446743406325	2463.05797017	795.243832006	3708.17082471	449.86902254	4.69430517672	0.0710182326282
1973.93709734	661.327991592	3011.26508893	376.0	7.28130938216	1.24286606546	0.208464620172	2154.79024826	730.320480908	3230.52461637	345.4138872	-0.914533571479	-0.0138356062251
1973.93709734	661.327991592	3011.26508893	376.0	-8.63166439424	0.304015737792	0.0509922404885	1809.28462097	646.492117044	2751.34279243	295.566054422	-3.02214111393	-0.0457207430247
1973.93709734	661.327991592	3011.26508893	376.0	-6.7038756751	-0.16620387039	-0.0278772006693	1582.82165392	757.751004302	2809.39362112	468.820962902	-2.92804218909	-0.0442971586852
1973.93709734	661.327991592	3011.26508893	376.0	4.45727809058	0.756138149417	0.126826257869	2025.9350047	808.662706261	3145.48554799	310.887837024	-1.35754009295	-0.0205376716028
1973.93709734	661.327991592	3011.26508893	376.0	-12.8629769653	0.0476686657485	0.0079954152547	1722.57054368	591.432322139	2623.92675418	309.923888356	-3.88184798371	-0.058726898392
1973.93709734	661.327991592	3011.26508893	376.0	-16.232979764	-0.221812416065	-0.0372043636472	1578.98550386	566.071296914	2522.4470364	377.390235632	-5.18941886515	-0.0785086061294
1973.93709734	661.327991592	3011.26508893	376.0	-9.89322226398	0.40678800293	0.0682301246109	1857.89226208	560.068603653	2713.35394072	295.393074993	-3.230195755	-0.0488683170196
1973.93709734	661.327991592	3011.26508893	376.0	16.447506054	2.31417456925	0.388154070656	2380.82577205	691.234607456	3506.54309673	434.482717227	1.4644230077	0.0221546597231
1973.93709734	661.327991592	3011.26508893	376.0	6.67762290993	1.2797497944	0.214651089299	2155.22914743	713.523874635	3212.34601639	343.592994326	-0.967003920188	-0.0146294087774
1973.93709734	661.327991592	3011.26508893	376.0	3.93962269425	0.974862775471	0.16351270974	2064.82747624	697.074798445	3129.89757176	367.995297069	-1.20162668883	-0.0181789211624
1973.93709734	661.327991592	3011.26508893	376.0	-0.718049298033	0.722473054731	0.121179646886	1976.22778698	621.629102295	2989.6427211	391.78583182	-1.73883394188	-0.0263061110723
1973.93709734	661.327991592	3011.26508893	376.0	10.5402427882	1.52067179619	0.255060683696	2227.5321307	695.290175571	3328.6597403	405.837434031	-0.433789376903	-0.00656262294861
1973.93709734	661.327991592	3011.26508893	376.0	5.77503276092	0.842244490425	0.141268784036	2050.21702567	735.392825161	3185.16663433	399.556783507	-0.988706166786	-0.0149577332343
1973.93709734	661.327991592	3011.26508893	376.0	12.2706331975	2.23726155958	0.375253532302	2343.21484271	697.945830566	3380.7663826	339.60570932	0.788399537368	0.0119273757544
1973.93709734	661.327991592	3011.26508893	376.0	7.43403676808	1.63441861429	0.274139318064	2236.56564835	668.974794356	3235.12364283	329.583200123	-0.892460711955	-0.0135016749161
1973.93709734	661.327991592	3011.26508893	376.0	5.19817062163	1.50127474674	0.251807236958	2183.89887962	628.317917496	3167.79578612	355.578989007	-1.03590833939	-0.0156718356943
1973.93709734	661.327991592	3011.26508893	376.0	2.60485357552	1.37020680929	0.229823349428	2131.7411387	505.38520568	3089.70413527	452.577790885	-1.23219646083	-0.0186413988023
1973.93709734	661.327991592	3011.26508893	376.0	-6.73267902439	0.323520555753	0.0542637631253	1872.76960286	521.001928113	2808.52627592	414.754744949	-2.80555583469	-0.0424441124764
1973.93709734	661.327991592	3011.26508893	376.0	-10.1051324852	-0.255232183345	-0.0428098261229	1537.06950036	709.87831037	2706.97276221	460.024951483	-3.71257960968	-0.0561661060466
1973.93709734	661.327991592	3011.26508893	376.0	-11.4488376366	-0.177148953662	-0.0297130079944	1545.1268473	821.719946359	2666.51023809	299.663444432	-3.49467174815	-0.0528694666892
1973.93709734	661.327991592	3011.26508893	376.0	9.33073360927	1.19869782259	0.201056327171	2156.67531751	726.892744211	3292.23821265	408.670150929	-0.596543591161	-0.0090248652218
1973.93709734	661.327991592	3011.26508893	376.0	-9.11955099246	-0.129891041693	-0.0217864880398	1625.88838407	660.011559827	2736.65123363	450.751289727	-3.46540803952	-0.0524267479504
1973.93709734	661.327991592	3011.26508893	376.0	2.44066532991	0.626412934797	0.105067583831	1968.96845432	754.347240213	3084.75999195	361.44429741	-1.4215871874	-0.0215066140303
1973.93709734	661.327991592	3011.26508893	376.0	4.00448555476	0.984053922542	0.165054331188	2062.34488461	656.217680704	3131.85076443	413.28819912	-1.13253232812	-0.0171336206977
1973.93709734	661.327991592	3011.26508893	376.0	-1.67837840419	0.336415528287	0.0564266233288	1851.90716711	685.926354623	2960.72466598	422.891144251	-1.93562905578	-0.029283344263
1973.93709734	661.327991592	3011.26508893	376.0	2.48074052001	1.72475142865	0.289290746168	2220.64351768	544.974355692	3085.96676216	320.348888779	-1.36865783431	-0.0207058673874
1973.93709734	661.327991592	3011.26508893	376.0	13.0189286922	2.52357064334	0.423275854301	2419.18488875	699.369526623	3403.29954359	284.745128215	1.8547821365	0.0280602441225
1973.93709734	661.327991592	3011.26508893	376.0	-10.8865737796	-0.240568684039	-0.0403503327807	1550.31659127	688.291309347	2683.44149332	444.833592711	-3.85734823852	-0.0583562517174
1973.93709734	661.327991592	3011.26508893	376.0	-7.75313267882	0.283239560539	0.0475074740924	1860.55390958	512.11938339	2777.79771127	405.124418305	-2.99708219446	-0.0453416368299
1973.93709734	661.327991592	3011.26508893	376.0	-9.75585230949	-0.0296812143482	-0.00497839891784	1699.19654581	594.432970649	2717.49051421	423.860997745	-3.53855732287	-0.0535333936895
1973.93709734	661.327991592	3011.26508893	376.0	-1.75429494676	0.604333114513	0.101364158758	1929.19777725	728.67359501	2958.43861764	300.567245376	-2.03887884513	-0.0308453683075
1973.93709734	661.327991592	3011.26508893	376.0	1.20950777209	0.403895543246	0.0677449753852	1881.80546233	796.891305403	3047.68657422	368.989806483	-1.57507625619	-0.0238286876882
1973.93709734	661.327991592	3011.26508893	376.0	0.837231630957	0.509383113202	0.0854382947336	1916.14494566	817.451807469	3036.47635275	302.879599615	-1.76982988419	-0.0267750360694
1973.93709734	661.327991592	3011.26508893	376.0	-18.6543010275	-0.312454390502	-0.052407646847	1505.71175893	619.623192897	2449.5346345	324.199682673	-5.54326867351	-0.0838618558776
1973.93709734	661.327991592	3011.26508893	376.0	-1.03632166339	0.17653246263	0.0296096046008	1777.73847883	739.327622801	2980.05869647	462.992594837	-1.90190993433	-0.0287732213968
1973.93709734	661.327991592	3011.26508893	376.0	-8.46870336732	0.491226982607	0.0823929860127	1873.98379627	595.163070333	2756.24998094	287.103114343	-2.98642487677	-0.0451804066078
1973.93709734	661.327991592	3011.26508893	376.0	-14.2119632552	-0.320782405505	-0.0538044960592	1484.52884636	747.3895445	2583.30520097	351.386810113	-4.22128108227	-0.0638620436047
1973.93709734	661.327991592	3011.26508893	376.0	1.74106379029	0.88577555071	0.148570203071	2026.55112813	641.104254771	3063.69313502	396.037752121	-1.41158041515	-0.0213552256453
1973.93709734	661.327991592	3011.26508893	376.0	-8.36199398955	0.118575628185	0.019888565613	1767.81160369	598.003851015	2759.46328318	393.647828479	-3.08887423128	-0.0467303211995
1973.93709734	661.327991592	3011.26508893	376.0	3.60619075149	1.18498056205	0.198755545463	2096.29579486	557.763596533	3119.85705207	465.797660675	-1.14251862428	-0.0172846993084
1973.93709734	661.327991592	3011.26508893	376.0	14.4140049414	2.53741302156	0.425597621865	2411.10494978	738.464630365	3445.30898765	295.739407507	2.46107300482	0.0372325719338
1973.93709734	661.327991592	3011.26508893	376.0	-0.362959895539	0.463757883791	0.0777856229103	1894.6279908	776.202075116	3000.33540431	329.505338396	-1.81908301438	-0.027520166632
1973.93709734	661.327991592	3011.26508893	376.0	-3.98152826833	0.430436004837	0.0721965791407	1865.28913619	708.93760148	2891.37071818	317.143980506	-2.28827886919	-0.0346184397759
1973.93709734	661.327991592	3011.26508893	376.0	-4.73024521635	0.936926582347	0.1571497119	1997.43521909	568.20827907	2868.82486611	303.181367945	-2.34397855199	-0.0354610976095
1973.93709734	661.327991592	3011.26508893	376.0	2.84785819604	0.97091014608	0.162849739363	2055.25427102	687.015623679	3097.02164857	354.751753869	-1.33983215781	-0.0202697754585
1973.93709734	661.327991592	3011.26508893	376.0	10.8225927035	1.76381898492	0.29584350636	2259.21515151	698.465146999	3337.16204473	379.481746217	-0.207465731076	-0.00313866461537
1973.93709734	661.327991592	3011.26508893	376.0	6.98665163641	0.786899960374	0.131985904122	2047.1877924	761.336514826	3221.65169054	413.127383316	-0.863930286847	-0.0130700497254
1973.93709734	661.327991592	3011.26508893	376.0	8.89475278252	2.00235297829	0.335852562611	2279.8767639	701.23428591	3279.10967422	297.998624408	-0.202262063745	-0.00305994045001
1973.93709734	661.327991592	3011.26508893	376.0	2.37293550529	0.525966773446	0.0882198546539	1934.68593966	706.457242793	3082.72046738	441.577284934	-1.38141397615	-0.0208988498661
1973.93709734	661.327991592	3011.26508893	376.0	-5.15468379648	0.0336316058593	0.00564099393816	1702.44165512	719.319181878	2856.04389532	434.283058319	-2.53762572218	-0.0383907068409
1973.93709734	661.327991592	3011.26508893	376.0	-0.199198717026	0.801300185051	0.134401238687	2004.73918473	538.86137631	3005.26668751	461.666126463	-1.69788806755	-0.0256866576028
1973.93709734	661.327991592	3011.26508893	376.0	14.001701428	2.14634385759	0.360004001609	2382.66392763	609.546878292	3432.89343589	440.682629962	0.286105694953	0.00432837662561
1973.93709734	661.327991592	3011.26508893	376.0	11.3661326268	1.74691052493	0.29300746812	2269.98599015	680.019186049	3353.52947268	403.524296482	-0.223623642136	-0.00338311107619
1973.93709734	661.327991592	3011.26508893	376.0	3.13226360999	0.804314948041	0.134906901718	2024.3991962	776.902602463	3105.58584951	304.284050847	-1.49680039034	-0.0226444839688
1973.93709734	661.327991592	3011.26508893	376.0	1.26743916268	0.252141962354	0.0422915066008	1815.02458012	785.586614852	3049.43104196	448.819846991	-1.55619890841	-0.0235430999759
1973.93709734	661.327991592	3011.26508893	376.0	0.249384882981	0.340255891532	0.0570707634237	1858.67511683	698.408029561	3018.77472885	461.69158246	-1.69926595106	-0.0257075030417
1973.93709734	661.327991592	3011.26508893	376.0	-7.52817057732	0.167708557491	0.0281295802569	1749.93697659	718.24454121	2784.5719165	316.390398704	-2.82870381005	-0.0427943087753
1973.93709734	661.327991592	3011.26508893	376.0	14.4290465459	2.18089776458	0.365799692148	2314.55187484	742.503753233	3445.76193023	388.706302163	1.21878404069	0.0184384877563
1973.93709734	661.327991592	3011.26508893	376.0	-14.2171732995	-0.132199796126	-0.0221737329967	1651.23610911	534.604247003	2583.14831273	397.307956613	-4.72133103961	-0.0714270959093
1973.93709734	661.327991592	3011.26508893	376.0	22.2103479571	2.55004190633	0.427715851447	2413.09450075	799.253163454	3680.07754309	467.729878885	3.95653751376	0.0598568458965
1973.93709734	661.327991592	3011.26508893	376.0	-7.19886814739	0.394580857093	0.066182632857	1855.50484212	615.193604525	2794.48808561	323.789638967	-2.75286505009	-0.0416469750392
1973.93709734	661.327991592	3011.26508893	376.0	-7.28533414009	0.283308315096	0.0475190062221	1812.35395973	649.745452581	2791.88436536	329.78495305	-2.77661970475	-0.0420063495423
1973.93709734	661.327991592	3011.26508893	376.0	-18.6595074429	-0.3364825111	-0.0564378582858	1484.15656653	617.623157978	2449.37785554	347.598131029	-5.68723290058	-0.0860398320813
1973.93709734	661.327991592	3011.26508893	376.0	-4.76426342635	0.262545888765	0.0440365462537	1794.6248974	751.756812479	2867.80048763	321.418777753	-2.4042396142	-0.036372762696
1973.93709734	661.327991592	3011.26508893	376.0	-6.58195682416	0.0330078154639	0.00553636623011	1686.7617567	759.858862224	2813.06492092	366.444301995	-2.67170957493	-0.0404192068825
1973.93709734	661.327991592	3011.26508893	376.0	-11.8956900738	-0.108383361466	-0.0181790274179	1657.42591186	580.190663701	2653.05432665	415.437751088	-4.08072123784	-0.0617355709205
1973.93709734	661.327991592	3011.26508893	376.0	11.9780996198	1.68923566015	0.283333723608	2271.747762	658.215818909	3371.9574211	441.993840192	-0.252446676787	-0.00381916303762
1973.93709734	661.327991592	3011.26508893	376.0	4.32045668205	1.06277368674	0.178257914583	2077.32273844	620.301409089	3141.36549268	443.741345153	-1.07338182143	-0.0162387567538
1973.93709734	661.327991592	3011.26508893	376.0	12.016122747	1.84376286644	0.309252409668	2192.89655557	822.246581803	3373.10239825	357.959260882	0.663628733045	0.0100397690324
1973.93709734	661.327991592	3011.26508893	376.0	-2.34430523699	0.834283900552	0.139933562656	1983.6388452	661.462298992	2940.67184375	295.570699562	-2.08841704356	-0.0315948115516
1973.93709734	661.327991592	3011.26508893	376.0	-7.42544672845	0.102442627159	0.0171825942903	1739.52071865	672.361805129	2787.6652039	375.782680121	-2.84571569624	-0.0430516746784
1973.93709734	661.327991592	3011.26508893	376.0	-3.80274119892	0.122424850422	0.0205341916173	1751.695401	705.485688474	2896.75447078	439.573381313	-2.31110480676	-0.0349637640961
1973.93709734	661.327991592	3011.26508893	376.0	3.1572859453	0.41482847682	0.0695787448542	1896.80641161	780.680116686	3106.33933836	428.852810066	-1.30569064412	-0.0197532623922
1973.93709734	661.327991592	3011.26508893	376.0	-19.091768152	-0.261954006894	-0.043937270529	1516.74583654	505.465590076	2436.36133971	414.149913099	-6.56149973093	-0.0992662591669
1973.93709734	661.327991592	3011.26508893	376.0	14.5226287827	2.37011053164	0.397536150896	2347.21231109	765.211650928	3448.57993946	336.155977442	2.00046563814	0.0302642305317
1973.93709734	661.327991592	3011.26508893	376.0	5.88720145241	0.461652446489	0.0774324801223	1930.74056761	821.115030479	3188.54433098	436.688732897	-1.0026722438	-0.0151690203298
1973.93709734	661.327991592	3011.26508893	376.0	-7.46484950879	0.28903792178	0.0484800271352	1819.59579738	629.590184433	2786.47868173	337.292699922	-2.80718535887	-0.0424687648846
1973.93709734	661.327991592	3011.26508893	376.0	3.19009883158	1.48511411753	0.249096631588	2163.65943359	575.488530733	3107.32742135	368.179457027	-1.20647345745	-0.0182522459524
1973.93709734	661.327991592	3011.26508893	376.0	9.34997306454	2.42022542575	0.405941869465	2451.99390016	549.344387338	3292.81756365	291.479276144	-0.10895363095	-0.00164831514297
1973.93709734	661.327991592	3011.26508893	376.0	15.0368550336	2.48399642726	0.41663811259	2450.78162454	633.026693155	3464.06465503	380.256337338	1.45053776755	0.0219445955756
1973.93709734	661.327991592	3011.26508893	376.0	20.0381716329	2.56014302947	0.429410102226	2457.10246524	698.40571915	3614.66755577	459.15937138	2.83171904677	0.0428399250646
1973.93709734	661.327991592	3011.26508893	376.0	2.53126299615	1.75385910365	0.294172945932	2229.04282365	542.078118682	3087.48812784	316.367185513	-1.37364361181	-0.0207812951862
1973.93709734	661.327991592	3011.26508893	376.0	11.7143594517	1.87020894081	0.313688181953	2316.0047931	612.679098712	3364.01550549	435.331613676	-0.266157709622	-0.00402659167355
1973.93709734	661.327991592	3011.26508893	376.0	3.66561903854	0.552653966021	0.0926960694433	1950.85451236	736.055417949	3121.64659533	434.736665025	-1.22658285232	-0.0185564728036
1973.93709734	661.327991592	3011.26508893	376.0	-3.37832113473	0.0895771954727	0.0150246889421	1725.12778191	760.719273056	2909.53488401	423.687829045	-2.20790288139	-0.0334024641662
1973.93709734	661.327991592	3011.26508893	376.0	12.8133772986	2.1590745572	0.362139308486	2368.7994851	631.689306501	3397.10984623	396.621054635	0.292341887023	0.00442272143756
1973.93709734	661.327991592	3011.26508893	376.0	-8.91155181899	-0.0337313937684	-0.00565773125937	1700.82329445	587.175784263	2742.91464012	454.915561412	-3.48705341107	-0.0527542119678
1973.93709734	661.327991592	3011.26508893	376.0	-10.3665046489	0.0711544530951	0.0119346617067	1706.64646482	686.61307271	2699.10215349	305.84261596	-3.33248817181	-0.0504158573648
1973.93709734	661.327991592	3011.26508893	376.0	18.9294046504	2.55486048415	0.428524066446	2411.67199711	787.821471205	3581.27964271	381.786174393	3.57364770097	0.0540642617394
1973.93709734	661.327991592	3011.26508893	376.0	-5.63570455179	0.140277852513	0.0235286569126	1784.63371884	597.998139694	2841.55908525	458.927226711	-2.73110915808	-0.0413178390027
1973.93709734	661.327991592	3011.26508893	376.0	9.68705706396	0.981916154318	0.164695765568	2105.63723524	730.698753223	3302.96805644	466.632067978	-0.535140158783	-0.00809591768204
1973.93709734	661.327991592	3011.26508893	376.0	-3.05473285773	0.374130534586	0.0627525217354	1842.84906947	771.598724217	2919.27898483	304.83119114	-2.20968349742	-0.0334294023816
1973.93709734	661.327991592	3011.26508893	376.0	5.40707123528	1.2206571995	0.204739550403	2134.06064001	724.253480499	3174.08633737	315.772216866	-1.18451072231	-0.0179199806704
1973.93709734	661.327991592	3011.26508893	376.0	-8.63589245993	0.149460543089	0.0250688599613	1792.44866359	561.83539162	2751.21547417	396.931418952	-3.16662032256	-0.0479065101749
1973.93709734	661.327991592	3011.26508893	376.0	7.93079801738	1.90544381335	0.31959809013	2309.91977444	600.111365694	3250.0824409	340.051300769	-0.788868432747	-0.0119344694818
1973.93709734	661.327991592	3011.26508893	376.0	12.0828491918	2.30526412467	0.386659531142	2334.31426515	737.286263224	3375.11170839	303.511180014	1.2134932162	0.0183584450257
1973.93709734	661.327991592	3011.26508893	376.0	-17.0833817867	-0.197424374444	-0.0331137830332	1594.76017616	582.248489804	2496.83917718	319.830511216	-5.07990230323	-0.0768517746328
1973.93709734	661.327991592	3011.26508893	376.0	8.11212797107	1.45004703875	0.243214867285	2129.71763111	814.117919533	3255.54276649	311.707215847	-0.469554450517	-0.00710369819239
1973.93709734	661.327991592	3011.26508893	376.0	1.72589334163	1.06609016654	0.178814184258	2064.22023313	604.615815131	3063.2363126	394.400264342	-1.38832557449	-0.0210034126247
1973.93709734	661.327991592	3011.26508893	376.0	-2.59064680128	0.00599926360202	0.00100625018484	1675.16615132	801.16677591	2933.25384623	456.920919	-2.12940590336	-0.0322149153307
1973.93709734	661.327991592	3011.26508893	376.0	-1.84196414305	0.502265695362	0.0842444977125	1917.61508085	606.801069731	2955.79866574	431.382515159	-1.94822579998	-0.0294739152795
1973.93709734	661.327991592	3011.26508893	376.0	-10.521417863	-0.218788078724	-0.0366970947205	1563.09575613	694.144693843	2694.43730596	437.196855983	-3.71804167767	-0.0562487394504
1973.93709734	661.327991592	3011.26508893	376.0	14.7309097651	2.38520585144	0.400068073036	2444.85936298	593.698394435	3454.85183197	416.29407455	0.816298137887	0.0123494423281
1973.93709734	661.327991592	3011.26508893	376.0	-10.0242727468	0.47079946803	0.0789667004411	1875.9046733	545.5072542	2709.40766329	287.995735782	-3.2508406386	-0.049180645062
1973.93709734	661.327991592	3011.26508893	376.0	12.0275653974	1.18746631364	0.199172477968	2163.58631815	761.601316547	3373.44696679	448.259332098	-0.255448023085	-0.00386456918435
1973.93709734	661.327991592	3011.26508893	376.0	-9.55629679441	0.462907457421	0.0776429817881	1876.06891273	551.176642597	2723.49965977	296.254104434	-3.1617367563	-0.0478326286883
1973.93709734	661.327991592	3011.26508893	376.0	-13.8528924941	-0.2087389739	-0.0350115689199	1551.70618588	729.63783883	2594.11777345	312.773748737	-4.04634591402	-0.0612155206357
1973.93709734	661.327991592	3011.26508893	376.0	16.2408437543	2.481392467	0.416201353069	2358.17075116	825.989281086	3500.31994705	316.159914805	3.25211446599	0.0491999162783
1973.93709734	661.327991592	3011.26508893	376.0	-1.03326514435	0.363141810038	0.0609093945048	1859.65380269	724.692120009	2980.15073636	395.804813662	-1.83161475739	-0.0277097542722
1973.93709734	661.327991592	3011.26508893	376.0	-9.82504382585	-0.302973125911	-0.0508173642923	1488.66864551	801.157868013	2715.40697423	425.580460709	-3.4055818542	-0.0515216619394
1973.93709734	661.327991592	3011.26508893	376.0	5.12815279071	1.53504331557	0.25747120355	2181.85450402	543.01592981	3165.68736362	440.816929794	-0.921418208686	-0.0139397610996
1973.93709734	661.327991592	3011.26508893	376.0	2.69139982874	0.9876382346	0.165655524086	2053.84051654	631.386267053	3092.31027238	407.083488782	-1.28050971703	-0.0193723103938
1973.93709734	661.327991592	3011.26508893	376.0	9.28520923861	1.75065862593	0.293636133164	2190.30943623	786.201466675	3290.86735317	314.356450262	-0.0789262252314	-0.00119404274178
1973.93709734	661.327991592	3011.26508893	376.0	6.49725039315	0.727491273883	0.122021347515	2026.89489666	763.734735212	3206.91452176	416.284889887	-0.916596453224	-0.0138668147235
1973.93709734	661.327991592	3011.26508893	376.0	-1.26858742546	0.386523197116	0.0648311300094	1878.96259837	637.846090079	2973.06455866	456.255870213	-1.91170552371	-0.0289214148822
1973.93709734	661.327991592	3011.26508893	376.0	14.4644004447	2.30499884767	0.38661503651	2339.5265872	748.078007725	3446.82652984	359.221934915	1.63016220134	0.0246620605346
1973.93709734	661.327991592	3011.26508893	376.0	-13.6459264272	-0.308744614359	-0.0517854099898	1505.04089841	642.23646842	2600.35007037	453.07270354	-4.76208765105	-0.0720436860977
1973.93709734	661.327991592	3011.26508893	376.0	12.9305641743	2.08527138738	0.349760380306	2269.49327473	774.414183272	3400.63865371	356.731195715	0.996766579622	0.0150796759398
1973.93709734	661.327991592	3011.26508893	376.0	11.5592671819	2.22846288751	0.373777740273	2430.40708259	511.089667	3359.34526611	417.848516526	-0.253838500947	-0.00384021937893
1973.93709734	661.327991592	3011.26508893	376.0	7.54941601423	0.970463699396	0.162774857329	2104.00447246	776.561945909	3238.59801778	358.031599417	-0.893597889247	-0.0135188788086
1973.93709734	661.327991592	3011.26508893	376.0	-0.0105645963258	0.720582923643	0.120862617183	1977.13734792	670.161378064	3010.94696093	363.648234945	-1.6744474012	-0.0253320333011
1973.93709734	661.327991592	3011.26508893	376.0	-14.6820899944	-0.294398973869	-0.0493792307731	1507.37401518	714.091089274	2569.1484386	347.683334148	-4.36396526212	-0.066020654495
1973.93709734	661.327991592	3011.26508893	376.0	-1.631363925	0.486586539728	0.0816146494009	1909.38969699	635.267992938	2962.14039658	417.48270665	-1.90547237503	-0.0288271161125
1973.93709734	661.327991592	3011.26508893	376.0	-3.74248790952	0.964610607948	0.161793124446	2008.63946979	578.884632376	2898.56885705	311.04475489	-2.192467805	-0.033168953177
1973.93709734	661.327991592	3011.26508893	376.0	4.57394863738	0.694607773414	0.116505832508	2004.65284239	759.756551156	3148.99880743	384.589413891	-1.15281081469	-0.0174404056686
1973.93709734	661.327991592	3011.26508893	376.0	10.8137494393	1.36114435611	0.228303313672	2137.01349549	815.183478666	3336.8957506	384.698776439	-0.108403819913	-0.00163999727553
1973.93709734	661.327991592	3011.26508893	376.0	9.6850373202	1.89594085926	0.318004169618	2204.72087954	797.285669203	3302.9072366	300.900687857	0.250622815222	0.00379157057825
1973.93709734	661.327991592	3011.26508893	376.0	3.08715304552	0.720781620398	0.120895944381	1993.41611296	642.043918635	3104.22745083	468.767419237	-1.27580102092	-0.0193010744466
1973.93709734	661.327991592	3011.26508893	376.0	1.22359788035	0.925743284551	0.155273949103	2032.17712356	645.533389225	3048.11086473	370.400351947	-1.49203002388	-0.0225723150361
1973.93709734	661.327991592	3011.26508893	376.0	-5.53917230183	0.0681365781463	0.0114284767102	1737.7013448	647.291103991	2844.46592719	459.473478401	-2.70302621937	-0.0408929836516
1973.93709734	661.327991592	3011.26508893	376.0	-17.174027298	-0.233188462653	-0.0391124559968	1568.93422951	552.235077205	2494.10960054	372.94029382	-5.49639635526	-0.0831527436499
1973.93709734	661.327991592	3011.26508893	376.0	-7.30226608344	-0.0249816906418	-0.00419015274099	1656.98097373	757.592870673	2791.37449966	376.800655255	-2.80781101832	-0.0424782302317
1973.93709734	661.327991592	3011.26508893	376.0	6.27466925792	1.81094471377	0.303747855379	2266.45717645	564.873957845	3200.21201374	368.880879447	-0.86315086648	-0.0130582581918
1973.93709734	661.327991592	3011.26508893	376.0	-2.1713959762	0.413472835352	0.069351364534	1864.39050813	766.377884809	2945.87859996	315.110207018	-2.07056639807	-0.0313247564005
1973.93709734	661.327991592	3011.26508893	376.0	-9.68409275038	-0.208884219558	-0.0350359308215	1550.45149341	772.340399683	2719.65138476	396.859491664	-3.30458193881	-0.0499936753223
1973.93709734	661.327991592	3011.26508893	376.0	-0.307086059786	0.405972602196	0.0680933583019	1874.25996022	778.720264662	3002.01791362	349.037688739	-1.77911976566	-0.0269155789057
1973.93709734	661.327991592	3011.26508893	376.0	-1.63181579577	0.422444804922	0.0708562235696	1877.59045096	722.641617909	2962.12678956	361.894720683	-1.91951898221	-0.0290396215161
1973.93709734	661.327991592	3011.26508893	376.0	1.48216332462	0.45575116078	0.0764426636665	1905.5974155	743.522967545	3055.89695568	406.776572645	-1.50168772969	-0.022718422537
1973.93709734	661.327991592	3011.26508893	376.0	4.73692681506	1.12524400273	0.188735995091	2095.97895462	641.656024285	3153.9065124	416.271533495	-1.03251883804	-0.0156205573077
1973.93709734	661.327991592	3011.26508893	376.0	0.0186031967444	0.172689340175	0.0289650017066	1766.12608195	826.165832967	3011.8252805	419.533365582	-1.70919019992	-0.025857642964
1973.93709734	661.327991592	3011.26508893	376.0	18.8964644529	2.55789477699	0.429033005198	2411.61221757	790.303945091	3580.28772604	378.371563379	3.61244536681	0.0546512158368
1973.93709734	661.327991592	3011.26508893	376.0	-11.3679361666	-0.0620141111248	-0.0104015617452	1641.83725449	700.089159434	2668.94639581	327.019981891	-3.543240561	-0.0536042444932
1973.93709734	661.327991592	3011.26508893	376.0	17.3108403166	2.61291395178	0.438261313617	2460.79989256	713.816874124	3532.54037998	357.923613301	2.98387152652	0.0451417780109
1973.93709734	661.327991592	3011.26508893	376.0	13.4007214883	2.02455989752	0.339577305858	2248.97102669	792.416210571	3414.79633677	373.409099513	1.03337590175	0.0156335234758
1973.93709734	661.327991592	3011.26508893	376.0	13.9169528298	1.96746420725	0.330000705678	2300.82190436	699.03775373	3430.34143094	430.481772848	0.446590946103	0.00675629267932
1973.93709734	661.327991592	3011.26508893	376.0	-14.1767951736	-0.188861651865	-0.0316775665658	1601.51261732	590.498097176	2584.36420514	392.353490642	-4.6004519499	-0.069598365354
1973.93709734	661.327991592	3011.26508893	376.0	-0.951005008835	1.04209920691	0.174790205789	2047.68142338	538.74752871	2982.6278071	396.198855011	-1.72087539446	-0.0260344235167
1973.93709734	661.327991592	3011.26508893	376.0	-7.42176846886	0.152200442275	0.0255284203748	1775.01036598	624.63015969	2787.77596605	388.135440371	-2.87483477349	-0.0434922053478
1973.93709734	661.327991592	3011.26508893	376.0	-11.4072533056	-0.0240050094258	-0.00402633502612	1696.71953298	597.764376313	2667.76245253	373.278543244	-3.72553157804	-0.056362051105
1973.93709734	661.327991592	3011.26508893	376.0	-0.035455434094	1.00839331777	0.169136752394	2042.11052544	596.50652848	3010.19743182	371.5803779	-1.62480984213	-0.0245810868704
1973.93709734	661.327991592	3011.26508893	376.0	-4.48143480165	0.576493303493	0.0966946164866	1938.1883163	541.632818886	2876.31720726	396.496072079	-2.31307217451	-0.0349935276023
1973.93709734	661.327991592	3011.26508893	376.0	15.9727890121	2.32130611387	0.389350237148	2314.1488915	812.373274465	3492.24810818	365.725942214	2.38394494	0.0360657328291
1973.93709734	661.327991592	3011.26508893	376.0	-11.1969790357	0.0431532428783	0.00723804811779	1757.74218555	521.92610843	2674.09436821	394.426074232	-3.80936045128	-0.0576302640133
1973.93709734	661.327991592	3011.26508893	376.0	-16.6855122064	-0.212499246329	-0.0356422754662	1587.23211431	552.752048441	2508.82008495	368.835922201	-5.30251401956	-0.0802195766953
1973.93709734	661.327991592	3011.26508893	376.0	7.36748400096	1.10197016631	0.184832298945	2127.28998349	763.45637683	3233.11956258	342.37320226	-0.922253615617	-0.0139523996311
1973.93709734	661.327991592	3011.26508893	376.0	0.025815654333	0.786823614585	0.131973098723	1998.63923465	573.212022218	3012.04246672	440.191209852	-1.64384502966	-0.0248690624759
1973.93709734	661.327991592	3011.26508893	376.0	6.66028434907	1.78424581685	0.299269677431	2253.24900175	514.824377971	3211.82390636	443.750526632	-0.72805641065	-0.0110144691475
1973.93709734	661.327991592	3011.26508893	376.0	13.5971386595	2.5219330624	0.423001184569	2409.51274801	723.388370351	3420.71097848	287.80986011	2.13769431848	0.03234030739
1973.93709734	661.327991592	3011.26508893	376.0	-0.732290256759	1.40628163322	0.235874141768	2124.40630644	504.614807858	2989.21388808	360.192773783	-1.66669746596	-0.0252147876848
1973.93709734	661.327991592	3011.26508893	376.0	-4.24811290139	0.745517698798	0.125044900838	1983.30027401	502.292471296	2883.34314819	397.750402888	-2.24980325512	-0.0340363578687
1973.93709734	661.327991592	3011.26508893	376.0	-0.591878276236	0.0744587805051	0.0124888930737	1713.02213106	820.498426228	2993.44206503	459.92150774	-1.82688886274	-0.0276382581352
1973.93709734	661.327991592	3011.26508893	376.0	13.0251194772	1.43619265783	0.240891086519	2210.94540643	730.854510108	3403.48596454	461.686047999	-0.0892025424841	-0.00134950896345
1973.93709734	661.327991592	3011.26508893	376.0	7.66603066274	2.03379401437	0.341126134581	2344.91455211	545.336154243	3242.10959398	351.858887627	-0.755367844428	-0.0114276527145
1973.93709734	661.327991592	3011.26508893	376.0	-3.88922534033	0.225406437766	0.0378071851334	1809.09318063	648.733460446	2894.15020403	436.323562952	-2.31984697545	-0.0350960208086
1973.93709734	661.327991592	3011.26508893	376.0	16.5792479869	2.42477516587	0.406704992599	2342.43160285	822.012962451	3510.51019557	346.065630261	2.98286341026	0.0451265266302
1973.93709734	661.327991592	3011.26508893	376.0	-10.7210272763	0.0604951239388	0.0101467836194	1733.41961813	603.01757411	2688.42653738	351.989345147	-3.48773593558	-0.0527645376033
1973.93709734	661.327991592	3011.26508893	376.0	-4.81300527036	-0.00835855985702	-0.00140197246847	1662.67467514	798.403262325	2866.3327415	405.254804029	-2.40924482186	-0.0364484844457
1973.93709734	661.327991592	3011.26508893	376.0	-8.7664127456	-0.000557631704091	-9.35309802233e-05	1668.01351608	738.791813875	2747.28516237	340.479832413	-3.03966322759	-0.0459858279515
1973.93709734	661.327991592	3011.26508893	376.0	8.03752313582	1.66748477816	0.27968547101	2241.5168899	623.037974463	3253.29621713	388.741352773	-0.682451409012	-0.0103245296371
1973.93709734	661.327991592	3011.26508893	376.0	-15.0545571355	-0.230592289817	-0.038677002653	1562.98302743	537.072099474	2557.93246562	457.877338716	-5.46499420956	-0.082677673367
1973.93709734	661.327991592	3011.26508893	376.0	1.39037059101	0.732347685289	0.122835908301	1988.94855082	644.813095397	3053.13283314	419.371186931	-1.46713161729	-0.0221956371753
1973.93709734	661.327991592	3011.26508893	376.0	2.20575475804	0.580808748674	0.0974184415756	1952.92674376	747.294151241	3077.68621191	377.465316903	-1.42725271462	-0.021592325486
1973.93709734	661.327991592	3011.26508893	376.0	-9.78190310588	0.00910487594449	0.0015271512822	1672.18825414	723.311540602	2716.70605567	321.206260925	-3.21971581107	-0.0487097702128
1973.93709734	661.327991592	3011.26508893	376.0	6.58177397012	2.10016299915	0.352258134711	2361.54620006	516.910751303	3209.45975072	331.002799357	-0.905852008679	-0.0137042663945
1973.93709734	661.327991592	3011.26508893	376.0	12.4003200214	2.57716665087	0.432265456368	2463.9890762	637.272326156	3384.67159665	283.410194294	1.48133389814	0.0224104977026
1973.93709734	661.327991592	3011.26508893	376.0	2.23540701798	1.21026053396	0.202995728607	2096.41966454	572.304594378	3078.57912006	409.85486114	-1.29939195706	-0.019657972119
1973.93709734	661.327991592	3011.26508893	376.0	11.6069820403	2.09284869405	0.351031313997	2361.54377301	613.114774068	3360.78208699	386.123539916	-0.067621212568	-0.00102301380587
1973.93709734	661.327991592	3011.26508893	376.0	-14.2496631935	-0.0786112092942	-0.0131853755945	1639.78423975	650.187594362	2582.16995589	292.198121786	-4.15173838333	-0.0628099604135
1973.93709734	661.327991592	3011.26508893	376.0	1.63409740734	0.766652024874	0.12858973916	1999.59665941	694.37263825	3060.47209368	366.50279602	-1.47648167483	-0.0223370903908
1973.93709734	661.327991592	3011.26508893	376.0	-7.01187335983	0.559861535135	0.0939049874429	1921.8713867	533.564008245	2800.11899437	344.683599424	-2.69839253911	-0.0408228825886
1973.93709734	661.327991592	3011.26508893	376.0	11.1841328004	1.89374810453	0.31763638117	2260.49174525	726.873577913	3348.04897545	360.683652286	0.130183764355	0.00196949719145
1973.93709734	661.327991592	3011.26508893	376.0	5.09797199193	1.91170126587	0.32064764607	2290.0419479	536.34060587	3164.77853977	338.395985992	-1.03815481867	-0.015705821765
1973.93709734	661.327991592	3011.26508893	376.0	-9.78505725794	0.131525949013	0.0220607093279	1739.72936573	666.796973077	2716.61107579	310.084736985	-3.2252052661	-0.048792817944
1973.93709734	661.327991592	3011.26508893	376.0	8.91150430554	0.689208512019	0.115600220064	2035.5325317	804.32808277	3279.61410698	439.753492512	-0.673497686014	-0.0101890724057
1973.93709734	661.327991592	3011.26508893	376.0	13.8698424183	1.9324552903	0.324128696796	2243.3329487	780.341410641	3428.92281156	405.248452224	0.831457401753	0.0125787806619
1973.93709734	661.327991592	3011.26508893	376.0	-1.05232548781	0.495788381655	0.0831580646855	1908.74331007	686.155955431	2979.57677889	384.677513391	-1.81907422534	-0.0275200336663
[truncated: 1 more rows]
