# Supplementary material for: Optimization of nutritional strategies using a mechanistic computational model in prediabetes: Application to the J-DOIT1 study data
Source: PLoS One. 2023 Nov 30;18(11):e0287069. doi: 10.1371/journal.pone.0287069 (PMC10688723; doi:10.1371/journal.pone.0287069)
Supplement: S1 File — (ZIP) [file pone.0287069.s011.zip › improved_intervention_T1311020.csv]

baseline_carb	baseline_fat	baseline_kcal	baseline_protein	diet_change_percent	hba1c_change	hba1c_percent_change	random_carb_kcal	random_fat_kcal	random_total_kcal	random_protein_kcal	weight_change	weight_percent_change
1344.50941873	1371.06444136	3091.57386009	376.0	1.15784470278	0.355676438189	0.0652377913039	1467.57477236	1283.35294785	3127.36948427	376.441764058	0.169159047141	0.00249497119677
1344.50941873	1371.06444136	3091.57386009	376.0	-13.6108195777	-0.42113106096	-0.0772434080997	1079.3117288	1257.93235705	2670.78531988	333.541234026	-1.97862036204	-0.0291831911806
1344.50941873	1371.06444136	3091.57386009	376.0	-11.0809817566	-0.244630905802	-0.0448699387018	1262.61720964	1039.48822311	2748.99712467	446.891691918	-1.9429058333	-0.0286564282198
1344.50941873	1371.06444136	3091.57386009	376.0	-8.91312223991	0.0465553833126	0.00853913853863	1319.52062981	1196.98950842	2816.01810281	299.507964578	-1.36397976781	-0.0201176956905
1344.50941873	1371.06444136	3091.57386009	376.0	-3.61462373832	0.0219001654271	0.00401690488391	1258.67773767	1409.54092094	2979.82509746	311.606438846	-0.534861016646	-0.00788880555526
1344.50941873	1371.06444136	3091.57386009	376.0	-3.76212325526	-0.261425427778	-0.0479503719329	1079.22484317	1587.40037632	2975.26504095	308.639821464	-0.0179526097002	-0.000264787753691
1344.50941873	1371.06444136	3091.57386009	376.0	2.39889117343	-0.0649183147419	-0.0119072477516	1146.10339649	1609.63586347	3165.73735254	409.998092579	1.53639324625	0.0226606673488
1344.50941873	1371.06444136	3091.57386009	376.0	9.61673842961	0.553822706385	0.101581567569	1385.39890845	1554.22923607	3388.88243158	449.254287054	3.85185358619	0.0568119997964
1344.50941873	1371.06444136	3091.57386009	376.0	9.62634599301	0.770485102313	0.141321552148	1488.90187921	1485.69774739	3389.1794565	414.579829897	3.92879732175	0.0579468631526
1344.50941873	1371.06444136	3091.57386009	376.0	1.96204398652	0.0534558828334	0.00980482076914	1249.9396166	1475.7790958	3152.23189911	426.513186709	0.665421655137	0.00981447868934
1344.50941873	1371.06444136	3091.57386009	376.0	-7.68906327022	0.0130003009011	0.0023845012658	1319.37985635	1169.58459111	2853.86078995	364.896342485	-1.11894979376	-0.0165036842737
1344.50941873	1371.06444136	3091.57386009	376.0	-12.9224284996	-0.15388126583	-0.0282247369461	1293.45809169	1038.86626555	2692.06743851	359.74308128	-2.10781906439	-0.0310887767609
1344.50941873	1371.06444136	3091.57386009	376.0	2.71188679356	0.261387446819	0.0479434055061	1337.46016148	1442.60201573	3175.41384332	395.351666112	1.06457231745	0.0157016565996
1344.50941873	1371.06444136	3091.57386009	376.0	-12.8470613886	-0.404449385904	-0.0741836731299	1097.59940639	1230.71287644	2694.39746841	366.085185584	-1.88612307408	-0.0278189243964
1344.50941873	1371.06444136	3091.57386009	376.0	0.0651821160942	0.0652950677584	0.0119763513863	1241.28700907	1490.43067533	3093.58901336	361.871328955	0.564048565995	0.00831930038341
1344.50941873	1371.06444136	3091.57386009	376.0	-8.03319373988	0.0422295554953	0.00774569983406	1401.00155045	1028.46896674	2843.2217423	413.751225107	-1.30536637432	-0.0192531913617
1344.50941873	1371.06444136	3091.57386009	376.0	-16.2863125794	-0.472000645277	-0.0865738527654	1136.64305405	1076.8095729	2588.07047762	374.617850667	-2.80920867369	-0.0414337562491
1344.50941873	1371.06444136	3091.57386009	376.0	-12.2938909755	-0.400465992893	-0.0734530434506	1167.81180418	1088.13310634	2711.49914031	455.554229789	-2.1664382904	-0.0319533671151
1344.50941873	1371.06444136	3091.57386009	376.0	0.980233224774	0.16460291268	0.0301912899266	1377.6703624	1278.77064557	3121.87849424	465.437486273	0.0791244697392	0.00116702757727
1344.50941873	1371.06444136	3091.57386009	376.0	7.2712418423	0.451096148577	0.0827395723728	1358.7085271	1530.64250517	3316.3696722	427.018639928	2.97986714165	0.0439508427973
1344.50941873	1371.06444136	3091.57386009	376.0	-1.32011009869	-0.249352570429	-0.04573598137	1053.53112433	1675.97964167	3050.76168136	321.250915358	1.21636406437	0.0179404729258
1344.50941873	1371.06444136	3091.57386009	376.0	-0.699612028113	0.0629082886305	0.0115385709154	1221.92004489	1521.0484936	3069.94483751	326.976299027	0.684459529594	0.0100952732978
1344.50941873	1371.06444136	3091.57386009	376.0	-6.4622482162	0.0748428997902	0.0137276045103	1373.99298413	1120.54985499	2891.78868347	397.245844349	-0.972924552511	-0.0143499196536
1344.50941873	1371.06444136	3091.57386009	376.0	-10.7921748011	-0.339586922477	-0.0622866695666	1135.75824333	1213.5193672	2757.92580501	408.648194472	-1.59469438576	-0.0235205661616
1344.50941873	1371.06444136	3091.57386009	376.0	1.50469004172	-0.192423731149	-0.0352941546495	1088.68708028	1645.06707242	3138.0924641	404.338311397	1.4101883562	0.020799238292
1344.50941873	1371.06444136	3091.57386009	376.0	-18.4939328775	-0.615072959321	-0.112816023353	1047.45669179	1129.36136358	2519.82026555	343.002210175	-3.14974590085	-0.0464564292161
1344.50941873	1371.06444136	3091.57386009	376.0	0.0457176580192	0.490873537763	0.0900354984892	1616.53864227	1107.20895439	3092.98725526	369.239658604	-0.15119578375	-0.002230026309
1344.50941873	1371.06444136	3091.57386009	376.0	-13.3492688704	-0.488407473751	-0.0895831756696	1029.27231376	1337.54481317	2678.87135318	312.054226256	-1.87313255687	-0.0276273238476
1344.50941873	1371.06444136	3091.57386009	376.0	-8.41212912102	-0.395816625888	-0.0726002615348	1053.84384983	1445.76684425	2831.50667511	331.895981036	-1.06296243216	-0.0156779119787
1344.50941873	1371.06444136	3091.57386009	376.0	5.03232770648	0.550902083208	0.101045869994	1533.55738327	1289.9115236	3247.15198802	423.683081148	1.11378383563	0.0164274902011
1344.50941873	1371.06444136	3091.57386009	376.0	10.1085925049	0.977631876538	0.179316191588	1586.96863052	1425.62773119	3404.0884636	391.49210189	4.13327655217	0.0609627810055
1344.50941873	1371.06444136	3091.57386009	376.0	10.0076814095	0.607380930613	0.111405159687	1347.5908081	1712.10989508	3400.96872255	341.268019371	6.11521479814	0.0901949085271
1344.50941873	1371.06444136	3091.57386009	376.0	-7.68567059209	0.254544698219	0.0466883158875	1457.60675382	1112.14941281	2853.9656771	284.209510469	-1.29108378467	-0.0190425336972
1344.50941873	1371.06444136	3091.57386009	376.0	-15.9529100364	-0.397229067329	-0.072859330031	1157.8891651	1089.09044156	2598.37786348	351.398256827	-2.65383299556	-0.0391420795806
1344.50941873	1371.06444136	3091.57386009	376.0	-6.39274568949	0.278251004969	0.0510365012782	1463.68353265	1139.04614741	2893.93740542	291.207725363	-1.08853204015	-0.01605504484
1344.50941873	1371.06444136	3091.57386009	376.0	-17.3228316717	-0.456150553139	-0.0836666458436	1159.19321324	1044.57873807	2556.0257243	352.253772994	-3.04037393102	-0.0448432733189
1344.50941873	1371.06444136	3091.57386009	376.0	2.02560075768	0.0997156884464	0.0182897447627	1269.74183678	1467.78147636	3154.19680363	416.67349049	0.734578142914	0.0108344858837
1344.50941873	1371.06444136	3091.57386009	376.0	3.11752944616	0.57527129787	0.105515645244	1432.48881405	1443.73212336	3187.95458553	311.733648116	2.02263402693	0.0298323602792
1344.50941873	1371.06444136	3091.57386009	376.0	-10.7944339805	-0.263029231009	-0.0482445398035	1201.31225342	1137.55903979	2757.85596081	418.984667594	-1.69709540619	-0.025030905696
1344.50941873	1371.06444136	3091.57386009	376.0	14.7067092388	1.21339487531	0.222559588282	1650.27817056	1483.50164873	3546.2426386	412.46281931	6.23315660042	0.0919344631331
1344.50941873	1371.06444136	3091.57386009	376.0	-10.1338497558	-0.347217828204	-0.0636863221211	1079.74389801	1401.76876895	2778.27841002	296.765743062	-1.39848544699	-0.0206266290117
1344.50941873	1371.06444136	3091.57386009	376.0	18.4017078402	1.23417065811	0.226370260109	1600.34484349	1688.26127104	3660.47624949	371.870134955	9.45001413292	0.139380739424
1344.50941873	1371.06444136	3091.57386009	376.0	-6.13391487758	-0.00263075318322	-0.000482529930891	1275.48544634	1284.31600586	2901.93935114	342.137898931	-0.857354839615	-0.0126453516167
1344.50941873	1371.06444136	3091.57386009	376.0	0.704717208675	0.241825518366	0.0443553775432	1264.22582751	1555.09774448	3113.36071311	294.037141116	1.69220894794	0.0249588340403
1344.50941873	1371.06444136	3091.57386009	376.0	11.4185728624	0.50246691615	0.0921619435346	1328.52655449	1661.12042979	3444.58747391	454.940489623	5.12884298704	0.0756466517263
1344.50941873	1371.06444136	3091.57386009	376.0	16.5273458742	1.36057762368	0.24955569033	1661.26793361	1631.84652599	3602.52896491	309.414505314	9.0359575892	0.133273710755
1344.50941873	1371.06444136	3091.57386009	376.0	6.14825458226	0.528291813147	0.0968987184788	1418.72514462	1458.55989358	3281.65169161	404.366653409	2.41745752671	0.0356557157332
1344.50941873	1371.06444136	3091.57386009	376.0	5.57381457464	0.393094994249	0.072101062775	1423.49010808	1381.63824212	3263.89245449	458.764104293	1.31880769992	0.0194514410017
1344.50941873	1371.06444136	3091.57386009	376.0	-0.825263969227	0.534090329929	0.0979622762158	1656.80126067	1059.19997686	3066.06021495	350.058977417	-0.299309892731	-0.00441460018777
1344.50941873	1371.06444136	3091.57386009	376.0	-10.0107484235	-0.512794018663	-0.0940561296153	1044.26464035	1270.23688876	2782.08417863	467.58264953	-1.50630671455	-0.0222169131939
1344.50941873	1371.06444136	3091.57386009	376.0	10.9440215643	0.66777859017	0.122483233707	1387.36334757	1656.73170313	3429.91637002	385.821319315	5.71977439499	0.0843624542034
1344.50941873	1371.06444136	3091.57386009	376.0	-12.0067721438	-0.27997507138	-0.0513527276925	1244.33239163	1042.03844647	2720.37563106	434.004792962	-2.09294963935	-0.0308694637072
1344.50941873	1371.06444136	3091.57386009	376.0	5.2608410605	0.700859442448	0.128550888197	1570.44434145	1297.30360017	3254.21664714	386.468705523	1.57307109828	0.0232016386176
1344.50941873	1371.06444136	3091.57386009	376.0	-14.990893101	-0.378704554347	-0.0694615837028	1162.87456831	1098.53987542	2628.11932759	366.704883853	-2.46619761939	-0.0363745961561
1344.50941873	1371.06444136	3091.57386009	376.0	7.48749224697	0.466763268103	0.0856132186542	1332.42129838	1602.13447431	3323.05521318	388.499440492	3.86445152363	0.0569978100831
1344.50941873	1371.06444136	3091.57386009	376.0	-5.97454498476	-0.0431851141629	-0.00792096738131	1247.3815899	1315.69953704	2906.86638909	343.785262148	-0.816186930146	-0.0120381553119
1344.50941873	1371.06444136	3091.57386009	376.0	0.0794940297543	0.00903712743018	0.00165758023297	1155.27829577	1632.24306775	3094.03147674	306.510113224	1.70039979402	0.0250796429796
1344.50941873	1371.06444136	3091.57386009	376.0	6.19049403284	0.179731649727	0.0329661866705	1216.04844546	1649.38746003	3282.95755542	417.521649938	3.22145099208	0.0475140264318
1344.50941873	1371.06444136	3091.57386009	376.0	-2.24680138967	0.22472890519	0.0412195350678	1412.4623148	1245.9153548	3022.11233564	363.734666047	-0.369463723173	-0.00544931745093
1344.50941873	1371.06444136	3091.57386009	376.0	-13.8326787074	-0.134177620979	-0.0246107155134	1298.48905911	1036.73449045	2663.92638103	328.702831472	-2.25553737089	-0.033267512845
1344.50941873	1371.06444136	3091.57386009	376.0	0.425383681235	0.269543270811	0.0494393380064	1442.51749911	1249.0999938	3104.72491079	413.107417876	-0.00760596900317	-0.000112182433675
1344.50941873	1371.06444136	3091.57386009	376.0	2.73125672345	0.298242457785	0.0547033121395	1340.35216184	1456.84214368	3176.01267901	378.818373491	1.28004108372	0.0188796620017
1344.50941873	1371.06444136	3091.57386009	376.0	-10.2717959086	-0.442617375379	-0.081184404875	1076.09703927	1261.0778293	2774.01370282	436.838834258	-1.49802235945	-0.0220947250656
1344.50941873	1371.06444136	3091.57386009	376.0	6.7744510523	0.723142544338	0.132638030876	1487.82259306	1445.52994537	3301.01101799	367.658479561	3.02389657235	0.0446002444299
1344.50941873	1371.06444136	3091.57386009	376.0	9.78823212737	1.05992941623	0.194411118165	1590.78747524	1473.06828773	3394.18428591	330.328522941	4.91533693084	0.0724975948502
1344.50941873	1371.06444136	3091.57386009	376.0	0.471339803938	0.103868275684	0.0190514078657	1300.1392474	1410.33456609	3106.14567827	395.67186478	0.201308230295	0.00296914793945
1344.50941873	1371.06444136	3091.57386009	376.0	1.00209185424	0.270536226719	0.0496214649155	1451.44718443	1228.11989498	3122.55426991	442.987190506	0.0601175231137	0.000886689131471
1344.50941873	1371.06444136	3091.57386009	376.0	3.41894558053	0.180381741765	0.0330854258556	1201.04661776	1677.13964398	3197.27308795	319.086826216	3.2373402509	0.0477483812817
1344.50941873	1371.06444136	3091.57386009	376.0	-10.7393487088	-0.374041391386	-0.0686062713473	1138.42860933	1172.13109992	2759.55896267	448.99925342	-1.71493740979	-0.0252940620914
1344.50941873	1371.06444136	3091.57386009	376.0	13.0263647825	0.727572019386	0.133450480445	1428.26616125	1607.41098184	3494.29354863	458.616405542	5.51829011346	0.0813907096381
1344.50941873	1371.06444136	3091.57386009	376.0	1.69878746264	0.0377811470295	0.00692977751825	1265.48416401	1435.70124603	3144.09312923	442.907719194	0.353633349368	0.00521583111162
1344.50941873	1371.06444136	3091.57386009	376.0	-18.3821453257	-0.474497658546	-0.0870318522645	1106.45880642	1113.02545815	2523.27626028	303.791995704	-3.07582628828	-0.0453661694437
1344.50941873	1371.06444136	3091.57386009	376.0	-5.29130686527	0.0914494409336	0.0167735584985	1317.93172389	1302.39057107	2927.98920019	307.666905236	-0.824387309783	-0.0121591048641
1344.50941873	1371.06444136	3091.57386009	376.0	-13.1466802609	-0.385823462467	-0.0707673262046	1185.41902888	1065.10592965	2685.13452968	434.609571147	-2.31237320087	-0.0341057994229
1344.50941873	1371.06444136	3091.57386009	376.0	3.86230321299	0.784635398486	0.143916984315	1672.79566031	1184.8933683	3210.97981663	353.290788021	0.947218060946	0.0139707678606
1344.50941873	1371.06444136	3091.57386009	376.0	2.87365284616	0.220682068147	0.0404772685522	1401.95107339	1309.8816976	3180.41496032	468.582189332	0.313286386373	0.00462074316185
1344.50941873	1371.06444136	3091.57386009	376.0	5.7833749204	0.586021325249	0.107487403751	1653.0700426	1153.45538001	3270.37116736	463.845744758	0.689348394449	0.0101673804491
1344.50941873	1371.06444136	3091.57386009	376.0	5.7890663897	0.735217380712	0.13485278443	1583.90997185	1294.02113851	3270.54712334	392.616012984	1.71228055068	0.0252548753787
1344.50941873	1371.06444136	3091.57386009	376.0	-11.6956261147	-0.149461832159	-0.0274141291561	1223.37560187	1192.40254968	2729.99494036	314.216788803	-1.74510118362	-0.0257389555106
1344.50941873	1371.06444136	3091.57386009	376.0	12.8303252845	0.988886785883	0.181380555004	1575.89047246	1467.42807455	3488.23284275	444.914295753	4.90681902138	0.0723719619673
1344.50941873	1371.06444136	3091.57386009	376.0	7.00207722246	0.836055343298	0.153348375513	1635.77185718	1265.26126147	3308.04824917	407.015130516	1.95205545529	0.0287913783966
1344.50941873	1371.06444136	3091.57386009	376.0	-6.44116323606	-0.108047532127	-0.0198179626058	1199.08281169	1380.76642473	2892.4405412	312.591304786	-0.905884696577	-0.013361131218
1344.50941873	1371.06444136	3091.57386009	376.0	8.38629630794	0.259039464299	0.0475127410673	1228.35663654	1698.74373503	3350.84240458	423.742033007	4.36545655802	0.0643872648676
1344.50941873	1371.06444136	3091.57386009	376.0	2.21574591648	0.433367706789	0.0794878405703	1582.22715045	1131.2493162	3160.07528165	446.598815005	0.161472143088	0.0023815950308
1344.50941873	1371.06444136	3091.57386009	376.0	-6.09483288422	-0.209404834731	-0.0384088104789	1143.72739617	1425.31956309	2903.14759983	334.100640566	-0.786299654323	-0.0115973400343
1344.50941873	1371.06444136	3091.57386009	376.0	-15.6817847126	-0.322426182198	-0.0591390649666	1155.58839781	1149.94330946	2606.75990312	301.228195849	-2.47774001106	-0.0365448379212
1344.50941873	1371.06444136	3091.57386009	376.0	8.50045344882	1.00614767072	0.184546528011	1590.08997411	1429.2017087	3354.37165691	335.079974094	4.0745456365	0.0600965433112
1344.50941873	1371.06444136	3091.57386009	376.0	2.8888223046	0.414229947731	0.0759776133035	1508.0483974	1261.10627714	3180.88393533	411.729260787	0.415745341787	0.00613193719451
1344.50941873	1371.06444136	3091.57386009	376.0	-10.5710569508	-0.380304715391	-0.0697550835273	1142.49465534	1158.14707965	2764.76182667	464.120091678	-1.74216827613	-0.0256956972881
1344.50941873	1371.06444136	3091.57386009	376.0	8.67293309033	0.896541785988	0.16444273404	1598.28629918	1354.04966106	3359.70399242	407.368032175	3.00470812141	0.0443172289293
1344.50941873	1371.06444136	3091.57386009	376.0	14.8356117021	1.2152357244	0.222897234849	1646.48567192	1495.55513365	3550.22775346	408.186947892	6.40221748217	0.0944279864626
1344.50941873	1371.06444136	3091.57386009	376.0	-1.83187205874	0.469091108993	0.0860401887368	1546.35214105	1203.67924709	3034.94018238	284.90879424	-0.47258616718	-0.00697029745103
1344.50941873	1371.06444136	3091.57386009	376.0	11.0661883362	0.752924267069	0.138100562559	1451.10426806	1563.4951435	3433.693246	419.093834443	4.89556987319	0.0722060453273
1344.50941873	1371.06444136	3091.57386009	376.0	9.5096631517	0.820939612266	0.150575864319	1576.57774091	1355.88000328	3385.57212028	453.114376084	2.85482058181	0.0421064982567
1344.50941873	1371.06444136	3091.57386009	376.0	3.11370655187	0.201881522531	0.0370288926138	1227.98236836	1622.97231358	3187.83639793	336.881715995	2.63642550995	0.0388853320051
1344.50941873	1371.06444136	3091.57386009	376.0	-11.6895062214	-0.256751039204	-0.0470930005876	1222.1742559	1097.44545944	2730.18414138	410.564426047	-1.89480813427	-0.0279470226293
1344.50941873	1371.06444136	3091.57386009	376.0	-7.65109615288	0.230488847587	0.0422760175325	1453.08150151	1098.3528375	2855.03457142	303.600232419	-1.23931201194	-0.0182789382293
1344.50941873	1371.06444136	3091.57386009	376.0	-4.95584328563	-0.148060202306	-0.0271570437098	1206.75369149	1290.44354903	2938.36030453	441.163064006	-0.658134859231	-0.00970700382347
1344.50941873	1371.06444136	3091.57386009	376.0	-11.2496585188	-0.500362431062	-0.0917759411339	1045.98239042	1275.5218439	2743.78235798	422.278123659	-1.62532534229	-0.0239723501812
1344.50941873	1371.06444136	3091.57386009	376.0	5.10571733073	0.581448792652	0.10664871472	1553.02213644	1275.71756892	3249.42088246	420.681177104	1.11970966469	0.0165148918096
1344.50941873	1371.06444136	3091.57386009	376.0	0.204392445616	0.47231831344	0.0866321191195	1639.81577033	1034.94946027	3097.89280352	423.127572917	-0.118020278571	-0.00174071207332
1344.50941873	1371.06444136	3091.57386009	376.0	-10.319474429	-0.016468933965	-0.00302071422688	1304.88220866	1149.87417976	2772.53968615	317.78329773	-1.56299563348	-0.0230530329422
1344.50941873	1371.06444136	3091.57386009	376.0	9.96436573549	0.717876937905	0.131672218985	1491.41963809	1448.82523474	3399.6295865	459.384713661	3.3828392084	0.0498943836047
1344.50941873	1371.06444136	3091.57386009	376.0	8.99585943682	0.380455498389	0.0697827399832	1292.12398003	1636.99459878	3369.68749893	440.568920126	4.10521497709	0.0605488934675
1344.50941873	1371.06444136	3091.57386009	376.0	4.13923237901	0.625873082431	0.114796970365	1556.64330052	1283.05216184	3219.54128633	379.845823976	1.14562914111	0.0168971849721
1344.50941873	1371.06444136	3091.57386009	376.0	5.44939379374	0.297850747196	0.0546314650029	1261.69191244	1629.2579609	3260.04589416	369.09602082	3.33278478409	0.0491561177595
1344.50941873	1371.06444136	3091.57386009	376.0	11.4020779034	1.03922943965	0.190614350632	1585.98091984	1476.95463043	3444.07752006	381.141969786	5.0759478907	0.0748664880634
1344.50941873	1371.06444136	3091.57386009	376.0	-0.205638299008	0.145724989809	0.026728721535	1357.98587208	1304.4952685	3085.2164002	422.735259617	-0.0500209132184	-0.000737771581393
1344.50941873	1371.06444136	3091.57386009	376.0	-10.8351329543	-0.184758025079	-0.0338881190533	1186.70152294	1258.31648159	2756.59772197	311.579717444	-1.56597512078	-0.0230969781827
1344.50941873	1371.06444136	3091.57386009	376.0	3.28789778539	0.673266732464	0.123489862888	1663.8740114	1159.23501266	3193.22164857	370.112624508	0.541227850933	0.00798271166567
1344.50941873	1371.06444136	3091.57386009	376.0	1.11772893946	0.677166624813	0.124205176965	1570.02847356	1265.60798651	3126.12927581	290.49281574	0.670362477975	0.00988735218253
1344.50941873	1371.06444136	3091.57386009	376.0	-9.74643484985	0.119958776058	0.0220027102087	1427.18969907	1030.3718386	2790.25562799	332.69409031	-1.5467076733	-0.0228127975414
1344.50941873	1371.06444136	3091.57386009	376.0	-1.84234478569	0.542560005256	0.0995157749919	1633.12839223	1108.4878024	3034.61641029	293.000215665	-0.55610236789	-0.00820209982139
1344.50941873	1371.06444136	3091.57386009	376.0	16.0216487685	1.04763589381	0.19215625345	1544.64470712	1617.60895395	3586.89496538	424.641304308	7.34610744381	0.108349667313
1344.50941873	1371.06444136	3091.57386009	376.0	1.26089362094	0.363792477303	0.0667264265047	1548.09047852	1113.30583213	3130.55531768	469.159007031	0.0346038311613	0.00051038099058
1344.50941873	1371.06444136	3091.57386009	376.0	-4.95475921455	0.152670873522	0.0280027280854	1456.63782426	1038.86412621	2938.39381939	442.891868915	-0.838774961703	-0.0123713121195
1344.50941873	1371.06444136	3091.57386009	376.0	-9.80887343453	-0.282664401266	-0.0518460016996	1142.78850478	1269.67610433	2788.32529302	375.860683917	-1.35371430789	-0.0199662877269
1344.50941873	1371.06444136	3091.57386009	376.0	-2.36453588367	-0.201175997616	-0.0368994859898	1159.7520526	1392.55654047	3018.4724868	466.163893731	-0.26298798086	-0.00387887877375
1344.50941873	1371.06444136	3091.57386009	376.0	-10.2312446456	-0.319645794659	-0.0586290892625	1094.93705632	1384.91369136	2775.26737507	295.416627381	-1.4268053354	-0.0210443264808
1344.50941873	1371.06444136	3091.57386009	376.0	20.1999664086	1.36243606693	0.249896564001	1670.35075082	1620.27671772	3716.07074133	425.443272792	9.26572045826	0.136662543632
1344.50941873	1371.06444136	3091.57386009	376.0	1.54129950754	0.033801491199	0.00619983330869	1255.15856728	1452.21039064	3139.22427278	431.855314853	0.418674567296	0.00617514111057
1344.50941873	1371.06444136	3091.57386009	376.0	-9.82777059493	0.063765806687	0.0116958559587	1336.43692379	1164.7827223	2787.74107335	286.521427263	-1.54554212863	-0.022795606617
1344.50941873	1371.06444136	3091.57386009	376.0	0.62960429835	-0.0184611158124	-0.00338611808738	1253.03297666	1390.54635953	3111.038542	467.459205807	0.0939628411284	0.00138588261251
1344.50941873	1371.06444136	3091.57386009	376.0	-4.92671787932	-0.293284376922	-0.0537939062587	1094.04610084	1504.92184092	2939.26073798	340.292796214	-0.592923873029	-0.00874518986769
1344.50941873	1371.06444136	3091.57386009	376.0	-10.4187171847	0.0770664903231	0.014135453104	1362.33342731	1113.81921719	2769.47152306	293.318878554	-1.64707534399	-0.0242931466666
1344.50941873	1371.06444136	3091.57386009	376.0	-6.10361165414	-0.265073191065	-0.0486194407677	1133.981672	1353.92454339	2902.87619767	414.969982278	-0.757719961399	-0.0111758106401
1344.50941873	1371.06444136	3091.57386009	376.0	5.76966862603	0.174920382385	0.0320837091681	1236.34436308	1594.58265817	3269.94742715	439.020405903	2.5281199665	0.0372879051107
1344.50941873	1371.06444136	3091.57386009	376.0	10.2843936221	1.00899207114	0.18506824489	1653.70246638	1324.59439345	3409.52348498	431.226625158	3.3095382143	0.0488132479985
1344.50941873	1371.06444136	3091.57386009	376.0	-6.09539066322	-0.290557678373	-0.0532937781316	1096.44823867	1485.558557	2903.13035568	321.123560014	-0.784565678015	-0.0115717651625
1344.50941873	1371.06444136	3091.57386009	376.0	-12.4599432463	-0.563244067857	-0.103309623598	1021.65536822	1266.20838717	2706.36551171	418.50175632	-1.84681910533	-0.0272392198427
1344.50941873	1371.06444136	3091.57386009	376.0	-5.00377600624	0.398310539924	0.073057692576	1568.52161639	1053.10763059	2936.87842907	315.249182089	-0.883760166823	-0.0130348107201
1344.50941873	1371.06444136	3091.57386009	376.0	14.6341002236	1.29763941183	0.238011630929	1640.64387249	1604.41992776	3543.99787727	298.93407701	8.14273776625	0.120099377083
1344.50941873	1371.06444136	3091.57386009	376.0	6.70551794219	0.736339132104	0.135058534869	1558.36419788	1335.30799265	3298.87989998	405.207709451	2.11755032233	0.0312323056391
1344.50941873	1371.06444136	3091.57386009	376.0	-4.69742928318	0.396635321895	0.0727504258795	1552.92137927	1088.03525345	2946.34936428	305.392731553	-0.856220971714	-0.0126286279014
1344.50941873	1371.06444136	3091.57386009	376.0	-13.7678221032	-0.270726216543	-0.0496563126455	1210.0142981	1097.29553926	2665.93147085	358.621633484	-2.20449072783	-0.0325146125049
1344.50941873	1371.06444136	3091.57386009	376.0	5.34219171888	0.545065852117	0.099975394739	1425.60485183	1451.97478286	3256.73166283	379.152028138	2.31682488166	0.0341714584316
1344.50941873	1371.06444136	3091.57386009	376.0	-1.59024848183	-0.182564086266	-0.0334857091463	1162.01141503	1430.19848748	3042.41015372	450.200251211	-0.141568503989	-0.00208803103228
1344.50941873	1371.06444136	3091.57386009	376.0	11.5596243946	0.866747248326	0.158977851857	1487.36500428	1573.86654634	3448.9481862	387.716635579	5.54411726516	0.081771641079
1344.50941873	1371.06444136	3091.57386009	376.0	-19.355898427	-0.567479501576	-0.104086482314	1105.90168997	1055.37152363	2493.17196394	331.898750344	-3.46857801393	-0.051158967757
1344.50941873	1371.06444136	3091.57386009	376.0	-9.063424312	-0.113217657162	-0.0207662614017	1225.91050172	1252.27796892	2811.37140324	333.182932593	-1.28340362968	-0.018929257075
1344.50941873	1371.06444136	3091.57386009	376.0	8.98064654957	0.934807233848	0.171461341498	1510.93033136	1559.03745583	3369.21718129	299.249394102	5.31273334446	0.0783588988858
1344.50941873	1371.06444136	3091.57386009	376.0	2.86340714093	0.331177800226	0.0607442773709	1412.7538286	1359.50391496	3180.09820677	407.840463212	0.712295543027	0.010505833968
1344.50941873	1371.06444136	3091.57386009	376.0	-4.59840557272	-0.0892421691142	-0.0163687030657	1225.02505058	1328.07908348	2949.41075543	396.306621367	-0.580738971549	-0.00856547155678
1344.50941873	1371.06444136	3091.57386009	376.0	-13.3939191536	-0.53398931776	-0.097943748672	1016.95681682	1314.97909063	2677.4909567	345.555049249	-1.87868736584	-0.0277092531835
1344.50941873	1371.06444136	3091.57386009	376.0	7.76827343963	0.802092197085	0.147118891615	1561.39357231	1364.68330583	3331.73577114	405.658892996	2.67989586016	0.0395264876129
1344.50941873	1371.06444136	3091.57386009	376.0	0.817127493706	-0.369966440366	-0.0678588481962	1023.45476775	1662.38255984	3116.83596009	430.998632502	0.984141676677	0.0145153639628
1344.50941873	1371.06444136	3091.57386009	376.0	0.885425020584	-0.0483877247553	-0.0088752246433	1133.68908679	1645.37954411	3118.94742858	339.878797682	1.78530598548	0.0263319466884
1344.50941873	1371.06444136	3091.57386009	376.0	-12.0975981238	-0.165886296934	-0.0304266868918	1253.44424337	1107.68653205	2717.5676788	356.436903388	-1.87886552273	-0.0277118808662
1344.50941873	1371.06444136	3091.57386009	376.0	-1.8569950783	-0.358586632447	-0.0657715760174	1066.40866939	1520.64200107	3034.16348567	447.112815214	-0.120711706075	-0.00178040864418
1344.50941873	1371.06444136	3091.57386009	376.0	-8.5739251349	-0.194848840922	-0.0357389656863	1157.45136925	1367.61919174	2826.50463184	301.434070848	-1.20716922894	-0.0178048558841
1344.50941873	1371.06444136	3091.57386009	376.0	14.3888610913	1.20930918041	0.221810194498	1646.70629146	1487.47330739	3536.41612836	402.236529512	6.23229388005	0.0919217386438
1344.50941873	1371.06444136	3091.57386009	376.0	9.4446320538	0.787206914841	0.14438864909	1482.54552307	1510.16091085	3383.56163585	390.855201931	4.24189153132	0.0625647718484
1344.50941873	1371.06444136	3091.57386009	376.0	-8.17308530549	-0.085116358689	-0.0156119513369	1260.3046694	1199.50159203	2838.89689123	379.090629805	-1.1654341122	-0.0171892936902
1344.50941873	1371.06444136	3091.57386009	376.0	12.0564408457	0.997815737859	0.183018293811	1625.81725478	1372.46440772	3464.30763374	466.025971237	3.87810032324	0.0571991198118
1344.50941873	1371.06444136	3091.57386009	376.0	-4.44392014119	0.347159065191	0.0636755438722	1532.37725911	1082.85148936	2954.18678665	338.958038175	-0.751984406225	-0.0110912154311
1344.50941873	1371.06444136	3091.57386009	376.0	-0.371335784144	-0.1621659565	-0.0297443060345	1097.31823396	1638.98221827	3080.09374006	343.793287827	1.20875082529	0.0178281832639
1344.50941873	1371.06444136	3091.57386009	376.0	-2.9209903997	0.329245934065	0.060389936549	1537.41893758	1067.02067523	3001.26928444	396.829671638	-0.508581284077	-0.0075011988802
1344.50941873	1371.06444136	3091.57386009	376.0	-7.48722380811	-0.035224978277	-0.00646092778374	1314.55550964	1130.39416729	2860.100806	415.151129065	-1.13448163792	-0.0167327675209
1344.50941873	1371.06444136	3091.57386009	376.0	6.62723575283	1.0026033213	0.183896427238	1647.69994578	1313.75255505	3296.45974828	335.007247446	2.74100780806	0.0404278437768
1344.50941873	1371.06444136	3091.57386009	376.0	-1.99327267336	0.0941484042099	0.0172685994516	1345.34047778	1246.32077713	3029.95036316	438.289108255	-0.293935280347	-0.00433532861869
1344.50941873	1371.06444136	3091.57386009	376.0	0.607705318993	0.323255005651	0.0592910868765	1485.16581162	1211.6421772	3110.36151888	413.553530062	-0.00232067153392	-3.42281937157e-05
1344.50941873	1371.06444136	3091.57386009	376.0	-10.8545649462	0.0634371221283	0.0116355689891	1370.19288569	1081.21646549	2755.99696759	304.587616415	-1.71489822405	-0.0252934841306
1344.50941873	1371.06444136	3091.57386009	376.0	-0.278135177988	0.208125646437	0.0381741831322	1396.90916018	1283.74617606	3082.97510564	402.319769398	-0.0806010645881	-0.00118880626236
1344.50941873	1371.06444136	3091.57386009	376.0	1.24612422302	-0.0669661545157	-0.0122828603294	1202.87413496	1483.88976682	3130.09871084	443.334809051	0.358356801341	0.00528549854485
1344.50941873	1371.06444136	3091.57386009	376.0	-4.77683692012	0.311657247695	0.0571638385354	1504.13638757	1102.54623723	2943.89441853	337.211793727	-0.788629845037	-0.0116317086289
1344.50941873	1371.06444136	3091.57386009	376.0	11.4540949875	1.16015752287	0.212794850124	1618.97290691	1498.08436458	3445.68566664	328.628395148	5.8153817477	0.085772592149
1344.50941873	1371.06444136	3091.57386009	376.0	-7.91800992546	-0.163405269932	-0.0299716195767	1220.80624229	1210.27668326	2846.782735	415.699809446	-1.13531611296	-0.0167450754124
1344.50941873	1371.06444136	3091.57386009	376.0	-3.20786766994	-0.276513819602	-0.050717868599	1113.00864822	1449.31343003	2992.40026174	430.078183497	-0.32434390934	-0.0047838334711
1344.50941873	1371.06444136	3091.57386009	376.0	-11.9392372709	-0.427713042123	-0.0784506680342	1102.95698721	1197.53905767	2722.46352153	421.967476657	-1.84503728682	-0.0272129393336
1344.50941873	1371.06444136	3091.57386009	376.0	13.025719114	1.19032636475	0.218328386785	1666.42485691	1419.55124934	3494.27358731	408.29748106	5.22051193924	0.0769987011687
1344.50941873	1371.06444136	3091.57386009	376.0	5.20162943831	0.140678365307	0.0258030750747	1236.24106868	1568.40427805	3252.38607611	447.740729373	2.07579802555	0.0306164900524
1344.50941873	1371.06444136	3091.57386009	376.0	13.4774001106	1.06684587181	0.195679727038	1612.88510858	1446.70792438	3508.23763893	448.644605978	5.05576465021	0.0745688001506
1344.50941873	1371.06444136	3091.57386009	376.0	6.36933559918	0.595502867483	0.109226498071	1414.38996789	1507.8231493	3288.48657454	366.273457357	3.15469044228	0.0465293575558
1344.50941873	1371.06444136	3091.57386009	376.0	-0.0870692045074	-0.0657672460698	-0.0120629578264	1224.86159681	1407.66428671	3088.88205133	456.35616781	0.021493172195	0.000317008439454
1344.50941873	1371.06444136	3091.57386009	376.0	4.82038935345	0.939894160849	0.1723943802	1661.42588456	1256.6278614	3240.5997573	322.546011335	1.86512248944	0.0275091812602
1344.50941873	1371.06444136	3091.57386009	376.0	-2.23344982286	0.0348695034253	0.00639572696723	1299.96272411	1293.89348486	3022.52510919	428.668900224	-0.296427382438	-0.00437208528669
1344.50941873	1371.06444136	3091.57386009	376.0	-4.30972914695	-0.0649826806099	-0.0119190536702	1196.43250176	1469.62508172	2958.33540035	292.277816873	-0.524277574872	-0.00773270759398
1344.50941873	1371.06444136	3091.57386009	376.0	14.7984228289	1.20376345527	0.220793003535	1641.02974618	1498.84498999	3549.07803198	409.203295814	6.38836406592	0.0942236587894
1344.50941873	1371.06444136	3091.57386009	376.0	-1.03164645735	-0.0168855893624	-0.00309713671357	1198.66425391	1515.72562903	3059.67974789	345.289864949	0.399045127674	0.00588562135213
1344.50941873	1371.06444136	3091.57386009	376.0	13.4174004364	1.31758262414	0.241669593568	1664.96367192	1540.93853933	3506.38270469	300.480493434	7.249036949	0.1069179491
1344.50941873	1371.06444136	3091.57386009	376.0	1.70943691188	0.424226977579	0.0778112578098	1531.78111918	1226.74045804	3144.42236482	385.900787597	0.157569646861	0.0023240360894
1344.50941873	1371.06444136	3091.57386009	376.0	-3.51284295424	-0.00433165451769	-0.000794507431711	1255.94538653	1377.88621478	2982.97172558	349.140124267	-0.478646432211	-0.00705968189102
1344.50941873	1371.06444136	3091.57386009	376.0	2.62437129417	0.0428269340471	0.00785527036815	1193.99623404	1581.30699098	3172.70823702	397.405011995	1.61489200981	0.0238184662214
1344.50941873	1371.06444136	3091.57386009	376.0	-13.5985630245	-0.5515710793	-0.101168576541	1038.79062442	1225.55618251	2671.16424028	406.817433353	-2.09309182993	-0.0308715609134
1344.50941873	1371.06444136	3091.57386009	376.0	7.38046583209	0.751680028616	0.137872345674	1545.5034774	1364.70100297	3319.74641251	409.541932143	2.47310447821	0.0364764672303
1344.50941873	1371.06444136	3091.57386009	376.0	-12.5867224033	-0.504112397439	-0.0924637559499	1094.96029272	1145.51654951	2702.44604043	461.969198197	-2.16737941588	-0.0319672480219
1344.50941873	1371.06444136	3091.57386009	376.0	-14.0373899195	-0.384701734734	-0.0705615801053	1201.62885448	1036.77263021	2657.5975827	419.196098024	-2.50146568915	-0.0368947741763
1344.50941873	1371.06444136	3091.57386009	376.0	0.034798742696	0.244586203959	0.0448617395375	1438.28765165	1219.01511527	3092.64968893	435.346922015	-0.0587628283265	-0.000866708382397
1344.50941873	1371.06444136	3091.57386009	376.0	-4.99374389162	0.183637685655	0.0336826275963	1370.76200252	1280.46325504	2937.1885793	285.963321739	-0.874991875942	-0.0129054848959
1344.50941873	1371.06444136	3091.57386009	376.0	-1.40900591026	-0.205655340797	-0.0377210823179	1146.0306895	1459.67228907	3048.01340169	442.310423122	-0.103941560218	-0.00153306136015
1344.50941873	1371.06444136	3091.57386009	376.0	19.1401798538	1.39859193554	0.256528234692	1672.73407338	1664.20543035	3683.30665723	346.3671535	9.97167682878	0.147074879481
1344.50941873	1371.06444136	3091.57386009	376.0	12.6175443631	0.811289487165	0.14880584871	1449.34346311	1630.96039038	3481.65456341	401.35070992	6.15317859937	0.0907548465984
1344.50941873	1371.06444136	3091.57386009	376.0	-21.6408437418	-0.79248271374	-0.145356330473	1035.05445335	1043.58927873	2422.53119187	343.887459788	-4.19866386205	-0.0619271956054
1344.50941873	1371.06444136	3091.57386009	376.0	-4.42146165401	0.00402328808284	0.000737947190543	1315.60797692	1188.96822018	2954.88110737	450.304910263	-0.663437533672	-0.00978521436094
1344.50941873	1371.06444136	3091.57386009	376.0	2.46458517536	0.257566466099	0.0472425653152	1423.66568087	1299.79877729	3167.76833114	444.303872971	0.267966901	0.00395231417404
1344.50941873	1371.06444136	3091.57386009	376.0	-2.65554124176	0.461682835789	0.0846813712012	1620.29956071	1037.08717317	3009.47584122	352.089107343	-0.524317317225	-0.00773329376438
1344.50941873	1371.06444136	3091.57386009	376.0	-5.81887721813	0.311873498375	0.0572035030035	1526.11677517	1046.25046802	2911.67897307	339.311729883	-0.951051767305	-0.0140273122021
1344.50941873	1371.06444136	3091.57386009	376.0	-7.16602445593	0.0476246281623	0.00873525828362	1326.14404404	1197.81940379	2870.03092121	346.067473374	-1.04078927271	-0.0153508742288
1344.50941873	1371.06444136	3091.57386009	376.0	-0.22358823836	0.0308222660005	0.00565338701403	1203.04834325	1540.96010822	3084.66146456	340.653013097	0.839369247308	0.0123800773939
1344.50941873	1371.06444136	3091.57386009	376.0	20.0165629363	1.35039950076	0.247688829926	1651.27391678	1677.76533203	3710.40068752	381.361438718	10.0208983242	0.147800860239
1344.50941873	1371.06444136	3091.57386009	376.0	1.84261103744	0.0302757319074	0.0055531423161	1171.17582558	1620.24484624	3148.53954127	357.118869452	1.88449606102	0.0277949271538
1344.50941873	1371.06444136	3091.57386009	376.0	-6.93130574397	-0.327570850948	-0.0600826945979	1077.45045866	1493.78995442	2877.28742355	306.047010472	-0.920945283341	-0.0135832637661
1344.50941873	1371.06444136	3091.57386009	376.0	2.14764808955	0.304069522655	0.0557721061362	1389.70915654	1378.44793368	3157.96998704	389.812896822	0.669110093856	0.00986888044036
1344.50941873	1371.06444136	3091.57386009	376.0	-6.9891598075	-0.361025499594	-0.066218910417	1083.82724815	1380.82594739	2875.49882245	410.845626899	-0.857349794334	-0.0126452772026
1344.50941873	1371.06444136	3091.57386009	376.0	-14.6083637545	-0.355318054083	-0.0651720568751	1112.32464315	1231.48750558	2639.94550487	296.13335614	-2.20342086462	-0.0324988328116
1344.50941873	1371.06444136	3091.57386009	376.0	0.723287568364	0.116400528916	0.0213500603294	1248.23828089	1510.57415831	3113.93482949	355.12239029	0.94572602779	0.0139487614718
1344.50941873	1371.06444136	3091.57386009	376.0	-13.0107955488	-0.0519883361028	-0.00953564491981	1332.21692684	1041.88436599	2689.33550592	315.234213085	-2.09679074504	-0.0309261171835
1344.50941873	1371.06444136	3091.57386009	376.0	-6.80103013517	-0.439658812156	-0.0806417483779	1016.54801589	1576.13782835	2881.31499022	288.629145978	-0.873157702195	-0.0128784321858
1344.50941873	1371.06444136	3091.57386009	376.0	17.3280072724	1.11788182745	0.205040687354	1582.32026201	1586.21887919	3627.2820034	458.742862198	7.35629250269	0.10849988942
1344.50941873	1371.06444136	3091.57386009	376.0	12.1659055366	0.751831245313	0.137900081679	1463.4318902	1536.93913951	3467.69181551	467.320785803	4.67241801331	0.0689147199604
1344.50941873	1371.06444136	3091.57386009	376.0	4.87692030512	0.0702395766059	0.0128832679028	1157.48701773	1706.32037537	3242.34745343	378.540060323	3.39285929871	0.0500421725473
1344.50941873	1371.06444136	3091.57386009	376.0	-12.5695084028	-0.514322797828	-0.0943365366522	1038.03312418	1275.67726083	2702.97822397	389.267838965	-1.80808199907	-0.0266678760925
1344.50941873	1371.06444136	3091.57386009	376.0	-10.1466226345	-0.0997104938149	-0.018288791969	1326.24613817	1038.37508497	2777.88352704	413.262303906	-1.67148160544	-0.0246531210241
1344.50941873	1371.06444136	3091.57386009	376.0	-5.79149298428	0.130625882797	0.0239592595006	1445.04875862	1035.96014767	2912.52557688	431.516670588	-0.956914398092	-0.0141137816828
1344.50941873	1371.06444136	3091.57386009	376.0	-11.1154087243	-0.134812846053	-0.024727227816	1248.13123854	1153.79397508	2747.93278953	346.007575907	-1.6643991095	-0.0245486594322
1344.50941873	1371.06444136	3091.57386009	376.0	2.68438157627	0.642683287655	0.117880280201	1497.59567451	1366.27226564	3174.56349921	310.695559064	1.51618127245	0.0223625556408
1344.50941873	1371.06444136	3091.57386009	376.0	-4.81518256898	0.173641448519	0.0318491284884	1392.95817805	1204.19911323	2942.70893448	345.551643194	-0.729324317226	-0.0107569958293
1344.50941873	1371.06444136	3091.57386009	376.0	1.45131856522	0.0328587484735	0.00602691644782	1179.23777755	1601.4783581	3136.44244548	355.726309841	1.64555876822	0.0242707782923
1344.50941873	1371.06444136	3091.57386009	376.0	-1.31292916779	-0.050839800074	-0.00932498167167	1229.58713628	1412.37151034	3050.98368514	409.025038518	-0.131837310399	-0.00194450310323
1344.50941873	1371.06444136	3091.57386009	376.0	-1.9931999433	0.355341633371	0.0651763817629	1472.50094529	1255.91684856	3029.95261167	301.534817815	-0.441355629201	-0.00650967004722
1344.50941873	1371.06444136	3091.57386009	376.0	12.1811674726	1.21055171617	0.222038099077	1635.97353813	1504.63882187	3468.16364953	327.551289535	6.19337333137	0.0913476892533
1344.50941873	1371.06444136	3091.57386009	376.0	-9.95788166049	-0.0623120379218	-0.0114292072491	1319.32754905	1080.83424415	2783.71859366	383.556800463	-1.55273323321	-0.0229016701063
1344.50941873	1371.06444136	3091.57386009	376.0	-18.0855001995	-0.513557488368	-0.0941961644108	1116.82411248	1074.45160999	2532.44726346	341.171540989	-3.14275167553	-0.0463532695506
1344.50941873	1371.06444136	3091.57386009	376.0	-14.524134173	-0.32624826392	-0.0598401071021	1172.52776559	1121.42509187	2642.5495246	348.59666713	-2.31032391586	-0.0340755739803
1344.50941873	1371.06444136	3091.57386009	376.0	16.6840627855	1.18192686367	0.216787759295	1574.11694551	1702.16890627	3607.37398397	331.088132186	9.22019915901	0.135991138038
1344.50941873	1371.06444136	3091.57386009	376.0	-11.9010230138	-0.104357703057	-0.0191411781103	1250.05819351	1172.96291962	2723.64494351	300.62383038	-1.81348447177	-0.0267475585807
1344.50941873	1371.06444136	3091.57386009	376.0	8.91543923019	0.617387823975	0.113240613348	1363.46272388	1665.2581007	3367.20124885	338.48042427	5.40009982046	0.0796474899772
1344.50941873	1371.06444136	3091.57386009	376.0	-1.04059594076	0.269280663805	0.0493911709107	1452.99213864	1207.26661552	3059.403068	399.144313845	-0.206240243951	-0.0030418915037
1344.50941873	1371.06444136	3091.57386009	376.0	13.3343912945	0.938313267841	0.172104414498	1488.56255198	1656.61727491	3503.81641576	358.636588866	7.12396707107	0.105073260635
1344.50941873	1371.06444136	3091.57386009	376.0	3.91400331204	0.762176642684	0.139797623383	1558.27080988	1332.078057	3212.57816337	322.229296495	1.78087643074	0.0262666140227
1344.50941873	1371.06444136	3091.57386009	376.0	-5.6961796457	0.0235048601816	0.0043112362769	1266.35296062	1366.20418067	2915.47225914	282.915117854	-0.928477151849	-0.0136943532721
1344.50941873	1371.06444136	3091.57386009	376.0	8.85611093194	0.825614293389	0.151433289323	1646.47520785	1253.57996313	3365.36707069	465.311899707	2.05319049121	0.0302830455931
1344.50941873	1371.06444136	3091.57386009	376.0	2.9504300393	0.0886421879954	0.0162586551716	1222.51363027	1553.69040586	3182.78858395	406.584547824	1.52623921792	0.0225109029192
1344.50941873	1371.06444136	3091.57386009	376.0	-5.79892920542	-0.439153061257	-0.0805489840897	1035.6843894	1464.80045923	2912.29568061	411.810831987	-0.638357809854	-0.00941530693001
1344.50941873	1371.06444136	3091.57386009	376.0	-1.20354939398	0.518859108556	0.0951685819069	1647.94521436	1056.84400473	3054.36524164	349.576022543	-0.345301489751	-0.00509294232671
1344.50941873	1371.06444136	3091.57386009	376.0	-1.96720062918	0.32233862959	0.059123006161	1468.35338667	1233.92024412	3030.75639967	328.482768876	-0.413915338437	-0.00610494599464
1344.50941873	1371.06444136	3091.57386009	376.0	11.1108818215	0.904211474236	0.165849500043	1532.2202561	1494.00974963	3435.07497811	408.844972379	4.69644497795	0.0692690999698
1344.50941873	1371.06444136	3091.57386009	376.0	2.48821041512	0.106401241365	0.0195160017178	1206.24579052	1598.70368274	3168.49872287	363.549249611	1.97973937897	0.029199695855
1344.50941873	1371.06444136	3091.57386009	376.0	18.3492049639	1.27319950207	0.233528888861	1633.92184594	1616.60740551	3658.85308429	408.323832841	8.61033136153	0.126996037781
1344.50941873	1371.06444136	3091.57386009	376.0	1.24675010811	0.322920929879	0.0592298110563	1356.88965506	1434.25387531	3130.11806054	338.974530163	0.966100738132	0.0142492734238
1344.50941873	1371.06444136	3091.57386009	376.0	-2.30204953496	0.107746241977	0.0197627002893	1320.69211676	1352.51640587	3020.40429843	347.195775795	-0.35716947334	-0.00526798633245
1344.50941873	1371.06444136	3091.57386009	376.0	-3.76460569468	-0.107477008119	-0.0197133177034	1182.94858999	1470.55167507	2975.1882945	321.68802944	-0.46153474902	-0.00680729718319
1344.50941873	1371.06444136	3091.57386009	376.0	-1.24270084286	-0.0505428436474	-0.009270514242	1218.94751332	1451.34702759	3053.15484568	382.86030477	-0.0805214144283	-0.00118763148124
1344.50941873	1371.06444136	3091.57386009	376.0	3.04805555727	0.383349846681	0.0703136182468	1385.05992037	1427.09447526	3185.80674894	373.652353311	1.32820194727	0.0195899992223
1344.50941873	1371.06444136	3091.57386009	376.0	-9.75326960584	-0.306862050741	-0.0562843086465	1130.78448491	1274.60028945	2790.04432646	384.659552088	-1.34272068112	-0.0198041398395
1344.50941873	1371.06444136	3091.57386009	376.0	-13.8132585036	-0.452110654003	-0.0829256518715	1076.92094107	1228.01935441	2664.52677097	359.586475483	-2.0563301254	-0.030329352882
1344.50941873	1371.06444136	3091.57386009	376.0	6.05995335381	0.686576574724	0.125931139898	1611.54993217	1240.58926928	3278.92179392	426.782592464	1.30203289581	0.0192040250119
1344.50941873	1371.06444136	3091.57386009	376.0	17.3957434922	1.0858048118	0.199157155503	1550.71815176	1651.97715498	3629.37611867	426.680811935	8.12622392131	0.119855810049
1344.50941873	1371.06444136	3091.57386009	376.0	-11.2319136445	-0.488397784338	-0.0895813984479	1074.47540774	1209.44335137	2744.33095387	460.412194757	-1.79198729693	-0.0264304911052
1344.50941873	1371.06444136	3091.57386009	376.0	3.11566722565	0.738151174476	0.13539089774	1587.84725936	1275.69484187	3187.89701361	324.354912372	1.21530493422	0.0179248515372
1344.50941873	1371.06444136	3091.57386009	376.0	-4.67918173524	0.0751127816441	0.0137771059509	1328.4111925	1249.50779783	2946.9135007	368.99451037	-0.657298821465	-0.00969467288296
1344.50941873	1371.06444136	3091.57386009	376.0	0.667294614395	0.156998187131	0.0287964393124	1217.00442559	1600.16438651	3112.20376596	295.03495387	1.89035394623	0.0278813266406
1344.50941873	1371.06444136	3091.57386009	376.0	4.34258532027	0.525880524279	0.0964564424577	1410.52625279	1463.39304942	3225.82809271	351.908790502	2.22963518373	0.0328854746863
1344.50941873	1371.06444136	3091.57386009	376.0	-1.58548649608	0.263801350998	0.0483861612248	1481.36170341	1124.81285718	3042.55737403	436.382813438	-0.306639040459	-0.00452269971178
1344.50941873	1371.06444136	3091.57386009	376.0	-3.69397638306	0.184784336216	0.033892945014	1384.16826199	1255.63454851	2977.37185184	337.569041338	-0.582101933285	-0.00858557423724
1344.50941873	1371.06444136	3091.57386009	376.0	3.64292906053	0.38040780264	0.0697739916801	1349.44102115	1489.59974647	3204.19770267	365.156935056	1.92247200971	0.0283550443911
1344.50941873	1371.06444136	3091.57386009	376.0	-3.44385717602	0.140667475322	0.0258010776453	1403.45470317	1146.37781178	2985.10447186	435.271956907	-0.542676424711	-0.00800407706064
1344.50941873	1371.06444136	3091.57386009	376.0	-4.49785015586	-0.196296498136	-0.0360044934219	1170.60934121	1343.07030714	2952.51950041	438.839852055	-0.557502622614	-0.00822275254593
1344.50941873	1371.06444136	3091.57386009	376.0	12.7538902772	0.782313255295	0.143491059298	1427.14059871	1668.92122477	3485.86979805	389.807974571	6.55434236992	0.0966717163706
1344.50941873	1371.06444136	3091.57386009	376.0	3.21943802648	0.693742872266	0.127245574517	1600.1936909	1244.55819297	3191.10516456	346.353280693	0.954694964597	0.0140810466755
1344.50941873	1371.06444136	3091.57386009	376.0	13.2329149148	1.18939734124	0.218157986288	1656.8283611	1441.05720934	3500.67919853	402.793628092	5.4800411383	0.0808265654617
1344.50941873	1371.06444136	3091.57386009	376.0	11.0232899298	1.07057462159	0.196363650328	1601.06883385	1464.89015455	3432.36701009	366.40802168	5.02121772974	0.0740592585507
1344.50941873	1371.06444136	3091.57386009	376.0	5.72133209928	0.367861425674	0.0674727486563	1350.97351312	1488.52434322	3268.45306773	428.955211385	2.11490845176	0.0311933399965
1344.50941873	1371.06444136	3091.57386009	376.0	12.8694066583	0.928176845925	0.170245202848	1517.09158935	1558.09709342	3489.44107229	414.252389528	5.73798599277	0.0846310618403
1344.50941873	1371.06444136	3091.57386009	376.0	5.79361812961	1.054186796	0.193357812913	1674.39610989	1289.16096889	3270.68784374	307.130764969	2.56632441617	0.0378513925689
1344.50941873	1371.06444136	3091.57386009	376.0	-11.8747439493	-0.0471217405066	-0.0086430191685	1323.74261344	1070.5779663	2724.4573802	330.136800465	-1.86826171943	-0.0275554825875
1344.50941873	1371.06444136	3091.57386009	376.0	-1.74431466703	0.0524422278626	0.0096188972602	1267.70313901	1425.58405136	3037.64708381	344.359893435	-0.128357655541	-0.0018931807602
1344.50941873	1371.06444136	3091.57386009	376.0	14.1733235685	1.12893279597	0.207067644162	1637.35167323	1441.94646796	3529.75262664	450.454485461	5.32591481306	0.0785533158268
1344.50941873	1371.06444136	3091.57386009	376.0	12.4283823801	1.25031833381	0.229332049488	1655.68723776	1491.54767006	3475.80648099	328.571573172	6.23286749523	0.0919301990447
1344.50941873	1371.06444136	3091.57386009	376.0	-0.626549627192	0.0736179120985	0.0135029185801	1191.31796501	1590.81820102	3072.2036156	290.067449562	1.34870705128	0.0198924343846
1344.50941873	1371.06444136	3091.57386009	376.0	-4.35462967606	-0.187349724687	-0.0343634858194	1149.01105176	1467.6491579	2956.94726733	340.287057662	-0.547693002607	-0.00807806788506
1344.50941873	1371.06444136	3091.57386009	376.0	-5.88193085357	-0.317580920204	-0.0582503522019	1102.90349477	1388.4108998	2909.72962336	418.415228779	-0.703263328681	-0.0103726154673
1344.50941873	1371.06444136	3091.57386009	376.0	8.33579279316	0.203274754689	0.0372844377638	1219.47107113	1669.12016226	3349.28105112	460.689817729	3.75457422122	0.055377200903
1344.50941873	1371.06444136	3091.57386009	376.0	14.7707487192	0.968247093091	0.177594844661	1494.92890571	1681.14924154	3548.22246644	372.144319189	7.74821428501	0.114280446682
1344.50941873	1371.06444136	3091.57386009	376.0	2.05651296309	0.179922272561	0.0330011505064	1324.81924043	1418.45004455	3155.15247729	411.883192305	0.608060542261	0.00896844457611
1344.50941873	1371.06444136	3091.57386009	376.0	6.85674570239	0.9467266029	0.173647579402	1603.65836944	1360.93816164	3303.55521788	338.95868681	2.99703607725	0.0442040719359
1344.50941873	1371.06444136	3091.57386009	376.0	3.02967262197	0.774875010167	0.142126744345	1537.91676527	1363.23305704	3185.23842692	284.088604614	1.89630378225	0.027969082334
1344.50941873	1371.06444136	3091.57386009	376.0	-16.0712503508	-0.522471739525	-0.0958312068095	1028.87879571	1268.93461326	2594.71928526	296.905876289	-2.41228568402	-0.0355794348675
1344.50941873	1371.06444136	3091.57386009	376.0	11.513055738	1.13225836687	0.207677616813	1668.74133745	1369.74596708	3447.50848179	409.021177252	4.30670316529	0.0635206956532
1344.50941873	1371.06444136	3091.57386009	376.0	-14.5342088737	-0.434153633793	-0.0796319944595	1078.44167798	1238.29537439	2642.23805778	325.50100542	-2.16098118431	-0.0318728788247
1344.50941873	1371.06444136	3091.57386009	376.0	2.31408793873	0.371820427208	0.0681989044768	1428.36381601	1352.33938732	3163.11559791	382.412394572	0.695113203059	0.0102524071248
1344.50941873	1371.06444136	3091.57386009	376.0	-2.87138150564	0.21472705178	0.0393850058291	1412.20532045	1226.07159403	3002.80298004	364.526065566	-0.451562739312	-0.00666021739399
1344.50941873	1371.06444136	3091.57386009	376.0	-6.05578546508	-0.0388025767533	-0.00711712706408	1252.8602387	1303.03950439	2904.35477963	348.455036549	-0.826493703358	-0.0121901726159
1344.50941873	1371.06444136	3091.57386009	376.0	6.32333438929	0.151458944411	0.0277804373462	1205.12865588	1653.90374187	3287.06441316	428.032015416	3.18429042308	0.0469659354436
1344.50941873	1371.06444136	3091.57386009	376.0	6.25212159572	0.891844087548	0.163581087225	1530.11099524	1462.73596534	3284.86281705	292.01585647	3.68479708009	0.0543480395293
1344.50941873	1371.06444136	3091.57386009	376.0	-16.4333149656	-0.547528991688	-0.100427181161	1097.64332506	1095.33275722	2583.52579027	390.549707988	-2.86769111586	-0.0422963291425
1344.50941873	1371.06444136	3091.57386009	376.0	-5.53791181286	-0.0491545881078	-0.00901588189798	1229.71608018	1377.24762463	2920.36522609	313.401521287	-0.798929533462	-0.0117836214375
1344.50941873	1371.06444136	3091.57386009	376.0	-12.4173531644	-0.00808582236939	-0.00148309287773	1327.60583661	1089.4290161	2707.68221555	290.647362839	-1.98034588162	-0.0292086413219
1344.50941873	1371.06444136	3091.57386009	376.0	-0.480073977779	-0.143739620797	-0.0263645672776	1111.44920236	1618.29115041	3076.73201849	346.991665715	1.03823037201	0.0153131323305
1344.50941873	1371.06444136	3091.57386009	376.0	-2.27185989069	-0.412386270466	-0.0756394479946	1037.84521996	1555.88627476	3021.33763358	427.606138863	-0.152455087778	-0.00224860011472
1344.50941873	1371.06444136	3091.57386009	376.0	-14.0395576106	-0.470456823657	-0.0862906866575	1096.14521	1163.84594539	2657.53056693	397.539411541	-2.24685559104	-0.0331394629947
1344.50941873	1371.06444136	3091.57386009	376.0	15.5072487618	1.1901844744	0.218302361408	1594.08945178	1629.82656175	3570.99190923	347.075895698	8.11671429479	0.119715550071
1344.50941873	1371.06444136	3091.57386009	376.0	-19.8056630735	-0.551893441119	-0.1012277038	1085.23253684	1092.57092775	2479.2671577	301.463693107	-3.43560963517	-0.0506727084833
1344.50941873	1371.06444136	3091.57386009	376.0	-17.8898404009	-0.4349522445	-0.0797784747799	1128.31901081	1103.01594536	2538.49623065	307.16127448	-2.98608902419	-0.0440426109763
1344.50941873	1371.06444136	3091.57386009	376.0	0.96672637758	-0.165374933866	-0.0303328932255	1082.25466881	1682.91002251	3121.46092008	356.296228763	1.8513004591	0.027305316506
1344.50941873	1371.06444136	3091.57386009	376.0	14.8958327599	1.08989675314	0.199907695	1545.86011084	1662.903087	3552.08953194	343.326334109	8.05139054317	0.118752072908
1344.50941873	1371.06444136	3091.57386009	376.0	-12.8216268155	-0.36590092336	-0.0671131554219	1183.81656622	1081.94050975	2695.18379703	429.426721059	-2.19849151217	-0.0324261284981
1344.50941873	1371.06444136	3091.57386009	376.0	7.3613864301	0.544009045506	0.0997815564024	1444.85898226	1426.4753246	3319.15655871	447.82225185	2.31324333179	0.0341186332123
1344.50941873	1371.06444136	3091.57386009	376.0	-16.4290517774	-0.363214492595	-0.0666204131686	1177.4218225	1074.13375186	2583.65758988	332.102015529	-2.74292127176	-0.0404560659551
1344.50941873	1371.06444136	3091.57386009	376.0	-3.299092088	-0.256360519392	-0.0470213718621	1072.00938228	1611.15024197	2989.57999148	306.420367231	0.263420438615	0.00388525720671
1344.50941873	1371.06444136	3091.57386009	376.0	-11.3146801047	-0.134638728335	-0.0246952913308	1230.16757955	1194.89025679	2741.77216763	316.714331281	-1.68081154192	-0.0247907307068
1344.50941873	1371.06444136	3091.57386009	376.0	0.750139897712	0.483062787517	0.0886028590456	1556.66601348	1213.6185458	3114.76498909	344.4804298	0.043814102824	0.000646225705369
1344.50941873	1371.06444136	3091.57386009	376.0	5.16366337195	0.908580872412	0.166650930376	1585.18566803	1362.79331375	3251.21232713	303.233345348	2.63503891701	0.0388648807818
1344.50941873	1371.06444136	3091.57386009	376.0	10.4055079691	0.749278631775	0.137431884038	1482.43246431	1487.68342224	3413.26782448	443.151937933	3.94589919739	0.0581991032064
1344.50941873	1371.06444136	3091.57386009	376.0	-17.3334566326	-0.531743863832	-0.0975318899179	1128.20654875	1051.86489343	2555.69724579	375.625803613	-3.11251384865	-0.0459072839034
1344.50941873	1371.06444136	3091.57386009	376.0	14.6520750696	1.26853195194	0.232672771815	1623.70132312	1625.2229488	3544.55358291	295.62931099	8.29299267959	0.122315526248
1344.50941873	1371.06444136	3091.57386009	376.0	3.20333834499	-0.0811104161533	-0.0148771856481	1120.23152907	1663.89288037	3190.60743102	406.483021578	2.16305943914	0.0319035315507
1344.50941873	1371.06444136	3091.57386009	376.0	1.1039416305	0.367052162514	0.0673243144742	1445.17301793	1320.24433378	3125.70303097	360.285679264	0.34101195057	0.00502967478716
1344.50941873	1371.06444136	3091.57386009	376.0	15.1712356496	1.26254611386	0.231574855808	1633.44662789	1587.10587992	3560.60381569	340.051307883	7.82921932138	0.11547521123
1344.50941873	1371.06444136	3091.57386009	376.0	2.57265886893	0.163095807347	0.0299148582808	1208.04049209	1638.35584787	3171.1095092	324.713169237	2.60856672966	0.0384744355407
1344.50941873	1371.06444136	3091.57386009	376.0	-4.19426051728	-0.0587353043426	-0.0107731666072	1253.30225452	1282.46731618	2961.90519832	426.135627618	-0.554049487032	-0.00817182134265
1344.50941873	1371.06444136	3091.57386009	376.0	2.62231306156	-0.00527741674863	-0.000967978127041	1134.95730576	1688.47350875	3172.64460524	349.213790729	2.64394209569	0.0389961961016
1344.50941873	1371.06444136	3091.57386009	376.0	-8.49017574542	0.0300424446926	0.00551035302505	1305.94461842	1217.05359851	2829.09380607	306.095589145	-1.27800221876	-0.0188495902472
1344.50941873	1371.06444136	3091.57386009	376.0	2.20558510394	-0.126552699863	-0.0232121606498	1109.88217691	1648.31725301	3159.76115263	401.561722709	1.73022429107	0.0255195323167
1344.50941873	1371.06444136	3091.57386009	376.0	-9.06682471142	-0.175986547783	-0.0322792640834	1202.77552908	1236.97629313	2811.26627738	371.514455162	-1.26922059649	-0.0187200677948
1344.50941873	1371.06444136	3091.57386009	376.0	2.35165799555	0.646651627564	0.118608148856	1469.27523406	1411.29282451	3164.27710396	283.709045396	1.81702102571	0.0267997201432
1344.50941873	1371.06444136	3091.57386009	376.0	-10.5946754791	-0.484792735199	-0.0889201641965	1026.90506433	1375.98422662	2764.03164242	361.142351467	-1.37891570662	-0.0203379897731
1344.50941873	1371.06444136	3091.57386009	376.0	19.1542510294	1.27994893967	0.234766863476	1644.80151025	1590.80954754	3683.74167802	448.130620228	8.35055904581	0.123164587696
1344.50941873	1371.06444136	3091.57386009	376.0	15.7740544614	1.09942363519	0.201655105501	1584.01410067	1555.02316538	3579.2404045	440.203138451	6.72332705833	0.0991641159046
1344.50941873	1371.06444136	3091.57386009	376.0	7.76232374966	0.831967465617	0.152598581368	1477.12512859	1548.02393978	3331.55183208	306.402763698	4.62684068054	0.0682424879136
1344.50941873	1371.06444136	3091.57386009	376.0	-16.5238192902	-0.477234532573	-0.0875338467669	1099.44563892	1137.52778683	2580.72778223	343.754356481	-2.69135381678	-0.0396954840233
1344.50941873	1371.06444136	3091.57386009	376.0	-4.07055329184	-0.364176693611	-0.0667968990482	1063.94780568	1504.80196444	2965.72969856	396.979928442	-0.4095175979	-0.00604008256489
1344.50941873	1371.06444136	3091.57386009	376.0	8.63030207397	0.924695713222	0.169606697216	1597.39426212	1369.499744	3358.38602306	391.492016944	3.23090302052	0.0476534368808
1344.50941873	1371.06444136	3091.57386009	376.0	2.30849365904	0.227560766682	0.0417389520694	1224.68748056	1647.25075205	3162.94264662	291.004414008	2.87686206819	0.0424315939261
1344.50941873	1371.06444136	3091.57386009	376.0	3.76370289087	0.825378186471	0.151389982845	1662.90756688	1209.35838669	3207.93151484	335.665561272	1.14014259287	0.0168162624317
1344.50941873	1371.06444136	3091.57386009	376.0	-3.22810627171	0.329792113187	0.0604901161385	1537.65613346	1064.61088013	2991.77457042	389.507556828	-0.55259471401	-0.00815036451342
1344.50941873	1371.06444136	3091.57386009	376.0	1.9489838193	0.105406922505	0.0193336248176	1305.2627969	1408.06800404	3151.82813439	438.497333448	0.373103034804	0.00550299461363
1344.50941873	1371.06444136	3091.57386009	376.0	2.96061515171	0.201261061343	0.0369150882874	1306.7307623	1463.69642054	3183.10346422	412.676281381	1.08732564226	0.0160372513607
1344.50941873	1371.06444136	3091.57386009	376.0	1.35021390893	0.544774270351	0.0999219131239	1629.33814295	1146.16778238	3133.31672036	357.810795027	0.0282551094979	0.000416742027993
1344.50941873	1371.06444136	3091.57386009	376.0	0.494144779966	0.0575873249451	0.0105626054558	1296.76391164	1368.06897842	3106.85071094	442.017820876	0.0670957220198	0.000989612419171
1344.50941873	1371.06444136	3091.57386009	376.0	-1.41872246123	0.0951246616881	0.0174476635525	1318.62734583	1343.73994305	3047.71300734	385.345718449	-0.199902236928	-0.00294841057416
1344.50941873	1371.06444136	3091.57386009	376.0	-13.6559271581	-0.443550840831	-0.0813556201085	1117.75051633	1143.0957394	2669.39078572	408.54452999	-2.22556339609	-0.0328254188213
1344.50941873	1371.06444136	3091.57386009	376.0	-0.665510438898	0.271381090984	0.0497764290139	1438.74318707	1254.72618388	3070.99911333	377.529742377	-0.163879488258	-0.00241710159672
1344.50941873	1371.06444136	3091.57386009	376.0	-12.4830698463	-0.513649527649	-0.0942130461572	1020.06627846	1340.92054397	2705.65053579	344.663713358	-1.70540873318	-0.0251535211383
1344.50941873	1371.06444136	3091.57386009	376.0	-3.83456392627	0.125856107429	0.0230843924117	1334.00158699	1321.17988845	2973.0254841	317.844008663	-0.617075843036	-0.0091014136141
1344.50941873	1371.06444136	3091.57386009	376.0	17.6176789486	1.03813346874	0.190413328822	1523.57689522	1686.31653703	3636.23741723	426.343984973	8.41202437321	0.124071155947
1344.50941873	1371.06444136	3091.57386009	376.0	-6.58075705528	-0.170634292161	-0.0312975590904	1208.62419902	1242.21565509	2888.12489518	437.285041068	-0.925496192137	-0.0136503863147
1344.50941873	1371.06444136	3091.57386009	376.0	3.28542011125	0.326489846379	0.0598844178978	1373.27415901	1419.42911138	3193.14504945	400.441779066	1.14302229171	0.0168587358659
1344.50941873	1371.06444136	3091.57386009	376.0	-9.63895409556	-0.336924930295	-0.0617984098119	1138.72434112	1214.45713419	2793.57847489	440.39699958	-1.44722048832	-0.021345434931
1344.50941873	1371.06444136	3091.57386009	376.0	-5.49487785724	-0.133927628797	-0.0245648622152	1186.55704965	1392.45230533	2921.69565262	342.686297641	-0.715600018567	-0.0105545725452
1344.50941873	1371.06444136	3091.57386009	376.0	-0.161330571149	0.139443543836	0.0255765854431	1268.02101099	1482.8577013	3086.58620633	335.707494034	0.656774971531	0.00968694648275
1344.50941873	1371.06444136	3091.57386009	376.0	1.78470339218	-0.0625016314255	-0.0114639822864	1157.85952026	1582.48550375	3146.74928365	406.404259642	1.20730540744	0.0178068644165
1344.50941873	1371.06444136	3091.57386009	376.0	-7.20821523736	-0.00969846875947	-0.00177888275119	1313.42889843	1161.7168414	2868.72656204	393.580822205	-1.05295720133	-0.0155303422024
1344.50941873	1371.06444136	3091.57386009	376.0	1.13755004042	-0.0243775290912	-0.00447130027351	1192.07892054	1534.21454445	3126.74205979	400.448594797	0.812270755511	0.0119803946241
1344.50941873	1371.06444136	3091.57386009	376.0	-10.1037902657	0.0820694427682	0.0150530892825	1390.27071174	1065.17899846	2779.20772136	323.758011166	-1.58532320747	-0.0233823481928
1344.50941873	1371.06444136	3091.57386009	376.0	-7.51971562676	0.0328401154966	0.00602349880715	1372.35383268	1076.61661522	2859.09629742	410.125849522	-1.17762083388	-0.0173690388478
1344.50941873	1371.06444136	3091.57386009	376.0	-5.80705660968	0.213238542288	0.0391119850125	1426.49995632	1159.15742931	2912.04441591	326.387030279	-0.913199594761	-0.0134690205717
1344.50941873	1371.06444136	3091.57386009	376.0	-6.84935722064	-0.0799807251661	-0.0146699789373	1216.31757415	1358.97418595	2879.82092268	304.529162574	-0.990253316793	-0.0146055061474
1344.50941873	1371.06444136	3091.57386009	376.0	-5.65049659589	-0.304606247297	-0.0558705515952	1123.9643547	1324.49698067	2916.88458437	468.423249004	-0.755315284553	-0.01114034343
1344.50941873	1371.06444136	3091.57386009	376.0	18.5437063009	1.3785527108	0.252852661556	1668.18573506	1645.90890287	3664.86623679	350.771598858	9.55178250536	0.140881747867
1344.50941873	1371.06444136	3091.57386009	376.0	-1.85257045886	0.338414137996	0.0620715586934	1474.14655021	1241.89650887	3034.30027605	318.257216969	-0.424540491468	-0.00626165916619
1344.50941873	1371.06444136	3091.57386009	376.0	6.75949311758	0.542462756026	0.0994979376424	1432.32923654	1444.81706338	3300.54858239	423.402282478	2.40709134582	0.0355028222097
1344.50941873	1371.06444136	3091.57386009	376.0	-1.10381361463	-0.0417576745305	-0.00765914793296	1223.32989795	1449.72553506	3057.44864692	384.393213908	-0.0571165987142	-0.000842427709649
1344.50941873	1371.06444136	3091.57386009	376.0	-14.66870259	-0.319331285455	-0.0585714023212	1170.01312689	1130.73599393	2638.08008521	337.330964388	-2.31575599759	-0.0341556931798
1344.50941873	1371.06444136	3091.57386009	376.0	-1.92145028229	0.136025997363	0.0249497427298	1340.40156451	1335.92612884	3032.17080543	355.843112078	-0.304827716464	-0.00449598401864
1344.50941873	1371.06444136	3091.57386009	376.0	-17.6308388769	-0.527599851115	-0.0967717995442	1101.72534518	1093.78013781	2546.50345406	350.99797108	-3.02802828926	-0.0446611842073
1344.50941873	1371.06444136	3091.57386009	376.0	0.794965478642	0.442153048721	0.0810992385768	1446.94688967	1346.8965392	3116.15080503	322.307376154	0.592848860114	0.0087440834825
1344.50941873	1371.06444136	3091.57386009	376.0	-1.64362550657	-0.150592292425	-0.0276214769671	1148.00579801	1526.55351708	3040.75996358	366.200648487	0.0953151488831	0.00140582815462
1344.50941873	1371.06444136	3091.57386009	376.0	10.2630786428	0.448280053705	0.0822230472679	1317.14043847	1636.36996667	3408.86451666	455.354111517	4.48256211503	0.0661144854724
1344.50941873	1371.06444136	3091.57386009	376.0	11.2141424817	0.835472743986	0.153241515771	1496.59694139	1522.59854011	3438.26735769	419.07187619	4.75917566014	0.0701943312706
1344.50941873	1371.06444136	3091.57386009	376.0	18.7431904633	1.04879445505	0.192368755511	1530.95850883	1677.91648785	3671.03343701	462.158440336	8.43232654102	0.12437059795
1344.50941873	1371.06444136	3091.57386009	376.0	-2.33808751937	0.476523718831	0.0874034700717	1598.71843567	1103.83299852	3019.29015752	316.738723328	-0.536203533717	-0.00790860669198
1344.50941873	1371.06444136	3091.57386009	376.0	-10.4617452948	-0.462630142749	-0.0848551252292	1066.34905847	1264.39913397	2768.14127725	437.393084813	-1.52808220166	-0.0225380855703
1344.50941873	1371.06444136	3091.57386009	376.0	-9.19945351854	0.184485984992	0.033838221752	1444.26592875	1057.06580107	2807.16595984	305.834230025	-1.47775776522	-0.0217958372452
1344.50941873	1371.06444136	3091.57386009	376.0	-5.03825137797	0.268434660938	0.0492359979711	1439.72315906	1202.28235509	2935.81259749	293.807083346	-0.885542163096	-0.013061093851
1344.50941873	1371.06444136	3091.57386009	376.0	1.25586224625	0.0992050831031	0.0181960900776	1185.44969408	1635.67902023	3130.39976902	309.271054716	2.186039343	0.0322424681858
1344.50941873	1371.06444136	3091.57386009	376.0	5.23507629796	0.575577050729	0.105571726106	1626.17884674	1181.10856973	3253.42011048	446.132694011	0.699573752006	0.0103181969322
1344.50941873	1371.06444136	3091.57386009	376.0	-3.00072074822	0.474109120016	0.0869605869435	1616.47686713	1054.37337705	2998.80436183	327.954117653	-0.604431983102	-0.00891492600446
1344.50941873	1371.06444136	3091.57386009	376.0	-1.25352390573	0.308349292715	0.0565570969764	1452.48954423	1264.66760568	3052.8202427	335.663092784	-0.298008289554	-0.0043954025008
1344.50941873	1371.06444136	3091.57386009	376.0	-1.56075496922	-0.12130360589	-0.0222493774559	1135.69666197	1573.6596631	3043.32196745	333.965642375	0.533626288332	0.00787059422319
1344.50941873	1371.06444136	3091.57386009	376.0	8.07960381007	0.880258994358	0.161456161841	1534.61795194	1457.48385108	3341.36077949	349.258976465	3.85816386942	0.0569050718204
1344.50941873	1371.06444136	3091.57386009	376.0	6.77287114108	0.575208182836	0.105504068752	1379.74244331	1571.22422417	3300.96217387	349.995506384	3.82348692433	0.0563936124533
1344.50941873	1371.06444136	3091.57386009	376.0	12.1205785388	0.740284532618	0.135782196005	1451.18682419	1556.49595487	3466.29049789	458.607718828	4.85495118648	0.0716069496531
1344.50941873	1371.06444136	3091.57386009	376.0	-3.21325893787	-0.276772178021	-0.0507652564235	1109.77932772	1467.60283983	2992.23358671	414.851419163	-0.318756260213	-0.00470141976716
1344.50941873	1371.06444136	3091.57386009	376.0	-11.1169661689	-0.0379781958285	-0.00696591999789	1298.81778307	1135.01807811	2747.88463998	314.048778793	-1.70190813471	-0.0251018898925
1344.50941873	1371.06444136	3091.57386009	376.0	-23.3391109122	-0.764174871872	-0.14016413644	1018.65180276	1066.57383133	2370.02800795	284.80237387	-4.39063684436	-0.0647586555216
1344.50941873	1371.06444136	3091.57386009	376.0	14.2832922466	1.04859699194	0.19233253704	1558.82003403	1567.95088244	3533.15238955	406.381473079	6.52583555643	0.0962512618943
1344.50941873	1371.06444136	3091.57386009	376.0	1.88333906532	-0.10760095416	-0.0197360517534	1119.42145518	1638.37497846	3149.79867834	392.002244695	1.64685009782	0.0242898244516
1344.50941873	1371.06444136	3091.57386009	376.0	-5.12426347831	-0.00283708742677	-0.000520375536825	1251.65907861	1381.85210098	2933.15346988	299.642290286	-0.79295230191	-0.0116954616801
1344.50941873	1371.06444136	3091.57386009	376.0	-5.2071356643	-0.239201674775	-0.0438741149623	1150.36965906	1340.36370621	2930.59141504	439.858049759	-0.655160481788	-0.00966313394967
1344.50941873	1371.06444136	3091.57386009	376.0	2.3773607644	0.405998947245	0.0744678920113	1390.39599878	1426.03629184	3165.07172405	348.639433427	1.29005737253	0.0190273948751
1344.50941873	1371.06444136	3091.57386009	376.0	-8.73362232876	-0.353376857338	-0.0648160046475	1108.43804042	1287.31675949	2821.56747514	425.812675228	-1.20235103475	-0.0177337910731
1344.50941873	1371.06444136	3091.57386009	376.0	4.94705277399	0.305122423186	0.0559652280238	1353.40275896	1447.30165738	3244.5156505	443.811234161	1.48028374805	0.021833093629
1344.50941873	1371.06444136	3091.57386009	376.0	-15.4187661761	-0.344468671218	-0.0631820746914	1129.83058415	1190.63488878	2614.89131544	294.42584251	-2.38876706352	-0.0352325525593
1344.50941873	1371.06444136	3091.57386009	376.0	-3.45731866168	-0.279564740824	-0.0512774653015	1117.68129951	1414.68139626	2984.68830009	452.325604317	-0.379757308431	-0.00560114024234
1344.50941873	1371.06444136	3091.57386009	376.0	-4.91078257011	-0.265142333084	-0.0486321227226	1122.27973839	1415.70912957	2939.75338983	401.764521868	-0.562461501663	-0.00829589235491
1344.50941873	1371.06444136	3091.57386009	376.0	-2.08439460883	0.0337998983101	0.00619954114272	1282.14273893	1359.94385149	3027.13326123	385.046670804	-0.268655031954	-0.00396246359814
1344.50941873	1371.06444136	3091.57386009	376.0	12.8494372409	1.14904407792	0.210756433954	1664.52012318	1394.04269064	3488.823703	430.260889184	4.7588266004	0.0701891828967
1344.50941873	1371.06444136	3091.57386009	376.0	-6.31182276163	0.361752407333	0.066352239056	1528.23040565	1084.88664634	2896.4391975	283.322145508	-1.12913580509	-0.016653920429
1344.50941873	1371.06444136	3091.57386009	376.0	-1.37371124349	0.323054101975	0.0592542373395	1439.0162411	1294.90992141	3049.10456238	315.178399876	-0.241639870601	-0.00356400989087
1344.50941873	1371.06444136	3091.57386009	376.0	-2.70306551897	0.485347699098	0.0890219550803	1590.73189241	1127.44283808	3008.00659309	289.831862605	-0.658488202134	-0.00971221537071
1344.50941873	1371.06444136	3091.57386009	376.0	-11.2097105893	-0.486848598075	-0.0892972483631	1066.10792132	1232.92543026	2745.01737772	445.984026135	-1.71896896402	-0.0253535245431
1344.50941873	1371.06444136	3091.57386009	376.0	-5.14310439783	0.367582489539	0.0674215864892	1531.55023289	1098.3638587	2932.57098893	302.656897349	-0.91508132698	-0.0134967747342
1344.50941873	1371.06444136	3091.57386009	376.0	6.21206280161	0.479200311884	0.0878944079023	1433.51148286	1408.76697552	3283.62436984	441.345911458	1.84098864946	0.0271532249183
1344.50941873	1371.06444136	3091.57386009	376.0	11.1874445535	0.509743733311	0.0934966495435	1325.49946778	1677.15181718	3437.44197152	434.790686567	5.35469885852	0.0789778592702
1344.50941873	1371.06444136	3091.57386009	376.0	-2.07820228911	0.551876045672	0.101224513146	1667.61649265	1039.96650666	3027.32470136	319.741702049	-0.51893204121	-0.00765386491461
1344.50941873	1371.06444136	3091.57386009	376.0	-4.03769526058	0.0130692010563	0.00239713885846	1264.88450416	1370.78110074	2966.74552887	331.079923959	-0.58187305482	-0.00858219844867
1344.50941873	1371.06444136	3091.57386009	376.0	-7.90932145234	-0.166513635478	-0.0305417526555	1240.41550158	1158.69884898	2847.05134556	447.936995012	-1.22397894435	-0.0180527867898
1344.50941873	1371.06444136	3091.57386009	376.0	7.01785707097	0.687254032826	0.126055398537	1395.10388	1630.24975868	3308.53609484	283.182456164	4.95969175463	0.073151795791
1344.50941873	1371.06444136	3091.57386009	376.0	-7.88109351428	0.00759331135578	0.00139275703518	1366.65899598	1063.25619645	2847.92403312	418.008840687	-1.25714895837	-0.0185420200349
1344.50941873	1371.06444136	3091.57386009	376.0	-0.538116251297	0.132923963394	0.0243807709821	1340.53943382	1341.36388044	3074.93759873	393.034284468	-0.0923870365638	-0.00136264065728
1344.50941873	1371.06444136	3091.57386009	376.0	-11.7253388658	-0.386166615346	-0.0708302669381	1089.13661951	1286.33668152	2729.07634871	353.603047686	-1.63711262404	-0.0241462038944
1344.50941873	1371.06444136	3091.57386009	376.0	8.60010989169	1.14547799865	0.210102347515	1676.34105215	1348.37528836	3357.45260945	332.73626894	3.78749786738	0.0558628004039
1344.50941873	1371.06444136	3091.57386009	376.0	-2.53813435749	0.334597401726	0.0613714970151	1503.93142214	1151.80782664	3013.10556176	357.366312981	-0.455321303266	-0.0067156534405
1344.50941873	1371.06444136	3091.57386009	376.0	13.1250880053	1.14377469207	0.209789928847	1585.64310964	1585.46495334	3497.34564998	326.237587001	7.04036447356	0.103840183976
1344.50941873	1371.06444136	3091.57386009	376.0	4.89650074111	0.447708854418	0.0821182785066	1332.8611516	1573.03596702	3242.95279707	337.055678447	3.14942429402	0.0464516857525
1344.50941873	1371.06444136	3091.57386009	376.0	14.2473612889	1.24242627959	0.227884497358	1623.10299617	1590.27296415	3532.04155746	318.665597131	7.66864074084	0.113106795588
1344.50941873	1371.06444136	3091.57386009	376.0	5.93781784481	0.387591658828	0.0710916468869	1350.01638693	1502.68958135	3275.14588444	422.439916158	2.33744614461	0.0344756068527
1344.50941873	1371.06444136	3091.57386009	376.0	-4.79219253422	-0.290426162053	-0.0532696555489	1106.62202042	1438.88278582	2943.41968838	397.914882136	-0.535191756588	-0.00789368372549
1344.50941873	1371.06444136	3091.57386009	376.0	18.4248911754	1.15754863537	0.212316330771	1575.8709675	1665.73478288	3661.19297942	419.587229046	8.75684497715	0.129157005563
1344.50941873	1371.06444136	3091.57386009	376.0	7.08292432602	0.744200894945	0.136500530988	1657.79608808	1205.05208696	3310.54769709	447.699522053	1.37698909053	0.0203095736067
1344.50941873	1371.06444136	3091.57386009	376.0	16.4757458114	1.32007770106	0.242127237905	1634.12327087	1676.39398433	3600.93371085	290.41645565	9.45278711912	0.139421638925
1344.50941873	1371.06444136	3091.57386009	376.0	2.86399751757	0.498026328342	0.0913474556753	1482.35242328	1330.24530435	3180.1164587	367.518731079	0.938576319412	0.0138433085459
1344.50941873	1371.06444136	3091.57386009	376.0	-6.23523622419	-0.313925597522	-0.0575798968308	1077.80776062	1529.5596358	2898.80692687	291.439530454	-0.846722462288	-0.0124885318921
1344.50941873	1371.06444136	3091.57386009	376.0	-7.87993497505	-0.303190204871	-0.0556108226102	1148.47267627	1235.89843908	2847.95985021	463.588734872	-1.17197948862	-0.0172858331655
1344.50941873	1371.06444136	3091.57386009	376.0	4.12355605662	0.0841452229092	0.0154338266525	1187.72805386	1632.95027129	3219.05664125	398.378316102	2.47119532672	0.0364483086537
1344.50941873	1371.06444136	3091.57386009	376.0	-0.619547625464	0.472311631231	0.086630893476	1615.13924133	1081.20580462	3072.42008765	376.075041711	-0.229115160755	-0.00337927965715
1344.50941873	1371.06444136	3091.57386009	376.0	14.3134998883	1.14250110338	0.209556328572	1572.68987823	1634.22021924	3534.08628111	327.176183633	7.82387174274	0.115396338389
1344.50941873	1371.06444136	3091.57386009	376.0	2.64245250948	0.520281554756	0.0954294854652	1507.50125477	1302.94712365	3173.26723114	362.81885272	0.800190683746	0.0118022224741
1344.50941873	1371.06444136	3091.57386009	376.0	-5.4584804788	-0.335623190573	-0.0615596461066	1082.34160209	1457.23408474	2922.82090445	383.245217619	-0.616328214162	-0.00909038663956
1344.50941873	1371.06444136	3091.57386009	376.0	12.7596022979	0.864626638926	0.158588891953	1507.9517841	1525.14161558	3486.04638939	452.952989713	5.05383525726	0.0745403430275
1344.50941873	1371.06444136	3091.57386009	376.0	11.3730454216	0.837092559608	0.153538620618	1464.70301157	1606.79049201	3443.17995944	371.686455867	5.81800428611	0.0858112726565
1344.50941873	1371.06444136	3091.57386009	376.0	-9.84174592049	-0.113328264989	-0.0207865489708	1214.78880178	1278.83342256	2787.30901584	293.686791496	-1.45246096195	-0.0214227280523
1344.50941873	1371.06444136	3091.57386009	376.0	4.06337004329	0.389606722522	0.0714612477114	1340.94743626	1513.04810502	3217.19594619	363.200404915	2.2259442397	0.0328310359838
1344.50941873	1371.06444136	3091.57386009	376.0	7.23289799226	0.79167851383	0.145208824987	1455.59802056	1564.35082966	3315.18424375	295.235393532	4.58954118019	0.0676923477904
1344.50941873	1371.06444136	3091.57386009	376.0	-7.32181133498	-0.106801863573	-0.0195894834141	1245.05628513	1218.91106557	2865.21465478	401.247304076	-1.02880119553	-0.0151740589312
1344.50941873	1371.06444136	3091.57386009	376.0	-9.43504452685	-0.261745749357	-0.0480091249739	1124.00482134	1375.33914909	2799.88248981	300.538519383	-1.31490983719	-0.019393950401
1344.50941873	1371.06444136	3091.57386009	376.0	5.38020159188	0.769620094739	0.141162893386	1651.94199691	1213.88649267	3257.90676613	392.078276549	1.27553206897	0.0188131573595
1344.50941873	1371.06444136	3091.57386009	376.0	3.93295053666	0.30873899504	0.0566285757594	1281.73974296	1582.13714995	3213.16393082	349.287037902	2.65064905245	0.0390951187678
1344.50941873	1371.06444136	3091.57386009	376.0	-7.23423514728	-0.156490638875	-0.028703345355	1227.7320005	1204.05541089	2867.9221373	436.134725905	-1.05613403073	-0.0155771980934
1344.50941873	1371.06444136	3091.57386009	376.0	3.06022410826	0.198474632644	0.0364040045202	1363.06482059	1369.54305066	3186.18294869	453.575077438	0.492919011338	0.00727019190764
1344.50941873	1371.06444136	3091.57386009	376.0	-6.7571010512	0.386154375441	0.0708280219078	1561.79838672	1033.27660086	2882.6730903	287.598102715	-1.1947307998	-0.0176213982271
1344.50941873	1371.06444136	3091.57386009	376.0	10.6316843568	0.493455614749	0.0905091002841	1320.3256226	1673.429093	3420.26023456	426.505518954	5.18648973202	0.0764968987023
1344.50941873	1371.06444136	3091.57386009	376.0	11.3160312647	0.808243769425	0.148247206424	1424.34525593	1703.16395744	3441.41732467	313.908111297	6.96846172258	0.102779671424
1344.50941873	1371.06444136	3091.57386009	376.0	-4.0113307228	-0.0745732092818	-0.0136781381661	1237.31055288	1312.61309391	2967.56060803	417.636961235	-0.510059598588	-0.00752300292902
1344.50941873	1371.06444136	3091.57386009	376.0	4.34631821833	0.582148263274	0.106777010872	1623.60455556	1183.24640047	3225.94349801	419.092541978	0.612235924986	0.00903002839212
1344.50941873	1371.06444136	3091.57386009	376.0	-6.92956689746	-0.456520054158	-0.0837344193247	1032.78382577	1430.976184	2877.34118128	413.581171507	-0.81082113501	-0.0119590137907
1344.50941873	1371.06444136	3091.57386009	376.0	-11.7549612786	-0.0146361685602	-0.00268455035954	1352.71663641	1043.63040396	2728.16054994	331.813509568	-1.87088486634	-0.0275941720699
1344.50941873	1371.06444136	3091.57386009	376.0	0.863643592933	0.0130711328185	0.0023974931802	1162.96474419	1621.48604636	3118.27403966	333.823249111	1.71404023634	0.0252808294445
1344.50941873	1371.06444136	3091.57386009	376.0	-8.77550148014	-0.171890965148	-0.0315280567036	1238.55955723	1153.24268851	2820.27275024	428.470504499	-1.34184347797	-0.0197912017399
1344.50941873	1371.06444136	3091.57386009	376.0	-6.92521423529	-0.164575661379	-0.0301862915222	1180.42117638	1345.79386395	2877.47574704	351.26070672	-0.907108359078	-0.0133791793374
1344.50941873	1371.06444136	3091.57386009	376.0	-7.80200364856	-0.246909216203	-0.0452878239551	1127.94214817	1403.5394442	2850.36915473	318.887562362	-1.04196717123	-0.0153682473633
1344.50941873	1371.06444136	3091.57386009	376.0	-0.990396007988	0.308613948869	0.0566056399247	1461.77243169	1242.11365539	3060.955036	357.068948924	-0.238009342619	-0.00351046228052
1344.50941873	1371.06444136	3091.57386009	376.0	13.4930269447	1.09682329114	0.20117815318	1635.49263523	1420.268637	3508.72075405	452.959481832	4.88881566442	0.072106425729
1344.50941873	1371.06444136	3091.57386009	376.0	1.10956712277	-0.18585945132	-0.0340901414747	1106.95179763	1604.09634242	3125.87694722	414.828807165	0.974650159231	0.0143753710801
1344.50941873	1371.06444136	3091.57386009	376.0	-7.8561314864	-0.285506684046	-0.0523673301625	1102.873809	1443.01582032	2848.69575265	302.806123327	-1.0689985383	-0.015766940093
1344.50941873	1371.06444136	3091.57386009	376.0	15.55725329	1.20666780082	0.221325715485	1619.89243871	1565.352221	3572.53783616	387.293176448	7.32988502863	0.108110398652
1344.50941873	1371.06444136	3091.57386009	376.0	-11.1079997565	-0.104935172106	-0.0192470968647	1262.73338983	1150.28312872	2748.16184324	335.145324697	-1.66962224994	-0.0246256969017
1344.50941873	1371.06444136	3091.57386009	376.0	-5.43022211508	0.219744208296	0.040305247303	1439.49115664	1139.70191669	2923.69453264	344.501459302	-0.843761152619	-0.0124448547584
1344.50941873	1371.06444136	3091.57386009	376.0	-13.1417864525	-0.519944760494	-0.0953677110223	1052.69506123	1224.19466825	2685.28582538	408.396095903	-2.00982426931	-0.029643425801
1344.50941873	1371.06444136	3091.57386009	376.0	-6.72170095453	0.0359935332348	0.00660189531086	1326.35371056	1186.65359752	2883.76751043	370.760202347	-0.966718678547	-0.0142583875892
1344.50941873	1371.06444136	3091.57386009	376.0	8.50719711765	0.680829951282	0.124877100382	1510.35493654	1391.29372986	3354.58014241	452.931476014	2.58275025694	0.0380936616068
1344.50941873	1371.06444136	3091.57386009	376.0	1.02516196286	0.480877351973	0.0882020087991	1613.46081416	1110.97374949	3123.26749936	398.83293571	-0.00372766842538	-5.49803602564e-05
1344.50941873	1371.06444136	3091.57386009	376.0	4.30995729497	0.226082222045	0.0414677589958	1228.44409137	1648.33955995	3224.81937321	348.035721885	3.16673217301	0.0467069642037
1344.50941873	1371.06444136	3091.57386009	376.0	-1.16319014416	-0.269552276225	-0.0494409897698	1110.00711023	1500.83019827	3055.61297765	444.775669145	-0.0521344598133	-0.000768944835004
1344.50941873	1371.06444136	3091.57386009	376.0	3.34000992033	0.362172948169	0.0664293742056	1498.42442285	1248.78642037	3194.83273372	447.621890503	0.354396581659	0.00522708822506
1344.50941873	1371.06444136	3091.57386009	376.0	2.14878156001	0.427194655954	0.0783555861985	1508.68839632	1262.57335732	3158.00502911	386.743275473	0.345761540243	0.0050997277322
1344.50941873	1371.06444136	3091.57386009	376.0	4.7132556535	0.728208701074	0.133567259918	1592.92268328	1273.96409387	3237.28763984	370.400862683	1.42350318319	0.020995622171
1344.50941873	1371.06444136	3091.57386009	376.0	-11.5386254355	-0.58596060767	-0.107476266997	1016.41899467	1258.74697944	2734.84873232	459.682758207	-1.78184044851	-0.0262808325738
1344.50941873	1371.06444136	3091.57386009	376.0	14.3463906351	0.730917049633	0.13406402231	1414.16453714	1657.09605574	3535.10312284	463.842529954	6.30718215154	0.093026285421
1344.50941873	1371.06444136	3091.57386009	376.0	6.67768242256	0.743856216973	0.136437310523	1626.74714032	1243.04079918	3298.01934433	428.231404832	1.5316202845	0.0225902696829
1344.50941873	1371.06444136	3091.57386009	376.0	-5.50117889674	0.0567149612534	0.0104025974419	1316.60938612	1250.9232614	2921.50085133	353.968203807	-0.778595590426	-0.0114837107732
1344.50941873	1371.06444136	3091.57386009	376.0	12.5551625292	0.752998309891	0.138114143414	1449.92039909	1572.03142386	3479.72598294	457.77415999	5.13693454255	0.0757659962027
1344.50941873	1371.06444136	3091.57386009	376.0	5.59119899435	0.894315543925	0.164034399106	1653.19392533	1255.87777084	3264.42990667	355.358210503	1.86094223768	0.0274475256295
1344.50941873	1371.06444136	3091.57386009	376.0	7.30762889177	0.71118688113	0.130445135937	1422.20070032	1581.09158857	3317.49460471	314.202315815	4.50461183926	0.066439702644
1344.50941873	1371.06444136	3091.57386009	376.0	9.31272906119	0.972976139048	0.178462241205	1582.3743753	1427.89398947	3379.48375741	369.215392635	4.04605079346	0.0596762653902
1344.50941873	1371.06444136	3091.57386009	376.0	-10.1932127599	-0.15884486242	-0.0291351545158	1279.23775963	1076.20808868	2776.44315891	420.997310589	-1.65706065592	-0.0244404226536
1344.50941873	1371.06444136	3091.57386009	376.0	9.45639123302	0.300178324375	0.0550583867159	1244.2526677	1697.13811146	3383.92517956	442.534400407	4.60556746307	0.0679287236441
1344.50941873	1371.06444136	3091.57386009	376.0	-0.154135335001	0.0560167240247	0.0102745275174	1184.70844999	1596.44626764	3086.80865237	305.653934744	1.43270689084	0.0211313700713
1344.50941873	1371.06444136	3091.57386009	376.0	-15.153617236	-0.295645455939	-0.0542269728428	1156.77714408	1175.30554179	2623.08859077	291.005904893	-2.36230233373	-0.0348422173116
1344.50941873	1371.06444136	3091.57386009	376.0	-15.629174181	-0.505768368512	-0.0927674923902	1122.20224309	1083.68149693	2608.38639657	402.502656546	-2.73885982809	-0.0403961626562
1344.50941873	1371.06444136	3091.57386009	376.0	-10.790329803	-0.432136427499	-0.0792620006418	1105.6291251	1191.68343174	2757.98284449	460.670287648	-1.73120671923	-0.0255340224075
1344.50941873	1371.06444136	3091.57386009	376.0	13.3222700966	1.02549362562	0.188094942337	1561.49832436	1533.79392376	3503.44167997	408.149431854	5.89704974329	0.0869771348568
1344.50941873	1371.06444136	3091.57386009	376.0	3.53621686421	0.109873236009	0.0201528312562	1197.05578559	1627.98421309	3200.8986163	375.858617624	2.43705463252	0.0359447585918
1344.50941873	1371.06444136	3091.57386009	376.0	-13.1543277092	-0.34296208373	-0.0629057380283	1106.57284828	1276.39132528	2684.89810317	301.933929604	-1.91607409383	-0.02826067985
1344.50941873	1371.06444136	3091.57386009	376.0	8.28504879138	1.10254929477	0.202228410633	1607.64827667	1456.7860166	3347.71226282	283.27796955	4.67043784031	0.0688855138688
1344.50941873	1371.06444136	3091.57386009	376.0	-4.13286317308	0.343757431357	0.063051619838	1486.93316976	1187.88889965	2963.80334256	288.981273155	-0.80286804409	-0.0118417115648
1344.50941873	1371.06444136	3091.57386009	376.0	-6.28752872025	-0.346219880867	-0.0635032796894	1100.18552688	1341.921562	2897.19026573	455.083176847	-0.817441456101	-0.0120566586446
1344.50941873	1371.06444136	3091.57386009	376.0	0.656255431498	0.0417631063898	0.00766014423877	1284.66387637	1386.07663987	3111.86248147	441.121965227	0.0947754067031	0.0013978673555
1344.50941873	1371.06444136	3091.57386009	376.0	-8.25564036491	-0.449073607003	-0.082368599964	1029.06957011	1460.48835251	2836.34464059	346.786717963	-1.00725562894	-0.014856277713
1344.50941873	1371.06444136	3091.57386009	376.0	-8.51356710845	0.204518495583	0.0375125633865	1466.62293855	1038.31628112	2828.37064481	323.431425134	-1.36020198717	-0.0200619762119
1344.50941873	1371.06444136	3091.57386009	376.0	-8.61560377418	-0.118462900778	-0.0217283383671	1286.4508338	1103.89870886	2825.21610592	434.866563266	-1.37307135725	-0.0202517899299
1344.50941873	1371.06444136	3091.57386009	376.0	0.755503898339	-0.262289381147	-0.0481088373344	1098.33145732	1561.93172446	3114.93082113	454.667639351	0.38530561981	0.00568297374351
1344.50941873	1371.06444136	3091.57386009	376.0	-3.22724119723	-0.233251324766	-0.0427827081376	1075.3598743	1620.94530565	2991.80131484	295.496134882	0.41471731475	0.00611677455384
1344.50941873	1371.06444136	3091.57386009	376.0	-11.0676325856	-0.216904418555	-0.0397843761106	1256.30302724	1069.05632967	2749.40982415	424.05046723	-1.83886665002	-0.0271219269914
1344.50941873	1371.06444136	3091.57386009	376.0	-14.1142512897	-0.413081953855	-0.0757670494965	1163.67375237	1079.29307695	2655.22135667	412.254527358	-2.42964101379	-0.0358354131827
1344.50941873	1371.06444136	3091.57386009	376.0	-1.59012613749	0.00101282298967	0.000185770907864	1196.73271027	1527.23727276	3042.41393609	318.443953065	0.443678584749	0.00654393192845
1344.50941873	1371.06444136	3091.57386009	376.0	2.42867427852	0.0294756632887	0.00540639458706	1217.85616609	1523.01934037	3166.65811924	425.782612778	1.01631838248	0.0149899466442
1344.50941873	1371.06444136	3091.57386009	376.0	-6.37712654056	-0.313181066602	-0.0574433357671	1123.68086209	1307.74159977	2894.42028294	462.997821083	-0.869218092041	-0.0128203258413
1344.50941873	1371.06444136	3091.57386009	376.0	10.4938295069	0.961693191673	0.176392735083	1518.94162916	1572.64307402	3415.99835005	324.413646877	5.79132397072	0.0854177576802
1344.50941873	1371.06444136	3091.57386009	376.0	6.18702805346	0.415934068839	0.0762901813719	1346.28492499	1528.60955185	3282.85040211	407.955925271	2.72015550205	0.0401202876409
1344.50941873	1371.06444136	3091.57386009	376.0	-2.84413914897	0.0555697740798	0.0101925484372	1243.14672018	1464.63615596	3003.64519762	295.862321478	-0.0972199691515	-0.00143392284884
1344.50941873	1371.06444136	3091.57386009	376.0	3.30533594713	0.100954281323	0.0185169261413	1240.63726566	1526.95391624	3193.76076222	426.169580327	1.35674804109	0.0200110330545
1344.50941873	1371.06444136	3091.57386009	376.0	-14.5428706638	-0.649794749911	-0.11918465699	1030.23897146	1156.84052336	2641.97027214	454.890777327	-2.56390406062	-0.0378156941095
1344.50941873	1371.06444136	3091.57386009	376.0	2.67143074734	0.676255240979	0.124038011918	1529.133258	1332.7296439	3174.16311477	312.300212868	1.36067204856	0.0200689092707
1344.50941873	1371.06444136	3091.57386009	376.0	-8.56799952644	-0.487565139152	-0.0894286755598	1015.95457617	1440.8611398	2826.6878264	369.872110432	-1.03634894983	-0.0152853827408
1344.50941873	1371.06444136	3091.57386009	376.0	13.3240262132	1.23012384453	0.225627997896	1669.76105407	1444.11817605	3503.49597161	389.616741499	5.69593950539	0.0840109071591
1344.50941873	1371.06444136	3091.57386009	376.0	-4.90004608839	0.221552723625	0.0406369632475	1428.42392124	1173.43950199	2940.08531609	338.22189287	-0.768009598192	-0.0113275751946
1344.50941873	1371.06444136	3091.57386009	376.0	-7.12993920515	-0.394253348053	-0.0723135267888	1058.68217026	1433.64851543	2871.14652339	378.815837694	-0.845828811958	-0.0124753512088
1344.50941873	1371.06444136	3091.57386009	376.0	-11.0518769423	-0.0690588305146	-0.0126666967195	1337.10451776	1036.45355844	2749.8969215	376.338845296	-1.77963040017	-0.0262482359907
1344.50941873	1371.06444136	3091.57386009	376.0	5.01570780615	0.927441027543	0.170110239828	1622.77804425	1309.99657862	3246.63817153	313.863548656	2.24329157209	0.0330868963434
1344.50941873	1371.06444136	3091.57386009	376.0	-14.0529111704	-0.46318239399	-0.0849564185601	1153.43962003	1065.70957956	2657.11773177	437.968532181	-2.53402616524	-0.0373750171864
1344.50941873	1371.06444136	3091.57386009	376.0	10.999348652	0.649689648237	0.119165379354	1409.8264437	1577.84004058	3431.6268478	443.960363516	4.64098266101	0.0684510716963
1344.50941873	1371.06444136	3091.57386009	376.0	-14.1902704508	-0.316216857609	-0.0580001573018	1147.30887089	1186.40509139	2652.87116816	319.157205884	-2.15983993396	-0.0318560462235
1344.50941873	1371.06444136	3091.57386009	376.0	7.74610295376	0.453989271085	0.0832702258043	1304.57946211	1666.69988081	3331.05035419	359.771011263	4.64429467063	0.0684999213957
1344.50941873	1371.06444136	3091.57386009	376.0	0.103918651449	0.478819188882	0.0878245027297	1474.43800693	1317.99526482	3094.78658196	302.353310213	0.381608638716	0.00562844599876
1344.50941873	1371.06444136	3091.57386009	376.0	-11.7351142159	0.0579374033018	0.010626816453	1381.27438137	1046.89976738	2728.77413654	300.599987793	-1.88685522594	-0.0278297230964
1344.50941873	1371.06444136	3091.57386009	376.0	1.6676174176	-0.0211394999849	-0.00387738444331	1207.40173018	1508.13790119	3143.12948426	427.589852901	0.676059346543	0.00997137679267
1344.50941873	1371.06444136	3091.57386009	376.0	-14.4265290506	-0.606632990568	-0.111267973325	1065.22723176	1122.12140057	2645.56705905	458.21842672	-2.61451307341	-0.0385621397257
1344.50941873	1371.06444136	3091.57386009	376.0	4.71470447511	0.43905785454	0.0805315213756	1351.76096151	1525.69564435	3237.33243123	359.875825372	2.59636594233	0.0382944829252
1344.50941873	1371.06444136	3091.57386009	376.0	-8.51477304683	-0.286962185306	-0.0526342966446	1134.19704882	1300.37144561	2828.33336233	393.764867905	-1.13598028069	-0.0167548713966
1344.50941873	1371.06444136	3091.57386009	376.0	4.85409324351	0.775509916066	0.142243198105	1488.94757954	1462.69084406	3241.64173796	290.003314354	3.08120121334	0.0454454456245
1344.50941873	1371.06444136	3091.57386009	376.0	-5.89196311087	-0.0805351882391	-0.0147716779602	1247.53982976	1256.6939508	2909.41946871	405.185688152	-0.797528506123	-0.0117629573174
1344.50941873	1371.06444136	3091.57386009	376.0	12.56081547	1.15335058637	0.211546329121	1637.92190669	1452.8280047	3479.90074778	389.150836387	5.39341685702	0.079548921195
1344.50941873	1371.06444136	3091.57386009	376.0	0.473105932987	0.501243667184	0.0919375765194	1504.33645739	1287.81290365	3106.20027945	314.050918415	0.332357335361	0.00490202559529
1344.50941873	1371.06444136	3091.57386009	376.0	2.37540043996	0.500913985913	0.0918771067339	1455.37127349	1367.96069889	3165.01111917	341.679146787	1.11712233998	0.0164767306781
1344.50941873	1371.06444136	3091.57386009	376.0	-5.87888719535	-0.0567472825415	-0.010408525778	1222.00838411	1390.90155186	2909.8237203	296.913784325	-0.884219658973	-0.0130415878905
1344.50941873	1371.06444136	3091.57386009	376.0	-12.0100051521	-0.316678780257	-0.0580848826591	1187.36233564	1114.78127288	2720.27568022	418.132071697	-1.9543822819	-0.0288256973732
1344.50941873	1371.06444136	3091.57386009	376.0	1.64039058964	-0.338598413888	-0.0621053583801	1043.54732155	1638.4805884	3142.28774677	460.259836822	0.917596683245	0.0135338743841
1344.50941873	1371.06444136	3091.57386009	376.0	14.906541225	1.19878153231	0.219879224562	1599.50195685	1618.62582208	3552.42059205	334.292813119	7.93388465389	0.117018947697
1344.50941873	1371.06444136	3091.57386009	376.0	-0.445561299657	-0.357029892574	-0.0654860404574	1029.5466422	1652.25009031	3077.79900342	396.002270914	0.782251875838	0.0115376382867
1344.50941873	1371.06444136	3091.57386009	376.0	1.78689922915	0.0186398657771	0.00341890421444	1252.87072426	1447.06181728	3146.81716957	446.884628033	0.385315022663	0.00568311242865
1344.50941873	1371.06444136	3091.57386009	376.0	-20.520089914	-0.68149476373	-0.124999039569	1011.82034541	1139.55637192	2457.18012424	305.803406919	-3.5330611006	-0.0521100457316
1344.50941873	1371.06444136	3091.57386009	376.0	1.92960713238	0.484113119096	0.0887955097389	1631.37254386	1081.4784853	3151.2290898	438.378060635	0.108931054688	0.00160665272401
1344.50941873	1371.06444136	3091.57386009	376.0	16.5471008607	0.994899648174	0.182483427765	1521.82386063	1629.91832058	3603.13970491	451.397523702	7.31581442496	0.107902867625
1344.50941873	1371.06444136	3091.57386009	376.0	1.49474871975	-0.0219786186096	-0.00403129468261	1130.3452863	1679.9980493	3137.78512079	327.441785194	2.34148417174	0.0345351647749
1344.50941873	1371.06444136	3091.57386009	376.0	2.35739121472	0.0491094937465	0.00900761073853	1162.31963082	1660.28382843	3164.45435067	341.850891416	2.45785392376	0.0362515327988
1344.50941873	1371.06444136	3091.57386009	376.0	-3.06090762882	-0.366225457868	-0.0671726811937	1016.73962725	1665.80510101	2996.94363996	314.398911699	0.542918453138	0.00800764680145
1344.50941873	1371.06444136	3091.57386009	376.0	9.87777432942	0.96782452126	0.177517336988	1633.53912629	1335.93723817	3396.95254922	427.476184759	3.2227501717	0.0475331883732
1344.50941873	1371.06444136	3091.57386009	376.0	2.19887587036	-0.0787004729416	-0.0144351564456	1117.18535347	1669.71774646	3159.55373172	372.650631789	2.12713849228	0.031373724075
1344.50941873	1371.06444136	3091.57386009	376.0	2.26723870344	0.437219670979	0.0801943637158	1477.58633987	1309.72929538	3161.6672192	374.351583947	0.599799648179	0.00884660248051
1344.50941873	1371.06444136	3091.57386009	376.0	-4.76600772891	-0.395627396189	-0.0725655532261	1056.44691194	1459.47784754	2944.22921098	428.304451501	-0.509896616322	-0.0075205990608
1344.50941873	1371.06444136	3091.57386009	376.0	21.1223301499	1.32961020813	0.243875680141	1642.08203092	1686.58662623	3744.58629765	415.917640503	10.14638212	0.149651653687
1344.50941873	1371.06444136	3091.57386009	376.0	8.45127358048	0.289427569841	0.0530864948351	1256.4290556	1648.06295807	3352.85122495	448.359211287	3.83598081261	0.0565778880916
1344.50941873	1371.06444136	3091.57386009	376.0	2.8715366138	-0.173367584182	-0.0317988965851	1114.02927307	1603.23361753	3180.34953543	463.086644836	1.18233106079	0.017438511221
1344.50941873	1371.06444136	3091.57386009	376.0	-1.29884766363	-0.260143064414	-0.0477151622182	1088.28224186	1580.32941668	3051.41902524	382.807366702	0.290327032818	0.00428210962859
1344.50941873	1371.06444136	3091.57386009	376.0	11.7403714835	0.98321795331	0.180340783806	1531.45617054	1566.39351565	3454.53611596	356.686429767	5.95543865007	0.0878383281721
1344.50941873	1371.06444136	3091.57386009	376.0	4.79237518915	0.623661649009	0.114391351616	1554.10569441	1288.60891781	3239.73367872	397.019066492	1.25881346715	0.018566570312
1344.50941873	1371.06444136	3091.57386009	376.0	7.92778843066	1.04129945736	0.190994031064	1669.60456042	1303.61337729	3336.6672949	363.449357192	2.96136266218	0.0436779153713
1344.50941873	1371.06444136	3091.57386009	376.0	10.213246526	0.881575702352	0.161697671011	1540.73128953	1456.28956441	3407.32391996	410.30306602	4.10048274323	0.0604790965078
1344.50941873	1371.06444136	3091.57386009	376.0	4.39330227274	-0.01183920709	-0.00217153468268	1149.89972661	1650.17066686	3227.39604475	427.325651287	2.36313525153	0.0348545022349
1344.50941873	1371.06444136	3091.57386009	376.0	-6.85979729668	-0.456186242789	-0.0836731920008	1017.60345837	1529.41704667	2879.49816001	332.477654976	-0.820040459057	-0.0120949920215
1344.50941873	1371.06444136	3091.57386009	376.0	4.71991631953	0.677362098347	0.124241030511	1562.54443869	1296.83098069	3237.49355925	378.118139869	1.43653900414	0.0211878909165
1344.50941873	1371.06444136	3091.57386009	376.0	1.1834751349	-0.118783601624	-0.0217871609728	1104.34399418	1664.57016738	3128.16186801	359.247706449	1.81687374482	0.0267975478587
1344.50941873	1371.06444136	3091.57386009	376.0	15.3832638156	1.02633610747	0.188249469456	1544.47983208	1590.81507598	3567.15882305	431.863914983	6.82849390601	0.100715249351
1344.50941873	1371.06444136	3091.57386009	376.0	-8.42095524031	-0.238753738993	-0.0437919550611	1126.13149702	1422.43583666	2831.23380912	282.666475426	-1.21842666645	-0.0179708947854
1344.50941873	1371.06444136	3091.57386009	376.0	-1.73140306618	-0.18452447974	-0.0338452824175	1120.77514505	1560.95480493	3038.04625549	356.316305507	0.255327546798	0.00376589302061
1344.50941873	1371.06444136	3091.57386009	376.0	-1.77004945978	0.10898063292	0.0199891109538	1266.61977987	1459.38105942	3036.85147369	310.850634399	0.162133545038	0.0023913502218
1344.50941873	1371.06444136	3091.57386009	376.0	1.80260528294	0.222232142496	0.040761581529	1265.60379607	1546.5721465	3147.30273382	335.126791249	1.72295934049	0.0254123796532
1344.50941873	1371.06444136	3091.57386009	376.0	1.65340628758	0.538319774158	0.0987380363459	1607.62299778	1174.07749329	3142.69013668	360.989645616	0.137726122867	0.00203135874435
1344.50941873	1371.06444136	3091.57386009	376.0	20.6438684826	1.42507136714	0.261385063671	1677.29627829	1701.65350759	3729.79430182	350.844515943	10.8001225878	0.159293843477
1344.50941873	1371.06444136	3091.57386009	376.0	-17.2995707438	-0.519616133757	-0.0953074346584	1060.87983933	1179.23535011	2556.74485307	316.629663621	-2.75852105243	-0.0406861512158
1344.50941873	1371.06444136	3091.57386009	376.0	7.01541702851	0.842802162012	0.154585869775	1490.28760388	1520.23309318	3308.46065912	297.939962059	4.24269336084	0.0625765982424
1344.50941873	1371.06444136	3091.57386009	376.0	8.59100633257	0.776479256837	0.142420993551	1463.39020828	1541.40446518	3357.17116619	352.376492736	4.45620802118	0.0657257820233
1344.50941873	1371.06444136	3091.57386009	376.0	-8.5722859555	-0.36154256099	-0.0663137492644	1067.23949117	1450.66734352	2826.55530828	308.648473593	-1.13445606317	-0.0167323903123
1344.50941873	1371.06444136	3091.57386009	376.0	-6.44777839975	0.253906997176	0.0465713494454	1456.8997763	1127.40196127	2892.23602853	307.93429096	-1.05349277616	-0.0155382415362
1344.50941873	1371.06444136	3091.57386009	376.0	0.351181490799	0.000563010907523	0.000103266857579	1264.16867247	1382.1350904	3102.43089527	456.127132392	0.0588161932968	0.000867495476355
1344.50941873	1371.06444136	3091.57386009	376.0	9.80163237051	0.778775472156	0.142842162905	1443.26451353	1601.30298976	3394.59856432	350.03106103	5.33119840852	0.0786312449634
1344.50941873	1371.06444136	3091.57386009	376.0	-13.365016671	-0.57717410838	-0.105864656709	1053.18117715	1169.90138295	2678.3844983	455.301938194	-2.27393726013	-0.0335388976421
1344.50941873	1371.06444136	3091.57386009	376.0	6.45746710697	1.0259408088	0.188176964197	1664.4147819	1296.70757486	3291.2112252	330.088868441	2.64954505407	0.0390788356058
1344.50941873	1371.06444136	3091.57386009	376.0	8.73778813475	0.791656421893	0.145204772908	1524.68214467	1426.00665912	3361.70903402	411.020230229	3.30457815347	0.0487400907592
1344.50941873	1371.06444136	3091.57386009	376.0	7.51538063401	0.606730071397	0.111285779787	1471.68133658	1414.36362121	3323.91740326	437.872445469	2.43250148455	0.035877603017
1344.50941873	1371.06444136	3091.57386009	376.0	14.1364808555	0.952861318936	0.174772802446	1484.38878247	1695.52796002	3528.61360696	348.696864472	7.81362605974	0.11524522212
1344.50941873	1371.06444136	3091.57386009	376.0	10.2354426147	1.09200261368	0.200293949684	1600.95851691	1477.27962811	3408.01012844	329.771983416	5.14537719927	0.0758905191633
1344.50941873	1371.06444136	3091.57386009	376.0	2.71276233666	0.711622416677	0.130525021401	1593.45271426	1256.49852895	3175.44091138	325.489668171	0.976899546474	0.0144085478831
1344.50941873	1371.06444136	3091.57386009	376.0	-21.9092060836	-0.713008555563	-0.13077926551	1018.85716904	1100.07084991	2414.23457186	295.306552902	-3.94519117638	-0.0581886604186
1344.50941873	1371.06444136	3091.57386009	376.0	-1.7726555672	0.112353447841	0.0206077490537	1311.34301481	1383.65226124	3036.77090395	341.775627894	-0.227347574824	-0.0033532090682
1344.50941873	1371.06444136	3091.57386009	376.0	14.9965180641	1.20231282759	0.220526930959	1653.7395228	1466.28120849	3555.20229249	435.181561195	6.00298897272	0.0885396603646
1344.50941873	1371.06444136	3091.57386009	376.0	8.05780963304	0.751388758631	0.137818921246	1587.95165751	1303.53619958	3340.68699641	449.199139313	2.08481868901	0.030749538186
1344.50941873	1371.06444136	3091.57386009	376.0	6.08148620957	0.631943782796	0.115910451723	1410.72925022	1538.84668234	3279.58749806	330.011565494	3.57388354683	0.0527121467085
1344.50941873	1371.06444136	3091.57386009	376.0	-10.0469696528	-0.490097262918	-0.0898931149886	1035.33479292	1334.50778035	2780.96437258	411.121799309	-1.34751340784	-0.0198748290241
1344.50941873	1371.06444136	3091.57386009	376.0	-2.33444046106	0.17507770956	0.0321125659501	1299.00085466	1434.70979757	3019.40290902	285.692256792	0.0310044873795	0.000457293324181
1344.50941873	1371.06444136	3091.57386009	376.0	-12.2774095664	-0.239602395859	-0.0439476147943	1183.87236141	1189.90582118	2712.00867524	338.230492654	-1.82367408675	-0.0268978478872
1344.50941873	1371.06444136	3091.57386009	376.0	6.64522368512	0.833537388658	0.15288653497	1626.50262717	1275.6714853	3297.01585849	394.841746021	1.96980369353	0.0290531518219
1344.50941873	1371.06444136	3091.57386009	376.0	13.3517682776	1.2759102885	0.234026098404	1656.38167402	1520.6784799	3504.35363803	327.293484102	6.81317280177	0.100489274362
1344.50941873	1371.06444136	3091.57386009	376.0	13.2896363289	1.14793030585	0.210552147075	1567.95059969	1651.1617845	3502.43278294	283.320398755	7.93384612422	0.117018379413
1344.50941873	1371.06444136	3091.57386009	376.0	6.36772049277	0.098254237175	0.018021686936	1168.11309788	1708.89517772	3288.43664233	411.428366725	3.68408558942	0.0543375455667
1344.50941873	1371.06444136	3091.57386009	376.0	-3.94175158074	-0.379146267758	-0.0695426023034	1040.13710405	1587.52918508	2969.71169859	342.045409471	-0.260502995471	-0.00384222707184
1344.50941873	1371.06444136	3091.57386009	376.0	6.55983123565	0.774767147538	0.142106960297	1448.90948749	1562.16072372	3294.37588784	283.305676627	4.39966517327	0.0648918167149
1344.50941873	1371.06444136	3091.57386009	376.0	-14.5823999241	-0.553045980804	-0.101439101395	1026.03443179	1253.35356412	2640.74819587	361.360199956	-2.16759035616	-0.0319703592354
1344.50941873	1371.06444136	3091.57386009	376.0	-5.52201386571	0.16028615725	0.0293995152697	1424.62419135	1107.03215792	2920.85672287	389.200373603	-0.844085044252	-0.0124496319211
1344.50941873	1371.06444136	3091.57386009	376.0	11.9042729089	0.975419290273	0.178910361385	1514.46697167	1608.45614648	3459.60324958	336.680131424	6.47722019901	0.0955342212243
1344.50941873	1371.06444136	3091.57386009	376.0	8.07210743096	1.00279235519	0.183931099631	1597.30879952	1410.36345874	3341.12902339	333.456765134	3.81461653777	0.0562627807931
1344.50941873	1371.06444136	3091.57386009	376.0	10.2296841272	0.852937585177	0.156444898235	1506.80592952	1508.50500521	3407.83210054	392.521165816	4.56472508502	0.0673263286876
1344.50941873	1371.06444136	3091.57386009	376.0	-16.3301738413	-0.607145532074	-0.111361983139	1018.84181952	1207.30110283	2586.71447431	360.571551955	-2.57580054546	-0.0379911584877
1344.50941873	1371.06444136	3091.57386009	376.0	9.17981842617	1.12504356086	0.206354284823	1627.19757792	1436.37799179	3375.37472696	311.799157254	4.67464941362	0.0689476314693
1344.50941873	1371.06444136	3091.57386009	376.0	-6.52006512325	-0.329163824497	-0.0603748761	1079.56936132	1481.06886476	2890.00123108	329.363005011	-0.815564621124	-0.0120289767127
1344.50941873	1371.06444136	3091.57386009	376.0	-1.6050989751	0.313272519019	0.0574601098714	1496.68142644	1150.43712866	3041.95103975	394.832484655	-0.303012404876	-0.00446920951144
1344.50941873	1371.06444136	3091.57386009	376.0	-6.22536311566	-0.135371194509	-0.0248296394917	1236.16439432	1212.77424133	2899.11216132	450.173525663	-0.911028161842	-0.0134369935375
1344.50941873	1371.06444136	3091.57386009	376.0	8.51952544177	1.11579533701	0.204657985512	1621.38331125	1437.86949684	3354.96128166	295.708473572	4.55648106975	0.0672047355421
1344.50941873	1371.06444136	3091.57386009	376.0	12.9194784601	1.00371568058	0.184100454985	1569.91490459	1492.66732821	3490.98907903	428.406846227	5.26799795827	0.0776990849303
1344.50941873	1371.06444136	3091.57386009	376.0	5.3953327948	-0.12178868384	-0.0223383499339	1099.41593206	1692.31946645	3258.37455844	466.639159941	2.56918500578	0.037893584156
1344.50941873	1371.06444136	3091.57386009	376.0	-9.3270102149	0.0832100304679	0.0152622946566	1387.28405534	1078.98414246	2803.22245036	336.95425257	-1.44370680089	-0.0212936106326
1344.50941873	1371.06444136	3091.57386009	376.0	-0.549987084979	-0.358655217723	-0.0657841558554	1059.32338085	1567.97007965	3074.57060314	447.277142638	0.104640520667	0.00154337051132
1344.50941873	1371.06444136	3091.57386009	376.0	-4.38017692974	-0.129856976026	-0.0238182274442	1212.71642347	1303.07403224	2956.15745511	440.366999392	-0.570286564858	-0.00841130626634
1344.50941873	1371.06444136	3091.57386009	376.0	14.8217076985	1.32448193639	0.242935058032	1676.06702907	1524.53561838	3549.79790092	349.195253463	7.25233472635	0.106966588884
1344.50941873	1371.06444136	3091.57386009	376.0	9.66160159096	1.01475588299	0.186125437085	1627.06666962	1370.38711206	3390.26940935	392.81562766	3.67381386034	0.0541860451377
1344.50941873	1371.06444136	3091.57386009	376.0	-1.87823138663	0.405762296174	0.0744244857253	1598.8941968	1029.68141934	3033.50694951	404.931333374	-0.387063457648	-0.00570890055528
1344.50941873	1371.06444136	3091.57386009	376.0	-8.76710178109	0.159181305913	0.0291968646208	1435.32114057	1056.86147728	2820.53243314	328.349815296	-1.38083493523	-0.0203662969798
1344.50941873	1371.06444136	3091.57386009	376.0	-5.00454296609	0.18221550637	0.0334217729952	1424.11719597	1136.08764327	2936.85471794	376.649878696	-0.758563656746	-0.0111882545243
1344.50941873	1371.06444136	3091.57386009	376.0	-16.0134510654	-0.684257223179	-0.125505726922	1014.25572936	1157.99905278	2596.50619286	424.251410719	-2.78398078011	-0.0410616634234
1344.50941873	1371.06444136	3091.57386009	376.0	-0.272999571358	0.552903655497	0.101412996239	1589.07614137	1190.88661993	3083.13387671	303.171115405	-0.126325652542	-0.00186321021449
1344.50941873	1371.06444136	3091.57386009	376.0	-19.9284648845	-0.513386968907	-0.0941648879139	1113.98641273	1066.03619105	2475.47064901	295.448045235	-3.50082655761	-0.0516346099942
1344.50941873	1371.06444136	3091.57386009	376.0	0.386513070608	0.623511530775	0.11436381709	1577.94407884	1232.56656005	3103.52319715	293.012558261	0.266323880611	0.00392808083497
1344.50941873	1371.06444136	3091.57386009	376.0	-2.28055561059	-0.238447522228	-0.04373578911	1077.90154949	1616.7350524	3021.06879897	326.432197087	0.515523893835	0.00760359725421
1344.50941873	1371.06444136	3091.57386009	376.0	14.8309423555	0.82047287664	0.15049025617	1454.67775907	1633.40821289	3550.08339716	461.997425202	6.42356865772	0.0947429005563
1344.50941873	1371.06444136	3091.57386009	376.0	-14.8247304881	-0.610196207477	-0.111921534754	1080.30021962	1093.5322807	2633.2563675	459.423867177	-2.77335469705	-0.0409049365347
1344.50941873	1371.06444136	3091.57386009	376.0	-2.13167472622	-0.115496795597	-0.021184298532	1128.82556356	1589.33224038	3025.67156148	307.513757541	0.595786162691	0.00878740652936
1344.50941873	1371.06444136	3091.57386009	376.0	7.32808257782	1.03098008781	0.189101263356	1679.67037982	1280.22320363	3318.12694552	358.23336207	2.66339020948	0.0392830414377
1344.50941873	1371.06444136	3091.57386009	376.0	4.08223744926	0.153100270245	0.0280814875725	1301.42659273	1450.10475935	3217.77924598	466.247893901	0.97203164176	0.0143367498785
1344.50941873	1371.06444136	3091.57386009	376.0	2.45959410553	0.375268646093	0.0688313730912	1423.72987808	1361.27967396	3167.61402853	382.604476487	0.775949444252	0.0114446820686
1344.50941873	1371.06444136	3091.57386009	376.0	11.4688652411	1.05924628606	0.194285819159	1669.6917897	1327.45862242	3446.14229994	448.991887819	3.63190985267	0.0535679919273
1344.50941873	1371.06444136	3091.57386009	376.0	6.04931364513	0.369168580926	0.0677125056724	1365.2366851	1465.03150809	3278.59285946	448.324666272	1.94190802298	0.0286417112534
1344.50941873	1371.06444136	3091.57386009	376.0	1.93949944451	0.383081170884	0.0702643380197	1462.32269117	1306.99606644	3151.53491794	382.216160327	0.428440057414	0.00631917488812
1344.50941873	1371.06444136	3091.57386009	376.0	0.10279284574	-0.155524359062	-0.0285261113466	1125.51828403	1580.11501257	3094.75177684	389.118480238	0.724521148947	0.0106861526393
1344.50941873	1371.06444136	3091.57386009	376.0	-18.8135794729	-0.6365340421	-0.116752392168	1071.16718113	1076.50531941	2509.93815496	362.26565442	-3.39751217965	-0.0501107991099
1344.50941873	1371.06444136	3091.57386009	376.0	6.73937991438	0.485917048011	0.089126384448	1306.27218818	1688.69575063	3299.92676786	304.958829051	4.91817453429	0.0725394474085
1344.50941873	1371.06444136	3091.57386009	376.0	9.8022340685	0.648441964219	0.118936530488	1400.46204935	1595.70685424	3394.61716626	398.448262666	4.73991076259	0.0699101882388
1344.50941873	1371.06444136	3091.57386009	376.0	2.90658107151	0.300570560804	0.0551303303015	1363.39547757	1420.9250714	3181.43296072	397.112411759	1.03664919136	0.015289811082
1344.50941873	1371.06444136	3091.57386009	376.0	2.49133285134	-0.0124472111121	-0.00228305412915	1138.06176024	1672.66686201	3168.59525529	357.866633053	2.4156818456	0.0356295257464
1344.50941873	1371.06444136	3091.57386009	376.0	-10.9224342531	-0.0607468389619	-0.0111421201324	1324.65067566	1065.62124134	2753.89873784	363.626820838	-1.71678476667	-0.025321309243
1344.50941873	1371.06444136	3091.57386009	376.0	3.02228512915	0.628008860039	0.115188712406	1575.9191778	1252.79441144	3185.01003712	356.296447887	0.825415439768	0.0121742690231
1344.50941873	1371.06444136	3091.57386009	376.0	4.42304770417	0.718599493805	0.131804749414	1548.17903423	1332.09025917	3228.31564674	348.046353327	1.74192947881	0.0256921752037
1344.50941873	1371.06444136	3091.57386009	376.0	7.33525586684	0.437243609668	0.0801987545245	1335.42979384	1571.23683049	3318.34871304	411.682088721	3.37889363825	0.0498361893547
1344.50941873	1371.06444136	3091.57386009	376.0	-10.9890052232	-0.354810132491	-0.0650788944408	1080.53317554	1374.92445461	2751.84064713	296.383016976	-1.53247619807	-0.0226028937768
1344.50941873	1371.06444136	3091.57386009	376.0	-12.0857847773	0.025396960429	0.00465828327751	1351.01170186	1074.58307529	2717.93289713	292.338119989	-1.93537215786	-0.0285453120628
1344.50941873	1371.06444136	3091.57386009	376.0	5.2729027419	0.283463115491	0.0519925010071	1298.16526385	1536.30411437	3254.58954293	420.120164704	2.24401306432	0.0330975378218
1344.50941873	1371.06444136	3091.57386009	376.0	9.40418973358	1.18956782972	0.218189257103	1659.31592697	1414.37351164	3382.31133165	308.621893036	4.71178948868	0.069495420187
1344.50941873	1371.06444136	3091.57386009	376.0	-10.362666827	-0.348119179065	-0.0638516469305	1160.70283383	1148.95514655	2771.20436126	461.546380884	-1.70599111273	-0.0251621108073
1344.50941873	1371.06444136	3091.57386009	376.0	9.65374451175	0.698592175074	0.128135028444	1419.14738088	1591.10188174	3390.02650194	379.777239319	4.86809974281	0.0718008811624
1344.50941873	1371.06444136	3091.57386009	376.0	9.85927847449	0.787789857476	0.144495571804	1550.94598545	1382.44786343	3396.38073621	462.986887328	3.00333174921	0.0442969284544
1344.50941873	1371.06444136	3091.57386009	376.0	-12.8701656282	-0.422862049828	-0.0775609042237	1148.44424963	1104.24305592	2693.68318378	440.995878229	-2.21596363377	-0.0326838294066
1344.50941873	1371.06444136	3091.57386009	376.0	-12.5855769341	-0.154288696975	-0.0282994675302	1286.32264672	1052.94768667	2702.48145346	363.211120062	-2.03246687942	-0.0299773876021
1344.50941873	1371.06444136	3091.57386009	376.0	0.451388356446	-0.0685229838579	-0.0125684122997	1221.62900277	1420.05803241	3105.52886453	463.841829345	0.0894757341911	0.00131970109426
1344.50941873	1371.06444136	3091.57386009	376.0	12.3992618571	1.15978153031	0.212725885971	1642.9167398	1445.70404913	3474.90619851	386.285409586	5.3212772136	0.0784849146549
1344.50941873	1371.06444136	3091.57386009	376.0	1.61466712574	0.313486768775	0.0574994073322	1470.0043096	1247.27891853	3141.49248688	424.209258752	0.133370464453	0.00196711599488
1344.50941873	1371.06444136	3091.57386009	376.0	-9.57724431242	-0.249327004254	-0.0457312920494	1142.87678935	1320.86328315	2795.48627841	331.746205919	-1.30662900157	-0.0192718141825
1344.50941873	1371.06444136	3091.57386009	376.0	0.204863710487	0.406245861883	0.0745131808295	1457.07168593	1314.65930665	3097.90737302	326.176380439	0.244788144502	0.00361044460917
1344.50941873	1371.06444136	3091.57386009	376.0	19.7435741607	1.34109424834	0.245982070495	1645.79941502	1683.81740096	3701.9610379	372.344221923	10.0366263728	0.148032837357
1344.50941873	1371.06444136	3091.57386009	376.0	4.50377695173	0.305353212729	0.0560075591947	1260.36136941	1633.96794302	3230.81145105	336.482138619	3.29796110771	0.048642494214
1344.50941873	1371.06444136	3091.57386009	376.0	3.3305014049	0.313305868229	0.0574662267479	1459.11669225	1281.83020886	3194.53877094	453.591869826	0.380803102922	0.00561656493986
1344.50941873	1371.06444136	3091.57386009	376.0	0.659985283259	0.131866457029	0.0241868042974	1329.14665922	1376.60648298	3111.97779259	406.224650388	0.124933477197	0.00184267665482
1344.50941873	1371.06444136	3091.57386009	376.0	-15.9563142973	-0.187775185588	-0.034441523402	1271.33758759	1029.87550123	2598.27261825	297.059529419	-2.67018667081	-0.0393832842303
1344.50941873	1371.06444136	3091.57386009	376.0	5.9355747133	0.246969730238	0.0452989233745	1283.428274	1544.6596734	3275.07653638	446.988588975	2.27001223595	0.03348100643
1344.50941873	1371.06444136	3091.57386009	376.0	-11.1334842078	-0.00158151044775	-0.000290078952265	1313.01433738	1138.4872026	2747.37397261	295.872432627	-1.73142523467	-0.0255372453491
1344.50941873	1371.06444136	3091.57386009	376.0	5.36395496676	0.3733917202	0.0684871093544	1257.39959481	1713.45858198	3257.40448971	286.546312919	4.6316399124	0.0683132730442
1344.50941873	1371.06444136	3091.57386009	376.0	4.50436414755	0.532583625894	0.0976859181758	1412.05009548	1465.18202136	3230.82960464	353.597487803	2.28891257834	0.0337597725419
1344.50941873	1371.06444136	3091.57386009	376.0	-9.67177804776	-0.223461069352	-0.0409869899766	1144.31524347	1357.92236789	2792.56369816	290.326086797	-1.38733438693	-0.0204621590993
1344.50941873	1371.06444136	3091.57386009	376.0	-5.21141524256	-0.154269618175	-0.0282959681172	1162.03351379	1467.14575828	2930.45910871	301.279836636	-0.746131038736	-0.0110048825772
1344.50941873	1371.06444136	3091.57386009	376.0	17.9339805618	1.2899709074	0.236605082061	1616.61568368	1711.22341196	3646.01611522	318.177019582	9.98987601207	0.147343304013
1344.50941873	1371.06444136	3091.57386009	376.0	-7.57319459258	-0.379405789938	-0.0695902035837	1070.63332378	1401.68203714	2857.4429557	385.127594785	-0.92387918569	-0.0136265366621
1344.50941873	1371.06444136	3091.57386009	376.0	1.66814990557	-0.272476687246	-0.0499773821068	1074.04656461	1616.55138108	3143.14594652	452.548000835	0.900808716107	0.0132862642494
1344.50941873	1371.06444136	3091.57386009	376.0	-7.84833117321	-0.340134585981	-0.0623871214198	1070.05217015	1495.30805079	2848.93690509	283.576684147	-1.10657366424	-0.0163211454903
1344.50941873	1371.06444136	3091.57386009	376.0	-12.4615133868	-0.396165965918	-0.072664337109	1202.7677764	1034.83474677	2706.31696966	468.714446485	-2.33911191844	-0.0345001757882
1344.50941873	1371.06444136	3091.57386009	376.0	5.91319003841	0.530960740437	0.0973882502636	1524.3874242	1297.70323778	3274.38449762	452.293835648	1.20625427686	0.0177913610156
1344.50941873	1371.06444136	3091.57386009	376.0	-18.9180434275	-0.558312155682	-0.10240501755	1068.03821417	1125.11616276	2506.70857465	313.554197726	-3.1911127182	-0.0470665592654
1344.50941873	1371.06444136	3091.57386009	376.0	5.61017289499	0.602075132938	0.110431975961	1481.6354177	1388.48522979	3265.01649882	394.895851338	1.98985858129	0.0293489466268
1344.50941873	1371.06444136	3091.57386009	376.0	-11.9536431359	-0.363852081598	-0.0667373590605	1154.81349476	1140.94191175	2722.01815357	426.26274706	-1.93048663301	-0.0284732541742
1344.50941873	1371.06444136	3091.57386009	376.0	14.470366791	0.803562785367	0.147388625343	1438.44032274	1664.37152548	3538.93593727	436.124089052	6.74392984823	0.0994679918619
1344.50941873	1371.06444136	3091.57386009	376.0	-5.7681195061	-0.213408968838	-0.0391432444677	1164.45319289	1328.51748036	2913.24818523	420.277511983	-0.731961041095	-0.0107958855619
1344.50941873	1371.06444136	3091.57386009	376.0	-3.47501538305	0.409916526128	0.0751864501334	1553.54785529	1115.88419516	2984.14119288	314.709142429	-0.67099002717	-0.00989660807035
1344.50941873	1371.06444136	3091.57386009	376.0	-13.7260137803	-0.254548554666	-0.0466890232329	1223.19336261	1085.34854936	2667.22400603	358.682094064	-2.21059635848	-0.0326046660542
1344.50941873	1371.06444136	3091.57386009	376.0	5.26162719176	0.66411113478	0.121810552968	1409.78298668	1559.50428792	3254.24095097	284.953676373	3.78583584884	0.0558382868561
1344.50941873	1371.06444136	3091.57386009	376.0	-12.8855216361	-0.282535326772	-0.0518223269942	1195.71400307	1120.92817076	2693.20844145	376.566267624	-2.03233576387	-0.0299754537444
1344.50941873	1371.06444136	3091.57386009	376.0	-13.2470670664	-0.115246078768	-0.02113831232	1259.32379776	1129.18156879	2682.03099744	293.525630888	-2.07825939039	-0.0306527933685
1344.50941873	1371.06444136	3091.57386009	376.0	-0.228121385976	0.497999523582	0.0913425391749	1604.48019656	1141.45272299	3084.52131896	338.588399409	-0.228126140522	-0.00336469233809
1344.50941873	1371.06444136	3091.57386009	376.0	-7.63002854865	-0.202512495535	-0.0371446250064	1164.77088633	1333.48357944	2855.68589197	357.431426197	-1.00050442612	-0.0147567024501
1344.50941873	1371.06444136	3091.57386009	376.0	-14.2993626848	-0.202204930394	-0.0370882117377	1251.39921079	1067.97067197	2649.49850117	330.12861841	-2.31242586493	-0.034106576179
1344.50941873	1371.06444136	3091.57386009	376.0	-1.75427424352	-0.145483607609	-0.0266844474704	1182.05807847	1416.94639344	3037.33917615	438.334704238	-0.168662999965	-0.00248765486674
1344.50941873	1371.06444136	3091.57386009	376.0	4.6968256639	0.0300727117475	0.00551590457585	1189.56274442	1589.54137801	3236.77969457	457.675572136	1.87067875594	0.0275911320936
1344.50941873	1371.06444136	3091.57386009	376.0	0.348130539739	-0.148487183214	-0.0272353600905	1076.44090636	1711.95725785	3102.33657286	313.938408651	2.16027900792	0.0318625222407
1344.50941873	1371.06444136	3091.57386009	376.0	-8.08184954718	-0.519319474588	-0.0952530217513	1009.2928222	1408.51856567	2841.71751208	423.906124211	-0.992423999976	-0.0146375221235
1344.50941873	1371.06444136	3091.57386009	376.0	-8.50922259738	-0.171186161792	-0.0313987824269	1271.58296852	1088.0070543	2828.50495858	468.914935757	-1.44702524598	-0.0213425552505
1344.50941873	1371.06444136	3091.57386009	376.0	-7.58900835387	0.255339747151	0.046834142911	1472.61510436	1082.21146109	2856.95406159	302.127496139	-1.24295668989	-0.0183326945412
1344.50941873	1371.06444136	3091.57386009	376.0	-7.69219438649	-0.0901106150421	-0.0165279924875	1283.84921671	1140.80737095	2853.76398917	429.107401516	-1.17501092834	-0.0173305446657
1344.50941873	1371.06444136	3091.57386009	376.0	2.43927347848	0.27844250993	0.051071626913	1356.01661348	1419.83340705	3166.98580133	391.135780806	0.911852889111	0.0134491576565
1344.50941873	1371.06444136	3091.57386009	376.0	-7.49880499347	0.145088100476	0.0266119039758	1406.36026963	1114.51750067	2859.7427651	338.864994796	-1.14769742597	-0.0169276906485
1344.50941873	1371.06444136	3091.57386009	376.0	10.1795607634	0.745727377556	0.136780516793	1411.26303858	1664.08905916	3406.28249973	330.930401996	6.05008912514	0.0892343528781
1344.50941873	1371.06444136	3091.57386009	376.0	8.7332816523	0.908784444058	0.16668826927	1500.2050792	1562.05000557	3361.56971279	299.314628024	5.21452770763	0.0769104381656
1344.50941873	1371.06444136	3091.57386009	376.0	-8.38291097394	-0.00134278021818	-0.000246291309278	1301.59892391	1191.40423705	2832.40997571	339.406814755	-1.22246056413	-0.0180303918013
1344.50941873	1371.06444136	3091.57386009	376.0	12.2942991612	1.01669614361	0.186481317611	1543.62024306	1568.69240955	3471.66119924	359.348546638	6.18827801774	0.0912725371348
1344.50941873	1371.06444136	3091.57386009	376.0	-1.90671274952	0.00368841517073	0.000676525159708	1289.17845876	1278.79823021	3032.62642714	464.64973817	-0.274892521025	-0.00405446196202
1344.50941873	1371.06444136	3091.57386009	376.0	-14.5168143929	-0.535777551008	-0.098271744499	1048.8428634	1210.95470502	2642.77582101	382.978252588	-2.24459709242	-0.0331061518056
1344.50941873	1371.06444136	3091.57386009	376.0	-0.0327529729687	0.0939189081257	0.0172265055256	1304.58027289	1392.88232573	3090.56127774	393.098679121	0.0431701828498	0.000636728360617
1344.50941873	1371.06444136	3091.57386009	376.0	-3.42822114806	0.000825201959576	0.000151357659497	1228.47588367	1455.82894986	2985.58787121	301.283037684	-0.342351679857	-0.00504943480615
1344.50941873	1371.06444136	3091.57386009	376.0	-4.84831065909	-0.270236470896	-0.0495664840235	1092.4751365	1542.2816178	2941.6847551	306.928000796	-0.512291738606	-0.00755592534817
1344.50941873	1371.06444136	3091.57386009	376.0	13.1951750709	1.22934965797	0.225485997427	1653.78910907	1481.70075087	3499.51244338	364.022583448	6.12094784496	0.0902794667398
1344.50941873	1371.06444136	3091.57386009	376.0	12.6553059775	0.685492009775	0.125732210157	1410.14671702	1615.30613236	3482.82199161	457.369142229	5.40841930463	0.0797701962335
1344.50941873	1371.06444136	3091.57386009	376.0	1.15996151837	0.120038496775	0.0220173324972	1225.65081911	1559.29667038	3127.43492718	342.487437687	1.45119813695	0.0214041023149
1344.50941873	1371.06444136	3091.57386009	376.0	-14.8203848677	-0.553920132485	-0.10159943736	1085.16465147	1119.85947095	2633.39071556	428.36659314	-2.58513983007	-0.0381289060482
1344.50941873	1371.06444136	3091.57386009	376.0	-9.05464108308	-0.457800629433	-0.0839693010699	1025.83891	1450.95479645	2811.64294324	334.849236794	-1.13621875679	-0.0167583887432
1344.50941873	1371.06444136	3091.57386009	376.0	-2.87798483887	-0.376568704684	-0.0690698284453	1065.14312724	1468.52938714	3002.59883312	468.926318738	-0.279188944036	-0.00411783103298
1344.50941873	1371.06444136	3091.57386009	376.0	1.9198680544	-0.317517000485	-0.0582386281154	1051.39074304	1637.10644901	3150.92799901	462.430806956	0.991733810927	0.0146273423441
1344.50941873	1371.06444136	3091.57386009	376.0	4.75424771108	0.432681125355	0.0793619085391	1544.81564038	1225.09506389	3238.55493957	468.644235301	0.541409831544	0.00798539574549
1344.50941873	1371.06444136	3091.57386009	376.0	1.36997800778	0.320216661741	0.0587337970911	1491.42149907	1195.13872116	3133.92774207	447.367521839	0.0888247212888	0.00131009913405
1344.50941873	1371.06444136	3091.57386009	376.0	2.79989147401	0.350004936895	0.0641975306117	1377.351068	1422.18497422	3178.13457302	378.598530794	1.16638505278	0.0172033193625
1344.50941873	1371.06444136	3091.57386009	376.0	11.3465421897	1.06127144354	0.194657271375	1564.02427258	1550.49835041	3442.36059246	327.837969465	6.03098199633	0.088952536819
1344.50941873	1371.06444136	3091.57386009	376.0	0.0518269446049	0.315470784061	0.0578633132907	1469.90738867	1238.58376984	3093.17612837	384.684969857	-0.0802135585486	-0.00118309083405
1344.50941873	1371.06444136	3091.57386009	376.0	-7.14099446636	-0.0272655384499	-0.00500101585655	1262.91835762	1277.91913155	2870.80474182	329.967252657	-1.01175551785	-0.0149226477559
1344.50941873	1371.06444136	3091.57386009	376.0	-9.24487896375	-0.157954790516	-0.0289718984805	1233.14877941	1177.61490807	2805.76159865	394.997911179	-1.35653689112	-0.0200079187481
1344.50941873	1371.06444136	3091.57386009	376.0	-15.7504991859	-0.150054945368	-0.0275229173456	1281.37680775	1038.33931194	2604.63554443	284.919424738	-2.62404475255	-0.0387027249639
1344.50941873	1371.06444136	3091.57386009	376.0	3.00515442661	0.526405690259	0.0965527678391	1599.99181694	1186.21161734	3184.4804288	398.276994525	0.354259406295	0.0052250649896
1344.50941873	1371.06444136	3091.57386009	376.0	-11.8734426669	-0.258084110123	-0.0473375110278	1198.52135563	1141.86289812	2724.49761031	384.113356566	-1.83082008135	-0.0270032460375
1344.50941873	1371.06444136	3091.57386009	376.0	-10.0510010418	-0.539720964876	-0.0989950412465	1022.27736176	1306.52526872	2780.83973921	452.037108731	-1.43671180764	-0.0211904396408
1344.50941873	1371.06444136	3091.57386009	376.0	-10.8204313696	-0.356226513542	-0.065338685536	1081.99015754	1367.82125739	2757.05223232	307.240817389	-1.48805024358	-0.0219476437106
1344.50941873	1371.06444136	3091.57386009	376.0	-5.95263720708	-0.19540631063	-0.0358412161831	1153.82951764	1408.46847917	2907.54368421	345.245687396	-0.756784288602	-0.0111620101564
1344.50941873	1371.06444136	3091.57386009	376.0	8.28976616086	1.03664194952	0.190139755965	1585.94845661	1457.04779965	3347.85810379	304.861847525	4.44186052483	0.0655141670329
1344.50941873	1371.06444136	3091.57386009	376.0	1.16747883776	-0.216611449267	-0.0397306399976	1106.69115527	1581.10358683	3127.66733067	439.872588566	0.688759154599	0.0101586895959
1344.50941873	1371.06444136	3091.57386009	376.0	6.06479350119	0.620611654101	0.113831924817	1511.24285477	1353.33170632	3279.07143065	414.496869558	1.83175707166	0.0270170659538
1344.50941873	1371.06444136	3091.57386009	376.0	4.74440666849	0.402498812361	0.07382590102	1439.06271009	1360.01751492	3238.25069647	439.17047146	1.11466662075	0.0164405106305
1344.50941873	1371.06444136	3091.57386009	376.0	-8.37088562044	0.0642887750191	0.01179177825	1345.22159384	1159.29318691	2832.78174839	328.266967648	-1.25647779253	-0.0185321208338
1344.50941873	1371.06444136	3091.57386009	376.0	-3.96027367489	0.159035588039	0.0291701372046	1406.89875678	1157.05698608	2969.13907437	405.183331514	-0.598158801285	-0.00882240119889
1344.50941873	1371.06444136	3091.57386009	376.0	-5.45268903309	0.180128735845	0.0330390197808	1450.04644358	1074.65965894	2922.99995128	398.293848757	-0.855212560863	-0.012613754585
1344.50941873	1371.06444136	3091.57386009	376.0	14.8526143493	0.993212342209	0.182173943912	1546.34353922	1549.42929248	3550.75340286	454.980571159	6.0921952979	0.0898553878747
1344.50941873	1371.06444136	3091.57386009	376.0	-5.96778056509	-0.199878054723	-0.0366614186946	1195.11964893	1244.92352404	2907.07551612	467.032343142	-0.867837492028	-0.0127999630093
1344.50941873	1371.06444136	3091.57386009	376.0	0.66279198297	0.172762705893	0.0316879504572	1219.20931439	1606.44256673	3112.06456379	286.412682671	1.99990135298	0.0294970701029
1344.50941873	1371.06444136	3091.57386009	376.0	-3.8413827414	0.241985551723	0.0443847306901	1505.94800402	1034.99422732	2972.8146754	431.872444061	-0.663027616635	-0.00977916838695
1344.50941873	1371.06444136	3091.57386009	376.0	21.9724554474	1.41742095298	0.259981832902	1679.21650379	1685.0626001	3770.86854913	406.589445235	10.6443526238	0.156996351384
1344.50941873	1371.06444136	3091.57386009	376.0	8.55482244505	0.451554781459	0.0828236943248	1323.15531836	1617.17432119	3356.05251458	415.722875035	4.0979674779	0.0604419981992
1344.50941873	1371.06444136	3091.57386009	376.0	6.66689162343	0.685167933102	0.125672768361	1591.49131563	1268.55196961	3297.68573881	437.642453563	1.52417871544	0.0224805120271
1344.50941873	1371.06444136	3091.57386009	376.0	-14.5670334146	-0.415683884606	-0.0762442928477	1118.20879059	1159.74215427	2641.22326286	363.272317997	-2.28991940106	-0.0337746224345
1344.50941873	1371.06444136	3091.57386009	376.0	-10.2549479869	-0.297688986889	-0.0546017951007	1105.56644348	1379.18955509	2774.53456877	289.778570195	-1.4507866785	-0.0213980336062
1344.50941873	1371.06444136	3091.57386009	376.0	-4.17690487446	0.107284556793	0.0196780184873	1335.88766945	1280.31006086	2962.44176083	346.24403052	-0.610708406967	-0.00900749862784
1344.50941873	1371.06444136	3091.57386009	376.0	-14.0715762737	-0.251987280192	-0.0462192370125	1169.90618024	1196.14174214	2656.54068631	290.492763936	-2.15767678813	-0.0318241414178
1344.50941873	1371.06444136	3091.57386009	376.0	4.73493951134	0.238520025268	0.0437490875399	1217.87484765	1691.84246002	3237.95801232	328.240704648	3.79653327233	0.0559960659636
1344.50941873	1371.06444136	3091.57386009	376.0	8.23643657651	0.902659761868	0.165564886623	1508.76589327	1531.82770781	3346.2093803	305.61577922	4.76948634098	0.0703464062091
1344.50941873	1371.06444136	3091.57386009	376.0	-4.70518467211	0.0585134166493	0.0107324682042	1290.20054052	1350.75405272	2946.1096007	305.155007462	-0.741398163439	-0.0109350761569
1344.50941873	1371.06444136	3091.57386009	376.0	8.91779579992	0.807079874608	0.148033726084	1513.62725705	1456.8062442	3367.27410394	396.840602686	3.68632093873	0.0543705153206
1344.50941873	1371.06444136	3091.57386009	376.0	-20.5885943584	-0.580243871992	-0.106427709463	1073.23423296	1090.82588116	2455.06225875	291.002144635	-3.6119575505	-0.0532737101843
1344.50941873	1371.06444136	3091.57386009	376.0	-10.2756518502	-0.368765057776	-0.0676384918884	1085.45307161	1336.76669581	2773.89449354	351.67472611	-1.37186999945	-0.0202340707884
1344.50941873	1371.06444136	3091.57386009	376.0	8.67229235212	0.637327332937	0.116897896724	1494.48651582	1396.11892864	3359.68418352	469.078739063	2.49381095926	0.0367818725554
1344.50941873	1371.06444136	3091.57386009	376.0	10.3307436566	1.08052411066	0.198188574955	1575.79308505	1530.39791213	3410.95643054	304.765433363	5.72691061426	0.0844677081749
1344.50941873	1371.06444136	3091.57386009	376.0	13.8144313546	0.899771872648	0.165035193076	1467.91214267	1681.72252089	3518.65720877	369.022545217	7.35266998509	0.108446459957
1344.50941873	1371.06444136	3091.57386009	376.0	-5.26028854633	-0.048715181408	-0.00893528639178	1259.85382212	1270.09356991	2928.94815443	399.000762401	-0.702866129894	-0.0103667570781
1344.50941873	1371.06444136	3091.57386009	376.0	4.37062089722	0.409221888401	0.0750590404258	1363.72718892	1483.27658885	3226.69483328	379.691055502	2.0472409069	0.0301952936121
1344.50941873	1371.06444136	3091.57386009	376.0	-3.33825244036	0.464284885716	0.0851586364116	1584.90259683	1108.22376706	2988.36932026	295.242956372	-0.717882962121	-0.0105882442791
1344.50941873	1371.06444136	3091.57386009	376.0	9.42440686494	0.960473291333	0.176168982269	1636.29599411	1326.18093474	3382.9363592	420.459430353	3.06603567189	0.0452217650721
1344.50941873	1371.06444136	3091.57386009	376.0	-0.883225809664	0.414569228965	0.076039843904	1531.77985274	1203.56983774	3064.26828184	328.918591356	-0.299116867477	-0.00441175320763
1344.50941873	1371.06444136	3091.57386009	376.0	-9.74619621289	-0.417698204528	-0.0766137572502	1091.78213412	1248.05193756	2790.26300562	450.428933948	-1.44808384015	-0.0213581687337
1344.50941873	1371.06444136	3091.57386009	376.0	-10.4645030491	0.0339842945558	0.00623336290459	1326.25906709	1150.72790122	2768.05601924	291.069050925	-1.63396196554	-0.024099734005
1344.50941873	1371.06444136	3091.57386009	376.0	-2.45389674085	-0.272151932084	-0.0499178158627	1074.03318403	1599.21881044	3015.7098299	342.45783543	0.257197120613	0.00379346785565
1344.50941873	1371.06444136	3091.57386009	376.0	-13.463282223	-0.519803091	-0.0953417261555	1061.40756572	1201.0637574	2675.34654618	412.875223057	-2.11504511723	-0.0311953557114
1344.50941873	1371.06444136	3091.57386009	376.0	-3.59242606936	-0.370812190569	-0.0680139747925	1059.22211913	1521.20986009	2980.51135479	400.079375566	-0.341742209135	-0.00504044556246
1344.50941873	1371.06444136	3091.57386009	376.0	-11.0451924311	-0.0774709954342	-0.0142096469982	1252.02868714	1205.43556598	2750.1035781	292.639324973	-1.67595758131	-0.0247191383674
1344.50941873	1371.06444136	3091.57386009	376.0	5.43077145298	0.608432412839	0.11159802143	1640.22745975	1176.17702221	3259.47017074	443.065688778	0.766997896918	0.0113126533469
1344.50941873	1371.06444136	3091.57386009	376.0	17.4325430892	1.21154540966	0.222220361273	1620.66474628	1577.0573998	3630.51380539	432.791659309	7.68486622655	0.113346109536
1344.50941873	1371.06444136	3091.57386009	376.0	-10.0948440328	-0.251513844523	-0.0461323999492	1179.13144552	1203.65409409	2779.48430076	396.698761141	-1.47241449889	-0.0217170280073
1344.50941873	1371.06444136	3091.57386009	376.0	4.92436606211	0.316025786873	0.0579651113119	1239.00199066	1707.5606953	3243.81427405	297.251588083	4.29254319588	0.0633118465469
1344.50941873	1371.06444136	3091.57386009	376.0	15.5365154412	1.15167583663	0.211239148318	1574.14591849	1649.0105751	3571.89671024	348.740216659	8.20906595569	0.121077668963
1344.50941873	1371.06444136	3091.57386009	376.0	-4.07949201618	-0.188761878826	-0.0346225016189	1149.61558123	1463.29431113	2965.4533513	352.543458936	-0.493264446902	-0.00727528682747
1344.50941873	1371.06444136	3091.57386009	376.0	19.9808902482	1.35616398058	0.24874614464	1659.51056271	1652.48228932	3709.29784002	397.304987989	9.67908635893	0.142759385825
1344.50941873	1371.06444136	3091.57386009	376.0	-5.49667153914	-0.197898244882	-0.0362982840942	1147.46910811	1438.74337512	2921.64019962	335.42771638	-0.705295058272	-0.0104025819804
1344.50941873	1371.06444136	3091.57386009	376.0	-20.9822524343	-0.602308149044	-0.110474715525	1103.92300745	1031.50917453	2442.89202858	307.459846601	-3.87054867498	-0.057087738569
1344.50941873	1371.06444136	3091.57386009	376.0	14.3603509456	0.921874830542	0.169089293937	1517.64090843	1556.38543846	3535.53471615	461.508369254	5.82307753716	0.0858860993681
1344.50941873	1371.06444136	3091.57386009	376.0	-14.6165826979	-0.41067828611	-0.0753261713334	1192.05422858	1034.1482417	2639.69141017	413.488939888	-2.62028961767	-0.0386473394936
1344.50941873	1371.06444136	3091.57386009	376.0	14.3120224464	1.3348567994	0.244838004292	1659.33153356	1586.48799373	3534.0406049	288.221077606	8.02397319873	0.118347687297
1344.50941873	1371.06444136	3091.57386009	376.0	-1.61206307356	0.0958509902203	0.0175808859538	1324.29286441	1322.2624942	3041.7357395	395.180380895	-0.222358497351	-0.00327962385474
1344.50941873	1371.06444136	3091.57386009	376.0	-11.7521516834	-0.288322014084	-0.0528837149824	1208.92185286	1097.54328072	2728.24741065	421.782277073	-1.93400316812	-0.0285251204738
1344.50941873	1371.06444136	3091.57386009	376.0	5.80159457723	0.474631159808	0.087056338923	1455.04415737	1372.10847514	3270.93444151	443.781809002	1.51055578002	0.0222795837761
1344.50941873	1371.06444136	3091.57386009	376.0	-12.9935330837	-0.0540544402294	-0.00991460752557	1305.52153967	1089.55330502	2689.86918778	294.794343088	-2.0687703316	-0.0305128367493
1344.50941873	1371.06444136	3091.57386009	376.0	-18.4917172902	-0.582054795428	-0.1067598671	1107.08708125	1051.77065652	2519.88876207	361.031024302	-3.35572962577	-0.0494945372533
1344.50941873	1371.06444136	3091.57386009	376.0	-16.5228887661	-0.628407561165	-0.11526184174	1101.82040699	1046.29237497	2580.75655007	432.643768109	-3.17840995858	-0.0468792029289
1344.50941873	1371.06444136	3091.57386009	376.0	5.90309185455	0.1402968578	0.0257330993763	1185.60218058	1696.54093441	3274.07230481	391.929189821	3.63494969787	0.0536128274022
1344.50941873	1371.06444136	3091.57386009	376.0	-7.41115190196	0.00981900499456	0.00180099137831	1305.45662791	1203.05651571	2862.45262516	353.939481542	-1.06332059574	-0.0156831946274
1344.50941873	1371.06444136	3091.57386009	376.0	15.0137736137	1.19926074305	0.219967120883	1642.88842552	1490.74267221	3555.73576055	422.104662821	6.28875013045	0.0927544267028
1344.50941873	1371.06444136	3091.57386009	376.0	12.5584781245	1.29540517371	0.237601829367	1672.46839532	1490.61924236	3479.82848702	316.740849345	6.42498264089	0.0947637557654
1344.50941873	1371.06444136	3091.57386009	376.0	9.35963602669	0.625523487637	0.114732848063	1370.39949707	1655.26249088	3380.9339209	355.27193295	5.35531716157	0.0789869787842
1344.50941873	1371.06444136	3091.57386009	376.0	14.3782003611	1.10994521031	0.203584961538	1548.32366604	1678.89822253	3536.08654401	308.864655438	8.29536195491	0.122350471311
1344.50941873	1371.06444136	3091.57386009	376.0	-3.64606193149	0.248735318513	0.0456227656847	1496.03092847	1062.74037244	2978.8531625	420.081861594	-0.612001182246	-0.00902656610982
1344.50941873	1371.06444136	3091.57386009	376.0	-3.24090426965	-0.193263780849	-0.0354482356657	1106.84978723	1577.00345789	2991.37891086	307.525665744	0.129898225279	0.00191590302771
1344.50941873	1371.06444136	3091.57386009	376.0	-8.56444454458	0.0298001628823	0.00546591395493	1383.1936306	1047.10083464	2826.79773129	396.503266059	-1.35852189682	-0.0200371961183
1344.50941873	1371.06444136	3091.57386009	376.0	-10.7590945924	-0.150010692342	-0.0275148005029	1220.04881219	1208.37141867	2758.94850409	330.528273241	-1.56921002309	-0.023144690606
1344.50941873	1371.06444136	3091.57386009	376.0	1.99001764415	0.106194316198	0.0194780477252	1273.14381348	1465.35653415	3153.09672539	414.596377765	0.729865240277	0.0107649740454
1344.50941873	1371.06444136	3091.57386009	376.0	-0.531499123084	0.0566794920495	0.0103960917185	1198.97795276	1563.79405301	3075.14217214	312.370166364	1.0641149663	0.0156949110073
1344.50941873	1371.06444136	3091.57386009	376.0	5.8240389139	0.177390756991	0.0325368226322	1231.31185695	1608.24763169	3271.62832476	432.06883612	2.6944712325	0.0397414636062
1344.50941873	1371.06444136	3091.57386009	376.0	-1.65821683115	-0.234333624005	-0.0429812223047	1080.02430361	1618.24044809	3040.308862	342.044110301	0.630408825017	0.00929806526573
1344.50941873	1371.06444136	3091.57386009	376.0	-10.3887017309	-0.288470035215	-0.0529108648596	1147.3374529	1244.47689329	2770.39947298	378.585126785	-1.4682005195	-0.0216548749189
1344.50941873	1371.06444136	3091.57386009	376.0	-11.5092786887	-0.169586340814	-0.0311053449768	1243.72668258	1128.16121065	2735.75600867	363.868115439	-1.75979134804	-0.0259556246024
1344.50941873	1371.06444136	3091.57386009	376.0	14.0564158613	1.15453026584	0.211762704666	1579.52701263	1624.51336019	3526.13833853	322.097965714	7.71455138893	0.11378394379
1344.50941873	1371.06444136	3091.57386009	376.0	-6.09709928395	0.176136254511	0.0323067231312	1438.06996518	1090.47545035	2903.07753241	374.532116875	-0.938293621474	-0.0138391389598
1344.50941873	1371.06444136	3091.57386009	376.0	-3.44475781199	-0.213577167684	-0.0391740953199	1139.80270159	1459.7144985	2985.07662804	385.559427948	-0.373126451789	-0.00550333999689
1344.50941873	1371.06444136	3091.57386009	376.0	-6.86713226737	0.0593262829203	0.0108815632649	1316.50931878	1242.26088573	2879.27139398	320.501189467	-1.01661192149	-0.0149942761282
1344.50941873	1371.06444136	3091.57386009	376.0	-9.66739469203	-0.289767167867	-0.0531487835412	1191.13987428	1139.93794255	2792.69921284	461.62139602	-1.58496724702	-0.0233770980386
1344.50941873	1371.06444136	3091.57386009	376.0	7.31788351845	1.07917568229	0.19794124767	1626.23130585	1395.67282502	3317.81163406	295.907503185	3.81656203757	0.0562914754804
1344.50941873	1371.06444136	3091.57386009	376.0	-6.16441543028	0.208142814384	0.0381773320586	1421.11893371	1162.4847605	2900.99640402	317.392709813	-0.976558767821	-0.0144035216493
1344.50941873	1371.06444136	3091.57386009	376.0	12.5498066755	0.745669048044	0.136769818056	1450.50004476	1564.15944035	3479.56040277	464.900917658	5.00806205657	0.0738652220733
1344.50941873	1371.06444136	3091.57386009	376.0	-8.0585649221	-0.0339763787366	-0.0062319109935	1251.20087645	1296.57791385	2842.43737346	294.658583162	-1.20512416577	-0.0177746927105
1344.50941873	1371.06444136	3091.57386009	376.0	11.0987860375	0.484190611447	0.0888097233029	1311.0679642	1694.0785588	3434.70102802	429.554505012	5.46982544332	0.0806758914943
1344.50941873	1371.06444136	3091.57386009	376.0	-0.54930571819	0.127416446439	0.0233705881215	1344.81448246	1314.8584723	3074.5916681	414.918713338	-0.088642239396	-0.00130740766071
1344.50941873	1371.06444136	3091.57386009	376.0	-10.4213698694	-0.433077912345	-0.0794346867838	1089.11581493	1234.3215437	2769.38951335	445.952154715	-1.57348764297	-0.0232077823447
1344.50941873	1371.06444136	3091.57386009	376.0	1.96871203844	0.485471723158	0.0890447034405	1418.06130817	1416.62443952	3152.43804686	317.752299174	1.36793464013	0.0201760271406
1344.50941873	1371.06444136	3091.57386009	376.0	18.3607193063	1.34257611613	0.246253873099	1654.04970197	1644.00237217	3659.20905869	361.156984558	9.33304834864	0.137655580363
1344.50941873	1371.06444136	3091.57386009	376.0	-4.54716638274	0.0738372220266	0.0135431441721	1297.22958067	1354.08587963	2950.99485283	299.67939253	-0.740524721453	-0.0109221935318
1344.50941873	1371.06444136	3091.57386009	376.0	1.38921132294	-0.346225789812	-0.0635043635019	1024.3857557	1683.69104104	3134.52235422	426.445557469	1.34052549721	0.0197717624957
1344.50941873	1371.06444136	3091.57386009	376.0	-9.46971264056	-0.0144070160212	-0.00264251944629	1292.44070756	1189.61294485	2798.81069947	316.757047066	-1.41057990134	-0.0208050132941
1344.50941873	1371.06444136	3091.57386009	376.0	-11.804022066	-0.0281043649728	-0.00515487251886	1302.03299867	1130.68273629	2726.64379946	293.928064502	-1.84423047921	-0.0272010395163
1344.50941873	1371.06444136	3091.57386009	376.0	2.42936431014	-0.00979943583128	-0.00179740202335	1138.48698287	1673.53441096	3166.67945207	354.658058241	2.42707637343	0.0357975866288
1344.50941873	1371.06444136	3091.57386009	376.0	-1.85479091899	0.0224818219655	0.00412359170314	1212.51478403	1508.20341457	3034.23162888	313.513430277	0.304249065857	0.00448744934892
1344.50941873	1371.06444136	3091.57386009	376.0	2.11457362904	0.431688860581	0.0791799083972	1392.87999907	1432.94091448	3156.94746566	331.12655211	1.37458983515	0.0202741863592
1344.50941873	1371.06444136	3091.57386009	376.0	6.20246083735	0.748265121572	0.137245987082	1522.60083827	1394.97700984	3283.32751802	365.749669919	2.57235856692	0.0379403918425
1344.50941873	1371.06444136	3091.57386009	376.0	-8.77447079689	-0.0573336437649	-0.0105160755255	1335.59223011	1061.73367607	2820.30461458	422.978708397	-1.41905999865	-0.0209300884756
1344.50941873	1371.06444136	3091.57386009	376.0	16.9934541486	1.38143265543	0.253380897914	1666.69600004	1646.26353127	3616.93904648	303.979515166	9.38563634502	0.138431214528
1344.50941873	1371.06444136	3091.57386009	376.0	2.25506157741	-0.113111655019	-0.0207468186022	1110.17144086	1659.03999925	3161.29075435	392.079314242	1.89879345692	0.0280058031994
1344.50941873	1371.06444136	3091.57386009	376.0	6.53496004879	0.396651394705	0.0727533739371	1394.76951251	1431.31388005	3293.60697673	467.523584173	1.79477476952	0.0264716042702
1344.50941873	1371.06444136	3091.57386009	376.0	-15.9407278071	-0.595120962796	-0.109156449522	1031.88985128	1189.73071596	2598.7544861	377.133918861	-2.55679199247	-0.0377107963492
1344.50941873	1371.06444136	3091.57386009	376.0	-11.1549874061	-0.4838759271	-0.088752004237	1081.53741044	1197.03295033	2746.70918535	468.138824578	-1.81676392407	-0.0267959280836
1344.50941873	1371.06444136	3091.57386009	376.0	-1.27068387935	0.50973408143	0.0934948792058	1638.02222796	1067.33687468	3052.28972944	346.930626803	-0.354515744576	-0.00522884579021
1344.50941873	1371.06444136	3091.57386009	376.0	13.0025180983	0.666301785067	0.122212359697	1390.96174856	1652.57258286	3493.55631078	450.021979351	5.84946538972	0.0862753007334
1344.50941873	1371.06444136	3091.57386009	376.0	-5.34306830301	-0.0247194943712	-0.00453402317887	1244.62535299	1365.67508198	2926.38895711	316.088522142	-0.774460545445	-0.0114227219092
1344.50941873	1371.06444136	3091.57386009	376.0	-7.90342000545	0.0743581122328	0.0136386852958	1335.29010184	1199.93767554	2847.23379315	312.006015777	-1.19606826357	-0.0176411248315
1344.50941873	1371.06444136	3091.57386009	376.0	5.0244295387	0.516515914463	0.0947387957563	1332.01470503	1631.74418693	3246.90781033	283.148918373	4.07175092172	0.0600553233293
1344.50941873	1371.06444136	3091.57386009	376.0	-2.70890608792	0.218997280375	0.0401682465838	1413.91427284	1228.9034295	3007.82602759	365.008325246	-0.430119248062	-0.00634394171183
1344.50941873	1371.06444136	3091.57386009	376.0	-1.64929143198	0.0288615648172	0.00529375730322	1276.94886719	1374.75259566	3040.58479731	388.883334458	-0.207248017786	-0.00305675542457
1344.50941873	1371.06444136	3091.57386009	376.0	-1.81868190651	0.280561754348	0.0514603364541	1471.16359522	1169.07007804	3035.34796567	395.11429242	-0.320462381498	-0.0047265837979
1344.50941873	1371.06444136	3091.57386009	376.0	3.56886365836	0.503557797451	0.0923620318141	1639.86337431	1099.38117298	3201.90791606	462.663368767	0.30530213543	0.00450298134853
1344.50941873	1371.06444136	3091.57386009	376.0	-7.41917129132	0.100260123446	0.0183896044473	1406.71506411	1071.26970038	2862.20469982	384.219935322	-1.1476708455	-0.0169272986061
1344.50941873	1371.06444136	3091.57386009	376.0	11.814039013	0.625632496283	0.114752842312	1372.29846734	1661.07690878	3456.81360204	423.438225923	5.68466707222	0.0838446470829
1344.50941873	1371.06444136	3091.57386009	376.0	-0.275291206999	-0.355606209154	-0.0652249099695	1020.15640179	1680.36306757	3083.0630291	382.543559739	1.09534481059	0.0161555281798
1344.50941873	1371.06444136	3091.57386009	376.0	1.14894295294	0.204984910283	0.0375981126711	1281.63158233	1501.87013082	3127.0942801	343.592566938	1.17481489371	0.0173276532995
1344.50941873	1371.06444136	3091.57386009	376.0	-21.2092738217	-0.677954849523	-0.124349752297	1024.55979006	1114.14667172	2435.87349471	297.167032929	-3.73684026588	-0.0551156381398
1344.50941873	1371.06444136	3091.57386009	376.0	2.70531690851	0.708847966738	0.130016134765	1591.06382603	1258.67991868	3175.21073047	325.466985762	0.981855724319	0.0144816478513
1344.50941873	1371.06444136	3091.57386009	376.0	-5.82889857504	0.00184891631537	0.000339126250068	1276.49510449	1290.81816143	2911.36915542	344.055889493	-0.811881361918	-0.0119746513557
1344.50941873	1371.06444136	3091.57386009	376.0	14.801704935	0.836593301206	0.153447047176	1439.44917145	1705.08780498	3549.17950071	404.642524286	7.49805528837	0.110590785964
1344.50941873	1371.06444136	3091.57386009	376.0	4.3577839332	0.0859939044566	0.0157729098416	1185.89724222	1640.01257964	3226.29796905	400.388147198	2.58392019766	0.0381109173697
1344.50941873	1371.06444136	3091.57386009	376.0	2.30032364419	-0.0318274115605	-0.00583774973597	1204.03724611	1509.90339552	3162.69006458	448.749422954	0.729201158916	0.010755179335
1344.50941873	1371.06444136	3091.57386009	376.0	4.93677017891	0.196556589546	0.0360521991096	1290.12383252	1497.42124441	3244.19775648	456.652679542	1.560697522	0.0230191374926
1344.50941873	1371.06444136	3091.57386009	376.0	1.75116627617	-0.167581632351	-0.030737643498	1126.08189404	1576.30516056	3145.71245894	443.325404334	0.841778980911	0.0124156191875
1344.50941873	1371.06444136	3091.57386009	376.0	3.9284278534	0.626966844994	0.114997587123	1555.99904527	1283.31235859	3213.02410872	373.712704868	1.1207107658	0.0165296573127
1344.50941873	1371.06444136	3091.57386009	376.0	-1.84261407156	-0.35897999026	-0.0658437252862	1029.28587903	1644.82830781	3034.60808512	360.493898277	0.533767173596	0.00787267217693
1344.50941873	1371.06444136	3091.57386009	376.0	-8.24362875616	-0.416438827671	-0.0763827636961	1042.68338389	1461.20596656	2836.71598835	332.826637889	-1.02959982918	-0.0151858381884
1344.50941873	1371.06444136	3091.57386009	376.0	-9.40493919877	-0.216189302038	-0.0396532102051	1192.06560918	1214.676046	2800.81321827	394.071563088	-1.34777741739	-0.0198787229704
1344.50941873	1371.06444136	3091.57386009	376.0	4.77887453782	0.278152026323	0.0510183467211	1325.67014807	1479.75438914	3239.31629611	433.891758901	1.64832782046	0.0243116197708
1344.50941873	1371.06444136	3091.57386009	376.0	0.771294470178	0.48973468632	0.0898266115774	1622.29791809	1099.56764337	3115.41899832	393.553436861	-0.0416753989242	-0.000614681400061
1344.50941873	1371.06444136	3091.57386009	376.0	18.1989288088	1.30035119244	0.238509022825	1671.67667531	1526.47167889	3654.20718597	456.058831765	7.49469515039	0.110541226407
1344.50941873	1371.06444136	3091.57386009	376.0	3.26431118988	0.801528386554	0.147015478091	1655.45776126	1208.45644898	3192.49245155	328.578241311	1.00257937453	0.014787306409
1344.50941873	1371.06444136	3091.57386009	376.0	-8.12867611938	-0.0493574804546	-0.00905309619491	1282.71194763	1184.92166634	2840.26983402	372.636220044	-1.17029638798	-0.0172610086723
1344.50941873	1371.06444136	3091.57386009	376.0	4.43266186563	0.607731536998	0.111469467534	1474.44259156	1396.99263789	3228.61287564	357.177646194	1.92216315234	0.0283504889725
1344.50941873	1371.06444136	3091.57386009	376.0	12.2756695323	0.766431051021	0.140577962403	1431.70467888	1634.33367255	3471.08525051	405.046899084	5.97191960033	0.0880814100344
1344.50941873	1371.06444136	3091.57386009	376.0	0.149395801578	-0.410137943877	-0.0752270623399	1028.39864837	1608.44765172	3096.19254164	459.346241556	0.330991999356	0.00488188789611
1344.50941873	1371.06444136	3091.57386009	376.0	2.92577679354	0.403101872593	0.0739365136818	1348.84289677	1499.89552474	3182.02641065	333.287989148	1.98828106202	0.0293256793808
1344.50941873	1371.06444136	3091.57386009	376.0	-5.01449879254	-0.0213360461367	-0.00391343472794	1268.13512346	1288.11855269	2936.54692621	380.293250062	-0.667750416739	-0.00984882620559
1344.50941873	1371.06444136	3091.57386009	376.0	21.4389695692	1.37213555913	0.251675634469	1678.28970232	1609.58239932	3754.37543917	466.503337526	9.26067543195	0.136588133215
1344.50941873	1371.06444136	3091.57386009	376.0	3.16535610501	0.3415402828	0.0626449528246	1289.843025	1583.12988238	3189.43318202	316.460274635	2.6630438381	0.0392779327154
1344.50941873	1371.06444136	3091.57386009	376.0	3.36529306586	0.0171474158404	0.00314516064571	1181.52484569	1593.41865306	3195.61438083	420.670882083	1.73603657436	0.0256052592088
1344.50941873	1371.06444136	3091.57386009	376.0	0.0606711380472	-0.196315549897	-0.0360079878755	1070.61427881	1683.04054301	3093.44955314	339.794731327	1.64064040157	0.0241982360113
1344.50941873	1371.06444136	3091.57386009	376.0	-5.22490365849	-0.469365162839	-0.0860904553997	1028.42713144	1434.22294476	2930.04210437	467.392028166	-0.605849673962	-0.00893583589914
1344.50941873	1371.06444136	3091.57386009	376.0	-11.8225502963	-0.111298675075	-0.0204142837629	1265.24278795	1132.95844323	2726.07098554	327.869754358	-1.80495274018	-0.0266217218316
1344.50941873	1371.06444136	3091.57386009	376.0	5.37120013481	0.0552903564606	0.0101412979568	1183.80509928	1624.12451155	3257.62847944	449.698868605	2.39486778182	0.0353225336552
1344.50941873	1371.06444136	3091.57386009	376.0	-1.9267087929	0.027216493021	0.00499201999652	1286.98683069	1328.99407568	3032.00823469	416.027328319	-0.242696687268	-0.00357959715734
1344.50941873	1371.06444136	3091.57386009	376.0	0.232152832106	0.517211218291	0.0948663276395	1566.33367753	1210.80235267	3098.75103637	321.615006176	-0.0102299462967	-0.000150884163668
1344.50941873	1371.06444136	3091.57386009	376.0	-1.0419764173	0.528990498812	0.0970268706551	1619.50616973	1132.99905497	3059.36038955	306.855164845	-0.405757830759	-0.00598462877225
1344.50941873	1371.06444136	3091.57386009	376.0	3.52737160379	0.6681350827	0.122548621185	1451.94941088	1461.52422235	3200.62515855	287.151525316	2.52004385425	0.0371687884108
1344.50941873	1371.06444136	3091.57386009	376.0	-6.82048817941	0.0317568302596	0.00582480378936	1342.61589738	1142.15891403	2880.71343041	395.938618993	-1.01034523345	-0.014901847101
1344.50941873	1371.06444136	3091.57386009	376.0	-2.67957685964	0.332774557385	0.0610371528585	1554.89218106	1036.64369579	3008.73276234	417.196885489	-0.491111098184	-0.00724352652188
1344.50941873	1371.06444136	3091.57386009	376.0	3.70194976638	0.219217801083	0.0402086942559	1238.44610245	1614.3850223	3206.02237139	353.191246633	2.67463592989	0.0394489075205
1344.50941873	1371.06444136	3091.57386009	376.0	-4.46123704061	-0.450622706279	-0.0826527340938	1018.15571026	1565.99289786	2953.65142191	369.50281379	-0.451440407641	-0.00665841309204
1344.50941873	1371.06444136	3091.57386009	376.0	-4.57833739006	-0.249782158057	-0.0458147758724	1120.11710804	1468.0330224	2950.03117812	361.881047673	-0.531759731479	-0.00784306388612
1344.50941873	1371.06444136	3091.57386009	376.0	-7.48363208468	-0.0458024610074	-0.00840103833592	1239.5788064	1324.07886205	2860.21184678	296.554178327	-1.11164594366	-0.0163959578711
1344.50941873	1371.06444136	3091.57386009	376.0	8.8363681522	0.699510782369	0.12830351841	1458.65322669	1497.09688424	3364.75670807	409.006597144	3.70033980044	0.0545772831924
1344.50941873	1371.06444136	3091.57386009	376.0	-2.52159907557	0.17391958577	0.0319001441251	1414.64104921	1166.12896125	3013.61676222	432.846751756	-0.405836659727	-0.00598579144139
1344.50941873	1371.06444136	3091.57386009	376.0	-14.6227609604	-0.216812250851	-0.0397674708091	1225.94035776	1101.26836617	2639.50040462	312.291680688	-2.33211055898	-0.0343969108993
1344.50941873	1371.06444136	3091.57386009	376.0	-0.655287601542	0.370470815292	0.0679513601049	1546.42574788	1112.58792976	3071.3151599	412.301482252	-0.194860827199	-0.00287405349851
1344.50941873	1371.06444136	3091.57386009	376.0	-5.23691154337	0.0398010623891	0.00730026822984	1286.5155402	1325.16104902	2929.67087174	317.994282528	-0.777289700435	-0.0114644498589
1344.50941873	1371.06444136	3091.57386009	376.0	-2.76115999395	-0.022808540665	-0.00418351809703	1203.98695265	1491.85939983	3006.21055949	310.364207006	-0.05487435024	-0.00080935619823
1344.50941873	1371.06444136	3091.57386009	376.0	-0.736357784779	0.309515722941	0.0567710423589	1448.00682626	1277.62542792	3068.8088153	343.176561128	-0.191938610372	-0.00283095295533
1344.50941873	1371.06444136	3091.57386009	376.0	-3.72805565002	0.505485315036	0.092715575025	1621.25262428	1067.66157544	2976.31826613	287.404066409	-0.80551368139	-0.0118807327639
1344.50941873	1371.06444136	3091.57386009	376.0	-4.50080037019	0.183584321484	0.0336728395972	1389.56484406	1230.13027305	2952.42829235	332.733175243	-0.701113822833	-0.0103409118412
1344.50941873	1371.06444136	3091.57386009	376.0	1.54268816544	0.426852747581	0.0782928737308	1454.71717185	1333.84462854	3139.26720416	350.705403774	0.60272102911	0.00888969069484
1344.50941873	1371.06444136	3091.57386009	376.0	8.85439460049	0.683586684329	0.125382737404	1511.40718522	1392.07203473	3365.31400903	461.834789081	2.63263666299	0.0388294493066
1344.50941873	1371.06444136	3091.57386009	376.0	-0.243469292331	0.325516835384	0.0597059492633	1506.03879592	1153.86210551	3084.0468271	424.145925669	-0.123539205385	-0.00182211217383
1344.50941873	1371.06444136	3091.57386009	376.0	-2.70762012191	0.438349943763	0.0804016771392	1603.61486734	1046.78334054	3007.86578418	357.467576301	-0.519661433591	-0.00766462291433
1344.50941873	1371.06444136	3091.57386009	376.0	12.258473852	1.05408637883	0.193339394503	1551.56827504	1584.32652973	3470.55363335	334.658828574	6.53952867581	0.0964532253069
1344.50941873	1371.06444136	3091.57386009	376.0	12.030229018	0.987488001831	0.181123991532	1549.59891063	1524.27568273	3463.49727572	389.62268237	5.48751325169	0.0809367736238
1344.50941873	1371.06444136	3091.57386009	376.0	3.60838548361	0.243384302072	0.0446412879808	1283.27666707	1533.61410367	3203.12976248	386.238991738	1.89909699442	0.0280102801538
1344.50941873	1371.06444136	3091.57386009	376.0	10.585512011	0.907710506595	0.166491288811	1578.50405094	1401.52490876	3418.83278238	438.803822681	3.68143914923	0.0542985125255
1344.50941873	1371.06444136	3091.57386009	376.0	-5.96315975529	0.103125914129	0.0189152447045	1395.29974451	1107.30286252	2907.21837186	404.61576483	-0.911159612682	-0.0134389323404
1344.50941873	1371.06444136	3091.57386009	376.0	-4.09232096939	0.0645462530322	0.0118390045914	1306.14719023	1309.74824466	2965.05673473	349.161299846	-0.580434289689	-0.00856097772403
1344.50941873	1371.06444136	3091.57386009	376.0	3.91379448688	-0.0150413293129	-0.00275886451081	1188.58789667	1557.47131706	3212.57170739	466.512493666	1.33662364854	0.0197142131053
1344.50941873	1371.06444136	3091.57386009	376.0	9.86326417095	0.699432026802	0.128289073148	1391.00506958	1674.69608468	3396.50395696	330.802802696	5.9652006915	0.087982311084
1344.50941873	1371.06444136	3091.57386009	376.0	5.66822589537	0.463152922434	0.0849510129189	1499.26813398	1303.87455651	3266.81125021	463.668559724	1.04210361922	0.0153702598706
1344.50941873	1371.06444136	3091.57386009	376.0	-13.7012062929	-0.286367356944	-0.0525251938636	1183.02203324	1137.98301805	2667.99094782	346.985896531	-2.13160376736	-0.0314395835893
1344.50941873	1371.06444136	3091.57386009	376.0	-4.96676216645	0.0753456058944	0.0138198103255	1302.19440723	1333.5842105	2938.02273926	302.244121535	-0.78892697111	-0.0116360910193
1344.50941873	1371.06444136	3091.57386009	376.0	-6.91739425537	-0.195138219382	-0.0357920431736	1165.86311233	1348.08287159	2877.7175075	363.771523578	-0.889973024507	-0.0131264457892
1344.50941873	1371.06444136	3091.57386009	376.0	-4.82307418984	-0.442102536314	-0.0810899736452	1013.71003899	1596.39363682	2942.46495919	332.361283381	-0.436161867796	-0.00643306589669
1344.50941873	1371.06444136	3091.57386009	376.0	0.85527620394	0.161747382456	0.0296675316316	1247.82625014	1539.12916541	3118.01535565	331.05994009	1.33963960142	0.0197586961861
1344.50941873	1371.06444136	3091.57386009	376.0	0.53910500966	-0.00897841913739	-0.0016468120208	1247.91652893	1429.79474331	3108.24068965	430.529417414	0.122766199419	0.00181071090589
1344.50941873	1371.06444136	3091.57386009	376.0	14.6216485842	1.08036970217	0.198160253517	1531.19462492	1703.7930101	3543.61292564	308.625290615	8.54116500526	0.125975885033
1344.50941873	1371.06444136	3091.57386009	376.0	-2.58760758572	-0.343963350043	-0.0630893892229	1074.79178801	1502.31786816	3011.57606037	434.466404211	-0.218278452451	-0.00321944620135
1344.50941873	1371.06444136	3091.57386009	376.0	-17.0338794986	-0.622253797979	-0.114133125088	1075.02130576	1086.70499756	2564.95889415	403.232590834	-3.08648474067	-0.0455233737562
1344.50941873	1371.06444136	3091.57386009	376.0	-3.86726153253	-0.236934383965	-0.0434582509107	1124.66836335	1481.90080267	2972.01461345	365.445447438	-0.436625478685	-0.00643990381541
1344.50941873	1371.06444136	3091.57386009	376.0	18.6133573922	1.23639016554	0.226777359783	1631.66130625	1576.60310133	3667.01955172	458.755144136	7.89657789432	0.116468700506
1344.50941873	1371.06444136	3091.57386009	376.0	-4.72001568144	0.256605161808	0.047066243912	1502.36166246	1050.07739201	2945.65108909	393.212034621	-0.763731055933	-0.0112644698515
1344.50941873	1371.06444136	3091.57386009	376.0	-4.1277712145	-0.403148795181	-0.0739451201726	1051.68775362	1472.65893627	2963.96076422	439.614074333	-0.422106440581	-0.00622575871063
1344.50941873	1371.06444136	3091.57386009	376.0	-5.25472495201	0.0390926591243	0.00717033366183	1283.03055644	1336.38364169	2929.12015706	309.70595893	-0.79731394584	-0.0117597927115
1344.50941873	1371.06444136	3091.57386009	376.0	10.04695299	1.01525937703	0.186217787423	1610.50679797	1403.03338667	3402.18283247	388.642647832	4.03717800478	0.0595453983006
1344.50941873	1371.06444136	3091.57386009	376.0	-0.852253569424	0.245757628989	0.0450766010618	1469.40852577	1134.74130126	3065.22581152	461.075984483	-0.218076910643	-0.00321647360831
1344.50941873	1371.06444136	3091.57386009	376.0	-12.1668998561	-0.517574959865	-0.0949330447294	1040.14065276	1267.23317238	2715.42516456	408.051339423	-1.77351303965	-0.0261580094343
1344.50941873	1371.06444136	3091.57386009	376.0	6.33542742117	0.633623260434	0.116218499713	1411.02485127	1540.8852652	3287.43827817	335.528161701	3.63660895155	0.0536373001704
1344.50941873	1371.06444136	3091.57386009	376.0	-9.63743572516	0.196409536607	0.0360252268171	1458.9618745	1034.1965918	2793.62541643	300.466950134	-1.56697489281	-0.0231117240827
1344.50941873	1371.06444136	3091.57386009	376.0	-8.43818304806	0.218403021432	0.0400592482451	1443.28818192	1098.39447271	2830.70119871	289.018544088	-1.38493917041	-0.020426831422
1344.50941873	1371.06444136	3091.57386009	376.0	-2.21088755466	-0.407630777088	-0.074767200493	1021.95286503	1620.0669292	3023.22263838	381.202844148	0.155993842782	0.00230079414133
1344.50941873	1371.06444136	3091.57386009	376.0	-8.27855203121	-0.11711549457	-0.0214811985638	1211.78023991	1298.57993706	2835.6363095	325.276132534	-1.15671492563	-0.0170606921184
1344.50941873	1371.06444136	3091.57386009	376.0	-2.21840676751	0.0681785651485	0.0125052393889	1314.37739022	1302.62675878	3022.99017636	405.986027363	-0.296248026153	-0.00436943991376
1344.50941873	1371.06444136	3091.57386009	376.0	7.25103285332	0.31507361965	0.0577904658199	1243.60773227	1705.69200033	3315.74489637	366.445163765	4.56155128191	0.0672795174323
1344.50941873	1371.06444136	3091.57386009	376.0	-9.25269956502	-0.136598806921	-0.0250548068453	1262.04846885	1133.92519925	2805.51981899	409.546150888	-1.41343851	-0.0208471756638
1344.50941873	1371.06444136	3091.57386009	376.0	9.07790719936	0.617944235119	0.113342669684	1393.36037309	1584.19277793	3372.22406611	394.670915096	4.40300783334	0.0649411184859
1344.50941873	1371.06444136	3091.57386009	376.0	5.39033693959	0.347486329007	0.0637355702508	1281.34789467	1620.62348958	3258.22010789	356.248723634	3.40213557408	0.0501789907682
1344.50941873	1371.06444136	3091.57386009	376.0	-6.44431668033	-0.190325558286	-0.0349093100304	1146.03628413	1453.67883523	2892.34305014	292.627930784	-0.93268756181	-0.013756453714
1344.50941873	1371.06444136	3091.57386009	376.0	7.89512543151	0.540132017553	0.0990704360882	1433.15908119	1446.10799784	3335.65749416	456.390415121	2.52668061257	0.0372666757016
1344.50941873	1371.06444136	3091.57386009	376.0	-3.33773474844	0.245215246909	0.0449771179216	1495.65066423	1061.93806238	2988.38532509	430.796598483	-0.57483919833	-0.00847845425265
1344.50941873	1371.06444136	3091.57386009	376.0	3.92966626314	0.522455967071	0.0958283138428	1487.46280861	1337.87085235	3213.06239507	387.728734118	1.19161606593	0.0175754581996
1344.50941873	1371.06444136	3091.57386009	376.0	2.24380175728	0.536271192123	0.0983622876235	1517.20774464	1293.69099851	3160.9426487	350.043905546	0.725190041762	0.0106960183151
1344.50941873	1371.06444136	3091.57386009	376.0	1.91322225211	0.397585126652	0.0729246380506	1436.14600901	1350.18533602	3150.72253913	364.391194097	0.686258274029	0.0101218034518
1344.50941873	1371.06444136	3091.57386009	376.0	-2.02694478269	-0.0748619006337	-0.0137310896247	1208.41591207	1449.12746962	3028.90936503	371.365983344	-0.220223241424	-0.00324813040449
1344.50941873	1371.06444136	3091.57386009	376.0	18.103191908	1.03520713159	0.189876583198	1530.03150566	1659.68654284	3651.24740897	461.529360463	8.05262267711	0.118770245975
1344.50941873	1371.06444136	3091.57386009	376.0	-5.82924460876	0.133133311394	0.0244191693679	1395.91661616	1138.99682309	2911.35845753	376.445018276	-0.870157413745	-0.0128341801437
1344.50941873	1371.06444136	3091.57386009	376.0	1.01409920712	-0.122090854038	-0.022393773668	1089.48376057	1702.1712601	3122.9254861	331.270465431	2.21897287399	0.0327282134807
1344.50941873	1371.06444136	3091.57386009	376.0	1.405910682	0.283155963377	0.0519361634954	1446.72642111	1266.04743853	3135.03862724	422.264767594	0.116786152563	0.00172250962483
1344.50941873	1371.06444136	3091.57386009	376.0	8.33694156988	0.305622337196	0.0560569217161	1249.72434205	1681.9920334	3349.3165664	417.600190946	4.32419365492	0.0637786674766
1344.50941873	1371.06444136	3091.57386009	376.0	0.762729175905	0.487068896099	0.0893376551907	1464.25941441	1339.79772276	3115.15419592	311.09705875	0.641395399827	0.00946010914199
1344.50941873	1371.06444136	3091.57386009	376.0	-14.8237960123	-0.384813794161	-0.0705821339254	1127.46409103	1164.33057257	2633.2852575	341.490593901	-2.3076737433	-0.0340364858894
1344.50941873	1371.06444136	3091.57386009	376.0	-1.24080957076	0.402094106545	0.0737516703128	1466.64877384	1290.33137103	3053.21331575	296.23317088	-0.134908072372	-0.00198979457776
1344.50941873	1371.06444136	3091.57386009	376.0	-4.40983804423	-0.470149411825	-0.0862343015086	1008.63528969	1577.35045984	2955.24045985	369.25471032	-0.439190238286	-0.00647773212811
1344.50941873	1371.06444136	3091.57386009	376.0	16.007954697	0.829591290066	0.152162745793	1444.89282004	1680.63763697	3586.47160304	460.941146035	7.21901423486	0.106475136207
1344.50941873	1371.06444136	3091.57386009	376.0	19.7885321967	1.34202471968	0.246152736552	1652.57332734	1656.72930629	3703.35094879	394.048315152	9.65259830767	0.142368706603
1344.50941873	1371.06444136	3091.57386009	376.0	-0.797936794098	0.0404117306569	0.00741227634939	1278.29873278	1398.67779719	3066.90505475	389.928524782	-0.0909660112642	-0.00134168158207
1344.50941873	1371.06444136	3091.57386009	376.0	-10.126920601	-0.00855942769699	-0.00156996105961	1350.51844787	1065.22988109	2778.49262996	362.744301008	-1.58026622903	-0.0233077614901
1344.50941873	1371.06444136	3091.57386009	376.0	-10.0045248891	-0.199097649871	-0.0365182776727	1198.29205102	1214.39220082	2782.2765838	369.592331952	-1.43250261011	-0.0211283570813
1344.50941873	1371.06444136	3091.57386009	376.0	-2.56797009269	-0.0449505535122	-0.00824478237568	1190.55216085	1505.30658328	3012.18316797	316.324423836	0.0235969367996	0.000348037415924
1344.50941873	1371.06444136	3091.57386009	376.0	9.34868502483	0.536894507748	0.0984766155077	1370.11108522	1575.43801668	3380.59536258	435.046260679	4.00727074873	0.0591042883294
1344.50941873	1371.06444136	3091.57386009	376.0	6.37834068407	0.693198628029	0.127145749822	1570.95427017	1298.38364032	3288.76497339	419.427062901	1.69721243441	0.025032631776
1344.50941873	1371.06444136	3091.57386009	376.0	-18.2782435861	-0.800775113539	-0.146877313562	1016.63856638	1080.5052515	2526.4884593	429.34464143	-3.58679792976	-0.0529026243327
1344.50941873	1371.06444136	3091.57386009	376.0	0.237148169763	0.668229196084	0.122565883361	1670.70324133	1130.58576431	3098.90547092	297.61646528	-0.0871563721697	-0.00128549221489
1344.50941873	1371.06444136	3091.57386009	376.0	5.11311258611	1.03445129207	0.189737947922	1675.64747506	1274.34808894	3249.64951224	299.653948249	2.28494731783	0.0337012878736
1344.50941873	1371.06444136	3091.57386009	376.0	13.703931869	0.908356246431	0.16660972972	1473.75410972	1671.66302863	3515.24103556	369.823897214	7.23922079476	0.106773168064
1344.50941873	1371.06444136	3091.57386009	376.0	-4.59081158748	0.0699749915522	0.0128347379956	1376.48570203	1120.99210595	2949.64552909	452.167721111	-0.738288309127	-0.0108892080992
1344.50941873	1371.06444136	3091.57386009	376.0	-8.80960619461	-0.19392630574	-0.0355697552715	1247.04904341	1114.64331907	2819.2183778	457.526015323	-1.44485761457	-0.0213105842857
1344.50941873	1371.06444136	3091.57386009	376.0	4.21265143034	0.315752625337	0.0579150083156	1327.69891533	1495.1772634	3221.81109053	398.934911796	1.84065848649	0.0271483552579
1344.50941873	1371.06444136	3091.57386009	376.0	-0.546390702315	0.146033068564	0.0267852290103	1333.43118672	1372.60383083	3074.68178797	368.646770419	-0.0383158617477	-0.000565130704243
1344.50941873	1371.06444136	3091.57386009	376.0	11.5812276611	0.949116916651	0.17408600819	1529.76881347	1538.43206684	3449.61606714	381.415186836	5.45153322687	0.0804060947917
1344.50941873	1371.06444136	3091.57386009	376.0	12.9272051149	1.12329241193	0.206033090964	1672.48956602	1362.80118533	3491.22795427	455.93720292	4.34448773261	0.0640779901565
1344.50941873	1371.06444136	3091.57386009	376.0	-14.3009906778	-0.274289790953	-0.0503099396466	1164.43665103	1185.22308641	2649.44817056	299.788433117	-2.19417647079	-0.0323624848199
1344.50941873	1371.06444136	3091.57386009	376.0	1.15649482613	0.247007813524	0.04530590857	1338.33851748	1426.74350403	3127.32775183	362.245730327	0.708618516362	0.0104516005363
1344.50941873	1371.06444136	3091.57386009	376.0	-4.34946837072	-0.207454284454	-0.0380510426365	1169.23680034	1328.49146815	2957.10683289	459.378564405	-0.560712234343	-0.00827009195196
1344.50941873	1371.06444136	3091.57386009	376.0	0.459225344611	0.487477118274	0.0894125308647	1522.49386651	1258.54941272	3105.77115081	324.727871578	0.169874474295	0.00250552321969
1344.50941873	1371.06444136	3091.57386009	376.0	2.46523429443	0.0350315663656	0.00642545237813	1179.49690452	1607.36262753	3167.78839913	380.928867084	1.83907778236	0.0271250410378
1344.50941873	1371.06444136	3091.57386009	376.0	-23.6762344358	-0.814381709887	-0.149373020889	1010.20234648	1055.90480706	2359.60558522	293.498431682	-4.55243676705	-0.0671450850597
1344.50941873	1371.06444136	3091.57386009	376.0	5.6289512882	0.233484775786	0.0428255274735	1212.63581085	1707.84067097	3265.59704672	345.120564903	4.09495036211	0.0603974979663
1344.50941873	1371.06444136	3091.57386009	376.0	-8.39667308093	-0.406240069552	-0.0745121184064	1076.25743238	1322.18449747	2831.98451001	433.542580155	-1.12549933555	-0.0166002851851
1344.50941873	1371.06444136	3091.57386009	376.0	15.2498864364	1.13285495339	0.207787042074	1565.9256436	1651.17064381	3563.03536286	345.939075454	8.12186077757	0.119791456896
1344.50941873	1371.06444136	3091.57386009	376.0	-14.6476696595	-0.402362148618	-0.0738008343026	1122.1937186	1161.93316416	2638.73033379	354.603451029	-2.29061030228	-0.033784812718
1344.50941873	1371.06444136	3091.57386009	376.0	0.0486933411379	0.0942063594189	0.0172792295339	1334.28111053	1294.29616201	3093.0792507	464.50197816	-0.0234371477604	-0.000345680645433
1344.50941873	1371.06444136	3091.57386009	376.0	-9.55290077866	-0.234868154366	-0.0430792652909	1181.78388632	1219.12021826	2796.23887674	395.334772155	-1.36820254693	-0.0201799785683
1344.50941873	1371.06444136	3091.57386009	376.0	-7.77194059813	-0.104763526011	-0.0192156137218	1228.21841652	1267.86191635	2851.29857614	355.218243278	-1.06776678704	-0.0157487726702
1344.50941873	1371.06444136	3091.57386009	376.0	2.47261456263	0.212858883673	0.0390423484359	1361.2239157	1378.61254928	3168.01656557	428.180100597	0.502517528745	0.00741176296084
1344.50941873	1371.06444136	3091.57386009	376.0	12.1784193843	0.803037127324	0.147292209707	1487.16408962	1522.48628297	3468.07869035	458.428317759	4.71479718287	0.0695397814583
1344.50941873	1371.06444136	3091.57386009	376.0	11.3411250576	0.422610708199	0.0775148034114	1290.59881071	1691.41976922	3442.19311782	460.174537883	5.19481203996	0.0766196466071
1344.50941873	1371.06444136	3091.57386009	376.0	1.55651284939	0.471861471281	0.0865483256201	1586.45172318	1168.39285898	3139.69460448	384.850022314	0.0634877707568	0.000936397798772
1344.50941873	1371.06444136	3091.57386009	376.0	19.3492498867	1.25388330742	0.229985933129	1633.34313588	1596.13756334	3689.77021172	460.289512497	8.3123875476	0.122601586248
1344.50941873	1371.06444136	3091.57386009	376.0	10.8702871806	0.944446471362	0.173229360118	1541.66494726	1502.32722589	3427.63681709	383.644643944	4.92728989993	0.0726738923293
1344.50941873	1371.06444136	3091.57386009	376.0	-3.76652922743	0.36002712409	0.0660357894517	1497.85640556	1185.43428879	2975.12882707	291.838132725	-0.751100563052	-0.0110781793961
1344.50941873	1371.06444136	3091.57386009	376.0	21.0654363027	1.40780263325	0.258217651	1671.29302524	1698.8741947	3742.82738234	372.66016241	10.7164466235	0.158059684713
1344.50941873	1371.06444136	3091.57386009	376.0	20.1395048049	1.1750936872	0.215534425384	1575.18222982	1704.05569375	3714.20152619	434.963602623	9.54966869335	0.140850570698
1344.50941873	1371.06444136	3091.57386009	376.0	2.46489519809	-0.0173284072511	-0.00317835789639	1154.73762603	1625.88766452	3167.77791572	387.15262517	1.86783120755	0.0275491328548
1344.50941873	1371.06444136	3091.57386009	376.0	8.91878266089	0.68940767644	0.126450417542	1390.892382	1658.02368013	3367.30461348	318.388551341	5.58755183853	0.0824122690048
1344.50941873	1371.06444136	3091.57386009	376.0	6.6230125898	0.833714706277	0.152919058378	1513.92807557	1460.84588259	3296.32918607	321.555227911	3.52914379606	0.0520522683785
1344.50941873	1371.06444136	3091.57386009	376.0	4.93455934404	0.477823510879	0.0876418765368	1498.13241014	1308.95288688	3244.12940689	437.044109864	1.02685032659	0.015145285053
1344.50941873	1371.06444136	3091.57386009	376.0	-9.80684751377	-0.443806949167	-0.0814025952251	1033.10639274	1435.80847706	2788.38792586	319.473056062	-1.27490512994	-0.018803910471
1344.50941873	1371.06444136	3091.57386009	376.0	11.3083403277	1.08089331648	0.198256294291	1597.18429586	1483.43608676	3441.17955368	360.559171064	5.30721832963	0.0782775564842
1344.50941873	1371.06444136	3091.57386009	376.0	10.9466892482	1.16822737127	0.214275013073	1605.06169445	1539.18694651	3429.99884344	285.750202479	6.26240415442	0.0923658429856
1344.50941873	1371.06444136	3091.57386009	376.0	2.86489717851	0.192827459908	0.035368206146	1304.42189365	1462.70511985	3180.14427238	413.017258886	1.04503270891	0.0154134617834
1344.50941873	1371.06444136	3091.57386009	376.0	7.1388918837	0.335508140241	0.061538543698	1316.74005087	1539.30588758	3312.27797547	456.232037022	2.64136156383	0.0389581351597
1344.50941873	1371.06444136	3091.57386009	376.0	7.58182498858	0.792550674428	0.14536879575	1542.9880599	1389.51698814	3325.97157956	393.466531517	2.84026061468	0.041891749479
1344.50941873	1371.06444136	3091.57386009	376.0	17.2751114217	1.01413719229	0.1860119575	1524.34986851	1648.49281871	3625.64668911	452.804001893	7.72637608515	0.113958349339
1344.50941873	1371.06444136	3091.57386009	376.0	4.70333513144	0.678864033079	0.124516513771	1600.64008404	1246.37670652	3236.98093957	389.964149005	1.14445003739	0.0168797940618
1344.50941873	1371.06444136	3091.57386009	376.0	4.87788546274	0.793201169881	0.145488108929	1513.07525626	1427.44271305	3242.37729199	301.859322678	2.80894256806	0.0414298313873
1344.50941873	1371.06444136	3091.57386009	376.0	4.57805263036	0.383820394662	0.0703999256534	1320.83970341	1552.64828267	3233.10773852	359.619752436	2.67165120429	0.039404885019
1344.50941873	1371.06444136	3091.57386009	376.0	-13.035248286	-0.462391882869	-0.0848114238571	1036.18290482	1354.67010417	2688.57953149	297.7265225	-1.83533958934	-0.0270699054475
1344.50941873	1371.06444136	3091.57386009	376.0	2.25684228253	-0.279857109135	-0.0513310911839	1065.93398925	1632.79278828	3161.34580616	462.619028639	1.09232856679	0.0161110408081
1344.50941873	1371.06444136	3091.57386009	376.0	-16.7879227211	-0.624830140664	-0.114605675103	1084.30450536	1072.24085381	2572.5628296	416.017470424	-3.11087273679	-0.0458830787137
1344.50941873	1371.06444136	3091.57386009	376.0	-17.1908441734	-0.43588397008	-0.0799493708878	1147.83874936	1074.25536763	2560.1062153	338.012098309	-2.92385234425	-0.0431246658445
1344.50941873	1371.06444136	3091.57386009	376.0	-2.0875246391	0.453989155241	0.0832702045563	1541.08989633	1202.2242128	3027.03649403	283.7223849	-0.534309082817	-0.0078806649383
1344.50941873	1371.06444136	3091.57386009	376.0	-13.4117499711	-0.236554543973	-0.0433885810663	1170.6385426	1216.8423404	2676.93970381	289.458820803	-2.03345582353	-0.0299919737984
1344.50941873	1371.06444136	3091.57386009	376.0	21.9631691517	1.31450920695	0.24110587068	1640.79322153	1668.96873305	3770.58145644	460.819501856	9.87489863623	0.145647472511
1344.50941873	1371.06444136	3091.57386009	376.0	13.1848565451	0.89117902338	0.163459101867	1472.47626269	1651.86870433	3499.19343853	374.84847151	6.83830347017	0.100859933188
1344.50941873	1371.06444136	3091.57386009	376.0	1.05849126954	0.577165989726	0.105863167595	1677.94587894	1084.66782957	3124.2978995	361.684190984	-0.0558096932311	-0.000823151817568
1344.50941873	1371.06444136	3091.57386009	376.0	0.477269678074	0.595400538896	0.109207729071	1553.32674913	1255.80564774	3106.3290047	297.196607838	0.345313105366	0.00509311364846
1344.50941873	1371.06444136	3091.57386009	376.0	-11.0896018601	-0.226486927135	-0.0415419895699	1169.52053187	1253.08780974	2748.7306278	326.122286186	-1.58662049015	-0.0234014821556
1344.50941873	1371.06444136	3091.57386009	376.0	-10.1539676016	0.0550983794243	0.0101060857345	1363.43114822	1094.17826936	2777.65645196	320.047034383	-1.57599609961	-0.0232447802302
1344.50941873	1371.06444136	3091.57386009	376.0	-14.7555697334	-0.50424593452	-0.0924882491784	1141.41670259	1058.31232527	2635.39452331	435.665495452	-2.70730585786	-0.0399307648652
1344.50941873	1371.06444136	3091.57386009	376.0	-10.8487679788	-0.501769813333	-0.0920340816826	1048.12101725	1268.87690444	2756.17618512	439.178263426	-1.59404798756	-0.0235110322649
1344.50941873	1371.06444136	3091.57386009	376.0	0.382296737621	0.233180456026	0.0427697094692	1431.72112086	1222.35966333	3103.3928461	449.312061914	-0.015867843367	-0.000234038987714
1344.50941873	1371.06444136	3091.57386009	376.0	10.1806685041	0.556716961142	0.102112428676	1373.71644521	1585.83862577	3406.31674635	446.76167537	4.28693344634	0.0632291068782
1344.50941873	1371.06444136	3091.57386009	376.0	-0.0489622631077	-0.380613165141	-0.0698116590501	1024.87500653	1645.60539711	3090.06015557	419.579751921	0.697910426767	0.0102936641116
1344.50941873	1371.06444136	3091.57386009	376.0	-1.8984509343	-0.00441410887499	-0.000809631121605	1273.96056578	1318.25401463	3032.88184726	440.667266857	-0.241796468458	-0.00356631959378
1344.50941873	1371.06444136	3091.57386009	376.0	6.98055080209	0.363895377495	0.0667453003475	1342.27858479	1506.65189087	3307.38274398	458.452268319	2.39870965856	0.0353791985038
1344.50941873	1371.06444136	3091.57386009	376.0	-2.19556864867	0.286910499845	0.0526248165526	1426.45738249	1289.48502529	3023.69623367	307.753825889	-0.436283855763	-0.00643486512925
1344.50941873	1371.06444136	3091.57386009	376.0	-2.0392077733	0.296048310487	0.0543008639925	1388.02871799	1353.4406977	3028.53024562	287.060829932	-0.157588216719	-0.00232430998111
1344.50941873	1371.06444136	3091.57386009	376.0	-15.435904869	-0.602427075956	-0.110496528972	1023.01373042	1206.60914833	2614.3614601	384.738581346	-2.44187138934	-0.0360158022027
1344.50941873	1371.06444136	3091.57386009	376.0	-17.0779342989	-0.587571279276	-0.107771694658	1097.31317435	1070.63010845	2563.59690747	395.653624658	-3.095289259	-0.0456532339085
1344.50941873	1371.06444136	3091.57386009	376.0	-6.83961821433	-0.358852777125	-0.0658203919891	1064.81930957	1489.46038781	2880.12201125	325.842313873	-0.8568797609	-0.012638344556
1344.50941873	1371.06444136	3091.57386009	376.0	1.62385756114	0.835330678264	0.153215458229	1678.22893563	1178.85775106	3141.77661598	284.689929295	0.620450376193	0.00915118548957
1344.50941873	1371.06444136	3091.57386009	376.0	-4.77733945182	-0.170830378593	-0.0313335250537	1148.87907294	1489.78690017	2943.87888239	305.212909285	-0.624416946801	-0.00920968948084
1344.50941873	1371.06444136	3091.57386009	376.0	-13.8164018154	-0.387546231715	-0.0710833146947	1114.31804891	1199.01408468	2664.42959316	351.097459575	-2.0849011034	-0.0307507537374
1344.50941873	1371.06444136	3091.57386009	376.0	1.77587786016	0.65660957734	0.120434625338	1504.11295144	1356.10593562	3146.47643581	286.257548745	1.31690087705	0.0194233167706
1344.50941873	1371.06444136	3091.57386009	376.0	-13.1193398402	-0.456965079201	-0.0838160453413	1139.40187467	1095.96933478	2685.97977898	450.608569528	-2.31972729341	-0.0342142668645
1344.50941873	1371.06444136	3091.57386009	376.0	-6.39700721104	0.349518680037	0.0641083418997	1520.68212081	1087.6439465	2893.80565733	285.479590024	-1.13134683955	-0.0166865315568
1344.50941873	1371.06444136	3091.57386009	376.0	-12.8243892276	-0.51275755981	-0.0940494423717	1010.00043618	1382.38132542	2695.09839502	302.716633422	-1.76947760399	-0.0260984897343
1344.50941873	1371.06444136	3091.57386009	376.0	-12.215541075	-0.386066254253	-0.0708118588139	1105.24314593	1234.6050869	2713.92138535	374.073152528	-1.77827928975	-0.0262283081084
1344.50941873	1371.06444136	3091.57386009	376.0	-15.9243794255	-0.439495559076	-0.0806118046727	1083.12290447	1209.35376471	2599.25990839	306.783239214	-2.44995970114	-0.0361350988368
1344.50941873	1371.06444136	3091.57386009	376.0	-10.4807662739	-0.236919770188	-0.0434555704673	1151.83861408	1300.25646219	2767.55322963	315.458153358	-1.4756394529	-0.0217645937007
1344.50941873	1371.06444136	3091.57386009	376.0	-0.200652566914	-0.2945621443	-0.0540282729824	1094.28450793	1533.90992868	3085.37053779	457.176101181	0.0867818242638	0.0012799679095
1344.50941873	1371.06444136	3091.57386009	376.0	-14.5686011071	-0.280247300336	-0.0514026596361	1155.43058881	1198.74655631	2641.17479649	286.997651365	-2.24370383606	-0.033092976933
1344.50941873	1371.06444136	3091.57386009	376.0	4.73872317142	0.450351365482	0.0826029650553	1302.91858968	1649.39995618	3238.07498696	285.756441106	4.01170853056	0.0591697423386
1344.50941873	1371.06444136	3091.57386009	376.0	0.446712242097	-0.0489617401122	-0.0089805099252	1185.40880364	1528.59230515	3105.384299	391.383190212	0.618335954793	0.00911999933322
1344.50941873	1371.06444136	3091.57386009	376.0	7.34169373567	0.142647619591	0.026164273586	1190.19685613	1691.03381361	3318.54774451	437.317074767	3.7129015399	0.0547625595855
1344.50941873	1371.06444136	3091.57386009	376.0	-0.447338035048	0.449443153949	0.0824363818689	1608.28731242	1070.92759195	3077.74407434	398.529169964	-0.192740505699	-0.00284278032005
1344.50941873	1371.06444136	3091.57386009	376.0	-13.6630474836	-0.172041290728	-0.0315556292604	1225.7121321	1146.91633198	2669.1706556	296.542191522	-2.12734365828	-0.0313767501221
1344.50941873	1371.06444136	3091.57386009	376.0	4.95182192442	0.861549155517	0.158024423242	1556.50433859	1386.90244076	3244.66309231	301.256312957	2.66660960734	0.039330525182
1344.50941873	1371.06444136	3091.57386009	376.0	-3.81618879796	-0.118339487283	-0.0217057019962	1213.31680286	1324.47804137	2973.59356477	435.798720537	-0.479536481428	-0.00707280946059
1344.50941873	1371.06444136	3091.57386009	376.0	0.576324004402	0.586341089205	0.107546054513	1596.36398798	1198.66535314	3109.39134236	314.36200125	0.103011883395	0.00151934931262
1344.50941873	1371.06444136	3091.57386009	376.0	8.5090904656	0.935087639979	0.17151277329	1651.41752349	1287.99660572	3354.63867666	415.22454746	2.57923419895	0.0380418023444
1344.50941873	1371.06444136	3091.57386009	376.0	7.65726529185	0.664975635145	0.121969118699	1491.33831124	1411.72975086	3328.30387226	425.235810153	2.61868324871	0.0386236467362
1344.50941873	1371.06444136	3091.57386009	376.0	1.94443992951	0.230011278877	0.0421884223912	1343.53976395	1413.56771434	3151.68765668	394.580178391	0.684333665821	0.0100934169
1344.50941873	1371.06444136	3091.57386009	376.0	-2.79203497109	0.0566099554357	0.0103833373873	1329.06329402	1232.99757452	3005.25603676	443.195168223	-0.406222198907	-0.00599147785999
1344.50941873	1371.06444136	3091.57386009	376.0	-0.0896254012572	0.11623714478	0.0213200925861	1290.05336441	1432.47927656	3088.80302462	366.270383645	0.270589193348	0.00399099105232
1344.50941873	1371.06444136	3091.57386009	376.0	-8.27354987888	0.151254758503	0.0277429857857	1395.86208106	1136.41156455	2835.79095474	303.517309134	-1.30333303733	-0.0192232011405
1344.50941873	1371.06444136	3091.57386009	376.0	16.1224943349	1.14152673614	0.209377611178	1597.98292184	1560.85898443	3590.01268055	431.170774283	7.0242543878	0.103602572091
1344.50941873	1371.06444136	3091.57386009	376.0	1.85146909981	0.183627678804	0.0336807921505	1333.41871156	1405.50196159	3148.81339481	409.892721664	0.513487261163	0.00757355842424
1344.50941873	1371.06444136	3091.57386009	376.0	2.82106763902	0.30592165164	0.0561118216508	1292.10734164	1551.71144264	3178.7892498	334.970465524	2.17425383199	0.0320686405899
1344.50941873	1371.06444136	3091.57386009	376.0	5.94171071574	0.0546401051375	0.0100220295557	1158.04827243	1693.74449141	3275.26623542	423.473471577	3.28384566648	0.0484343018655
1344.50941873	1371.06444136	3091.57386009	376.0	-2.37006721411	0.391718902473	0.0718486614953	1553.74091263	1106.45769343	3018.30148164	358.102875579	-0.452967493485	-0.00668093648208
1344.50941873	1371.06444136	3091.57386009	376.0	-1.11789308776	-0.0675047749531	-0.012381653513	1157.40283283	1566.11306597	3057.01336961	333.497470806	0.669712006068	0.00987775820159
1344.50941873	1371.06444136	3091.57386009	376.0	-9.6566016703	-0.114516714087	-0.0210045330314	1211.22994266	1290.54149072	2793.03288708	291.261453701	-1.42673743921	-0.0210433250621
1344.50941873	1371.06444136	3091.57386009	376.0	-1.78704916747	0.259757414708	0.0476444267622	1432.17581884	1245.85053276	3036.32591517	358.299563559	-0.324902406068	-0.00479207088596
1344.50941873	1371.06444136	3091.57386009	376.0	1.90975987659	-0.118851916461	-0.0217996912071	1100.19610895	1679.30664929	3150.61549723	371.112738991	2.07294442048	0.0305744014819
1344.50941873	1371.06444136	3091.57386009	376.0	-13.9034644144	-0.454718934742	-0.0834040599307	1161.26828413	1059.04111511	2661.73798861	441.428589369	-2.52395704476	-0.0372265050849
1344.50941873	1371.06444136	3091.57386009	376.0	-11.7199246226	-0.255711764518	-0.0469023779379	1158.19983435	1244.06554186	2729.24373404	326.978357832	-1.68993633759	-0.0249253147138
1344.50941873	1371.06444136	3091.57386009	376.0	-0.417761295484	-0.0123954530008	-0.00227356071182	1206.05350917	1507.4062653	3078.65846109	365.198686613	0.435069911563	0.00641696034754
1344.50941873	1371.06444136	3091.57386009	376.0	2.78055843473	-0.105615371263	-0.0193718582654	1139.62649725	1595.44987713	3177.53687783	442.460503444	1.30615992829	0.0192648956976
1344.50941873	1371.06444136	3091.57386009	376.0	-2.92273282408	-0.24479841029	-0.0449006621955	1111.62018616	1528.02451879	3001.21541611	361.570711148	-0.235067036798	-0.00346706543951
1344.50941873	1371.06444136	3091.57386009	376.0	-1.01338933855	0.0755939077812	0.0138653535916	1201.37472707	1567.87157767	3060.2441802	290.997875467	1.07175202656	0.0158075520141
1344.50941873	1371.06444136	3091.57386009	376.0	5.68930578301	0.232467783294	0.0426389918001	1288.73066603	1524.10091255	3267.4629505	454.631371925	1.99457801256	0.0294185547575
1344.50941873	1371.06444136	3091.57386009	376.0	5.82136539194	0.718362130171	0.13176121243	1578.37544714	1295.43709805	3271.54567085	397.733125664	1.67976618945	0.0247753125288
1344.50941873	1371.06444136	3091.57386009	376.0	-17.8042929817	-0.513506475351	-0.0941868076579	1103.68499235	1097.75684592	2541.1409923	339.699154028	-3.03226024055	-0.044723602368
1344.50941873	1371.06444136	3091.57386009	376.0	6.21844713642	0.326323362472	0.059853881598	1276.43681816	1619.4542458	3283.82174627	387.930682308	3.40734320966	0.0502557995526
1344.50941873	1371.06444136	3091.57386009	376.0	10.3258871609	0.720198983971	0.132098126187	1464.81126042	1504.15296002	3410.80628838	441.842067943	4.00492016365	0.0590696189329
1344.50941873	1371.06444136	3091.57386009	376.0	14.0557792485	0.989231497603	0.181443781659	1507.51032531	1660.18312889	3526.11865717	358.425202972	7.4744992686	0.110243352044
1344.50941873	1371.06444136	3091.57386009	376.0	-10.6038444957	-0.250655502731	-0.0459749638171	1151.13028224	1281.63933945	2763.7481755	330.978553808	-1.48504837531	-0.0219033683674
1344.50941873	1371.06444136	3091.57386009	376.0	-0.408817165343	0.64850230966	0.118947598984	1679.45043704	1108.89499095	3078.93497548	290.589547489	-0.293072047865	-0.00432259657618
1344.50941873	1371.06444136	3091.57386009	376.0	-10.0465280362	-0.475857989604	-0.08728136273	1038.23091608	1346.73396347	2780.97802548	396.013145931	-1.32491651993	-0.019541541592
1344.50941873	1371.06444136	3091.57386009	376.0	1.70365787516	-0.0116080327386	-0.00212913293078	1160.62730273	1612.81250428	3144.24370163	370.803894617	1.65692782081	0.0244384634338
1344.50941873	1371.06444136	3091.57386009	376.0	-2.69519096708	0.394119952766	0.0722890595682	1546.15755939	1123.21572449	3008.25004068	338.876756797	-0.51827707218	-0.00764420460443
1344.50941873	1371.06444136	3091.57386009	376.0	-8.68153460933	-0.0117705278099	-0.0021589376027	1335.24790841	1102.23431472	2823.17780546	385.695582322	-1.32393083468	-0.0195270034613
1344.50941873	1371.06444136	3091.57386009	376.0	5.16548182709	0.603606580419	0.110712872417	1405.32045846	1525.33268567	3251.26854601	320.615401885	3.20355310003	0.0472500457231
1344.50941873	1371.06444136	3091.57386009	376.0	-3.46327131302	0.436080972796	0.0799855049148	1577.74487636	1091.31678816	2984.50426948	315.442604951	-0.677035751664	-0.00998577804814
1344.50941873	1371.06444136	3091.57386009	376.0	8.64692610377	0.848498846723	0.155630749582	1463.74338674	1604.26265008	3358.89996722	290.893930395	5.4815113712	0.0808482503126
1344.50941873	1371.06444136	3091.57386009	376.0	-1.49937228225	-0.380549229122	-0.069799931974	1046.89080356	1578.1697612	3045.21965855	420.159093791	0.0148529731536	0.000219070400495
1344.50941873	1371.06444136	3091.57386009	376.0	-6.13648891696	0.317864291825	0.0583023279209	1511.63521092	1078.34682144	2901.85977281	311.877740447	-1.02725904983	-0.0151513134193
1344.50941873	1371.06444136	3091.57386009	376.0	5.29064489384	0.320179855339	0.0587270461004	1374.48609718	1421.69518647	3255.13805466	458.956771006	1.36386570755	0.0201160133857
1344.50941873	1371.06444136	3091.57386009	376.0	-1.80050079522	0.307767005121	0.0564502944096	1522.79039672	1082.73407991	3035.91004816	430.385571528	-0.354188457688	-0.00522401854997
1344.50941873	1371.06444136	3091.57386009	376.0	15.0158756647	1.09795297747	0.201385359037	1580.557527	1560.33985953	3555.80074701	414.903360475	6.71754728193	0.099078868465
1344.50941873	1371.06444136	3091.57386009	376.0	-9.46259436548	-0.222289117383	-0.0407720318018	1224.79850442	1131.64240687	2799.0307662	442.589854916	-1.51043773621	-0.0222778427169
1344.50941873	1371.06444136	3091.57386009	376.0	-0.030863162229	0.0366889065421	0.00672943993803	1287.4120207	1358.97225625	3090.61970264	444.235425682	0.00252470557365	3.7237545334e-05
1344.50941873	1371.06444136	3091.57386009	376.0	-10.939446522	-0.321365990625	-0.0589446057639	1121.17832534	1277.14233194	2753.37279098	355.052133704	-1.52242418801	-0.0224546340414
1344.50941873	1371.06444136	3091.57386009	376.0	-2.33024156358	-0.0992752691376	-0.0182089635249	1168.18700828	1516.32596215	3019.53272104	335.01975061	0.0285434537438	0.000420994892977
1344.50941873	1371.06444136	3091.57386009	376.0	0.995583267152	0.244449595115	0.0448366828897	1264.64826103	1557.8345346	3122.35305214	299.870256503	1.77397174276	0.0261647749669
1344.50941873	1371.06444136	3091.57386009	376.0	-5.7279525807	-0.417381244968	-0.0765556208672	1025.65409853	1580.11709103	2914.48997539	308.718785828	-0.642651737822	-0.00947863920092
1344.50941873	1371.06444136	3091.57386009	376.0	-11.4668876304	-0.253454024456	-0.0464882656743	1230.8806107	1085.21218916	2737.06655955	420.973759687	-1.89055953516	-0.0278843589257
1344.50941873	1371.06444136	3091.57386009	376.0	-5.00735100602	0.291791719844	0.0535201246962	1453.38156798	1196.98763562	2936.76790531	286.398701714	-0.910799520445	-0.0134336212455
1344.50941873	1371.06444136	3091.57386009	376.0	-5.05811412989	0.0546688400537	0.0100273000832	1363.16744318	1131.35480679	2935.19852584	440.676275877	-0.78761094037	-0.0116166805364
1344.50941873	1371.06444136	3091.57386009	376.0	-8.9443255286	-0.114827507521	-0.0210615384301	1269.69421404	1140.23168515	2815.05343009	405.127530906	-1.35082105023	-0.0199236143102
1344.50941873	1371.06444136	3091.57386009	376.0	-1.16814888342	0.394971115093	0.0724451788505	1522.10159171	1199.98639328	3055.45967457	333.371689582	-0.324978687886	-0.00479319598652
1344.50941873	1371.06444136	3091.57386009	376.0	6.2146443645	0.557966038522	0.102341533111	1384.81106398	1543.9288326	3283.70418077	354.964284184	3.3868133916	0.0499529998761
1344.50941873	1371.06444136	3091.57386009	376.0	-12.6849487368	-0.543383941874	-0.0996669005638	1010.52178385	1330.06469903	2699.40930078	358.822817902	-1.74645485489	-0.0257589211636
1344.50941873	1371.06444136	3091.57386009	376.0	5.45512980323	0.501266713304	0.091941803614	1360.56500278	1552.85470367	3260.22322713	346.803520677	3.18779221622	0.0470175843101
1344.50941873	1371.06444136	3091.57386009	376.0	-4.78211056213	-0.420341677528	-0.0770986202362	1033.36791803	1544.38015173	2943.73137999	365.983310235	-0.505991161402	-0.00746299648086
1344.50941873	1371.06444136	3091.57386009	376.0	-13.5309370412	-0.200902583991	-0.0368493367554	1258.92066547	1061.4109948	2673.2549475	352.923287237	-2.19245074553	-0.032337031645
1344.50941873	1371.06444136	3091.57386009	376.0	-12.5135822558	-0.453965375777	-0.0832658429524	1090.66370038	1198.60843576	2704.70722211	415.435085973	-1.93844888022	-0.0285906914487
1344.50941873	1371.06444136	3091.57386009	376.0	-1.78417826915	0.0641492577909	0.0117661881495	1233.89170097	1492.91008688	3036.41467111	309.612883256	0.295999469969	0.00436577389334
1344.50941873	1371.06444136	3091.57386009	376.0	-4.29524242626	0.106722873694	0.0195749951749	1336.04837591	1277.79460062	2958.78326802	344.940291484	-0.628575421875	-0.00927102392147
1344.50941873	1371.06444136	3091.57386009	376.0	1.52025882328	0.476130826984	0.0873314062701	1379.74001561	1474.62877154	3138.57378448	284.204997333	1.74427961964	0.0257268380477
1344.50941873	1371.06444136	3091.57386009	376.0	-7.99363983127	-0.107777181761	-0.0197683752312	1211.6816678	1316.48774506	2844.4445806	316.275167735	-1.12666993225	-0.0166175506231
1344.50941873	1371.06444136	3091.57386009	376.0	5.11369983085	0.491463886487	0.0901437796199	1460.5948687	1368.79963471	3249.66766735	420.273163935	1.45946647505	0.0215260542043
1344.50941873	1371.06444136	3091.57386009	376.0	-3.72114391126	0.188385634311	0.0345534912529	1402.43008759	1208.43426205	2976.53194764	365.667597996	-0.562565144662	-0.00829742101271
1344.50941873	1371.06444136	3091.57386009	376.0	-3.95775885002	-0.39611642374	-0.0726552501357	1046.88868797	1527.9575528	2969.21682204	394.370581278	-0.385177255947	-0.00568108047119
1344.50941873	1371.06444136	3091.57386009	376.0	1.48323951266	0.542716998393	0.0995445705049	1516.35112505	1292.9224302	3137.42930515	328.155749901	0.6134233973	0.00904754273304
1344.50941873	1371.06444136	3091.57386009	376.0	11.5750554582	0.796991213604	0.146183274689	1451.01393008	1606.47204789	3449.42524893	391.939270963	5.66758885527	0.0835927559775
1344.50941873	1371.06444136	3091.57386009	376.0	-20.6494730622	-0.818441484129	-0.150117660332	1010.21446429	1071.97069563	2453.18014866	370.994988736	-3.97414287688	-0.0586156766501
1344.50941873	1371.06444136	3091.57386009	376.0	-0.688914620423	0.0428831701515	0.00786558513416	1299.39815615	1320.09761471	3070.27555577	450.779784916	-0.0951213839503	-0.00140297026475
1344.50941873	1371.06444136	3091.57386009	376.0	6.05752269188	0.664082219521	0.121805249362	1637.90808965	1199.91916211	3278.84664821	441.019396448	1.05135160628	0.0155066608596
1344.50941873	1371.06444136	3091.57386009	376.0	5.41353208741	0.45611065767	0.0836593282593	1423.86154426	1410.09089668	3258.93720302	424.984762074	1.69465900057	0.0249949705099
1344.50941873	1371.06444136	3091.57386009	376.0	-17.9750326443	-0.778088652269	-0.142716187137	1009.37805548	1103.31731247	2535.86244952	423.16708157	-3.40789598659	-0.0502639526046
1344.50941873	1371.06444136	3091.57386009	376.0	4.27626781901	0.106232338523	0.0194850217394	1261.33972223	1494.45906098	3223.77783817	467.979054963	1.19429671627	0.0176149958153
1344.50941873	1371.06444136	3091.57386009	376.0	1.71534821049	0.0486538548229	0.00892403793523	1191.15539932	1587.44536986	3144.60511698	366.004347793	1.5855554482	0.0233857735722
1344.50941873	1371.06444136	3091.57386009	376.0	-7.43248748804	-0.394732795686	-0.0724014665602	1068.98816771	1378.8040364	2861.79301976	414.000815645	-0.921122465342	-0.0135858770699
1344.50941873	1371.06444136	3091.57386009	376.0	1.21420404235	0.233160749505	0.0427660949201	1342.62736494	1413.28576752	3129.11187488	373.198742417	0.593832898873	0.00875859732851
1344.50941873	1371.06444136	3091.57386009	376.0	2.91420830285	0.491620870732	0.0901725735018	1623.8823639	1116.09389933	3181.66876221	441.69249898	0.235819261274	0.00347816019579
1344.50941873	1371.06444136	3091.57386009	376.0	9.55299489475	0.794937741751	0.145806629081	1521.68687119	1436.64007584	3386.91175312	428.584806085	3.50611238931	0.0517125721137
1344.50941873	1371.06444136	3091.57386009	376.0	-11.0615713508	-0.287530228616	-0.0527384865399	1178.31171857	1163.17766033	2749.5972117	408.107832804	-1.69694073312	-0.0250286243822
1344.50941873	1371.06444136	3091.57386009	376.0	-1.96680001711	0.292356891024	0.0536237877886	1509.46507871	1092.98074837	3030.76878489	428.322957811	-0.370423577365	-0.0054634745924
1344.50941873	1371.06444136	3091.57386009	376.0	-0.157887248334	0.131567816472	0.0241320279662	1365.04349511	1256.26777735	3086.6926592	465.381386732	-0.0687096926765	-0.00101341729611
1344.50941873	1371.06444136	3091.57386009	376.0	0.764906390554	0.424199486049	0.0778062153428	1557.12582438	1169.27347255	3115.22150612	388.822209191	-0.0219354500605	-0.000323531711806
1344.50941873	1371.06444136	3091.57386009	376.0	18.5707353597	1.18507245132	0.217364719611	1594.43862539	1636.59720123	3665.7018601	434.666033483	8.48451540722	0.125140345239
1344.50941873	1371.06444136	3091.57386009	376.0	-6.40185591298	0.0624570541998	0.0114558059794	1406.26134936	1044.9164832	2893.65575613	442.477923576	-1.06384993247	-0.0156910019538
1344.50941873	1371.06444136	3091.57386009	376.0	10.59854968	0.885555858976	0.162427707076	1559.85458775	1423.04977945	3419.23585155	436.331484351	3.81227065974	0.0562281808221
1344.50941873	1371.06444136	3091.57386009	376.0	5.62842133569	0.912413689982	0.16735394167	1608.61305218	1329.3581988	3265.58066284	327.609411861	2.44766409835	0.0361012403886
1344.50941873	1371.06444136	3091.57386009	376.0	-0.579535332408	-0.111665488175	-0.0204815642288	1132.6274741	1592.47972908	3073.65709725	348.549894062	0.866735381345	0.0127837076895
1344.50941873	1371.06444136	3091.57386009	376.0	13.8917461535	0.957261385612	0.175579857963	1529.99405708	1555.3067169	3521.04745289	435.746678903	5.92403860126	0.0873752006085
1344.50941873	1371.06444136	3091.57386009	376.0	-17.0354146846	-0.683202870525	-0.125312338688	1054.10030843	1086.83474358	2564.91143275	423.97638074	-3.18769194711	-0.0470161054146
1344.50941873	1371.06444136	3091.57386009	376.0	1.07445588816	0.187091560656	0.0343161336494	1286.35833119	1483.01730304	3124.79145747	355.415823236	0.960395710887	0.0141651284792
1344.50941873	1371.06444136	3091.57386009	376.0	-15.0610319276	-0.518083246287	-0.0950262740806	1106.29986487	1105.19253193	2625.95093396	414.458537159	-2.61303172871	-0.0385402909839
1344.50941873	1371.06444136	3091.57386009	376.0	-4.6251594512	-0.242454274882	-0.0444707033899	1145.65444174	1356.91761269	2948.58363951	446.011585085	-0.568119315122	-0.00837934093101
1344.50941873	1371.06444136	3091.57386009	376.0	6.15171832075	0.602369240275	0.110485920813	1443.2468796	1455.70398809	3281.75877565	382.807907952	2.63761338942	0.0389028523514
1344.50941873	1371.06444136	3091.57386009	376.0	-15.9726105782	-0.301538831171	-0.055307929415	1168.27345507	1137.88955829	2597.76880668	291.605793317	-2.55146021883	-0.0376321566199
1344.50941873	1371.06444136	3091.57386009	376.0	-5.80086783527	-0.425240660472	-0.0779971864403	1038.67661564	1483.61583024	2912.23574644	389.943300564	-0.636022130888	-0.00938085738773
1344.50941873	1371.06444136	3091.57386009	376.0	0.699664949982	0.142026727785	0.0260503902761	1361.09547487	1292.52728419	3113.2045188	459.581759735	0.0541135204324	0.000798134519651
1344.50941873	1371.06444136	3091.57386009	376.0	2.27781033829	0.0359044975089	0.00658556447339	1204.27391284	1553.58949047	3161.9940491	404.130645789	1.28765935846	0.0189920259359
1344.50941873	1371.06444136	3091.57386009	376.0	3.19724104603	0.645934303362	0.118476578019	1544.35743729	1302.42686554	3190.41892852	343.634625681	1.17382181224	0.0173130060802
1344.50941873	1371.06444136	3091.57386009	376.0	-5.40138605887	0.0867745851419	0.0159161014567	1333.88811295	1244.10413659	2924.58602062	346.593771073	-0.780253516154	-0.0115081639551
1344.50941873	1371.06444136	3091.57386009	376.0	10.786602193	0.700233632748	0.128436102852	1429.98875392	1569.95559559	3425.04963389	425.105284373	4.73177179863	0.0697901445225
1344.50941873	1371.06444136	3091.57386009	376.0	-9.12691582249	0.108165186655	0.0198395426733	1378.91421051	1121.41813802	2809.40851629	309.076167761	-1.4208165999	-0.0209559970486
1344.50941873	1371.06444136	3091.57386009	376.0	0.908488044047	0.270392770197	0.0495951522738	1450.30945537	1230.60639983	3119.66043899	438.744583779	0.0498386692148	0.000735083616737
1344.50941873	1371.06444136	3091.57386009	376.0	-4.61069756538	-0.317490397493	-0.058233748623	1052.86213056	1602.3152879	2949.0307394	293.853320939	-0.159842491524	-0.00235755887204
1344.50941873	1371.06444136	3091.57386009	376.0	4.02501033378	0.278486386789	0.0510796747595	1420.44160457	1326.00981831	3216.01002744	469.558604565	0.557621270587	0.00822450251603
1344.50941873	1371.06444136	3091.57386009	376.0	5.13008556853	-0.00101827786296	-0.000186771434879	1140.05958587	1689.27942939	3250.17424453	420.835229266	2.94459619498	0.0434306223449
1344.50941873	1371.06444136	3091.57386009	376.0	-17.8285676956	-0.491458521267	-0.0901427955368	1124.84279132	1075.53419259	2540.39052159	340.013537683	-3.07583006905	-0.0453662252073
1344.50941873	1371.06444136	3091.57386009	376.0	4.02118640718	0.442500730573	0.0811630100097	1538.62124064	1236.19210921	3215.89180792	441.078458075	0.511771773213	0.00754825624208
1344.50941873	1371.06444136	3091.57386009	376.0	8.57639300331	0.976286025407	0.179069337015	1652.25355899	1304.71670588	3356.71938432	399.749119455	2.84561136531	0.0419706691049
1344.50941873	1371.06444136	3091.57386009	376.0	2.8249425225	0.540382620443	0.0991164014018	1648.18826031	1122.97432228	3178.90904468	407.746462094	0.213230904294	0.00314499858841
1344.50941873	1371.06444136	3091.57386009	376.0	-6.12300809148	-0.0220087954847	-0.00403682969272	1340.89665262	1095.40509124	2902.27654249	465.97479863	-1.01842432985	-0.0150210078149
1344.50941873	1371.06444136	3091.57386009	376.0	-0.288667577024	-0.0625427122001	-0.0114715172781	1123.05689149	1654.09617182	3082.64948874	305.496425432	1.66848067134	0.0246088594593
1344.50941873	1371.06444136	3091.57386009	376.0	14.5505327487	0.983408596108	0.180375751304	1535.61445856	1568.009711	3541.41432706	437.7901575	6.26117011073	0.0923476417511
1344.50941873	1371.06444136	3091.57386009	376.0	9.13080326722	0.842711951504	0.15456932346	1516.22967296	1475.71218574	3373.85938712	381.917528425	4.04078971113	0.0595986683058
1344.50941873	1371.06444136	3091.57386009	376.0	9.95278299842	1.08334998087	0.198706893044	1575.96000675	1529.87500872	3399.27149763	293.436482155	5.67580296195	0.0837139079934
1344.50941873	1371.06444136	3091.57386009	376.0	-11.6531709972	-0.436360663029	-0.0800368053979	1075.9004881	1262.45156721	2731.30747167	392.955416359	-1.66899199602	-0.0246164011212
1344.50941873	1371.06444136	3091.57386009	376.0	-8.04403096181	-0.335215349483	-0.0614848403307	1121.85385776	1272.7805961	2842.88670158	448.252247723	-1.1365748409	-0.0167636407212
1344.50941873	1371.06444136	3091.57386009	376.0	-12.0701578098	-0.514238570459	-0.0943210877583	1013.73329691	1369.68568183	2718.41601638	334.997037641	-1.62135225357	-0.0239137500527
1344.50941873	1371.06444136	3091.57386009	376.0	0.851242415092	0.145752112575	0.0267336963637	1352.04253724	1333.38791607	3117.89064809	432.46019477	0.0886058451841	0.00130687087292
1344.50941873	1371.06444136	3091.57386009	376.0	8.35221045773	0.444894098719	0.0816019990314	1310.74919337	1643.27605514	3349.78861535	395.763366838	4.37645475579	0.0645494801739
1344.50941873	1371.06444136	3091.57386009	376.0	18.5132684074	1.33068615147	0.244073028516	1659.99355818	1604.37360927	3663.92522683	399.55805937	8.73323354664	0.128808754375
1344.50941873	1371.06444136	3091.57386009	376.0	2.4248409108	0.335229831664	0.0614874966368	1483.38683198	1248.37589215	3166.53960784	434.776883703	0.231460794289	0.00341387602197
1344.50941873	1371.06444136	3091.57386009	376.0	-3.26628524878	0.287308595142	0.0526978347656	1455.70463652	1205.07746596	2990.59423915	329.812136663	-0.571648330406	-0.00843139130392
1344.50941873	1371.06444136	3091.57386009	376.0	2.00176499288	0.165910232027	0.030431077041	1215.93869013	1617.72571933	3153.45990336	319.795493899	2.30755470668	0.034034730187
1344.50941873	1371.06444136	3091.57386009	376.0	-10.2857890711	-0.370060293108	-0.0678760625657	1072.70803607	1388.11157895	2773.58109387	312.761478854	-1.38784565699	-0.0204696999555
1344.50941873	1371.06444136	3091.57386009	376.0	-6.16525277026	0.020134005679	0.00369295775477	1300.22607458	1241.37363674	2900.97051704	359.370805719	-0.864365824272	-0.0127487584701
1344.50941873	1371.06444136	3091.57386009	376.0	-9.10820494684	-0.495536333285	-0.0908907434491	1040.58584756	1310.53558595	2809.98697683	458.865543322	-1.28718274236	-0.0189849961999
1344.50941873	1371.06444136	3091.57386009	376.0	-4.03004348633	-0.204197406129	-0.0374536695028	1150.97172583	1418.49900293	2966.98208912	397.511360363	-0.455062238329	-0.00671183242373
1344.50941873	1371.06444136	3091.57386009	376.0	-10.2999774038	-0.315504490166	-0.0578694956283	1175.39908041	1147.30095806	2773.14245108	450.442412619	-1.66589990127	-0.024570795004
1344.50941873	1371.06444136	3091.57386009	376.0	17.8000431609	1.25080883028	0.229422015824	1606.82825772	1685.20810156	3641.87534154	349.838982267	9.42266127445	0.138977304933
1344.50941873	1371.06444136	3091.57386009	376.0	2.82198384241	0.445200016644	0.0816581101695	1570.53969028	1181.26104543	3178.8175749	427.01683919	0.245703800733	0.00362394986332
1344.50941873	1371.06444136	3091.57386009	376.0	4.42505682129	0.119737766225	0.0219621728218	1216.07670844	1594.72177851	3228.37776008	417.579273129	2.2025324818	0.03248572982
1344.50941873	1371.06444136	3091.57386009	376.0	1.9404608866	-0.294020081512	-0.0539288484064	1065.42727677	1621.03875545	3151.56464163	465.098609414	0.907469596691	0.0133845073258
1344.50941873	1371.06444136	3091.57386009	376.0	-0.764575594879	0.400070154772	0.0733804392465	1573.94035193	1085.58334121	3067.93644086	408.412747716	-0.221082010982	-0.00326079662215
1344.50941873	1371.06444136	3091.57386009	376.0	3.82450218028	0.0160774119857	0.00294890168483	1214.69301909	1525.2236701	3209.81116978	469.894480592	1.13784958821	0.016782442304
1344.50941873	1371.06444136	3091.57386009	376.0	-6.23039121063	-0.334517757211	-0.0613568887034	1076.51939565	1488.34231561	2898.95671405	334.095002787	-0.766381890781	-0.0113035677106
1344.50941873	1371.06444136	3091.57386009	376.0	-11.9176239951	-0.521592802802	-0.0956699931771	1043.08037811	1254.78979383	2723.13171192	425.261539982	-1.77546953788	-0.0261868663405
1344.50941873	1371.06444136	3091.57386009	376.0	-5.69330906802	-0.0506906747681	-0.00929762926781	1293.20032103	1172.15871807	2915.56100517	450.201966068	-0.863221807485	-0.0127318850661
1344.50941873	1371.06444136	3091.57386009	376.0	-6.24204218901	-0.0873412034046	-0.0160200299715	1282.73862324	1153.21241725	2898.59651544	462.645474958	-0.982452205648	-0.014490445511
1344.50941873	1371.06444136	3091.57386009	376.0	-10.7903633107	-0.124407397295	-0.0228186715508	1280.23410608	1098.65765961	2757.98180857	379.090042876	-1.6760408123	-0.0247203659632
1344.50941873	1371.06444136	3091.57386009	376.0	2.94346839897	0.146057546635	0.0267897187519	1182.02611264	1696.75314433	3182.5733597	303.794102719	3.29283454071	0.0485668811314
1344.50941873	1371.06444136	3091.57386009	376.0	5.42791876304	0.3418784882	0.0627069860969	1247.51578676	1711.50765412	3259.38197772	300.358536838	4.50611428801	0.066461862655
1344.50941873	1371.06444136	3091.57386009	376.0	-16.390620044	-0.569625171691	-0.104480038828	1086.63547494	1100.67353534	2584.84573531	397.536725019	-2.87426194005	-0.0423932439535
1344.50941873	1371.06444136	3091.57386009	376.0	5.3794226132	-0.0602489438931	-0.0110507967522	1115.05748204	1706.08295373	3257.88268343	436.742247665	2.96397766398	0.0437164847194
1344.50941873	1371.06444136	3091.57386009	376.0	-6.94712223497	-0.488711725354	-0.0896389811727	1025.47534041	1397.33657995	2876.79844505	453.986524694	-0.863594813204	-0.0127373866254
1344.50941873	1371.06444136	3091.57386009	376.0	-3.39602747806	-0.134057041915	-0.0245885990307	1177.00936094	1458.86887167	2986.5831623	350.704929697	-0.421344342705	-0.00621451832899
1344.50941873	1371.06444136	3091.57386009	376.0	13.7827699374	1.05864471451	0.19417547955	1520.30601746	1708.32685021	3517.67837268	289.045505006	8.39834720759	0.123869427841
1344.50941873	1371.06444136	3091.57386009	376.0	5.06113157369	0.372893881745	0.0683957963582	1319.54878542	1550.34104978	3248.04248085	378.15264565	2.66944180935	0.0393722980729
1344.50941873	1371.06444136	3091.57386009	376.0	9.6180559301	0.60857834271	0.111624787731	1361.58550512	1665.48683654	3388.92316308	361.850821415	5.45049088142	0.0803907209649
1344.50941873	1371.06444136	3091.57386009	376.0	-6.70419340289	0.105204563986	0.0192965084347	1350.18334336	1211.15295382	2884.30876932	322.97247215	-1.00803281012	-0.0148677405622
1344.50941873	1371.06444136	3091.57386009	376.0	5.3462097334	0.326272918426	0.0598446292051	1271.1179643	1628.59483799	3256.85588272	357.143080427	3.41478405342	0.0503655465107
1344.50941873	1371.06444136	3091.57386009	376.0	-7.02754045249	-0.171537965433	-0.0314633098741	1165.12010487	1395.94992726	2874.31225646	313.242224321	-0.966030282781	-0.0142482342593
1344.50941873	1371.06444136	3091.57386009	376.0	6.30819696093	0.633805485354	0.116251923212	1479.08161578	1410.95332967	3286.59642838	396.561482931	2.35789791395	0.034777255368
1344.50941873	1371.06444136	3091.57386009	376.0	-1.971486523	-0.341610565286	-0.0626578439629	1046.08080994	1615.01273924	3030.62389809	369.530348917	0.294345263753	0.00434137557158
1344.50941873	1371.06444136	3091.57386009	376.0	0.747450615616	-0.0320822037936	-0.00588448345444	1238.15646815	1428.69829074	3114.68184794	447.827089052	0.130789685184	0.00192905140389
1344.50941873	1371.06444136	3091.57386009	376.0	-12.2536057819	-0.528221468388	-0.0968858159185	1031.69283538	1279.77558139	2712.74458682	401.276170053	-1.76342399062	-0.0260092034014
1344.50941873	1371.06444136	3091.57386009	376.0	8.01862294207	0.366290669741	0.0671846422857	1301.13457707	1598.85010087	3339.47551091	439.490832972	3.4966503764	0.0515730144012
1344.50941873	1371.06444136	3091.57386009	376.0	-17.7920824749	-0.647826796157	-0.118823697021	1020.9334279	1161.88675229	2541.51848914	358.698308937	-2.96902001262	-0.0437908556433
1344.50941873	1371.06444136	3091.57386009	376.0	6.71892929451	0.462120811524	0.0847617042415	1323.84243076	1616.08770748	3299.29452184	359.3643836	3.92623742192	0.0579091065179
1344.50941873	1371.06444136	3091.57386009	376.0	-1.90658184692	-0.224513448321	-0.0411800161998	1139.87195816	1441.30308414	3032.63047409	451.455431794	-0.172844191256	-0.00254932435481
1344.50941873	1371.06444136	3091.57386009	376.0	9.20258051709	0.79600429111	0.146002254422	1482.44086528	1515.72869159	3376.07843382	377.908876943	4.31103613222	0.0635846037201
1344.50941873	1371.06444136	3091.57386009	376.0	-0.00363349347323	-0.221605763819	-0.040646691823	1117.44134981	1547.55530066	3091.46152796	426.464877485	0.29365266964	0.00433116031918
1344.50941873	1371.06444136	3091.57386009	376.0	-7.46782514486	-0.354344202057	-0.0649934339797	1107.33342321	1295.81466235	2860.70053	457.552444435	-1.03797166643	-0.015309316614
1344.50941873	1371.06444136	3091.57386009	376.0	-6.72713837436	-0.202948853143	-0.0372246612515	1198.3611345	1228.03889801	2883.59940858	457.199376064	-0.98468954718	-0.0145234446487
1344.50941873	1371.06444136	3091.57386009	376.0	-9.56836327873	-0.0181891929976	-0.00333624229596	1280.19046444	1215.95339661	2795.76084213	299.616981079	-1.4416636457	-0.0212634756004
1344.50941873	1371.06444136	3091.57386009	376.0	10.5519182139	1.01955979018	0.187006564596	1603.41581455	1421.90188142	3417.79420533	392.476509365	4.30326021576	0.0634699146867
1344.50941873	1371.06444136	3091.57386009	376.0	-1.88728000462	0.10313651792	0.0189171896406	1313.30675407	1371.61920718	3033.22720481	348.30124355	-0.28395307282	-0.00418809841918
1344.50941873	1371.06444136	3091.57386009	376.0	-4.00510529333	0.474469097311	0.0870266135934	1618.69251115	1037.60089254	2967.75307178	311.459668089	-0.773543446511	-0.0114091953763
1344.50941873	1371.06444136	3091.57386009	376.0	-7.31467886396	-0.0173821723072	-0.00318821942539	1272.09429704	1262.12478892	2865.43516039	331.216074433	-1.04190009592	-0.0153672580519
1344.50941873	1371.06444136	3091.57386009	376.0	-11.8580629147	-0.0413415737792	-0.00758282717887	1327.10516539	1068.98125211	2724.97308671	328.886669204	-1.8670730294	-0.0275379502862
1344.50941873	1371.06444136	3091.57386009	376.0	-2.8815393203	-0.143290062598	-0.0262821097943	1193.64819372	1360.96583282	3002.4889437	447.874917167	-0.340216456957	-0.00501794184302
1344.50941873	1371.06444136	3091.57386009	376.0	7.843074705	0.657158740135	0.120535352189	1466.89987372	1450.97898188	3334.0483075	416.169451904	2.97276148642	0.0438460396228
1344.50941873	1371.06444136	3091.57386009	376.0	-11.4328969424	-0.498285635739	-0.0913950175603	1036.19114785	1310.52635721	2738.11740677	391.399901718	-1.57826692556	-0.0232782732384
1344.50941873	1371.06444136	3091.57386009	376.0	13.6176879901	0.752973952947	0.138109675889	1435.35790315	1614.74004481	3512.57474235	462.476794383	5.77400819097	0.0851623626986
1344.50941873	1371.06444136	3091.57386009	376.0	5.15268146797	0.018272481771	0.00335151903356	1172.81440527	1620.55466176	3250.87281345	457.50374642	2.20458246865	0.0325159656143
1344.50941873	1371.06444136	3091.57386009	376.0	2.98747015544	0.765153839674	0.140343697666	1590.3836555	1281.08916878	3183.9337065	312.460882217	1.2897359679	0.0190226543939
1344.50941873	1371.06444136	3091.57386009	376.0	-4.67830597456	-0.195575868147	-0.0358723162411	1147.36637112	1452.81413748	2946.94057549	346.760066891	-0.578746579723	-0.00853608524665
1344.50941873	1371.06444136	3091.57386009	376.0	9.60382142164	0.425912786562	0.0781204670877	1295.24073014	1674.35852243	3388.48309274	418.88384017	4.82595001885	0.0711792038179
1344.50941873	1371.06444136	3091.57386009	376.0	5.49714371817	0.821902330953	0.150752445149	1518.8408343	1437.01219953	3261.52211834	305.669084504	3.0867036133	0.0455266019661
1344.50941873	1371.06444136	3091.57386009	376.0	-15.1707480287	-0.332394897627	-0.0609675160725	1145.43470763	1167.78476233	2622.55897966	309.339509697	-2.35966154457	-0.0348032676191
1344.50941873	1371.06444136	3091.57386009	376.0	6.83954458364	0.770973647139	0.141411160517	1534.39527199	1389.67221269	3303.02343259	378.955947905	2.68064985443	0.0395376084724
1344.50941873	1371.06444136	3091.57386009	376.0	-7.31757663666	-0.151109993715	-0.0277164331832	1223.31407193	1222.16598601	2865.3455736	419.865515664	-1.03688466496	-0.0152932841439
1344.50941873	1371.06444136	3091.57386009	376.0	2.99118651991	0.159830316347	0.0293159054194	1338.721166	1387.17450826	3184.04860065	458.152926392	0.492687681406	0.00726677996174
1344.50941873	1371.06444136	3091.57386009	376.0	13.2573010286	0.953163150067	0.174828163989	1487.25834203	1680.0252923	3501.43311325	334.149478923	7.49903443596	0.110605227669
1344.50941873	1371.06444136	3091.57386009	376.0	4.21205548192	0.296425260366	0.0543700037356	1300.50209575	1535.50199067	3221.79266635	385.788579921	2.16095316797	0.0318724656043
1344.50941873	1371.06444136	3091.57386009	376.0	1.30353978291	0.302085041703	0.0554081147658	1485.56496137	1183.42264722	3131.87375528	462.886146694	0.073523139698	0.00108441208994
1344.50941873	1371.06444136	3091.57386009	376.0	14.0393944357	0.770988951112	0.141413967555	1438.75532967	1624.95027668	3525.61210858	461.906502233	6.02370345033	0.0888451836332
1344.50941873	1371.06444136	3091.57386009	376.0	-4.24902229445	0.140669175257	0.0258013894455	1377.34612154	1206.73324931	2960.21219753	376.132826679	-0.61978163721	-0.00914132208274
1344.50941873	1371.06444136	3091.57386009	376.0	-10.8505871853	-0.205924805645	-0.0377705072717	1243.75142869	1101.33744339	2756.11994301	411.031070924	-1.7320050968	-0.025545797888
1344.50941873	1371.06444136	3091.57386009	376.0	3.38388677671	0.469609708994	0.0861353097935	1466.0831848	1344.25264321	3196.18921914	385.853391135	1.02566817767	0.0151278492281
1344.50941873	1371.06444136	3091.57386009	376.0	4.77527414766	0.52050958782	0.0954713110456	1525.06905935	1288.68075093	3239.20498739	425.455177108	1.00232481372	0.0147835518248
1344.50941873	1371.06444136	3091.57386009	376.0	-17.4826940414	-0.399262875772	-0.0732323689971	1125.38833031	1136.383036	2551.08346107	289.31209476	-2.84703294094	-0.041991636297
1344.50941873	1371.06444136	3091.57386009	376.0	-8.54311961529	0.0649137789885	0.0119064158086	1381.29449028	1080.93869576	2827.45700723	365.223821199	-1.31159901117	-0.0193451181588
1344.50941873	1371.06444136	3091.57386009	376.0	0.929675717726	0.106000867316	0.0194425655385	1326.60237976	1351.51114337	3120.31547157	442.201948445	0.108868304856	0.00160572721026
1344.50941873	1371.06444136	3091.57386009	376.0	5.45465254878	0.278000192245	0.0509904974772	1237.10812503	1678.03786828	3260.20847245	345.062479142	3.85649435724	0.0568804477468
1344.50941873	1371.06444136	3091.57386009	376.0	0.441046322188	0.403525156465	0.0740141519562	1549.44873381	1157.21340074	3105.2091329	398.546998357	-0.0541283613989	-0.000798353412963
1344.50941873	1371.06444136	3091.57386009	376.0	15.1255184513	1.06369944844	0.195102613433	1557.88979976	1590.78608665	3559.19043474	410.51454833	6.97461641058	0.102870448534
1344.50941873	1371.06444136	3091.57386009	376.0	1.34435249447	-0.134411043325	-0.02465352959	1171.52685333	1498.64642646	3133.1355104	462.962230605	0.319596906414	0.00471381867867
1344.50941873	1371.06444136	3091.57386009	376.0	-3.49336470195	0.280720015537	0.0514893645519	1491.31957471	1108.31392447	2983.57391013	383.940410958	-0.568555793138	-0.00838577865985
1344.50941873	1371.06444136	3091.57386009	376.0	15.0391066664	1.25429005817	0.230060538916	1678.42758014	1451.24569458	3556.51895059	426.845675871	6.05618282987	0.089324230529
1344.50941873	1371.06444136	3091.57386009	376.0	-11.8026278403	-0.154066291043	-0.0282586740725	1264.03473773	1098.82664319	2726.68690298	363.825522067	-1.84081921027	-0.0271507258152
1344.50941873	1371.06444136	3091.57386009	376.0	-16.0883503567	-0.369616696732	-0.0677946985935	1151.06351433	1119.29189226	2594.19062595	323.835219355	-2.59979735604	-0.0383450937468
1344.50941873	1371.06444136	3091.57386009	376.0	-6.80933258064	-0.364355615948	-0.0668297167917	1091.54080532	1341.89748898	2881.05831398	447.620019682	-0.885378892291	-0.013058685727
1344.50941873	1371.06444136	3091.57386009	376.0	3.38190208377	0.441057158024	0.0808982314791	1454.33109783	1349.18497606	3196.12786089	392.611786999	0.984376132277	0.01451882201
1344.50941873	1371.06444136	3091.57386009	376.0	8.04321134322	0.923237359731	0.169339207581	1592.05597511	1375.13977153	3340.23567949	373.039932852	3.20532532842	0.047276184785
1344.50941873	1371.06444136	3091.57386009	376.0	7.13308541126	0.378528146924	0.0694292272422	1268.48799509	1694.77456993	3312.09846409	348.835899058	4.64707115886	0.0685408725496
1344.50941873	1371.06444136	3091.57386009	376.0	12.3244119623	0.8387766694	0.153847518232	1506.37520629	1506.96401806	3472.59215873	459.252934389	4.69439152239	0.0692388130146
1344.50941873	1371.06444136	3091.57386009	376.0	6.93091992124	0.475883027485	0.0872859551513	1385.95217289	1491.49127235	3305.84836864	428.404923402	2.63574204287	0.0388752513697
1344.50941873	1371.06444136	3091.57386009	376.0	-4.50068716864	0.157435598411	0.0288766688209	1372.75122753	1240.93941711	2952.43179206	338.741147428	-0.683645011845	-0.0100832597617
1344.50941873	1371.06444136	3091.57386009	376.0	1.88625306757	0.1143159973	0.0209677177732	1193.21590648	1632.22074611	3149.88876687	324.452114281	2.2869990255	0.0337315490487
1344.50941873	1371.06444136	3091.57386009	376.0	-2.5220021287	0.26357172696	0.0483440438297	1459.44899955	1170.52737503	3013.60430153	383.627926951	-0.414727165923	-0.00611691985137
1344.50941873	1371.06444136	3091.57386009	376.0	7.62537744212	0.700369331008	0.128460992481	1430.65482417	1553.4798271	3327.31803583	343.183384559	4.18813661095	0.0617719264153
1344.50941873	1371.06444136	3091.57386009	376.0	14.3151155387	1.25448632639	0.230096538224	1628.80809517	1586.88308178	3534.13623013	318.445053187	7.68547866313	0.113355142524
1344.50941873	1371.06444136	3091.57386009	376.0	-4.6967491725	-0.289343522205	-0.0530710789077	1069.61895155	1582.95080781	2946.3703904	293.80063104	-0.265886682583	-0.00392163248648
1344.50941873	1371.06444136	3091.57386009	376.0	-0.60725859402	0.487440558666	0.0894058251405	1547.56993711	1218.58167413	3072.80001214	306.648400902	-0.173763083304	-0.00256287733487
1344.50941873	1371.06444136	3091.57386009	376.0	7.62981348403	0.772645053252	0.141717728036	1444.35240427	1579.43932999	3327.45517934	303.66344508	4.75535267711	0.0701379450901
1344.50941873	1371.06444136	3091.57386009	376.0	4.92434362327	0.0650951327679	0.0119396795246	1203.77124008	1584.24486238	3243.81358033	455.797477867	1.95549562308	0.0288421183345
1344.50941873	1371.06444136	3091.57386009	376.0	-2.43440923202	-0.208860704558	-0.0383090067053	1109.46917923	1564.72827058	3016.31230063	342.114850821	0.128880267984	0.00190088890832
1344.50941873	1371.06444136	3091.57386009	376.0	0.661499657882	0.34252714109	0.062825961315	1514.19928044	1163.06244231	3112.0246106	434.762887849	-0.00923021483815	-0.00013613886192
1344.50941873	1371.06444136	3091.57386009	376.0	0.0509280068676	-0.0113975018189	-0.002090517575	1223.0958234	1477.58845411	3093.14833704	392.464059531	0.295723804777	0.00436170803505
1344.50941873	1371.06444136	3091.57386009	376.0	8.17855506369	0.975734451046	0.178968167837	1563.93853291	1461.0390589	3344.41993058	319.442338763	4.25055223039	0.0626925107727
1344.50941873	1371.06444136	3091.57386009	376.0	13.1731229273	0.776952394899	0.142507776027	1444.67078489	1610.94843589	3498.83068507	443.211464289	5.7909915121	0.0854128541608
1344.50941873	1371.06444136	3091.57386009	376.0	-7.92313512566	-0.430331642563	-0.0789309689221	1069.4705667	1311.02172358	2846.62428565	466.131995368	-1.10797912691	-0.0163418750282
1344.50941873	1371.06444136	3091.57386009	376.0	-9.31204039447	-0.0938665512898	-0.0172169022909	1252.78491468	1200.18951958	2803.68525342	350.710819154	-1.34207180326	-0.0197945693697
1344.50941873	1371.06444136	3091.57386009	376.0	12.1889055195	0.683599456535	0.125385080069	1394.2281958	1658.37441062	3468.40287697	415.800270544	5.93055678499	0.0874713390116
1344.50941873	1371.06444136	3091.57386009	376.0	9.9627833859	0.945722090351	0.173463332786	1587.10102358	1405.27363189	3399.58066699	407.206011525	3.79339777816	0.0559498197369
1344.50941873	1371.06444136	3091.57386009	376.0	-13.2889675928	-0.201183566109	-0.0369008741947	1222.84198975	1130.78021092	2680.73561172	327.113411051	-2.05775484485	-0.0303503664432
1344.50941873	1371.06444136	3091.57386009	376.0	13.5304708009	1.02351819763	0.18773261145	1508.7669563	1699.69498618	3509.87835852	301.416416049	8.10035647905	0.119474284352
1344.50941873	1371.06444136	3091.57386009	376.0	-0.895299518445	0.192524956817	0.0353127213531	1406.4092263	1224.48734012	3063.89501421	432.99844779	-0.168555492143	-0.00248606920565
1344.50941873	1371.06444136	3091.57386009	376.0	-0.816211413055	-0.102818049404	-0.0188587764864	1166.63199785	1524.99074082	3066.34008141	374.717342731	0.299085943659	0.00441129710412
1344.50941873	1371.06444136	3091.57386009	376.0	13.7329085661	1.25653473615	0.230472255347	1621.4042688	1610.2397209	3516.13687155	284.492881857	7.91616323084	0.116757569776
1344.50941873	1371.06444136	3091.57386009	376.0	-11.9884173575	-0.469088990366	-0.0860398001406	1103.83021861	1157.80448357	2720.94308283	459.308380658	-2.01243553501	-0.0296819400444
1344.50941873	1371.06444136	3091.57386009	376.0	-14.2200647661	-0.228269206666	-0.0418688933723	1204.49162751	1138.2587218	2651.9500549	309.199705587	-2.22056451564	-0.0327516890213
1344.50941873	1371.06444136	3091.57386009	376.0	5.8149082387	0.550105490387	0.100899759792	1501.65651142	1336.60922467	3271.34604319	433.080307097	1.48508455946	0.0219039020569
1344.50941873	1371.06444136	3091.57386009	376.0	-4.71665137249	-0.237473761712	-0.0435571829993	1106.37112855	1536.41298993	2945.75509919	302.970980713	-0.478731303989	-0.00706093368716
1344.50941873	1371.06444136	3091.57386009	376.0	-11.6318002256	-0.152557060998	-0.0279818527143	1285.70284425	1061.38274767	2731.96816486	384.882572945	-1.87442825767	-0.0276464344789
1344.50941873	1371.06444136	3091.57386009	376.0	-13.6933032331	-0.493306232292	-0.0904817007139	1047.55948425	1265.31842859	2668.23527676	355.357363916	-1.98773417416	-0.0293176131883
1344.50941873	1371.06444136	3091.57386009	376.0	-10.1664149699	-0.281130087061	-0.0515645794315	1144.22400439	1264.84112682	2777.27163238	368.206501164	-1.41250694581	-0.0208334357789
1344.50941873	1371.06444136	3091.57386009	376.0	-4.90874780654	0.037775926667	0.00692882000496	1331.26557778	1188.68908197	2939.81629605	419.861636305	-0.7113596286	-0.0104920299203
1344.50941873	1371.06444136	3091.57386009	376.0	3.77366831758	0.989686735821	0.181527280965	1671.12950569	1254.11881777	3208.23960337	282.991279914	1.78675140101	0.0263532655016
1344.50941873	1371.06444136	3091.57386009	376.0	-1.17261899959	-0.279028555902	-0.0511791188375	1060.48508348	1633.7621746	3055.32147762	361.074219546	0.725240628259	0.0106967644286
1344.50941873	1371.06444136	3091.57386009	376.0	-9.46263622803	-0.507642246803	-0.0931111971392	1010.90129336	1416.40215181	2799.02947199	371.726026827	-1.17713109074	-0.0173618154977
1344.50941873	1371.06444136	3091.57386009	376.0	-3.60361164352	0.0368787106029	0.00676425359554	1261.69671933	1414.74280269	2980.1655445	303.726022488	-0.510162921091	-0.00752452685975
1344.50941873	1371.06444136	3091.57386009	376.0	-13.7022689084	-0.194824028904	-0.0357344146926	1257.57008189	1066.73492435	2667.95809628	343.653090045	-2.20947268939	-0.0325880927639
1344.50941873	1371.06444136	3091.57386009	376.0	-20.2545995139	-0.810024236941	-0.148573777869	1020.64558608	1062.89546607	2465.38795606	381.846903905	-3.93903212558	-0.0580978189613
1344.50941873	1371.06444136	3091.57386009	376.0	0.957677155937	0.506214181896	0.0928492630036	1660.21688216	1037.00991137	3121.18115671	423.954363185	-0.0249823497806	-0.000368471235703
1344.50941873	1371.06444136	3091.57386009	376.0	-18.2529558416	-0.435046344826	-0.0797957345609	1157.05970287	1052.7132562	2527.2702486	317.497289536	-3.16122849326	-0.0466257889861
1344.50941873	1371.06444136	3091.57386009	376.0	-14.0826934343	-0.552823163225	-0.101398232433	1042.18076647	1213.30031079	2656.19699108	400.715913823	-2.1924176378	-0.0323365433304
1344.50941873	1371.06444136	3091.57386009	376.0	-1.22709004132	0.0128752593966	0.00236156628698	1287.89522235	1303.0140296	3053.63746514	462.728213184	-0.173739437909	-0.00256252858273
1344.50941873	1371.06444136	3091.57386009	376.0	9.81160232936	0.346498478981	0.0635543798571	1258.54425701	1703.72246891	3394.90679297	432.640067052	4.91492319169	0.0724914925027
1344.50941873	1371.06444136	3091.57386009	376.0	-9.2983211242	-0.278564815793	-0.0510940601235	1166.76785542	1209.25658564	2804.10939479	428.084953732	-1.37363204755	-0.0202600596984
1344.50941873	1371.06444136	3091.57386009	376.0	11.4289172631	1.12516500867	0.20637656065	1618.73146071	1469.07874	3444.90727869	357.097077977	5.3348867463	0.0786856452256
1344.50941873	1371.06444136	3091.57386009	376.0	1.09093894329	0.263410918848	0.0483145485781	1391.89557029	1350.89676955	3125.3010433	382.508703449	0.289649563569	0.00427211745677
1344.50941873	1371.06444136	3091.57386009	376.0	-3.34928221989	-0.157950029696	-0.0289710252561	1126.68798659	1557.35713427	2988.02832648	303.983205628	0.0340984727432	0.000502927326596
1344.50941873	1371.06444136	3091.57386009	376.0	0.693504359714	-0.110260724882	-0.0202239040502	1152.57353839	1555.93261762	3113.0140596	404.507903586	0.709057391135	0.0104580736156
1344.50941873	1371.06444136	3091.57386009	376.0	17.3183789738	1.15354285587	0.211581594988	1597.78094431	1579.713867	3626.98433744	449.489526131	7.43585486857	0.109673375643
1344.50941873	1371.06444136	3091.57386009	376.0	-10.4190158881	-0.37066262443	-0.0679865415316	1121.45268459	1218.21304497	2769.46228842	429.796558854	-1.55926320668	-0.0229979823993
1344.50941873	1371.06444136	3091.57386009	376.0	10.747103943	0.707834557516	0.129830256331	1454.66618612	1518.57794928	3423.82851631	450.584380919	4.15631594215	0.0613025950169
1344.50941873	1371.06444136	3091.57386009	376.0	-0.913118631139	0.0855519391034	0.01569184503	1221.21883678	1534.59900526	3063.34412318	307.526281149	0.820112723962	0.0120960578755
1344.50941873	1371.06444136	3091.57386009	376.0	-1.56925259924	-0.425174042387	-0.0779849674225	1022.50293896	1603.97388263	3043.05925694	416.582435355	0.083544916522	0.0012322259074
1344.50941873	1371.06444136	3091.57386009	376.0	-17.2618087067	-0.631788635125	-0.115881994704	1058.56074344	1106.78645699	2557.91229434	392.565093916	-3.05978900757	-0.0451296313801
1344.50941873	1371.06444136	3091.57386009	376.0	0.692667229982	-0.414463924738	-0.0760205291156	1009.57094436	1659.99782159	3112.98817911	443.419413165	0.820862833742	0.0121071214416
1344.50941873	1371.06444136	3091.57386009	376.0	-1.48129761211	0.247402659397	0.0453783307771	1338.70484991	1410.9833037	3045.77845033	296.090296714	0.181837654169	0.00268197130043
1344.50941873	1371.06444136	3091.57386009	376.0	-7.48997519263	-0.108473964689	-0.0198961784096	1249.80665462	1203.07915456	2860.01574491	407.129935729	-1.06940926154	-0.0157729979578
1344.50941873	1371.06444136	3091.57386009	376.0	4.42817841804	0.601331427682	0.110295566339	1647.14162661	1161.3155553	3228.47426655	420.01708463	0.580993011084	0.00856921845257
1344.50941873	1371.06444136	3091.57386009	376.0	-5.32102716687	0.0419734265342	0.00769872093438	1286.8979487	1326.65697064	2927.07037512	313.515455782	-0.798794415767	-0.0117816285511
1344.50941873	1371.06444136	3091.57386009	376.0	-1.89345024013	-0.0646968433743	-0.0118666257106	1187.92141556	1501.90705304	3033.03644742	343.207978815	0.0695523142516	0.00102584534294
1344.50941873	1371.06444136	3091.57386009	376.0	-8.51387087687	-0.40101395886	-0.0735535507814	1075.98462252	1331.30374064	2828.36125358	421.072890424	-1.12300089084	-0.0165634349681
1344.50941873	1371.06444136	3091.57386009	376.0	-1.28501982657	-0.326121468481	-0.0598168504183	1082.83350372	1510.16114091	3051.84652304	458.851878407	-0.060641130688	-0.00089441195705
1344.50941873	1371.06444136	3091.57386009	376.0	2.56465864191	0.0928580508257	0.017031924216	1250.44248767	1500.7389919	3170.86217627	419.680696706	1.02870677371	0.015172666279
1344.50941873	1371.06444136	3091.57386009	376.0	-7.67507657482	-0.295968932053	-0.0542863044852	1142.8912863	1263.00562621	2854.29319897	448.396286462	-1.08797478095	-0.0160468256778
1344.50941873	1371.06444136	3091.57386009	376.0	-4.6889086325	0.163313186991	0.0299547298222	1352.72346753	1310.27639216	2946.61278649	283.612926803	-0.836910597575	-0.0123438141235
1344.50941873	1371.06444136	3091.57386009	376.0	1.48355912591	0.558867305722	0.102506842576	1536.51104519	1271.76870732	3137.43918623	329.159433729	0.535427894887	0.00789716659125
1344.50941873	1371.06444136	3091.57386009	376.0	12.7018548796	1.05075319894	0.192728026217	1534.02754019	1638.95320918	3484.2610853	311.280335937	7.29035371305	0.1075273409
1344.50941873	1371.06444136	3091.57386009	376.0	6.16123659062	0.19946971012	0.0365865205649	1225.52130611	1641.6783805	3282.05303999	414.853353375	3.19845943041	0.0471749178527
1344.50941873	1371.06444136	3091.57386009	376.0	-5.01480039223	-0.469944353677	-0.0861966899628	1023.18410264	1465.58826589	2936.53760203	447.765233501	-0.541659175604	-0.00798907338649
1344.50941873	1371.06444136	3091.57386009	376.0	-5.26217645155	0.216903262282	0.0397841640283	1442.30132202	1131.55023187	2928.88978845	355.038234551	-0.812850859986	-0.0119889507373
1344.50941873	1371.06444136	3091.57386009	376.0	-10.9381403215	-0.377426642263	-0.0692271904371	1065.58023005	1400.02415777	2753.41317313	287.808785318	-1.53227348954	-0.0225999039755
1344.50941873	1371.06444136	3091.57386009	376.0	-1.28954695537	0.135038584691	0.0247686325553	1354.08605938	1290.90804283	3051.70656351	406.712461302	-0.191295923963	-0.00282147380476
1344.50941873	1371.06444136	3091.57386009	376.0	7.77511224077	0.657345506122	0.120569608606	1385.70820661	1633.17348865	3331.94719772	313.06550247	4.99797493149	0.0737164444172
1344.50941873	1371.06444136	3091.57386009	376.0	-6.28217039036	-0.031954187776	-0.00586100289362	1236.27622354	1374.95992772	2897.35592246	286.119771197	-0.978502118195	-0.0144321846341
1344.50941873	1371.06444136	3091.57386009	376.0	-5.57641280328	0.380093396201	0.0697163235879	1562.18202578	1041.52662978	2919.17493954	315.466283986	-0.962429526731	-0.014195125763
1344.50941873	1371.06444136	3091.57386009	376.0	5.42271145595	0.58606573901	0.107495550075	1427.17231725	1472.40340686	3259.22098998	359.645265866	2.65017090912	0.0390880665061
1344.50941873	1371.06444136	3091.57386009	376.0	-13.0119799502	-0.0166583793967	-0.00305546210504	1327.44488471	1076.78248363	2689.29888927	285.071520936	-2.09805542891	-0.0309447703378
1344.50941873	1371.06444136	3091.57386009	376.0	1.38714686254	0.268075137586	0.0491700545829	1458.01649956	1207.75210598	3134.4585299	468.689924359	0.0927074653444	0.00136736674549
1344.50941873	1371.06444136	3091.57386009	376.0	-8.28766299822	-0.128165057498	-0.0235078975602	1240.70762638	1198.2487226	2835.35463723	396.398288242	-1.18877309202	-0.017533526431
1344.50941873	1371.06444136	3091.57386009	376.0	4.09692302456	0.295729013048	0.0542422987983	1422.04609306	1333.10443741	3218.23326139	463.08273092	0.63287509369	0.00933444090988
1344.50941873	1371.06444136	3091.57386009	376.0	-10.7417530471	-0.299722993436	-0.0549748704027	1132.22898586	1273.02505479	2759.48463078	354.230590127	-1.49593285623	-0.022063906434
1344.50941873	1371.06444136	3091.57386009	376.0	-14.3142460358	-0.554157640817	-0.101643000884	1061.2432211	1167.7322481	2649.03837138	420.062902185	-2.36238784128	-0.034843478485
1344.50941873	1371.06444136	3091.57386009	376.0	-7.26443662293	0.1812570728	0.0332459781365	1426.18018121	1110.6628176	2866.98843638	330.145437576	-1.12838637893	-0.0166428669459
1344.50941873	1371.06444136	3091.57386009	376.0	10.0555978789	0.86028042582	0.1577917142	1510.18707465	1505.62223165	3402.4500956	386.640789298	4.54179890361	0.0669881844191
1344.50941873	1371.06444136	3091.57386009	376.0	13.9154010372	1.0422473603	0.191167894406	1529.99258348	1649.74599126	3521.77876109	342.040186347	7.54867643039	0.111337410478
1344.50941873	1371.06444136	3091.57386009	376.0	-2.31577191523	-0.107475968074	-0.0197131269395	1202.70965212	1401.64636544	3019.9800609	415.624043339	-0.249814080484	-0.00368457345846
1344.50941873	1371.06444136	3091.57386009	376.0	-8.95417137605	-0.261068397873	-0.0478848858902	1168.31500099	1227.59114728	2814.74903844	418.84289018	-1.28657224031	-0.018975991745
1344.50941873	1371.06444136	3091.57386009	376.0	-1.58599984248	-0.219093848523	-0.0401859590101	1090.17912623	1605.98668994	3042.54150354	346.375687374	0.567837314191	0.00837518162523
1344.50941873	1371.06444136	3091.57386009	376.0	-10.3198170424	-0.263613216539	-0.048351653804	1188.23561293	1167.79417519	2772.529094	416.499305882	-1.57385074495	-0.0232131378312
1344.50941873	1371.06444136	3091.57386009	376.0	-1.27236715046	-0.0235841746836	-0.00432578405788	1221.51539116	1466.27995966	3052.23768987	364.442339045	0.0254273266721	0.000375034316698
1344.50941873	1371.06444136	3091.57386009	376.0	3.50452215625	0.608451369623	0.111601498464	1514.78767553	1331.33940875	3199.918751	353.791666714	1.31181521972	0.0193483070755
1344.50941873	1371.06444136	3091.57386009	376.0	5.9106670752	0.319460339584	0.0585950732912	1252.17136874	1677.07506916	3274.30649835	345.060060451	4.05175958442	0.059760465847
1344.50941873	1371.06444136	3091.57386009	376.0	6.13886197517	0.874404830306	0.160382397341	1678.31100386	1217.73146742	3281.36131223	385.318840951	1.65093185366	0.0243500273401
1344.50941873	1371.06444136	3091.57386009	376.0	-13.2299875767	-0.471025097767	-0.086394918886	1135.21412871	1093.5155824	2682.55902248	453.829311367	-2.36170656903	-0.0348334302217
1344.50941873	1371.06444136	3091.57386009	376.0	-2.42556388473	-0.23964694043	-0.0439557851119	1059.36863284	1661.53054358	3016.58576107	295.686584648	0.921289261076	0.013588337184
1344.50941873	1371.06444136	3091.57386009	376.0	-2.37454812127	0.101014192976	0.0185279150727	1331.79163349	1298.9853831	3018.16295108	387.385934485	-0.330455480659	-0.00487397464099
1344.50941873	1371.06444136	3091.57386009	376.0	14.8292214992	0.770965859032	0.141409732031	1415.01048649	1705.83298228	3550.03019562	429.18672685	7.21447704406	0.106408215989
1344.50941873	1371.06444136	3091.57386009	376.0	18.8911666292	1.30762405839	0.239843004107	1653.72437415	1596.20933436	3675.60822947	425.674520957	8.54013366629	0.125960673544
1344.50941873	1371.06444136	3091.57386009	376.0	-4.25279006859	0.256044834427	0.046963469264	1464.80393382	1133.60234909	2960.09571401	361.689431099	-0.672337900858	-0.00991648821325
1344.50941873	1371.06444136	3091.57386009	376.0	4.87582109638	0.783375507046	0.143685896377	1542.53841913	1371.76687886	3242.31347058	328.008172584	2.29684894829	0.0338768281459
1344.50941873	1371.06444136	3091.57386009	376.0	18.841099258	1.07370137054	0.196937155272	1532.99624458	1708.80490873	3674.06035971	432.259206397	9.01590913591	0.132978010854
1344.50941873	1371.06444136	3091.57386009	376.0	6.57298528195	0.780204715178	0.143104313129	1543.30111259	1378.17291489	3294.7825549	373.308527421	2.57794533564	0.0380227925611
1344.50941873	1371.06444136	3091.57386009	376.0	-3.92674189245	-0.400020300903	-0.0733712951032	1048.44336937	1504.81197216	2970.17573419	416.920392666	-0.380299992535	-0.00560914443266
1344.50941873	1371.06444136	3091.57386009	376.0	12.9010510671	0.828747623055	0.152008001294	1440.81919037	1680.48601958	3490.41938256	369.114172611	6.92958426853	0.102206257648
1344.50941873	1371.06444136	3091.57386009	376.0	9.97441390232	0.973877410619	0.178627551471	1535.69277566	1536.28037753	3399.940233	327.967079811	5.33266966586	0.0786529449242
1344.50941873	1371.06444136	3091.57386009	376.0	-2.35733014689	0.0981280386797	0.0179985397432	1345.80632954	1248.8578505	3018.69525748	424.031077438	-0.337190575197	-0.00497331231855
1344.50941873	1371.06444136	3091.57386009	376.0	-6.37168331917	-0.117953704212	-0.0216349420785	1242.90714478	1215.95289782	2894.58856415	435.72852155	-0.91411376332	-0.0134825038838
1344.50941873	1371.06444136	3091.57386009	376.0	-6.58932762087	-0.0226341353439	-0.00415152885985	1318.7148202	1139.25893058	2887.85992981	429.886179038	-1.00242303101	-0.0147850004574
1344.50941873	1371.06444136	3091.57386009	376.0	-7.88610893456	-0.168493495048	-0.0309048963771	1173.6211428	1356.95830834	2847.7689777	317.189526552	-1.08551649365	-0.0160105677529
1344.50941873	1371.06444136	3091.57386009	376.0	0.739991579495	0.391101711416	0.0717354569729	1443.38702449	1330.89258903	3114.45124633	340.171632821	0.386946407964	0.00570717415876
1344.50941873	1371.06444136	3091.57386009	376.0	7.52897266413	0.914883552084	0.167806961131	1524.77693051	1499.0473418	3324.33761091	300.513338595	4.3439282541	0.0640697382611
1344.50941873	1371.06444136	3091.57386009	376.0	-9.19020678908	-0.36036841941	-0.0660983894736	1092.29391441	1331.97155805	2807.45182931	383.186356848	-1.20691923493	-0.0178011686568
1344.50941873	1371.06444136	3091.57386009	376.0	2.84141344755	0.142108451616	0.0260653799737	1280.7532205	1475.65683742	3179.4182555	423.008197579	1.00009527348	0.0147506677505
1344.50941873	1371.06444136	3091.57386009	376.0	2.36056294385	0.585960283971	0.107476207625	1634.94793207	1161.12865502	3164.55240702	368.475819935	0.270464561605	0.00398915282604
1344.50941873	1371.06444136	3091.57386009	376.0	-6.11743717326	-0.215251650749	-0.0394812272101	1151.30907393	1376.9724159	2902.44877154	374.167281716	-0.757911127278	-0.0111786301958
1344.50941873	1371.06444136	3091.57386009	376.0	-5.80582725607	-0.0121098653509	-0.00222117853097	1299.54232678	1202.55348871	2912.08242228	409.986606796	-0.824611434923	-0.0121624105446
1344.50941873	1371.06444136	3091.57386009	376.0	-1.42880788274	0.238937634955	0.0438256850615	1441.03369476	1193.09473186	3047.40120908	413.272782459	-0.252658082587	-0.00372652039214
1344.50941873	1371.06444136	3091.57386009	376.0	-5.70860398851	-0.243859171599	-0.0447283880409	1156.55063698	1305.90861186	2915.08815141	452.628902565	-0.76145418316	-0.0112308876572
1344.50941873	1371.06444136	3091.57386009	376.0	6.31888687576	0.585930106428	0.107470672492	1371.1726969	1598.22021641	3286.92691499	317.534001682	4.1141749637	0.0606810466623
1344.50941873	1371.06444136	3091.57386009	376.0	-11.5585001054	-0.573697414536	-0.105226965249	1024.33554648	1249.91370074	2734.23429222	459.985044998	-1.79857641391	-0.0265276757214
1344.50941873	1371.06444136	3091.57386009	376.0	-14.9643647024	-0.131106391979	-0.02404739398	1285.94053388	1050.29856657	2628.93947263	292.700372177	-2.45691618146	-0.0362377017914
1344.50941873	1371.06444136	3091.57386009	376.0	-2.98461808399	-0.0424487823685	-0.00778591019231	1206.71729519	1473.03426221	2999.30218759	319.550630188	-0.237595951459	-0.00350436506577
1344.50941873	1371.06444136	3091.57386009	376.0	-0.726847189691	0.423446209055	0.0776680500834	1566.80071499	1130.88572737	3069.10284238	371.416400017	-0.228983779012	-0.00337734187333
1344.50941873	1371.06444136	3091.57386009	376.0	-17.0533737008	-0.438396314114	-0.0804101823394	1156.79013588	1059.42605673	2564.3562165	348.140023878	-2.94001179243	-0.043363005788
1344.50941873	1371.06444136	3091.57386009	376.0	-15.2607242727	-0.61466969421	-0.112742056898	1050.21198412	1140.79673244	2619.77729762	428.768581057	-2.65382248342	-0.0391419245342
1344.50941873	1371.06444136	3091.57386009	376.0	-2.93492630919	0.179662231255	0.0329534540087	1430.61571607	1132.48143974	3000.83844551	437.741289689	-0.482634637095	-0.0071185049719
1344.50941873	1371.06444136	3091.57386009	376.0	-9.12084930364	-0.293566108969	-0.0538455812488	1124.36030356	1321.16527385	2809.5960672	364.070489789	-1.21064076465	-0.0178560584757
1344.50941873	1371.06444136	3091.57386009	376.0	-13.6739263534	-0.346966669008	-0.0636402547703	1110.72295951	1254.0325302	2668.83432731	304.078837603	-2.01624305932	-0.0297380982201
1344.50941873	1371.06444136	3091.57386009	376.0	3.34032395526	0.401326597572	0.073610894639	1390.53883434	1428.34786008	3194.84244234	375.955747914	1.42698443485	0.0210469680656
1344.50941873	1371.06444136	3091.57386009	376.0	-2.05530010122	0.351553135634	0.064481499566	1549.50856594	1072.69360683	3028.03273942	405.830566644	-0.39076617319	-0.0057635128789
1344.50941873	1371.06444136	3091.57386009	376.0	-14.9458449301	-0.414319185405	-0.075993981182	1081.84126534	1247.55665164	2629.51202507	300.114108087	-2.23845945495	-0.0330156261792
1344.50941873	1371.06444136	3091.57386009	376.0	1.05093100502	-0.0469368499557	-0.00860910674168	1134.13757606	1646.31423738	3124.06416833	343.612354887	1.82209927747	0.0268746206117
1344.50941873	1371.06444136	3091.57386009	376.0	-15.80488332	-0.445427468064	-0.0816998290652	1074.33003004	1227.04090998	2602.95421876	301.583278737	-2.41001273506	-0.0355459105466
1344.50941873	1371.06444136	3091.57386009	376.0	-5.30048833927	-0.299084515319	-0.0548577614306	1111.24732296	1391.77727631	2927.70534814	424.680748866	-0.625014032368	-0.00921849605262
1344.50941873	1371.06444136	3091.57386009	376.0	9.62699856742	0.395396008735	0.0725231123871	1304.73498456	1619.49200945	3389.19963132	464.972637305	4.00274666092	0.0590375613705
1344.50941873	1371.06444136	3091.57386009	376.0	18.2462113994	1.41098702588	0.258801728884	1668.2989914	1699.97355004	3655.66896218	287.396420738	10.4213475078	0.15370719038
1344.50941873	1371.06444136	3091.57386009	376.0	-15.5946989733	-0.502511898377	-0.0921701941263	1099.31005418	1125.35452745	2609.45222308	384.787641449	-2.60348517363	-0.0383994863367
1344.50941873	1371.06444136	3091.57386009	376.0	-0.621678183837	0.0985600922222	0.0180777865411	1301.14884611	1399.81493366	3072.35421987	371.390440102	-0.00584476056137	-8.62059079849e-05
1344.50941873	1371.06444136	3091.57386009	376.0	-4.42354180359	0.379433667727	0.0695953168979	1561.0536274	1056.17280006	2954.816798	337.590370551	-0.763472076756	-0.0112606500996
1344.50941873	1371.06444136	3091.57386009	376.0	-5.02456106183	-0.0222800623683	-0.00408658517394	1296.12200573	1203.10178276	2936.23584372	437.01205523	-0.728058888404	-0.0107383316874
1344.50941873	1371.06444136	3091.57386009	376.0	-8.68049206062	-0.115911307384	-0.0212603278401	1199.04649079	1341.82661084	2823.21003662	282.336934992	-1.29833380089	-0.0191494660898
1344.50941873	1371.06444136	3091.57386009	376.0	-1.23521621368	0.198269000529	0.0363662876979	1418.84322956	1196.17531229	3053.38623852	438.367696675	-0.225524021341	-0.00332631299914
1344.50941873	1371.06444136	3091.57386009	376.0	1.38238881294	0.0926425992671	0.0169924063219	1230.73803197	1532.9551665	3134.31143128	370.618232807	1.15947181353	0.0171013541819
1344.50941873	1371.06444136	3091.57386009	376.0	14.531928307	1.21694446152	0.223210649581	1596.0304797	1653.61991058	3540.839157	291.188766721	8.43209472266	0.1243671788
1344.50941873	1371.06444136	3091.57386009	376.0	9.98237754291	1.16624345516	0.213911125305	1615.44493787	1502.30227588	3400.18643483	282.439221069	5.67466146796	0.0836970717988
1344.50941873	1371.06444136	3091.57386009	376.0	-7.15789501459	-0.351309405132	-0.0644367947785	1077.6112983	1431.60954261	2870.28224889	361.061407983	-0.867846290252	-0.0128000927766
1344.50941873	1371.06444136	3091.57386009	376.0	1.22452838285	0.35130209242	0.0644354534886	1512.12750511	1184.93759226	3129.43105949	432.365962114	0.0657225513717	0.000969359164775
1344.50941873	1371.06444136	3091.57386009	376.0	9.46364225219	0.641664212741	0.117693362572	1449.49176229	1480.32484868	3384.14935018	454.332739206	3.37054608573	0.0497130691111
1344.50941873	1371.06444136	3091.57386009	376.0	19.4167473728	1.2925799096	0.23708362245	1621.37688781	1703.71514283	3691.85694635	366.764915715	10.0573877526	0.148339052399
1344.50941873	1371.06444136	3091.57386009	376.0	-12.6688239395	-0.478238386931	-0.0877179726578	1124.78557517	1108.63018196	2699.9078108	466.492053672	-2.26116692311	-0.0333505445886
1344.50941873	1371.06444136	3091.57386009	376.0	1.46891050785	0.503626967245	0.0923747188637	1644.13730017	1073.64992452	3136.98631338	419.199088697	0.0472771885706	0.000697303666233
1344.50941873	1371.06444136	3091.57386009	376.0	-3.70976319444	-0.281151732825	-0.0515685496744	1107.35426447	1466.62608426	2976.8837909	402.903442181	-0.38488813602	-0.00567681616549
1344.50941873	1371.06444136	3091.57386009	376.0	-13.6793781296	-0.529641175852	-0.0971462171408	1119.85300317	1081.05468793	2668.66578162	467.758090514	-2.55064917199	-0.0376201942772
1344.50941873	1371.06444136	3091.57386009	376.0	-4.70211397632	0.0315982655211	0.00579572001487	1301.23267937	1266.93362867	2946.20453353	378.038225487	-0.642085955588	-0.00947029433021
1344.50941873	1371.06444136	3091.57386009	376.0	0.36746077135	0.182985050697	0.0335629219913	1399.58095119	1237.16007424	3102.93418125	466.193155826	-0.0148091346536	-0.00021842381495
1344.50941873	1371.06444136	3091.57386009	376.0	-7.68193241633	-0.390718043589	-0.071665085031	1072.82338027	1367.81408362	2854.08124556	413.443781667	-0.965112692949	-0.014234700486
1344.50941873	1371.06444136	3091.57386009	376.0	-1.37568233281	0.480893654303	0.0882049989551	1617.72389095	1077.69989868	3049.0436247	353.619835072	-0.351486789202	-0.00518417093219
1344.50941873	1371.06444136	3091.57386009	376.0	-4.69536818669	-0.040571340531	-0.00744155182153	1227.58885233	1413.33744987	2946.4130846	305.486782397	-0.709463108943	-0.010464057654
1344.50941873	1371.06444136	3091.57386009	376.0	9.14428198744	0.927521803636	0.170125055693	1537.07110335	1490.88070637	3374.27609171	346.324281993	4.5268593255	0.0667678366593
1344.50941873	1371.06444136	3091.57386009	376.0	12.7989013782	0.876525486864	0.160771365896	1462.48255808	1665.40284593	3487.26134948	359.375945481	6.91777475741	0.102032076068
1344.50941873	1371.06444136	3091.57386009	376.0	-7.32014734649	-0.101712699225	-0.0186560343406	1233.22378425	1260.19065524	2865.26609821	371.851658723	-0.999065164886	-0.0147354744083
1344.50941873	1371.06444136	3091.57386009	376.0	-1.62178915889	-0.0931053457413	-0.0170772827845	1216.24428068	1375.84953499	3041.43505039	449.341234722	-0.176322256473	-0.00260062325182
1344.50941873	1371.06444136	3091.57386009	376.0	2.3691736116	0.468273770513	0.0858902733884	1609.69537572	1114.1008972	3164.81861217	441.02233925	0.172384840004	0.0025425492626
1344.50941873	1371.06444136	3091.57386009	376.0	2.74669215593	0.358364095098	0.0657307584552	1514.03523324	1200.51826399	3176.4898768	461.936379579	0.249684245831	0.00368265849308
1344.50941873	1371.06444136	3091.57386009	376.0	-12.4519320218	-0.141396635192	-0.0259348193675	1222.05030775	1197.15592044	2706.61318463	287.406956439	-1.90488177499	-0.028095601401
1344.50941873	1371.06444136	3091.57386009	376.0	4.86734855805	0.0573535636321	0.0105197292062	1184.10806258	1623.29669922	3242.0515358	434.646773995	2.34487575026	0.0345851880569
1344.50941873	1371.06444136	3091.57386009	376.0	14.1111140532	0.987318898901	0.181092974853	1537.20241818	1565.782416	3527.82937353	424.844539353	6.21007309179	0.091593998404
1344.50941873	1371.06444136	3091.57386009	376.0	3.85420078976	0.773663644205	0.141904556898	1616.14811177	1254.14917572	3210.72932423	340.432036729	1.28832947674	0.0190019096865
1344.50941873	1371.06444136	3091.57386009	376.0	-16.8485774964	-0.51078193193	-0.093687074822	1043.88074046	1232.1794619	2570.68764242	294.627440062	-2.59894369211	-0.0383325028335
1344.50941873	1371.06444136	3091.57386009	376.0	8.33894610155	0.467005372063	0.0856576251032	1320.91136414	1635.9866782	3349.37853798	392.480495641	4.36993804212	0.0644533634531
1344.50941873	1371.06444136	3091.57386009	376.0	6.17193376971	0.745935132236	0.136818622934	1550.94505618	1348.33884295	3282.38375118	383.099852052	2.17963237472	0.0321479701286
1344.50941873	1371.06444136	3091.57386009	376.0	5.89567175687	0.685202365395	0.125679083895	1571.25030834	1292.98054807	3273.84290701	409.612050597	1.58333586157	0.0233530363064
1344.50941873	1371.06444136	3091.57386009	376.0	6.02448458131	0.676739628283	0.124126857719	1575.79044138	1284.1090661	3277.82525062	417.925743136	1.52097417366	0.0224332473991
1344.50941873	1371.06444136	3091.57386009	376.0	2.45848545236	0.205427427315	0.0376792786712	1293.89402092	1486.34614042	3167.57975369	387.339592359	1.22030654492	0.0179986216065
1344.50941873	1371.06444136	3091.57386009	376.0	3.5701289467	0.064827225851	0.0118905403248	1160.46340468	1685.87231791	3201.94703338	355.611310793	2.96755109865	0.0437691902456
1344.50941873	1371.06444136	3091.57386009	376.0	-9.72092456365	-0.379838615189	-0.0696695919276	1058.61215389	1443.05367474	2791.04429733	289.3784687	-1.3412447328	-0.0197823706903
1344.50941873	1371.06444136	3091.57386009	376.0	-8.8869541261	0.0499230594501	0.00915683408842	1392.06745269	1045.13228076	2816.82710937	379.627375922	-1.3992145571	-0.020637382848
1344.50941873	1371.06444136	3091.57386009	376.0	4.77588082116	0.0274940610459	0.00504293122633	1161.05724978	1656.17452926	3239.22374315	421.991964106	2.60980790032	0.0384927418926
1344.50941873	1371.06444136	3091.57386009	376.0	-13.9506425051	-0.500408381539	-0.0917843693212	1130.52839563	1080.40575243	2660.27944309	449.34529503	-2.53365000513	-0.0373694691022
1344.50941873	1371.06444136	3091.57386009	376.0	7.46517971362	0.594743109647	0.109087144103	1344.36647653	1691.43557567	3322.36540473	286.563352532	5.45478435071	0.0804540464707
1344.50941873	1371.06444136	3091.57386009	376.0	9.05845738292	0.999966625607	0.183412807338	1678.88782873	1276.42748145	3371.62276067	416.307450499	2.75649842684	0.0406563189799
1344.50941873	1371.06444136	3091.57386009	376.0	12.8057932081	0.968123585157	0.177572190968	1537.06994038	1542.39497782	3487.4744155	408.0094973	5.70676088422	0.0841705145166
1344.50941873	1371.06444136	3091.57386009	376.0	1.98588020478	0.148768980311	0.0272870470124	1291.24952485	1457.72484535	3152.9688134	403.994443204	0.785190028441	0.0115809738708
1344.50941873	1371.06444136	3091.57386009	376.0	-3.15140575203	0.0767415330164	0.0140758497829	1364.86040894	1162.80684878	2994.14582364	466.47856592	-0.517562622024	-0.0076336669915
1344.50941873	1371.06444136	3091.57386009	376.0	7.33123953269	0.861961920966	0.158100132239	1527.40239593	1456.02211525	3318.22454511	334.800033926	3.67807483759	0.0542488914099
1344.50941873	1371.06444136	3091.57386009	376.0	-1.95740458552	0.182872047801	0.0335421951212	1412.48739383	1187.04780807	3031.05925159	431.524049695	-0.320742089214	-0.00473070928045
1344.50941873	1371.06444136	3091.57386009	376.0	-13.5264896493	-0.55781236675	-0.102313346799	1080.95824445	1129.59108899	2673.39244191	462.843108471	-2.4077711791	-0.0355128492493
1344.50941873	1371.06444136	3091.57386009	376.0	-5.45907183758	0.172076111694	0.0315620160847	1436.21609293	1095.08192345	2922.80262216	391.504605778	-0.842485119865	-0.0124260342163
1344.50941873	1371.06444136	3091.57386009	376.0	-2.9939764046	0.368280280486	0.0675495745572	1498.18847581	1205.05153412	2999.01286819	295.772858256	-0.641648768106	-0.00946384613726
1344.50941873	1371.06444136	3091.57386009	376.0	-4.51506521164	-0.465176963996	-0.0853222604541	1015.94235149	1534.12804145	2951.98728425	401.916891303	-0.440542052872	-0.00649767039634
1344.50941873	1371.06444136	3091.57386009	376.0	6.54733397709	0.343838276833	0.0630664484286	1279.74586721	1627.26518923	3293.98952586	386.97846942	3.60120325984	0.053115092328
1344.50941873	1371.06444136	3091.57386009	376.0	1.75115504937	0.11574222804	0.0212293154878	1182.53178246	1659.95506487	3145.71211185	303.22526452	2.58350903789	0.0381048530663
1344.50941873	1371.06444136	3091.57386009	376.0	7.03859598052	1.0083476346	0.18495004303	1657.22348039	1303.58983173	3309.17725355	348.363941424	2.73681134182	0.0403659489944
1344.50941873	1371.06444136	3091.57386009	376.0	15.7684462061	1.07995498952	0.198084187366	1542.82715406	1665.10364533	3579.06702114	371.136221754	8.13162694087	0.119935500603
1344.50941873	1371.06444136	3091.57386009	376.0	-5.26530905757	0.0176937379964	0.00324536647035	1286.69305279	1287.35816299	2928.79294162	354.741725844	-0.726864667595	-0.0107207178111
1344.50941873	1371.06444136	3091.57386009	376.0	-12.0947575523	-0.161879771912	-0.029691814364	1277.85546265	1065.50057691	2717.65549717	374.299457609	-1.9411376584	-0.028630348944
1344.50941873	1371.06444136	3091.57386009	376.0	1.67694027962	0.791731471465	0.14521853842	1636.00981094	1219.97573208	3143.41770743	287.432164413	0.755803752885	0.0111475479777
1344.50941873	1371.06444136	3091.57386009	376.0	13.8343340496	0.90812062289	0.166566511902	1463.13761532	1711.20427528	3519.27251529	344.930624696	7.80416378019	0.115105660475
1344.50941873	1371.06444136	3091.57386009	376.0	-9.85306789301	-0.236133426259	-0.0433113401062	1218.15862596	1131.14366137	2786.9589887	437.656701369	-1.57099632736	-0.0231710372767
1344.50941873	1371.06444136	3091.57386009	376.0	-6.46586848908	0.170412305717	0.0312568425747	1417.73039006	1125.24571887	2891.67676006	348.700651134	-0.98604347891	-0.0145434141432
1344.50941873	1371.06444136	3091.57386009	376.0	6.48556296263	0.406011021474	0.0744701066533	1290.69872264	1653.20042753	3292.07982933	348.180679153	4.14282477528	0.0611036102549
1344.50941873	1371.06444136	3091.57386009	376.0	-6.92700410167	-0.125842111828	-0.0230818253537	1256.33552225	1169.66272444	2877.420412	451.422165308	-1.05916419432	-0.0156218907717
1344.50941873	1371.06444136	3091.57386009	376.0	0.32249208198	0.353185450333	0.0647808969797	1406.96139374	1365.29497432	3101.543941	329.287572944	0.434115938441	0.0064028899475
1344.50941873	1371.06444136	3091.57386009	376.0	6.06305685425	0.425939011684	0.0781252772715	1365.08822044	1497.6635586	3279.01774092	416.265961879	2.432487081	0.0358773905752
1344.50941873	1371.06444136	3091.57386009	376.0	-6.33093720302	-0.200761745385	-0.0368235042893	1149.88047893	1412.1235312	2895.84826043	333.844250289	-0.822768567787	-0.0121352296134
1344.50941873	1371.06444136	3091.57386009	376.0	-5.51553773604	-0.0315102366313	-0.0057795738502	1243.59741837	1355.12285616	2921.0569372	322.336662667	-0.783545481603	-0.0115567180177
1344.50941873	1371.06444136	3091.57386009	376.0	-0.609833849188	0.107538023725	0.0197245091205	1347.69305544	1268.8734709	3072.72039622	456.153869878	-0.114016114352	-0.00168165360402
1344.50941873	1371.06444136	3091.57386009	376.0	-9.02115012095	-0.268473244303	-0.0492430748904	1124.33180829	1365.62029183	2812.67834108	322.726240959	-1.21454069369	-0.0179135795529
1344.50941873	1371.06444136	3091.57386009	376.0	19.4660693869	1.39951475113	0.256697496539	1670.36272583	1678.19616918	3693.38177285	344.822877838	10.2111417658	0.150606810705
1344.50941873	1371.06444136	3091.57386009	376.0	6.61162729764	0.363334609532	0.0666424448884	1329.64764636	1529.65730687	3295.97720136	436.67224813	2.59016854242	0.0382030758469
1344.50941873	1371.06444136	3091.57386009	376.0	-2.40183205157	-0.304291997258	-0.0558129121897	1027.58743855	1693.82584256	3017.31944822	295.906167124	1.09234414268	0.0161112705409
1344.50941873	1371.06444136	3091.57386009	376.0	-7.21127013484	-0.342851091071	-0.0628853798736	1103.42824802	1330.23287331	2868.63211763	434.970996296	-0.942285253828	-0.0138980125933
1344.50941873	1371.06444136	3091.57386009	376.0	11.7894903681	0.917907306086	0.168361574851	1520.34659269	1535.88176848	3456.05466255	399.826301383	5.31339755819	0.0783686955485
1344.50941873	1371.06444136	3091.57386009	376.0	14.6909166873	1.30271094243	0.238941845639	1638.91637373	1617.85121564	3545.75440021	288.986810841	8.34748402586	0.12311923342
1344.50941873	1371.06444136	3091.57386009	376.0	-2.26063602265	0.423491837075	0.077676419126	1599.64848466	1043.67518104	3021.68462775	378.360962039	-0.442797726619	-0.00653093992063
1344.50941873	1371.06444136	3091.57386009	376.0	-13.6736067245	-0.602162905939	-0.110448075191	1052.23689346	1151.58139946	2668.84420887	465.025915949	-2.41318095306	-0.0355926394256
1344.50941873	1371.06444136	3091.57386009	376.0	6.42677715262	0.547278420379	0.10038122164	1460.64280446	1399.13853877	3290.26242259	430.48107936	1.99935118509	0.0294889555322
1344.50941873	1371.06444136	3091.57386009	376.0	-11.9684858975	-0.475023857564	-0.0871283671247	1080.89174232	1204.06944899	2721.55927864	436.598087329	-1.87702361467	-0.0276847140807
1344.50941873	1371.06444136	3091.57386009	376.0	9.21396183985	0.589195079243	0.108069530309	1362.44294316	1640.9349511	3376.43029581	373.052401558	5.00918426962	0.0738817738882
1344.50941873	1371.06444136	3091.57386009	376.0	-9.42931735611	-0.256264901918	-0.0470038338074	1142.55250884	1312.22737573	2800.05954953	345.279664957	-1.27583848366	-0.0188176767501
1344.50941873	1371.06444136	3091.57386009	376.0	5.23998771831	0.762811888913	0.139914139566	1483.28754592	1468.7501989	3253.57195067	301.534205848	3.16312061463	0.046653696381
1344.50941873	1371.06444136	3091.57386009	376.0	2.30839351827	0.575465797116	0.105551320087	1432.25903371	1438.90884126	3162.93955069	291.771675725	1.84675183013	0.027238227583
1344.50941873	1371.06444136	3091.57386009	376.0	-4.49636174394	-0.286538970703	-0.0525566710754	1112.83105202	1417.14643555	2952.56551576	422.588028199	-0.504286843167	-0.00743785904376
1344.50941873	1371.06444136	3091.57386009	376.0	-8.81418993744	-0.0219290486982	-0.00402220262256	1303.24325107	1160.75153192	2819.07666801	355.081885016	-1.29560354974	-0.0191091968988
1344.50941873	1371.06444136	3091.57386009	376.0	17.2492124316	1.320262923	0.242161211116	1665.65753446	1564.89086415	3624.8460027	394.297604094	8.02014418681	0.118291212195
1344.50941873	1371.06444136	3091.57386009	376.0	-13.4325250419	-0.398956909827	-0.0731762490512	1160.21658119	1097.57684245	2676.29742715	418.504003517	-2.27284565258	-0.0335227972358
1344.50941873	1371.06444136	3091.57386009	376.0	12.513374283	1.18640961907	0.217609981487	1614.54540669	1541.80280417	3478.43406844	322.085857591	6.58977362616	0.0971943012709
1344.50941873	1371.06444136	3091.57386009	376.0	14.2613267446	1.20808615475	0.221585868443	1610.07394408	1590.84517034	3532.47330983	331.554195413	7.52847749728	0.11103949111
1344.50941873	1371.06444136	3091.57386009	376.0	-17.5000036891	-0.536532749701	-0.0984102622343	1075.52363207	1135.28087358	2550.54832053	339.743814878	-2.90105752001	-0.0427884589971
1344.50941873	1371.06444136	3091.57386009	376.0	-13.1790363978	-0.38938082374	-0.0714198135987	1145.20958085	1133.62108139	2684.13421581	405.303553559	-2.13226387705	-0.0314493197206
1344.50941873	1371.06444136	3091.57386009	376.0	-4.26660019575	-0.116729231964	-0.0214103506904	1213.50423837	1323.99582857	2959.66876373	422.168696788	-0.535852192503	-0.00790342466818
1344.50941873	1371.06444136	3091.57386009	376.0	3.47085092715	-0.0971703666372	-0.0178228845629	1119.4826553	1653.16290755	3198.87778008	426.232217235	2.01307272706	0.0296913381572
1344.50941873	1371.06444136	3091.57386009	376.0	11.4940751429	0.798918908587	0.146536850438	1463.52409794	1574.06520145	3446.92168267	409.332383282	5.2574661759	0.0775437489071
1344.50941873	1371.06444136	3091.57386009	376.0	-2.53933340779	0.0863346687738	0.0158354124677	1327.61239781	1286.5328429	3013.06849224	398.923251525	-0.347532736122	-0.00512585156522
1344.50941873	1371.06444136	3091.57386009	376.0	-5.29986244012	0.275403332124	0.0505141841753	1457.74193963	1162.54113545	2927.72469828	307.441623195	-0.892570142638	-0.0131647513663
1344.50941873	1371.06444136	3091.57386009	376.0	-0.19705912794	0.184459726521	0.0338334054513	1354.06615366	1362.45470462	3085.48163161	368.960773326	0.0254706357125	0.000375673093104
1344.50941873	1371.06444136	3091.57386009	376.0	11.9403759118	0.981896061609	0.180098323846	1583.11474267	1443.86170649	3460.71940058	433.742951418	4.53369844238	0.0668687085897
1344.50941873	1371.06444136	3091.57386009	376.0	-15.904069935	-0.310904053861	-0.0570256885292	1154.83439918	1159.26147684	2599.88779129	285.791915283	-2.52000662461	-0.037168239301
1344.50941873	1371.06444136	3091.57386009	376.0	-11.1964280183	0.0809129867746	0.0148409733629	1388.53715945	1056.85575765	2745.42801822	300.035101118	-1.79349101825	-0.0264526698857
1344.50941873	1371.06444136	3091.57386009	376.0	9.657500254	0.683334993867	0.12533657261	1403.2858839	1619.69724759	3390.14261349	367.159481995	5.16434464495	0.0761702749993
1344.50941873	1371.06444136	3091.57386009	376.0	-2.84028322851	0.351068164578	0.0643925466945	1510.24762787	1154.13868104	3003.76440625	339.378097338	-0.522007398503	-0.00769922416671
1344.50941873	1371.06444136	3091.57386009	376.0	11.6796410279	1.10435442136	0.202559505019	1596.61665059	1506.66407912	3452.65858906	349.377859355	5.71910939196	0.0843526458991
1344.50941873	1371.06444136	3091.57386009	376.0	5.0382305086	0.372256907728	0.0682789632663	1268.86492818	1674.58587748	3247.33447751	303.883671849	4.0936582922	0.0603784408879
1344.50941873	1371.06444136	3091.57386009	376.0	4.95373902006	0.340141211248	0.0623883366192	1398.76422531	1392.36423323	3244.72236074	453.593902194	1.17874068951	0.0173855558924
1344.50941873	1371.06444136	3091.57386009	376.0	-13.5300450501	-0.268484905406	-0.0492452137574	1173.84353996	1175.24936185	2673.28252407	324.18962226	-2.05477224827	-0.0303063753431
1344.50941873	1371.06444136	3091.57386009	376.0	-2.10765891575	-0.29618484399	-0.0543259068214	1068.61832062	1595.18148926	3026.414028	362.614218111	0.218537770224	0.00322327094725
1344.50941873	1371.06444136	3091.57386009	376.0	-13.589755235	-0.477540778371	-0.0875900180431	1047.55069396	1285.9941015	2671.4365396	337.891744134	-1.94382096067	-0.0286699256737
1344.50941873	1371.06444136	3091.57386009	376.0	-7.6261037136	-0.0314344658498	-0.00576567605463	1306.89081415	1150.52753225	2855.80723114	398.388884746	-1.12685979195	-0.0166203509137
1344.50941873	1371.06444136	3091.57386009	376.0	8.98739369517	0.872868331526	0.160100574381	1529.78784022	1467.23899331	3369.42577428	372.398940751	4.04645697111	0.059682256211
1344.50941873	1371.06444136	3091.57386009	376.0	-3.5517419491	0.15314332209	0.0280893840957	1365.0869686	1266.49633154	2981.76913442	350.185834275	-0.535783396022	-0.00790240997082
1344.50941873	1371.06444136	3091.57386009	376.0	-2.94315683434	0.197231719299	0.0361760306858	1392.45524438	1256.99287242	3000.58399274	351.135875945	-0.466668411909	-0.00688301492492
1344.50941873	1371.06444136	3091.57386009	376.0	-8.55972973914	-0.255186649136	-0.0468060618371	1189.53044221	1181.65962296	2826.94349298	455.753427812	-1.32630208183	-0.0195619776081
1344.50941873	1371.06444136	3091.57386009	376.0	-8.80597675234	-0.332771333702	-0.0610365615741	1088.04623251	1404.91299013	2819.33058469	326.371362051	-1.15202139106	-0.0169914659448
1344.50941873	1371.06444136	3091.57386009	376.0	11.4196577649	0.719964940936	0.132055198264	1397.50612047	1686.27389485	3444.62101447	360.840999147	6.38651722686	0.0941964192753
1344.50941873	1371.06444136	3091.57386009	376.0	-15.1068578508	-0.544743419792	-0.0999162545474	1057.02536205	1180.68834564	2624.5341917	386.820484005	-2.41753640039	-0.0356568790618
1344.50941873	1371.06444136	3091.57386009	376.0	5.63260917519	0.677437376791	0.124254838003	1504.60270565	1387.33725038	3265.710133	373.770176965	2.213168764	0.0326426071386
1344.50941873	1371.06444136	3091.57386009	376.0	2.19290765862	0.268274578167	0.0492066357606	1354.54913197	1416.09473064	3159.36922004	388.725357433	0.828461234425	0.0122191922482
1344.50941873	1371.06444136	3091.57386009	376.0	-4.60767862615	-0.203398059645	-0.0373070542269	1140.2802948	1472.94504322	2949.12407213	335.898734104	-0.58375298502	-0.00860992603274
1344.50941873	1371.06444136	3091.57386009	376.0	9.63206052463	0.735712118476	0.134943528701	1516.76609899	1412.42891401	3389.35612546	460.161112462	3.06833603588	0.0452556937445
1344.50941873	1371.06444136	3091.57386009	376.0	13.5865426321	0.771854179604	0.141572666839	1432.77526269	1642.34083377	3511.6118606	436.495764146	6.22341609083	0.0917907977998
1344.50941873	1371.06444136	3091.57386009	376.0	-1.24208710704	0.0744179059203	0.0136496525899	1206.30567289	1555.38979678	3053.17381977	291.478350102	0.916962550613	0.0135245213955
1344.50941873	1371.06444136	3091.57386009	376.0	7.46211033515	0.253684769802	0.0465305887385	1237.59483893	1662.92121695	3322.27051263	421.754456739	3.79260328385	0.0559381015316
1344.50941873	1371.06444136	3091.57386009	376.0	17.2095447869	1.04606166103	0.191867509361	1531.91660655	1664.53790141	3623.61964817	427.16514021	8.100755646	0.11948017177
1344.50941873	1371.06444136	3091.57386009	376.0	1.41248149467	0.150082516701	0.02752797445	1296.8717827	1446.40749616	3135.24176876	391.962489905	0.638473892735	0.00941701906689
1344.50941873	1371.06444136	3091.57386009	376.0	-13.6154566155	-0.348119090189	-0.0638516306289	1217.60024295	1035.29841881	2670.64196244	417.743300673	-2.40121097002	-0.0354160910033
1344.50941873	1371.06444136	3091.57386009	376.0	3.14046194726	0.432511876988	0.0793308651849	1340.02945429	1536.5351425	3188.66356074	312.098963957	2.46453661939	0.0363500976311
1344.50941873	1371.06444136	3091.57386009	376.0	1.86179272618	0.512240127067	0.0939545354122	1445.48078803	1384.83164133	3149.13255735	318.820127984	1.1827399224	0.0174445416283
1344.50941873	1371.06444136	3091.57386009	376.0	-0.721088090342	0.545518224182	0.100058368339	1562.4744684	1218.99494525	3069.28088919	287.811475536	-0.124701763501	-0.00183925904869
1344.50941873	1371.06444136	3091.57386009	376.0	-18.1941575962	-0.687087081821	-0.126024776563	1035.58228561	1108.95385038	2529.08803979	384.551903793	-3.26212614443	-0.0481139549326
1344.50941873	1371.06444136	3091.57386009	376.0	-7.3782177947	-0.399682671687	-0.0733093675142	1041.46510652	1522.47388054	2863.47080741	299.531820358	-0.978171135839	-0.0144273028885
1344.50941873	1371.06444136	3091.57386009	376.0	23.231744372	1.39803914355	0.256426842178	1670.06845169	1695.89804328	3809.80039634	443.83390137	10.809915016	0.159438274573
1344.50941873	1371.06444136	3091.57386009	376.0	-5.60239492148	-0.158098158455	-0.0289981948744	1208.34387279	1266.07958624	2918.37168316	443.948224135	-0.7695599586	-0.0113504418673
1344.50941873	1371.06444136	3091.57386009	376.0	7.37293025365	0.368214045167	0.067537425746	1333.09455748	1528.48898569	3319.51344454	457.929901371	2.66882069579	0.0393631371061
1344.50941873	1371.06444136	3091.57386009	376.0	11.1863403636	0.853823620473	0.15660741388	1517.34301572	1489.91139501	3437.40783468	430.153423951	4.4563018569	0.065727166031
1344.50941873	1371.06444136	3091.57386009	376.0	8.78136973539	0.512218811191	0.0939506256769	1342.05004001	1622.4703035	3363.05639139	398.536047878	4.42455911724	0.0652589840301
1344.50941873	1371.06444136	3091.57386009	376.0	8.32671594239	0.244447757381	0.0448363458146	1241.40774509	1647.22598816	3349.00043357	460.366700318	3.63885148577	0.0536703758963
1344.50941873	1371.06444136	3091.57386009	376.0	7.71504123511	0.284404246208	0.0521651221952	1242.82316707	1678.5564795	3330.09005821	408.710411646	4.1360007431	0.0610029608127
1344.50941873	1371.06444136	3091.57386009	376.0	4.26726629589	0.673853696643	0.123597523229	1432.66938138	1508.43950573	3223.49954944	282.390662334	3.1157544389	0.0459550802197
1344.50941873	1371.06444136	3091.57386009	376.0	10.2872626674	1.0395309279	0.190669649285	1602.02764225	1436.70343648	3409.61218364	370.881104911	4.50477846047	0.066442160184
1344.50941873	1371.06444136	3091.57386009	376.0	7.47848858693	0.527157561312	0.0966906752223	1380.21044817	1538.1878343	3322.77685838	404.378575916	3.35974650466	0.0495537832546
1344.50941873	1371.06444136	3091.57386009	376.0	-5.70256606573	-0.145682125485	-0.0267208594067	1211.39034223	1274.56160947	2915.27481825	429.32286655	-0.76661359905	-0.0113069852367
1344.50941873	1371.06444136	3091.57386009	376.0	-17.7257481072	-0.583083190649	-0.10694849425	1029.35604672	1194.33541444	2543.56926511	319.877803939	-2.82723387345	-0.0416996146526
1344.50941873	1371.06444136	3091.57386009	376.0	-6.93747468327	-0.468544211283	-0.0859398773446	1020.85463069	1471.51227655	2877.09670624	384.729798998	-0.79035487284	-0.0116571515168
1344.50941873	1371.06444136	3091.57386009	376.0	-5.51074673145	-0.307288240356	-0.0563624798892	1105.47692125	1400.56587315	2921.20505465	415.162260254	-0.645699085991	-0.00952358533911
1344.50941873	1371.06444136	3091.57386009	376.0	-1.35410031773	0.484894561519	0.088938841071	1619.66129983	1078.28217073	3049.71084863	351.767378075	-0.351865992608	-0.00518976390277
1344.50941873	1371.06444136	3091.57386009	376.0	1.37268981737	-0.0409296599046	-0.00750727437722	1232.05027193	1438.9020814	3134.01157967	463.059226332	0.214764878217	0.00316762357253
1344.50941873	1371.06444136	3091.57386009	376.0	-2.8650376189	0.160231489629	0.0293894881932	1429.61245687	1112.71154086	3002.99910599	460.675108256	-0.503098975409	-0.00742033887034
1344.50941873	1371.06444136	3091.57386009	376.0	-1.52105120793	0.09622618111	0.0176497030649	1335.6719301	1283.61019069	3044.54943855	425.267317764	-0.215153733832	-0.00317335890607
1344.50941873	1371.06444136	3091.57386009	376.0	2.68156196444	0.171103053686	0.0313835388273	1196.48636391	1676.78975833	3174.47632883	301.200206588	3.09634698312	0.0456688345593
1344.50941873	1371.06444136	3091.57386009	376.0	-8.83850650023	-0.0501982877602	-0.00920731617025	1275.36678178	1197.06792975	2818.32490351	345.890191977	-1.27783730691	-0.018847157919
1344.50941873	1371.06444136	3091.57386009	376.0	2.6951982125	0.441210034015	0.0809262718296	1456.04110153	1343.66010405	3174.89790351	375.196697934	0.85952917125	0.0126774214049
1344.50941873	1371.06444136	3091.57386009	376.0	19.6283498623	1.16918582793	0.214450812167	1585.91396178	1649.32607431	3698.3987936	463.158757514	8.67464197129	0.127944571848
1344.50941873	1371.06444136	3091.57386009	376.0	-6.38152494632	-0.0677534815142	-0.0124272710041	1261.95005386	1228.95489236	2894.28430298	403.379356761	-0.885692053816	-0.0130633046286
1344.50941873	1371.06444136	3091.57386009	376.0	8.11784308648	0.944880352726	0.173308942173	1557.40041531	1453.49939045	3342.54297496	331.643169198	4.05304621464	0.0597794426938
1344.50941873	1371.06444136	3091.57386009	376.0	-7.30578885179	0.13910118319	0.0255137900201	1376.66978437	1178.452642	2865.71000168	310.587575314	-1.13236305228	-0.0167015199452
1344.50941873	1371.06444136	3091.57386009	376.0	3.09217326329	0.748709029612	0.137327408219	1607.06118066	1253.29751496	3187.17068041	326.811984794	1.10359230458	0.0162771726339
1344.50941873	1371.06444136	3091.57386009	376.0	-4.33011124549	0.357906400527	0.0656468086073	1506.45784401	1154.66922085	2957.70527272	296.578207851	-0.812081838536	-0.011977608238
1344.50941873	1371.06444136	3091.57386009	376.0	8.6084142892	0.86762851818	0.15913949343	1487.35948411	1558.11970315	3357.70934603	312.230158763	4.99682715947	0.0736995156263
1344.50941873	1371.06444136	3091.57386009	376.0	1.16983325799	0.397380905281	0.0728871799855	1545.15833481	1165.32572812	3127.74011931	417.256056374	0.0457052475249	0.000674118695057
1344.50941873	1371.06444136	3091.57386009	376.0	6.62239700816	0.637581005538	0.11694442508	1425.82644263	1513.2912871	3296.31015491	357.19242518	3.3911126071	0.0500164101342
1344.50941873	1371.06444136	3091.57386009	376.0	-13.5845391805	-0.0406508430783	-0.0074561340936	1336.63308921	1036.76553674	2671.59779778	298.199171829	-2.21360576455	-0.0326490525744
1344.50941873	1371.06444136	3091.57386009	376.0	-6.01605101705	0.0209172707494	0.00383662339498	1270.42286668	1342.24214627	2905.58319944	292.918186487	-0.938400929771	-0.013840721678
1344.50941873	1371.06444136	3091.57386009	376.0	-2.25062513444	-0.276170148822	-0.0506548328728	1084.89282091	1571.01637362	3021.99412175	366.084927222	0.0608695006171	0.00089778024509
1344.50941873	1371.06444136	3091.57386009	376.0	-12.9370567502	-0.603448968373	-0.110683963385	1034.56718557	1189.74908939	2691.61519534	467.298920382	-2.19305857541	-0.0323459966875
1344.50941873	1371.06444136	3091.57386009	376.0	-6.55484444849	-0.273582992982	-0.0501802995197	1147.81983199	1284.92904212	2888.92600256	456.177128442	-0.906875448028	-0.0133757440712
1344.50941873	1371.06444136	3091.57386009	376.0	13.0369069221	1.0051465155	0.184362897194	1560.47230622	1517.00812308	3494.61946666	417.139037363	5.57603556321	0.0822424124367
1344.50941873	1371.06444136	3091.57386009	376.0	-1.35302517896	0.326149556305	0.059822002257	1527.7392573	1096.17765751	3049.74408734	425.827172524	-0.288493376611	-0.00425506455179
1344.50941873	1371.06444136	3091.57386009	376.0	-2.35786003071	-0.0156771408301	-0.00287548437823	1280.01872375	1274.54152491	3018.67887573	464.11862707	-0.335597607157	-0.0049498172147
1344.50941873	1371.06444136	3091.57386009	376.0	7.4117436006	0.509924552211	0.0935298151525	1408.97175186	1470.5840685	3320.71338783	441.157567461	2.60178594133	0.0383744239135
1344.50941873	1371.06444136	3091.57386009	376.0	15.0468688993	0.884627644223	0.16225745492	1459.38126878	1698.48489697	3556.75892575	398.892760003	7.64370872366	0.112739066721
1344.50941873	1371.06444136	3091.57386009	376.0	13.0004973114	1.09909624915	0.201595056704	1661.19380188	1369.64567952	3493.49383666	462.654355255	4.32507112537	0.0637916095187
1344.50941873	1371.06444136	3091.57386009	376.0	-10.0033143481	-0.47883490809	-0.0878273859298	1013.44370812	1463.33997496	2782.31400857	305.530325485	-1.31448739205	-0.0193877196468
1344.50941873	1371.06444136	3091.57386009	376.0	-0.704545402677	0.0373502108132	0.00685073565906	1287.51919821	1355.54299784	3069.79231859	426.730122549	-0.0812067078249	-0.00119773905347
1344.50941873	1371.06444136	3091.57386009	376.0	-9.56665820122	-0.111003372714	-0.0203601197201	1227.7163167	1245.44309928	2795.81355586	322.654139884	-1.37488553892	-0.0202785477717
1344.50941873	1371.06444136	3091.57386009	376.0	-2.51730124119	0.22113221222	0.0405598334959	1407.9301905	1251.39180004	3013.74963294	354.427642404	-0.413615627606	-0.00610052548091
1344.50941873	1371.06444136	3091.57386009	376.0	-7.78968222988	-0.132400950622	-0.0242848405395	1252.50530869	1167.33252649	2850.75008049	430.912245306	-1.16976554035	-0.0172531790613
1344.50941873	1371.06444136	3091.57386009	376.0	-12.1757175729	-0.00380917549094	-0.000698674888286	1334.77993994	1081.37130935	2715.15255833	299.001309045	-1.93419739375	-0.0285279851586
1344.50941873	1371.06444136	3091.57386009	376.0	-10.6876179609	-0.0128657912742	-0.00235982965411	1350.16414015	1058.21306164	2761.15825695	352.781055164	-1.67739117948	-0.0247402828832
1344.50941873	1371.06444136	3091.57386009	376.0	-0.848387359671	0.541495228921	0.0993204748571	1570.45338912	1206.50833692	3065.34533825	288.383612206	-0.200180658832	-0.00295251709192
1344.50941873	1371.06444136	3091.57386009	376.0	-11.2016879661	-0.515294883259	-0.0945148355208	1039.37496278	1277.32571741	2745.26540305	428.564722852	-1.62581462119	-0.0239795666843
1344.50941873	1371.06444136	3091.57386009	376.0	-0.132950958338	0.0257484487825	0.00472275289482	1274.43241056	1390.13441087	3087.46358302	422.896761585	0.000110190702344	1.62523159799e-06
1344.50941873	1371.06444136	3091.57386009	376.0	0.879240248126	0.579029583601	0.106204985987	1551.71397872	1255.06319452	3118.75622177	311.979048528	0.386629968173	0.0057025069052
1344.50941873	1371.06444136	3091.57386009	376.0	5.58661758041	0.450456950784	0.0826223313984	1340.72490082	1561.09945175	3264.28826887	362.463916311	3.1169804224	0.0459731625723
1344.50941873	1371.06444136	3091.57386009	376.0	-5.72322813415	-0.178461850742	-0.0327332815007	1143.63326475	1488.63332182	2914.63603515	282.369448578	-0.817275385405	-0.0120542092243
1344.50941873	1371.06444136	3091.57386009	376.0	-5.15599287603	-0.00275019965482	-0.000504438674766	1296.78364489	1226.68391599	2932.17253211	408.704971238	-0.717184821047	-0.0105779472131
1344.50941873	1371.06444136	3091.57386009	376.0	-7.42685406407	0.00131863989383	0.000241863516844	1270.57510311	1293.60906285	2861.96718122	297.783015261	-1.1178162801	-0.0164869657831
1344.50941873	1371.06444136	3091.57386009	376.0	7.8296399763	0.284755388757	0.0522295283853	1239.90628638	1688.00698508	3333.63296294	405.719691483	4.27169446292	0.0630043431109
1344.50941873	1371.06444136	3091.57386009	376.0	-4.49543027468	0.0694902193129	0.0127458215908	1321.56692855	1263.44048575	2952.59431282	367.586898527	-0.62781723028	-0.00925984115457
1344.50941873	1371.06444136	3091.57386009	376.0	-1.0285876701	0.487620518272	0.0894388331387	1571.22092756	1183.64653227	3059.77431256	304.906852732	-0.346823097614	-0.00511538492056
1344.50941873	1371.06444136	3091.57386009	376.0	3.61258186755	0.554145755291	0.101640820853	1580.70509963	1223.94667138	3203.25949679	398.607725779	0.622222308921	0.00917732019057
1344.50941873	1371.06444136	3091.57386009	376.0	-8.70712651239	-0.23139183007	-0.0424416416122	1197.58579244	1187.09522835	2822.38661287	437.705592085	-1.31219749683	-0.019353945381
1344.50941873	1371.06444136	3091.57386009	376.0	-0.823003595011	-0.299638321724	-0.0549593400081	1095.93406968	1505.15049918	3066.13009608	465.045527218	-0.0107875270554	-0.000159108068663
1344.50941873	1371.06444136	3091.57386009	376.0	13.0644094963	0.749444044075	0.137462223785	1432.08585103	1618.59991151	3495.46972906	444.783966522	5.76259563895	0.0849940359727
1344.50941873	1371.06444136	3091.57386009	376.0	-1.82286356549	0.00892135426913	0.00163634524379	1222.4963819	1481.81828508	3035.2186866	330.904019612	0.0973275157307	0.00143550908157
1344.50941873	1371.06444136	3091.57386009	376.0	-5.28364251808	-0.00959502725573	-0.00175990962137	1306.07450329	1191.73818675	2928.22614914	430.413459102	-0.768425547393	-0.0113337101385
1344.50941873	1371.06444136	3091.57386009	376.0	5.03209755911	0.35879958709	0.0658106359299	1295.70670216	1592.96098266	3247.14487285	358.477188026	3.08041672293	0.0454338749695
1344.50941873	1371.06444136	3091.57386009	376.0	-1.32817270144	0.127390086243	0.0233657531627	1367.95252169	1234.08574601	3050.51242004	448.474152339	-0.219523168092	-0.00323780483912
1344.50941873	1371.06444136	3091.57386009	376.0	-3.41428942781	-0.0466441376376	-0.00855541776186	1228.56412077	1409.11818306	2986.01858064	348.336276812	-0.453535943306	-0.00668932069773
1344.50941873	1371.06444136	3091.57386009	376.0	-4.39949331267	0.259420686615	0.0475826644562	1468.26659756	1128.21553578	2955.56027486	359.078141529	-0.696924426406	-0.0102791213334
1344.50941873	1371.06444136	3091.57386009	376.0	6.36601779624	0.722252327751	0.132474748303	1523.89511542	1380.96134368	3288.38400221	383.527543112	2.39250064314	0.0352876201053
1344.50941873	1371.06444136	3091.57386009	376.0	-10.615361247	-0.345841633953	-0.0634339020458	1164.16315393	1142.77973408	2763.39212663	456.44923862	-1.74815858822	-0.0257840499738
1344.50941873	1371.06444136	3091.57386009	376.0	-10.065827433	0.000705633419807	0.00012942652601	1291.54128817	1203.20175142	2780.38137037	285.638330779	-1.55644037734	-0.0229563477483
1344.50941873	1371.06444136	3091.57386009	376.0	-3.75216169366	0.108804181899	0.0199567464965	1326.87942018	1317.30925131	2975.57300998	331.384338502	-0.573897223823	-0.00846456082334
1344.50941873	1371.06444136	3091.57386009	376.0	0.120190568362	0.256722489817	0.0470877640898	1432.2297169	1257.07533289	3095.28964029	405.984590498	-0.0439616439545	-0.000648401828238
1344.50941873	1371.06444136	3091.57386009	376.0	-6.81448732943	-0.223403018319	-0.0409763423182	1168.31741725	1291.61221864	2880.89895112	420.969315227	-0.906813488162	-0.0133748302089
1344.50941873	1371.06444136	3091.57386009	376.0	0.924921361191	-0.0998034978713	-0.0183058506734	1094.99880052	1706.4504918	3120.16848712	318.719194799	2.32780515152	0.0343334093144
1344.50941873	1371.06444136	3091.57386009	376.0	0.717051427474	0.278953766546	0.051165401054	1385.80643616	1365.82777554	3113.74203459	362.107822892	0.343820158242	0.00507109377938
1344.50941873	1371.06444136	3091.57386009	376.0	17.5200222044	1.27880856592	0.234557697344	1654.65982494	1550.7306893	3633.21828685	427.827772607	7.65727382068	0.112939141898
1344.50941873	1371.06444136	3091.57386009	376.0	-1.80163731361	0.457009068911	0.0838241138868	1534.61864762	1215.01937741	3035.87491185	286.236886826	-0.44580938417	-0.00657535964852
1344.50941873	1371.06444136	3091.57386009	376.0	13.1558361354	0.637641948777	0.116955603224	1364.29549786	1706.7539289	3498.29625113	427.246824368	6.48808984469	0.0956945404821
1344.50941873	1371.06444136	3091.57386009	376.0	5.7109239002	0.387086139326	0.0709989250415	1366.98554681	1470.62230517	3268.13129056	430.523438583	2.01461280746	0.0297140532073
1344.50941873	1371.06444136	3091.57386009	376.0	17.0245571338	1.2323364262	0.226033827256	1618.18766904	1610.00758931	3617.90061824	389.705359886	8.19829748918	0.120918842023
1344.50941873	1371.06444136	3091.57386009	376.0	-5.67507071762	0.395986341824	0.0726313906501	1555.18540019	1070.25215097	2916.12485725	290.687306089	-1.03006499505	-0.015192699042
1344.50941873	1371.06444136	3091.57386009	376.0	-9.37589832914	-0.28353455029	-0.0520056035015	1116.52541518	1367.42805435	2801.7110382	317.757568677	-1.27040726257	-0.0187375702444
1344.50941873	1371.06444136	3091.57386009	376.0	6.15736899594	0.604716769685	0.110916502143	1638.20406289	1179.88378695	3281.93347044	463.845620601	0.854913991478	0.0126093509068
1344.50941873	1371.06444136	3091.57386009	376.0	-11.3724702926	-0.265412589313	-0.0486816928307	1188.63090846	1159.43647184	2739.98554128	391.91816099	-1.73200067465	-0.0255457326645
1344.50941873	1371.06444136	3091.57386009	376.0	0.42119614697	0.306383869685	0.0561966011894	1479.02428656	1201.71450181	3104.59545007	423.856661706	-0.02338057527	-0.000344846242921
1344.50941873	1371.06444136	3091.57386009	376.0	12.3287374007	1.11773427232	0.205013622949	1625.86662308	1451.49579996	3472.72588285	395.363459815	5.20684735586	0.0767971586409
1344.50941873	1371.06444136	3091.57386009	376.0	7.9785601489	0.6972408008	0.127887160822	1408.64395553	1608.55400689	3338.23694007	321.038977644	4.87323180371	0.0718765752759
1344.50941873	1371.06444136	3091.57386009	376.0	17.7976240856	1.11245159524	0.204044679978	1554.41800603	1678.42556391	3641.80055404	408.956984108	8.66805323782	0.127847392888
1344.50941873	1371.06444136	3091.57386009	376.0	-9.4814206457	-0.190412577201	-0.0349252709466	1232.28613551	1145.32184003	2798.44873785	420.840762308	-1.457986424	-0.0215042245428
1344.50941873	1371.06444136	3091.57386009	376.0	-6.49214889074	0.100589749526	0.0184500641097	1377.49035311	1140.03919619	2890.86428203	373.334732723	-0.963875887063	-0.0142164585113
1344.50941873	1371.06444136	3091.57386009	376.0	10.8222295122	0.961740285544	0.176401372991	1521.88099229	1566.640318	3426.15107877	337.62976848	5.75986015732	0.0849536896359
1344.50941873	1371.06444136	3091.57386009	376.0	5.60167213515	0.154040860847	0.0282540096931	1211.44637536	1637.02857192	3264.75369155	416.278744274	2.92048592168	0.043075013594
1344.50941873	1371.06444136	3091.57386009	376.0	-2.58447842698	0.333230677443	0.0611208139111	1503.41381936	1150.89457326	3011.67280063	357.364408005	-0.4613219808	-0.00680415900884
1344.50941873	1371.06444136	3091.57386009	376.0	17.2971746808	1.13641329647	0.208439709552	1598.06629148	1559.30172241	3626.32879106	468.960777166	7.07847980384	0.104402356989
1344.50941873	1371.06444136	3091.57386009	376.0	1.41659853739	0.576819836426	0.105799676527	1477.68411616	1360.49786655	3135.36905018	297.187067465	1.09275579807	0.0161173421545
1344.50941873	1371.06444136	3091.57386009	376.0	-1.90996980884	0.0796420590665	0.0146078611641	1330.13237477	1271.23146543	3032.52573275	431.161892545	-0.268928654369	-0.00396649932698
1344.50941873	1371.06444136	3091.57386009	376.0	20.3214243677	1.19913888096	0.219944769067	1582.88524008	1713.01110628	3719.82570384	423.929357488	9.81792158147	0.144807102972
1344.50941873	1371.06444136	3091.57386009	376.0	15.5986092247	1.20048615607	0.220191884826	1622.18158977	1551.66743139	3573.81638542	399.967364272	7.12564187524	0.105097962762
1344.50941873	1371.06444136	3091.57386009	376.0	-3.73494355797	0.0041923525949	0.000768956822248	1287.23792343	1275.35278403	2976.10532137	413.514613912	-0.497755939374	-0.00734153302912
1344.50941873	1371.06444136	3091.57386009	376.0	-2.68475676965	-0.101719497088	-0.0186572811974	1189.64653337	1466.50523556	3008.5726216	352.42085267	-0.291174907699	-0.0042946151578
1344.50941873	1371.06444136	3091.57386009	376.0	-4.41096111296	0.00516886008256	0.000948066779633	1282.56809025	1287.64968107	2955.20573935	384.987968024	-0.587823034241	-0.00866995625724
1344.50941873	1371.06444136	3091.57386009	376.0	-8.95101487816	-0.0276036098045	-0.00506302454227	1286.00649439	1195.3784902	2814.84662391	333.461639321	-1.30787002205	-0.0192901183193
1344.50941873	1371.06444136	3091.57386009	376.0	-14.7244716173	-0.447480648627	-0.0820764212448	1088.27663261	1197.9730551	2636.35594454	350.106256828	-2.25411001354	-0.0332464603767
1344.50941873	1371.06444136	3091.57386009	376.0	-12.2384805445	-0.192390918902	-0.0352881362622	1215.95903658	1161.881625	2713.21219471	335.371533129	-1.84480999228	-0.0272095869067
1344.50941873	1371.06444136	3091.57386009	376.0	-9.69073186766	-0.159017940116	-0.0291669002413	1214.21516455	1221.76930739	2791.97772682	355.99325488	-1.37925385025	-0.0203429771423
1344.50941873	1371.06444136	3091.57386009	376.0	-16.443548824	-0.527445495045	-0.0967434877193	1113.07554142	1081.88529386	2583.20940298	388.248567694	-2.88526114606	-0.0425554741307
1344.50941873	1371.06444136	3091.57386009	376.0	-16.4966468813	-0.531546381644	-0.0974956679464	1139.46488734	1039.73741761	2581.56783732	402.36553237	-3.03237154435	-0.0447252440169
1344.50941873	1371.06444136	3091.57386009	376.0	-1.04182307078	-0.133938282775	-0.0245668163564	1146.4937193	1544.58759074	3059.36513037	368.283820331	0.341644668295	0.00503900690701
1344.50941873	1371.06444136	3091.57386009	376.0	-0.241938422771	0.354112803026	0.0649509910173	1461.03483901	1284.39754959	3084.09415506	338.661766456	-0.0455617378196	-0.000672002032737
1344.50941873	1371.06444136	3091.57386009	376.0	8.73370916626	0.725324702292	0.133038279951	1421.304362	1604.82984299	3361.5829297	335.448724697	5.03355645927	0.074241245712
1344.50941873	1371.06444136	3091.57386009	376.0	0.960876036853	0.223924246299	0.041071945396	1311.93860034	1457.74411826	3121.28005248	351.597333876	0.845402299829	0.0124690604695
1344.50941873	1371.06444136	3091.57386009	376.0	2.76721827485	0.00550774238081	0.00101022420778	1211.07605109	1522.10643929	3177.12445693	443.941966553	0.976154692563	0.0143975618372
1344.50941873	1371.06444136	3091.57386009	376.0	-1.58641689902	0.218820602135	0.0401358404503	1455.15104386	1130.59628323	3042.52860993	456.781282842	-0.314046845563	-0.00463195937409
1344.50941873	1371.06444136	3091.57386009	376.0	-18.2956028854	-0.559087962446	-0.102547315196	1058.50206587	1147.02853534	2525.95178374	320.421182532	-3.02491604509	-0.0446152809011
1344.50941873	1371.06444136	3091.57386009	376.0	-9.99137059192	-0.501988295057	-0.0920741553663	1009.54060698	1431.92114841	2782.68325861	341.221503227	-1.26482315989	-0.018655208848
1344.50941873	1371.06444136	3091.57386009	376.0	-9.04967149602	-0.149122356787	-0.0273518629471	1250.95472442	1146.93803351	2811.7965817	413.903823765	-1.37275812465	-0.0202471699801
1344.50941873	1371.06444136	3091.57386009	376.0	12.6933051857	0.927551426648	0.170130489114	1491.19495981	1631.52794973	3483.9967652	361.273855662	6.6690744819	0.0983639304115
1344.50941873	1371.06444136	3091.57386009	376.0	-2.57254039888	-0.183791825028	-0.0337108996749	1164.39221929	1408.92087691	3012.04187358	438.728777382	-0.271209684542	-0.00400014283985
1344.50941873	1371.06444136	3091.57386009	376.0	-5.67324736072	0.105878389485	0.019420100786	1397.24473887	1107.89165718	2916.18122767	411.044831615	-0.871232914975	-0.0128500429937
1344.50941873	1371.06444136	3091.57386009	376.0	-6.70458844803	-0.492592860391	-0.0903508548039	1012.66363442	1461.21535279	2884.29655621	410.417568993	-0.758093514602	-0.0111813202744
1344.50941873	1371.06444136	3091.57386009	376.0	6.81649065717	0.72597580133	0.133157703839	1440.39098848	1545.64073045	3302.31070343	316.278984493	4.08274324344	0.0602174519682
1344.50941873	1371.06444136	3091.57386009	376.0	4.37142131088	0.486052691066	0.089151263952	1608.94761494	1153.88299496	3226.71957866	463.888968759	0.417786840239	0.00616204779114
1344.50941873	1371.06444136	3091.57386009	376.0	0.318296896897	0.298240861494	0.0547030193496	1305.64347029	1504.87297111	3101.41424376	290.897802355	1.32148217703	0.0194908875668
1344.50941873	1371.06444136	3091.57386009	376.0	-10.2790455249	-0.00582008302347	-0.00106751339389	1340.78864393	1084.86758458	2773.78957558	348.133347077	-1.58645521178	-0.0233990444215
1344.50941873	1371.06444136	3091.57386009	376.0	3.12159705196	0.504759279406	0.0925824063473	1497.79131952	1312.62925672	3188.08033857	377.659762329	0.886838616234	0.0130802155787
1344.50941873	1371.06444136	3091.57386009	376.0	0.0596737868264	-0.345087656027	-0.0632956082221	1039.58324291	1637.81760416	3093.41871929	416.017872211	0.732261673053	0.0108003196616
1344.50941873	1371.06444136	3091.57386009	376.0	1.15412089829	0.155867267321	0.0285890072122	1270.11029377	1495.16721279	3127.2543601	361.976853538	0.985040227926	0.0145286169311
1344.50941873	1371.06444136	3091.57386009	376.0	-13.0966699177	-0.340825531485	-0.062513853904	1180.57629698	1103.83193702	2686.68063638	402.272402372	-2.14768761368	-0.0316768084614
1344.50941873	1371.06444136	3091.57386009	376.0	2.02436629008	0.798904420179	0.14653419299	1667.97389783	1183.92126318	3154.15863915	302.263478144	0.657401329206	0.00969618479655
1344.50941873	1371.06444136	3091.57386009	376.0	3.98800559989	0.281545085242	0.0516406979535	1275.03908576	1577.90237563	3214.86599876	361.924537372	2.52106861208	0.0371839028331
1344.50941873	1371.06444136	3091.57386009	376.0	-1.23106509845	0.272627404616	0.0500050265252	1414.27905473	1307.96674843	3053.51457331	331.268770148	-0.224940864887	-0.00331771187149
1344.50941873	1371.06444136	3091.57386009	376.0	11.4136764314	0.752594302537	0.138040040818	1414.49764719	1668.59238343	3444.43609712	361.346066501	6.28284110156	0.0926672728843
1344.50941873	1371.06444136	3091.57386009	376.0	11.2578275777	0.712210602541	0.130632905822	1435.82709777	1567.46446984	3439.6179147	436.326347087	4.79475990172	0.0707191725918
1344.50941873	1371.06444136	3091.57386009	376.0	-9.3142253526	-0.384626128319	-0.0705477124576	1055.62584146	1452.84364088	2803.61770382	295.148221484	-1.26526940343	-0.018661790611
1344.50941873	1371.06444136	3091.57386009	376.0	8.00582374121	0.712316811945	0.130652386637	1460.43412583	1498.3120674	3339.07981416	380.333620936	3.66862355708	0.0541094919924
1344.50941873	1371.06444136	3091.57386009	376.0	3.16058031857	0.418432504647	0.0767484417915	1517.056856	1251.6006168	3189.28553505	420.62806226	0.421751319484	0.00622052093635
1344.50941873	1371.06444136	3091.57386009	376.0	-5.99425134908	-0.16351125148	-0.0299910585986	1183.86939983	1341.51886283	2906.25715228	380.868889619	-0.760055053163	-0.0112102515216
1344.50941873	1371.06444136	3091.57386009	376.0	-7.93468437762	-0.528993983456	-0.0970275098048	1009.59069729	1387.53839718	2846.267232	449.138137521	-1.01160102451	-0.0149203690931
1344.50941873	1371.06444136	3091.57386009	376.0	-9.58981517746	-0.476450958962	-0.0873901245344	1008.9355846	1501.7740762	2795.09764084	284.387980037	-1.30558187361	-0.0192563698173
1344.50941873	1371.06444136	3091.57386009	376.0	0.260127950062	0.190291767226	0.0349031121104	1401.35346197	1243.05078143	3099.6159078	455.211664404	-0.0214842579377	-0.000316876960733
1344.50941873	1371.06444136	3091.57386009	376.0	4.21581966941	0.494307588078	0.0906653683195	1606.23726431	1166.83449844	3221.90903898	448.837276225	0.416881068252	0.00614868832231
1344.50941873	1371.06444136	3091.57386009	376.0	-0.392860219799	0.370174245109	0.0678969635196	1524.31991343	1167.55002314	3079.42829623	387.558359664	-0.156869549954	-0.00231371017631
1344.50941873	1371.06444136	3091.57386009	376.0	-6.19712263861	-0.208897704444	-0.0383157931848	1133.08592225	1480.42323202	2899.98523652	286.476082251	-0.910831171364	-0.0134340880732
1344.50941873	1371.06444136	3091.57386009	376.0	-11.2653553354	-0.238006551514	-0.043654906734	1211.62023325	1135.76489709	2743.2970793	395.911948954	-1.74421717881	-0.0257259170916
1344.50941873	1371.06444136	3091.57386009	376.0	-3.03553845191	0.546957256985	0.100322314194	1648.83774162	1061.70039906	2997.7279468	287.189806124	-0.727539876983	-0.0107306766517
1344.50941873	1371.06444136	3091.57386009	376.0	-0.502054952358	0.155150890077	0.0284576100655	1350.81781664	1344.75525377	3076.05246042	380.479390014	-0.0967989024418	-0.00142771242539
1344.50941873	1371.06444136	3091.57386009	376.0	3.50229289446	0.579682184893	0.106324685417	1455.34600561	1409.59716719	3199.84983172	334.906658925	1.80896542741	0.026680906009
1344.50941873	1371.06444136	3091.57386009	376.0	12.5156629104	1.17119986088	0.214820223933	1646.63045483	1446.69777532	3478.50482305	385.176592908	5.39224768576	0.0795316767812
1344.50941873	1371.06444136	3091.57386009	376.0	15.9534471176	1.03673571367	0.190156954086	1546.26239832	1599.30445759	3584.78646097	439.219605052	7.04008330379	0.103836036929
1344.50941873	1371.06444136	3091.57386009	376.0	-5.99243756294	0.313771158039	0.0575515697064	1489.43740551	1123.90688345	2906.31322682	292.968937856	-1.03949772668	-0.0153318248773
1344.50941873	1371.06444136	3091.57386009	376.0	-0.227306130872	0.267642922339	0.0490907781254	1447.75840304	1225.70331661	3084.54652317	411.084803524	-0.0945386504394	-0.00139437537521
1344.50941873	1371.06444136	3091.57386009	376.0	-3.92116721831	0.401830883278	0.073703390183	1584.95346432	1034.94882747	2970.34807936	350.445787574	-0.688636779966	-0.0101568846603
1344.50941873	1371.06444136	3091.57386009	376.0	-16.4872528117	-0.57542997666	-0.105544749938	1076.57062857	1113.73161008	2581.85826192	391.556023274	-2.85187393607	-0.0420630374052
1344.50941873	1371.06444136	3091.57386009	376.0	3.57783316603	0.358672455651	0.0657873176175	1498.70478554	1246.29373548	3202.18521501	457.186693994	0.373526091083	0.00550923438175
1344.50941873	1371.06444136	3091.57386009	376.0	-3.92757651678	-0.044749293726	-0.00820786752127	1256.39736276	1296.87571147	2970.14993117	416.876856944	-0.509147200782	-0.00750954573425
1344.50941873	1371.06444136	3091.57386009	376.0	-12.3367920233	-0.0752345685644	-0.0137994439773	1288.526524	1111.93779171	2710.17282273	309.708507014	-1.92219309075	-0.028350930542
1344.50941873	1371.06444136	3091.57386009	376.0	-16.1475525787	-0.66546152035	-0.122058239242	1100.66979528	1032.35285907	2592.36034553	459.337691176	-3.25822812856	-0.0480564620731
1344.50941873	1371.06444136	3091.57386009	376.0	-9.0275545327	-0.276444839116	-0.0507052162721	1177.77518612	1185.32894985	2812.48034396	449.376207988	-1.39025320651	-0.0205052095355
1344.50941873	1371.06444136	3091.57386009	376.0	1.73970307495	0.595446390282	0.109216139083	1493.44966245	1346.80414476	3145.3580656	305.104258388	1.10093086113	0.0162379183057
1344.50941873	1371.06444136	3091.57386009	376.0	-9.88180166316	-0.214107929135	-0.0392714470168	1240.80320833	1105.0057638	2786.07066297	440.261690839	-1.61105367561	-0.0237618536226
1344.50941873	1371.06444136	3091.57386009	376.0	15.2676163229	1.1846855469	0.217293754017	1600.81366726	1598.32430134	3563.58349539	364.445526794	7.63900491453	0.112669689005
1344.50941873	1371.06444136	3091.57386009	376.0	-7.70890103203	-0.344530392149	-0.0631933954786	1068.15873235	1497.122968	2853.24749089	287.965790533	-1.07228577035	-0.0158154243414
1344.50941873	1371.06444136	3091.57386009	376.0	-10.7968892364	-0.214476531131	-0.0393390556001	1273.92154956	1042.34670094	2757.78005476	441.511804255	-1.86426698755	-0.0274965632382
1344.50941873	1371.06444136	3091.57386009	376.0	15.1489592218	0.866221972409	0.158881506311	1449.4570421	1710.54916207	3559.91512347	399.908919298	7.74286465112	0.114201543527
1344.50941873	1371.06444136	3091.57386009	376.0	-2.75182531089	-0.177642615122	-0.0325830181808	1176.98126399	1362.73933929	3006.49914811	466.778544828	-0.33156009351	-0.00489026686592
1344.50941873	1371.06444136	3091.57386009	376.0	-1.20555865556	0.371947349708	0.0682221844658	1423.05578824	1339.91197941	3054.30312383	291.335356179	0.0586649423818	0.0008652646369
1344.50941873	1371.06444136	3091.57386009	376.0	3.35524601808	0.241136700474	0.0442290353033	1403.96327917	1327.88420129	3195.30376893	463.456288473	0.427224138356	0.0063012409787
1344.50941873	1371.06444136	3091.57386009	376.0	-10.2376545405	-0.196960100805	-0.0361262107127	1218.69562943	1164.95701917	2775.06920843	391.416559839	-1.52897786633	-0.0225512959636
1344.50941873	1371.06444136	3091.57386009	376.0	-4.62235501006	-0.0321606995662	-0.00589888106496	1229.97428016	1418.86315781	2948.67034088	299.832902916	-0.709498902172	-0.0104645855778
1344.50941873	1371.06444136	3091.57386009	376.0	-11.7371080525	-0.251624755955	-0.0461527432052	1171.59061906	1212.06640848	2728.71249561	345.055468077	-1.71203819748	-0.0252513008478
1344.50941873	1371.06444136	3091.57386009	376.0	-13.9179038135	-0.180028145295	-0.0330205695698	1237.232511	1113.93911473	2661.29158392	310.119958195	-2.19127598595	-0.0323197048075
1344.50941873	1371.06444136	3091.57386009	376.0	13.4667533927	1.02533379872	0.188065627057	1604.05369706	1435.7971996	3507.90848779	468.057591136	4.76227921539	0.0702401064218
1344.50941873	1371.06444136	3091.57386009	376.0	-7.25303296941	-0.270919434383	-0.0496917524546	1119.80973297	1396.77704845	2867.34098875	350.754207326	-0.916584133703	-0.0135189400251
1344.50941873	1371.06444136	3091.57386009	376.0	10.6920948961	1.02608322554	0.188203086122	1610.40746717	1412.87934813	3422.127871	398.841055708	4.25024558015	0.0626879879079
1344.50941873	1371.06444136	3091.57386009	376.0	9.87289120286	0.839356846005	0.153953933603	1465.4084242	1598.71030203	3396.80158376	332.682857533	5.54811606997	0.0818306205011
1344.50941873	1371.06444136	3091.57386009	376.0	1.22722253916	0.241876664671	0.0443647587437	1418.22422914	1284.16343996	3129.51435132	427.126682219	0.106680520011	0.00157345899721
1344.50941873	1371.06444136	3091.57386009	376.0	-7.45798216985	-0.158239353474	-0.0290240927135	1206.49339889	1260.8653382	2861.00483284	393.646095751	-1.01409347693	-0.0149571309282
1344.50941873	1371.06444136	3091.57386009	376.0	-5.46618454934	0.090396982548	0.0165805177087	1358.26610442	1182.00595382	2922.58272742	382.310669186	-0.791387467329	-0.011672381524
1344.50941873	1371.06444136	3091.57386009	376.0	0.563443347512	-0.0250798129647	-0.00460011242932	1247.98935854	1398.09964331	3108.99312734	462.904125485	0.0909545205281	0.00134151210218
1344.50941873	1371.06444136	3091.57386009	376.0	-6.65424609424	-0.0140935173771	-0.00258501786081	1295.28610666	1205.70122788	2885.85292726	384.865592714	-0.940040933176	-0.0138649105188
1344.50941873	1371.06444136	3091.57386009	376.0	4.53862079698	0.830150823474	0.152265374812	1561.12682039	1361.24911002	3231.88867426	309.512743849	2.2929408307	0.0338191862935
1344.50941873	1371.06444136	3091.57386009	376.0	-6.20906168594	0.24941070926	0.045746645132	1432.06877103	1183.97425154	2899.61613206	283.573109484	-1.07116154924	-0.0157988429092
1344.50941873	1371.06444136	3091.57386009	376.0	-14.2685327556	-0.462933929835	-0.084910845531	1054.30432143	1277.77361173	2650.4516312	318.373698036	-2.07491146035	-0.0306034138695
1344.50941873	1371.06444136	3091.57386009	376.0	11.62338897	0.651046428989	0.119414238626	1401.97870381	1601.29548689	3450.91951515	447.645324445	4.99371721141	0.073653646186
1344.50941873	1371.06444136	3091.57386009	376.0	20.2813930704	1.40159359574	0.257078795991	1665.36880425	1710.2424972	3718.58810672	342.976805279	10.7716005025	0.158873163754
1344.50941873	1371.06444136	3091.57386009	376.0	-5.73560579943	-0.282100212247	-0.0517425187541	1108.27826317	1442.78581409	2914.25337048	363.189293224	-0.681648524401	-0.0100538130443
1344.50941873	1371.06444136	3091.57386009	376.0	18.1013835261	1.25134609192	0.22952055978	1624.01237994	1620.54879718	3651.1915015	406.630324381	8.53744510374	0.125921019229
1344.50941873	1371.06444136	3091.57386009	376.0	2.43436418372	0.718973288288	0.131873310398	1647.73136012	1187.94377174	3166.83402686	331.158895001	0.603538181669	0.00890174309246
1344.50941873	1371.06444136	3091.57386009	376.0	14.5355019836	1.04953190338	0.192504017494	1555.80431833	1578.82425353	3540.94963985	406.321067986	6.69632512651	0.0987658573232
1344.50941873	1371.06444136	3091.57386009	376.0	14.5344886834	0.938873832575	0.172207232681	1522.99807767	1558.81693618	3540.91831293	459.103299082	5.94370370282	0.0876652463543
1344.50941873	1371.06444136	3091.57386009	376.0	17.8719279959	1.16139985277	0.213022716942	1578.28787762	1659.7126205	3644.09771431	406.097216186	8.63972641275	0.127429593108
1344.50941873	1371.06444136	3091.57386009	376.0	-5.96239116237	0.0108632624492	0.00199252796207	1266.72654663	1338.89797998	2907.24213348	301.617606871	-0.904157819663	-0.013335661057
1344.50941873	1371.06444136	3091.57386009	376.0	15.8257714793	0.805854614652	0.147808990215	1428.42839961	1707.80252495	3580.83927431	444.608349739	7.48599494792	0.110412904837
1344.50941873	1371.06444136	3091.57386009	376.0	0.151175317785	0.201262738212	0.0369153958569	1403.81743134	1252.91293181	3096.2475567	439.517193554	-0.0286209064335	-0.000422137263031
1344.50941873	1371.06444136	3091.57386009	376.0	18.1193263319	1.03111138016	0.189125344856	1528.024219	1661.36644296	3651.7462166	462.355554641	8.05835799587	0.118854837697
1344.50941873	1371.06444136	3091.57386009	376.0	-1.6384868327	0.410091346123	0.0752185154297	1555.85996482	1130.98058894	3040.91882947	354.078275714	-0.361875746502	-0.00533740039088
1344.50941873	1371.06444136	3091.57386009	376.0	8.85433406935	0.62912289332	0.115393047197	1368.76722272	1661.1388678	3365.31213767	335.406047147	5.3851251751	0.0794266250014
1344.50941873	1371.06444136	3091.57386009	376.0	-7.93772087329	0.0245724353662	0.0045070497737	1367.32250592	1076.4063328	2846.17335649	402.444517768	-1.23769184309	-0.0182550419335
1344.50941873	1371.06444136	3091.57386009	376.0	0.415731118072	0.200156142178	0.0367124251977	1332.85907685	1408.51498745	3104.42649467	363.052430367	0.377631113559	0.00556978043597
1344.50941873	1371.06444136	3091.57386009	376.0	1.22694021689	0.443123379495	0.0812772156081	1625.84952503	1038.34736171	3129.50562312	465.308736374	0.000815631658	1.20299654572e-05
1344.50941873	1371.06444136	3091.57386009	376.0	-7.77108216263	0.0133045354901	0.00244030364823	1277.13995351	1286.57095092	2851.32511531	287.614210872	-1.19770754147	-0.0176653029715
1344.50941873	1371.06444136	3091.57386009	376.0	-8.45084464932	0.20224917341	0.0370963267444	1432.10892712	1106.35662704	2830.30975596	291.8442018	-1.37442140698	-0.0202717021679
1344.50941873	1371.06444136	3091.57386009	376.0	1.68844746498	-0.073000038634	-0.0133895888911	1142.32739643	1609.39206791	3143.77346056	392.053996226	1.42931529976	0.0210813466041
1344.50941873	1371.06444136	3091.57386009	376.0	-7.79813506703	-0.206433326801	-0.0378637796774	1160.21339801	1342.9036811	2850.48875479	347.371675675	-1.0281025134	-0.015163753885
1344.50941873	1371.06444136	3091.57386009	376.0	0.2295407776	0.559876269079	0.102691905554	1495.81008978	1319.36437738	3098.67028277	283.49581561	0.572002946314	0.00843662162705
1344.50941873	1371.06444136	3091.57386009	376.0	-1.41914070612	0.0301528337617	0.00553060046986	1234.93665431	1473.7450759	3047.70007699	339.018346773	0.151577623627	0.00223565816559
1344.50941873	1371.06444136	3091.57386009	376.0	-22.7041555564	-0.688715976722	-0.126323546721	1051.91656998	1055.38924081	2389.65812176	282.35231097	-4.22417580247	-0.0623034779125
1344.50941873	1371.06444136	3091.57386009	376.0	0.113510370876	0.218419634043	0.0400622953123	1396.64430457	1305.90942981	3095.08311705	392.529382668	-0.0351321319388	-0.000518173037445
1344.50941873	1371.06444136	3091.57386009	376.0	-5.14974232799	0.0716129999011	0.0131351797324	1404.93415757	1061.82485811	2932.36577242	465.606756746	-0.887243795115	-0.0130861916684
1344.50941873	1371.06444136	3091.57386009	376.0	-9.52503600521	-0.32769920527	-0.0601062372103	1148.98970978	1198.94028264	2797.10033679	449.170344368	-1.46198720784	-0.0215632331539
1344.50941873	1371.06444136	3091.57386009	376.0	10.0184796821	0.561247204135	0.102943360993	1372.73565386	1591.47115039	3401.30255913	437.095754883	4.35864800759	0.0642868437698
1344.50941873	1371.06444136	3091.57386009	376.0	22.4316659441	1.29301440492	0.237163317117	1628.32476689	1687.01207704	3785.06538081	469.728536878	10.0691235696	0.148512147045
1344.50941873	1371.06444136	3091.57386009	376.0	19.5729667243	1.17157406341	0.21488885976	1578.69553037	1681.12554901	3696.68658299	436.865503616	9.14645751982	0.134903503242
1344.50941873	1371.06444136	3091.57386009	376.0	-2.86845012793	0.0536812430033	0.00984615609011	1287.66797934	1370.78670266	3002.89360575	344.438923743	-0.418419293586	-0.00617137601159
1344.50941873	1371.06444136	3091.57386009	376.0	-18.9550471411	-0.418372304472	-0.0767373999399	1159.99519605	1051.59012438	2505.56457751	293.979257085	-3.28919289471	-0.0485131695384
1344.50941873	1371.06444136	3091.57386009	376.0	8.52752092662	0.716991407948	0.131509796029	1418.91081758	1602.36461313	3355.20846798	333.933037268	4.94495594785	0.0729344535082
1344.50941873	1371.06444136	3091.57386009	376.0	-4.69152501423	0.0762148123349	0.0139792392397	1366.36643388	1150.34144016	2946.53189911	429.824025079	-0.711797984897	-0.0104984953525
1344.50941873	1371.06444136	3091.57386009	376.0	-0.13461824822	-0.12876393501	-0.023617743032	1119.57993691	1612.15733246	3087.41203752	355.674768151	1.06669210497	0.0157329219023
1344.50941873	1371.06444136	3091.57386009	376.0	2.20262266584	0.340687925363	0.0624886143365	1377.62299336	1414.45984734	3159.66956667	367.586725966	1.00542231653	0.0148292377069
1344.50941873	1371.06444136	3091.57386009	376.0	-9.53603644262	-0.251471440402	-0.0461246222307	1204.69328154	1146.82781971	2796.76025015	445.239148899	-1.51301849578	-0.0223159070174
1344.50941873	1371.06444136	3091.57386009	376.0	9.29653017828	0.649437986686	0.119119219862	1425.20278862	1535.23887547	3378.98295698	418.541292886	3.97666747184	0.058652912564
1344.50941873	1371.06444136	3091.57386009	376.0	-0.956483863452	-0.243900340382	-0.0447359391751	1048.99811238	1695.775167	3062.003455	317.230175619	1.5014598695	0.0221454258039
1344.50941873	1371.06444136	3091.57386009	376.0	-1.12490862821	-0.30882595126	-0.0566445251761	1053.10605693	1628.34605034	3056.79647899	375.344371719	0.601712170992	0.0088748107816
1344.50941873	1371.06444136	3091.57386009	376.0	-18.7446045333	-0.671639972958	-0.123191484402	1063.26683984	1071.42142948	2512.07056616	377.382296846	-3.45602101668	-0.050973761308
1344.50941873	1371.06444136	3091.57386009	376.0	-14.2694604412	-0.299862477284	-0.0550004543807	1164.42856043	1161.76000225	2650.42295112	324.234388442	-2.20013791916	-0.032450411787
1344.50941873	1371.06444136	3091.57386009	376.0	5.47869089149	0.67869574874	0.124485647238	1493.38913829	1405.58412696	3260.95163557	361.978370326	2.34947396498	0.0346530083331
1344.50941873	1371.06444136	3091.57386009	376.0	4.25851060953	0.890450678381	0.163325509608	1674.4207	1218.19910866	3223.22886093	330.609052268	1.41480176812	0.0208672827157
1344.50941873	1371.06444136	3091.57386009	376.0	-16.8958414806	-0.637681165498	-0.116962796313	1090.55234748	1056.35385137	2569.22644144	422.320242587	-3.20465364598	-0.0472662779643
1344.50941873	1371.06444136	3091.57386009	376.0	6.84858707924	0.946515188493	0.173608801998	1571.22818944	1419.17391477	3303.30298802	312.900883815	3.53037834601	0.0520704770797
1344.50941873	1371.06444136	3091.57386009	376.0	-6.22119391263	-0.103215583089	-0.0189316916891	1206.27229635	1362.40873381	2899.24105531	330.560025151	-0.845091853473	-0.0124644816146
1344.50941873	1371.06444136	3091.57386009	376.0	0.488302454473	0.457440403456	0.0839032288071	1547.45720571	1213.60848239	3106.67009114	345.604403038	-0.0286280432031	-0.00042224252512
1344.50941873	1371.06444136	3091.57386009	376.0	-0.103624644085	-0.181575608254	-0.0333044035683	1133.6546837	1541.83835739	3088.37022769	412.877186597	0.330404412979	0.00487322143037
1344.50941873	1371.06444136	3091.57386009	376.0	-4.51517719431	0.207637492685	0.0380846464939	1455.56280712	1098.12225584	2951.98382222	398.298759254	-0.708018941329	-0.0104427572467
1344.50941873	1371.06444136	3091.57386009	376.0	-2.81794815224	-0.28725675865	-0.0526883269717	1111.96195398	1429.94430032	3004.45491163	462.548657326	-0.29386653726	-0.00433431470885
1344.50941873	1371.06444136	3091.57386009	376.0	14.4876156831	1.2901912322	0.2366454938	1646.42404448	1574.42174499	3539.46919951	318.623410038	7.70108069382	0.113585260971
1344.50941873	1371.06444136	3091.57386009	376.0	-10.2763199754	-0.280380257067	-0.0514270464173	1171.51454309	1190.30390537	2773.87383796	412.05538949	-1.53537320516	-0.022645622495
1344.50941873	1371.06444136	3091.57386009	376.0	-1.83425311674	-0.107066152769	-0.0196379590553	1164.56428064	1521.24922211	3034.86657021	349.053067462	0.121107215245	0.00178624211276
1344.50941873	1371.06444136	3091.57386009	376.0	2.09206270833	0.102157411661	0.0187376030192	1236.2263559	1531.38254725	3156.25152392	388.64262077	1.26182056482	0.0186109227849
1344.50941873	1371.06444136	3091.57386009	376.0	-4.36792598764	0.114617539619	0.0210230263425	1321.65653567	1339.32874785	2956.53620203	295.550918517	-0.741814903455	-0.0109412227648
1344.50941873	1371.06444136	3091.57386009	376.0	-16.7080760161	-0.411840887105	-0.0755394143627	1123.99765431	1136.13258991	2575.03134946	314.901105229	-2.69657075981	-0.0397724300857
1344.50941873	1371.06444136	3091.57386009	376.0	3.84281563885	0.255728586487	0.0469054634055	1322.32758034	1469.79252679	3210.37734388	418.25723675	1.39425256165	0.0205641970745
1344.50941873	1371.06444136	3091.57386009	376.0	-12.3723795879	-0.3415625042	-0.0626490286501	1094.12637058	1328.54402066	2709.07260688	286.40221564	-1.78830790431	-0.0263762227774
1344.50941873	1371.06444136	3091.57386009	376.0	9.11817903722	0.928363755336	0.170279485572	1620.28236599	1335.47204045	3373.46909973	417.714693286	3.00304874139	0.0442927542977
1344.50941873	1371.06444136	3091.57386009	376.0	15.0453539946	1.01458831532	0.186094702003	1507.13122423	1702.77204477	3556.71209135	346.80882235	8.28955069521	0.122264759516
1344.50941873	1371.06444136	3091.57386009	376.0	15.1184409379	1.1554295181	0.211927644553	1567.59730611	1676.56998289	3558.97162819	314.804339185	8.55546226463	0.126186759065
1344.50941873	1371.06444136	3091.57386009	376.0	-0.452008131822	-0.0857753764282	-0.0157328276648	1112.27219603	1662.04907692	3077.59969485	303.278421894	1.66201757434	0.0245135335448
1344.50941873	1371.06444136	3091.57386009	376.0	-0.660496127784	-0.395051012092	-0.0724598334725	1037.25947336	1595.08060971	3071.15413446	438.814051393	0.184982197653	0.00272835099783
1344.50941873	1371.06444136	3091.57386009	376.0	9.83156202527	0.911546254474	0.167194837578	1479.10363575	1633.12794308	3395.52386171	283.292282879	6.25338543138	0.0922328234716
1344.50941873	1371.06444136	3091.57386009	376.0	10.4135377984	1.19226833017	0.218684580002	1670.52888661	1399.0207267	3413.51607258	343.966459265	4.70331173224	0.0693703795315
1344.50941873	1371.06444136	3091.57386009	376.0	3.48338831466	0.446966805929	0.0819821727676	1584.56333762	1153.16122817	3199.26538268	461.540816885	0.315285242149	0.00465022481046
1344.50941873	1371.06444136	3091.57386009	376.0	10.8308110304	1.01567403228	0.186293843045	1539.36196434	1570.88660093	3426.41638275	316.167817472	6.02958858527	0.0889319850335
1344.50941873	1371.06444136	3091.57386009	376.0	13.9972143023	1.13514242713	0.208206608057	1645.72037845	1427.69787337	3524.30807861	450.889826781	5.17553008455	0.0763352519845
1344.50941873	1371.06444136	3091.57386009	376.0	4.393421972	0.273520919782	0.0501689141199	1253.74799635	1623.75514338	3227.39974534	349.896605613	3.05440286365	0.0450501897294
1344.50941873	1371.06444136	3091.57386009	376.0	3.96833578468	0.260424844396	0.0477668460007	1250.94966444	1617.85901231	3214.25789189	345.449215143	2.88768215237	0.0425911821884
1344.50941873	1371.06444136	3091.57386009	376.0	-11.8309340515	-0.155917724453	-0.0285982620052	1280.13270301	1067.50738305	2725.81179555	378.171709501	-1.89502959888	-0.027950289069
1344.50941873	1371.06444136	3091.57386009	376.0	10.5833287267	0.70440799607	0.129201760101	1461.55093279	1500.93666577	3418.76528454	456.277685974	3.93189945281	0.0579926172981
1344.50941873	1371.06444136	3091.57386009	376.0	-0.247507302394	0.415215088556	0.0761583067785	1598.69439835	1053.50869014	3083.92198903	431.718900538	-0.167288386591	-0.0024673803332
1344.50941873	1371.06444136	3091.57386009	376.0	1.92660221122	0.291577167267	0.0534807716924	1268.0100971	1588.7571792	3151.13619044	294.368914143	2.37564577666	0.0350390232546
1344.50941873	1371.06444136	3091.57386009	376.0	0.178127138092	0.228983646165	0.0419999351	1428.40391395	1224.11654371	3097.08079213	444.560334478	-0.0390571067317	-0.000576063521117
1344.50941873	1371.06444136	3091.57386009	376.0	-1.04918788563	-0.0815150435495	-0.0149514019717	1211.94623092	1427.12501145	3059.13744168	420.066199308	-0.0871858955011	-0.00128592766226
1344.50941873	1371.06444136	3091.57386009	376.0	-3.34615206228	-0.0419376977507	-0.00769216759917	1224.43882078	1433.48751556	2988.12509762	330.198761281	-0.454214754882	-0.00669933266788
1344.50941873	1371.06444136	3091.57386009	376.0	-16.8984380123	-0.547539848267	-0.100429172463	1037.55094939	1212.3296345	2569.14616774	319.265583858	-2.63264213799	-0.0388295300589
1344.50941873	1371.06444136	3091.57386009	376.0	-7.60027902867	0.0340341742467	0.00624251178407	1356.56178417	1108.9956738	2856.60562035	391.048162378	-1.15095559667	-0.0169757462635
1344.50941873	1371.06444136	3091.57386009	376.0	-3.0964069764	-0.11668076663	-0.0214014612307	1192.30856622	1424.9272006	2995.84615141	378.610384598	-0.359747093757	-0.0053060043327
1344.50941873	1371.06444136	3091.57386009	376.0	-1.62358498197	0.416917623333	0.0764705838835	1560.79866101	1127.96844576	3041.3795312	352.612424428	-0.363803439864	-0.00536583244637
1344.50941873	1371.06444136	3091.57386009	376.0	17.8399260844	1.21075676349	0.222075708636	1605.38302292	1629.82718098	3643.10835158	407.898147685	8.44890296178	0.124615087932
1344.50941873	1371.06444136	3091.57386009	376.0	-13.5946451176	-0.259023077926	-0.0475097354964	1189.83181642	1147.84137056	2671.28536526	333.612178282	-2.09467938943	-0.0308949762452
1344.50941873	1371.06444136	3091.57386009	376.0	-17.0084816781	-0.521217564387	-0.0956011673491	1123.28416027	1066.44740406	2565.74408653	376.0125222	-3.00599975952	-0.044336279639
1344.50941873	1371.06444136	3091.57386009	376.0	18.8436491749	1.31008750291	0.240294846461	1644.35897524	1634.07842435	3674.13919227	395.701792682	9.08263553869	0.133962176087
1344.50941873	1371.06444136	3091.57386009	376.0	-1.5537878452	0.245990649067	0.0451193413548	1435.46653065	1217.54793868	3043.53736123	390.522891893	-0.269309919596	-0.00397212270791
1344.50941873	1371.06444136	3091.57386009	376.0	-0.71388429301	-0.306905994175	-0.0562923687041	1026.58732292	1704.5565898	3069.5035999	338.359687183	1.4506861664	0.0213965511268
1344.50941873	1371.06444136	3091.57386009	376.0	4.41102948698	0.691041570319	0.126750104607	1623.7194476	1219.62509044	3227.94409468	384.599556632	0.995852935862	0.0146880963991
1344.50941873	1371.06444136	3091.57386009	376.0	-12.408461685	-0.534559114897	-0.0980482602526	1022.07950265	1302.49695046	2707.9571022	383.380649089	-1.74310374221	-0.0257094947228
1344.50941873	1371.06444136	3091.57386009	376.0	2.06323217245	0.505396175847	0.0926992252103	1633.16846765	1105.96277639	3155.36020661	416.22896257	0.125712476877	0.00185416632561
1344.50941873	1371.06444136	3091.57386009	376.0	9.8928813133	0.855042407504	0.156830962492	1517.71471683	1484.60949883	3397.41959279	395.095377131	4.2693634251	0.0629699620221
1344.50941873	1371.06444136	3091.57386009	376.0	-9.73942489606	-0.309160479182	-0.0567058839292	1149.4717765	1217.35917686	2790.47234588	423.641392524	-1.43275123247	-0.0211320240777
1344.50941873	1371.06444136	3091.57386009	376.0	6.87377949423	0.358878831022	0.065825170767	1347.38036897	1493.77872182	3304.08183014	462.922739352	2.24824424057	0.0331599445512
1344.50941873	1371.06444136	3091.57386009	376.0	3.90779077263	0.0202904594161	0.00372165433163	1197.82995035	1562.36987359	3212.38609813	452.186274183	1.49318657143	0.0220234007586
1344.50941873	1371.06444136	3091.57386009	376.0	-3.83514221038	0.252648693162	0.0463405526709	1473.64357792	1113.16686131	2973.00760602	386.197166793	-0.609957352159	-0.0089964211233
1344.50941873	1371.06444136	3091.57386009	376.0	0.243961009212	0.0977074295704	0.0179213920709	1326.01223073	1332.52382046	3099.11609488	440.580043685	0.0206973578482	0.000305270764723
1344.50941873	1371.06444136	3091.57386009	376.0	-7.69498354231	-0.19355565314	-0.0355017705687	1211.02274085	1201.01782084	2853.67776036	441.637198668	-1.13904731828	-0.0168001079392
1344.50941873	1371.06444136	3091.57386009	376.0	-6.56085329938	0.129984964439	0.0238417029418	1413.70761017	1091.58946065	2888.74023449	383.443163674	-1.00412832778	-0.0148101523271
1344.50941873	1371.06444136	3091.57386009	376.0	-5.90250365279	-0.220763739968	-0.0404922487102	1133.77794013	1452.15195425	2909.09360007	323.163705701	-0.774970189593	-0.0114302387846
1344.50941873	1371.06444136	3091.57386009	376.0	-12.3165775257	-0.139349942247	-0.0255594171399	1280.20389721	1076.48766439	2710.79776885	354.106207254	-1.94825843178	-0.0287353751
1344.50941873	1371.06444136	3091.57386009	376.0	2.19974136985	0.0357700483289	0.00656090394881	1213.4923576	1534.68635522	3159.58048927	411.401776449	1.10876882741	0.0163535225281
1344.50941873	1371.06444136	3091.57386009	376.0	-3.20041483907	-0.326239909745	-0.0598385747882	1092.21387216	1439.2802538	2992.63067152	461.13654555	-0.33487034834	-0.00493909068349
1344.50941873	1371.06444136	3091.57386009	376.0	7.04351010862	0.10663536895	0.0195589451485	1186.81231232	1665.44369754	3309.32917745	457.073167591	3.224073691	0.0475527093068
1344.50941873	1371.06444136	3091.57386009	376.0	-8.84623473759	-0.149746090595	-0.027466267534	1181.11254265	1350.47553463	2818.08597934	286.49790206	-1.29925659081	-0.0191630765607
1344.50941873	1371.06444136	3091.57386009	376.0	11.3222296772	0.828629854239	0.151986400264	1466.8813794	1592.04826471	3441.60895317	382.679309058	5.5892636648	0.0824375171799
1344.50941873	1371.06444136	3091.57386009	376.0	-1.84801475295	0.433087737253	0.0794364888579	1573.83298724	1115.05762774	3034.44111906	345.550504086	-0.407902842866	-0.00601626611896
1344.50941873	1371.06444136	3091.57386009	376.0	-14.3024551208	-0.452981840228	-0.0830854439157	1157.23291336	1064.69808785	2649.40289623	427.47189502	-2.55192384082	-0.0376389947024
1344.50941873	1371.06444136	3091.57386009	376.0	-16.2057987542	-0.584756933954	-0.107255490454	1097.50112152	1075.65455422	2590.55962199	417.403946252	-2.9585598711	-0.0436365762699
1344.50941873	1371.06444136	3091.57386009	376.0	-5.40370599526	-0.0640456940095	-0.0117471925916	1234.7740369	1330.51327824	2924.51429807	359.226982933	-0.713154959353	-0.010518509725
1344.50941873	1371.06444136	3091.57386009	376.0	-12.6730543198	-0.241631941848	-0.0443198719458	1160.16164517	1247.01744602	2699.77702547	292.597934281	-1.88568564179	-0.0278124725928
1344.50941873	1371.06444136	3091.57386009	376.0	6.43227565527	0.527636216839	0.0967784697064	1464.12753335	1384.52460728	3290.43241286	441.780272233	1.82566508252	0.0269272136065
1344.50941873	1371.06444136	3091.57386009	376.0	-6.25824565809	-0.331510980197	-0.0608053888843	1075.76489166	1500.91655321	2898.09557323	321.414128358	-0.794089573823	-0.0117122356021
1344.50941873	1371.06444136	3091.57386009	376.0	0.689308374206	0.268282371269	0.0492080651631	1279.76546265	1539.87597418	3112.88433761	293.242900777	1.61948830619	0.0238862582033
1344.50941873	1371.06444136	3091.57386009	376.0	-1.91306417646	-0.0635347559194	-0.0116534768744	1133.51710921	1616.81022095	3032.43006809	282.10273792	1.01814557397	0.0150168963712
1344.50941873	1371.06444136	3091.57386009	376.0	-4.15731147926	0.0959943428761	0.0176071795444	1318.27787119	1321.06780732	2963.04750512	323.701826611	-0.638104093115	-0.0094115647952
1344.50941873	1371.06444136	3091.57386009	376.0	-6.16735105875	-0.302947690415	-0.0555663408685	1098.58404171	1441.3626901	2900.9056469	360.958915094	-0.738188964221	-0.0108877428351
1344.50941873	1371.06444136	3091.57386009	376.0	-16.1433535459	-0.418835615049	-0.0768223798696	1096.43081151	1194.60308447	2592.49016173	301.456265753	-2.51052758934	-0.0370284305212
1344.50941873	1371.06444136	3091.57386009	376.0	4.31876274635	0.246168569141	0.0451519752642	1289.60895018	1525.96176957	3225.09160024	409.520880492	1.91613878982	0.0282616340681
1344.50941873	1371.06444136	3091.57386009	376.0	7.6819908697	0.657269352749	0.120555640636	1540.0010143	1332.50524853	3329.06828176	456.562018922	1.96721458043	0.0290149643132
1344.50941873	1371.06444136	3091.57386009	376.0	11.1694305722	1.08594878133	0.199183562239	1566.16798121	1567.95316471	3436.88505599	302.76391007	6.32024233493	0.0932189134945
1344.50941873	1371.06444136	3091.57386009	376.0	-2.78224356668	0.0528812774753	0.00969942726987	1321.81364046	1249.10297144	3005.55874526	434.642133371	-0.39230145461	-0.00578615714764
1344.50941873	1371.06444136	3091.57386009	376.0	-4.01447508807	0.50333045883	0.0923203336078	1635.83155059	1030.72473888	2967.46339765	300.907108175	-0.806944446464	-0.0119018354936
1344.50941873	1371.06444136	3091.57386009	376.0	-4.14313990678	-0.103190288569	-0.0189270521954	1214.34769816	1346.90477957	2963.48562975	402.233152022	-0.509184820793	-0.00751010060167
1344.50941873	1371.06444136	3091.57386009	376.0	3.15450207648	0.0608899027336	0.0111683607362	1209.42731035	1563.04077874	3189.09762171	416.629532613	1.5512209129	0.0228793644971
1344.50941873	1371.06444136	3091.57386009	376.0	4.61706046272	0.139416949444	0.0255717075283	1268.13378489	1502.90813953	3234.31369446	463.271770042	1.39841659481	0.0206256134927
1344.50941873	1371.06444136	3091.57386009	376.0	-4.23638606983	-0.391318886567	-0.0717752910065	1061.1129968	1445.97765486	2960.60285575	453.512204088	-0.458004453116	-0.00675522792207
1344.50941873	1371.06444136	3091.57386009	376.0	-16.6129811819	-0.405037105289	-0.07429147199	1130.22838572	1129.66191059	2577.97127649	318.080980187	-2.68820045247	-0.0396489742252
1344.50941873	1371.06444136	3091.57386009	376.0	-17.5298554606	-0.707366390905	-0.129744385713	1016.35807654	1132.77978344	2549.62543096	400.487570978	-3.11037365782	-0.045875717667
1344.50941873	1371.06444136	3091.57386009	376.0	12.3762768635	0.919774941843	0.168704134601	1470.71341643	1689.72532181	3474.19560046	313.756862217	7.38114221067	0.108866404287
1344.50941873	1371.06444136	3091.57386009	376.0	-7.3772805984	0.0368843931823	0.00676529588817	1321.53422097	1194.77099217	2863.49978153	347.194568397	-1.07059757627	-0.0157905247237
1344.50941873	1371.06444136	3091.57386009	376.0	7.03864096987	0.439065453707	0.0805329152066	1323.97752504	1598.18766622	3309.17864443	387.01345316	3.66461338321	0.0540503448851
1344.50941873	1371.06444136	3091.57386009	376.0	1.31173260649	0.500903760282	0.0918752311596	1634.51102541	1090.62556921	3132.12704247	406.990447848	0.0283359118658	0.00041793380333
1344.50941873	1371.06444136	3091.57386009	376.0	-5.34144455907	-0.444661166254	-0.0815592748082	1022.13089381	1546.37866243	2926.43915636	357.929600115	-0.582457547417	-0.00859081928344
1344.50941873	1371.06444136	3091.57386009	376.0	16.276599913	1.27744538823	0.234307664752	1630.89800728	1622.56368549	3594.77696832	341.315275545	8.50194353934	0.125397397335
1344.50941873	1371.06444136	3091.57386009	376.0	-14.4363124365	-0.284132448368	-0.0521152693265	1181.86350064	1136.82318621	2645.26459845	326.577911599	-2.25901104846	-0.0333187470274
1344.50941873	1371.06444136	3091.57386009	376.0	-12.1667952261	-0.311605057541	-0.0571542658733	1156.86415978	1182.68594827	2715.42839927	375.878291226	-1.82861628754	-0.0269707417041
1344.50941873	1371.06444136	3091.57386009	376.0	-8.93000409422	-0.164177879146	-0.0301133307311	1212.68196647	1225.05958837	2815.49618781	377.754632968	-1.25852137172	-0.0185622621197
1344.50941873	1371.06444136	3091.57386009	376.0	3.95919125798	0.519645280319	0.0953127806895	1597.68399531	1190.63473768	3213.9751821	425.656449108	0.48140841296	0.00710041907021
1344.50941873	1371.06444136	3091.57386009	376.0	-3.95832687484	-0.0830008759534	-0.0152239317596	1234.48862132	1308.34548422	2969.19926114	426.365155602	-0.506398185898	-0.00746899979201
1344.50941873	1371.06444136	3091.57386009	376.0	2.77700904767	0.612410427539	0.112327664626	1437.49117411	1452.16976321	3177.4271459	287.766208586	2.14525932055	0.0316409929284
1344.50941873	1371.06444136	3091.57386009	376.0	2.77669532553	0.302686020203	0.0555183455985	1296.89285422	1539.57657605	3177.41744695	340.948016676	2.0375309248	0.0300520785369
1344.50941873	1371.06444136	3091.57386009	376.0	-11.0802420391	-0.296589101644	-0.0544000553273	1160.65394204	1195.37222574	2749.01999358	392.993825798	-1.64354032769	-0.0242410077831
1344.50941873	1371.06444136	3091.57386009	376.0	2.72087270229	0.490027995342	0.089880410004	1624.31370148	1111.48359917	3175.69164933	439.894348667	0.211739412294	0.00312300018133
1344.50941873	1371.06444136	3091.57386009	376.0	0.617759097572	-0.156772325796	-0.0287550120681	1088.75528652	1670.83397606	3110.67233887	351.083076294	1.69725743508	0.0250332955027
1344.50941873	1371.06444136	3091.57386009	376.0	2.4522582455	0.407968169182	0.0748290845895	1487.14827239	1285.39356119	3167.38723499	394.845401418	0.447692806015	0.00660313873178
1344.50941873	1371.06444136	3091.57386009	376.0	2.13381054866	0.0780394423923	0.0143139109304	1297.10041752	1404.54496055	3157.54218924	455.896811179	0.329079046708	0.00485367325528
1344.50941873	1371.06444136	3091.57386009	376.0	1.09368048963	0.461849242868	0.0847118934094	1401.38218331	1427.10624398	3125.38580023	296.897372931	1.24084321088	0.0183015222844
1344.50941873	1371.06444136	3091.57386009	376.0	2.58883289773	0.460925908017	0.08454253632	1397.57236858	1442.273507	3171.60954124	331.763665664	1.60260995308	0.0236373149422
1344.50941873	1371.06444136	3091.57386009	376.0	10.1484902852	0.981279541899	0.179985242461	1518.38468293	1591.45140407	3405.32193295	295.48584595	6.05130972492	0.0892523558247
1344.50941873	1371.06444136	3091.57386009	376.0	-0.922565960507	0.186602885501	0.0342265013758	1346.14835993	1372.90588537	3063.05205202	343.997806724	-0.0376372531154	-0.000555121727366
1344.50941873	1371.06444136	3091.57386009	376.0	7.11250382851	0.686859084424	0.125982957525	1533.151637	1353.39318169	3311.46216926	424.917350566	2.15050360574	0.0317183422675
1344.50941873	1371.06444136	3091.57386009	376.0	3.49652401874	0.718028799047	0.131700073193	1500.79782858	1400.83072175	3199.67148267	298.04293234	2.1266616514	0.0313666910235
1344.50941873	1371.06444136	3091.57386009	376.0	-7.65579124679	-0.361292567769	-0.0662678957757	1091.00697495	1345.05272261	2854.88941913	418.829721559	-0.98290112125	-0.0144970666851
1344.50941873	1371.06444136	3091.57386009	376.0	-18.013642608	-0.405884915793	-0.0744469764845	1164.48835519	1058.68296473	2534.66879397	311.49747406	-3.08559543875	-0.0455102572087
1344.50941873	1371.06444136	3091.57386009	376.0	24.3038449397	1.39019514264	0.254988103933	1664.858587	1709.43625496	3842.94517725	468.650335292	11.0550957887	0.163054510158
1344.50941873	1371.06444136	3091.57386009	376.0	0.541661933239	-0.12186342774	-0.0223520593801	1117.38233107	1625.97291733	3108.31973883	364.964490432	1.31242122774	0.0193572452469
1344.50941873	1371.06444136	3091.57386009	376.0	-1.20282552609	0.396378860235	0.0727033859566	1527.88591838	1186.49528919	3054.38762055	340.006412974	-0.318296111468	-0.00469463291251
1344.50941873	1371.06444136	3091.57386009	376.0	-11.4050669188	0.0271354556259	0.0049771562043	1360.64806589	1064.35095096	2738.97779251	313.978775654	-1.80393510032	-0.0266067123942
1344.50941873	1371.06444136	3091.57386009	376.0	-1.59548764355	0.299646459449	0.0549608326208	1480.25089214	1173.42359211	3042.24818117	388.573696919	-0.296054412489	-0.004366584255
1344.50941873	1371.06444136	3091.57386009	376.0	10.0376378043	0.812054463979	0.148946159938	1436.54608027	1657.52961587	3401.89484662	307.819150484	6.2093701985	0.0915836312463
1344.50941873	1371.06444136	3091.57386009	376.0	-5.96513803485	-0.282431080103	-0.0518032061818	1138.47769719	1306.31447098	2907.15721189	462.365043715	-0.808916775619	-0.0119309258941
1344.50941873	1371.06444136	3091.57386009	376.0	9.63980610596	1.03499789859	0.189838205905	1639.75343455	1358.83043187	3389.59558583	391.011719409	3.63509862275	0.0536150239344
1344.50941873	1371.06444136	3091.57386009	376.0	-7.89854490618	0.0661548600041	0.0121340535591	1349.50414313	1155.50201201	2847.38451045	342.378355306	-1.17458174739	-0.0173242145632
1344.50941873	1371.06444136	3091.57386009	376.0	-6.59796083045	-0.138109119144	-0.0253318266956	1208.35596861	1290.87230257	2887.59302776	388.364756586	-0.871614573059	-0.012855672169
1344.50941873	1371.06444136	3091.57386009	376.0	-17.3270049347	-0.669583576165	-0.122814302305	1085.67944125	1046.70103861	2555.8967048	423.516224939	-3.35238667376	-0.0494452311764
1344.50941873	1371.06444136	3091.57386009	376.0	-3.22486429849	0.202100048107	0.037068974341	1430.5940409	1157.91327154	2991.87479842	403.36748598	-0.500544678335	-0.0073826648722
1344.50941873	1371.06444136	3091.57386009	376.0	-11.9169260771	-0.234401189121	-0.0429936150258	1267.32133662	1034.78686003	2723.15328857	421.045091915	-2.04328005877	-0.0301368740232
1344.50941873	1371.06444136	3091.57386009	376.0	-0.209023798709	0.323351790139	0.0593088389837	1500.68313243	1164.56967808	3085.11173497	419.85892446	-0.115667205592	-0.00170600598219
1344.50941873	1371.06444136	3091.57386009	376.0	5.95196323303	0.694886356738	0.127455311214	1554.28470988	1320.88804758	3275.58319957	400.41044211	1.80200644745	0.0265782661866
1344.50941873	1371.06444136	3091.57386009	376.0	-15.5837500513	-0.583687686795	-0.107059370285	1009.18406571	1261.2717374	2609.79071709	339.334913974	-2.32544287384	-0.0342985674608
1344.50941873	1371.06444136	3091.57386009	376.0	2.30520195329	0.49040745542	0.0899500101651	1634.24911205	1085.86208691	3162.84088111	442.729682146	0.154902438211	0.00228469672878
1344.50941873	1371.06444136	3091.57386009	376.0	6.50536578976	0.183746914138	0.0337026621676	1198.69214411	1703.67707885	3292.69204835	390.32282539	3.95352123321	0.0583115226137
1344.50941873	1371.06444136	3091.57386009	376.0	2.41610066614	0.353912903227	0.0649143256102	1470.83895638	1283.55279494	3166.26939672	411.877645398	0.33776142169	0.00498173188333
1344.50941873	1371.06444136	3091.57386009	376.0	13.1958289851	0.784902659221	0.143966004993	1454.99317289	1590.20457474	3499.53265962	454.334911987	5.55826810822	0.0819803555785
1344.50941873	1371.06444136	3091.57386009	376.0	-2.53724753997	0.525080717769	0.0963097428043	1630.13795629	1085.91757629	3013.13297838	297.077445803	-0.626638406915	-0.00924245437927
1344.50941873	1371.06444136	3091.57386009	376.0	10.5484141062	0.792797075968	0.145413990456	1418.10219055	1700.29045493	3417.68587326	299.293227767	6.76514242295	0.0997808616954
1344.50941873	1371.06444136	3091.57386009	376.0	8.69319896021	0.542572594866	0.0995180841648	1329.82636041	1687.94632069	3360.33052675	342.557845659	5.37680280066	0.0793038761159
1344.50941873	1371.06444136	3091.57386009	376.0	-9.88205101874	-0.223664697248	-0.0410243391871	1196.20420157	1192.69156632	2786.06295396	397.167186066	-1.44835870724	-0.0213622228206
1344.50941873	1371.06444136	3091.57386009	376.0	-6.20487425339	-0.434484378541	-0.0796926593068	1032.02190119	1498.3680845	2899.74558963	369.355603935	-0.696171470947	-0.0102680157957
1344.50941873	1371.06444136	3091.57386009	376.0	7.30982637455	0.190404768544	0.0349238386912	1204.83010446	1695.25714656	3317.56254151	417.475290482	3.94921505412	0.0582480096479
1344.50941873	1371.06444136	3091.57386009	376.0	9.33299339607	0.490832181893	0.0900279130397	1359.18551005	1565.00004523	3380.11024429	455.924689017	3.70423307259	0.0546347060854
1344.50941873	1371.06444136	3091.57386009	376.0	-4.78708289596	-0.149274450252	-0.0273797597674	1166.77692138	1461.22783242	2943.57765662	315.572902823	-0.663108113933	-0.00978035566273
1344.50941873	1371.06444136	3091.57386009	376.0	-0.021789022233	0.436190759807	0.0800056419308	1531.68446091	1222.75345883	3090.90023638	336.462316636	-0.10962654835	-0.00161691074263
1344.50941873	1371.06444136	3091.57386009	376.0	-15.880832487	-0.333855114221	-0.0612353474359	1138.13021646	1176.78147543	2600.60619416	285.694502272	-2.49641496013	-0.036820279648
1344.50941873	1371.06444136	3091.57386009	376.0	8.27753388706	0.839817761997	0.154038474321	1640.82690575	1264.6282065	3347.47993401	442.024821757	2.10469667074	0.0310427237572
1344.50941873	1371.06444136	3091.57386009	376.0	7.34458038606	1.15713172907	0.212239862266	1678.8425051	1342.08568357	3318.63698744	297.708798777	3.57547560756	0.0527356284301
1344.50941873	1371.06444136	3091.57386009	376.0	11.088379027	1.1862306881	0.217577162161	1618.07846859	1522.00913269	3434.3792876	294.291686325	6.15016643707	0.0907104194259
1344.50941873	1371.06444136	3091.57386009	376.0	-11.584197594	-0.326082695075	-0.0598097386417	1108.78842292	1306.68862407	2733.43983538	317.962788379	-1.62584967928	-0.0239800837652
1344.50941873	1371.06444136	3091.57386009	376.0	-8.26073083251	-0.511965852897	-0.0939042283377	1020.58676341	1367.64065164	2836.18726502	447.959849972	-1.07812155539	-0.0159014978672
1344.50941873	1371.06444136	3091.57386009	376.0	6.39584166024	0.400074977019	0.0733813237379	1348.40605674	1515.13500011	3289.306029	425.764972153	2.55026769862	0.0376145678263
1344.50941873	1371.06444136	3091.57386009	376.0	-4.89015356164	0.188254299758	0.0345294020099	1401.27284646	1200.70021247	2940.39115086	338.41809194	-0.752653975307	-0.0111010910812
1344.50941873	1371.06444136	3091.57386009	376.0	-7.31942744231	-0.474389424325	-0.0870120000596	1015.19154478	1489.19230274	2865.28835458	360.904507062	-0.849800725601	-0.0125339340059
1344.50941873	1371.06444136	3091.57386009	376.0	-5.16386524082	0.0846277824823	0.0155223372125	1398.92203905	1085.94849972	2931.92915214	447.058613369	-0.843530887269	-0.0124414585143
1344.50941873	1371.06444136	3091.57386009	376.0	11.2331916221	1.2220241423	0.22414235919	1664.07858892	1439.50981237	3438.85627594	335.267874644	5.36216771081	0.0790880193335
1344.50941873	1371.06444136	3091.57386009	376.0	-6.31930045869	-0.0595648093413	-0.0109253135255	1238.10168015	1318.03057177	2896.20801897	340.075767054	-0.864448392384	-0.0127499762889
1344.50941873	1371.06444136	3091.57386009	376.0	9.69848941526	0.483957905786	0.0887670406798	1320.81806658	1658.41515976	3391.40982368	412.176597336	4.86128701502	0.0717003984517
1344.50941873	1371.06444136	3091.57386009	376.0	-14.0360429878	-0.520565319295	-0.0954815332529	1037.92413445	1259.4154275	2657.63922409	360.299662141	-2.05899423095	-0.0303686464742
1344.50941873	1371.06444136	3091.57386009	376.0	-1.76063552389	0.199607937529	0.0366118740882	1344.32822109	1377.5526399	3037.14251247	315.261651483	-0.136560456092	-0.00201416601905
1344.50941873	1371.06444136	3091.57386009	376.0	2.34224351355	0.403982738589	0.0740980811791	1476.49320852	1297.95961502	3163.9860483	389.533224759	0.482448880571	0.00711576520017
1344.50941873	1371.06444136	3091.57386009	376.0	-5.62472602411	0.36190912697	0.0663809844039	1546.54084609	1055.26053212	2917.68130063	315.879922423	-0.961769853187	-0.0141853960647
1344.50941873	1371.06444136	3091.57386009	376.0	-13.0653536037	-0.266567483097	-0.0488935222116	1236.19261501	1058.66080245	2687.64880335	392.795385894	-2.17614724524	-0.032096567039
1344.50941873	1371.06444136	3091.57386009	376.0	-18.4497422717	-0.760363393445	-0.13946503915	1024.85079895	1086.81858815	2521.18645077	409.517063676	-3.50487090218	-0.051694261094
1344.50941873	1371.06444136	3091.57386009	376.0	-4.05835121523	0.119937518024	0.0219988110828	1364.21582808	1215.63884952	2966.10693477	386.252257174	-0.583344134867	-0.0086038957945
1344.50941873	1371.06444136	3091.57386009	376.0	-3.01468801097	0.0603954794866	0.0110776741538	1297.57070639	1343.48492996	2998.37255358	357.316917232	-0.42318046911	-0.00624159983937
1344.50941873	1371.06444136	3091.57386009	376.0	8.26732920401	0.919636307083	0.168678706362	1616.77875431	1333.39630036	3347.16444869	396.989394027	2.8595352912	0.0421760367434
1344.50941873	1371.06444136	3091.57386009	376.0	7.27019542926	0.665172475781	0.122005222997	1590.23420852	1264.97653588	3316.33732156	461.12657716	1.51570383384	0.0223555137734
1344.50941873	1371.06444136	3091.57386009	376.0	1.14759192894	-0.161129099101	-0.029554126761	1160.65854129	1499.29417481	3127.05251219	467.09979609	0.257526188208	0.00379832136
1344.50941873	1371.06444136	3091.57386009	376.0	2.33801038074	-0.124861135365	-0.0229018957016	1105.11134662	1662.6943762	3163.85517787	396.049455052	1.91084969721	0.0281836238526
1344.50941873	1371.06444136	3091.57386009	376.0	12.5558224564	0.819404895055	0.150294368132	1457.62260779	1614.68628049	3479.74638508	407.437496793	5.96707303332	0.0880099267451
1344.50941873	1371.06444136	3091.57386009	376.0	4.74771289582	0.569138029437	0.104390687718	1560.2703637	1260.29593337	3238.35291093	417.786613858	0.966417093519	0.0142539394324
1344.50941873	1371.06444136	3091.57386009	376.0	5.40091007785	0.0909575965114	0.0166833449214	1196.56633359	1621.76352139	3258.54698427	440.217129286	2.49756697881	0.0368372710739
1344.50941873	1371.06444136	3091.57386009	376.0	-0.995765102876	-0.00426970769103	-0.00078314521112	1172.18886295	1577.47372387	3060.78904647	311.126459653	0.954168186042	0.0140732770803
1344.50941873	1371.06444136	3091.57386009	376.0	3.39650829338	0.570722090683	0.104681234535	1650.08903457	1141.32618365	3196.57942265	405.164204437	0.342320920245	0.00504898112456
1344.50941873	1371.06444136	3091.57386009	376.0	-15.849125755	-0.472377659883	-0.0866430043807	1149.07928369	1059.32079794	2601.5864312	393.186349579	-2.79794085687	-0.0412675642606
1344.50941873	1371.06444136	3091.57386009	376.0	7.57879031499	0.494311527401	0.090666090866	1425.2266695	1434.30857383	3325.87776038	466.34251706	2.23701695097	0.0329943503093
1344.50941873	1371.06444136	3091.57386009	376.0	1.24719472866	-0.0183491502037	-0.00336558147538	1239.99636565	1442.63414817	3130.13180631	447.501292495	0.239192956722	0.00352791971566
1344.50941873	1371.06444136	3091.57386009	376.0	-3.59577322886	0.239091021115	0.0438538189866	1488.25847333	1069.03319812	2980.40787488	423.116203439	-0.602834827235	-0.00889136913326
1344.50941873	1371.06444136	3091.57386009	376.0	-4.61326316609	0.252440151095	0.0463023021085	1474.28840875	1105.11475159	2948.95142195	369.548261615	-0.727344978699	-0.0107278020457
1344.50941873	1371.06444136	3091.57386009	376.0	10.7538687768	0.921513453302	0.16902301051	1499.0486748	1590.37383771	3424.03765615	334.615143643	5.88366364224	0.0867796997381
1344.50941873	1371.06444136	3091.57386009	376.0	15.8804688528	1.11835987168	0.205128369714	1582.81089	1579.66940163	3582.53028401	420.049992376	7.14582322355	0.105395622766
1344.50941873	1371.06444136	3091.57386009	376.0	-4.20761950452	-0.397057023729	-0.0728277739782	1052.89681364	1481.52766852	2961.49219536	427.067713199	-0.426123286159	-0.00628500422063
1344.50941873	1371.06444136	3091.57386009	376.0	-6.12442280024	-0.194400238582	-0.0356566835258	1178.90206233	1305.35318953	2902.23280572	417.977553858	-0.79733911098	-0.0117601638788
1344.50941873	1371.06444136	3091.57386009	376.0	2.09350626457	-0.100707946766	-0.0184717437208	1138.75413607	1598.61489401	3156.29615253	418.927122455	1.2814052404	0.0188997823067
1344.50941873	1371.06444136	3091.57386009	376.0	-2.4014421441	0.478634210794	0.0877905742469	1586.8901946	1132.52045024	3017.3315025	297.920857663	-0.593007744519	-0.00874642691031
1344.50941873	1371.06444136	3091.57386009	376.0	9.50170845683	0.82136436938	0.150653772814	1439.11737553	1656.11356105	3385.32619501	290.095258429	6.15109849717	0.0907241666249
1344.50941873	1371.06444136	3091.57386009	376.0	9.13201807958	0.664097729276	0.121808094145	1467.54696823	1458.58413075	3373.89694394	447.765844961	3.20288229337	0.0472401518196
1344.50941873	1371.06444136	3091.57386009	376.0	-3.10724232097	-0.433397057798	-0.0794932241009	1035.4990293	1499.17840392	2995.51116873	460.833735517	-0.284031302177	-0.00418925224449
1344.50941873	1371.06444136	3091.57386009	376.0	7.74362473756	1.01592657412	0.186340163999	1637.9695659	1342.42868548	3330.9737383	350.57548692	3.18263436105	0.0469415097499
1344.50941873	1371.06444136	3091.57386009	376.0	-7.04377524897	0.132394401423	0.0242836392925	1382.43389284	1159.30974337	2873.81034573	332.066709529	-1.06666308352	-0.0157324938573
1344.50941873	1371.06444136	3091.57386009	376.0	-2.50954001938	0.246149311042	0.0451484429643	1498.55772575	1062.04526497	3013.98957685	453.386586133	-0.47581131898	-0.00701786606165
1344.50941873	1371.06444136	3091.57386009	376.0	11.301126909	1.12377263394	0.20612117277	1661.46775566	1377.4946841	3440.95654551	401.994105749	4.32896714132	0.0638490728809
1344.50941873	1371.06444136	3091.57386009	376.0	-6.47122632526	-0.207390232388	-0.0380392942752	1195.35767898	1231.89502712	2891.5111186	464.258412498	-0.952242150982	-0.0140448694835
1344.50941873	1371.06444136	3091.57386009	376.0	-11.7557869647	-0.495770040044	-0.0909336096927	1051.57066135	1261.53686995	2728.13502324	415.027491938	-1.71879320247	-0.0253509321898
1344.50941873	1371.06444136	3091.57386009	376.0	-2.79141972806	-0.230061181995	-0.0421975755677	1140.19751607	1420.29208266	3005.27505746	444.785458727	-0.291465548242	-0.00429890189148
1344.50941873	1371.06444136	3091.57386009	376.0	15.6900013781	1.10274352074	0.202264035353	1584.35469018	1557.21033377	3576.64184135	435.076817407	6.75975195553	0.0997013562762
1344.50941873	1371.06444136	3091.57386009	376.0	-14.5053982674	-0.31698863746	-0.0581417163353	1229.63757055	1030.25716323	2643.12875896	383.234025174	-2.49753281224	-0.0368367671422
1344.50941873	1371.06444136	3091.57386009	376.0	10.4728753626	0.654884987201	0.120118302862	1432.48397337	1527.50548612	3415.3505372	455.361077717	4.02266559153	0.0593313509076
1344.50941873	1371.06444136	3091.57386009	376.0	6.65346945164	0.668486203052	0.122613023304	1457.40778621	1470.02090745	3297.27078245	369.842088791	3.06038920958	0.0451384839172
1344.50941873	1371.06444136	3091.57386009	376.0	19.8209174097	1.15502630445	0.211853687537	1566.95516847	1703.99954831	3704.35216156	433.397444786	9.423426848	0.138988596578
1344.50941873	1371.06444136	3091.57386009	376.0	-2.42675238353	-0.121610935906	-0.0223057475982	1121.50451841	1599.56613156	3016.54901776	295.478367793	0.623482491382	0.00919590695254
1344.50941873	1371.06444136	3091.57386009	376.0	7.55326454036	0.34453873821	0.0631949263041	1305.07027651	1571.66258437	3325.08861221	448.355751329	3.06055150247	0.0451408776176
1344.50941873	1371.06444136	3091.57386009	376.0	-8.37933592483	0.113045326618	0.020734652718	1363.97713337	1168.3487914	2832.52050099	300.194576229	-1.30706682439	-0.0192782717462
1344.50941873	1371.06444136	3091.57386009	376.0	3.6416846859	0.71585156775	0.13130072776	1488.50652066	1421.83627177	3204.15923191	293.816439485	2.3235273971	0.0342703155914
1344.50941873	1371.06444136	3091.57386009	376.0	-4.26040956908	0.444721522027	0.0815703451993	1591.56720858	1060.92993024	2959.86015152	307.363012706	-0.807441360648	-0.0119091646113
1344.50941873	1371.06444136	3091.57386009	376.0	-5.00344748225	-0.341779185247	-0.0626887720555	1068.49916127	1532.45037412	2936.88858563	335.939050238	-0.596104163187	-0.00879209680217
1344.50941873	1371.06444136	3091.57386009	376.0	21.1986985055	1.23498314973	0.226519286451	1598.9537784	1708.9565888	3746.94728177	439.03691457	10.0083601545	0.147615931482
1344.50941873	1371.06444136	3091.57386009	376.0	-4.05698806121	0.363387469284	0.0666521403675	1522.76230767	1126.1346755	2966.14907769	317.252094518	-0.730269337709	-0.0107709341845
1344.50941873	1371.06444136	3091.57386009	376.0	-8.39872549972	-0.384345988474	-0.0704963295072	1074.36956816	1368.61879876	2831.92105796	388.932691043	-1.06227100757	-0.015667713976
1344.50941873	1371.06444136	3091.57386009	376.0	19.2080453698	1.35797760593	0.249078797859	1650.57598311	1689.74343384	3685.40476978	345.085352832	10.1487445149	0.149686497269
1344.50941873	1371.06444136	3091.57386009	376.0	3.18629741061	0.740314961787	0.13578777729	1632.86688683	1217.53873318	3190.08059795	339.674977938	0.90875539041	0.013403471835
1344.50941873	1371.06444136	3091.57386009	376.0	11.0490440937	0.513039550028	0.0941011647154	1316.28038492	1710.24897043	3433.16321909	406.633863738	5.80993501385	0.0856922568415
1344.50941873	1371.06444136	3091.57386009	376.0	17.5845273371	0.940572483106	0.172518797341	1486.42374236	1686.14559559	3635.21251067	462.643172712	7.94238528745	0.117144325774
1344.50941873	1371.06444136	3091.57386009	376.0	-5.21243483467	-0.375245017794	-0.0688270392138	1075.86801443	1399.1395003	2930.42758727	455.420072542	-0.621736723148	-0.00917015815852
1344.50941873	1371.06444136	3091.57386009	376.0	-16.8570289377	-0.514981247576	-0.0944573087997	1124.26981123	1069.10126866	2570.42635987	377.055279975	-2.96781755422	-0.0437731202688
1344.50941873	1371.06444136	3091.57386009	376.0	-13.9652192387	-0.146976631507	-0.0269582963146	1278.33823797	1061.58714935	2659.82879261	319.903405285	-2.25168263506	-0.0332106583342
1344.50941873	1371.06444136	3091.57386009	376.0	5.4641385005	0.816582397212	0.149776668601	1551.73342908	1375.94234712	3260.50173766	332.825961458	2.51876307685	0.0371498978886
1344.50941873	1371.06444136	3091.57386009	376.0	4.31905116529	0.52396517246	0.0961051306786	1363.36982194	1555.99129963	3225.10051692	305.739395349	3.13776822295	0.0462797673002
1344.50941873	1371.06444136	3091.57386009	376.0	10.6121433644	0.789168711157	0.144748479669	1436.52193898	1635.82805551	3419.65611034	347.30611585	5.90908396863	0.0871546308057
1344.50941873	1371.06444136	3091.57386009	376.0	-1.39301036818	0.2364412413	0.0433677992113	1310.45430516	1452.32028865	3048.50791568	285.733321877	0.449457154875	0.00662916157632
1344.50941873	1371.06444136	3091.57386009	376.0	0.451308209703	0.26109923871	0.0478905426834	1441.6332295	1238.16301769	3105.52638673	425.730139542	-0.00320576969494	-4.72827388635e-05
1344.50941873	1371.06444136	3091.57386009	376.0	3.26782869484	0.642469989353	0.117841157255	1572.55222976	1263.479002	3192.60119782	356.569966057	0.950385260336	0.0140174817159
1344.50941873	1371.06444136	3091.57386009	376.0	5.09908255752	0.537335891468	0.0985575736367	1560.27443525	1249.93247873	3249.21576355	439.008849562	0.885338696863	0.0130580928741
1344.50941873	1371.06444136	3091.57386009	376.0	6.80204465335	0.200951747878	0.036858354343	1232.27932751	1628.19834946	3301.86409455	441.386417572	3.10495011011	0.0457957243379
1344.50941873	1371.06444136	3091.57386009	376.0	0.958849901546	0.183995716308	0.0337482971951	1383.41101654	1294.50987281	3121.21741301	443.296523652	0.0852974362416	0.00125807428085
1344.50941873	1371.06444136	3091.57386009	376.0	0.91372874508	0.606438410545	0.111232283666	1558.14527314	1256.14632006	3119.82245913	305.530865921	0.448278304898	0.00661177440853
1344.50941873	1371.06444136	3091.57386009	376.0	-3.19087409132	0.232214030967	0.0425924488201	1489.44088045	1062.10234381	2992.92563078	441.382406523	-0.561619387451	-0.00828347179131
1344.50941873	1371.06444136	3091.57386009	376.0	-2.95230624971	-0.45111240028	-0.0827425532429	1018.89630882	1570.30221941	3000.30113181	411.102603576	-0.230991867973	-0.00340695970461
1344.50941873	1371.06444136	3091.57386009	376.0	13.9693780082	1.14258103766	0.209570990032	1569.30788401	1644.00221441	3523.44749901	310.137400591	7.91143940057	0.116687896764
1344.50941873	1371.06444136	3091.57386009	376.0	10.2132018743	1.22733381609	0.225116253868	1663.15664745	1439.14316206	3407.32253952	305.022730015	5.2358492017	0.0772249144793
1344.50941873	1371.06444136	3091.57386009	376.0	-4.81279833195	-0.357553727956	-0.0655821217822	1079.62235246	1422.47374345	2942.78264492	440.686549009	-0.543706414425	-0.00801926864934
1344.50941873	1371.06444136	3091.57386009	376.0	-9.91737357841	-0.399791423372	-0.0733293146317	1096.36016662	1256.23607739	2784.97093094	432.374686929	-1.43523623071	-0.0211686759692
1344.50941873	1371.06444136	3091.57386009	376.0	6.00365945411	0.737226232989	0.135221245963	1576.29932499	1306.49570189	3277.18142643	394.386399547	1.82860359076	0.026970554436
1344.50941873	1371.06444136	3091.57386009	376.0	-0.315963296464	0.353140513415	0.0647726546983	1396.19696909	1377.39987602	3081.80562141	308.2087763	0.39819172034	0.0058730342233
1344.50941873	1371.06444136	3091.57386009	376.0	-2.55555863756	-0.33738027882	-0.0618819293507	1025.9596287	1668.38432335	3012.56687728	318.222925228	0.718059442458	0.0105908472339
1344.50941873	1371.06444136	3091.57386009	376.0	4.96863937845	0.580457310155	0.106466858062	1487.21428268	1367.31002338	3245.18301632	390.658710255	1.68514286116	0.0248546144713
1344.50941873	1371.06444136	3091.57386009	376.0	8.9497386168	0.88569085069	0.162452467111	1480.82297843	1594.59135458	3368.26163972	292.847306707	5.54859958099	0.081837751932
1344.50941873	1371.06444136	3091.57386009	376.0	-10.8787907153	-0.0133740709923	-0.00245305777555	1303.51858618	1150.7250269	2755.24801005	301.004396961	-1.67384955516	-0.0246880465362
1344.50941873	1371.06444136	3091.57386009	376.0	-10.4275945308	-0.163897007612	-0.0300618135752	1255.65791062	1115.65058699	2769.19707334	397.888575742	-1.61835011811	-0.0238694707685
1344.50941873	1371.06444136	3091.57386009	376.0	6.66201123615	0.543591479334	0.0997049668624	1455.99309364	1405.62839089	3297.53485803	435.9133735	2.06515746449	0.0304595496237
1344.50941873	1371.06444136	3091.57386009	376.0	-0.0730433052015	0.297149965201	0.0545029283201	1428.23033911	1306.31402359	3089.31567236	354.771309657	-0.0140648931961	-0.000207446802302
1344.50941873	1371.06444136	3091.57386009	376.0	2.35810189988	0.389886132166	0.0715124967289	1380.07942444	1434.95831047	3164.47632203	349.438587114	1.31247864081	0.0193580920474
1344.50941873	1371.06444136	3091.57386009	376.0	1.67108862735	-0.162362526729	-0.0297803607354	1137.70466993	1553.94707797	3143.23679928	451.585051377	0.661636934401	0.00975865684958
1344.50941873	1371.06444136	3091.57386009	376.0	1.14712635671	0.585648961166	0.107419105129	1512.66259595	1311.64875295	3127.03811868	302.726769778	0.751519419845	0.0110843572249
1344.50941873	1371.06444136	3091.57386009	376.0	-7.41859098583	-0.287419282426	-0.0527181369087	1118.42429115	1368.55910522	2862.22264039	375.23924402	-0.932699194825	-0.0137566252924
1344.50941873	1371.06444136	3091.57386009	376.0	-6.45416966795	-0.258732986955	-0.0474565273212	1116.07320694	1450.30896884	2892.03843775	325.656261975	-0.83430585331	-0.0123053960665
1344.50941873	1371.06444136	3091.57386009	376.0	-6.26648638241	0.101455613162	0.0186088798903	1413.13564924	1067.49110011	2897.84080515	417.214055792	-0.993400491659	-0.0146519246557
1344.50941873	1371.06444136	3091.57386009	376.0	7.93895216678	1.14081560047	0.209247175434	1646.3772743	1398.47172937	3337.01243005	292.163426371	4.15070457441	0.061219831481
1344.50941873	1371.06444136	3091.57386009	376.0	-0.285950414201	0.435424765876	0.0798651441445	1599.94518208	1074.07617846	3082.73349184	408.712131303	-0.16677836062	-0.00245985782626
1344.50941873	1371.06444136	3091.57386009	376.0	15.2339899358	1.27845083356	0.234492082458	1644.67610107	1570.46352394	3562.5439108	347.404285793	7.68826155374	0.113396188108
1344.50941873	1371.06444136	3091.57386009	376.0	-1.54040932098	0.300204271907	0.0550631459844	1544.39558335	1031.47957426	3043.95096819	468.075810574	-0.371293796307	-0.00547630968005
1344.50941873	1371.06444136	3091.57386009	376.0	5.34898469528	0.427007455525	0.0783212500963	1435.34280765	1378.60412465	3256.94167271	442.994740418	1.37080276845	0.0202183299182
1344.50941873	1371.06444136	3091.57386009	376.0	7.48874986057	0.635403717954	0.116545069324	1384.32433534	1614.49222208	3323.09409323	324.277535809	4.64846267568	0.0685613963965
1344.50941873	1371.06444136	3091.57386009	376.0	15.3921613973	0.875947071092	0.160665273494	1479.84673834	1619.95520913	3567.43389836	467.631950891	6.53696834693	0.0964154623441
1344.50941873	1371.06444136	3091.57386009	376.0	2.93781213549	0.119805065386	0.0219745167619	1243.82631411	1531.09316614	3182.39849213	407.47901188	1.41110936327	0.0208128224671
1344.50941873	1371.06444136	3091.57386009	376.0	2.02618290712	0.649102253715	0.11905764008	1534.74963713	1310.06290026	3154.21480121	309.402263818	1.03723478001	0.0152984480827
1344.50941873	1371.06444136	3091.57386009	376.0	3.14846383907	0.353551690458	0.064848072351	1337.09288037	1494.56671001	3188.91094514	357.251354761	1.81994999352	0.0268429202584
1344.50941873	1371.06444136	3091.57386009	376.0	0.75452720638	-0.190172396319	-0.0348812172265	1145.03240849	1509.55151664	3114.90062597	460.316700847	0.218544002803	0.0032233628732
1344.50941873	1371.06444136	3091.57386009	376.0	-12.8146916151	-0.205547244758	-0.0377012554582	1260.28787261	1060.57325903	2695.39820387	374.537072233	-2.08550879615	-0.0307597167574
1344.50941873	1371.06444136	3091.57386009	376.0	7.47589002297	1.08958520392	0.199850550975	1665.93958295	1330.27430069	3322.69652185	326.482638214	3.27583663279	0.0483161745249
1344.50941873	1371.06444136	3091.57386009	376.0	3.39539260316	0.412652150078	0.0756882153481	1313.08818175	1583.32442341	3196.54493026	300.132325107	2.92807908913	0.0431870072143
1344.50941873	1371.06444136	3091.57386009	376.0	-22.2870573097	-0.766207844343	-0.140537022073	1013.46083972	1080.67711503	2402.55302212	308.415067371	-4.1370690772	-0.0610187179528
1344.50941873	1371.06444136	3091.57386009	376.0	13.4011354503	1.05091334985	0.192757400926	1570.30046856	1534.72022903	3505.87986063	400.859163033	6.02618449839	0.0888817772624
1344.50941873	1371.06444136	3091.57386009	376.0	-2.52889586235	0.0312711625803	0.00573572314385	1296.48790781	1297.74696309	3013.39117667	419.156305761	-0.331903864307	-0.00489533723167
1344.50941873	1371.06444136	3091.57386009	376.0	13.0186141248	1.23451419539	0.226433271348	1633.73108694	1540.1835746	3494.05393132	320.139269784	6.83699104029	0.100840575815
1344.50941873	1371.06444136	3091.57386009	376.0	6.80550890997	0.571554670204	0.104833945379	1385.89748043	1554.42178362	3301.9711946	361.651930551	3.62444976057	0.0534579610703
1344.50941873	1371.06444136	3091.57386009	376.0	-1.6693966658	0.440953713858	0.0808792578609	1581.97205999	1107.76480865	3039.96322915	350.226360521	-0.381019305699	-0.00561975377137
1344.50941873	1371.06444136	3091.57386009	376.0	-6.39893565713	0.0943452790437	0.0173047100227	1327.53540708	1264.05193803	2893.74603799	302.158692885	-0.993319081083	-0.0146507239098
1344.50941873	1371.06444136	3091.57386009	376.0	3.97384526043	0.775797572767	0.142295959788	1523.3988783	1394.15138361	3214.42822141	296.877959496	2.31502138085	0.0341448581246
1344.50941873	1371.06444136	3091.57386009	376.0	8.649206252	0.942391937925	0.172852519795	1565.72922863	1438.03262073	3358.97045969	355.208610336	3.95541183242	0.0583394075578
1344.50941873	1371.06444136	3091.57386009	376.0	-13.0654563964	-0.167702824283	-0.0307598723924	1223.98105904	1160.25223285	2687.64562544	303.412333552	-2.00661500294	-0.0295960914889
1344.50941873	1371.06444136	3091.57386009	376.0	13.6552043786	1.29335488572	0.237225767739	1650.31401401	1560.03192763	3513.73458921	303.388647565	7.41957407311	0.109433245916
1344.50941873	1371.06444136	3091.57386009	376.0	6.54264707113	0.113565138202	0.0208299960018	1198.21933312	1639.95147447	3293.8446267	455.67381912	2.89611609514	0.0427155766245
1344.50941873	1371.06444136	3091.57386009	376.0	4.46081872705	0.454117182243	0.0832936871319	1348.61143244	1540.65339129	3229.48336581	340.218542081	2.76630486577	0.0408009567223
1344.50941873	1371.06444136	3091.57386009	376.0	-6.11647469446	-0.193343496663	-0.0354628570548	1170.27489486	1339.74289982	2902.47852728	392.46073261	-0.771498054699	-0.0113790273554
1344.50941873	1371.06444136	3091.57386009	376.0	-1.77267049973	0.200503688282	0.0367761717319	1426.01354535	1177.06461223	3036.7704423	433.692284718	-0.3028193886	-0.00446636266372
1344.50941873	1371.06444136	3091.57386009	376.0	12.1185826351	1.12596057207	0.206522482038	1641.04719481	1423.56269498	3466.22879306	401.618903262	4.90785438692	0.0723872328454
[truncated: 1 more rows]
