# Supplementary material for: Optimization of nutritional strategies using a mechanistic computational model in prediabetes: Application to the J-DOIT1 study data
Source: PLoS One. 2023 Nov 30;18(11):e0287069. doi: 10.1371/journal.pone.0287069 (PMC10688723; doi:10.1371/journal.pone.0287069)
Supplement: S1 File — (ZIP) [file pone.0287069.s011.zip › improved_intervention_T1411001.csv]

baseline_carb	baseline_fat	baseline_kcal	baseline_protein	diet_change_percent	hba1c_change	hba1c_percent_change	random_carb_kcal	random_fat_kcal	random_total_kcal	random_protein_kcal	weight_change	weight_percent_change
1258.63931986	263.418490694	1898.05781055	376.0	4.1685950438	-0.0706510888083	-0.0129587470301	1224.02273023	294.445708577	1977.18015437	458.711715559	-0.767443078611	-0.0096170811856
1258.63931986	263.418490694	1898.05781055	376.0	9.04203609234	0.190403102829	0.0349235331674	1409.48361508	276.340212337	2069.68088283	383.857055412	2.35147387638	0.0294670911827
1258.63931986	263.418490694	1898.05781055	376.0	10.1777856686	0.380459569574	0.0697834867157	1549.49632926	217.04421101	2091.23806637	324.697526101	3.76103172374	0.0471307233551
1258.63931986	263.418490694	1898.05781055	376.0	10.7803569371	0.241849179555	0.0443597174532	1448.45485615	262.279161968	2102.6752174	391.941199287	2.92467069526	0.0366500087125
1258.63931986	263.418490694	1898.05781055	376.0	-4.66601368842	-0.123490957761	-0.0226505791931	1146.48309609	321.113733735	1809.49417329	341.897343471	-1.81835896445	-0.0227864531886
1258.63931986	263.418490694	1898.05781055	376.0	11.5067936635	0.219362821647	0.0402352937724	1452.60057547	212.263823161	2116.46340642	451.599007793	1.9639731005	0.0246111917356
1258.63931986	263.418490694	1898.05781055	376.0	2.5066275024	0.0307134384449	0.00563342598036	1311.08280899	218.884068096	1945.63504964	415.668172555	-0.937984365072	-0.0117541900385
1258.63931986	263.418490694	1898.05781055	376.0	6.19942005198	0.196506110555	0.0360429403072	1362.10550654	327.596246494	2015.72638705	326.024634022	2.30502162273	0.028884982741
1258.63931986	263.418490694	1898.05781055	376.0	-10.7940959832	-0.0788635064923	-0.0144650598849	1175.61200336	232.148379891	1693.17962866	285.419245414	-2.84891023583	-0.0357006295217
1258.63931986	263.418490694	1898.05781055	376.0	3.63610080365	-0.00639751047205	-0.00117342451798	1271.16388477	298.593075503	1967.07310585	397.316145575	-0.0867070219484	-0.00108655415975
1258.63931986	263.418490694	1898.05781055	376.0	13.2585515142	0.351511137946	0.0644737963952	1448.74765129	312.834621592	2149.71278313	388.130510247	4.27905691171	0.053622267064
1258.63931986	263.418490694	1898.05781055	376.0	-14.1890888718	-0.151318998691	-0.0277547686521	1008.7574423	283.633441234	1628.74070097	336.349817441	-3.63589447704	-0.0455625874315
1258.63931986	263.418490694	1898.05781055	376.0	-19.1622494415	-0.189087867341	-0.0346822940831	1016.1596599	201.355468891	1534.34723835	316.832109552	-4.92381127761	-0.0617018957094
1258.63931986	263.418490694	1898.05781055	376.0	-7.34198387485	-0.0731466720672	-0.0134164842383	1200.65936192	241.572683403	1758.70271216	316.470666837	-2.29438931016	-0.0287517457414
1258.63931986	263.418490694	1898.05781055	376.0	-15.0092927364	-0.139422058814	-0.0255726446835	1064.75510335	201.832388193	1613.17275746	346.585265919	-4.03899137566	-0.0506139270133
1258.63931986	263.418490694	1898.05781055	376.0	-9.76794352481	-0.116054822432	-0.0212866512165	1116.25292904	289.48971528	1712.65659555	306.913951224	-2.63090081096	-0.0329686818416
1258.63931986	263.418490694	1898.05781055	376.0	-20.0543015727	-0.246041214391	-0.0451286159925	952.766536608	250.690194634	1517.4155732	313.958841956	-5.05792529587	-0.0633825225047
1258.63931986	263.418490694	1898.05781055	376.0	0.0576890050183	0.145510374951	0.0266893571077	1397.82632338	215.854493585	1899.15278121	285.471964246	-0.0401492565414	-0.000503123515556
1258.63931986	263.418490694	1898.05781055	376.0	-7.63312536932	-0.132356371109	-0.024276663813	1074.25735166	256.011498403	1753.17667829	422.907828229	-2.76932467666	-0.0347033167501
1258.63931986	263.418490694	1898.05781055	376.0	-18.0745147007	-0.146025927587	-0.02678391922	1020.37036251	246.220191374	1554.99307255	288.402518665	-4.35831393515	-0.0546154628466
1258.63931986	263.418490694	1898.05781055	376.0	9.16673859996	0.325872042296	0.0597711009348	1443.3793311	305.306999251	2072.04780852	323.361478169	3.61258217808	0.0452704533593
1258.63931986	263.418490694	1898.05781055	376.0	0.604356922928	0.0637271361874	0.0116887630571	1335.0257555	241.94325014	1909.52885433	332.559848692	-0.446958902543	-0.00560098875367
1258.63931986	263.418490694	1898.05781055	376.0	-7.79913337178	-0.073812726698	-0.0135386512652	1185.34452429	217.799751493	1750.02575043	346.881474653	-2.47524198167	-0.0310180699457
1258.63931986	263.418490694	1898.05781055	376.0	-10.8061746987	-0.182646918108	-0.0335009020742	1029.86356345	209.766645894	1692.95036766	453.320158313	-3.85990806432	-0.0483697752421
1258.63931986	263.418490694	1898.05781055	376.0	6.2382272639	0.278296046513	0.05104476275	1391.25317521	325.950432663	2016.46297037	299.259362499	2.78771129706	0.0349337255271
1258.63931986	263.418490694	1898.05781055	376.0	3.31208897897	-0.052148854182	-0.00956508697396	1241.25120442	269.882282431	1960.92317411	449.789687258	-0.944922015438	-0.011841128013
1258.63931986	263.418490694	1898.05781055	376.0	-9.72320502681	-0.17732915641	-0.0325255239197	970.652058211	319.838188402	1713.5057581	423.015511489	-3.12252287329	-0.0391293593144
1258.63931986	263.418490694	1898.05781055	376.0	-13.8147906434	-0.128721013073	-0.0236098703361	1016.01167184	304.044114269	1635.84509773	315.789311617	-3.41361723245	-0.0427771583014
1258.63931986	263.418490694	1898.05781055	376.0	4.22848835761	-0.0469125040399	-0.00860464123989	1245.3667392	282.815621581	1978.31696409	450.134603307	-0.677339105293	-0.00848795871295
1258.63931986	263.418490694	1898.05781055	376.0	16.9679040639	1.05574036149	0.19364276623	1564.53368024	282.301687695	2220.11843892	373.283070986	6.18735288575	0.077535750448
1258.63931986	263.418490694	1898.05781055	376.0	20.6141172117	1.56026893588	0.286182856912	1553.53092083	320.923020299	2289.32567236	414.87173123	7.10085898035	0.0889831952424
1258.63931986	263.418490694	1898.05781055	376.0	-8.97455766526	-0.162520506738	-0.0298093372593	1042.93746686	221.652489856	1727.71551782	463.12556111	-3.45274337162	-0.0432674607973
1258.63931986	263.418490694	1898.05781055	376.0	-8.15160131512	-0.0952520753329	-0.0174710336267	1167.4319751	253.574371483	1743.3357051	322.329358525	-2.42881022809	-0.0304362183971
1258.63931986	263.418490694	1898.05781055	376.0	-7.53182465427	-0.101236043599	-0.0185686066763	1140.75210162	229.722225829	1755.09942442	384.625096973	-2.56735901873	-0.0321724187811
1258.63931986	263.418490694	1898.05781055	376.0	-12.9429069909	-0.173595475097	-0.0318406960926	999.729645728	274.208755293	1652.3939535	378.455552475	-3.63657215392	-0.0455710796231
1258.63931986	263.418490694	1898.05781055	376.0	-3.08323181241	-0.0274060314865	-0.00502678493883	1254.11427396	222.573313588	1839.53628832	362.84870077	-1.71929838889	-0.0215450925926
1258.63931986	263.418490694	1898.05781055	376.0	-17.3680950675	-0.217390730499	-0.0398735749265	993.053323555	218.777957472	1568.40132558	356.570044549	-4.7294520809	-0.0592663168033
1258.63931986	263.418490694	1898.05781055	376.0	-11.1323354082	-0.135644620948	-0.0248797910763	1002.79090993	322.020769964	1686.75964884	361.947968947	-3.03694954474	-0.0380570118389
1258.63931986	263.418490694	1898.05781055	376.0	-2.78583984022	-0.108474395898	-0.0198962575015	1180.2230754	303.167022691	1845.18095987	361.790861779	-1.59205263834	-0.0199505343151
1258.63931986	263.418490694	1898.05781055	376.0	-17.3950684085	-0.259385556041	-0.0475762208439	947.893720796	256.707709543	1567.88935597	363.287925633	-4.72300661491	-0.0591855465528
1258.63931986	263.418490694	1898.05781055	376.0	9.76847511579	0.242890364452	0.0445506904718	1423.74982646	295.805778004	2083.46911546	363.913510997	3.10484628929	0.0389078482367
1258.63931986	263.418490694	1898.05781055	376.0	0.340549060143	0.01160736832	0.00212901106383	1290.20395245	276.281944131	1904.52162858	338.035732005	-0.531859538749	-0.00666490650061
1258.63931986	263.418490694	1898.05781055	376.0	14.5017083717	0.252796839608	0.0463677255334	1449.68635946	272.015882327	2173.30861896	451.606377175	3.46726971534	0.0434494951797
1258.63931986	263.418490694	1898.05781055	376.0	15.9798019172	0.67428155616	0.123676000763	1557.92800202	272.05911057	2201.36368895	371.376576362	5.74142039593	0.0719476240092
1258.63931986	263.418490694	1898.05781055	376.0	2.65470871139	0.168331625348	0.0308752064101	1415.97126268	212.447313367	1948.44571659	320.027140545	0.501811761548	0.0062883679392
1258.63931986	263.418490694	1898.05781055	376.0	15.230963796	0.362737711093	0.0665329624162	1489.9268007	285.945854862	2187.1503085	411.277652934	4.63222994079	0.0580479942455
1258.63931986	263.418490694	1898.05781055	376.0	-6.66531539694	-0.142720592077	-0.0261776581213	1019.32470947	310.454437246	1771.54627106	441.767124339	-2.59990378748	-0.0325802479633
1258.63931986	263.418490694	1898.05781055	376.0	-7.84188910417	-0.128016510373	-0.0234806512057	1051.36685516	308.13039262	1749.21422191	389.716974133	-2.53767580701	-0.0318004487094
1258.63931986	263.418490694	1898.05781055	376.0	7.46379508779	0.30187597507	0.0553697679878	1499.43356754	226.144015335	2039.72495618	314.147373298	2.75135927697	0.0344781864282
1258.63931986	263.418490694	1898.05781055	376.0	6.94372694992	0.121684311264	0.0223192060278	1363.82615518	281.38381277	2029.85376227	384.643794315	1.44099959404	0.018057639023
1258.63931986	263.418490694	1898.05781055	376.0	-13.8794901685	-0.191662341812	-0.0351545014329	1005.39674679	237.145800997	1634.61706334	392.074515555	-4.05304664844	-0.0507900582511
1258.63931986	263.418490694	1898.05781055	376.0	-3.63596619066	-0.0177068651221	-0.0032477742337	1259.27588326	207.343796501	1829.04507028	362.425390521	-1.81964798486	-0.0228026063266
1258.63931986	263.418490694	1898.05781055	376.0	-12.7896965129	-0.252370741691	-0.0462895711099	959.33495334	251.743980917	1655.30197694	444.223042685	-4.23458538798	-0.0530649797992
1258.63931986	263.418490694	1898.05781055	376.0	-0.23343275005	-0.122369740725	-0.0224449267654	1148.71871671	300.101272653	1893.627122	444.807132643	-1.456899924	-0.0182568912782
1258.63931986	263.418490694	1898.05781055	376.0	2.61986881335	-0.102976036446	-0.0188877543004	1190.10690764	307.038810826	1947.78443519	450.638716716	-1.02594165306	-0.0128564116924
1258.63931986	263.418490694	1898.05781055	376.0	22.1969821922	1.48891113086	0.27309448475	1551.75767401	318.354579643	2319.36936475	449.257111105	7.13569485069	0.0894197349711
1258.63931986	263.418490694	1898.05781055	376.0	11.9915285669	1.04840721538	0.192297728427	1572.79393464	264.235257046	2125.66395512	288.634763429	5.43381714642	0.0680929466969
1258.63931986	263.418490694	1898.05781055	376.0	4.02992900132	0.224104519591	0.0411050109301	1438.29086631	249.994302241	1974.54819272	286.263024165	1.77160482717	0.022200561744
1258.63931986	263.418490694	1898.05781055	376.0	-14.3682385097	-0.205998022451	-0.0377839366197	982.102328121	259.378297524	1625.34033728	383.859711631	-4.06841386288	-0.0509826298606
1258.63931986	263.418490694	1898.05781055	376.0	-10.7985620176	-0.0645505331646	-0.0118397896487	1187.50147459	206.69725522	1693.09486075	298.896130933	-2.90136085646	-0.0363579054695
1258.63931986	263.418490694	1898.05781055	376.0	-6.26840149611	-0.124420701089	-0.0228211117184	1094.12970703	240.143132811	1779.07992636	444.80708652	-2.64976930234	-0.033205129102
1258.63931986	263.418490694	1898.05781055	376.0	-13.5299334548	-0.113211826175	-0.0207651918883	1096.94929525	205.526093653	1641.25185185	338.776462949	-3.62433504753	-0.0454177324252
1258.63931986	263.418490694	1898.05781055	376.0	1.17744121776	0.0424987447338	0.00779507423584	1319.98316633	238.667754844	1920.40632555	361.755404375	-0.658910414015	-0.00825702273202
1258.63931986	263.418490694	1898.05781055	376.0	-7.86285866754	-0.176732984294	-0.0324161746688	991.113067202	294.982891089	1748.81620748	462.720249187	-3.04814515634	-0.0381973077236
1258.63931986	263.418490694	1898.05781055	376.0	6.4793703017	0.0803608769117	0.0147397059633	1345.16162128	252.896379897	2021.04000464	422.982003456	0.48940424222	0.00613288524086
1258.63931986	263.418490694	1898.05781055	376.0	13.8410758069	0.186212811866	0.0341549544875	1391.10148551	301.558987649	2160.76943097	468.108957804	2.94962652794	0.0369627384453
1258.63931986	263.418490694	1898.05781055	376.0	-8.70742340811	-0.119885099135	-0.0219891964664	1107.76939307	308.092049417	1732.78588045	316.924437965	-2.44095001489	-0.0305883460512
1258.63931986	263.418490694	1898.05781055	376.0	6.65385770382	0.1604856303	0.0294361024028	1383.53432752	287.792570979	2024.3518764	353.024977896	1.89793375533	0.0237836310192
1258.63931986	263.418490694	1898.05781055	376.0	18.1711017158	0.452190460068	0.0829402898144	1525.35330753	280.742515009	2242.95582593	436.860003392	5.45322253552	0.068336121999
1258.63931986	263.418490694	1898.05781055	376.0	8.1831237303	0.265594762919	0.0487151069183	1446.16442803	279.740007316	2053.37822966	327.473794316	3.00752643573	0.0376883011997
1258.63931986	263.418490694	1898.05781055	376.0	-1.75012816162	-0.0845059313567	-0.0154999874095	1200.01884916	264.821726476	1864.83936628	399.99879065	-1.57478497493	-0.0197341475555
1258.63931986	263.418490694	1898.05781055	376.0	-2.86991851872	-0.0317951736381	-0.00583183669078	1241.07988091	205.022059223	1843.58509795	397.483157813	-1.80710155372	-0.0226453828788
1258.63931986	263.418490694	1898.05781055	376.0	-2.86645879407	-0.0982546833208	-0.0180217687676	1166.6257574	250.304334292	1843.65076552	426.720673835	-1.88103255553	-0.0235718365354
1258.63931986	263.418490694	1898.05781055	376.0	5.31775800454	0.203557516616	0.0373363016538	1432.80892359	239.076705754	1998.9919317	327.106302359	1.6127411347	0.0202097886554
1258.63931986	263.418490694	1898.05781055	376.0	-0.758437257561	-0.000905674653112	-0.000166117874745	1270.83756265	302.079399434	1883.66223294	310.745270863	-0.490905482843	-0.00615169777999
1258.63931986	263.418490694	1898.05781055	376.0	6.95841388695	0.196376980328	0.0360192553793	1418.19695838	264.366235715	2030.13252882	347.569334721	2.05378122475	0.0257366068264
1258.63931986	263.418490694	1898.05781055	376.0	14.2182772362	0.975006845634	0.178834711231	1494.71909926	320.501410586	2167.92893216	352.708422308	5.43265089011	0.0680783319563
1258.63931986	263.418490694	1898.05781055	376.0	14.6497173036	0.991992504335	0.181950202556	1524.88896686	302.816976249	2176.11791405	348.411970942	5.66178417732	0.0709496764075
1258.63931986	263.418490694	1898.05781055	376.0	-2.1705596925	-0.0373159002285	-0.00684444244836	1253.9931059	275.264344189	1856.85933277	327.601882689	-1.30799601687	-0.0163909275297
1258.63931986	263.418490694	1898.05781055	376.0	12.5786057952	0.448516138361	0.0822663496627	1477.6744866	305.894312198	2136.8070203	353.238221508	4.62296130786	0.0579318459632
1258.63931986	263.418490694	1898.05781055	376.0	7.57502998347	0.0754448264122	0.0138380092466	1320.70273188	307.608811687	2041.8362588	413.524715235	1.27797066782	0.0160146700228
1258.63931986	263.418490694	1898.05781055	376.0	-7.48680482828	-0.033610937012	-0.00616488206383	1241.86264413	215.140563031	1755.95392675	298.950719588	-2.32099976558	-0.029085210095
1258.63931986	263.418490694	1898.05781055	376.0	16.7876242389	0.960715226607	0.176213357778	1525.54506166	304.47027582	2216.69662362	386.681286143	5.90915298664	0.0740495361734
1258.63931986	263.418490694	1898.05781055	376.0	-8.99195345907	-0.0688423597438	-0.0126269918826	1203.70655924	241.139439517	1727.3853356	282.539336846	-2.53096253003	-0.0317163224315
1258.63931986	263.418490694	1898.05781055	376.0	14.2266366145	0.347073246106	0.0636598030275	1510.40538383	256.181786599	2168.08759799	401.500427557	4.26944902482	0.053501867479
1258.63931986	263.418490694	1898.05781055	376.0	-9.28393696506	-0.117463700265	-0.0215450660795	1119.03670708	301.394702567	1721.84331986	301.411910212	-2.52302943315	-0.0316169101898
1258.63931986	263.418490694	1898.05781055	376.0	4.96756271332	-0.00504023062273	-0.000924473701894	1262.54230309	318.168090893	1992.34502262	411.634628636	0.266424356955	0.00333865108966
1258.63931986	263.418490694	1898.05781055	376.0	4.24917794112	0.197676861462	0.0362576781846	1412.06711997	270.587516868	1978.70966434	296.055027505	1.77070573223	0.0221892948902
1258.63931986	263.418490694	1898.05781055	376.0	-5.87446284844	-0.0333598533932	-0.00611882857542	1246.70628967	223.107566311	1786.55710963	316.743253642	-2.07442469876	-0.025995296977
1258.63931986	263.418490694	1898.05781055	376.0	1.03608610516	0.114588151699	0.0210176360417	1368.35539367	249.347372292	1917.72332379	300.020557834	0.248650780737	0.00311592457064
1258.63931986	263.418490694	1898.05781055	376.0	3.45222644258	-0.0701637911071	-0.0128693674077	1219.58821773	313.183357161	1963.58306418	430.81148929	-0.607639564019	-0.00761453087743
1258.63931986	263.418490694	1898.05781055	376.0	1.29563842462	-0.116512899184	-0.0213706711636	1164.21568115	302.143344553	1922.64977686	456.290751163	-1.25834227749	-0.0157687002192
1258.63931986	263.418490694	1898.05781055	376.0	14.3427306053	0.276797663735	0.0507699309858	1463.9728778	270.681699195	2170.29112905	435.636552053	3.7034759709	0.0464094733196
1258.63931986	263.418490694	1898.05781055	376.0	-16.3802908342	-0.139569291702	-0.0255996499821	1049.26240718	220.645731061	1587.15042098	317.242282737	-4.15063990891	-0.05201303144
1258.63931986	263.418490694	1898.05781055	376.0	-11.8352166605	-0.21339847691	-0.0391413200496	960.812909317	293.339573239	1673.41855633	419.266073773	-3.65339898772	-0.045781942202
1258.63931986	263.418490694	1898.05781055	376.0	2.61451235209	-0.0108295880567	-0.00198635144107	1270.66294154	222.161363249	1947.68276646	454.858461669	-1.12563859924	-0.0141057468577
1258.63931986	263.418490694	1898.05781055	376.0	11.4659889322	0.204942187652	0.0375902765319	1426.35266569	261.933511861	2115.68890903	427.402731479	2.55791058049	0.0320540172994
1258.63931986	263.418490694	1898.05781055	376.0	11.2322320128	0.346218227471	0.0635029764254	1439.2607909	315.578611908	2111.25206757	356.412664762	3.97414339112	0.0498012956281
1258.63931986	263.418490694	1898.05781055	376.0	-1.37338716542	0.0888072267794	0.0162889264085	1357.65569388	208.345996675	1871.99012819	305.988437632	-0.930233656186	-0.0116570633607
1258.63931986	263.418490694	1898.05781055	376.0	10.3211443378	0.296117062124	0.0543134743442	1497.82604842	228.045792752	2093.95909679	368.087255617	3.05756093101	0.0383152998873
1258.63931986	263.418490694	1898.05781055	376.0	0.321814405723	-0.0984760108477	-0.0180623644255	1176.54840401	265.496919468	1904.16603401	462.120710531	-1.48266042041	-0.0185797045165
1258.63931986	263.418490694	1898.05781055	376.0	-17.2566129058	-0.180721895884	-0.0331478165597	982.987346802	273.241836941	1570.51732145	314.288137711	-4.25969244146	-0.0533796045296
1258.63931986	263.418490694	1898.05781055	376.0	0.829867002317	-0.0276007334087	-0.00506249695684	1256.63482924	232.054923551	1913.809166	425.119413215	-1.28444539074	-0.0160958069015
1258.63931986	263.418490694	1898.05781055	376.0	6.41041356048	0.152142015246	0.027905725467	1384.40482191	277.477614856	2019.73116582	357.848729053	1.67342055019	0.0209701823332
1258.63931986	263.418490694	1898.05781055	376.0	10.207942684	0.255028986987	0.0467771436147	1480.07890918	204.086145375	2091.81046396	407.645409399	2.19575941431	0.0275157821342
1258.63931986	263.418490694	1898.05781055	376.0	-13.8141968554	-0.25743702479	-0.0472188233291	962.751652103	238.935128741	1635.85636817	434.169587327	-4.4494621967	-0.0557576716378
1258.63931986	263.418490694	1898.05781055	376.0	12.6626555903	0.230581634568	0.0422930364211	1446.85493056	252.368427104	2138.402334	439.178976337	2.82984691678	0.0354617408117
1258.63931986	263.418490694	1898.05781055	376.0	-10.8584718701	-0.202634530343	-0.0371670085001	989.311846989	258.135151839	1691.95773711	444.510738285	-3.69762662523	-0.0463361732485
1258.63931986	263.418490694	1898.05781055	376.0	-3.95321644245	-0.0734406516898	-0.0134704056658	1200.97886032	237.72598824	1823.0234771	384.31862854	-1.91024258559	-0.0239378770124
1258.63931986	263.418490694	1898.05781055	376.0	10.5923010168	0.0931623607137	0.0170877404097	1332.29398881	306.786259189	2099.10580731	460.025559311	1.71113687411	0.0214428179713
1258.63931986	263.418490694	1898.05781055	376.0	4.4464567375	0.245316934793	0.0449957694044	1451.1191268	248.94529393	1982.45412995	282.38970922	2.01794932113	0.0252875854778
1258.63931986	263.418490694	1898.05781055	376.0	18.2560494651	0.394368967868	0.0723347336516	1566.54727587	208.069501032	2244.56818332	469.951406414	4.5867790865	0.057478434668
1258.63931986	263.418490694	1898.05781055	376.0	-8.30594087058	-0.095638485691	-0.0175419086007	1143.34812117	214.849710231	1740.40625112	382.208419714	-2.72755843483	-0.034179930261
1258.63931986	263.418490694	1898.05781055	376.0	-4.70332032717	-0.0735387914493	-0.0134884063553	1215.1286072	265.703179451	1808.78607172	327.954285073	-1.8669025453	-0.0233947687382
1258.63931986	263.418490694	1898.05781055	376.0	13.8235818683	0.683801880827	0.125422208516	1464.31518794	326.06777966	2160.4373859	370.054418301	4.94692555162	0.0619915482659
1258.63931986	263.418490694	1898.05781055	376.0	-6.86226681117	-0.101878796264	-0.0186864996816	1164.85928367	264.408911107	1767.80801936	338.539824581	-2.23451245972	-0.0280014092697
1258.63931986	263.418490694	1898.05781055	376.0	1.94056083861	-0.11385731697	-0.0208835871185	1173.41489937	310.818029132	1934.89077711	450.657848616	-1.1266607259	-0.0141185554625
1258.63931986	263.418490694	1898.05781055	376.0	-0.618969632091	-0.0691409763633	-0.0126817638231	1198.68265565	224.380106814	1886.3094091	463.246646635	-1.69306263448	-0.0212163237404
1258.63931986	263.418490694	1898.05781055	376.0	-2.80011786741	0.0236717420023	0.00434184556169	1303.71198601	205.353165708	1844.90995466	335.844802944	-1.63717247198	-0.0205159457642
1258.63931986	263.418490694	1898.05781055	376.0	6.1988670019	0.0351438799065	0.00644605280751	1309.62367339	266.880818607	2015.71588984	439.211397849	0.148189573793	0.00185701220292
1258.63931986	263.418490694	1898.05781055	376.0	8.16898007596	0.194335434477	0.0356447972261	1376.60416706	318.024968479	2053.10977492	358.480639381	2.56524843338	0.0321459703431
1258.63931986	263.418490694	1898.05781055	376.0	-5.18775729509	0.00638107360659	0.00117040968573	1287.51559701	211.246626715	1799.59117802	300.828954297	-1.96466246194	-0.0246198303502
1258.63931986	263.418490694	1898.05781055	376.0	-11.6615687388	-0.0977858395549	-0.0179357739462	1135.36533113	243.615209675	1676.71449427	297.733953465	-3.01471583809	-0.037778393961
1258.63931986	263.418490694	1898.05781055	376.0	-10.6997707711	-0.163479966379	-0.0299853203189	1001.44518351	292.718413219	1694.96997572	400.806378984	-3.2356022485	-0.0405463940915
1258.63931986	263.418490694	1898.05781055	376.0	-7.91899469741	-0.0234169903829	-0.00429511929253	1250.20157846	205.933378069	1747.75071318	291.615756647	-2.39363348786	-0.0299954071161
1258.63931986	263.418490694	1898.05781055	376.0	-10.3592710605	-0.211619626797	-0.0388150452673	984.070570533	256.28807863	1701.43285707	461.074207907	-3.72877755816	-0.0467265358165
1258.63931986	263.418490694	1898.05781055	376.0	7.42840451727	0.242622009753	0.0445014691402	1442.98877604	267.229252888	2039.05322269	328.835193764	2.60483520385	0.0326420451611
1258.63931986	263.418490694	1898.05781055	376.0	9.6260099941	0.197831578205	0.0362860561638	1376.66209181	320.961853699	2080.76504509	383.141099579	2.76709470996	0.0346753723053
1258.63931986	263.418490694	1898.05781055	376.0	2.70744089771	0.00239722842523	0.000439697069924	1285.72137598	268.999292836	1949.44660397	394.725935163	-0.483801310012	-0.0060626730578
1258.63931986	263.418490694	1898.05781055	376.0	-2.64282920706	-0.0820659234339	-0.01505244377	1209.75412047	277.713080409	1847.89538437	360.428183484	-1.59483449574	-0.0199853946834
1258.63931986	263.418490694	1898.05781055	376.0	5.24009451318	-0.0421082701382	-0.00772345380377	1244.6331198	301.240436113	1997.51783374	451.644277826	-0.309598779154	-0.0038796839493
1258.63931986	263.418490694	1898.05781055	376.0	11.5371138031	0.241031457695	0.0442097317856	1471.26084485	198.370574401	2117.0389002	447.407480949	2.01312210078	0.0252270939947
1258.63931986	263.418490694	1898.05781055	376.0	7.94322114088	0.234533576591	0.0430178973938	1401.72872489	310.802368174	2048.82473982	336.293646761	2.84313440166	0.0356282506474
1258.63931986	263.418490694	1898.05781055	376.0	11.5365243535	1.33573053923	0.244998264716	1506.07194909	324.75626395	2117.02771211	286.199499071	5.41098752062	0.0678068611606
1258.63931986	263.418490694	1898.05781055	376.0	5.77405615041	0.030647605134	0.005621350905	1291.45643537	308.560604009	2007.6527343	407.63569492	0.631571691635	0.007914432226
1258.63931986	263.418490694	1898.05781055	376.0	7.39081713471	0.195210918207	0.0358053775141	1419.93026869	260.099351646	2038.33979244	358.310172101	2.03838180514	0.0255436316433
1258.63931986	263.418490694	1898.05781055	376.0	3.00382967734	0.139172361536	0.0255268454761	1383.45539019	256.119453219	1955.07223436	315.497390946	0.858350254394	0.0107562688521
1258.63931986	263.418490694	1898.05781055	376.0	-1.18355597338	-0.110802837545	-0.0203233377743	1180.10760336	322.474669775	1875.59323395	373.010960824	-1.33542530758	-0.0167346529772
1258.63931986	263.418490694	1898.05781055	376.0	18.489433192	0.612356755655	0.112317820186	1509.39540978	302.986097865	2248.99794138	436.616433734	5.69475571465	0.0713628535671
1258.63931986	263.418490694	1898.05781055	376.0	-11.9766004032	-0.113999133759	-0.020909599002	1093.7966773	250.184072232	1670.73501116	326.754261626	-3.16107973168	-0.0396125279659
1258.63931986	263.418490694	1898.05781055	376.0	5.41380139436	0.159201728789	0.0292006105629	1359.40656297	314.719126031	2000.81489076	326.689201766	1.90342283167	0.0238524164369
1258.63931986	263.418490694	1898.05781055	376.0	-16.2352842312	-0.175950264076	-0.0322726089647	1032.45001981	201.246708491	1589.90273013	356.206001838	-4.44070244523	-0.0556479003162
1258.63931986	263.418490694	1898.05781055	376.0	-4.85971990382	-0.121315246181	-0.0222515125056	1145.19615432	298.854937757	1805.81751734	361.766425268	-1.92084428737	-0.0240707304182
1258.63931986	263.418490694	1898.05781055	376.0	5.63756271093	0.0838206215259	0.0153742886144	1349.12968721	246.050839406	2005.06200991	409.881483291	0.349101855304	0.00437470996622
1258.63931986	263.418490694	1898.05781055	376.0	5.14987333533	-0.00704540950625	-0.00129226146483	1259.40863943	321.120206188	1995.80538362	415.276538003	0.288071095386	0.00360991347602
1258.63931986	263.418490694	1898.05781055	376.0	-6.63141141618	-0.109674656522	-0.0201164080194	1118.48644839	213.022533187	1772.18978821	440.680806634	-2.7384130571	-0.0343159530965
1258.63931986	263.418490694	1898.05781055	376.0	8.45825885479	0.0870692093278	0.0159701411093	1341.63602163	280.556347601	2058.60045338	436.408084151	1.15652052233	0.014492738375
1258.63931986	263.418490694	1898.05781055	376.0	-2.84524568352	-0.00437642834993	-0.000802719800061	1278.71028577	219.257886391	1844.05340262	346.085230467	-1.64982818954	-0.020674538716
1258.63931986	263.418490694	1898.05781055	376.0	-2.4594267885	-0.0871260449128	-0.0159805658314	1188.6663709	252.672053033	1851.3764683	410.038044366	-1.73859777959	-0.0217869395938
1258.63931986	263.418490694	1898.05781055	376.0	-2.12342832701	-0.128960963992	-0.0236538818768	1127.13995368	328.61643404	1857.75391334	401.997525616	-1.56136499241	-0.0195659773485
1258.63931986	263.418490694	1898.05781055	376.0	10.2502142455	0.185112882509	0.033953206623	1417.06098002	253.516489067	2092.61280263	422.035333551	2.10074656761	0.0263251449575
1258.63931986	263.418490694	1898.05781055	376.0	10.7022236442	0.249496414625	0.0457623651183	1476.07639702	204.430056531	2101.19220233	420.685748782	2.16960890035	0.027188081458
1258.63931986	263.418490694	1898.05781055	376.0	6.87597570426	0.137647196849	0.025247101403	1364.2543487	297.450604214	2028.56780446	366.862851538	1.77949078877	0.022299383318
1258.63931986	263.418490694	1898.05781055	376.0	0.630290274967	0.0136225366551	0.00249863108127	1292.39273098	273.898354735	1910.02108434	343.729998627	-0.509619453165	-0.00638620868628
1258.63931986	263.418490694	1898.05781055	376.0	-14.7722166822	-0.192223487545	-0.0352574261822	962.879550811	303.784350644	1617.67259802	351.008696566	-3.83093918997	-0.0480067567666
1258.63931986	263.418490694	1898.05781055	376.0	9.2638977044	0.259395821418	0.0475781037083	1453.78590917	267.593487576	2073.89194449	352.512547746	2.99792464036	0.0375679779494
1258.63931986	263.418490694	1898.05781055	376.0	-6.94315313504	-0.109450617312	-0.0200753149874	1150.76941852	269.613184352	1766.27275017	345.8901473	-2.26110513731	-0.0283346508435
1258.63931986	263.418490694	1898.05781055	376.0	-4.47032790575	-0.130116225603	-0.0238657787239	1066.38100733	309.767569783	1813.20840258	437.059825463	-2.13840665916	-0.0267970759294
1258.63931986	263.418490694	1898.05781055	376.0	11.1508107791	0.259907255085	0.0476719103238	1483.7819485	202.562977148	2109.70664548	423.361719831	2.30983984207	0.0289453614295
1258.63931986	263.418490694	1898.05781055	376.0	-7.57342148164	-0.0526465929755	-0.00965638169031	1211.3113556	204.593691807	1754.30989259	338.404845183	-2.42207667987	-0.0303518380936
1258.63931986	263.418490694	1898.05781055	376.0	7.58397769017	0.216531967144	0.0397160614718	1454.17007528	198.554073609	2042.00609145	389.28194256	1.37636867684	0.01724772778
1258.63931986	263.418490694	1898.05781055	376.0	-10.5541321345	-0.24674019844	-0.0452568228981	947.426509295	281.866406433	1697.73428123	468.441365507	-3.80298604955	-0.0476564667864
1258.63931986	263.418490694	1898.05781055	376.0	-14.0783537414	-0.147731639259	-0.0270967790278	1049.78194936	221.356991933	1630.84251776	359.703576473	-3.86891838589	-0.04848268654
1258.63931986	263.418490694	1898.05781055	376.0	-6.03415136423	-0.118060719301	-0.0216545706715	1124.41177697	264.567111639	1783.52612928	394.54724067	-2.28492257866	-0.0286331150208
1258.63931986	263.418490694	1898.05781055	376.0	3.85949060784	0.0761396093722	0.0139654455929	1324.78035283	298.63718119	1971.31317348	347.895639456	0.816507995028	0.0102319297623
1258.63931986	263.418490694	1898.05781055	376.0	3.32848533049	0.00118393875051	0.000217156777422	1284.90066717	268.247852364	1961.23438634	408.085866804	-0.452286298941	-0.00566774810703
1258.63931986	263.418490694	1898.05781055	376.0	-13.7699810656	-0.138942559925	-0.0254846955108	1070.28893319	198.504897549	1636.69560942	367.901778688	-3.89194337558	-0.0487712202453
1258.63931986	263.418490694	1898.05781055	376.0	4.87012625988	-0.0219049523935	-0.00401778290416	1257.4125597	306.007903722	1990.49562241	427.075158984	-0.0575864181133	-0.000721634312197
1258.63931986	263.418490694	1898.05781055	376.0	-6.75864810901	-0.150885151125	-0.0276751927961	1040.5955361	261.909561729	1769.77476223	467.269664399	-2.8876820156	-0.0361864914236
1258.63931986	263.418490694	1898.05781055	376.0	-0.745192878316	-0.113336955881	-0.020788143045	1165.45171708	291.270551864	1883.91361892	427.191349978	-1.48086812886	-0.0185572447225
1258.63931986	263.418490694	1898.05781055	376.0	5.94858772982	0.0582272465599	0.0106799791929	1312.31403545	302.873226921	2010.96544457	395.778182203	0.890571416093	0.0111600428082
1258.63931986	263.418490694	1898.05781055	376.0	-1.14270787866	0.00675859997637	0.00123965516808	1259.46055211	324.660646376	1876.36855441	292.247355921	-0.306896046864	-0.00384581512361
1258.63931986	263.418490694	1898.05781055	376.0	-21.7608871019	-0.260374365483	-0.0477575872125	949.378491472	237.690073334	1485.02359327	297.955028461	-5.45237637208	-0.0683255184471
1258.63931986	263.418490694	1898.05781055	376.0	2.56788383562	0.0597338944521	0.0109563269355	1334.69084419	205.323314008	1946.79773026	406.783572061	-0.849750049622	-0.0106484968624
1258.63931986	263.418490694	1898.05781055	376.0	0.7281093157	-0.0183990855974	-0.00337474057179	1259.36874127	212.805987742	1911.87774629	439.703017274	-1.37168301473	-0.0171890102096
1258.63931986	263.418490694	1898.05781055	376.0	8.81976743769	0.568196457627	0.104217985625	1480.01355013	302.334552156	2065.46209527	283.113992985	4.1860180047	0.0524563659737
1258.63931986	263.418490694	1898.05781055	376.0	1.14287462606	0.14785598835	0.0271195870048	1401.59172128	208.93531215	1919.75023165	309.223198222	0.0290722885645	0.000364314393039
1258.63931986	263.418490694	1898.05781055	376.0	6.17317840528	0.15259472528	0.0279887610566	1405.64941359	208.367925596	2015.22830543	401.210966241	0.60273776391	0.0075531048109
1258.63931986	263.418490694	1898.05781055	376.0	-15.5753863447	-0.118734683229	-0.0217781884132	1039.29996126	276.199583343	1602.42797351	286.928428908	-3.72336245717	-0.0466586774082
1258.63931986	263.418490694	1898.05781055	376.0	-6.1155197897	-0.117647330431	-0.0215787473278	1112.78985526	245.729050261	1781.98170953	423.462804008	-2.47589934609	-0.0310263075951
1258.63931986	263.418490694	1898.05781055	376.0	-16.977517441	-0.222762997838	-0.0408589504471	979.788357646	237.296379801	1575.81471472	358.729977276	-4.6010328859	-0.057657053708
1258.63931986	263.418490694	1898.05781055	376.0	-0.288401673	-0.0172446913243	-0.00316300281076	1256.916485	202.64345017	1892.58378007	433.023844898	-1.51884917395	-0.0190331976686
1258.63931986	263.418490694	1898.05781055	376.0	10.368260721	0.386394754777	0.0708721120281	1534.89521949	240.760131035	2094.85339298	319.198042462	4.02348899375	0.0504196615758
1258.63931986	263.418490694	1898.05781055	376.0	1.42280799118	0.00781198112173	0.00143286520941	1285.06466568	204.092816854	1925.06352875	435.906046224	-1.25391891412	-0.0157132696006
1258.63931986	263.418490694	1898.05781055	376.0	5.61504156923	-0.0323039890406	-0.00592516306687	1256.37845511	283.210072173	2004.63454562	465.046018337	-0.418255774049	-0.00524130042668
1258.63931986	263.418490694	1898.05781055	376.0	-18.0656472232	-0.313806038283	-0.0575579674034	946.038467342	210.842207307	1555.1613824	398.280707754	-5.41758051522	-0.0678894801406
1258.63931986	263.418490694	1898.05781055	376.0	-16.3222087577	-0.135329501688	-0.0248219922391	996.191415688	304.553811108	1588.25285237	287.507625573	-3.84293538191	-0.0481570849864
1258.63931986	263.418490694	1898.05781055	376.0	11.0204588695	0.406155446782	0.0744965969887	1488.20322958	291.03013225	2107.23249088	327.999129046	4.32829991701	0.0542393473309
1258.63931986	263.418490694	1898.05781055	376.0	-0.0105865880809	-0.125093266359	-0.0229444729198	1135.01858416	295.408850272	1897.85687099	467.429436556	-1.5259782612	-0.0191225346015
1258.63931986	263.418490694	1898.05781055	376.0	-5.88671062144	-0.00572294144825	-0.00104969579021	1273.34493719	209.078379884	1786.32463981	303.901322739	-2.07558472408	-0.0260098336351
1258.63931986	263.418490694	1898.05781055	376.0	12.9507742413	0.379570741087	0.0696204587466	1524.33405402	255.126353386	2143.87099256	364.410585162	4.40161930809	0.0551581366929
1258.63931986	263.418490694	1898.05781055	376.0	9.14098762029	0.359067970355	0.065859862501	1536.76477604	217.993800694	2071.55904004	316.800463299	3.43614938356	0.0430595160847
1258.63931986	263.418490694	1898.05781055	376.0	12.6494750371	0.489671894372	0.0898150943456	1460.40371895	318.711900932	2138.15215948	359.036539606	4.59263427253	0.0575518079264
1258.63931986	263.418490694	1898.05781055	376.0	-13.3222778387	-0.112908217567	-0.0207095043226	1069.43189414	277.352894847	1645.19327549	298.408486497	-3.29019448514	-0.0412305073326
1258.63931986	263.418490694	1898.05781055	376.0	3.87401209959	0.115038473137	0.0211002335175	1344.48644824	303.005953489	1971.58879979	324.09639806	1.23795048107	0.0155131639232
1258.63931986	263.418490694	1898.05781055	376.0	6.66181310108	0.159328147291	0.0292237981091	1386.28146123	282.192285377	2024.50287444	356.029127828	1.83019638803	0.02293479183
1258.63931986	263.418490694	1898.05781055	376.0	2.93061806822	0.0908379846877	0.0166614058488	1334.7554056	295.205760677	1953.68263569	323.721469416	0.813879889298	0.0101989961065
1258.63931986	263.418490694	1898.05781055	376.0	10.3842461951	0.248451661068	0.04557073754	1392.97173733	325.277014094	2095.15680652	376.908055099	3.23618158668	0.0405536539684
1258.63931986	263.418490694	1898.05781055	376.0	-3.93798948286	-0.111078670296	-0.0203739307219	1138.63407779	252.885763761	1823.31249359	431.792652035	-2.09490094301	-0.0262518915164
1258.63931986	263.418490694	1898.05781055	376.0	9.53086930599	0.217216351435	0.0398415905052	1404.27993564	303.234281763	2078.95921982	371.445002425	2.88359305886	0.0361352513641
1258.63931986	263.418490694	1898.05781055	376.0	6.94650467543	0.0991548982295	0.0181868852218	1362.20690828	233.280361815	2029.9064851	434.419215002	0.426180763382	0.00534061106994
1258.63931986	263.418490694	1898.05781055	376.0	-5.94715356117	-0.0933553413248	-0.0171231367067	1153.47049652	219.646916056	1785.17739788	412.059985301	-2.41354113095	-0.0302448763277
1258.63931986	263.418490694	1898.05781055	376.0	-12.6214506548	-0.112639706793	-0.0206602543641	1094.03212479	237.916732154	1658.49538059	326.546523644	-3.31200442886	-0.041503814898
1258.63931986	263.418490694	1898.05781055	376.0	-0.20362041565	-0.105448969617	-0.0193413370537	1171.51672194	276.616379408	1894.19297735	446.059875999	-1.48579713474	-0.0186190117135
1258.63931986	263.418490694	1898.05781055	376.0	-2.53564474723	0.0316728629608	0.00580940259736	1310.81043711	240.547996297	1849.92980738	298.571373972	-1.18258487925	-0.0148193593891
1258.63931986	263.418490694	1898.05781055	376.0	8.45511423957	0.106898780141	0.019607259747	1364.48664687	249.698133699	2058.54076676	444.355986196	0.918916930379	0.0115152497541
1258.63931986	263.418490694	1898.05781055	376.0	-3.85854588873	-0.0050947147934	-0.000934467130117	1278.27110743	220.074492453	1824.82037893	326.47477905	-1.77523486508	-0.0222460509408
1258.63931986	263.418490694	1898.05781055	376.0	-0.625713608535	-0.130328244737	-0.0239046670464	1115.80630691	325.439534094	1886.18140453	444.935563525	-1.48476859982	-0.0186061228048
1258.63931986	263.418490694	1898.05781055	376.0	9.18550563984	0.0739566283884	0.0135650455591	1336.50229725	267.502575324	2072.40401778	468.399145207	0.848668276759	0.0106349408115
1258.63931986	263.418490694	1898.05781055	376.0	-4.17090715788	-0.1128476884	-0.0206984021277	1174.8994522	318.575757676	1818.89158147	325.416371596	-1.72593788359	-0.0216282942806
1258.63931986	263.418490694	1898.05781055	376.0	-7.98230442907	-0.118268040543	-0.0216925973116	1136.88512606	299.661719767	1746.54905787	310.002212046	-2.32229848252	-0.0291014847433
1258.63931986	263.418490694	1898.05781055	376.0	-4.47706718722	-0.0975784549215	-0.0178977356789	1192.62771853	292.854636428	1813.08048712	327.598132163	-1.80429598107	-0.0226102253266
1258.63931986	263.418490694	1898.05781055	376.0	16.8514968657	1.10388150562	0.20247276332	1511.96724885	319.145547797	2217.908963	386.796166359	5.96941561223	0.0748047069202
1258.63931986	263.418490694	1898.05781055	376.0	2.01368904175	-0.0546162084874	-0.0100176464577	1234.92347083	257.617090162	1936.27879269	443.738231697	-1.14538812218	-0.0143532346137
1258.63931986	263.418490694	1898.05781055	376.0	-1.42522693929	0.069207905905	0.0126940399679	1336.77578933	246.693712474	1871.00617931	287.536677508	-0.588826827952	-0.00737878230516
1258.63931986	263.418490694	1898.05781055	376.0	-9.12395471328	-0.148006153085	-0.0271471300596	1030.54233979	281.637929846	1724.87987548	412.699605842	-2.98263582495	-0.0373763887839
1258.63931986	263.418490694	1898.05781055	376.0	14.2798616109	0.35658237241	0.0654039567883	1430.78260537	325.577552553	2169.09783919	412.737681265	4.30854962549	0.0539918499435
1258.63931986	263.418490694	1898.05781055	376.0	-7.48671636188	-0.135770504707	-0.0249028805406	1063.45234079	269.682620753	1755.95560589	422.82064435	-2.71650566759	-0.0340414244059
1258.63931986	263.418490694	1898.05781055	376.0	0.715632406174	-0.010170260325	-0.00186541825478	1270.23565674	216.442259378	1911.64092733	424.963011214	-1.31483563577	-0.0164766370397
1258.63931986	263.418490694	1898.05781055	376.0	-19.6313472377	-0.25209429965	-0.0462388664068	947.231753857	256.768305829	1525.44349099	321.443431302	-4.98693214178	-0.0624928839822
1258.63931986	263.418490694	1898.05781055	376.0	-15.2504838355	-0.187373544516	-0.0343678548268	1009.5824898	230.669243381	1608.59481096	368.343077777	-4.2238136642	-0.052929995792
1258.63931986	263.418490694	1898.05781055	376.0	3.05284968154	0.140985497089	0.0258594088571	1379.55734513	267.756677818	1956.00266237	308.688639425	1.02809162265	0.0128833536674
1258.63931986	263.418490694	1898.05781055	376.0	-12.5957684273	-0.1928204292	-0.0353669165811	975.863802409	289.981406575	1658.98284412	393.137635133	-3.6345541992	-0.0455457919699
1258.63931986	263.418490694	1898.05781055	376.0	1.37378186086	0.11075123116	0.0203138721864	1370.9238801	230.941032976	1924.13298446	322.268071385	-0.0130737407253	-0.00016383133741
1258.63931986	263.418490694	1898.05781055	376.0	3.33081215434	0.103414652631	0.0189682048113	1346.57640725	288.436079348	1961.2785508	326.266064201	0.921450754104	0.0115470019311
1258.63931986	263.418490694	1898.05781055	376.0	-0.876753252448	-0.00309947811712	-0.000568502956185	1274.63263562	205.503202505	1881.41652696	401.280688838	-1.49422872231	-0.0187246707056
1258.63931986	263.418490694	1898.05781055	376.0	-7.30808731478	-0.117038376253	-0.0214670536047	1107.98645954	234.463650867	1759.34608847	416.895978061	-2.6949595945	-0.03377142349
1258.63931986	263.418490694	1898.05781055	376.0	11.9105233861	0.402144260134	0.0737608694303	1545.45239894	239.144827898	2124.12642996	339.529203115	4.34674494157	0.0544704879896
1258.63931986	263.418490694	1898.05781055	376.0	-3.62751071767	-0.113544834729	-0.0208262719605	1149.14190612	271.77375022	1829.20556004	408.289903704	-1.90716388128	-0.0238992967579
1258.63931986	263.418490694	1898.05781055	376.0	9.72661102569	0.206892729762	0.0379480428764	1381.82184494	320.132797357	2082.67451082	380.719868526	2.85405259378	0.0357650700975
1258.63931986	263.418490694	1898.05781055	376.0	-16.0455499832	-0.269426371486	-0.0494178964574	948.127563444	250.173581372	1593.50399585	395.202851032	-4.66344639137	-0.0584391778368
1258.63931986	263.418490694	1898.05781055	376.0	-13.1516949337	-0.123571612743	-0.0226653728435	1020.95098891	308.953543032	1648.43103764	318.526505696	-3.27693399033	-0.0410643357184
1258.63931986	263.418490694	1898.05781055	376.0	-18.7773059312	-0.202121169918	-0.0370728484809	988.467954599	235.55404793	1541.65368871	317.631686182	-4.75647254124	-0.0596049190632
1258.63931986	263.418490694	1898.05781055	376.0	-7.02067140031	-0.121378470374	-0.0222631090194	1116.40180003	327.060532132	1764.80140868	321.339076521	-2.14374914408	-0.0268640243619
1258.63931986	263.418490694	1898.05781055	376.0	12.2781759169	0.412614523404	0.0756813139039	1475.32107683	303.216239384	2131.10468753	352.567371321	4.48521725518	0.0562057300148
1258.63931986	263.418490694	1898.05781055	376.0	-6.35155779566	-0.110789337488	-0.0203208616082	1130.02725531	244.861298761	1777.50157172	402.613017645	-2.40956028543	-0.0301949910454
1258.63931986	263.418490694	1898.05781055	376.0	-6.60408509807	-0.122753180786	-0.0225152569306	1102.94786256	324.05096219	1772.70845753	345.709632783	-2.12782811097	-0.0266645126688
1258.63931986	263.418490694	1898.05781055	376.0	12.4783084659	0.265246822419	0.0486512880445	1436.32685589	296.369781442	2134.90331901	402.206681683	3.5981700434	0.0450898501679
1258.63931986	263.418490694	1898.05781055	376.0	20.1503233536	0.856138908421	0.157032081515	1520.32258489	306.452036363	2280.52259681	453.747975563	6.11969974936	0.076687966784
1258.63931986	263.418490694	1898.05781055	376.0	-15.0577634823	-0.157290046549	-0.0288499718541	1033.6003242	229.891648648	1612.25275468	348.760781831	-4.01930682703	-0.0503672534715
1258.63931986	263.418490694	1898.05781055	376.0	5.75566490534	0.0879352432671	0.0161289881268	1352.22453875	245.379112613	2007.30365783	409.700006466	0.397881303735	0.00498598124981
1258.63931986	263.418490694	1898.05781055	376.0	4.56163444283	0.0247584407117	0.00454116667492	1302.18237424	267.801661217	1984.64026938	414.656233921	-0.0900959048993	-0.00112902136465
1258.63931986	263.418490694	1898.05781055	376.0	-8.11536323905	-0.126470043726	-0.0231969999497	1086.64223316	263.64399816	1744.02352474	393.737293413	-2.68263106953	-0.0336169306959
1258.63931986	263.418490694	1898.05781055	376.0	8.65197239136	0.197911534871	0.0363007217299	1418.55123985	267.573496365	2062.27724829	376.152512077	2.29319176894	0.0287367389591
1258.63931986	263.418490694	1898.05781055	376.0	2.46383694019	-0.102517794091	-0.0188037039785	1189.68301568	320.949119052	1944.82286003	434.190725295	-0.929826359583	-0.0116519593933
1258.63931986	263.418490694	1898.05781055	376.0	1.77216079519	0.187907783508	0.0344658443704	1431.86355518	200.818589148	1931.69444694	299.012302607	0.429579650283	0.00538320363763
1258.63931986	263.418490694	1898.05781055	376.0	-14.6409923273	-0.135912108585	-0.0249288533722	1064.35550858	211.723950728	1620.16331214	344.083852829	-3.91291767587	-0.0490340560886
1258.63931986	263.418490694	1898.05781055	376.0	11.6241465833	0.196609489697	0.0360619019987	1417.78743402	268.932246203	2118.69083268	431.971152464	2.56317323273	0.0321199653225
1258.63931986	263.418490694	1898.05781055	376.0	7.85981810534	0.0528235391476	0.00968883696764	1306.8490922	306.916603443	2047.24170199	433.476006348	1.04036542913	0.013037160766
1258.63931986	263.418490694	1898.05781055	376.0	9.74111794747	0.171174805047	0.031396699385	1419.85364201	198.427199378	2082.94986059	464.669019198	0.9360186741	0.0117295573196
1258.63931986	263.418490694	1898.05781055	376.0	0.0209805895249	0.0613519123747	0.0112531020496	1335.75482199	222.887780723	1898.45603427	339.813431555	-0.824883825227	-0.0103368900404
1258.63931986	263.418490694	1898.05781055	376.0	13.8288286448	0.723902263271	0.132777377709	1506.49789851	303.153156023	2160.53697275	350.885918213	5.24652070785	0.065745873532
1258.63931986	263.418490694	1898.05781055	376.0	-1.32377834026	-0.117955251923	-0.0216352259581	1136.17342752	271.257364322	1872.93173237	465.500940523	-1.77385099649	-0.0222287092292
1258.63931986	263.418490694	1898.05781055	376.0	14.7812696323	0.339490071652	0.0622689052919	1492.62967971	273.770276542	2178.6148533	412.214897051	4.3688164722	0.0547470735864
1258.63931986	263.418490694	1898.05781055	376.0	12.1473192657	0.553282477347	0.101482479337	1534.19404709	275.337691641	2128.62095264	319.089213911	4.97500271035	0.0623433923603
1258.63931986	263.418490694	1898.05781055	376.0	12.5629151894	0.20005535155	0.0366939382887	1410.70468708	285.248227756	2136.50920354	440.556288698	2.86473511042	0.0358989362208
1258.63931986	263.418490694	1898.05781055	376.0	12.7094607607	1.27941241812	0.234668455269	1505.32078058	325.022869808	2139.2907232	308.947072812	5.54744394184	0.0695168413764
1258.63931986	263.418490694	1898.05781055	376.0	-12.3011178741	-0.182082858023	-0.0333974427775	1020.85518853	226.11898001	1664.57548196	417.601313412	-3.88614853966	-0.0486986032539
1258.63931986	263.418490694	1898.05781055	376.0	-6.85590435548	-0.140595725797	-0.0257879174243	1060.12331256	253.066152953	1767.92878245	454.739316937	-2.82783737185	-0.0354365585445
1258.63931986	263.418490694	1898.05781055	376.0	13.7065520123	1.18129316393	0.216671526767	1517.26832625	314.153378331	2158.21609158	326.794386998	5.65568399976	0.0708732330797
1258.63931986	263.418490694	1898.05781055	376.0	-5.43210437483	-0.0868011068461	-0.0159209660393	1186.64806535	250.831035998	1794.95332919	357.474227838	-2.05972553203	-0.0258110968926
1258.63931986	263.418490694	1898.05781055	376.0	2.14752058368	0.122349092382	0.0224411394684	1369.29828052	262.918554027	1938.81899272	306.602158169	0.657775270433	0.0082427978751
1258.63931986	263.418490694	1898.05781055	376.0	-15.0952431172	-0.118004267246	-0.021644216296	1069.00670004	237.336047638	1611.54136954	305.198621866	-3.75374493163	-0.0470394101708
1258.63931986	263.418490694	1898.05781055	376.0	-10.0366831343	-0.084619507734	-0.015520819467	1157.70653094	211.287820943	1707.5557624	338.56141052	-2.87389627734	-0.0360137378113
1258.63931986	263.418490694	1898.05781055	376.0	-0.901654541571	-0.0361223458557	-0.00662552198381	1255.81411328	271.860443278	1880.9438861	353.269329545	-1.18786467712	-0.0148855222697
1258.63931986	263.418490694	1898.05781055	376.0	-0.973560351861	-0.0713211936737	-0.0130816569467	1197.33575937	227.283999033	1879.57907225	454.959313849	-1.71043510011	-0.0214340238108
1258.63931986	263.418490694	1898.05781055	376.0	-8.26432267654	-0.124219166249	-0.0227841464139	1094.11036561	279.425068888	1741.1961885	367.660753996	-2.56136316344	-0.0320972827498
1258.63931986	263.418490694	1898.05781055	376.0	8.5279997524	0.22768006602	0.0417608338262	1426.53178043	281.522565017	2059.92417593	351.869830487	2.72607058718	0.0341612855537
1258.63931986	263.418490694	1898.05781055	376.0	7.77813016155	0.25174872015	0.0461754805851	1468.49836449	229.81023537	2045.6912176	347.382617734	2.3098915952	0.028946009965
1258.63931986	263.418490694	1898.05781055	376.0	-0.947289284463	-0.00583730189714	-0.00107067166125	1280.85242824	258.834123666	1880.0777123	340.391160387	-1.0854627464	-0.0136022900552
1258.63931986	263.418490694	1898.05781055	376.0	-14.1384827722	-0.117429192465	-0.0215387366957	1072.54537181	245.073677733	1629.701234	312.082184457	-3.56162649669	-0.0446319109861
1258.63931986	263.418490694	1898.05781055	376.0	-12.5738493676	-0.173940463271	-0.031903973454	1011.70572957	254.728072579	1659.39888054	392.96507839	-3.69234218682	-0.0462699522157
1258.63931986	263.418490694	1898.05781055	376.0	-7.26179824816	-0.109357721626	-0.0200582761604	1123.11066073	228.770325135	1760.22468171	408.343695849	-2.6421455035	-0.0331095927757
1258.63931986	263.418490694	1898.05781055	376.0	3.67129982884	-0.0761997749514	-0.0139764810989	1216.57337621	308.195203971	1967.7412037	442.972623516	-0.704333144787	-0.00882622988455
1258.63931986	263.418490694	1898.05781055	376.0	9.89780856344	0.239485583852	0.0439261892611	1436.49263096	278.196035143	2085.92393906	371.235272953	2.96961373759	0.0372132047317
1258.63931986	263.418490694	1898.05781055	376.0	10.5300062975	0.136220953655	0.024985501404	1376.87761851	273.676268673	2097.92341753	447.369530349	1.81442935484	0.0227372099604
1258.63931986	263.418490694	1898.05781055	376.0	2.8277081212	0.116960933613	0.0214528491586	1377.17819158	223.453268079	1951.7293454	351.097885749	0.105071256341	0.00131668241029
1258.63931986	263.418490694	1898.05781055	376.0	-7.42102630233	-0.129201971955	-0.0236980872991	1048.80878228	309.007656821	1757.20244119	399.386002095	-2.50362940082	-0.0313738020152
1258.63931986	263.418490694	1898.05781055	376.0	-3.38787656312	-0.0572551691609	-0.0105016817977	1213.77568837	218.201883135	1833.75395483	401.776383323	-1.89918310771	-0.0237992870641
1258.63931986	263.418490694	1898.05781055	376.0	2.55319032837	0.14870642624	0.0272755734117	1402.26579821	211.090679371	1946.518839	333.162361415	0.243159133083	0.00304710693087
1258.63931986	263.418490694	1898.05781055	376.0	-5.19088916514	-0.11220468798	-0.0205804636794	1173.78265603	317.154811734	1799.53173331	308.594265552	-1.86806195727	-0.0234092977101
1258.63931986	263.418490694	1898.05781055	376.0	10.9886861058	0.623334538348	0.114331353329	1556.91411997	259.039459556	2106.62942546	290.675845931	4.91411970699	0.061580447456
1258.63931986	263.418490694	1898.05781055	376.0	-6.94824749163	-0.11325400726	-0.0207729286976	1117.14657895	234.341241946	1766.17605634	414.688235444	-2.60788650175	-0.0326802819768
1258.63931986	263.418490694	1898.05781055	376.0	7.75937318476	0.114256305044	0.0209567690837	1374.20747535	226.116892506	2045.33519933	445.010831481	0.55231972694	0.00692129983634
1258.63931986	263.418490694	1898.05781055	376.0	-9.67303706264	-0.111530435097	-0.0204567929378	1098.61912202	323.187943708	1714.45797506	292.650909339	-2.54511460822	-0.0318936667696
1258.63931986	263.418490694	1898.05781055	376.0	-2.88649967344	-0.115189502678	-0.0211279351941	1123.91961111	249.420383495	1843.27037805	469.930383442	-2.11581765529	-0.0265140057054
1258.63931986	263.418490694	1898.05781055	376.0	-12.7607622397	-0.146061340715	-0.0267904146579	1014.51145782	290.363178242	1655.85116617	350.976530111	-3.38490724151	-0.0424173839788
1258.63931986	263.418490694	1898.05781055	376.0	1.05732004699	0.0753349633793	0.0138178582867	1345.37908424	230.823587815	1918.12635628	341.923684234	-0.439521020617	-0.00550778221325
1258.63931986	263.418490694	1898.05781055	376.0	-5.43789507217	-0.0871716971159	-0.0159889393096	1189.91286806	257.213186094	1794.8434184	347.71736425	-2.02828981359	-0.0254171655838
1258.63931986	263.418490694	1898.05781055	376.0	-5.0578275478	-0.0670124618808	-0.0122913539767	1200.54939875	220.753066314	1802.05731973	380.754854671	-2.10473695059	-0.0263751497567
1258.63931986	263.418490694	1898.05781055	376.0	12.6991698996	0.451942039419	0.082894724765	1557.92672346	245.595090248	2139.0953967	335.573582995	4.80660724914	0.0602331735481
1258.63931986	263.418490694	1898.05781055	376.0	-2.55300638301	-0.0587539285832	-0.0107765826455	1230.31796468	255.508328713	1849.60027349	363.773980099	-1.60951242505	-0.0201693286347
1258.63931986	263.418490694	1898.05781055	376.0	-14.0750272761	-0.228798237032	-0.0419659275553	964.182300388	266.390273353	1630.905656	400.333082257	-4.12398735202	-0.0516790394991
1258.63931986	263.418490694	1898.05781055	376.0	7.85456142999	0.227988498693	0.0418174062167	1450.09117272	238.472662538	2047.14192726	358.578092001	2.16920490922	0.0271830189126
1258.63931986	263.418490694	1898.05781055	376.0	-1.31855511555	-0.0187942056513	-0.00344721306883	1251.89179023	314.293269187	1873.03087219	306.845812778	-0.62022300112	-0.00777221805915
1258.63931986	263.418490694	1898.05781055	376.0	-12.7470507543	-0.166941938875	-0.0306203116058	982.851215754	307.274483393	1656.11141809	365.985718945	-3.44380965206	-0.0431555094243
1258.63931986	263.418490694	1898.05781055	376.0	-7.62133471474	-0.0725550450192	-0.0133079686389	1190.99066681	223.626789766	1753.40047173	338.783015148	-2.41164714555	-0.0302211421748
1258.63931986	263.418490694	1898.05781055	376.0	9.60900933666	0.185998168091	0.0341155847563	1424.00818772	234.006673459	2080.44236278	422.427501604	1.75483928571	0.0219904672395
1258.63931986	263.418490694	1898.05781055	376.0	-12.631552821	-0.255076192643	-0.0467858020255	963.458730547	241.230754846	1658.30363564	453.614150243	-4.3132712867	-0.0540510186304
1258.63931986	263.418490694	1898.05781055	376.0	-9.08921903088	-0.1364025951	-0.0250188178834	1042.78802448	290.949034921	1725.53917882	391.802119413	-2.82822207634	-0.0354413794028
1258.63931986	263.418490694	1898.05781055	376.0	-10.9396604598	-0.12039542897	-0.0220828006181	1081.16021801	273.384482831	1690.41673074	335.872029909	-2.95558365208	-0.0370373891238
1258.63931986	263.418490694	1898.05781055	376.0	-17.114180876	-0.289196213137	-0.0530440596362	957.417574155	213.586645507	1573.22076372	402.21654406	-5.15048753473	-0.0645424503099
1258.63931986	263.418490694	1898.05781055	376.0	-5.8547086443	-0.104988591061	-0.0192568949122	1147.53459162	247.67582552	1786.93205584	391.721638704	-2.26129633765	-0.0283370468377
1258.63931986	263.418490694	1898.05781055	376.0	1.08051048803	-0.00354686622121	-0.000650562403011	1279.28548427	221.804438699	1918.56652426	417.476601288	-1.22801536142	-0.0153886636769
1258.63931986	263.418490694	1898.05781055	376.0	-8.69377304365	-0.126786080068	-0.0232549669971	1085.56715487	235.459666882	1733.04497226	412.018150509	-2.95744054201	-0.0370606584212
1258.63931986	263.418490694	1898.05781055	376.0	6.25981006004	0.211738865011	0.0388369158127	1446.85373089	214.566912469	2016.87262432	355.451980965	1.45356439047	0.0182150926124
1258.63931986	263.418490694	1898.05781055	376.0	14.7427115415	0.352840259039	0.0647175823622	1533.13511059	226.527182837	2177.88299845	418.220705019	4.08261677169	0.0511606111741
1258.63931986	263.418490694	1898.05781055	376.0	-11.6357299238	-0.220591107237	-0.0404605845996	977.895192955	255.089481245	1677.20492992	444.220255716	-3.90718128979	-0.0489621715512
1258.63931986	263.418490694	1898.05781055	376.0	-13.9398460042	-0.138346393564	-0.0253753473154	1067.31144835	205.201595216	1633.47147469	360.958431116	-3.87076279264	-0.0485057994065
1258.63931986	263.418490694	1898.05781055	376.0	-0.101026528581	0.0678928963089	0.0124528423164	1332.31649699	262.539509711	1896.14026863	301.284261932	-0.203835346672	-0.00255432765253
1258.63931986	263.418490694	1898.05781055	376.0	-2.57594046638	0.0469663019306	0.00861450879139	1320.59540532	246.465619586	1849.16497133	282.103946428	-0.97086077965	-0.0121661751836
1258.63931986	263.418490694	1898.05781055	376.0	-6.14473437336	-0.0839935942231	-0.0154060150813	1174.74617877	225.781943553	1781.42719984	380.899077517	-2.29409879563	-0.0287481052085
1258.63931986	263.418490694	1898.05781055	376.0	9.66901481015	0.2777407416	0.0509429093177	1482.00140416	237.365106503	2081.58130136	362.214790697	2.90424642313	0.0363940654528
1258.63931986	263.418490694	1898.05781055	376.0	7.58576746588	0.159093050062	0.0291806768273	1410.6992639	204.689164559	2042.04006243	426.651633965	0.735498519199	0.00921677342355
1258.63931986	263.418490694	1898.05781055	376.0	10.2164631812	0.160702269001	0.0294758380412	1362.58908095	317.583898678	2091.97218792	411.799208296	2.48182166797	0.0311005221551
1258.63931986	263.418490694	1898.05781055	376.0	-4.75117495301	-0.137370605877	-0.0251963693832	1052.02542995	293.627940766	1807.87776326	462.224392543	-2.36875327011	-0.0296836249388
1258.63931986	263.418490694	1898.05781055	376.0	7.78787201847	0.0980431414774	0.0179829679892	1318.16734417	327.411724387	2045.87612367	400.297055118	1.66949374371	0.020920974232
1258.63931986	263.418490694	1898.05781055	376.0	-7.33947268379	-0.124284075823	-0.0227960520586	1092.70264936	309.161216816	1758.75037602	356.886509849	-2.3076704347	-0.0289181758734
1258.63931986	263.418490694	1898.05781055	376.0	8.19108781608	0.301567192172	0.0553131313595	1464.36772875	276.925972233	2053.52939261	312.235691627	3.27523092463	0.041042994043
1258.63931986	263.418490694	1898.05781055	376.0	-10.495428856	-0.162982917304	-0.02989415211	1052.12420613	198.518767408	1698.8485034	448.205529862	-3.74688154738	-0.0469534028493
1258.63931986	263.418490694	1898.05781055	376.0	-1.08131433214	0.03126690155	0.00573494159025	1312.06240702	229.355431104	1877.53383941	336.116001292	-1.15210371379	-0.0144373898971
1258.63931986	263.418490694	1898.05781055	376.0	-21.5154678424	-0.243710484207	-0.0447011159587	955.892828341	240.877855118	1489.68179269	292.911109231	-5.32999089842	-0.0667918658949
1258.63931986	263.418490694	1898.05781055	376.0	9.67406788097	0.28560351248	0.0523850903301	1495.78978401	217.376799255	2081.67721156	368.510628293	2.72761169971	0.0341805977408
1258.63931986	263.418490694	1898.05781055	376.0	2.15499877088	-0.0415981301642	-0.00762988447619	1251.04990411	263.174511425	1938.96093304	424.736517498	-1.03190190843	-0.0129311016094
1258.63931986	263.418490694	1898.05781055	376.0	-7.21793066893	-0.0887926386111	-0.0162862506623	1164.17450296	225.426483465	1761.05731373	371.456327307	-2.45287239821	-0.030737749351
1258.63931986	263.418490694	1898.05781055	376.0	-2.9646570974	0.00675944976367	0.00123981103516	1284.95428658	274.814816015	1841.78690496	282.017802357	-1.0398667183	-0.0130309112569
1258.63931986	263.418490694	1898.05781055	376.0	0.886584127027	-0.0249959529152	-0.00458473090887	1259.1872635	294.295967556	1914.88568982	361.402458765	-0.609641416274	-0.00763961674529
1258.63931986	263.418490694	1898.05781055	376.0	-17.7341693363	-0.143245899818	-0.0262740095044	1015.75978057	259.090643282	1561.45302433	286.602600471	-4.24396366511	-0.0531825020691
1258.63931986	263.418490694	1898.05781055	376.0	14.9688263482	0.304531408025	0.0558568246561	1499.20453193	237.80978628	2182.1747882	445.160469991	3.69239837437	0.0462706563204
1258.63931986	263.418490694	1898.05781055	376.0	-6.41845569654	-0.114520845014	-0.0210052907215	1109.24661386	205.20737241	1776.23181088	461.777824614	-2.85732006904	-0.0358060159028
1258.63931986	263.418490694	1898.05781055	376.0	-4.56749031829	-0.0913534686349	-0.0167559553622	1184.7237051	258.867612777	1811.36420382	367.772885943	-1.93718029088	-0.0242754422416
1258.63931986	263.418490694	1898.05781055	376.0	-5.31035507364	-0.0353154849024	-0.00647752841203	1234.97569526	201.671260682	1797.26420131	360.617245364	-2.09796964912	-0.0262903464802
1258.63931986	263.418490694	1898.05781055	376.0	13.3391905577	0.271027323342	0.049711541332	1477.03634741	241.621168885	2151.24335879	432.585842499	3.22203454337	0.0403763727239
1258.63931986	263.418490694	1898.05781055	376.0	-18.8920373706	-0.178889015705	-0.0328116316407	976.432644947	276.183596223	1539.47601967	286.859778496	-4.5020736391	-0.0564169628959
1258.63931986	263.418490694	1898.05781055	376.0	-8.70591716234	-0.0960383684322	-0.0176152546648	1157.4806911	244.130145076	1732.81446987	331.203633695	-2.55943761592	-0.0320731530817
1258.63931986	263.418490694	1898.05781055	376.0	14.4632066495	1.59827922652	0.293154663705	1571.45700341	299.245900817	2172.57783402	301.874929784	6.38467366744	0.0800084419479
1258.63931986	263.418490694	1898.05781055	376.0	-3.63290552003	-0.0919639815178	-0.0168679349813	1166.75890723	233.983638808	1829.10316358	428.360617539	-2.04490539643	-0.0256253809076
1258.63931986	263.418490694	1898.05781055	376.0	-10.2557392887	-0.142093190076	-0.0260625807183	1003.68352801	317.351207194	1703.39794995	382.363214747	-2.97379935047	-0.0372656560209
1258.63931986	263.418490694	1898.05781055	376.0	2.03688470245	0.0212355541509	0.00389500259555	1294.00707855	286.969871777	1936.71905974	355.742109407	-0.0998143005025	-0.00125080577071
1258.63931986	263.418490694	1898.05781055	376.0	-10.3344687785	-0.161314413081	-0.0295881168528	1028.68401414	252.423899836	1701.90361872	420.795704748	-3.37076213605	-0.0422401270182
1258.63931986	263.418490694	1898.05781055	376.0	6.84079455233	0.168053516089	0.0308241959078	1401.62849984	262.590060806	2027.90004585	363.681485207	1.71004387799	0.021429121278
1258.63931986	263.418490694	1898.05781055	376.0	7.26663423108	0.195116402128	0.0357880414761	1421.02002115	257.493503046	2035.98272914	357.469204944	1.99070336439	0.0249461574485
1258.63931986	263.418490694	1898.05781055	376.0	0.291022586614	-0.127103537259	-0.023313194655	1137.96937414	308.937854657	1903.58158748	456.674358683	-1.41021774604	-0.0176719015794
1258.63931986	263.418490694	1898.05781055	376.0	2.06834337705	0.107486878346	0.0197151280899	1316.11411989	326.210994692	1937.31616357	294.991048983	1.01258293983	0.0126890092711
1258.63931986	263.418490694	1898.05781055	376.0	10.6239163812	0.12517128308	0.0229587826632	1345.19979795	315.402470771	2099.70588521	439.103616492	2.14162166121	0.0268373641756
1258.63931986	263.418490694	1898.05781055	376.0	7.31473236679	0.0571767603644	0.0104873001402	1320.34995762	283.577729565	2036.89565956	432.967972376	0.751586299544	0.00941837468101
1258.63931986	263.418490694	1898.05781055	376.0	7.63052552808	0.173511033424	0.0318252078914	1406.86686856	259.213960258	2042.88959632	376.8087675	1.8079669519	0.0226562274674
1258.63931986	263.418490694	1898.05781055	376.0	-7.34108614891	-0.133526758004	-0.0244913349237	1077.46497728	225.991535377	1758.71975152	455.263238863	-2.98444429822	-0.0373990513561
1258.63931986	263.418490694	1898.05781055	376.0	-4.19418088477	-0.125671609558	-0.02305055201	1110.26082006	276.608548244	1818.44983268	431.580464374	-2.10902737344	-0.0264289144541
1258.63931986	263.418490694	1898.05781055	376.0	16.4315589852	0.404242836961	0.074145788144	1556.79381591	231.740377767	2209.93829926	421.404105583	4.80283884761	0.0601859504713
1258.63931986	263.418490694	1898.05781055	376.0	-2.24956620196	-0.0441904933759	-0.00810537295964	1223.65982132	202.969070074	1855.35974355	428.730852152	-1.83301177135	-0.0229700723227
1258.63931986	263.418490694	1898.05781055	376.0	-8.62143435486	-0.119265911334	-0.0218756257032	1111.01638216	313.249158973	1734.4180024	310.152461261	-2.40759678428	-0.0301703857679
1258.63931986	263.418490694	1898.05781055	376.0	-9.61871348658	-0.072401041137	-0.0132797214118	1178.88524178	208.316090927	1715.48906794	328.28773524	-2.76023588102	-0.0345894220679
1258.63931986	263.418490694	1898.05781055	376.0	-1.08047395516	0.0238101723255	0.00436723630328	1306.23426977	227.449126091	1877.54979025	343.866394386	-1.24287547029	-0.0155748805801
1258.63931986	263.418490694	1898.05781055	376.0	5.99275692521	0.0986319252712	0.018090962082	1361.57824669	236.286978611	2011.80380144	413.938576134	0.395804759977	0.00495995939821
1258.63931986	263.418490694	1898.05781055	376.0	9.30158240415	0.163473975601	0.0299842214969	1410.77121778	222.029732003	2074.60722188	441.806272093	1.23367232715	0.0154595529718
1258.63931986	263.418490694	1898.05781055	376.0	-3.99710034257	-0.114917947014	-0.0210781267451	1120.21668528	243.131530922	1822.1905353	458.842319099	-2.27264702296	-0.028479286002
1258.63931986	263.418490694	1898.05781055	376.0	6.78456124808	0.10505547438	0.0192691625789	1359.0510298	265.785015487	2026.83270523	401.99665994	1.01780483503	0.0127544465542
1258.63931986	263.418490694	1898.05781055	376.0	-6.7839567713	-0.107162978911	-0.0196557188025	1123.47520042	214.715602327	1769.29438919	431.103586438	-2.70382259793	-0.0338824886959
1258.63931986	263.418490694	1898.05781055	376.0	7.30086296202	0.209234974207	0.0383776548436	1435.27780454	245.037998823	2036.63241024	356.316606878	1.9870318154	0.0249001480627
1258.63931986	263.418490694	1898.05781055	376.0	-4.65895465959	-0.0439154391957	-0.00805492281654	1222.10192342	198.394650569	1809.62815774	389.131583755	-2.09017371387	-0.026192653056
1258.63931986	263.418490694	1898.05781055	376.0	17.5076462753	0.931416518312	0.170839420087	1536.1612708	297.435514524	2230.36305812	396.766272799	6.02198366751	0.07546345448
1258.63931986	263.418490694	1898.05781055	376.0	4.51805724019	0.0554746765605	0.0101751057521	1330.06115882	231.624491965	1983.81314888	422.127498098	-0.321143414142	-0.00402435356067
1258.63931986	263.418490694	1898.05781055	376.0	-7.05786038598	-0.136339057988	-0.0250071639744	1037.88161335	303.965934588	1764.09554024	422.247992297	-2.5684596552	-0.0321862112181
1258.63931986	263.418490694	1898.05781055	376.0	14.9677204102	0.341867757992	0.0627050179736	1457.11097765	306.483297553	2182.15379686	418.559521651	4.4385927569	0.0556214631191
1258.63931986	263.418490694	1898.05781055	376.0	15.8144734509	0.633042146212	0.116111912365	1522.04101475	293.60318195	2198.22565908	382.581462383	5.51300067403	0.069085221479
1258.63931986	263.418490694	1898.05781055	376.0	6.8320145823	0.136548143166	0.0250455141537	1393.79009962	204.784386514	2027.73339695	429.158910815	0.386258031834	0.00484032621346
1258.63931986	263.418490694	1898.05781055	376.0	-3.49307694745	-0.0684940317662	-0.012563101938	1193.70862838	212.614590874	1831.75719072	425.433971467	-2.02926320494	-0.0254293634704
1258.63931986	263.418490694	1898.05781055	376.0	11.3783766009	0.278641908335	0.051108200355	1446.27810873	291.327959711	2114.02597634	376.419907895	3.57838880911	0.0448419650264
1258.63931986	263.418490694	1898.05781055	376.0	-6.3785537436	-0.116524003554	-0.0213727079152	1148.79217256	290.604473464	1776.98917302	337.592526994	-2.12046656847	-0.0265722627628
1258.63931986	263.418490694	1898.05781055	376.0	-2.08586730245	-0.0126993007988	-0.00232929214945	1272.06549648	275.503782406	1858.4668433	310.897564414	-1.07898558087	-0.0135211225673
1258.63931986	263.418490694	1898.05781055	376.0	-7.55655808671	-0.0959633127039	-0.0176014880235	1142.90821228	212.063523412	1754.62996958	399.658233886	-2.67477625688	-0.0335184994596
1258.63931986	263.418490694	1898.05781055	376.0	16.773193794	0.883474404059	0.162045928844	1553.8048484	283.089369473	2216.42272543	379.528507564	5.98325790416	0.0749781692251
1258.63931986	263.418490694	1898.05781055	376.0	-5.49671989537	-0.109714318004	-0.0201236826859	1166.75079281	287.9386048	1793.72688925	339.037491641	-1.98484659938	-0.0248727644032
1258.63931986	263.418490694	1898.05781055	376.0	8.42375442062	0.391891012579	0.0718802297467	1563.99718932	198.204488579	2057.94553927	295.743861371	3.4257143148	0.042928750812
1258.63931986	263.418490694	1898.05781055	376.0	-13.2975312598	-0.135522359818	-0.0248573660708	1064.6147124	221.670197827	1645.66297986	359.378069635	-3.67565180784	-0.046060799597
1258.63931986	263.418490694	1898.05781055	376.0	-7.73014730494	-0.14124611005	-0.0259072102073	1063.31384856	236.064295349	1751.33514586	451.95700195	-3.03177681272	-0.0379921906356
1258.63931986	263.418490694	1898.05781055	376.0	-12.2283949374	-0.0808773634684	-0.0148344393742	1151.80353443	198.138484821	1665.95580533	316.013786079	-3.24097325995	-0.0406136999994
1258.63931986	263.418490694	1898.05781055	376.0	-1.16039418529	-0.0336227638079	-0.00616705132206	1238.92360584	320.225262048	1876.03285808	316.883990193	-0.682512852713	-0.00855279264052
1258.63931986	263.418490694	1898.05781055	376.0	-1.07210247243	-0.10420394247	-0.0191129755081	1189.53094288	308.000749932	1877.70868583	380.176993017	-1.36723583034	-0.017133281082
1258.63931986	263.418490694	1898.05781055	376.0	9.17575012262	0.164321695346	0.0301397093445	1414.56271324	201.02019447	2072.21885243	456.635944715	0.853441223186	0.0106947521702
1258.63931986	263.418490694	1898.05781055	376.0	3.2392807704	0.0214492247988	0.00393419383691	1301.7125712	257.514803941	1959.54123222	400.313857079	-0.400317611677	-0.00501651142453
1258.63931986	263.418490694	1898.05781055	376.0	8.09202904605	0.35958638124	0.0659549488702	1514.350051	246.287351532	2051.64919989	291.011797357	3.50772157957	0.0439564107716
1258.63931986	263.418490694	1898.05781055	376.0	-7.03145100348	-0.122263526776	-0.0224254451166	1100.4194438	250.91439888	1764.59680558	413.2629629	-2.59284673414	-0.0324918137111
1258.63931986	263.418490694	1898.05781055	376.0	-5.26333443705	-0.101170405165	-0.0185565673451	1158.46201753	249.451119585	1798.15668017	390.24354306	-2.14618074992	-0.026894495613
1258.63931986	263.418490694	1898.05781055	376.0	1.95582728422	0.125361506037	0.0229936731542	1346.98846186	302.630217628	1935.18054308	285.561863593	1.03936095989	0.0130245734323
1258.63931986	263.418490694	1898.05781055	376.0	5.39901453403	0.0151443628587	0.00277776281341	1283.09881316	305.016876358	2000.53422761	412.418538086	0.386971597005	0.0048492681329
1258.63931986	263.418490694	1898.05781055	376.0	10.7550788574	0.489284863818	0.089744105616	1569.91092718	237.611872779	2102.19542483	294.672624878	4.645798286	0.0582180236341
1258.63931986	263.418490694	1898.05781055	376.0	-1.59625187097	0.00548398109725	0.0010058659386	1274.15571111	301.481646816	1867.76002724	292.122669311	-0.560049199422	-0.00701816039376
1258.63931986	263.418490694	1898.05781055	376.0	0.119475199774	0.0248758375205	0.00456269947185	1285.61946778	305.934535773	1900.32551891	308.77151536	-0.0943546705765	-0.0011823893556
1258.63931986	263.418490694	1898.05781055	376.0	13.3055585188	0.456898688251	0.0838038679845	1527.64903128	273.919670938	2150.60500325	349.036301035	4.92602134796	0.0617295908266
1258.63931986	263.418490694	1898.05781055	376.0	-5.23417128704	-0.132645300061	-0.024329658852	1040.6861066	313.192566066	1798.71021362	444.831540953	-2.323508527	-0.029116648208
1258.63931986	263.418490694	1898.05781055	376.0	-16.978925211	-0.191231844211	-0.035075540024	944.558073977	323.208505039	1575.78799443	308.021415418	-4.05930064449	-0.0508684291289
1258.63931986	263.418490694	1898.05781055	376.0	10.843545424	0.252576812472	0.0463273683918	1477.56538653	206.877999679	2103.87457141	419.4311852	2.26237376302	0.0283505484088
1258.63931986	263.418490694	1898.05781055	376.0	-12.852796075	-0.239936633321	-0.0440089202717	993.772083944	201.680161509	1654.10431077	458.65206532	-4.52032546621	-0.056645682534
1258.63931986	263.418490694	1898.05781055	376.0	-6.88929303643	-0.161439821587	-0.0296111191466	1008.39459653	293.525322428	1767.29504598	465.375127023	-2.8482136684	-0.0356919006065
1258.63931986	263.418490694	1898.05781055	376.0	-10.5082223765	-0.116185389677	-0.0213105997206	1089.21414178	297.239383944	1698.60567498	312.152149261	-2.76175356746	-0.0346084406949
1258.63931986	263.418490694	1898.05781055	376.0	13.0668438057	0.287102267741	0.0526599904146	1499.87559073	210.096147708	2146.07405999	436.102321555	2.93448670492	0.0367730163524
1258.63931986	263.418490694	1898.05781055	376.0	-6.96185244364	-0.124823027459	-0.0228949059902	1092.71678127	242.956980433	1765.91782648	430.244064779	-2.69497534751	-0.0337716208961
1258.63931986	263.418490694	1898.05781055	376.0	-19.2150951741	-0.186907228167	-0.0342823235817	1000.5272617	228.16953143	1533.34419579	304.647402665	-4.79184065453	-0.0600481285029
1258.63931986	263.418490694	1898.05781055	376.0	5.03262897244	-0.0639445292763	-0.0117286370646	1229.43787273	294.190235295	1993.58001784	469.951909814	-0.643174025033	-0.0080598248751
1258.63931986	263.418490694	1898.05781055	376.0	6.21790583609	0.205961509127	0.037777239385	1422.86297066	264.769877226	2016.07725792	328.444410035	2.06638574447	0.0258945582013
1258.63931986	263.418490694	1898.05781055	376.0	14.7772373177	0.529899148216	0.0971935341555	1453.91082291	326.740957677	2178.53831764	397.886537056	4.84167477686	0.0606726162514
1258.63931986	263.418490694	1898.05781055	376.0	17.3721294641	0.407384804294	0.0747220844266	1510.06053554	282.852975582	2227.7908707	434.877359582	5.13107238347	0.064299152675
1258.63931986	263.418490694	1898.05781055	376.0	0.399383867032	0.102263089539	0.0187569863425	1353.21893522	266.7537795	1905.63834723	285.665632511	0.255323456626	0.00319954206298
1258.63931986	263.418490694	1898.05781055	376.0	-2.72984932039	-0.0877968223604	-0.0161035991123	1207.56200078	292.096360947	1846.24369231	346.585330578	-1.56692860698	-0.0196356968294
1258.63931986	263.418490694	1898.05781055	376.0	-15.6163195518	-0.178690175765	-0.0327751606318	1007.43805707	243.519944348	1601.65103758	350.693036156	-4.15269846213	-0.0520388278463
1258.63931986	263.418490694	1898.05781055	376.0	-0.601245831088	-0.0447080203993	-0.0082002972119	1234.88059425	227.933483	1886.64581709	423.831739838	-1.51066268256	-0.0189306100571
1258.63931986	263.418490694	1898.05781055	376.0	10.8535693598	0.35671073652	0.0654275011959	1444.92844354	312.94885765	2104.06483151	346.187530318	3.98563082888	0.0499452484822
1258.63931986	263.418490694	1898.05781055	376.0	-0.946479128151	0.0970309829944	0.0177973189645	1364.20396247	205.811678161	1880.09308953	310.077448906	-0.829588525918	-0.0103958461894
1258.63931986	263.418490694	1898.05781055	376.0	1.85000047885	-0.0556657539694	-0.0102101529658	1238.29915586	286.497536422	1933.17188913	408.375196853	-0.911844207484	-0.0114266191414
1258.63931986	263.418490694	1898.05781055	376.0	-13.0691204442	-0.151391834213	-0.0277681280656	1034.65504613	248.767998471	1649.99834919	366.575304583	-3.62588051155	-0.0454370991422
1258.63931986	263.418490694	1898.05781055	376.0	12.3999558204	0.239608648325	0.043948761615	1404.00037385	315.704664576	2133.4161405	413.711102075	3.40631630555	0.0426856679894
1258.63931986	263.418490694	1898.05781055	376.0	-16.7654729453	-0.118639357694	-0.0217607039056	1067.76328907	218.980955266	1579.83944184	293.095197499	-4.10986120697	-0.0515020201374
1258.63931986	263.418490694	1898.05781055	376.0	-1.64228080232	0.00882426973257	0.00161853810209	1274.52134833	304.285341855	1866.88637151	288.079681327	-0.512548910179	-0.00642291867392
1258.63931986	263.418490694	1898.05781055	376.0	5.97717483764	0.108111461266	0.01982968842	1365.46242314	250.638829256	2011.50804441	395.406792013	0.747883540884	0.00937197419655
1258.63931986	263.418490694	1898.05781055	376.0	14.5890454561	0.409968597743	0.0751960010535	1437.37747703	327.933134734	2174.96632731	409.655715553	4.52154134874	0.0566609191572
1258.63931986	263.418490694	1898.05781055	376.0	-3.29564078217	-0.0498563463849	-0.00914459764948	1216.45357685	203.637013029	1835.50464328	415.414053397	-1.95598041944	-0.0245110328251
1258.63931986	263.418490694	1898.05781055	376.0	-0.764011152709	0.0322576631439	0.00591666602052	1290.97805964	302.424127281	1883.55643719	290.154250268	-0.189377923301	-0.0023731569336
1258.63931986	263.418490694	1898.05781055	376.0	-2.71534103876	-0.110765640139	-0.0203165150659	1166.49216275	285.059612208	1846.51906788	394.967292924	-1.69050062857	-0.0211842184032
1258.63931986	263.418490694	1898.05781055	376.0	6.92382656877	0.0592559986229	0.0108686717944	1324.74905598	274.582286191	2029.47604153	430.144699351	0.612973839045	0.00768137642914
1258.63931986	263.418490694	1898.05781055	376.0	-16.9459073306	-0.136006715252	-0.0249462060258	1046.71358431	225.772100153	1576.41469289	303.929008425	-4.20100959468	-0.0526442305098
1258.63931986	263.418490694	1898.05781055	376.0	4.49739741129	0.0828774617401	0.0152012952568	1351.62528721	224.486801118	1983.42101339	407.308925061	-0.121570543048	-0.00152344038908
1258.63931986	263.418490694	1898.05781055	376.0	-13.0213038166	-0.107484711548	-0.0197147306581	1092.91348418	269.833495218	1650.90593642	288.158957025	-3.21483527508	-0.0402861563294
1258.63931986	263.418490694	1898.05781055	376.0	-13.2508643742	-0.148458585047	-0.0272301146454	978.362563619	328.082448031	1646.54874433	340.10373268	-3.36617064351	-0.0421825895176
1258.63931986	263.418490694	1898.05781055	376.0	-2.7664884436	-0.115617051161	-0.0212063556789	1147.42015347	275.437216594	1845.54826057	422.690890506	-1.81555444108	-0.0227513087855
1258.63931986	263.418490694	1898.05781055	376.0	3.09536818322	0.240113068781	0.0440412818748	1465.15601829	209.000539166	1956.80968812	282.653130659	1.2907354669	0.016174629911
1258.63931986	263.418490694	1898.05781055	376.0	-8.43984401307	-0.143012947128	-0.0262312815715	1046.19062887	271.182862377	1737.86469206	420.491200817	-2.90283097582	-0.0363763280179
1258.63931986	263.418490694	1898.05781055	376.0	-6.10242027609	-0.131721782234	-0.0241602682015	1070.10334807	293.333224294	1782.23034587	418.793773506	-2.37640772279	-0.0297795453983
1258.63931986	263.418490694	1898.05781055	376.0	-11.8899080194	-0.112856154115	-0.0206999549	1092.81028468	272.914931535	1672.38048272	306.655266507	-3.04066663464	-0.0381035919128
1258.63931986	263.418490694	1898.05781055	376.0	16.3403743459	0.341231832418	0.062588377186	1456.92887291	307.156914285	2208.20756209	444.1217749	4.55720087815	0.0571077804279
1258.63931986	263.418490694	1898.05781055	376.0	3.13590281579	0.0143934938455	0.00264003922331	1293.28079558	274.479795262	1957.57905888	389.818468034	-0.233556065883	-0.0029267677429
1258.63931986	263.418490694	1898.05781055	376.0	12.2112311909	0.334204297829	0.0612993943193	1498.21868561	261.799064757	2129.83403793	369.816287562	3.98348235841	0.0499183252934
1258.63931986	263.418490694	1898.05781055	376.0	5.43362979322	0.113537592309	0.0208249435636	1346.16320769	301.894252115	2001.19124524	353.133785426	1.41056708195	0.0176762792224
1258.63931986	263.418490694	1898.05781055	376.0	-4.2208728711	-0.0885609541782	-0.0162437553518	1197.72389128	273.38580171	1817.94320335	346.833510359	-1.81524662456	-0.0227474514356
1258.63931986	263.418490694	1898.05781055	376.0	13.7396022932	1.2977965295	0.238040449285	1570.90907701	280.882671753	2158.84340501	307.051656254	5.93805244805	0.0744116848127
1258.63931986	263.418490694	1898.05781055	376.0	-6.44101393455	-0.129574369583	-0.0237663920732	1061.40906233	305.794472906	1775.80364249	408.60010725	-2.36742519973	-0.0296669824527
1258.63931986	263.418490694	1898.05781055	376.0	1.48838811481	0.0034811610348	0.0006385108281	1288.94781453	251.163336473	1926.30827741	386.197126414	-0.844654742574	-0.0105846458969
1258.63931986	263.418490694	1898.05781055	376.0	-12.5832820969	-0.135469330808	-0.0248476395465	1054.95327593	248.015687071	1659.21984189	356.250878881	-3.44635457	-0.0431874006266
1258.63931986	263.418490694	1898.05781055	376.0	7.82974357246	0.184799843935	0.0338957894231	1411.86342748	264.121977992	2046.67086997	370.685464503	2.02080980158	0.0253234310975
1258.63931986	263.418490694	1898.05781055	376.0	-3.91161134366	-0.127369154479	-0.023361913881	1096.27599971	267.411235118	1823.81316592	460.125931097	-2.22939412097	-0.0279372696863
1258.63931986	263.418490694	1898.05781055	376.0	8.22653140971	0.256291658314	0.0470087414369	1454.56247509	262.161915621	2054.20213251	337.477741796	2.79014820779	0.0349642632555
1258.63931986	263.418490694	1898.05781055	376.0	9.82621448802	0.199638644577	0.0366175063422	1438.59181922	213.477214889	2084.56504212	432.496008014	1.59980163382	0.0200476395216
1258.63931986	263.418490694	1898.05781055	376.0	-16.4042634645	-0.149912211282	-0.0274967372124	1024.11747575	247.779714866	1586.6954066	314.798215984	-4.09561291698	-0.0513234701376
1258.63931986	263.418490694	1898.05781055	376.0	5.66279434786	0.144047115897	0.0264209676993	1400.07224955	202.193298067	2005.54092096	403.275373347	0.341347900642	0.00427754261456
1258.63931986	263.418490694	1898.05781055	376.0	-3.71938145735	-0.09264977357	-0.0169937222249	1178.55775348	252.195984754	1827.46180029	396.708062064	-1.90016958483	-0.0238116489327
1258.63931986	263.418490694	1898.05781055	376.0	-7.40463585973	-0.127789498453	-0.0234390129225	1086.00194837	272.73495913	1757.51354127	398.776633768	-2.55465984969	-0.0320132813245
1258.63931986	263.418490694	1898.05781055	376.0	-7.92228375	-0.147305390183	-0.0270185968787	1024.4694186	294.913860839	1747.68828506	428.305005618	-2.80387351892	-0.0351362596356
1258.63931986	263.418490694	1898.05781055	376.0	3.74817542419	0.108486886027	0.0198985484275	1363.03757802	258.48065265	1969.20034694	347.682116275	0.64825884803	0.00812354446153
1258.63931986	263.418490694	1898.05781055	376.0	-3.73709317545	0.012711937889	0.00233161003099	1296.70118301	223.170065244	1827.12562165	307.254373392	-1.69955841739	-0.0212977245287
1258.63931986	263.418490694	1898.05781055	376.0	-3.81206066056	-0.0745780222438	-0.0136790209545	1204.19015197	326.639222763	1825.70269544	294.873320701	-1.36585892088	-0.0171160265774
1258.63931986	263.418490694	1898.05781055	376.0	-16.7585899502	-0.158198756476	-0.0290166464556	1035.51256248	215.835518727	1579.97008506	328.622003855	-4.33304421098	-0.0542987996363
1258.63931986	263.418490694	1898.05781055	376.0	-1.97619323171	-0.0594853949405	-0.0109107474212	1230.19633374	302.407640333	1860.54852056	327.94454649	-1.17851609778	-0.0147683721527
1258.63931986	263.418490694	1898.05781055	376.0	3.61363220848	-0.0656008009105	-0.0120324286336	1228.74178779	293.042570655	1966.64663893	444.862280486	-0.778925578889	-0.00976097216653
1258.63931986	263.418490694	1898.05781055	376.0	13.6442404342	0.206424463155	0.0378621539168	1411.08191868	290.170771822	2157.0333818	455.780691299	3.06460902423	0.0384036218575
1258.63931986	263.418490694	1898.05781055	376.0	7.78002933078	0.31238341144	0.0572970307117	1419.59085989	316.585017004	2045.72726493	309.551388035	3.27134316354	0.0409942752324
1258.63931986	263.418490694	1898.05781055	376.0	10.1092591466	0.242638697271	0.044504529947	1424.94760574	294.793494107	2089.93739337	370.196293521	3.13720913037	0.0393133976237
1258.63931986	263.418490694	1898.05781055	376.0	-13.214054772	-0.113575102577	-0.0208318236569	1089.85407508	232.628125659	1647.24741186	324.765211116	-3.43825971743	-0.0430859613713
1258.63931986	263.418490694	1898.05781055	376.0	3.10549621865	0.125083301596	0.0229426451936	1372.89900813	260.323884297	1957.00192408	323.779031655	0.778354045801	0.00975381009776
1258.63931986	263.418490694	1898.05781055	376.0	-3.01476974395	-0.0575598746457	-0.0105575705513	1211.20897016	214.393281531	1840.83573795	415.233486262	-1.89473235007	-0.0237435131588
1258.63931986	263.418490694	1898.05781055	376.0	-5.39959988767	-0.0575179912612	-0.0105498883458	1228.88365298	250.573861034	1795.57028314	316.11276913	-1.97481497504	-0.0247470548251
1258.63931986	263.418490694	1898.05781055	376.0	-6.08157351782	-0.134060378126	-0.0245892109548	1072.73481328	258.32074978	1782.62602939	451.570466328	-2.62884085434	-0.0329428678489
1258.63931986	263.418490694	1898.05781055	376.0	-1.03102601084	-0.023913017355	-0.00438610002842	1256.25037716	218.877732612	1878.48834082	403.360231046	-1.51436434169	-0.0189769967631
1258.63931986	263.418490694	1898.05781055	376.0	9.54660155503	0.342583371347	0.0628362750087	1493.30370951	266.57082968	2079.25782701	319.383287815	3.72810916568	0.0467181599709
1258.63931986	263.418490694	1898.05781055	376.0	1.61345080767	0.0634002880635	0.0116288129243	1337.55263421	219.668517676	1928.68203962	371.460887739	-0.684365090993	-0.00857600364652
1258.63931986	263.418490694	1898.05781055	376.0	-7.83206894317	-0.097305359962	-0.017847644894	1136.38730952	199.933907416	1749.40061425	413.079397309	-2.82964251039	-0.0354591793283
1258.63931986	263.418490694	1898.05781055	376.0	10.7031756306	0.346286825178	0.0635155585434	1515.0736573	244.577687314	2101.21027158	341.558926972	3.77525917919	0.0473090122705
1258.63931986	263.418490694	1898.05781055	376.0	-18.4583175085	-0.290156739156	-0.0532202382898	950.21019147	222.849617052	1547.70827338	374.648464862	-5.23681184921	-0.0656242086367
1258.63931986	263.418490694	1898.05781055	376.0	11.076308036	0.167306036667	0.0306870940328	1400.9019574	264.761306933	2108.29254035	442.629276018	2.11020582617	0.0264436820322
1258.63931986	263.418490694	1898.05781055	376.0	-4.0423627617	-0.0613274531628	-0.0112486157672	1231.90701059	267.90729647	1821.33142842	321.517121357	-1.75698411403	-0.0220173447873
1258.63931986	263.418490694	1898.05781055	376.0	9.13797588512	0.437303440725	0.080209728673	1549.2376859	240.118512013	2071.50187556	282.145677652	4.12687347845	0.0517152064968
1258.63931986	263.418490694	1898.05781055	376.0	13.5501555643	0.388640920439	0.0712841013278	1490.98710207	290.121859131	2155.24759658	374.138635381	4.60556718376	0.0577138744833
1258.63931986	263.418490694	1898.05781055	376.0	-3.11987581274	-0.0569346020767	-0.0104428837265	1233.92839154	294.57997765	1838.84076401	310.332394815	-1.38617727752	-0.0173706425754
1258.63931986	263.418490694	1898.05781055	376.0	11.663910661	0.314978282675	0.057772979214	1505.88946947	235.091722682	2119.44557787	378.464385715	3.487286657	0.0437003340476
1258.63931986	263.418490694	1898.05781055	376.0	2.5901852586	0.0856570288914	0.0157111204863	1320.35145161	311.097891169	1947.22102416	315.771681382	0.849567008232	0.0106462031107
1258.63931986	263.418490694	1898.05781055	376.0	12.4834706328	0.189971287296	0.034844330025	1420.07795638	253.163661662	2135.00129992	461.759681881	2.32299918429	0.0291102654673
1258.63931986	263.418490694	1898.05781055	376.0	10.7656052715	0.253351793693	0.0464695146173	1449.03836973	271.779868846	2102.39522226	381.576983686	3.14310025599	0.039387221253
1258.63931986	263.418490694	1898.05781055	376.0	9.18148711681	0.109476671084	0.0200800937425	1353.96369789	286.361822356	2072.32774389	432.002223643	1.56031088914	0.0195527680343
1258.63931986	263.418490694	1898.05781055	376.0	13.5227894764	0.420320879859	0.0770948055501	1545.34296846	249.865196911	2154.72817241	359.520007042	4.74096547043	0.0594105948675
1258.63931986	263.418490694	1898.05781055	376.0	-13.7584367167	-0.178586284943	-0.0327561050885	1011.35844524	244.44033727	1636.91472784	381.11594533	-3.91436871499	-0.0490522395363
1258.63931986	263.418490694	1898.05781055	376.0	-0.0207534829271	0.0479981423814	0.00880376786158	1319.38376505	261.118968564	1897.66389745	317.161163832	-0.41189066735	-0.00516153718484
1258.63931986	263.418490694	1898.05781055	376.0	20.8199837073	1.0318048775	0.189252545397	1525.37570716	310.837111614	2293.23313746	457.020318685	6.36529855092	0.0797656460015
1258.63931986	263.418490694	1898.05781055	376.0	21.451103491	0.873487058942	0.160214060701	1563.97937426	280.235325785	2305.21215581	460.99745576	6.49109960288	0.0813421002868
1258.63931986	263.418490694	1898.05781055	376.0	-15.7741505311	-0.145585404588	-0.0267031189633	1043.95805184	225.009418769	1598.65531435	329.687843732	-4.07356162945	-0.0510471382137
1258.63931986	263.418490694	1898.05781055	376.0	8.48986606108	0.202610680743	0.0371626340321	1417.57468327	274.137911009	2059.20037643	367.48778215	2.40090839246	0.030086571334
1258.63931986	263.418490694	1898.05781055	376.0	1.32033859668	-0.0168646494476	-0.00309329593683	1271.50433285	241.575651143	1923.11860041	410.038616414	-1.1450154084	-0.0143485640151
1258.63931986	263.418490694	1898.05781055	376.0	12.2477731696	0.210824701091	0.0386692408457	1438.58437711	240.487442337	2130.52762581	451.455806368	2.3761508093	0.029776325931
1258.63931986	263.418490694	1898.05781055	376.0	8.17864532828	0.101021217397	0.0185292034844	1344.96635339	293.489145444	2053.293227	414.837728163	1.46647847567	0.018376923254
1258.63931986	263.418490694	1898.05781055	376.0	-3.9654891397	-0.0868086712083	-0.0159223534865	1205.7427642	285.042148476	1822.79053421	332.005621533	-1.74049539843	-0.0218107192786
1258.63931986	263.418490694	1898.05781055	376.0	1.65918078885	0.0913921686141	0.016763053671	1357.24905416	230.526809236	1929.5500211	341.774157706	-0.200207767827	-0.00250886927102
1258.63931986	263.418490694	1898.05781055	376.0	-15.3412553502	-0.125344784412	-0.0229906060918	1039.30972314	268.449754133	1606.87191514	299.112437868	-3.73251335504	-0.0467733503138
1258.63931986	263.418490694	1898.05781055	376.0	-13.4183302304	-0.204232454266	-0.0374600979945	965.338710294	292.231265437	1643.37014557	385.800169834	-3.77681564197	-0.0473285168166
1258.63931986	263.418490694	1898.05781055	376.0	-8.77807584648	-0.130538080955	-0.0239431549808	1078.47825819	237.441391202	1731.44485633	415.525206934	-2.99677358752	-0.0375535537284
1258.63931986	263.418490694	1898.05781055	376.0	2.96517056162	0.00621854203579	0.00114059831911	1282.62813472	290.910010636	1954.33846199	380.800316634	-0.112314826781	-0.00140745396968
1258.63931986	263.418490694	1898.05781055	376.0	10.7654389148	0.140077381987	0.0256928433579	1370.5698091	291.702228316	2102.39206471	440.120027297	2.10815336426	0.0264179619582
1258.63931986	263.418490694	1898.05781055	376.0	-16.4620671417	-0.143608609132	-0.0263405372582	988.907683306	305.190364513	1585.59825939	291.50021157	-3.88986560075	-0.0487451829668
1258.63931986	263.418490694	1898.05781055	376.0	-11.2763507385	-0.189583383605	-0.0347731811455	985.613568519	281.304909015	1684.02615461	417.107677077	-3.51862537647	-0.0440930498304
1258.63931986	263.418490694	1898.05781055	376.0	-9.59032877196	-0.153991691795	-0.0282449911583	1048.97244793	227.6064502	1716.02782624	439.448928104	-3.3862190852	-0.0424338231228
1258.63931986	263.418490694	1898.05781055	376.0	-11.7516803266	-0.0863150590626	-0.0158318156755	1152.84027066	226.396706805	1675.00412424	295.767146771	-3.04881799539	-0.0382057392906
1258.63931986	263.418490694	1898.05781055	376.0	-7.28079854267	-0.142253556856	-0.0260919950212	1052.56107294	265.126846682	1759.86404514	442.17612552	-2.81045717762	-0.0352187616243
1258.63931986	263.418490694	1898.05781055	376.0	-5.42085367509	-0.125875769966	-0.0230879988933	1085.87862364	318.797632694	1795.16687397	390.490617638	-2.07854271509	-0.0260469011916
1258.63931986	263.418490694	1898.05781055	376.0	-22.390696303	-0.233995503291	-0.0429192045655	978.177801392	208.345142617	1473.06945053	286.546506524	-5.6071311146	-0.0702648009348
1258.63931986	263.418490694	1898.05781055	376.0	7.23882849211	0.10088690161	0.0185045674267	1362.57482589	238.663622557	2035.45496014	434.216511686	0.563515782801	0.00706160128823
1258.63931986	263.418490694	1898.05781055	376.0	-8.53547320644	-0.137651845143	-0.0252479539881	1063.43781206	250.971671611	1736.04959469	421.640111012	-2.96427613474	-0.0371463174779
1258.63931986	263.418490694	1898.05781055	376.0	13.9621742203	0.248720083725	0.0456199713362	1437.59534116	286.048448751	2163.06794886	439.424158944	3.50947536224	0.043978387998
1258.63931986	263.418490694	1898.05781055	376.0	-3.95497237724	-0.113597406362	-0.0208359145932	1147.74758196	270.722977709	1822.99014844	404.519588768	-1.94942662228	-0.0244289050411
1258.63931986	263.418490694	1898.05781055	376.0	-2.92965296183	-0.0216828490838	-0.00397704495301	1264.97558864	233.828056724	1842.45130369	343.64765832	-1.6467663226	-0.0206361694561
1258.63931986	263.418490694	1898.05781055	376.0	2.08943298193	-0.0746647775341	-0.0136949335169	1212.24846188	264.293261655	1937.71645646	461.174732919	-1.19517188991	-0.0149770913522
1258.63931986	263.418490694	1898.05781055	376.0	15.5656680971	0.410602979116	0.0753123586054	1525.72330491	268.733937081	2193.50318963	399.045947643	4.96978294457	0.0622779817616
1258.63931986	263.418490694	1898.05781055	376.0	-2.62159161478	-0.12104831598	-0.0222025524541	1131.34434484	276.379859468	1848.29848614	440.574281837	-1.87089839561	-0.0234448420503
1258.63931986	263.418490694	1898.05781055	376.0	9.41476178863	0.348963980069	0.0640065994258	1536.80211824	209.299839942	2076.75543202	330.653473845	3.28184625586	0.0411258929306
1258.63931986	263.418490694	1898.05781055	376.0	7.15965984744	0.202640073984	0.0371680253089	1399.7129725	297.049002333	2033.95229349	337.190318654	2.43256250214	0.0304832393752
1258.63931986	263.418490694	1898.05781055	376.0	-14.7785483893	-0.249103114114	-0.0456902263598	952.264199957	265.118197574	1617.55241856	400.17002103	-4.31846078006	-0.0541160498754
1258.63931986	263.418490694	1898.05781055	376.0	-1.11725299627	-0.0499457214831	-0.00916099073424	1243.32696097	262.340777491	1876.85170279	371.183964333	-1.39887996023	-0.017529824063
1258.63931986	263.418490694	1898.05781055	376.0	-1.6333946502	0.0121597117069	0.0022303212962	1292.61996527	264.697278142	1867.05503581	309.737792407	-0.925051213623	-0.0115921204715
1258.63931986	263.418490694	1898.05781055	376.0	-2.01954751213	0.0393064974036	0.00720955564996	1314.60113184	251.090447259	1859.72563126	294.034052158	-0.90065906607	-0.011286454462
1258.63931986	263.418490694	1898.05781055	376.0	3.43101994308	0.0438117772109	0.00803590924631	1321.64008678	221.294476398	1963.18055256	420.245989379	-0.701650835167	-0.00879261698205
1258.63931986	263.418490694	1898.05781055	376.0	-7.22540573055	-0.163444874593	-0.0299788838211	1018.24397829	273.688869401	1760.91543274	468.98258504	-2.98866885603	-0.037451990677
1258.63931986	263.418490694	1898.05781055	376.0	12.9049206259	0.174500055313	0.0320066132269	1381.02429024	306.01025554	2143.00066443	455.966118656	2.78672658916	0.0349213858291
1258.63931986	263.418490694	1898.05781055	376.0	12.661619845	0.212754928968	0.0390232811753	1385.95007689	320.8361502	2138.38267496	431.596447868	3.19608260453	0.0400511604578
1258.63931986	263.418490694	1898.05781055	376.0	8.99127362078	0.363298462101	0.0666358147655	1484.17432972	280.772740948	2068.71738178	303.770311111	3.80500961249	0.0476818247179
1258.63931986	263.418490694	1898.05781055	376.0	-9.51043757678	-0.157679487305	-0.0289214026605	1021.23732227	275.671699342	1717.54420731	420.635185694	-3.13593920579	-0.0392974837818
1258.63931986	263.418490694	1898.05781055	376.0	-6.60221989762	-0.116592868678	-0.0213853390826	1154.55023566	303.685546636	1772.74386011	314.508077819	-2.10296867303	-0.0263529908901
1258.63931986	263.418490694	1898.05781055	376.0	1.66526358848	-0.0558759069795	-0.0102486990058	1227.38604521	318.358264655	1929.66547616	383.921166292	-0.574696997725	-0.00720171676347
1258.63931986	263.418490694	1898.05781055	376.0	6.64519286281	0.00766846659859	0.00140654192931	1287.52889222	275.830295475	2024.18741271	460.828225008	-0.00298453883282	-3.74002360002e-05
1258.63931986	263.418490694	1898.05781055	376.0	11.7765248139	0.299918127062	0.0550106616035	1502.41209002	224.45039834	2121.58305959	394.720571235	3.19629587675	0.040053833042
1258.63931986	263.418490694	1898.05781055	376.0	-8.32704715737	-0.0792228749069	-0.0145309748545	1170.95248944	209.870933073	1740.00564159	359.182219074	-2.62927708255	-0.0329483343678
1258.63931986	263.418490694	1898.05781055	376.0	5.01580584011	0.191476130158	0.0351203466908	1423.44882614	242.874480087	1993.26070506	326.937398833	1.49554476734	0.018741162498
1258.63931986	263.418490694	1898.05781055	376.0	18.0350206818	0.395452948424	0.072533556204	1572.18233793	198.367232973	2240.37292923	469.823358333	4.45935631844	0.0558816581258
1258.63931986	263.418490694	1898.05781055	376.0	7.21504329469	0.288619211783	0.052938226666	1498.04434323	212.48371262	2035.00350334	324.475447486	2.41472024764	0.0302596522261
1258.63931986	263.418490694	1898.05781055	376.0	-19.4334117639	-0.216789463726	-0.0397632912189	959.473472061	267.117722504	1529.20042071	302.609226144	-4.76214220634	-0.0596759674981
1258.63931986	263.418490694	1898.05781055	376.0	-10.0029023206	-0.235406434577	-0.0431779960707	951.023906202	288.192718945	1708.19694177	468.980316625	-3.64861327905	-0.0457219709154
1258.63931986	263.418490694	1898.05781055	376.0	9.91636600588	0.442178417658	0.08110389172	1457.24229448	312.57885332	2086.27617005	316.45502225	4.11508913217	0.0515675329846
1258.63931986	263.418490694	1898.05781055	376.0	3.31363843465	0.172741302418	0.0316840246548	1417.32919399	220.60708058	1960.95258367	323.016309098	0.757625958367	0.00949405962866
1258.63931986	263.418490694	1898.05781055	376.0	14.4325122192	0.314656527008	0.0577139631343	1486.83049051	266.47323349	2171.99523598	418.691511983	4.06073799131	0.0508864409939
1258.63931986	263.418490694	1898.05781055	376.0	-6.6135426452	-0.0646852144258	-0.0118644927413	1194.00272311	204.081110485	1772.52894782	374.445114224	-2.3776998133	-0.0297957370088
1258.63931986	263.418490694	1898.05781055	376.0	12.7099050204	0.265301364833	0.0486612921558	1478.02382456	230.893067867	2139.2991555	430.382263075	2.95128777699	0.0369835561026
1258.63931986	263.418490694	1898.05781055	376.0	4.84367833531	0.161434950902	0.0296102257707	1377.60962942	294.020620934	1989.99362551	318.36337516	1.72945824166	0.0216724090434
1258.63931986	263.418490694	1898.05781055	376.0	19.8558559724	1.4250284101	0.261377184537	1569.14432177	300.047712834	2274.93343568	405.74140108	6.89674679181	0.0864253983937
1258.63931986	263.418490694	1898.05781055	376.0	-5.65818872756	-0.0529778855992	-0.00971714702846	1229.32316424	238.982964227	1790.66211747	322.355989002	-2.03340496806	-0.0254812652639
1258.63931986	263.418490694	1898.05781055	376.0	-2.39901730603	-0.12828240522	-0.0235294213536	1130.36640845	308.789743954	1852.5230752	413.366922792	-1.67295739526	-0.0209643783868
1258.63931986	263.418490694	1898.05781055	376.0	-6.87941537439	-0.159667116536	-0.029285971485	1013.7986397	288.733344506	1767.48252972	464.950545514	-2.85109036661	-0.0357279494563
1258.63931986	263.418490694	1898.05781055	376.0	-3.80950177432	-0.0494524150157	-0.0090705089904	1228.06524346	225.286468484	1825.75126458	372.399552632	-1.85993860026	-0.0233075012564
1258.63931986	263.418490694	1898.05781055	376.0	9.88367722517	0.430986273386	0.0790510406063	1496.97057509	285.421548163	2085.65571809	303.26359484	4.24441883139	0.0531882059071
1258.63931986	263.418490694	1898.05781055	376.0	-8.4108267249	-0.0869248265557	-0.0159436585759	1159.79992537	215.453726306	1738.41545697	363.161805288	-2.65569489765	-0.0332793846823
1258.63931986	263.418490694	1898.05781055	376.0	-5.24057187783	-0.0897302798501	-0.016458231814	1203.32554037	292.498106203	1798.5887267	302.765080129	-1.90141079758	-0.0238272029772
1258.63931986	263.418490694	1898.05781055	376.0	17.5960004891	0.389199798336	0.071386610113	1537.8688417	247.950449217	2232.04007218	446.220781259	4.88970636829	0.0612745158933
1258.63931986	263.418490694	1898.05781055	376.0	-8.68405582087	-0.160968325429	-0.0295246378263	1040.57257882	231.051361656	1733.22941077	461.605470295	-3.3498016673	-0.0419774645025
1258.63931986	263.418490694	1898.05781055	376.0	5.19156128606	0.189434304944	0.0347458372971	1433.49282149	203.718520641	1996.59664503	359.385302898	0.894006755016	0.0112030921681
1258.63931986	263.418490694	1898.05781055	376.0	12.7372827885	0.286306231018	0.0525139822116	1421.87235592	316.650739916	2139.81880137	401.295705534	3.80001890794	0.0476192845606
1258.63931986	263.418490694	1898.05781055	376.0	7.29845434453	0.0975948223486	0.0179007377749	1319.67658053	325.284028121	2036.58669328	391.626084638	1.60821793028	0.0201531068958
1258.63931986	263.418490694	1898.05781055	376.0	17.7652802059	1.6226244937	0.297620046534	1553.20672059	322.339331999	2235.25309906	359.70704647	6.8724856407	0.0861213739436
1258.63931986	263.418490694	1898.05781055	376.0	-1.06878486543	0.0540908358055	0.00992128316316	1328.63958025	235.161894525	1877.77165593	313.970181163	-0.849444868846	-0.0106446725419
1258.63931986	263.418490694	1898.05781055	376.0	1.9208841677	0.11197976442	0.020539208441	1367.86044539	247.428892091	1934.51730253	319.227965041	0.311445660408	0.00390282782467
1258.63931986	263.418490694	1898.05781055	376.0	8.94028222846	0.122587112797	0.0224847969181	1374.81403436	252.61148432	2067.74953567	440.324016992	1.20211815848	0.0150641373243
1258.63931986	263.418490694	1898.05781055	376.0	0.452731574321	0.154104040644	0.0282655980639	1407.01131794	202.267415336	1906.65091756	297.372184285	-0.0952156291504	-0.00119317831016
1258.63931986	263.418490694	1898.05781055	376.0	5.47120857539	0.140374293993	0.02574730264	1397.14372707	203.869382224	2001.90451225	400.891402955	0.308407090168	0.00386475050336
1258.63931986	263.418490694	1898.05781055	376.0	-18.9688511004	-0.230506299222	-0.0422792184926	979.907866215	222.84943516	1538.01805067	335.260749291	-4.98781264796	-0.0625039178943
1258.63931986	263.418490694	1898.05781055	376.0	-12.5141902517	-0.117022880028	-0.0214642113037	1086.55162831	239.358749143	1660.53124505	334.620867597	-3.3250870887	-0.0416677580038
1258.63931986	263.418490694	1898.05781055	376.0	13.0860284382	0.334324668125	0.0613214725101	1512.85681822	242.532358294	2146.43819541	391.049018894	3.91179223489	0.0490199528181
1258.63931986	263.418490694	1898.05781055	376.0	14.1927152456	0.298600628056	0.054769007347	1487.88539107	252.119591802	2167.4437508	427.438767927	3.7363484729	0.0468214094348
1258.63931986	263.418490694	1898.05781055	376.0	-4.20669878199	0.0472589171218	0.00866817995631	1324.90168717	203.084990468	1818.21223575	290.225558116	-1.74219835516	-0.0218320595885
1258.63931986	263.418490694	1898.05781055	376.0	9.79408680461	0.12335412401	0.0226254812932	1369.31403865	271.372359368	2083.95524012	443.2688421	1.56822721906	0.0196519701636
1258.63931986	263.418490694	1898.05781055	376.0	-3.55650017417	-0.0805144909523	-0.014767881686	1205.4725047	264.594359273	1830.55338121	360.486517241	-1.74941093582	-0.0219224428048
1258.63931986	263.418490694	1898.05781055	376.0	10.1072735912	0.375462350073	0.0688669020676	1537.79360395	230.452280366	2089.89970638	321.653822065	3.82653190294	0.0479515276058
1258.63931986	263.418490694	1898.05781055	376.0	-5.8975138783	-0.0987227010948	-0.0181076120864	1146.22404995	225.665104007	1786.11958775	414.230433792	-2.40798395532	-0.0301752375353
1258.63931986	263.418490694	1898.05781055	376.0	-16.2345886352	-0.177196166434	-0.0325011310407	961.964629992	312.933703598	1589.91593295	315.017599357	-3.94005166704	-0.0493740810406
1258.63931986	263.418490694	1898.05781055	376.0	6.75600529904	0.119549447501	0.0219276316032	1378.39821845	226.315839079	2026.29069681	421.576639285	0.546845099671	0.0068526954846
1258.63931986	263.418490694	1898.05781055	376.0	5.64463054369	0.120782086172	0.022153720868	1372.98412175	255.049061678	2005.19616146	377.162978031	0.936632906289	0.0117372544648
1258.63931986	263.418490694	1898.05781055	376.0	-8.5675384403	-0.145636238344	-0.0267124428364	1013.83428339	307.697475199	1735.44097801	413.909219427	-2.82500834959	-0.0354011071377
1258.63931986	263.418490694	1898.05781055	376.0	-9.30932014261	-0.11039920484	-0.0202493038958	1122.63612992	249.575820939	1721.36153247	349.149581614	-2.72568068362	-0.0341563995441
1258.63931986	263.418490694	1898.05781055	376.0	16.9345253169	0.34258095137	0.0628358311391	1441.86181856	317.910500838	2219.48489101	459.71257161	4.55232367652	0.057046662613
1258.63931986	263.418490694	1898.05781055	376.0	4.9928607711	0.20820155304	0.03818810584	1437.79557301	233.15931007	1992.82519438	321.870311306	1.54209902569	0.0193245491941
1258.63931986	263.418490694	1898.05781055	376.0	-1.8631415103	-0.067722429683	-0.0124215755104	1223.22586502	305.026978371	1862.69430759	334.441464202	-1.20931142238	-0.0151542784759
1258.63931986	263.418490694	1898.05781055	376.0	1.16736575091	0.144607386854	0.0265237319982	1393.79690772	231.77465019	1920.21508736	294.643529455	0.334625952799	0.00419330767919
1258.63931986	263.418490694	1898.05781055	376.0	-16.3936446781	-0.167313705758	-0.0306885006893	999.26732554	266.375251881	1586.8969573	321.254379883	-4.10088617511	-0.0513895510666
1258.63931986	263.418490694	1898.05781055	376.0	-7.94446329257	-0.125314427528	-0.0229850380646	1090.77716755	290.044989515	1747.26730452	366.445147453	-2.4806805757	-0.0310862227532
1258.63931986	263.418490694	1898.05781055	376.0	15.7644653229	1.1721786797	0.214999757832	1557.57195543	289.877004648	2197.2764759	349.827515825	6.10156152246	0.0764606707075
1258.63931986	263.418490694	1898.05781055	376.0	18.0926748151	1.30923079185	0.240137709437	1528.68989581	319.952265353	2241.46723801	392.825076849	6.40596324244	0.080275228602
1258.63931986	263.418490694	1898.05781055	376.0	-7.99637769958	-0.129799295351	-0.0238076477166	1012.65970118	328.795235968	1746.28193906	404.827001913	-2.61349214076	-0.0327505280796
1258.63931986	263.418490694	1898.05781055	376.0	-22.6112430233	-0.245967608653	-0.0451151153069	963.603134938	221.453147511	1468.88334628	283.827063834	-5.62383248812	-0.0704740913299
1258.63931986	263.418490694	1898.05781055	376.0	-4.3403691407	-0.0857168078536	-0.0157220850795	1193.14728387	257.141610337	1815.67509507	365.386200862	-1.8949355691	-0.0237460597631
1258.63931986	263.418490694	1898.05781055	376.0	12.579226833	0.447678940029	0.0821127916415	1489.17113928	298.581459676	2136.81880796	349.066209	4.6769409725	0.0586082828634
1258.63931986	263.418490694	1898.05781055	376.0	11.1074014676	0.889525705964	0.163155852158	1561.25091041	264.702729173	2108.88271165	282.929072075	5.1323782455	0.0643155168609
1258.63931986	263.418490694	1898.05781055	376.0	-2.06044718802	-0.130410208398	-0.0239197007333	1101.2143965	295.461809749	1858.94933176	462.273125512	-1.85436101303	-0.0232376066796
1258.63931986	263.418490694	1898.05781055	376.0	9.7882175983	0.405631254089	0.0744004501264	1547.71327513	232.788296977	2083.84383919	303.342267083	4.02150367979	0.0503947829548
1258.63931986	263.418490694	1898.05781055	376.0	-15.054289843	-0.121840896618	-0.0223479267457	1046.95366267	266.291812908	1612.31868636	299.073210779	-3.6725263144	-0.0460216330125
1258.63931986	263.418490694	1898.05781055	376.0	9.52484547334	0.751017497552	0.137750824936	1474.72745472	314.004766535	2078.844884	290.112662743	4.42386823232	0.0554369452671
1258.63931986	263.418490694	1898.05781055	376.0	10.8410293953	0.18752878157	0.0343963282409	1428.76478157	217.163962452	2103.82681573	457.898071703	1.57641948727	0.0197546301663
1258.63931986	263.418490694	1898.05781055	376.0	5.34522836424	0.124570700421	0.0228486244352	1381.649527	230.021661244	1999.51333501	387.842146761	0.552660149785	0.00692556578677
1258.63931986	263.418490694	1898.05781055	376.0	-4.67356515251	-0.123577304552	-0.0226664168291	1104.09461851	258.412716436	1809.35084214	446.843507197	-2.31106541577	-0.0289607194958
1258.63931986	263.418490694	1898.05781055	376.0	-1.83977907993	-0.0123552856314	-0.00226619325594	1269.09904326	286.477869573	1863.13774003	307.560827187	-0.913080777175	-0.0114421150022
1258.63931986	263.418490694	1898.05781055	376.0	-11.878645464	-0.0899558120497	-0.0164995986885	1140.2826112	210.488861706	1672.59425253	321.822779622	-3.17611480957	-0.0398009374633
1258.63931986	263.418490694	1898.05781055	376.0	-7.08662187114	-0.0722349279789	-0.0132492531142	1178.43330876	197.763896147	1763.54963062	387.352425708	-2.53379177807	-0.0317517766676
1258.63931986	263.418490694	1898.05781055	376.0	-3.18449195975	-0.121112973223	-0.0222144118165	1149.13145166	297.693217896	1837.61431218	390.789642626	-1.73696278289	-0.0217664509135
1258.63931986	263.418490694	1898.05781055	376.0	18.7912363431	1.14791263097	0.210548905167	1537.98348391	306.544381743	2254.72633966	410.198474004	6.35917033759	0.0796888513483
1258.63931986	263.418490694	1898.05781055	376.0	8.89300518825	0.359628840488	0.0659627366999	1488.57525531	275.577214367	2066.85219012	302.699720437	3.76169430989	0.0471390264397
1258.63931986	263.418490694	1898.05781055	376.0	-11.4619876297	-0.132344845008	-0.0242745497079	1062.36955592	251.88640292	1680.5026591	366.246700257	-3.24946083465	-0.0407200605846
1258.63931986	263.418490694	1898.05781055	376.0	7.48616806615	0.145997536929	0.0267787118359	1400.40362777	208.255079789	2040.14960824	431.490900685	0.621416955517	0.0077871798937
1258.63931986	263.418490694	1898.05781055	376.0	1.3745872826	0.0391296771271	0.00717712346426	1306.91476338	283.487857344	1924.14827183	333.745651109	-0.034182686663	-0.000428354469461
1258.63931986	263.418490694	1898.05781055	376.0	15.5094195151	0.250920661033	0.0460235988689	1406.32469756	318.803351783	2192.43555903	467.307509682	3.76147827424	0.0471363192261
1258.63931986	263.418490694	1898.05781055	376.0	-4.52900599397	-0.0902800860116	-0.0165590766712	1154.38976138	210.090095435	1812.09465854	447.614801722	-2.35230239221	-0.0294774735866
1258.63931986	263.418490694	1898.05781055	376.0	-5.71452855752	-0.123133032345	-0.0225849288967	1077.7983194	323.423074635	1789.59275493	388.371360892	-2.11383599868	-0.0264891729158
1258.63931986	263.418490694	1898.05781055	376.0	5.91169030796	0.305760353054	0.056082236437	1503.56307721	218.116888202	2010.26511017	288.58514476	2.47326826047	0.0309933365974
1258.63931986	263.418490694	1898.05781055	376.0	19.5362400235	0.651616581586	0.119518815405	1527.32036399	294.542521235	2268.8669402	447.00405498	5.93919631645	0.0744260190032
1258.63931986	263.418490694	1898.05781055	376.0	-3.92659380057	-0.050366585518	-0.0092381851647	1242.30165342	260.880903079	1823.52879023	320.34623373	-1.74440672465	-0.0218597333916
1258.63931986	263.418490694	1898.05781055	376.0	-0.638488394516	-0.0264422834069	-0.00485001529841	1262.09368561	241.546323166	1885.93893171	382.298922929	-1.37208828307	-0.0171940887603
1258.63931986	263.418490694	1898.05781055	376.0	-1.61402076459	-0.0368841940382	-0.00676525936138	1254.66951485	252.65704128	1867.42276336	360.096207229	-1.45910433216	-0.0182845154406
1258.63931986	263.418490694	1898.05781055	376.0	-5.33404751531	-0.141937977984	-0.0260341118826	1002.44180447	327.583984249	1796.81450507	466.788716352	-2.46028250391	-0.0308306078185
1258.63931986	263.418490694	1898.05781055	376.0	2.72291261124	0.0271798549376	0.00498529987851	1280.65466558	319.482802533	1949.74026604	349.602797926	0.377047120829	0.00472490126352
1258.63931986	263.418490694	1898.05781055	376.0	-3.90165745255	-0.0816037830022	-0.014967678467	1213.65207285	293.323326623	1824.00209653	317.026697056	-1.68048406657	-0.021058697576
1258.63931986	263.418490694	1898.05781055	376.0	20.6216978514	0.760085517316	0.139414071408	1546.82529411	286.924446021	2289.46955729	455.719817155	6.23926159521	0.0781862355289
1258.63931986	263.418490694	1898.05781055	376.0	10.9061761489	0.245335242858	0.0449991274501	1442.37485919	275.329559336	2105.06333877	387.358920245	3.10865288623	0.0389555499528
1258.63931986	263.418490694	1898.05781055	376.0	-1.31578127333	-0.0552091417601	-0.0101264016435	1222.02448383	229.129734551	1873.08352132	421.929302936	-1.61919031971	-0.0202906055102
1258.63931986	263.418490694	1898.05781055	376.0	-11.5347676877	-0.19101849517	-0.0350364077714	966.093948536	309.095117241	1679.12125152	403.932185748	-3.42416703725	-0.0429093613691
1258.63931986	263.418490694	1898.05781055	376.0	7.23269197463	0.21927554631	0.0402192858235	1455.41199564	201.964059196	2035.33848549	377.962430647	1.43748066277	0.0180135421399
1258.63931986	263.418490694	1898.05781055	376.0	3.84333634346	0.0579859495018	0.010635720745	1332.72167503	204.056540802	1971.0065562	434.228340367	-0.778026801226	-0.00974970928855
1258.63931986	263.418490694	1898.05781055	376.0	0.408262050825	-0.0865558258149	-0.0158759768553	1209.37422721	292.888260235	1905.80686029	403.544372843	-1.22038790409	-0.0152930815049
1258.63931986	263.418490694	1898.05781055	376.0	-5.3249779691	-0.0914354846887	-0.016770998659	1160.16568718	223.71799918	1796.9866503	413.102963936	-2.29450819471	-0.0287532355226
1258.63931986	263.418490694	1898.05781055	376.0	-0.688169423163	-0.130833206423	-0.023997286578	1109.0474173	318.233740337	1884.99595706	457.714799429	-1.56114507735	-0.0195632215207
1258.63931986	263.418490694	1898.05781055	376.0	-10.5914727845	-0.106508321923	-0.019535642319	1071.67961999	322.107299215	1697.02553411	303.238614904	-2.71798644445	-0.0340599805069
1258.63931986	263.418490694	1898.05781055	376.0	0.252395588749	0.0128232484417	0.00235202649333	1295.37033253	217.524430263	1902.84842473	389.953661944	-1.27415173463	-0.0159668137171
1258.63931986	263.418490694	1898.05781055	376.0	15.0585040321	0.958930977666	0.175886092749	1484.27709926	327.33713798	2183.87692248	372.262685243	5.46235042988	0.0684505066401
1258.63931986	263.418490694	1898.05781055	376.0	-10.8327995929	-0.167124573041	-0.030653810169	1020.91733803	254.654556239	1692.44501177	416.873117506	-3.45601725102	-0.0433084868548
1258.63931986	263.418490694	1898.05781055	376.0	-3.06950415638	-0.0385773907425	-0.00707582368718	1253.83808725	257.830940195	1839.79684716	328.127819716	-1.60662439358	-0.0201331377641
1258.63931986	263.418490694	1898.05781055	376.0	-11.4094596456	-0.120260921146	-0.0220581293371	1057.96245102	294.961181829	1681.49967061	328.576037756	-2.98651077554	-0.0374249470618
1258.63931986	263.418490694	1898.05781055	376.0	0.34920893227	-0.0338279623621	-0.00620468862108	1257.95937904	255.549631	1904.68599796	391.176987925	-1.21774755844	-0.0152599944667
1258.63931986	263.418490694	1898.05781055	376.0	8.00689306378	0.10860553921	0.0199203116672	1370.62931685	219.347804499	2050.03326973	460.056148379	0.375873719611	0.00471019698761
1258.63931986	263.418490694	1898.05781055	376.0	-7.67046380263	-0.110765087077	-0.0203164136238	1163.86955824	302.495350125	1752.46797324	286.103064878	-2.25536191531	-0.028262680643
1258.63931986	263.418490694	1898.05781055	376.0	-11.1028882179	-0.122528399731	-0.0224740278303	1074.25661855	272.268247545	1687.31857353	340.793707433	-3.01050409052	-0.0377256151694
1258.63931986	263.418490694	1898.05781055	376.0	-2.95835910242	-0.0382304013028	-0.00701217925583	1243.03634048	304.390783441	1841.90644454	294.479320625	-1.11329496762	-0.0139510647571
1258.63931986	263.418490694	1898.05781055	376.0	-8.07434357639	-0.115230990246	-0.0211355447993	1067.43960761	325.765578084	1744.80210165	351.596915951	-2.39280044381	-0.0299849679675
1258.63931986	263.418490694	1898.05781055	376.0	-0.386973348879	0.0414838363032	0.00760892081863	1320.00586906	204.535558616	1890.71283268	366.171404995	-1.29455166868	-0.0162224519884
1258.63931986	263.418490694	1898.05781055	376.0	7.57551615964	0.06631998243	0.0121643401376	1335.66273989	246.661725849	2041.84548671	459.52102097	0.293428409771	0.00367704774149
1258.63931986	263.418490694	1898.05781055	376.0	1.17115859751	-0.0837845036244	-0.0153676639076	1198.98174691	263.011852228	1920.28707778	458.293478641	-1.33002751406	-0.0166670114544
1258.63931986	263.418490694	1898.05781055	376.0	13.34040261	0.39306043378	0.0720947237307	1564.42429653	208.834629851	2151.26636425	378.007437869	4.17228404272	0.052284261187
1258.63931986	263.418490694	1898.05781055	376.0	10.587531956	0.361147393483	0.0662412680636	1528.7650264	234.960853056	2099.01528778	335.289408334	3.80845688015	0.0477250235608
1258.63931986	263.418490694	1898.05781055	376.0	6.24512906343	0.139291552359	0.0255487073292	1337.70751026	327.398631999	2016.59397052	351.487828258	1.87435844781	0.0234882011004
1258.63931986	263.418490694	1898.05781055	376.0	-3.43851352171	-0.0982954527712	-0.0180292466565	1157.69208046	239.08978218	1832.79283608	436.010973448	-2.04207735442	-0.0255899417846
1258.63931986	263.418490694	1898.05781055	376.0	11.2935008234	0.097528604506	0.0178885921691	1323.57539517	321.979701992	2112.41498501	466.859887855	1.93189696832	0.024209235192
1258.63931986	263.418490694	1898.05781055	376.0	1.91856451716	0.142906198043	0.0262117017688	1384.01448159	257.726780331	1934.47327422	292.732012294	0.766193252833	0.00960141920843
1258.63931986	263.418490694	1898.05781055	376.0	-14.9676751875	-0.11495430029	-0.0210847946239	1034.04686364	293.311175588	1613.96268259	286.604643365	-3.56538316169	-0.0446789869885
1258.63931986	263.418490694	1898.05781055	376.0	7.13496979895	0.283996368215	0.0520903096505	1401.41171344	322.269048596	2033.4836621	309.80290006	2.99395093604	0.0375181821559
1258.63931986	263.418490694	1898.05781055	376.0	20.034140718	0.659265790393	0.12092182509	1545.12875438	284.148036649	2278.31738322	449.040592197	6.09323241164	0.0763562958852
1258.63931986	263.418490694	1898.05781055	376.0	8.62668501676	0.156522466328	0.0287091831123	1406.62678689	217.622379881	2061.7972793	437.548112528	1.01384299964	0.0127047994942
1258.63931986	263.418490694	1898.05781055	376.0	0.0348190911423	-0.0570906324038	-0.0104715026419	1224.05055574	238.980183985	1898.71869703	435.687957301	-1.44371484465	-0.0180916647199
1258.63931986	263.418490694	1898.05781055	376.0	-11.005326528	-0.146229736478	-0.0268213016285	1034.14232268	271.300172052	1689.17035081	383.727856079	-3.22557551187	-0.0404207457628
1258.63931986	263.418490694	1898.05781055	376.0	-11.680704209	-0.20478185946	-0.0375608693067	992.282265924	248.5749413	1676.35129198	435.49408476	-3.84716751682	-0.0482101192584
1258.63931986	263.418490694	1898.05781055	376.0	-8.88837084626	-0.163479785373	-0.0299852871191	1024.9238342	258.715565897	1729.35139347	445.711993378	-3.21549296136	-0.040294398012
1258.63931986	263.418490694	1898.05781055	376.0	-2.98980841723	-0.0487932641907	-0.00894960825215	1239.68667959	295.303704889	1841.30951837	306.319133891	-1.29433073686	-0.0162196834193
1258.63931986	263.418490694	1898.05781055	376.0	2.06374811832	-0.0573744258614	-0.0105235557339	1231.02442661	256.47619286	1937.2289429	449.728323429	-1.16135157302	-0.0145532778574
1258.63931986	263.418490694	1898.05781055	376.0	11.5330548101	0.269362997058	0.0494062723878	1475.05714325	243.129469638	2116.96185817	398.775245279	3.06966066123	0.0384669255793
1258.63931986	263.418490694	1898.05781055	376.0	-3.31394118757	-0.0868984841385	-0.0159388268779	1164.3052537	216.541848919	1835.157291	454.310188382	-2.14687337709	-0.0269031751515
1258.63931986	263.418490694	1898.05781055	376.0	13.3740533482	0.260257572108	0.0477361650969	1413.24338239	315.903668477	2151.90507471	422.758023842	3.66835546199	0.0459693666917
1258.63931986	263.418490694	1898.05781055	376.0	-10.5279357846	-0.229683907593	-0.0421283763009	967.446097283	264.418220604	1698.2315031	466.367185211	-3.81061071595	-0.0477520139843
1258.63931986	263.418490694	1898.05781055	376.0	-15.1957812351	-0.232555543268	-0.0426550886404	965.16995696	258.023312086	1609.63309794	386.439828897	-4.3179829006	-0.0541100614111
1258.63931986	263.418490694	1898.05781055	376.0	1.71109490146	0.00863131587361	0.00158314671196	1291.97761472	222.721770835	1930.53538097	415.835995415	-1.12119690996	-0.014050086591
1258.63931986	263.418490694	1898.05781055	376.0	-3.46824937649	-0.0615361142303	-0.0112868881567	1231.40338909	290.3073654	1832.22843237	310.517677883	-1.51165545684	-0.0189430508376
1258.63931986	263.418490694	1898.05781055	376.0	-2.11291655649	0.0295441758267	0.00541896108341	1304.27935461	264.715134141	1857.95343282	288.958944063	-0.829733905209	-0.0103976679851
1258.63931986	263.418490694	1898.05781055	376.0	-4.98183497585	-0.0601457940748	-0.011031877123	1206.19162007	212.31945878	1803.49970268	384.988623832	-2.11656223448	-0.0265233362717
1258.63931986	263.418490694	1898.05781055	376.0	-1.28894245645	0.0186133207179	0.00341403534812	1297.15811844	265.480550641	1873.59293758	310.954268505	-0.808081616333	-0.0101263360443
1258.63931986	263.418490694	1898.05781055	376.0	-19.4359548772	-0.243548061878	-0.0446713246292	956.321411981	249.258771978	1529.15215095	323.571966988	-4.96458955139	-0.0622129016465
1258.63931986	263.418490694	1898.05781055	376.0	-13.2016528077	-0.126622023875	-0.0232248759858	1057.5119214	260.008231694	1647.48280831	329.962655216	-3.41900736858	-0.0428447038669
1258.63931986	263.418490694	1898.05781055	376.0	-10.3407947914	-0.142255259338	-0.0260923072887	1027.8572564	291.148586209	1701.78354734	382.777704729	-3.0400345008	-0.0380956704361
1258.63931986	263.418490694	1898.05781055	376.0	19.7616488111	1.25210648229	0.229660029767	1542.95731443	309.080979641	2273.1453293	421.107035235	6.5856350431	0.082526754926
1258.63931986	263.418490694	1898.05781055	376.0	3.83043734741	0.021516895309	0.0039466058894	1297.3710298	278.317222414	1970.7617258	395.073473589	-0.0344760485812	-0.000432030683975
1258.63931986	263.418490694	1898.05781055	376.0	10.7810894736	1.02784533674	0.188526290671	1527.58483458	293.003306014	2102.68912136	282.100980767	5.0726286637	0.0635667752343
1258.63931986	263.418490694	1898.05781055	376.0	9.89985804603	0.212308286292	0.0389413584542	1448.10158067	211.581086175	2085.96283943	426.280172579	1.73984090789	0.0218025176428
1258.63931986	263.418490694	1898.05781055	376.0	-13.3916203476	-0.137321455466	-0.0251873542674	1042.80845702	259.265415609	1643.87711458	341.803241958	-3.52587351683	-0.044183878657
1258.63931986	263.418490694	1898.05781055	376.0	-3.85847984021	-0.0174668678493	-0.00320375419099	1265.16550636	221.618644591	1824.82163257	338.037481621	-1.79047109773	-0.0224369811745
1258.63931986	263.418490694	1898.05781055	376.0	-3.89544150382	-0.0496290576359	-0.00910290859059	1242.04002843	257.754738904	1824.12007883	324.325311495	-1.74688601491	-0.0218908021919
1258.63931986	263.418490694	1898.05781055	376.0	-19.7991128447	-0.214360563144	-0.039317784876	975.879598202	240.245660059	1522.25920278	306.13394452	-4.94238796495	-0.0619346862775
1258.63931986	263.418490694	1898.05781055	376.0	15.1481683751	0.363168511031	0.0666119792794	1535.55001825	232.114934629	2185.57880355	417.913850668	4.2896141678	0.0537545635063
1258.63931986	263.418490694	1898.05781055	376.0	-3.1729110424	-0.102390443402	-0.0187803454516	1188.20741977	319.630940147	1837.83412469	329.995764766	-1.53061151872	-0.0191805954726
1258.63931986	263.418490694	1898.05781055	376.0	-9.20711461664	-0.117250492634	-0.0215059597641	1056.22582524	318.005030544	1723.30145244	349.070596654	-2.6032945369	-0.0326227385577
1258.63931986	263.418490694	1898.05781055	376.0	-5.97569321569	-0.0430541958201	-0.00789695447912	1224.29946542	201.271722006	1784.63569873	359.064511311	-2.20844070681	-0.0276746955741
1258.63931986	263.418490694	1898.05781055	376.0	-5.23670986662	-0.0563756874867	-0.0103403682111	1212.21287913	213.491651483	1798.66202991	372.9574993	-2.11484434236	-0.0265018088015
1258.63931986	263.418490694	1898.05781055	376.0	-12.1517542625	-0.242150479257	-0.0444149815218	950.046275339	280.635380121	1667.41048965	436.728834191	-3.92149393549	-0.0491415280137
1258.63931986	263.418490694	1898.05781055	376.0	2.71616112907	0.115737921885	0.0212285256576	1373.20708361	238.466390211	1949.61211901	337.93864519	0.31555650818	0.00395434220777
1258.63931986	263.418490694	1898.05781055	376.0	-9.83738122714	-0.111796655263	-0.0205056227556	1116.01156189	250.799792951	1711.33862781	344.52727297	-2.80724419679	-0.0351784987067
1258.63931986	263.418490694	1898.05781055	376.0	2.73029141572	0.102943309983	0.0188817516477	1350.81389605	278.552621801	1949.88032002	320.513802163	0.728925751177	0.00913440790948
1258.63931986	263.418490694	1898.05781055	376.0	0.829220368973	0.0898124933129	0.0164733113193	1358.65627926	208.892989784	1913.79689253	346.247623487	-0.649850683604	-0.00814349227574
1258.63931986	263.418490694	1898.05781055	376.0	9.81486448989	0.497627725248	0.0912743443228	1536.82196645	262.864298221	2084.34961259	284.663347927	4.4783054101	0.0561191154148
1258.63931986	263.418490694	1898.05781055	376.0	-10.6871501341	-0.164302364234	-0.0301361636526	1027.41086919	247.928744898	1695.2095227	419.869908619	-3.45656750673	-0.0433153822898
1258.63931986	263.418490694	1898.05781055	376.0	0.794289463935	-0.00638790728649	-0.00117166311198	1280.4643202	260.180681082	1913.13388376	372.488882477	-0.88415135107	-0.0110795908655
1258.63931986	263.418490694	1898.05781055	376.0	-11.2657828302	-0.106475795602	-0.0195296763759	1118.33480134	248.245687414	1684.22673962	317.646250867	-2.98906336244	-0.0374569343664
1258.63931986	263.418490694	1898.05781055	376.0	-10.2270352722	-0.152955237156	-0.0280548857586	1028.30201364	270.733675463	1703.94276878	404.907079679	-3.19447106505	-0.0400309657275
1258.63931986	263.418490694	1898.05781055	376.0	7.43486092531	0.0971415789326	0.017817604353	1348.54403985	280.192578538	2039.17576905	410.439150663	1.18769303898	0.0148833714158
1258.63931986	263.418490694	1898.05781055	376.0	3.27290863428	0.0477317729658	0.0087549106687	1324.84209406	220.876296701	1960.17950851	414.461117757	-0.680586670917	-0.00852865502402
1258.63931986	263.418490694	1898.05781055	376.0	0.274619050615	-0.126882251758	-0.0232726067053	1142.39494926	314.914337987	1903.27023889	445.960951639	-1.36104493981	-0.0170557010002
1258.63931986	263.418490694	1898.05781055	376.0	17.457247089	0.415209348645	0.0761572539701	1553.95389606	242.246543913	2229.40645243	433.206012453	5.06925031572	0.0635244400467
1258.63931986	263.418490694	1898.05781055	376.0	-3.75591260002	-0.122598184362	-0.0224868276526	1120.80992837	272.904666361	1826.76841809	433.053823353	-2.04145540882	-0.0255821479802
1258.63931986	263.418490694	1898.05781055	376.0	3.76605399462	0.0466791409911	0.00856183803946	1323.51494712	209.127346047	1969.53969254	436.897399379	-0.819747958753	-0.0102725308114
1258.63931986	263.418490694	1898.05781055	376.0	-9.27840922008	-0.128478210338	-0.0235653357186	1064.06523102	287.233408392	1721.94823965	370.649600238	-2.7598221705	-0.0345842377256
1258.63931986	263.418490694	1898.05781055	376.0	-4.6324230264	-0.10979402051	-0.0201383016342	1177.82879401	309.644267624	1810.13174348	322.658681847	-1.80345866649	-0.0225997326628
1258.63931986	263.418490694	1898.05781055	376.0	6.13024548228	0.0604675382688	0.0110908910985	1331.63245834	247.565126446	2014.41341373	435.215828947	0.130944061528	0.00164090302667
1258.63931986	263.418490694	1898.05781055	376.0	9.11081553586	0.070301820569	0.0128946846238	1304.23496505	325.90116551	2070.98635643	440.850225871	1.49384838381	0.0187199045591
1258.63931986	263.418490694	1898.05781055	376.0	7.55327971197	0.225825819706	0.0414207299534	1457.13685602	213.467878485	2041.42342607	370.818691571	1.73922461615	0.0217947946887
1258.63931986	263.418490694	1898.05781055	376.0	-10.9665872486	-0.112545416265	-0.0206429596964	1104.64546722	295.092508992	1689.90564473	290.167668512	-2.80489183357	-0.0351490204709
1258.63931986	263.418490694	1898.05781055	376.0	14.4114919201	0.297904095836	0.0546412501533	1498.95504086	229.941415295	2171.59625856	442.6998024	3.46657349421	0.0434407706042
1258.63931986	263.418490694	1898.05781055	376.0	21.1682210925	0.97007503522	0.177930123848	1570.1444272	279.540397019	2299.84288435	450.158060128	6.57830888868	0.0824349484797
1258.63931986	263.418490694	1898.05781055	376.0	-11.1187426082	-0.11181363056	-0.0205087363463	1081.57578749	305.135530394	1687.01764804	300.306330158	-2.83363736474	-0.0355092401596
1258.63931986	263.418490694	1898.05781055	376.0	9.64733267234	0.186504173825	0.0342083957859	1414.42734341	262.124034283	2081.16976185	404.618384153	2.18844591061	0.0274241342182
1258.63931986	263.418490694	1898.05781055	376.0	10.8689391045	0.21464219068	0.039369440697	1404.81994043	302.558351042	2104.35655815	396.978266669	2.9992919331	0.0375851119436
1258.63931986	263.418490694	1898.05781055	376.0	-7.7378258767	-0.140162494375	-0.0257084545808	1057.39086785	260.407229634	1751.18940213	433.39130465	-2.85589526802	-0.0357881612534
1258.63931986	263.418490694	1898.05781055	376.0	12.4156926502	1.04827755009	0.192273945358	1491.08455888	322.543485846	2133.71483463	320.086789908	5.21939974117	0.0654060117941
1258.63931986	263.418490694	1898.05781055	376.0	5.50417434803	0.0941240743283	0.0172641368907	1360.63011153	216.803479844	2002.53022167	425.096630294	-0.0356200117468	-0.000446366061989
1258.63931986	263.418490694	1898.05781055	376.0	5.35736145689	0.0899758396853	0.016503272136	1321.76497007	316.419395766	1999.74362812	361.559262285	1.2774566915	0.0160082292168
1258.63931986	263.418490694	1898.05781055	376.0	-2.52539777122	-0.0329326821249	-0.00604047727896	1238.94809607	203.702332207	1850.12430091	407.473872624	-1.78853953836	-0.0224127761699
1258.63931986	263.418490694	1898.05781055	376.0	-5.55157934155	-0.126936577363	-0.0232825710497	1108.82394028	315.638922589	1792.68562525	368.222762377	-2.02844077152	-0.0254190572872
1258.63931986	263.418490694	1898.05781055	376.0	2.93686637042	0.169215891112	0.0310373974894	1406.69652766	245.118361568	1953.80123208	301.98634285	1.01721630331	0.01274707147
1258.63931986	263.418490694	1898.05781055	376.0	-17.6964810259	-0.160923738545	-0.0295164597478	986.958643483	284.114199929	1562.16837024	291.095526833	-4.21444741598	-0.0528126242604
1258.63931986	263.418490694	1898.05781055	376.0	-2.69300868535	-0.12231678262	-0.0224352132465	1157.01429069	325.997972466	1846.94294886	363.930685702	-1.55379500034	-0.0194711152924
1258.63931986	263.418490694	1898.05781055	376.0	-0.261853667376	0.0669836823939	0.012286075274	1332.20779924	260.602324802	1893.08767656	300.277552524	-0.260513601276	-0.00326458146962
1258.63931986	263.418490694	1898.05781055	376.0	-13.3776988757	-0.236915499839	-0.0434547872045	955.298032192	274.942133932	1644.14135217	413.901186044	-4.04507207103	-0.0506901262034
1258.63931986	263.418490694	1898.05781055	376.0	-5.35774811003	-0.0328777524577	-0.00603040213825	1243.82568956	214.521371506	1796.36465408	338.017593013	-2.03485954637	-0.0254994930622
1258.63931986	263.418490694	1898.05781055	376.0	-11.8040024186	-0.109956582583	-0.0201681185955	1082.26269362	299.828240467	1674.01102068	291.920086599	-2.94998544657	-0.0369672361725
1258.63931986	263.418490694	1898.05781055	376.0	20.911139069	0.876454471289	0.160758340295	1573.18275198	273.916758311	2294.96331892	447.863808634	6.4923145215	0.0813573248309
1258.63931986	263.418490694	1898.05781055	376.0	-0.923314691144	-0.125770286599	-0.023068651247	1143.13219184	308.503577008	1880.53276394	428.896995095	-1.49382234037	-0.0187195782001
1258.63931986	263.418490694	1898.05781055	376.0	8.05530219261	0.141841687079	0.026016450308	1396.74796538	211.057802886	2050.95210298	443.146334715	0.660344545819	0.00827499430851
1258.63931986	263.418490694	1898.05781055	376.0	-8.31303433275	-0.0783634568715	-0.014373341319	1178.13498312	220.469267775	1740.2716131	341.66736221	-2.5483634914	-0.0319343795914
1258.63931986	263.418490694	1898.05781055	376.0	9.60892955331	0.125681162848	0.0230523042642	1377.93939857	248.154512205	2080.44084845	454.346937671	1.21610197289	0.0152393730938
1258.63931986	263.418490694	1898.05781055	376.0	-1.4563884043	0.0967411240291	0.0177441533436	1364.35025384	200.872032558	1870.41471669	305.192430287	-0.970854677918	-0.0121660987208
1258.63931986	263.418490694	1898.05781055	376.0	-10.426163904	-0.103906562468	-0.0190584303866	1134.3513483	252.980682353	1700.16319223	312.831161574	-2.81051669354	-0.0352195074379
1258.63931986	263.418490694	1898.05781055	376.0	6.60007196661	0.118886844098	0.0218060975968	1359.58745778	286.128016173	2023.33099201	377.615518056	1.43309499901	0.0179585839475
1258.63931986	263.418490694	1898.05781055	376.0	-3.91872550668	-0.0682561600164	-0.0125194717565	1216.76767501	253.260835348	1823.678135	353.649624637	-1.80203788205	-0.0225819283465
1258.63931986	263.418490694	1898.05781055	376.0	-6.69118447883	-0.126225668629	-0.0231521769312	1079.2335906	309.110325875	1771.05526093	382.711344452	-2.28815113883	-0.0286735731683
1258.63931986	263.418490694	1898.05781055	376.0	15.6173197215	0.632624816602	0.116035366215	1560.38327431	268.262022367	2194.48356732	365.838270645	5.66717542012	0.0710172358411
1258.63931986	263.418490694	1898.05781055	376.0	-9.5347870125	-0.119313219999	-0.021884303008	1094.98972573	297.731634721	1717.08204094	324.360680485	-2.61687125188	-0.0327928728306
1258.63931986	263.418490694	1898.05781055	376.0	-5.10340793935	-0.127737187074	-0.0234294180252	1054.11667956	317.15130693	1801.19217755	429.924191062	-2.20668128569	-0.0276526476903
1258.63931986	263.418490694	1898.05781055	376.0	-4.25562837215	-0.134500053124	-0.024669855672	1051.66197649	303.999937482	1817.28352384	461.62160987	-2.24894910003	-0.0281823195493
1258.63931986	263.418490694	1898.05781055	376.0	-17.2381344127	-0.217621166558	-0.0399158412615	966.617088936	263.940629029	1570.86805394	340.31033597	-4.46151623761	-0.0559087247821
1258.63931986	263.418490694	1898.05781055	376.0	-3.75419101249	0.0305547976328	0.00560432825253	1310.924388	227.771191696	1826.80109481	288.105515116	-1.52528517224	-0.0191138492762
1258.63931986	263.418490694	1898.05781055	376.0	2.48065593267	0.129642886472	0.0237789593675	1363.23212956	284.253061094	1945.14209423	297.656903579	1.01320821762	0.0126968448323
1258.63931986	263.418490694	1898.05781055	376.0	-12.1873819943	-0.246609901274	-0.0452329239315	950.831566748	274.392617534	1666.73425471	441.510070424	-3.99114281435	-0.0500143209819
1258.63931986	263.418490694	1898.05781055	376.0	11.8952472197	0.155770444852	0.0285712481386	1361.94876676	315.99750161	2123.83647949	445.890211121	2.56905853353	0.032193715959
1258.63931986	263.418490694	1898.05781055	376.0	14.8163021568	1.56832496285	0.287660484748	1555.25588169	310.987494729	2179.27979087	313.036414455	6.37556479089	0.0798942956252
1258.63931986	263.418490694	1898.05781055	376.0	14.3947412841	0.824494544549	0.15122790619	1480.11732289	323.341306108	2171.2783218	367.819692801	5.23851014907	0.0656454905898
1258.63931986	263.418490694	1898.05781055	376.0	-0.714466048885	-0.0605782265442	-0.0111111934234	1209.61821669	220.917116	1884.4968319	453.961499211	-1.66722689978	-0.0208925676665
1258.63931986	263.418490694	1898.05781055	376.0	4.70105618729	0.122744314519	0.0225136306895	1364.48549329	278.951113799	1987.28657469	343.849967602	1.1825140618	0.0148184719524
1258.63931986	263.418490694	1898.05781055	376.0	-12.8714013986	-0.137830389582	-0.0252807024178	1069.48767481	207.750317948	1653.75117098	376.513178215	-3.7184289507	-0.0465968540188
1258.63931986	263.418490694	1898.05781055	376.0	13.5111273333	0.320019345232	0.0586976055084	1454.59456102	301.43377328	2154.50681819	398.478483897	4.1528382892	0.0520405800652
1258.63931986	263.418490694	1898.05781055	376.0	4.98444024962	0.0741808149889	0.0136061656252	1321.26469433	303.811465072	1992.66536802	367.589208613	0.974295921907	0.012209222079
1258.63931986	263.418490694	1898.05781055	376.0	-15.1065283418	-0.142114307775	-0.026066454104	1061.86458001	202.094117163	1611.32716945	347.368472285	-4.06897579822	-0.0509896716569
1258.63931986	263.418490694	1898.05781055	376.0	-4.4161022606	-0.123369259401	-0.0226282574102	1135.7197016	293.547959575	1814.23763667	384.969975491	-1.92501419949	-0.024122984956
1258.63931986	263.418490694	1898.05781055	376.0	-12.3950945998	-0.130777909998	-0.0239871441669	1058.23097463	256.096057481	1662.79174937	348.464717263	-3.34601750721	-0.04193004395
1258.63931986	263.418490694	1898.05781055	376.0	9.57770526317	0.264484881089	0.0485115335819	1454.90847764	270.262972358	2079.84819337	354.676743367	3.10722488695	0.038937655225
1258.63931986	263.418490694	1898.05781055	376.0	7.08085914699	0.0662476141307	0.0121510664216	1322.93863288	292.362228399	2032.45661064	417.155749367	0.958146436394	0.0120068475739
1258.63931986	263.418490694	1898.05781055	376.0	2.47464058662	0.01235637063	0.00226639226523	1269.60437278	322.096776186	1945.02791949	353.326770522	0.222510675042	0.00278835432383
1258.63931986	263.418490694	1898.05781055	376.0	18.7839740672	1.57145041676	0.288233752157	1557.53594861	316.722559542	2254.58849746	380.329989307	6.93249798575	0.0868734083427
1258.63931986	263.418490694	1898.05781055	376.0	6.91503043506	0.319158807848	0.0585397666633	1497.67144159	241.700986753	2029.30908582	289.936657476	2.97660522323	0.0373008173338
1258.63931986	263.418490694	1898.05781055	376.0	1.07979959745	0.0990357471285	0.0181650306545	1347.65077225	276.406973725	1918.55303115	294.495285171	0.437206735171	0.0054787811425
1258.63931986	263.418490694	1898.05781055	376.0	-2.58649970988	-0.0431850436069	-0.00792095444	1248.25247901	280.744177312	1848.96455079	319.967894464	-1.3481939334	-0.0168946608196
1258.63931986	263.418490694	1898.05781055	376.0	4.02809986541	-0.0639518541559	-0.0117299805862	1218.70370699	324.328993169	1974.51347466	431.480774503	-0.385811533759	-0.00483473099949
1258.63931986	263.418490694	1898.05781055	376.0	0.934617698879	0.0828827222617	0.0152022601361	1341.39274134	267.086267759	1915.79739478	307.31838568	0.146576003456	0.00183679202326
1258.63931986	263.418490694	1898.05781055	376.0	-0.673778161811	-0.0385417338041	-0.00706928352974	1245.09101365	233.597194542	1885.26911152	406.580903332	-1.45560267299	-0.0182406349999
1258.63931986	263.418490694	1898.05781055	376.0	-15.490134307	-0.179682577657	-0.0329571859239	1007.29301742	243.110716593	1604.04610647	353.642372458	-4.14364784993	-0.0519254116533
1258.63931986	263.418490694	1898.05781055	376.0	-16.3045585328	-0.181095203647	-0.0332162882699	1025.11407014	207.398725965	1588.58786384	356.075067733	-4.4471870049	-0.0557291604624
1258.63931986	263.418490694	1898.05781055	376.0	-10.0396869061	-0.0889914661352	-0.0163227193938	1166.21165508	243.626736713	1707.49874907	297.660357278	-2.72075042094	-0.0340946168038
1258.63931986	263.418490694	1898.05781055	376.0	-6.69987211769	-0.142815459928	-0.0261950586808	1051.2354968	267.697383094	1770.89036452	451.957484624	-2.74954030334	-0.0344553922724
1258.63931986	263.418490694	1898.05781055	376.0	-15.6782599993	-0.133671587553	-0.0245178994044	1056.59228109	222.738889666	1600.47537207	321.144201321	-3.99905185897	-0.0501134318166
1258.63931986	263.418490694	1898.05781055	376.0	-3.32713494956	-0.043650364854	-0.00800630316472	1246.34972133	250.52375798	1834.90686577	338.033386464	-1.68439846296	-0.0211077501624
1258.63931986	263.418490694	1898.05781055	376.0	-5.39709576456	-0.120865532179	-0.0221690264451	1137.46639178	288.572903849	1795.61781285	369.578517222	-2.04527722143	-0.0256300403688
1258.63931986	263.418490694	1898.05781055	376.0	-2.48160352937	-0.108917939236	-0.0199776117454	1158.93690064	269.233266876	1850.95554093	422.785373413	-1.77505134792	-0.0222437512271
1258.63931986	263.418490694	1898.05781055	376.0	15.3613351987	0.335557476588	0.0615475929178	1471.20952851	293.623016541	2189.62483309	424.792288044	4.45038892998	0.0557692848369
1258.63931986	263.418490694	1898.05781055	376.0	2.15028390533	-0.0911570720809	-0.0167199325167	1200.96711422	288.936756479	1938.87144216	448.967571461	-1.11299113748	-0.0139472573619
1258.63931986	263.418490694	1898.05781055	376.0	-14.1452837849	-0.312905130127	-0.0573927237945	945.624236474	215.71168181	1629.57214685	468.236228561	-5.01285645727	-0.062817750091
1258.63931986	263.418490694	1898.05781055	376.0	-1.68230480184	-0.001751540849	-0.000321265746332	1265.76465343	308.06015787	1866.12669286	292.301881556	-0.577264059801	-0.00723388546117
1258.63931986	263.418490694	1898.05781055	376.0	-7.15379343302	-0.0204942704204	-0.00375903712773	1251.59999047	199.13994999	1762.27467554	311.534735086	-2.29570077614	-0.0287681801521
1258.63931986	263.418490694	1898.05781055	376.0	3.58414634808	0.152826331069	0.0280312419422	1392.62225906	256.009090987	1966.08698025	317.455630201	1.07545093002	0.013476828697
1258.63931986	263.418490694	1898.05781055	376.0	-16.5304512086	-0.142044900252	-0.0260537234505	1033.67737978	241.965924914	1584.30029027	308.656985571	-4.09988613645	-0.0513770192537
1258.63931986	263.418490694	1898.05781055	376.0	9.36860620681	0.17125596396	0.0314115854659	1418.65732752	209.138595905	2075.8793724	448.083448968	1.10984050732	0.0139077757809
1258.63931986	263.418490694	1898.05781055	376.0	-10.5847553749	-0.110480974578	-0.0202643020136	1121.51917948	271.171850543	1697.15303443	304.462004409	-2.79559232449	-0.0350324852693
1258.63931986	263.418490694	1898.05781055	376.0	-11.9983591525	-0.130520059466	-0.0239398494985	1076.05929463	218.012415024	1670.32201752	376.250307868	-3.48983794634	-0.0437323050919
1258.63931986	263.418490694	1898.05781055	376.0	17.2894923076	0.376943729084	0.0691386150191	1505.43777527	277.70413638	2226.2223697	443.080458046	4.91035704342	0.0615332962835
1258.63931986	263.418490694	1898.05781055	376.0	18.9946069858	0.450351372439	0.0826029663314	1542.82636959	266.778097202	2258.58643203	448.98196523	5.53745235006	0.0693916334594
1258.63931986	263.418490694	1898.05781055	376.0	-8.49172116957	-0.126824942646	-0.0232620951296	1084.3355019	256.31686234	1736.88003364	396.227669396	-2.7844727748	-0.0348931425413
1258.63931986	263.418490694	1898.05781055	376.0	9.45934002944	0.229016881062	0.0420060310091	1446.56680235	249.78529337	2077.6015528	381.249457088	2.49885225869	0.0313139380788
1258.63931986	263.418490694	1898.05781055	376.0	-0.367934697921	0.0085571897594	0.00156955057949	1292.55853551	253.301229525	1891.07419728	345.214432238	-0.957562775796	-0.0119995335313
1258.63931986	263.418490694	1898.05781055	376.0	-12.1935123233	-0.117191581737	-0.0214951543904	1081.95035497	260.580493037	1666.61789752	324.087049506	-3.17911226318	-0.0398384995386
1258.63931986	263.418490694	1898.05781055	376.0	-1.27840210747	0.0022610614014	0.000414721460272	1288.10477824	248.777598102	1873.7929995	336.910623156	-1.18113675082	-0.0148012124163
1258.63931986	263.418490694	1898.05781055	376.0	-3.78533172171	-0.0995047183236	-0.0182510488488	1182.660232	277.690548053	1826.21002615	365.859246094	-1.78488495382	-0.0223669793712
1258.63931986	263.418490694	1898.05781055	376.0	10.6807316495	0.634921809245	0.116456678145	1498.30369277	298.382009419	2100.78427185	304.098569654	4.65610858495	0.0583472253754
1258.63931986	263.418490694	1898.05781055	376.0	5.24656640423	0.0390002276793	0.0071533799852	1306.59121238	287.490082916	1997.64067397	403.55937867	0.420581076879	0.00527043955989
1258.63931986	263.418490694	1898.05781055	376.0	5.13217544429	-0.0162524503165	-0.00298100702798	1253.32123898	321.204548967	1995.46946742	420.943679469	0.187992694771	0.00235579818009
1258.63931986	263.418490694	1898.05781055	376.0	0.0844292296735	-0.0548945684183	-0.0100687029381	1235.80873827	258.468629553	1899.66032614	405.382958316	-1.31163210725	-0.016436492572
1258.63931986	263.418490694	1898.05781055	376.0	-17.122553311	-0.304797386989	-0.0559056102327	946.831317392	218.522991091	1573.06185006	407.707541581	-5.20757496293	-0.0652578316156
1258.63931986	263.418490694	1898.05781055	376.0	-4.9190581723	0.0171966598093	0.00315419292174	1300.0828296	221.303680472	1804.6912427	283.304732628	-1.85935916401	-0.0233002401505
1258.63931986	263.418490694	1898.05781055	376.0	-0.348230608979	-0.0200817403447	-0.00368337130314	1253.08849779	312.824974894	1891.44819228	325.534719598	-0.511692443585	-0.00641218600984
1258.63931986	263.418490694	1898.05781055	376.0	-17.4090881361	-0.157296723274	-0.0288511964919	984.027261189	293.564831014	1567.62325344	290.031161233	-4.12351555851	-0.0516731272996
1258.63931986	263.418490694	1898.05781055	376.0	7.82492165033	0.272329165478	0.049950323822	1395.36075635	325.404359186	2046.5793471	325.814231562	3.02921378121	0.0379600724463
1258.63931986	263.418490694	1898.05781055	376.0	-7.79498018632	-0.114763028862	-0.0210497118236	1119.59669364	252.458758144	1750.10458029	378.049128508	-2.55654598321	-0.0320369170828
1258.63931986	263.418490694	1898.05781055	376.0	14.6130860057	1.37826084373	0.25279912761	1517.98565753	325.8598979	2175.42263084	331.577075414	5.9961763983	0.0751400551166
1258.63931986	263.418490694	1898.05781055	376.0	0.589593471965	0.0695479548239	0.0127564113764	1327.21111943	280.070519882	1909.24863549	301.966996183	0.125284666521	0.00156998328974
1258.63931986	263.418490694	1898.05781055	376.0	-15.8060105288	-0.321694594588	-0.0590048779508	945.086170049	208.019005804	1598.05059317	444.945417319	-5.27282939495	-0.0660755563277
1258.63931986	263.418490694	1898.05781055	376.0	0.38839986424	0.0605839139161	0.011112236595	1319.26916411	284.685775867	1905.42986451	301.474924531	0.0631398392595	0.000791226055884
1258.63931986	263.418490694	1898.05781055	376.0	-2.46323455414	0.0104282046085	0.00191273011895	1291.32749894	209.992258744	1851.3041947	349.984437017	-1.605560623	-0.0201198073057
1258.63931986	263.418490694	1898.05781055	376.0	-21.0772264109	-0.214192419294	-0.0392869441112	977.538875231	231.303943862	1497.99986841	289.157049318	-5.19233573147	-0.0650668638028
1258.63931986	263.418490694	1898.05781055	376.0	-19.4493890792	-0.276203970385	-0.0506610363876	969.914196661	198.759424353	1528.89716203	360.223541013	-5.44496039872	-0.0682325864502
1258.63931986	263.418490694	1898.05781055	376.0	1.88577849142	-0.0374154711846	-0.00686270564648	1253.10498712	253.169524554	1933.8509765	427.576464824	-1.10994266558	-0.0139090559597
1258.63931986	263.418490694	1898.05781055	376.0	-8.8141795772	-0.154389757031	-0.0283180038574	1029.24687322	270.773853966	1730.75958665	430.738859463	-3.06013103347	-0.038347506685
1258.63931986	263.418490694	1898.05781055	376.0	8.50113156364	0.182163214074	0.0334121815983	1403.32256635	278.094968122	2059.41420218	377.996667707	2.22681400787	0.027904937442
1258.63931986	263.418490694	1898.05781055	376.0	-15.8441614617	-0.16599489528	-0.030446605884	1011.97778406	250.489548918	1597.32646641	334.859133433	-4.08232188731	-0.0511569158811
1258.63931986	263.418490694	1898.05781055	376.0	5.2617034048	0.0790953687158	0.0145075878055	1346.28591993	242.890087773	1997.92798299	408.751975284	0.207669318209	0.00260237240864
1258.63931986	263.418490694	1898.05781055	376.0	8.9689800341	0.163164776974	0.0299275086159	1396.99962182	267.644878354	2068.29423661	403.649736438	1.92845496215	0.0241661022826
1258.63931986	263.418490694	1898.05781055	376.0	11.3881055558	0.841447556837	0.154337409545	1515.24407178	296.303408721	2114.21063753	302.663157026	5.00014268798	0.0626584296739
1258.63931986	263.418490694	1898.05781055	376.0	9.5666712929	0.555349509494	0.10186161216	1483.86893531	301.541075341	2079.63876223	294.228751586	4.32851883315	0.0542420906409
1258.63931986	263.418490694	1898.05781055	376.0	14.5559663924	0.409240890731	0.0750625258128	1491.48312122	294.968739963	2174.33846756	387.88660638	4.81655738455	0.0603578619618
1258.63931986	263.418490694	1898.05781055	376.0	-11.1866440325	-0.102541751973	-0.0188080983076	1125.58522891	237.554684999	1685.72883975	322.588925846	-3.00490341886	-0.037655431314
1258.63931986	263.418490694	1898.05781055	376.0	-3.94482229948	-0.0348753590737	-0.00639680100397	1243.36538865	218.41938973	1823.18280278	361.398024404	-1.85721936524	-0.0232734256296
1258.63931986	263.418490694	1898.05781055	376.0	1.34580715725	-0.0319332883711	-0.00585716954716	1255.11729391	241.296774303	1923.60200841	427.187940204	-1.20364316471	-0.0150832476781
1258.63931986	263.418490694	1898.05781055	376.0	-21.8796325157	-0.243490484221	-0.0446607637969	950.269864204	248.640483921	1482.76973666	283.85938854	-5.34895729926	-0.067029540091
1258.63931986	263.418490694	1898.05781055	376.0	9.31585570697	0.222914791953	0.0408867923612	1455.5851613	212.051569472	2074.87813741	407.241406639	1.83920835758	0.0230477237792
1258.63931986	263.418490694	1898.05781055	376.0	16.1011879062	0.341113461847	0.0625666657827	1494.52972716	273.155236236	2203.66766519	435.982701802	4.49659645954	0.0563483265606
1258.63931986	263.418490694	1898.05781055	376.0	-0.312801329341	-0.00273609045295	-0.000501850780072	1272.74934608	200.150092219	1892.12066049	419.221222183	-1.47096092755	-0.0184330943302
1258.63931986	263.418490694	1898.05781055	376.0	6.32572368721	0.1651815642	0.0302974255686	1399.06933133	263.679183033	2018.12370307	355.375188708	1.63658249534	0.0205085525732
1258.63931986	263.418490694	1898.05781055	376.0	-14.7228078282	-0.203963203745	-0.0374107123524	1002.96272639	223.946369851	1618.61040663	391.701310389	-4.30393343997	-0.0539340030072
1258.63931986	263.418490694	1898.05781055	376.0	-2.23069417062	-0.0699199191901	-0.012824636682	1206.12236946	237.415831967	1855.71794561	412.179744192	-1.7246595962	-0.0216122756417
1258.63931986	263.418490694	1898.05781055	376.0	3.44999984316	0.0339245063546	0.00622239661677	1313.62661499	224.748103254	1963.54080204	425.166083796	-0.748952440354	-0.00938536892674
1258.63931986	263.418490694	1898.05781055	376.0	2.08654360795	0.0602862314356	0.0110576359933	1312.73399016	300.071722681	1937.66161447	324.855901629	0.45296335604	0.00567623253183
1258.63931986	263.418490694	1898.05781055	376.0	14.0772762202	0.37427073011	0.0686483364105	1465.9845794	306.156371006	2165.25265136	393.111700955	4.53271472875	0.0568009364505
1258.63931986	263.418490694	1898.05781055	376.0	2.92293593524	0.0387695195817	0.00711106375306	1317.65009416	218.039974462	1953.53682437	417.846755743	-0.840936226913	-0.0105380479563
1258.63931986	263.418490694	1898.05781055	376.0	-15.4384030334	-0.165023046199	-0.0302683503667	1015.41188922	248.232133787	1605.02799595	341.383972941	-4.0300953504	-0.050502448
1258.63931986	263.418490694	1898.05781055	376.0	12.9757974173	0.325152359914	0.059639097563	1427.70461315	321.451933804	2144.34594691	395.189399957	4.04327399469	0.0506675939184
1258.63931986	263.418490694	1898.05781055	376.0	20.7403225489	0.488965935088	0.0896856080498	1571.76189842	251.338673681	2291.72112262	468.620550524	5.88953890604	0.0738037456897
1258.63931986	263.418490694	1898.05781055	376.0	-15.197297139	-0.250199703978	-0.0458913616981	986.698502941	201.570903085	1609.60432521	421.334919185	-4.80094167358	-0.0601621763606
1258.63931986	263.418490694	1898.05781055	376.0	-1.20534916118	0.0212990899525	0.00390665626422	1297.58106096	270.850297172	1875.17958665	306.748228521	-0.702031512845	-0.00879738737901
1258.63931986	263.418490694	1898.05781055	376.0	-11.5907714292	-0.214834352341	-0.039404686783	984.254897855	250.528217409	1678.05826813	443.27515287	-3.89463207216	-0.048804913185
1258.63931986	263.418490694	1898.05781055	376.0	-11.2711110471	-0.136809946144	-0.0250935337755	1074.6871743	205.67376313	1684.12560698	403.764669558	-3.54074003303	-0.0443701758525
1258.63931986	263.418490694	1898.05781055	376.0	-11.378085421	-0.162160754977	-0.0297433519767	992.545673627	304.206339256	1682.09517152	385.343158641	-3.26341444105	-0.0408949178076
1258.63931986	263.418490694	1898.05781055	376.0	12.1453795985	0.287554336884	0.0527429084528	1494.7202711	224.669241918	2128.58413664	409.194623627	3.08616498492	0.0386737466782
1258.63931986	263.418490694	1898.05781055	376.0	8.20819324643	0.166085101132	0.0304631513449	1416.22185925	201.231212106	2053.85406357	436.400992213	0.811743515213	0.0101722245014
1258.63931986	263.418490694	1898.05781055	376.0	9.47877894019	0.355631869604	0.0652296165817	1528.07243084	229.667833841	2077.97051457	320.230249883	3.56387235338	0.0446600545537
1258.63931986	263.418490694	1898.05781055	376.0	-14.7717653058	-0.128383266566	-0.0235479212337	1001.86332414	313.688764905	1617.68116541	302.129076361	-3.54540050879	-0.0444285778043
1258.63931986	263.418490694	1898.05781055	376.0	6.59146913407	-0.0176344784588	-0.00323449714945	1257.27951209	312.296212861	2023.16770528	453.591980327	0.198377973045	0.00248593951184
1258.63931986	263.418490694	1898.05781055	376.0	-13.4867221214	-0.139106012808	-0.0255146758636	1022.35355096	285.616690305	1642.07202794	334.101786672	-3.46126271373	-0.0433742194703
1258.63931986	263.418490694	1898.05781055	376.0	10.0648933459	0.474649496307	0.087059702184	1479.33918261	301.632427609	2089.09530482	308.123694605	4.30039763863	0.0538896947197
1258.63931986	263.418490694	1898.05781055	376.0	-11.5232289085	-0.13403589417	-0.0245847201338	1068.14800407	230.932780264	1679.34026422	380.259479893	-3.38613713602	-0.0424327961907
1258.63931986	263.418490694	1898.05781055	376.0	10.9984360045	0.355025278252	0.0651183562457	1448.09069418	310.839878802	2106.81448417	347.883911191	4.01220010794	0.0502781968414
1258.63931986	263.418490694	1898.05781055	376.0	-2.52662913279	0.0194198963633	0.00356197658902	1301.07271853	211.265391159	1850.10092895	337.762819263	-1.5932260273	-0.0199652384373
1258.63931986	263.418490694	1898.05781055	376.0	-15.8326903354	-0.154692839705	-0.0283735949569	1037.43396491	222.596352461	1597.54419502	337.513877644	-4.14689039148	-0.0519660450061
1258.63931986	263.418490694	1898.05781055	376.0	-7.40107885679	-0.130983699069	-0.024024889778	1023.93602244	321.248649737	1757.58105524	412.396383069	-2.55003451174	-0.031955319696
1258.63931986	263.418490694	1898.05781055	376.0	-4.9740922111	-0.126419411678	-0.0231877130737	1091.0654683	245.599345741	1803.64666483	466.981850795	-2.52141895694	-0.0315967287837
1258.63931986	263.418490694	1898.05781055	376.0	-1.52536738812	-0.094638027855	-0.0173584056961	1183.29965735	264.091611295	1869.1054557	421.714187058	-1.61705512479	-0.0202638486816
1258.63931986	263.418490694	1898.05781055	376.0	-13.3976680537	-0.113990459967	-0.0209080080644	1071.14160779	270.56583209	1643.76232562	302.054885746	-3.32752070221	-0.0416982544136
1258.63931986	263.418490694	1898.05781055	376.0	9.72851540416	0.297447921006	0.0545575790547	1452.65148582	290.43565166	2082.71065703	339.623519548	3.518230672	0.0440881036592
1258.63931986	263.418490694	1898.05781055	376.0	-10.16155553	-0.143853571381	-0.0263854679717	1036.70382318	276.760938657	1705.18561214	391.720850304	-3.08072333172	-0.0386055555353
1258.63931986	263.418490694	1898.05781055	376.0	15.526537388	0.738477677708	0.135450784613	1506.74462169	306.148210357	2192.76046615	379.867634102	5.47542699586	0.0686143733818
1258.63931986	263.418490694	1898.05781055	376.0	12.8717911873	0.277934801184	0.0509785035188	1474.74171271	254.016327005	2142.37184854	413.61380882	3.41844322983	0.042837634459
1258.63931986	263.418490694	1898.05781055	376.0	-5.56808344435	-0.136237155165	-0.0249884730678	1046.03509707	301.231991653	1792.37236784	445.10527911	-2.41187129977	-0.0302239511249
1258.63931986	263.418490694	1898.05781055	376.0	-14.3000419811	-0.144347482819	-0.0264760606785	1001.16768071	301.098211239	1626.63474681	324.368854864	-3.56525678254	-0.04467740329
1258.63931986	263.418490694	1898.05781055	376.0	-4.21599315748	-0.0798406480941	-0.0146442861508	1166.49253934	197.703836355	1818.03582313	453.839447432	-2.34419125117	-0.0293758302152
1258.63931986	263.418490694	1898.05781055	376.0	0.11021038658	0.0188819736403	0.00346331137937	1301.65601186	242.083950673	1900.1496674	356.409704867	-0.960922901174	-0.0120416403656
1258.63931986	263.418490694	1898.05781055	376.0	-7.38340066857	-0.0429488741362	-0.00787763648866	1224.89884225	204.31652648	1757.91659748	328.701228749	-2.36322892296	-0.0296143975308
1258.63931986	263.418490694	1898.05781055	376.0	-1.74265731845	-0.117745751117	-0.0215967995445	1131.18451946	265.757727372	1864.98116721	468.038920378	-1.86959526058	-0.0234285120374
1258.63931986	263.418490694	1898.05781055	376.0	-16.6078142961	-0.131242285148	-0.0240723193596	1059.15246114	214.55411079	1582.83189414	309.125322213	-4.16699285019	-0.0522179555162
1258.63931986	263.418490694	1898.05781055	376.0	-14.7528596763	-0.14089516041	-0.0258428394002	1009.84810796	291.489146477	1618.04000518	316.702750742	-3.64471613993	-0.0456731345856
1258.63931986	263.418490694	1898.05781055	376.0	10.9541841198	0.228714466146	0.0419505623892	1416.44841472	297.542517654	2105.97455782	391.983625442	3.11497869294	0.0390348207135
1258.63931986	263.418490694	1898.05781055	376.0	19.7744795867	0.491830568933	0.0902110361212	1530.95408089	283.07600672	2273.38886484	459.358777231	5.74496139595	0.071991997443
1258.63931986	263.418490694	1898.05781055	376.0	-14.3564183743	-0.256911630821	-0.0471224561301	978.342825133	210.550233658	1625.56469028	436.67163149	-4.70151319783	-0.0589162054866
1258.63931986	263.418490694	1898.05781055	376.0	-4.37365105995	-0.0412826103117	-0.00757201216283	1228.57163816	204.326660409	1815.043385	382.145086434	-2.00747566234	-0.0251563366208
1258.63931986	263.418490694	1898.05781055	376.0	1.15661203146	-0.0139573177965	-0.00256003627962	1269.47179206	286.820058808	1920.01097555	363.719124687	-0.562665011957	-0.00705093999946
1258.63931986	263.418490694	1898.05781055	376.0	5.54296681963	0.0701679359805	0.012870127656	1329.86692581	281.544802217	2003.26652521	391.854797177	0.722902020328	0.0090589225605
1258.63931986	263.418490694	1898.05781055	376.0	0.485279430489	0.121456693385	0.0222774566004	1371.32357076	251.946761407	1907.26869468	283.998362515	0.271728248523	0.00340511589627
1258.63931986	263.418490694	1898.05781055	376.0	-6.48164309151	-0.0737592467515	-0.0135288420307	1179.24753926	203.458602062	1775.0324776	392.326336279	-2.43480163835	-0.0305112987263
1258.63931986	263.418490694	1898.05781055	376.0	-3.6278850655	-0.0204273784681	-0.0037467678775	1267.77923351	237.897215527	1829.19845471	323.522005668	-1.72225658913	-0.0215821627711
1258.63931986	263.418490694	1898.05781055	376.0	1.46563793305	-0.0434764398139	-0.00797440202016	1248.60223257	259.091192441	1925.87646581	418.183040799	-1.13665869495	-0.0142438432951
1258.63931986	263.418490694	1898.05781055	376.0	-18.6887642629	-0.292581184007	-0.0536649273675	947.641894895	224.754399653	1543.33426076	370.937966215	-5.26361888127	-0.0659601363568
1258.63931986	263.418490694	1898.05781055	376.0	-15.8048841281	-0.116968942781	-0.0214543181917	1070.33786761	228.355191531	1598.07197291	299.378913767	-3.90149872807	-0.0488909615046
1258.63931986	263.418490694	1898.05781055	376.0	-7.70667088346	-0.113788058179	-0.0208708837453	1133.59664122	267.849460427	1751.78074191	350.334640262	-2.40994094989	-0.0301997612768
1258.63931986	263.418490694	1898.05781055	376.0	1.59161440849	-0.0494950059937	-0.00907832098197	1230.12219009	233.166464128	1928.26757214	464.978917923	-1.32043757521	-0.016546836782
1258.63931986	263.418490694	1898.05781055	376.0	14.6776020288	0.60099797075	0.110234404026	1557.85877767	266.944873007	2176.64718226	351.843531582	5.49795666615	0.0688967000771
1258.63931986	263.418490694	1898.05781055	376.0	-9.63415931267	-0.130110687808	-0.0238647629875	1035.86177991	306.501924382	1715.19589723	372.832192938	-2.81077343617	-0.035222724764
1258.63931986	263.418490694	1898.05781055	376.0	8.19058737223	0.156788424094	0.0287579648008	1369.78790111	305.727509399	2053.5198939	378.004483393	2.17918817	0.0273081224311
1258.63931986	263.418490694	1898.05781055	376.0	14.1795223514	0.309505225085	0.0567691168535	1513.29711388	213.223926725	2167.19334204	440.672301435	3.35021932147	0.041982698264
1258.63931986	263.418490694	1898.05781055	376.0	-13.6431284531	-0.112366986761	-0.020610232348	1026.33328258	313.491862318	1639.10334534	299.278200447	-3.29975085472	-0.0413502613373
1258.63931986	263.418490694	1898.05781055	376.0	13.6240639231	0.230475650748	0.0422735969823	1434.39565547	275.878996568	2156.65041996	446.375767923	3.19153491338	0.0399941718468
1258.63931986	263.418490694	1898.05781055	376.0	4.03511562219	0.0514943593403	0.00944504023116	1321.7232953	266.142522357	1974.64663778	386.780820119	0.144185257037	0.00180683279495
1258.63931986	263.418490694	1898.05781055	376.0	-10.7477183621	-0.113874522398	-0.0208867429197	1105.75589037	266.685212096	1694.05990272	321.618800253	-2.87711929473	-0.0360541265004
1258.63931986	263.418490694	1898.05781055	376.0	-11.1262781258	-0.119798140016	-0.021973246518	1094.13353998	214.137802744	1686.87461956	378.603276831	-3.31033120264	-0.0414828471509
1258.63931986	263.418490694	1898.05781055	376.0	13.9229186143	0.273023824821	0.0500777374947	1483.6249614	228.969575131	2162.32285476	449.728318237	3.1095938009	0.0389673408634
1258.63931986	263.418490694	1898.05781055	376.0	1.12486592169	0.00142916525192	0.000262135959632	1286.1972576	261.731666492	1919.40841603	371.479491939	-0.751135772141	-0.0094127289742
1258.63931986	263.418490694	1898.05781055	376.0	4.09168489678	0.0325194191186	0.00596467702102	1305.51474386	276.878026336	1975.72035532	393.32758512	0.0925853934283	0.00116021796276
1258.63931986	263.418490694	1898.05781055	376.0	-4.29386252205	-0.0479261225155	-0.00879055805494	1244.69718205	260.341570448	1816.55781758	311.519065073	-1.79104698062	-0.0224441977521
1258.63931986	263.418490694	1898.05781055	376.0	-8.65799887769	-0.1551373022	-0.0284551177916	1049.5247431	224.623827557	1733.72398661	459.575415958	-3.33635564064	-0.0418089679279
1258.63931986	263.418490694	1898.05781055	376.0	8.18031668892	0.253464138854	0.0464901208462	1480.34647447	198.668187625	2053.32495039	374.310288297	1.90445100657	0.0238653008342
1258.63931986	263.418490694	1898.05781055	376.0	-4.40733798476	0.0113235073201	0.00207694558329	1289.0683198	199.861757578	1814.40398769	325.473910318	-1.87433254839	-0.0234878765462
1258.63931986	263.418490694	1898.05781055	376.0	-15.4930352677	-0.150060207253	-0.0275238824749	1008.50285169	277.80849058	1603.99104456	317.679702291	-3.84294108858	-0.0481571564986
1258.63931986	263.418490694	1898.05781055	376.0	6.75848097261	-0.0170556034401	-0.0031283205136	1249.87677328	325.668407621	2026.33768652	450.792505627	0.350179396953	0.0043882129944
1258.63931986	263.418490694	1898.05781055	376.0	-5.56182198715	-0.120983593626	-0.0221906811494	1104.10378356	244.425947434	1792.49121391	443.961482914	-2.4911590643	-0.0312175321341
1258.63931986	263.418490694	1898.05781055	376.0	-8.01670435682	-0.0794259486922	-0.0145682224307	1189.45579741	241.782865241	1745.89612736	314.657464708	-2.40380998881	-0.0301229321906
1258.63931986	263.418490694	1898.05781055	376.0	8.81631110818	0.211443043501	0.0387826565482	1440.19963772	237.30412852	2065.39649214	387.892725899	2.05484983323	0.0257499979102
1258.63931986	263.418490694	1898.05781055	376.0	10.4886560256	0.417299348186	0.0765405994471	1532.2131511	255.288366762	2097.13856547	309.637047603	4.30214106474	0.0539115421646
1258.63931986	263.418490694	1898.05781055	376.0	7.87346611095	0.28074810583	0.0514945168434	1487.81395651	226.097424497	2047.50074903	333.58936802	2.58835884536	0.0324355745032
1258.63931986	263.418490694	1898.05781055	376.0	5.18106626695	0.225849624794	0.0414250962572	1429.51202197	269.045508915	1996.3974435	297.839912611	2.14913790592	0.0269315527057
1258.63931986	263.418490694	1898.05781055	376.0	10.3472305975	0.13369488247	0.0245221721332	1347.89015662	317.786184612	2094.45422908	428.777887847	2.22219978028	0.0278471150411
1258.63931986	263.418490694	1898.05781055	376.0	-11.2708361166	-0.176942414673	-0.0324545881645	1037.25384813	203.767661305	1684.13082532	443.109315886	-3.89517408895	-0.0488117053753
1258.63931986	263.418490694	1898.05781055	376.0	2.48164909423	0.0442680829068	0.00811960434828	1308.53105459	289.308542564	1945.16094501	347.321347859	0.221438312722	0.00277491619953
1258.63931986	263.418490694	1898.05781055	376.0	5.49515979735	0.201683529461	0.0369925769371	1437.89845326	221.038791135	2002.35912029	343.421875893	1.35194976855	0.016941726423
1258.63931986	263.418490694	1898.05781055	376.0	-13.6319309852	-0.13684796724	-0.0251005075643	1034.53050063	271.283686254	1639.31587976	333.501692874	-3.51420490536	-0.0440376554556
1258.63931986	263.418490694	1898.05781055	376.0	-2.82936424584	0.0388180205191	0.00711995974306	1316.55301029	236.150808413	1844.35484149	291.651022794	-1.21680792232	-0.0152482195779
1258.63931986	263.418490694	1898.05781055	376.0	-3.44832356198	-0.0654966379725	-0.0120133231791	1215.17480218	320.407546809	1832.60663585	297.024286864	-1.27912889226	-0.0160291841135
1258.63931986	263.418490694	1898.05781055	376.0	-9.02048411528	-0.143442615627	-0.0263100909073	1055.60137388	245.353681422	1726.84380725	425.888751944	-3.11333775213	-0.0390142575455
1258.63931986	263.418490694	1898.05781055	376.0	4.17419639151	0.0304735125792	0.00558941903506	1310.33692372	238.043312792	1977.28647119	428.906234677	-0.525367602693	-0.00658355391845
1258.63931986	263.418490694	1898.05781055	376.0	-1.84518636387	-0.0618748028347	-0.0113490100577	1232.30526285	269.954725103	1863.03510665	360.775118699	-1.48095091194	-0.0185582821045
1258.63931986	263.418490694	1898.05781055	376.0	-6.63088219398	-0.10862723272	-0.0199242906677	1135.950217	246.277992621	1772.19983316	389.971623533	-2.39912833849	-0.0300642648933
1258.63931986	263.418490694	1898.05781055	376.0	11.9510907617	0.214740475624	0.0393874680162	1423.42468498	278.577456431	2124.8964222	422.894280789	2.91040836068	0.0364712827153
1258.63931986	263.418490694	1898.05781055	376.0	-9.16224758078	-0.143105409131	-0.0262482408531	1071.22237626	201.501638187	1724.15305472	451.429040272	-3.42848150752	-0.0429634274126
1258.63931986	263.418490694	1898.05781055	376.0	16.0671329046	1.11698806248	0.204876753939	1518.30950066	314.663360648	2203.02128158	370.04842027	5.92275692768	0.074220011625
1258.63931986	263.418490694	1898.05781055	376.0	0.404791089902	0.103796505467	0.0190382438494	1364.83283228	234.372251303	1905.74097945	306.535895861	-0.159368392646	-0.00199709765221
1258.63931986	263.418490694	1898.05781055	376.0	-17.7094834151	-0.119272179356	-0.0218767753772	1064.79449277	213.367433818	1561.92157738	283.759650789	-4.29880276284	-0.0538697088075
1258.63931986	263.418490694	1898.05781055	376.0	17.0714571665	0.432875017624	0.0793974720514	1462.08291707	318.225681712	2222.08393667	441.775337889	4.9815107127	0.0624249462744
1258.63931986	263.418490694	1898.05781055	376.0	-10.4370384311	-0.117072445088	-0.0214733024739	1034.85926308	320.815865724	1699.95678742	344.281658614	-2.81465439841	-0.0352713583761
1258.63931986	263.418490694	1898.05781055	376.0	1.45763855652	0.0571810351258	0.0104880842124	1297.09184861	318.391919633	1925.72463302	310.24086478	0.480172633015	0.00601720091498
1258.63931986	263.418490694	1898.05781055	376.0	-18.7199281068	-0.326149987176	-0.0598220812868	944.723389694	201.928679077	1542.74275299	396.090684218	-5.63023640468	-0.0705543409108
1258.63931986	263.418490694	1898.05781055	376.0	-8.30928084965	-0.127239658737	-0.0233381619106	1082.92464621	269.872761595	1740.34285638	387.545448576	-2.67902092944	-0.0335716908451
1258.63931986	263.418490694	1898.05781055	376.0	-14.2892910503	-0.122526774568	-0.0224737297447	1017.24880912	306.61206469	1626.8388057	302.977931882	-3.45789422264	-0.0433320078025
1258.63931986	263.418490694	1898.05781055	376.0	3.1074901019	0.17781998079	0.0326155504016	1421.31474452	218.260876696	1957.03976914	317.464147924	0.753882978794	0.00944715512273
1258.63931986	263.418490694	1898.05781055	376.0	-8.0091072563	-0.0930032874166	-0.0170585633559	1154.23406009	225.202387951	1746.04032472	366.603876675	-2.58161075025	-0.0323510119078
1258.63931986	263.418490694	1898.05781055	376.0	8.01290635125	0.36579366512	0.0670934822303	1453.00732562	302.836467445	2050.1474054	294.303612335	3.60344177462	0.0451559119627
1258.63931986	263.418490694	1898.05781055	376.0	-7.75936046016	-0.139845374576	-0.025650288807	1067.37280296	228.701366079	1750.78066329	454.706494251	-3.07245999821	-0.0385020049901
1258.63931986	263.418490694	1898.05781055	376.0	12.9183155257	0.294557113949	0.0540273503208	1486.69625578	249.729269557	2143.25490738	406.829382035	3.55594559788	0.044560721778
1258.63931986	263.418490694	1898.05781055	376.0	10.809203455	0.152320640426	0.0279384887061	1373.95207243	298.196107584	2103.22274099	431.074560967	2.31738250267	0.0290398809859
1258.63931986	263.418490694	1898.05781055	376.0	10.6782559383	0.168718715422	0.0309462060569	1409.00049904	244.058735674	2100.73728142	447.678046697	1.77929686867	0.0222969532414
1258.63931986	263.418490694	1898.05781055	376.0	-1.40796214023	-0.0462621920824	-0.00848536171724	1227.24530009	215.993000018	1871.33387518	428.095575072	-1.67268510992	-0.0209609662898
1258.63931986	263.418490694	1898.05781055	376.0	-8.68141076115	-0.0695522021218	-0.0127571904112	1198.30446759	231.77669436	1733.27961553	303.198453583	-2.50817354341	-0.031430746158
1258.63931986	263.418490694	1898.05781055	376.0	10.5325419779	0.120879484005	0.0221715854742	1372.0099914	256.952285109	2097.97154621	469.009269703	1.36438822273	0.0170975967761
1258.63931986	263.418490694	1898.05781055	376.0	6.87547598246	0.314275337152	0.0576440456992	1509.37288964	218.776101095	2028.55831945	300.409328714	2.70505141055	0.0338978873502
1258.63931986	263.418490694	1898.05781055	376.0	8.08287474173	0.11726021985	0.0215077439196	1372.47424388	247.496384576	2051.4754459	431.504817448	0.984984391745	0.0123431628038
1258.63931986	263.418490694	1898.05781055	376.0	17.614315122	0.583735737742	0.107068183738	1512.75651066	299.227021992	2232.3876945	420.404161841	5.60519350335	0.0702405200921
1258.63931986	263.418490694	1898.05781055	376.0	10.6011209276	0.294168550595	0.0539560804465	1437.42941829	304.352102886	2099.27321432	357.491693147	3.62741691401	0.0454563523059
1258.63931986	263.418490694	1898.05781055	376.0	-2.57777015788	-0.0531814364124	-0.00975448210059	1212.5137908	205.482640465	1849.13024273	431.133811469	-1.89982598313	-0.0238073431469
1258.63931986	263.418490694	1898.05781055	376.0	3.43599781173	0.0229350605512	0.00420672423903	1291.92620168	296.237010901	1963.27503539	375.111822802	0.182280832316	0.00228422095634
1258.63931986	263.418490694	1898.05781055	376.0	19.3585725893	0.475384318018	0.0871944823951	1540.49334491	273.842950473	2265.49470959	451.158414206	5.68698482571	0.0712654740064
1258.63931986	263.418490694	1898.05781055	376.0	-8.1001153737	-0.0416493649469	-0.00763928190515	1230.93570784	215.298072572	1744.31293804	298.079157623	-2.42051275931	-0.0303322400916
1258.63931986	263.418490694	1898.05781055	376.0	-6.21820603105	-0.126233175023	-0.0231535537459	1101.01405066	278.986922675	1780.0326653	400.031691965	-2.32437408244	-0.0291274947674
1258.63931986	263.418490694	1898.05781055	376.0	6.43415205047	0.244616684386	0.0448673302249	1435.58420953	276.685651688	2020.18173609	307.911874866	2.55968331593	0.0320762320292
1258.63931986	263.418490694	1898.05781055	376.0	-2.24326559064	-0.0234436522904	-0.00430000959105	1258.82935734	292.864959753	1855.47933279	303.785015706	-0.997566292433	-0.0125008307322
1258.63931986	263.418490694	1898.05781055	376.0	5.73204350826	0.170352452781	0.0312458644133	1408.81389277	246.84600487	2006.85531006	351.195412419	1.39950149558	0.0175376127265
1258.63931986	263.418490694	1898.05781055	376.0	-1.27552724312	-0.0490724613351	-0.0090008182933	1245.05520038	267.086696216	1873.84756609	361.705669494	-1.37858453518	-0.0172754954284
1258.63931986	263.418490694	1898.05781055	376.0	13.3165657643	0.196790766585	0.0360951516114	1414.68889867	274.901405879	2150.81392714	461.223622585	2.76629686033	0.0346653741896
1258.63931986	263.418490694	1898.05781055	376.0	-15.4343625951	-0.116122918078	-0.0212991412469	1056.83226342	257.836219654	1605.1046858	290.43620273	-3.73449862835	-0.0467982284254
1258.63931986	263.418490694	1898.05781055	376.0	-8.65389558364	-0.124967335168	-0.0229213747556	1088.14380996	267.065830836	1733.80186951	378.592228716	-2.70589920272	-0.0339085113123
1258.63931986	263.418490694	1898.05781055	376.0	19.9942715661	0.616719688485	0.113118064652	1563.59556582	270.449866233	2277.56064367	443.515211622	6.13971634625	0.0769388013315
1258.63931986	263.418490694	1898.05781055	376.0	8.79776928335	0.141944694165	0.0260353437573	1388.71223978	251.253862932	2065.04455759	425.078454873	1.41285741476	0.0177049801348
1258.63931986	263.418490694	1898.05781055	376.0	-15.3799584236	-0.137081141932	-0.0251432762164	1043.63221392	242.10380749	1606.13730843	320.401287022	-3.89144225046	-0.0487649404819
1258.63931986	263.418490694	1898.05781055	376.0	-16.4701516604	-0.202168433998	-0.0370815176079	1007.22999815	213.456744647	1585.44481055	364.758067755	-4.56027682703	-0.0571463261533
1258.63931986	263.418490694	1898.05781055	376.0	-7.44243930694	-0.122379969035	-0.022446802831	1119.93137567	294.921089817	1756.79600999	341.943544499	-2.30232038186	-0.0288511326047
1258.63931986	263.418490694	1898.05781055	376.0	12.4064934325	0.244800614106	0.0449010664171	1445.97426	270.320795707	2133.54022816	417.245172455	3.19361321229	0.0400202156928
1258.63931986	263.418490694	1898.05781055	376.0	-15.2554968224	-0.128450844791	-0.0235603163593	993.391333776	320.022743161	1608.49966157	295.085584637	-3.61112299719	-0.0452521678846
1258.63931986	263.418490694	1898.05781055	376.0	-14.5201408652	-0.18232138903	-0.0334411938792	1020.75703707	219.895685512	1622.45714276	381.804420174	-4.16516930705	-0.0521951040984
1258.63931986	263.418490694	1898.05781055	376.0	-17.8615757476	-0.158139528807	-0.02900578298	1034.21184608	211.607388099	1559.03477698	313.215542808	-4.51916913503	-0.0566311921683
1258.63931986	263.418490694	1898.05781055	376.0	1.15097637859	-0.0303629650104	-0.00556914251842	1259.00212389	246.852713502	1919.9040076	414.049170211	-1.18419641614	-0.014839554087
1258.63931986	263.418490694	1898.05781055	376.0	-9.87940361717	-0.0902054836473	-0.0165453931855	1171.41260411	254.736254854	1710.54101856	284.392159593	-2.66476165	-0.0333930031328
1258.63931986	263.418490694	1898.05781055	376.0	0.957114737139	-0.0813856423078	-0.0149276673345	1212.86568951	284.090447408	1916.22440157	419.268264654	-1.19658983442	-0.0149948600804
1258.63931986	263.418490694	1898.05781055	376.0	7.02506234171	0.108476365599	0.019896618782	1368.04546574	239.359533355	2031.39755502	423.992555926	0.654207494811	0.0081980889074
1258.63931986	263.418490694	1898.05781055	376.0	-0.642560677118	0.0405114816245	0.00743057256503	1306.16705251	283.302413096	1885.86163743	296.392171828	-0.290249847629	-0.0036372161357
1258.63931986	263.418490694	1898.05781055	376.0	-12.1508537655	-0.104110785044	-0.0190958886727	1115.43658115	204.794684252	1667.4275816	347.196316201	-3.36262643658	-0.042138175897
1258.63931986	263.418490694	1898.05781055	376.0	3.29081772937	0.113309260194	0.0207830631316	1349.59405731	293.036452735	1960.51943349	317.888923449	1.05829874169	0.0132618889936
1258.63931986	263.418490694	1898.05781055	376.0	1.12613542427	0.14444457641	0.0264938694809	1398.35791619	212.969900403	1919.43251193	308.104695337	0.0512997254129	0.000642853701916
1258.63931986	263.418490694	1898.05781055	376.0	-11.5651043367	-0.173010140198	-0.0317333345924	983.899873931	302.979064274	1678.54544439	391.666506185	-3.35234733707	-0.0420093651262
1258.63931986	263.418490694	1898.05781055	376.0	-4.96038135461	-0.12858150007	-0.0235842810106	1087.04559481	253.314787788	1803.90690481	463.546522213	-2.48337473095	-0.0311199840971
1258.63931986	263.418490694	1898.05781055	376.0	11.4504159528	1.2488530251	0.229063284135	1500.92229611	323.385362969	2115.39332488	291.085665798	5.28914445885	0.06628000575
1258.63931986	263.418490694	1898.05781055	376.0	8.6165225609	0.131993847334	0.0242101700907	1373.20981391	276.029559717	2061.60439001	412.365016387	1.64364803364	0.0205970931534
1258.63931986	263.418490694	1898.05781055	376.0	12.4852900918	0.246608595122	0.0452326843583	1473.46800422	205.014388201	2135.03583431	456.553441887	2.27222653047	0.0284740166725
1258.63931986	263.418490694	1898.05781055	376.0	13.1164415615	0.273225830124	0.050114789091	1476.30776574	245.925873808	2147.01545407	424.781814522	3.28700447677	0.0411905322903
1258.63931986	263.418490694	1898.05781055	376.0	8.57231753636	0.155759538038	0.0285692476226	1378.78079356	292.95834	2060.76535309	389.026219533	2.10406401825	0.0263667170207
1258.63931986	263.418490694	1898.05781055	376.0	10.7246519682	0.448605672605	0.0822827719379	1567.87667148	229.427671903	2101.61790489	304.313561508	4.42539958918	0.0554561352028
1258.63931986	263.418490694	1898.05781055	376.0	-9.0005113696	-0.152449444118	-0.0279621137414	1054.46762805	219.225455095	1727.22290151	453.52981836	-3.37696693985	-0.0423178814517
1258.63931986	263.418490694	1898.05781055	376.0	15.5964837858	0.271629626041	0.0498220150479	1418.58806742	316.115942404	2194.08808922	459.384079392	3.94807991939	0.0494746857066
1258.63931986	263.418490694	1898.05781055	376.0	-12.5751737631	-0.161876641244	-0.0296912401401	1038.20512993	225.109918768	1659.37374275	396.058694053	-3.7701305842	-0.0472447441629
1258.63931986	263.418490694	1898.05781055	376.0	6.08693155803	0.084477199148	0.0154947173786	1339.17551735	282.249737266	2013.59129041	392.166035795	0.947201834145	0.0118696971697
1258.63931986	263.418490694	1898.05781055	376.0	-9.12033006347	-0.101819149761	-0.0186755593839	1132.37142005	223.366715204	1724.94867343	369.210538177	-2.81386799721	-0.0352615037244
1258.63931986	263.418490694	1898.05781055	376.0	20.7914275014	1.43482829711	0.263174669316	1571.56634011	299.752527903	2292.69112416	421.372256155	7.01215564634	0.0878716246409
1258.63931986	263.418490694	1898.05781055	376.0	6.68104244951	0.186040746822	0.0341233945015	1425.0586542	229.946266051	2024.86785859	369.862938337	1.42916590908	0.0179093472316
1258.63931986	263.418490694	1898.05781055	376.0	-4.16099774669	-0.0668379426173	-0.0122593438403	1197.77744442	215.074793309	1819.07966782	406.227430092	-2.05697874146	-0.0257766759581
1258.63931986	263.418490694	1898.05781055	376.0	-17.8379974603	-0.29021939307	-0.0532317302037	953.325302073	218.626083657	1559.48230651	387.530920779	-5.19712951493	-0.0651269362774
1258.63931986	263.418490694	1898.05781055	376.0	-2.78681214156	-0.12051534982	-0.022104796372	1159.71113649	315.279089476	1845.16250503	370.172279064	-1.59560326163	-0.0199950283412
1258.63931986	263.418490694	1898.05781055	376.0	8.90736978023	0.203106807853	0.0372536331351	1430.5231384	248.660107775	2067.12483838	387.941592199	2.12950084872	0.0266854742948
1258.63931986	263.418490694	1898.05781055	376.0	16.827948102	0.349428797202	0.0640918556864	1475.647608	294.928535643	2217.46199385	446.885850209	4.68170121586	0.0586679350359
1258.63931986	263.418490694	1898.05781055	376.0	-20.9605081354	-0.189688299137	-0.03479242464	1010.00072773	201.367055725	1500.21524876	288.847465305	-5.21458697328	-0.0653457014195
1258.63931986	263.418490694	1898.05781055	376.0	2.56753252924	0.0302367825972	0.00554599827535	1303.95049651	276.04725623	1946.79106226	366.793309522	-0.0935799051026	-0.00117268051507
1258.63931986	263.418490694	1898.05781055	376.0	-14.2024868179	-0.147021641602	-0.0269665520179	997.867055094	302.829278803	1628.48640021	327.790066314	-3.55815991828	-0.0445884701539
1258.63931986	263.418490694	1898.05781055	376.0	0.540900051002	0.0953421212422	0.017487549751	1361.45149663	220.551938232	1908.32440621	326.320971349	-0.440756389349	-0.00552326302443
1258.63931986	263.418490694	1898.05781055	376.0	12.9715001359	0.34719567109	0.0636822580869	1530.69844501	224.102749324	2144.26438202	389.46318769	3.83243515674	0.0480255032173
1258.63931986	263.418490694	1898.05781055	376.0	8.30589338901	0.299014066041	0.0548448396994	1404.90993118	324.940254555	2055.70846876	325.85828302	3.24457620564	0.0406588496947
1258.63931986	263.418490694	1898.05781055	376.0	-1.39067912362	0.0884692477217	0.0162269346518	1357.5119926	207.219273854	1871.66191682	306.930650372	-0.952248295875	-0.0119329360385
1258.63931986	263.418490694	1898.05781055	376.0	13.9467124739	0.250745765977	0.045991519805	1464.40443395	240.995171831	2162.77447597	457.37487019	3.00993346532	0.0377184644776
1258.63931986	263.418490694	1898.05781055	376.0	-0.658814819485	-0.0747710739919	-0.0137144302993	1214.06853855	315.867680885	1885.55312441	355.616904973	-1.02677785243	-0.0128668903813
1258.63931986	263.418490694	1898.05781055	376.0	-16.6344545887	-0.144751823934	-0.0265502244926	1013.86613543	268.496463433	1582.32624599	299.963647119	-4.03288933201	-0.0505374603008
1258.63931986	263.418490694	1898.05781055	376.0	-3.14181020033	-0.0846277970525	-0.0155223398849	1207.83629208	281.789215571	1838.42443665	348.798929	-1.64440422334	-0.0206065692147
1258.63931986	263.418490694	1898.05781055	376.0	-0.94854443941	-0.0873297987374	-0.0160179381397	1208.04216877	291.004881224	1880.05388873	381.00683874	-1.36952964054	-0.0171620255707
1258.63931986	263.418490694	1898.05781055	376.0	7.13541161503	0.415092506244	0.076135822862	1432.82415724	318.308412482	2033.49204802	282.359478302	3.47123468178	0.043499181476
1258.63931986	263.418490694	1898.05781055	376.0	-18.8811882288	-0.211618207117	-0.0388147848711	955.071300856	281.58517688	1539.68194265	303.025464913	-4.58904916186	-0.0575068817275
1258.63931986	263.418490694	1898.05781055	376.0	8.00298734912	0.186569949129	0.0342204602217	1430.8588209	206.071634689	2049.95913701	413.028681418	1.15384245583	0.0144591786444
1258.63931986	263.418490694	1898.05781055	376.0	13.8986923658	1.09514260464	0.200869883464	1518.20856132	310.033311358	2161.86302656	333.621153889	5.61097656726	0.0703129895647
1258.63931986	263.418490694	1898.05781055	376.0	4.6423258207	-0.0203300424266	-0.00372891460502	1268.5908294	258.305289209	1986.17183838	459.275719772	-0.713413232213	-0.00894001544126
1258.63931986	263.418490694	1898.05781055	376.0	10.32007971	0.175915712676	0.0322662715841	1393.66564744	289.211480547	2093.93888954	411.061761548	2.44952230107	0.0306957681839
1258.63931986	263.418490694	1898.05781055	376.0	12.2503518872	0.301069363013	0.0552218200685	1408.14367852	328.617517191	2130.57657136	393.815375657	3.76625046401	0.0471961211028
1258.63931986	263.418490694	1898.05781055	376.0	-4.64966059203	-0.0738020188396	-0.0135366872413	1178.21244543	200.486719839	1809.80456452	431.105399251	-2.29015169965	-0.0286986428528
1258.63931986	263.418490694	1898.05781055	376.0	12.2254015084	0.272233392929	0.0499327573237	1424.12159486	310.252140068	2130.10299875	395.72926382	3.65480125694	0.045799514498
1258.63931986	263.418490694	1898.05781055	376.0	19.1558699723	0.524236503624	0.0961548979502	1490.66749393	309.821855803	2261.64729674	461.157947005	5.5204663445	0.0691787762469
1258.63931986	263.418490694	1898.05781055	376.0	2.98929242261	-0.0112072291063	-0.00205561795787	1276.18542135	241.429737006	1954.79630886	437.181150502	-0.96725641688	-0.0121210077303
1258.63931986	263.418490694	1898.05781055	376.0	-4.43523775284	-0.0110691660391	-0.00203029457796	1264.37465081	200.766652626	1813.87443396	348.733130527	-1.92063933577	-0.0240681621023
1258.63931986	263.418490694	1898.05781055	376.0	14.2243306062	0.396754658715	0.0727723145111	1463.60224465	311.280243503	2168.04382862	393.161340463	4.61847018703	0.0578755662535
1258.63931986	263.418490694	1898.05781055	376.0	-15.7215470522	-0.176251887854	-0.032327932475	1022.7827782	219.735001352	1599.65375879	357.135979231	-4.27539410539	-0.0535763672354
1258.63931986	263.418490694	1898.05781055	376.0	-10.5489881868	-0.0697225042678	-0.0127884270484	1181.08029146	209.382266267	1697.83191633	307.369358611	-2.87210691459	-0.0359913147192
1258.63931986	263.418490694	1898.05781055	376.0	13.5867671536	0.377195196956	0.0691847389868	1523.38942606	256.012649008	2155.94250571	376.540430637	4.46166223426	0.0559105543141
1258.63931986	263.418490694	1898.05781055	376.0	-14.6359408042	-0.117185622649	-0.021494061381	1072.50519057	238.699666751	1620.25919297	309.054335644	-3.66706708513	-0.0459532216182
1258.63931986	263.418490694	1898.05781055	376.0	-6.49970974475	-0.134650407952	-0.0246974335935	1065.22071133	279.925366958	1774.68956208	429.543483792	-2.53854957368	-0.0318113981664
1258.63931986	263.418490694	1898.05781055	376.0	5.68449904855	0.0750503482264	0.0137656544803	1345.85126334	214.732908684	2005.95288873	445.368716711	-0.285650418635	-0.00357957918089
1258.63931986	263.418490694	1898.05781055	376.0	13.0851397123	0.26046896295	0.0477749381787	1480.76760065	213.343724468	2146.42132688	452.310001757	2.6412855996	0.0330988170375
1258.63931986	263.418490694	1898.05781055	376.0	-5.1241125339	-0.125100188124	-0.0229457425026	1135.86065071	314.309089413	1800.79919238	350.629452257	-1.91549939089	-0.0240037517655
1258.63931986	263.418490694	1898.05781055	376.0	-14.5334815058	-0.29713863777	-0.0545008506548	959.859107308	204.349769456	1622.20392968	457.99505292	-5.03341247596	-0.0630753443103
1258.63931986	263.418490694	1898.05781055	376.0	-11.4047560585	-0.0754800967248	-0.0138444784895	1170.42234381	215.274190866	1681.58894741	295.892412734	-2.99740616053	-0.0375614807084
1258.63931986	263.418490694	1898.05781055	376.0	-3.82975811107	-0.125731439524	-0.0230615259582	1079.85142251	324.552572772	1825.3667876	420.962792319	-1.91966992373	-0.0240560140818
1258.63931986	263.418490694	1898.05781055	376.0	8.05649088228	0.297889521577	0.0546385769584	1493.02844344	235.16454177	2050.974665	322.781679791	2.89233305772	0.0362447751594
1258.63931986	263.418490694	1898.05781055	376.0	3.60483439659	-0.0392139864434	-0.00719258738874	1248.63343116	296.151336315	1966.47965137	421.694883893	-0.473554813385	-0.00593427084443
1258.63931986	263.418490694	1898.05781055	376.0	-8.87182032158	-0.167648307597	-0.0307498730002	1033.34102918	231.892114808	1729.665532	464.432388007	-3.42083079404	-0.0428675538101
1258.63931986	263.418490694	1898.05781055	376.0	-12.8019423403	-0.134446176547	-0.0246599736881	1033.86956553	282.463143393	1655.06954406	338.736835137	-3.34036395793	-0.0418591974678
1258.63931986	263.418490694	1898.05781055	376.0	-18.203393921	-0.137869592885	-0.0252878930456	1040.92784194	222.557190249	1552.54687045	289.061838257	-4.43395429486	-0.0555633370283
1258.63931986	263.418490694	1898.05781055	376.0	4.90853785983	0.0592752748836	0.0108722074255	1330.13364613	252.838777616	1991.22469678	408.25227304	0.104553881898	0.00131019902128
1258.63931986	263.418490694	1898.05781055	376.0	15.2319809755	0.421774576695	0.0773614410666	1552.58601312	245.111219985	2187.16961516	389.472382054	4.92773385427	0.0617510508054
1258.63931986	263.418490694	1898.05781055	376.0	9.03109724078	0.323386085314	0.059315129368	1502.11034026	243.867829888	2069.47325711	323.49508696	3.3464634305	0.0419356319612
1258.63931986	263.418490694	1898.05781055	376.0	17.7805077452	0.366650482208	0.0672506387028	1489.44927527	288.813077532	2235.54212656	457.279773765	4.88576537144	0.0612251299679
1258.63931986	263.418490694	1898.05781055	376.0	7.97612143435	0.273643781919	0.0501914493615	1457.01309875	270.540165243	2049.44920641	321.895942415	2.98472337818	0.0374025485988
1258.63931986	263.418490694	1898.05781055	376.0	1.00639080875	0.0775638496877	0.0142266782259	1349.2700687	207.571986756	1917.1596899	360.317634443	-0.782337690398	-0.00980373045611
1258.63931986	263.418490694	1898.05781055	376.0	6.14969261475	0.0101357302663	0.00185908478838	1289.40598475	276.231549197	2014.78253155	449.144997599	-0.00406189730673	-5.0900968756e-05
1258.63931986	263.418490694	1898.05781055	376.0	1.49620989767	0.013481744063	0.00247280705484	1289.81666049	200.343760159	1926.45673937	436.296318727	-1.2468463572	-0.0156246410676
1258.63931986	263.418490694	1898.05781055	376.0	-14.276897208	-0.174323491282	-0.0319742280415	1003.96613781	260.875445955	1627.07404799	362.232464223	-3.8683391006	-0.0484754273258
1258.63931986	263.418490694	1898.05781055	376.0	-3.98599435605	-0.124298320703	-0.0227986648392	1131.44121783	291.326714587	1822.40133335	399.633400931	-1.90872012514	-0.0239187985607
1258.63931986	263.418490694	1898.05781055	376.0	12.0400338083	0.27138591204	0.0497773132868	1470.22347369	254.888904033	2126.58461264	401.472234915	3.28191805923	0.0411267927222
1258.63931986	263.418490694	1898.05781055	376.0	6.93487570271	0.183702016559	0.0336944271017	1421.32751853	237.257320908	2029.68576048	371.100921042	1.53951264036	0.0192921383504
1258.63931986	263.418490694	1898.05781055	376.0	-13.1676830527	-0.116278290916	-0.0213276395665	1088.42698294	224.702721485	1648.1275739	334.997869475	-3.49188759869	-0.0437579899586
1258.63931986	263.418490694	1898.05781055	376.0	-3.23500546186	-0.0705513828072	-0.0129404590622	1220.47673693	267.516038949	1836.65553671	348.66276083	-1.67233630218	-0.0209565952654
1258.63931986	263.418490694	1898.05781055	376.0	-14.2355988036	-0.234809417875	-0.0430684919066	967.2105571	254.160949461	1627.85791558	406.486409017	-4.25120905128	-0.0532732963819
1258.63931986	263.418490694	1898.05781055	376.0	-4.75032463489	-0.0250421559363	-0.00459320541751	1252.36448637	211.832824544	1807.89390279	343.696591878	-1.95078978198	-0.0244459872428
1258.63931986	263.418490694	1898.05781055	376.0	-0.547336712122	0.0498656852771	0.00914631057907	1326.84607936	199.394842464	1887.66904333	361.428121508	-1.30722370145	-0.0163812493916
1258.63931986	263.418490694	1898.05781055	376.0	-1.56893039681	0.0199148598991	0.00365276227056	1298.44376749	263.296658464	1868.27860461	306.538178653	-0.861433555751	-0.0107949067137
1258.63931986	263.418490694	1898.05781055	376.0	-14.8494934251	-0.113576501813	-0.0208320803032	1040.36256353	289.67829503	1616.20584077	286.164982212	-3.54507130673	-0.0444244524653
1258.63931986	263.418490694	1898.05781055	376.0	18.0050376832	0.375847142782	0.0689374803342	1532.14338577	247.21776425	2239.80383459	460.442684568	4.78761786051	0.0599952112846
1258.63931986	263.418490694	1898.05781055	376.0	8.65054606384	0.213700811951	0.0391967740189	1414.43356131	288.102275218	2062.25017577	359.714339242	2.65880347625	0.0333183393013
1258.63931986	263.418490694	1898.05781055	376.0	-0.0611285875883	-0.0442264084151	-0.00811196045764	1241.26843865	304.811047929	1896.89755462	350.818068041	-0.783344210908	-0.00981634349508
1258.63931986	263.418490694	1898.05781055	376.0	-1.01322069244	-0.0284823743985	-0.00522420660281	1241.20128591	197.704180166	1878.82629606	439.920829978	-1.67521468948	-0.0209926652818
1258.63931986	263.418490694	1898.05781055	376.0	-4.78590869844	-0.128451107129	-0.0235603644771	1044.94476547	319.397994899	1807.21849669	442.875736326	-2.2141993765	-0.0277468593546
1258.63931986	263.418490694	1898.05781055	376.0	8.37369750675	0.0988310367054	0.018127482888	1360.00769064	242.897906457	2056.99543011	454.089833008	0.694227756649	0.00869959594799
1258.63931986	263.418490694	1898.05781055	376.0	-13.6960417746	-0.101861444864	-0.0186833171063	1107.71719452	226.096696363	1638.09901991	304.28512903	-3.46229451364	-0.0433871492937
1258.63931986	263.418490694	1898.05781055	376.0	-2.1838313212	-0.0593914094594	-0.010893508705	1227.46091629	250.9056656	1856.60742959	378.240847703	-1.59208066831	-0.0199508855677
1258.63931986	263.418490694	1898.05781055	376.0	-10.938597926	-0.140267550022	-0.0257277237752	1051.85846658	253.824693406	1690.43689825	384.753738268	-3.24597376031	-0.0406763629111
1258.63931986	263.418490694	1898.05781055	376.0	-1.67059946984	-0.120060860773	-0.0220214344778	1139.86716698	281.222342883	1866.34886683	445.259356966	-1.72161362561	-0.0215741055841
1258.63931986	263.418490694	1898.05781055	376.0	5.75447124241	0.0307136888329	0.00563347190625	1310.12445803	231.779221604	2007.28100142	465.37732179	-0.501474374311	-0.00628414002895
1258.63931986	263.418490694	1898.05781055	376.0	5.86331366398	-0.00956155954356	-0.00175377100946	1269.0694422	298.087328343	2009.34689351	442.190122966	0.0601805392027	0.000754142095272
1258.63931986	263.418490694	1898.05781055	376.0	10.0509283762	0.166299655835	0.0305025047386	1414.86714721	207.871887584	2088.83024163	466.091206829	1.06672001542	0.0133674187396
1258.63931986	263.418490694	1898.05781055	376.0	14.6343448681	0.227026294063	0.0416409196741	1399.90277386	314.938109446	2175.82613634	460.985253033	3.48278852529	0.0436439664823
1258.63931986	263.418490694	1898.05781055	376.0	-5.6867680898	-0.124941631401	-0.0229166601982	1095.45827827	250.025656228	1790.11966465	444.635730159	-2.51287463405	-0.0314896570682
1258.63931986	263.418490694	1898.05781055	376.0	-6.0713928472	-0.109621457343	-0.020106650283	1171.10479983	299.00895978	1782.8192644	312.705504792	-2.02505540104	-0.0253766340982
1258.63931986	263.418490694	1898.05781055	376.0	2.08524057334	-0.0201025872663	-0.00368719502317	1252.23579783	317.311651038	1937.63688212	368.089433257	-0.182123765366	-0.00228225269883
1258.63931986	263.418490694	1898.05781055	376.0	-7.779753352	-0.122412083343	-0.022452693203	1113.22714536	308.466101614	1750.39359441	328.700347436	-2.30811795446	-0.0289237838904
1258.63931986	263.418490694	1898.05781055	376.0	7.65703547784	0.378989218959	0.0695137965809	1555.70348268	199.015180181	2043.39277049	288.674107629	3.20301394888	0.0401380194096
1258.63931986	263.418490694	1898.05781055	376.0	-13.5112530413	-0.200040232818	-0.0366911652271	1015.28077477	209.176775559	1641.6064169	417.148866571	-4.24367437873	-0.0531788769264
1258.63931986	263.418490694	1898.05781055	376.0	-4.84477830921	-0.111403027341	-0.0204334239436	1161.4218523	283.229528985	1806.10111745	361.449736159	-1.93711468233	-0.0242746200793
1258.63931986	263.418490694	1898.05781055	376.0	-10.2282362001	-0.101607793823	-0.0186367927041	1138.246932	246.549990209	1703.91997447	319.123052264	-2.79945647349	-0.0350809081891
1258.63931986	263.418490694	1898.05781055	376.0	-2.79904462539	-0.0687008041203	-0.0126010279017	1197.93825759	220.409019913	1844.93032542	426.583047911	-1.90182162608	-0.023832351204
1258.63931986	263.418490694	1898.05781055	376.0	12.9666917398	0.263402031827	0.0483129185302	1484.41742357	207.833652353	2144.17311589	451.922039961	2.57964006223	0.0323263165693
1258.63931986	263.418490694	1898.05781055	376.0	-9.15763891549	-0.108645110385	-0.0199275697698	1150.48218335	283.441734106	1724.24052985	290.316612398	-2.51523324623	-0.031519213612
1258.63931986	263.418490694	1898.05781055	376.0	-16.9995319672	-0.21830389424	-0.0400410664416	989.508572106	225.074015858	1575.39686629	360.814278324	-4.65105788898	-0.0582839334458
1258.63931986	263.418490694	1898.05781055	376.0	-1.23474468638	-0.108650502878	-0.0199285588551	1158.01426564	267.593656696	1874.62164259	449.013720254	-1.68155829598	-0.0210721590975
1258.63931986	263.418490694	1898.05781055	376.0	-12.5845379841	-0.126765333096	-0.0232511616097	1065.89998777	250.642775347	1659.19600442	342.653241303	-3.36439652623	-0.0421603574716
1258.63931986	263.418490694	1898.05781055	376.0	6.09726072547	0.0544859770961	0.00999375955541	1329.00738355	227.37150676	2013.78734398	457.408453671	-0.282859733635	-0.00354460819092
1258.63931986	263.418490694	1898.05781055	376.0	10.9017977448	0.390015213205	0.0715361726348	1566.03468155	199.383446608	2104.98023413	339.562105974	3.76176039363	0.0471398545568
1258.63931986	263.418490694	1898.05781055	376.0	11.7113380836	0.290040580302	0.0531989325572	1499.03849662	217.744230837	2120.34577776	403.563050307	2.97847656093	0.0373242676808
1258.63931986	263.418490694	1898.05781055	376.0	15.8452791032	1.02055801752	0.187189658387	1525.31929766	305.683261888	2198.81036817	367.807808623	5.84508390057	0.0732466654207
1258.63931986	263.418490694	1898.05781055	376.0	-9.99533858926	-0.130740786091	-0.0239803349396	1063.69374943	271.030704554	1708.34050576	373.61605178	-2.94680714635	-0.036927407849
1258.63931986	263.418490694	1898.05781055	376.0	-3.79821819022	-0.125480542371	-0.0230155066711	1133.83274896	299.761168077	1825.96543353	392.371516496	-1.83952505409	-0.0230516924072
1258.63931986	263.418490694	1898.05781055	376.0	11.0831914057	0.363370803597	0.0666490835651	1514.98652598	254.936817772	2108.42319068	338.499846927	4.0383067977	0.0506053483421
1258.63931986	263.418490694	1898.05781055	376.0	-12.1465373894	-0.218456584151	-0.0400690726615	964.954871907	280.213382975	1667.50950892	422.341254037	-3.78622273931	-0.047446400242
1258.63931986	263.418490694	1898.05781055	376.0	4.58828530533	0.203377323587	0.0373032508413	1413.12444886	274.475198908	1985.14611816	297.54647039	1.90816475846	0.0239118390785
1258.63931986	263.418490694	1898.05781055	376.0	3.51408076019	0.184294067179	0.0338030203924	1354.45002816	324.366701028	1964.75709489	285.9403657	1.7892841473	0.022422107109
1258.63931986	263.418490694	1898.05781055	376.0	-8.2582627676	-0.0839562439663	-0.0153991643372	1161.0696193	206.168075581	1741.31120907	374.073514195	-2.68806441798	-0.0336850177692
1258.63931986	263.418490694	1898.05781055	376.0	-5.82895128963	-0.110554158604	-0.0202777253493	1160.98456611	282.900896339	1787.42094532	343.535482876	-2.05348921065	-0.0257329475019
1258.63931986	263.418490694	1898.05781055	376.0	15.0279714644	0.464786051122	0.0852505596334	1458.88798007	320.966167133	2183.2973967	403.443249494	4.8234889209	0.0604447233196
1258.63931986	263.418490694	1898.05781055	376.0	-11.935578031	-0.111482520585	-0.0204480045093	1097.85791906	268.390993595	1671.5136395	305.264726841	-3.05204063844	-0.0382461232887
1258.63931986	263.418490694	1898.05781055	376.0	-4.73985086663	-0.0810589079078	-0.0148677380609	1207.38272872	271.474059229	1808.09270097	329.235913017	-1.86857815923	-0.0234157664064
1258.63931986	263.418490694	1898.05781055	376.0	-2.6466290098	-0.0975827409769	-0.0178985218226	1164.18639585	245.48412231	1847.82326191	438.152743755	-1.90209688692	-0.023835800588
1258.63931986	263.418490694	1898.05781055	376.0	10.0221202277	0.254979113325	0.046767995841	1470.12329082	233.340570807	2088.28344631	384.819584686	2.62968493612	0.0329534453148
1258.63931986	263.418490694	1898.05781055	376.0	9.93577505168	0.353317454381	0.0648051090207	1471.67000927	291.094892188	2086.64456496	323.879663496	3.90540483286	0.0489399101862
1258.63931986	263.418490694	1898.05781055	376.0	13.5832354043	0.377054134261	0.0691588654184	1540.80991821	233.514775701	2155.87547107	381.550777156	4.29150307528	0.053778234026
1258.63931986	263.418490694	1898.05781055	376.0	20.6798926299	1.65482312746	0.303525885447	1553.74140437	328.237618055	2290.57412782	408.595105399	7.26186365983	0.0910007977422
1258.63931986	263.418490694	1898.05781055	376.0	15.8185817707	0.640993529528	0.117570346575	1518.17411993	296.270189502	2198.30363737	383.859327936	5.49884248789	0.0689078006002
1258.63931986	263.418490694	1898.05781055	376.0	5.53437673778	0.262945285523	0.0482291426125	1481.13373904	211.352341915	2003.10348049	310.617399534	1.90617633678	0.0238869215135
1258.63931986	263.418490694	1898.05781055	376.0	-1.30050660781	-0.0310692128202	-0.00569868173518	1260.00608787	269.403386009	1873.3734433	343.963969427	-1.21897096161	-0.0152753253335
1258.63931986	263.418490694	1898.05781055	376.0	1.64744068234	0.0324869496782	0.00595872151104	1312.29658113	212.023576051	1929.32718709	405.007029913	-1.08022382888	-0.0135366394596
1258.63931986	263.418490694	1898.05781055	376.0	17.6559909632	0.47827947466	0.0877255089252	1553.04504776	263.451334704	2233.17872606	416.682343591	5.56576621059	0.0697464437418
1258.63931986	263.418490694	1898.05781055	376.0	10.4622031189	0.179122581198	0.0328544719731	1423.11831016	215.171680677	2096.636474	458.346483162	1.40147515821	0.017562345341
1258.63931986	263.418490694	1898.05781055	376.0	-6.94554273302	-0.0476857104592	-0.00874646193309	1218.21925425	203.131192626	1766.22739422	344.87694734	-2.33193606824	-0.0292222564943
1258.63931986	263.418490694	1898.05781055	376.0	10.4965158236	0.174843316195	0.0320695737702	1378.46112317	308.675530904	2097.28774897	410.151094901	2.60682180435	0.0326669399041
1258.63931986	263.418490694	1898.05781055	376.0	-11.1290310905	-0.143594911405	-0.0263380248358	1062.98550684	216.858980451	1686.8223667	406.977879412	-3.51317381914	-0.0440247345757
1258.63931986	263.418490694	1898.05781055	376.0	-7.42807544348	-0.150461068612	-0.027597408036	1006.92955819	310.75905726	1757.06864442	439.380028974	-2.74537655708	-0.034403215001
1258.63931986	263.418490694	1898.05781055	376.0	-11.1252525984	-0.0867114756003	-0.0159045259722	1151.4169924	216.044834231	1686.89408466	319.432258028	-3.00985721682	-0.0377175089827
1258.63931986	263.418490694	1898.05781055	376.0	-10.7831676159	-0.116670531243	-0.0213995838669	1096.90917173	245.954627629	1693.38705539	350.523256031	-3.02914668182	-0.0379592316018
1258.63931986	263.418490694	1898.05781055	376.0	15.3860954767	0.403811158167	0.074066610082	1529.77902832	262.375565968	2190.09479748	397.940203195	4.88796241335	0.0612526618214
1258.63931986	263.418490694	1898.05781055	376.0	19.030224103	0.466052142801	0.0854827848131	1531.3954722	278.988902522	2259.2624655	448.878090781	5.59942134591	0.0701681872921
1258.63931986	263.418490694	1898.05781055	376.0	3.56269636429	-0.0527567315437	-0.00967658318851	1240.4260861	285.803567948	1965.67984716	439.450193113	-0.748167602396	-0.00937553386461
1258.63931986	263.418490694	1898.05781055	376.0	-6.4844960573	-0.0824386327918	-0.0151208057212	1179.72374933	229.930712757	1774.97832666	365.323864571	-2.28980661203	-0.0286943184465
1258.63931986	263.418490694	1898.05781055	376.0	17.5552642457	1.34012041151	0.245803450387	1521.88810321	325.58637447	2231.26687473	383.792397051	6.34857137609	0.0795560322819
1258.63931986	263.418490694	1898.05781055	376.0	-7.14897829372	-0.120642845604	-0.0221281815121	1117.23819039	274.182260024	1762.36606967	370.945619252	-2.37560225019	-0.0297694517568
1258.63931986	263.418490694	1898.05781055	376.0	7.9000015236	0.134235259124	0.0246212874402	1387.90508831	232.29644709	2048.0044065	427.802871099	0.927995686532	0.0116290186282
1258.63931986	263.418490694	1898.05781055	376.0	8.78114608542	0.0590467165551	0.0108302855017	1324.47842753	273.433760105	2064.72903968	466.816852048	0.729617974245	0.00914308238403
1258.63931986	263.418490694	1898.05781055	376.0	2.74772992032	0.118622630575	0.0217576358355	1369.45780027	257.649935074	1950.21131291	323.103577567	0.628905950077	0.00788102694333
1258.63931986	263.418490694	1898.05781055	376.0	-10.0034832369	-0.0886903574141	-0.0162674903548	1166.16459373	242.252580609	1708.18591564	299.768741308	-2.71951235087	-0.0340791021412
1258.63931986	263.418490694	1898.05781055	376.0	20.5587833269	1.24245641008	0.22789002386	1544.66923075	308.057274663	2288.27540324	435.548897826	6.65884003008	0.0834441106527
1258.63931986	263.418490694	1898.05781055	376.0	-2.38052612234	-0.0131678438667	-0.00241523181708	1266.46257849	290.641911956	1852.87404855	295.769558104	-0.950457209792	-0.0119104913508
1258.63931986	263.418490694	1898.05781055	376.0	-20.5649991899	-0.254112628922	-0.0466090662	972.379336298	209.487286848	1507.72223719	325.85561404	-5.40757488226	-0.0677640962689
1258.63931986	263.418490694	1898.05781055	376.0	10.6881930661	0.310893642956	0.0570237789721	1494.98300989	248.295694134	2100.92589385	357.647189821	3.48088832213	0.0436201544127
1258.63931986	263.418490694	1898.05781055	376.0	20.1301347921	0.570473024952	0.104635551165	1528.04856571	290.942184852	2280.13940625	461.14865568	5.90685655921	0.0740207588873
1258.63931986	263.418490694	1898.05781055	376.0	5.89262932325	-0.0211036872336	-0.00387081570682	1265.80536767	277.885736206	2009.90332167	466.212217788	-0.352759314436	-0.00442054278741
1258.63931986	263.418490694	1898.05781055	376.0	-5.61131840194	-0.121079659367	-0.0222083014245	1081.14492059	328.825671771	1791.55174335	381.581150982	-2.06145935393	-0.0258328239841
1258.63931986	263.418490694	1898.05781055	376.0	-13.3189775373	-0.177387025214	-0.0325361381538	1028.18737752	216.811011549	1645.25591712	400.257528043	-4.0148456167	-0.0503113485801
1258.63931986	263.418490694	1898.05781055	376.0	-18.8559720636	-0.157116955125	-0.0288182236107	1020.11657137	228.863502411	1540.16056004	291.180486256	-4.60276453127	-0.0576787535247
1258.63931986	263.418490694	1898.05781055	376.0	3.21776125119	0.126229440249	0.0231528687178	1383.99339436	223.170060154	1959.1327793	351.969324784	0.250010786427	0.00313296724846
1258.63931986	263.418490694	1898.05781055	376.0	15.2525177098	0.337466263493	0.0618977005673	1427.02609334	325.53110781	2187.55941425	435.002213099	4.30946605008	0.0540033339609
1258.63931986	263.418490694	1898.05781055	376.0	-2.48291864767	-0.0850310026833	-0.0155962954298	1177.11182196	230.512277497	1850.93057923	443.306479766	-1.91589418158	-0.0240086990173
1258.63931986	263.418490694	1898.05781055	376.0	-13.5688995528	-0.205730349214	-0.0377348402813	947.605660063	317.526448454	1640.51225278	375.380144265	-3.68441961703	-0.0461706718927
1258.63931986	263.418490694	1898.05781055	376.0	-17.7368555612	-0.139567040956	-0.0255992371526	1016.38277761	262.297259067	1561.40203822	282.722001543	-4.22051416358	-0.0528886486664
1258.63931986	263.418490694	1898.05781055	376.0	0.696681342293	-0.0625962735288	-0.0114813414396	1227.10370753	307.964079523	1911.28122518	376.213438125	-0.843032247679	-0.0105643138807
1258.63931986	263.418490694	1898.05781055	376.0	-5.1297660817	-0.104830368874	-0.0192278739681	1180.40542872	294.628718939	1800.69188477	325.657737117	-1.89923583217	-0.0237999477716
1258.63931986	263.418490694	1898.05781055	376.0	2.55433038524	0.0921697124254	0.016905669924	1326.47452243	307.742315193	1946.54047793	312.323640306	0.880078729782	0.011028555511
1258.63931986	263.418490694	1898.05781055	376.0	14.2594575596	0.776726964843	0.142466427887	1538.36270859	285.404304149	2168.7105585	344.943545759	5.50380287555	0.0689699608465
1258.63931986	263.418490694	1898.05781055	376.0	1.73480241616	0.143863550796	0.0263872983853	1391.78161038	238.217468025	1930.98536331	300.986284904	0.495409515604	0.00620813929328
1258.63931986	263.418490694	1898.05781055	376.0	-3.23884220188	-0.0377721986041	-0.00692813620764	1252.2721278	248.342709451	1836.58271317	335.967875913	-1.669791528	-0.0209247058646
1258.63931986	263.418490694	1898.05781055	376.0	-11.8595274187	-0.149818159937	-0.0274794864154	1028.43134609	269.095292083	1672.95712409	375.430485916	-3.36865461158	-0.042213716937
1258.63931986	263.418490694	1898.05781055	376.0	7.50784918318	0.0674221765663	0.0123665034054	1330.91103308	272.697150333	2040.56112837	436.95294496	0.72845719235	0.00912853624499
1258.63931986	263.418490694	1898.05781055	376.0	-12.5152485833	-0.104765401619	-0.0192159577437	1111.16694334	266.043271667	1660.5111573	283.300942299	-3.11471844539	-0.039031559466
1258.63931986	263.418490694	1898.05781055	376.0	-6.80517498685	-0.0525415554145	-0.00963711581337	1221.76127839	223.759221707	1768.89165519	323.371155097	-2.23521337458	-0.0280101926639
1258.63931986	263.418490694	1898.05781055	376.0	9.19305506177	0.150341772352	0.0275755268438	1393.77444409	253.488314972	2072.54731018	425.284551117	1.58461739626	0.0198573608554
1258.63931986	263.418490694	1898.05781055	376.0	2.13135320536	-0.113956379297	-0.0209017570245	1175.50797372	318.94171272	1938.51212653	444.06244009	-1.06242257488	-0.0133135661012
1258.63931986	263.418490694	1898.05781055	376.0	1.03402409972	0.0554046729315	0.0101622657615	1331.57182852	214.587868321	1917.68418574	371.524488895	-0.901255146239	-0.0112939241383
1258.63931986	263.418490694	1898.05781055	376.0	-14.7179922383	-0.130127954603	-0.0238679300445	1073.17153035	205.01496663	1618.70180931	340.515312331	-3.918442642	-0.0491032912531
1258.63931986	263.418490694	1898.05781055	376.0	-6.56953908667	-0.148107063444	-0.0271656389296	1017.05983846	304.650747413	1773.3641608	451.653574929	-2.65715678275	-0.0332977040445
1258.63931986	263.418490694	1898.05781055	376.0	4.24428411928	-0.0146539885974	-0.00268781889168	1272.45366957	269.974993784	1978.61677678	436.188113428	-0.521409958404	-0.0065339593785
1258.63931986	263.418490694	1898.05781055	376.0	10.834574741	0.241498523984	0.0442954005839	1456.81563562	245.148182225	2103.70430266	401.740484818	2.71016701858	0.0339619927141
1258.63931986	263.418490694	1898.05781055	376.0	7.80714120527	0.111938222477	0.0205315888623	1361.64399157	271.810630501	2046.24186398	412.78724191	1.27731684282	0.0160064767271
1258.63931986	263.418490694	1898.05781055	376.0	0.192685197508	-0.0822508390733	-0.0150863607985	1196.61145726	254.197116812	1901.71508699	450.906512922	-1.46621201629	-0.0183735841641
1258.63931986	263.418490694	1898.05781055	376.0	6.91685904014	0.120651323607	0.0221297365383	1378.0516174	233.194178177	2029.34379381	418.097998226	0.692966613403	0.00868379214791
1258.63931986	263.418490694	1898.05781055	376.0	13.4237748842	0.289905243064	0.053174109146	1429.92607404	312.095486736	2152.84881821	410.82725743	3.90954718014	0.0489918193
1258.63931986	263.418490694	1898.05781055	376.0	5.70251984921	0.0312121942566	0.00572490723708	1306.35098792	269.365960007	2006.29493395	430.577986022	0.10219554305	0.00128064590288
1258.63931986	263.418490694	1898.05781055	376.0	-5.25515421967	-0.0731195117224	-0.0134115025169	1206.41449454	247.725914018	1798.31194543	344.171536866	-2.00017317201	-0.0250648267169
1258.63931986	263.418490694	1898.05781055	376.0	-16.6776281122	-0.226049950824	-0.041461839843	960.447009891	268.374866416	1581.50678755	352.684911245	-4.40301083888	-0.055175574422
1258.63931986	263.418490694	1898.05781055	376.0	-0.673042305555	-0.13025878899	-0.0238919275477	1122.98051571	315.300925705	1885.2830785	447.001637086	-1.51621606132	-0.0190002012696
1258.63931986	263.418490694	1898.05781055	376.0	-2.29099277639	0.0238098286222	0.00436717326159	1304.64302729	243.89279735	1854.57344322	306.03761858	-1.17683988442	-0.0147473669727
1258.63931986	263.418490694	1898.05781055	376.0	6.86114619793	0.160640055525	0.0294644269121	1408.10855871	226.991326753	2028.28633185	393.186446385	1.08558688334	0.0136038456558
1258.63931986	263.418490694	1898.05781055	376.0	-3.3885900755	-0.00939770970158	-0.00172371784695	1274.98192202	224.05216283	1833.74041195	334.706327102	-1.71103926439	-0.0214415947919
1258.63931986	263.418490694	1898.05781055	376.0	-3.39209342243	-0.0598115201126	-0.0109705649509	1225.21499237	247.319781249	1833.6739164	361.139142783	-1.74180047151	-0.0218270735778
1258.63931986	263.418490694	1898.05781055	376.0	8.68087181565	0.321383884262	0.0589478877956	1477.68332221	272.362346198	2062.82577607	312.780107665	3.47270325757	0.0435175846813
1258.63931986	263.418490694	1898.05781055	376.0	-13.8266428663	-0.253557731876	-0.0465072875782	966.844078349	235.472886989	1635.62013569	433.30317035	-4.45097510837	-0.0557766304307
1258.63931986	263.418490694	1898.05781055	376.0	-5.52048745144	-0.0819464455052	-0.0150305292563	1206.78253906	274.443527489	1793.2757673	312.049700746	-1.96691523488	-0.0246480605875
1258.63931986	263.418490694	1898.05781055	376.0	5.94072620193	0.261522609779	0.0479681969515	1454.44561274	261.007099462	2010.81622823	295.363516028	2.50530125926	0.0313947526223
1258.63931986	263.418490694	1898.05781055	376.0	9.21978751464	0.399374335017	0.0732528127324	1568.23246035	199.55663247	2073.05470759	305.265614768	3.62328038638	0.0454045161201
1258.63931986	263.418490694	1898.05781055	376.0	-4.08153052326	-0.0709715360109	-0.0130175231128	1187.2331497	208.287898871	1820.58800166	425.066953096	-2.14054516667	-0.0268238742691
1258.63931986	263.418490694	1898.05781055	376.0	10.4313630443	0.139516275824	0.0255899258665	1361.31568213	305.385380162	2096.05111156	429.350049263	2.20822974996	0.0276720520045
1258.63931986	263.418490694	1898.05781055	376.0	12.3729885218	0.391437476304	0.0717970426089	1553.55045803	223.26346096	2132.90428559	356.090366601	4.19515272586	0.0525708361637
1258.63931986	263.418490694	1898.05781055	376.0	2.43623709486	-0.0600067632255	-0.0110063762336	1220.02753387	326.400153504	1944.29899901	397.871311637	-0.469719137492	-0.00588620473048
1258.63931986	263.418490694	1898.05781055	376.0	-10.8568612161	-0.122905830372	-0.0225432557542	1057.55180353	294.614953274	1691.98830826	339.821551458	-2.92229936399	-0.0366202927818
1258.63931986	263.418490694	1898.05781055	376.0	1.64268733202	0.123635551925	0.0226771004997	1352.26328319	293.711656815	1929.23696576	283.26202575	0.911464856034	0.0114218653638
1258.63931986	263.418490694	1898.05781055	376.0	3.97683849202	0.126175967521	0.0231430608072	1334.07428219	321.474335824	1973.54050416	317.991886147	1.4453548404	0.0181122160451
1258.63931986	263.418490694	1898.05781055	376.0	-7.38273478464	-0.130850353612	-0.024000431697	1080.96359878	230.624887867	1757.92923634	446.340749687	-2.91804923188	-0.0365670329809
1258.63931986	263.418490694	1898.05781055	376.0	7.22352666611	0.062515143932	0.0114664607359	1322.03959967	288.67154408	2035.16452263	424.453378882	0.878147817858	0.0110043586198
1258.63931986	263.418490694	1898.05781055	376.0	-13.4368829759	-0.158894407273	-0.0291442419796	1002.67102384	286.603916268	1643.01800373	353.743063621	-3.56221184374	-0.0446392461622
1258.63931986	263.418490694	1898.05781055	376.0	9.33756075781	0.215902210659	0.0396005522119	1443.89504085	235.398067936	2075.29011183	395.99700304	2.1279529605	0.0266660771993
1258.63931986	263.418490694	1898.05781055	376.0	8.72518474718	0.0719237417395	0.0131921756676	1335.3315656	267.028513318	2063.66686113	461.30678221	0.783925450659	0.00982362720125
1258.63931986	263.418490694	1898.05781055	376.0	7.44071872443	0.32910777413	0.0603645954017	1507.24122186	236.241422785	2039.28695346	295.804308819	3.09538727881	0.0387893142708
1258.63931986	263.418490694	1898.05781055	376.0	6.31528386081	0.318762175352	0.0584670167557	1515.07033324	211.046777775	2017.92554913	291.808438114	2.57783240465	0.0323036642186
1258.63931986	263.418490694	1898.05781055	376.0	-20.2258160024	-0.178286501066	-0.032701119051	1015.07941765	207.601411664	1514.16013017	291.479300852	-5.01348508626	-0.0628256276474
1258.63931986	263.418490694	1898.05781055	376.0	1.9112242865	-0.0224317834791	-0.00411441369756	1255.53079578	216.54808042	1934.3339524	462.255076197	-1.27201302825	-0.0159400128854
1258.63931986	263.418490694	1898.05781055	376.0	-16.5767704899	-0.225527370399	-0.0413659887012	998.171537736	204.13484096	1583.42112353	381.114744832	-4.77088513023	-0.0597855279478
1258.63931986	263.418490694	1898.05781055	376.0	-9.75399001383	-0.12970263487	-0.0237899183547	1073.04605234	255.283742875	1712.92144125	384.591646033	-2.98282291501	-0.0373787332708
1258.63931986	263.418490694	1898.05781055	376.0	-10.6088692594	-0.113123745966	-0.0207490363108	1112.74825538	277.942321574	1696.69533896	306.004762007	-2.79394829085	-0.035011883344
1258.63931986	263.418490694	1898.05781055	376.0	17.9219992881	0.480568769322	0.0881454088998	1488.92787023	307.482993422	2238.22771784	441.816854193	5.33578069315	0.0668644197136
1258.63931986	263.418490694	1898.05781055	376.0	2.42532712753	-0.0801769721073	-0.014705974341	1209.10425148	273.627870955	1944.09192152	461.359799085	-1.13426816744	-0.01421388681
1258.63931986	263.418490694	1898.05781055	376.0	1.75648157778	0.0644357239291	0.0118187314617	1326.36837286	276.745760839	1931.39684633	328.282712626	0.188219080361	0.00235863509224
1258.63931986	263.418490694	1898.05781055	376.0	3.06625760805	0.0141055827213	0.0025872308733	1295.0180369	265.262387555	1956.25715257	395.976728116	-0.379193516114	-0.00475179844754
1258.63931986	263.418490694	1898.05781055	376.0	-17.1940029058	-0.258902886569	-0.0474876901264	949.039134017	255.67969397	1571.70569545	366.986867463	-4.70266856977	-0.0589306838317
1258.63931986	263.418490694	1898.05781055	376.0	1.98636039364	0.121127982169	0.0222171647412	1366.13370025	268.05357322	1935.76007915	301.572805677	0.68580896959	0.00859409736328
1258.63931986	263.418490694	1898.05781055	376.0	18.3414619515	1.00640839535	0.184594349844	1495.24346408	326.336206285	2246.18936169	424.609691323	5.92930724367	0.0743020957853
1258.63931986	263.418490694	1898.05781055	376.0	4.85779425368	0.136121466378	0.0249672535543	1357.60066873	302.588223204	1990.2615538	330.072661863	1.56212314631	0.0195754780239
1258.63931986	263.418490694	1898.05781055	376.0	3.99169666413	0.0610424251512	0.0111963362346	1320.04372236	289.604498238	1973.82252086	364.174300259	0.570776106875	0.00715258279292
1258.63931986	263.418490694	1898.05781055	376.0	18.5105277088	0.433350612022	0.0794847050663	1562.62981682	241.2572223	2249.3983275	445.511288379	5.30057487579	0.0664232440576
1258.63931986	263.418490694	1898.05781055	376.0	-21.9713047073	-0.242464506699	-0.0444725800989	959.123103821	234.369669738	1481.02974547	287.536971914	-5.43464991784	-0.0681033824291
1258.63931986	263.418490694	1898.05781055	376.0	1.1113036353	0.0878425033969	0.0161119778791	1355.75985929	222.507526961	1919.150996	340.883609749	-0.426407502007	-0.0053434524061
1258.63931986	263.418490694	1898.05781055	376.0	3.92081787592	0.143803702333	0.0263763210442	1378.48738317	275.116055992	1972.47720048	318.873761322	1.25757903926	0.0157591358303
1258.63931986	263.418490694	1898.05781055	376.0	-6.56201053849	-0.116042842731	-0.0212844539126	1113.89911965	240.920004424	1773.50705699	418.687932919	-2.54411352553	-0.0318811218738
1258.63931986	263.418490694	1898.05781055	376.0	-9.41005035959	-0.112091387853	-0.0205596822914	1127.82517084	269.224024157	1719.44961472	322.400419729	-2.62982385359	-0.0329551861353
1258.63931986	263.418490694	1898.05781055	376.0	-8.06863312008	-0.0832428892841	-0.0152683215855	1170.56653188	221.500718233	1744.91048941	352.843239293	-2.54167925825	-0.0318506172713
1258.63931986	263.418490694	1898.05781055	376.0	1.00171295002	-0.0473015070063	-0.0086759917473	1236.73124001	311.234251769	1917.07090144	369.105409655	-0.628581734019	-0.00787696408546
1258.63931986	263.418490694	1898.05781055	376.0	-12.6796024698	-0.12130562483	-0.0222497477678	1066.86208369	265.571316521	1657.39162552	324.95822531	-3.27561663156	-0.0410478274631
1258.63931986	263.418490694	1898.05781055	376.0	1.84506268106	-0.0152853141876	-0.00280361595516	1258.01756016	312.544454985	1933.07816688	362.516151727	-0.204849790986	-0.0025670399873
1258.63931986	263.418490694	1898.05781055	376.0	1.54792703676	0.0309171617938	0.00567079269879	1311.58480189	231.613450479	1927.43836057	384.240108207	-0.846997636789	-0.0106140054736
1258.63931986	263.418490694	1898.05781055	376.0	-9.8615373681	-0.117636065894	-0.0215766811984	1096.08046432	299.782813267	1710.88013029	315.016852703	-2.64888550411	-0.0331940539362
1258.63931986	263.418490694	1898.05781055	376.0	-1.43260407444	-0.127134017812	-0.0233187853653	1129.1261154	298.133069674	1870.86615702	443.606971946	-1.65128601587	-0.0206928072164
1258.63931986	263.418490694	1898.05781055	376.0	8.34961667045	0.306501926725	0.0562182550852	1510.30852397	211.3951444	2056.53836191	334.834693547	2.73317528646	0.034250316873
1258.63931986	263.418490694	1898.05781055	376.0	12.2177824364	0.280161624099	0.0513869449925	1437.37672891	301.54268638	2129.95838436	391.038969065	3.7120512031	0.0465169323697
1258.63931986	263.418490694	1898.05781055	376.0	12.840501762	0.576069840454	0.105662113069	1570.19103423	252.563589919	2141.77795716	319.023333007	5.22358468578	0.065458454709
1258.63931986	263.418490694	1898.05781055	376.0	-4.83696474481	-0.0512545583263	-0.00940105618605	1219.79327181	213.983414814	1806.24942342	372.472736791	-2.04355854251	-0.0256085030389
1258.63931986	263.418490694	1898.05781055	376.0	-11.9059509596	-0.238179289039	-0.0436865900658	983.162547342	223.78692145	1672.07597844	465.126509647	-4.26700984984	-0.0534713013764
1258.63931986	263.418490694	1898.05781055	376.0	-21.15265444	-0.23310304731	-0.0427555112455	975.353446922	219.194538197	1496.56820081	302.020215693	-5.34388315171	-0.066965954282
1258.63931986	263.418490694	1898.05781055	376.0	-3.49450489697	-0.0809733083451	-0.0148520374808	1209.67941311	274.722583228	1831.73008741	347.328091075	-1.70267065555	-0.0213367250069
1258.63931986	263.418490694	1898.05781055	376.0	-4.65109760482	-0.114257641087	-0.0209570141393	1156.31983025	285.124554863	1809.77728918	368.332904075	-1.92233942795	-0.0240894665157
1258.63931986	263.418490694	1898.05781055	376.0	14.7637991341	1.82882917516	0.335441888328	1564.16209101	325.936688127	2178.28325315	288.184474011	6.80171573406	0.0852345330083
1258.63931986	263.418490694	1898.05781055	376.0	-20.9215088478	-0.230897756905	-0.0423510192416	986.322964214	204.456659146	1500.95547778	310.175854418	-5.37773470374	-0.0673901591948
1258.63931986	263.418490694	1898.05781055	376.0	3.0673722117	-0.0929433254607	-0.0170475651982	1201.23791572	297.635364441	1956.27830839	457.405028232	-0.993347107248	-0.0124479587374
1258.63931986	263.418490694	1898.05781055	376.0	2.87817533428	0.0251293198681	0.00460919293252	1306.37963454	240.219921315	1952.68724228	406.087686424	-0.657181039784	-0.00823535137573
1258.63931986	263.418490694	1898.05781055	376.0	10.8355858628	0.164782057915	0.0302241485537	1410.5785419	225.371929491	2103.72349434	467.773022946	1.41747318269	0.0177628218382
1258.63931986	263.418490694	1898.05781055	376.0	-5.40875495605	-0.126336662466	-0.0231725353019	1068.45378405	316.79932668	1795.39651465	410.143403919	-2.16425624678	-0.0271210055987
1258.63931986	263.418490694	1898.05781055	376.0	3.39987146107	-0.0246925592663	-0.00452908277077	1260.54479323	291.83524137	1962.58933636	410.209301767	-0.392819849796	-0.00492255450872
1258.63931986	263.418490694	1898.05781055	376.0	-14.8640017476	-0.161976310088	-0.0297095212927	1031.83983039	227.086689817	1615.93046442	357.003944208	-4.03690164242	-0.05058773988
1258.63931986	263.418490694	1898.05781055	376.0	11.3334236431	0.341688249944	0.0626720927998	1472.84332248	289.69456948	2113.17274321	350.634851248	4.03950150302	0.0506203195867
1258.63931986	263.418490694	1898.05781055	376.0	7.84602274976	0.128706115818	0.0236071378976	1337.60951219	324.323691635	2046.97985817	385.046654346	1.96085461336	0.0245721129494
1258.63931986	263.418490694	1898.05781055	376.0	-4.68202817168	-0.0435480019911	-0.00798752787804	1245.09388093	247.70510678	1809.19020914	316.391221432	-1.86756722604	-0.0234030980707
1258.63931986	263.418490694	1898.05781055	376.0	-12.0207258478	-0.0931521957847	-0.0170858759693	1133.16776159	201.611789404	1669.89748471	335.117933719	-3.27615382958	-0.041054559268
1258.63931986	263.418490694	1898.05781055	376.0	4.04871359067	-0.0472445208678	-0.00866553941083	1244.62947841	264.087413068	1974.90473508	466.187843602	-0.906970281137	-0.0113655423701
1258.63931986	263.418490694	1898.05781055	376.0	-6.90597836421	-0.116283102058	-0.0213285220209	1122.53589504	258.634300566	1766.97834881	385.808153204	-2.41520961787	-0.0302657846851
1258.63931986	263.418490694	1898.05781055	376.0	9.85321703633	0.212676352603	0.0390088687826	1417.46735613	284.561451288	2085.0775661	383.04875868	2.75091920574	0.0344726717511
1258.63931986	263.418490694	1898.05781055	376.0	0.307277496623	-0.00472734497931	-0.000867084552332	1273.1295599	207.644814071	1903.89011507	423.115741107	-1.37990685744	-0.0172920658828
1258.63931986	263.418490694	1898.05781055	376.0	-7.67701596186	-0.118929529769	-0.0218139269569	1120.32816756	274.012180187	1752.34360947	358.003261718	-2.42271833524	-0.0303598788878
1258.63931986	263.418490694	1898.05781055	376.0	13.8802168977	0.386215183067	0.0708391751773	1510.36510228	273.414297735	2161.5123515	377.73295148	4.63004002812	0.0580205517308
1258.63931986	263.418490694	1898.05781055	376.0	11.4635352826	0.420359197267	0.0771018336879	1570.34076386	216.132133639	2115.64233735	329.169439845	4.26343797613	0.0534265410543
1258.63931986	263.418490694	1898.05781055	376.0	9.80394095945	0.33586207436	0.0616034619149	1463.03057602	293.535934403	2084.14227767	327.575767249	3.78515315837	0.0474329969721
1258.63931986	263.418490694	1898.05781055	376.0	7.58585527982	0.139516898378	0.0255900400547	1363.60924166	300.640422135	2042.04172918	377.792065388	1.90255980731	0.0238416015954
1258.63931986	263.418490694	1898.05781055	376.0	8.45832846329	0.398499615646	0.0730923726423	1538.58075028	236.236493632	2058.60177459	283.784530678	3.77097365785	0.0472553089956
1258.63931986	263.418490694	1898.05781055	376.0	-19.7226607875	-0.232482310666	-0.0426416563951	976.721207466	223.503625972	1523.71030702	323.485473585	-5.10059308292	-0.0639172065529
1258.63931986	263.418490694	1898.05781055	376.0	15.6525022086	0.299178446907	0.0548749902617	1497.75715997	233.856401088	2195.15135127	463.53779021	3.62443255995	0.0454189543853
1258.63931986	263.418490694	1898.05781055	376.0	16.0966773871	0.402065105948	0.0737463510543	1522.16962652	269.841478176	2203.58205293	411.570948236	4.96854763988	0.0622625017528
1258.63931986	263.418490694	1898.05781055	376.0	19.153130566	1.1469426859	0.210370998881	1524.06135543	315.811455883	2261.59530122	421.722489908	6.32047502298	0.0792039476564
1258.63931986	263.418490694	1898.05781055	376.0	-5.48387576476	-0.0431176568778	-0.00790859443834	1245.64676511	248.693997969	1793.97067828	299.629915195	-1.97884165885	-0.024797514522
1258.63931986	263.418490694	1898.05781055	376.0	11.6454770273	0.352679679835	0.0646881290967	1477.21362536	289.601858224	2119.09569684	352.280213262	4.15058042588	0.0520122860386
1258.63931986	263.418490694	1898.05781055	376.0	2.02674425603	0.0701288601371	0.0128629604067	1342.95744201	215.47427208	1936.5265882	378.094874115	-0.637474556471	-0.0079884029633
1258.63931986	263.418490694	1898.05781055	376.0	17.567066939	0.546234013212	0.100189657596	1519.45614664	293.369330069	2231.49089667	418.665419957	5.59595979254	0.0701248094303
1258.63931986	263.418490694	1898.05781055	376.0	-3.18097840719	-0.112455929149	-0.0206265460654	1150.43965963	269.623958436	1837.68100144	417.61738337	-1.87214356787	-0.0234604457127
1258.63931986	263.418490694	1898.05781055	376.0	-8.95714235285	-0.0504995021199	-0.00926256458546	1215.27914969	210.518093735	1728.04607052	302.248827089	-2.57539545198	-0.0322731259647
1258.63931986	263.418490694	1898.05781055	376.0	3.64638099849	0.16919055751	0.0310327508272	1390.98857444	277.921233555	1967.26822989	298.358421898	1.49008273495	0.0186727159768
1258.63931986	263.418490694	1898.05781055	376.0	6.336104192	0.182109255183	0.0334022845164	1398.0257399	283.709760716	2018.32073105	336.585230432	2.03603582094	0.0255142333451
1258.63931986	263.418490694	1898.05781055	376.0	1.15123791876	0.190876202109	0.0350103085307	1432.93167073	202.985088295	1919.90897178	283.992212764	0.406972811247	0.00509990991538
1258.63931986	263.418490694	1898.05781055	376.0	-15.9720842694	-0.131284235863	-0.0240800139146	1031.92886705	264.464308311	1594.89841757	298.505242205	-3.87830879273	-0.0486003608112
1258.63931986	263.418490694	1898.05781055	376.0	-5.61027930747	-0.118465699443	-0.0217288516953	1155.94054245	309.596646524	1791.57146596	326.03427699	-1.95521113851	-0.0245013927132
1258.63931986	263.418490694	1898.05781055	376.0	8.42832024562	0.195716024793	0.0358980236232	1435.63996846	215.183917472	2058.03220127	407.208315336	1.4669576205	0.0183829275752
1258.63931986	263.418490694	1898.05781055	376.0	6.39795092152	0.121743783062	0.0223301142813	1369.97077937	266.459791814	2019.49461773	383.064046549	1.18874768209	0.0148965874949
1258.63931986	263.418490694	1898.05781055	376.0	1.70601911115	0.0434511515088	0.00796976366632	1282.3243952	327.089116481	1930.43903954	321.025527858	0.439757743848	0.00551074866978
1258.63931986	263.418490694	1898.05781055	376.0	0.141664755906	-0.0668402266827	-0.0122597627811	1225.66350007	269.242108505	1900.74668951	405.841080937	-1.29415748853	-0.0162175123876
1258.63931986	263.418490694	1898.05781055	376.0	10.0377349573	0.164964388378	0.030257591412	1409.64018755	231.783833542	2088.57982291	447.155801822	1.47748610087	0.0185148634194
1258.63931986	263.418490694	1898.05781055	376.0	-8.6438796097	-0.105012517135	-0.0192612834071	1145.62658699	257.181927664	1733.99197848	331.183463828	-2.53226714083	-0.0317326709377
1258.63931986	263.418490694	1898.05781055	376.0	7.16045296709	0.249659629413	0.0457923018	1466.52760425	230.379025502	2033.96734736	337.060717605	2.22266008479	0.0278528832681
1258.63931986	263.418490694	1898.05781055	376.0	4.28220752305	0.157759591695	0.028936095322	1403.77374428	234.39627323	1979.3365849	341.166567398	0.909981249329	0.0114032738011
1258.63931986	263.418490694	1898.05781055	376.0	2.22227137462	0.0462086651039	0.00847554385618	1323.04683582	235.815250913	1940.23780595	381.375719209	-0.559242948257	-0.0070080569957
1258.63931986	263.418490694	1898.05781055	376.0	-14.4082712876	-0.20498653099	-0.0375984099394	998.113734511	232.159433871	1624.58049201	394.307323627	-4.22581663303	-0.052955095652
1258.63931986	263.418490694	1898.05781055	376.0	10.5064631966	0.252787888222	0.0463660836798	1466.46086981	239.071362104	2097.47655586	391.944323949	2.72938495119	0.0342028189372
1258.63931986	263.418490694	1898.05781055	376.0	0.336264587271	-0.0938700156026	-0.0172175377114	1199.72377268	293.365705457	1904.44030681	411.350828677	-1.2568732078	-0.0157502908246
1258.63931986	263.418490694	1898.05781055	376.0	15.2984955916	0.431007732986	0.0790549767032	1535.05461486	265.730757158	2188.43210102	387.646729007	5.06256983929	0.0634407248032
1258.63931986	263.418490694	1898.05781055	376.0	-10.5933583447	-0.20546520877	-0.0376862085051	983.941023985	264.540374415	1696.98974509	448.508346689	-3.65388983146	-0.0457880931261
1258.63931986	263.418490694	1898.05781055	376.0	-15.8642577904	-0.153685809341	-0.0281888865263	988.626155797	299.412055054	1596.94502647	308.906815622	-3.84508287411	-0.0481839959161
1258.63931986	263.418490694	1898.05781055	376.0	-8.36667596309	-0.12930009414	-0.0237160847651	1077.01912565	267.604465239	1739.25346395	394.62987306	-2.73253510094	-0.034242294498
1258.63931986	263.418490694	1898.05781055	376.0	15.288837158	0.283643357443	0.0520255607929	1428.09455749	312.46972521	2188.24877837	447.68449567	4.02883297318	0.0504866287366
1258.63931986	263.418490694	1898.05781055	376.0	-10.5611299846	-0.175840518228	-0.0322524794989	971.649500873	318.543059069	1697.60145799	407.408898053	-3.20340263807	-0.0401428902014
1258.63931986	263.418490694	1898.05781055	376.0	13.2529925902	0.545773684648	0.100105224624	1549.38005359	266.906070519	2149.60727154	333.321147429	5.1887432289	0.0650218449737
1258.63931986	263.418490694	1898.05781055	376.0	-0.316908688563	0.0285761479777	0.00524140645225	1299.49823824	281.533932592	1892.04270043	311.010529601	-0.379473426513	-0.00475530609665
1258.63931986	263.418490694	1898.05781055	376.0	8.99732438463	0.22281748515	0.0408689444515	1447.7218707	237.197333049	2068.83222877	383.913025021	2.20669866367	0.0276528654595
1258.63931986	263.418490694	1898.05781055	376.0	-4.91026205586	-0.130818035247	-0.0239945038971	1041.70868574	316.479116722	1804.85819808	446.670395622	-2.26539265675	-0.0283883791573
1258.63931986	263.418490694	1898.05781055	376.0	-11.3778989494	-0.131156133365	-0.0240565174917	1059.49872479	262.92740851	1682.09871086	359.672577566	-3.17587376188	-0.0397979168156
1258.63931986	263.418490694	1898.05781055	376.0	10.6726607718	0.187008755529	0.0343009456216	1417.28914833	256.149198231	2100.63108192	427.192735362	2.19665132597	0.027526958972
1258.63931986	263.418490694	1898.05781055	376.0	-11.6032359714	-0.113447314437	-0.0208083848931	1100.92237861	221.999346437	1677.82168392	354.899958876	-3.26041991586	-0.0408573924294
1258.63931986	263.418490694	1898.05781055	376.0	13.3899902336	0.477118263551	0.0875125208274	1571.04436164	241.082732362	2152.20756601	340.080472008	5.02677903669	0.0629922185049
1258.63931986	263.418490694	1898.05781055	376.0	13.9736330026	0.368775775151	0.0676404576579	1489.22736111	287.158293615	2163.28544317	386.899788444	4.54056844941	0.0568993540027
1258.63931986	263.418490694	1898.05781055	376.0	13.6611485136	0.415975462003	0.0762977736615	1547.98853439	245.581255201	2157.35430692	363.784517334	4.70834799269	0.059001854545
1258.63931986	263.418490694	1898.05781055	376.0	-18.0336577594	-0.151811835708	-0.0278451642899	1020.64195373	239.544660854	1555.76856092	295.581946335	-4.40003813128	-0.0551383224471
1258.63931986	263.418490694	1898.05781055	376.0	-20.4427096867	-0.191542976378	-0.0351326075528	1009.08126674	203.930329193	1510.04336265	297.031766714	-5.12441285813	-0.0642156999766
1258.63931986	263.418490694	1898.05781055	376.0	6.52492319991	0.237582613256	0.0435771484328	1434.93791678	273.148285455	2021.90462498	313.81842274	2.48571317133	0.0311492878613
1258.63931986	263.418490694	1898.05781055	376.0	-2.19833913138	0.0519829942449	0.00953466512196	1326.95399628	233.044057109	1856.33206296	296.334009578	-1.04903932563	-0.0131458562109
1258.63931986	263.418490694	1898.05781055	376.0	-7.9266801009	-0.114092710215	-0.0209267626954	1077.08775457	328.936276777	1747.60483978	341.58080843	-2.33146349623	-0.0292163345392
1258.63931986	263.418490694	1898.05781055	376.0	-4.12484958153	-0.099544364755	-0.0182583207548	1185.12624887	327.257593957	1819.76578089	307.381938068	-1.59600754586	-0.0200000945597
1258.63931986	263.418490694	1898.05781055	376.0	2.92861638525	0.00508533015874	0.00093274581048	1280.90085984	293.4624897	1953.64464259	379.281293051	-0.0953585093254	-0.00119496878854
1258.63931986	263.418490694	1898.05781055	376.0	-8.14519042229	-0.128279023034	-0.0235288009967	1082.34546377	253.024425077	1743.45738755	408.087498704	-2.78805533693	-0.0349380368036
1258.63931986	263.418490694	1898.05781055	376.0	5.49809162717	0.119691014437	0.021953597659	1357.71622307	289.328831951	2002.41476811	355.369713087	1.35954716038	0.0170369318343
1258.63931986	263.418490694	1898.05781055	376.0	-1.41052228246	-0.0872945331234	-0.0160114697585	1191.9664186	258.525722972	1871.2852822	420.793140623	-1.60060794086	-0.0200577436198
1258.63931986	263.418490694	1898.05781055	376.0	14.0259615496	0.223469729761	0.0409885784595	1433.51065787	270.142783295	2164.27866925	460.625228083	3.07487133767	0.0385322222766
1258.63931986	263.418490694	1898.05781055	376.0	-8.08541901645	-0.103984361669	-0.0190727002328	1126.31661281	207.959683521	1744.59188339	410.31558706	-2.85491713946	-0.0357759040033
1258.63931986	263.418490694	1898.05781055	376.0	-15.9457800224	-0.196867419743	-0.0361092112515	1002.9885006	228.401065501	1595.39768738	364.008121278	-4.37871211242	-0.054871079103
1258.63931986	263.418490694	1898.05781055	376.0	-15.2251186067	-0.178004332139	-0.0326493639287	995.547292563	266.016140547	1609.07625767	347.512824558	-3.98856658339	-0.0499820373859
1258.63931986	263.418490694	1898.05781055	376.0	-8.87671638543	-0.126801931862	-0.0232578745161	1070.09892519	291.203939063	1729.57260188	368.269737621	-2.66337736286	-0.0333756561761
1258.63931986	263.418490694	1898.05781055	376.0	-8.20690552731	-0.122410398659	-0.0224523842	1095.47727826	216.677985065	1742.28599918	430.130735857	-3.00486320877	-0.0376549274282
1258.63931986	263.418490694	1898.05781055	376.0	-8.91971361659	-0.126471823984	-0.0231973264827	1065.5928547	296.022566017	1728.75648957	367.141068856	-2.65895989208	-0.0333202993995
1258.63931986	263.418490694	1898.05781055	376.0	1.90915779835	-0.0544938636989	-0.00999520610764	1235.53763328	301.866640045	1934.29472926	396.890455933	-0.711778984044	-0.0089195361409
1258.63931986	263.418490694	1898.05781055	376.0	5.10009288266	0.158717448367	0.0291117843667	1345.75012433	326.334092102	1994.86052185	322.776305424	1.87144721399	0.0234517194735
1258.63931986	263.418490694	1898.05781055	376.0	10.511725278	0.541770932683	0.0993710441457	1528.23047956	274.385691382	2097.57643321	294.960262267	4.65926550505	0.0583867857775
1258.63931986	263.418490694	1898.05781055	376.0	-4.25074241091	-0.129069277823	-0.0236737486836	1107.802898	298.885043061	1817.37626221	410.688321149	-1.98841820072	-0.0249175213123
1258.63931986	263.418490694	1898.05781055	376.0	3.42671032979	-0.0188857505163	-0.00346400412991	1268.22473873	277.465554361	1963.09875361	417.408460522	-0.525795869013	-0.00658892066433
1258.63931986	263.418490694	1898.05781055	376.0	13.5722689129	0.407906991533	0.0748178634507	1511.1358395	278.243762316	2155.66732072	366.287718902	4.72761857426	0.0592433405296
1258.63931986	263.418490694	1898.05781055	376.0	-10.6503600828	-0.163591998402	-0.0300058691126	988.479479947	309.73554064	1695.90781915	397.692798559	-3.17185945988	-0.0397476122792
1258.63931986	263.418490694	1898.05781055	376.0	-11.1409222289	-0.106832215673	-0.0195950505637	1121.53306071	257.677709958	1686.59666602	307.385895346	-2.92247818485	-0.0366225336448
1258.63931986	263.418490694	1898.05781055	376.0	-19.009673426	-0.183606715647	-0.0336769471107	965.583610098	288.333388426	1537.24321933	283.326220803	-4.48992860666	-0.056264769507
1258.63931986	263.418490694	1898.05781055	376.0	-2.19340376884	0.0215818321887	0.00395851654232	1300.31581614	258.67101812	1856.425739	297.438904736	-0.991322209638	-0.0124225840807
1258.63931986	263.418490694	1898.05781055	376.0	-20.5804069586	-0.283820324269	-0.0520580198586	950.877674873	221.317402323	1507.42978883	335.234711633	-5.48196263549	-0.0686962736277
1258.63931986	263.418490694	1898.05781055	376.0	0.627693249546	-0.033023413441	-0.00605711911977	1258.99846362	260.540448574	1909.9717913	390.432879105	-1.13490799426	-0.01422190469
1258.63931986	263.418490694	1898.05781055	376.0	4.13933271089	0.22942004565	0.042079979026	1461.4887073	201.826441291	1976.62473837	313.309589786	1.21842320718	0.0152684612428
1258.63931986	263.418490694	1898.05781055	376.0	5.47304280615	0.16528355974	0.0303161334812	1397.368346	266.216221918	2001.93932701	338.354759084	1.57126957912	0.0196900949764
1258.63931986	263.418490694	1898.05781055	376.0	-2.62166079099	-0.127829617893	-0.023446371587	1135.86995648	318.153389636	1848.29717314	394.273827024	-1.6307254277	-0.0204351557356
1258.63931986	263.418490694	1898.05781055	376.0	-11.9241031211	-0.108875577561	-0.0199698418123	1106.31959733	246.829315231	1671.73143992	318.582527358	-3.12343033371	-0.0391407309989
1258.63931986	263.418490694	1898.05781055	376.0	-3.32788473475	-0.0278096462828	-0.00510081553242	1262.98667033	250.069968775	1834.89263442	321.835995311	-1.64366837676	-0.0205973480797
1258.63931986	263.418490694	1898.05781055	376.0	6.72973678355	0.208821638264	0.0383018412076	1416.03248846	279.226374139	2025.7921052	330.533242603	2.30241645961	0.0288523365865
1258.63931986	263.418490694	1898.05781055	376.0	8.91443050329	0.322480319269	0.0591489947301	1459.53984113	290.86503801	2067.25885498	316.85397584	3.56678610012	0.0446965676706
1258.63931986	263.418490694	1898.05781055	376.0	-17.4446165397	-0.163054672515	-0.029907313374	996.589605747	268.928604472	1566.9489038	301.430693578	-4.23596498745	-0.0530822680131
1258.63931986	263.418490694	1898.05781055	376.0	-1.42358623236	-0.0609578227654	-0.0111808185556	1222.73008149	316.997078049	1871.03732088	331.310161335	-0.985827056826	-0.0123537225166
1258.63931986	263.418490694	1898.05781055	376.0	-7.21964325077	-0.102306231436	-0.018764899383	1133.90709189	218.948754246	1761.02480793	408.168961797	-2.64592508439	-0.0331569559447
1258.63931986	263.418490694	1898.05781055	376.0	2.90085407704	-0.0872805468005	-0.0160089044021	1207.53012236	293.460883948	1953.11769793	452.126691623	-1.00267068828	-0.0125647955925
1258.63931986	263.418490694	1898.05781055	376.0	0.501241651992	0.0622000726079	0.0114086706911	1309.44432179	303.744038794	1907.57166687	294.383306288	0.27928506674	0.00349981286641
1258.63931986	263.418490694	1898.05781055	376.0	21.6470981906	1.77342038306	0.325278867032	1568.10324386	328.926166361	2308.93224851	411.902838296	7.62400071835	0.0955388561197
1258.63931986	263.418490694	1898.05781055	376.0	-3.83901147347	-0.112981830447	-0.0207230063183	1174.45579676	314.745878344	1825.19115343	335.989478325	-1.6933083239	-0.0212194025551
1258.63931986	263.418490694	1898.05781055	376.0	-6.37880020918	-0.0458683756767	-0.00841312833395	1233.89355236	230.077989923	1776.98449496	313.012952673	-2.14396326597	-0.0268667075936
1258.63931986	263.418490694	1898.05781055	376.0	17.4214353244	0.834409745825	0.153046541787	1481.65889762	326.105571423	2228.72672443	420.962255395	5.58870038903	0.0700338394615
1258.63931986	263.418490694	1898.05781055	376.0	7.25403083107	0.322813023531	0.0592100189895	1524.67346428	198.585006841	2035.74350932	312.4850382	2.60143746871	0.0325994670264
1258.63931986	263.418490694	1898.05781055	376.0	1.6417044508	0.095426908939	0.0175031014195	1334.91362069	296.456569485	1929.2183101	297.848119931	0.687114528679	0.00861045775287
1258.63931986	263.418490694	1898.05781055	376.0	-2.09687660413	-0.10789759862	-0.0197904619625	1159.20775671	266.711670673	1858.25788039	432.338453002	-1.75393446082	-0.0219791285817
1258.63931986	263.418490694	1898.05781055	376.0	21.6217695769	1.02281573065	0.18760376571	1564.01944902	285.9401632	2308.45149678	458.49188456	6.63302612423	0.0831206281232
1258.63931986	263.418490694	1898.05781055	376.0	-0.0421074100655	-0.0419591201428	-0.00769609687139	1248.54855816	287.927716173	1897.25858756	360.782313227	-0.952781925542	-0.0119396231271
1258.63931986	263.418490694	1898.05781055	376.0	-12.2592630972	-0.0872124837407	-0.0159964203486	1147.14179801	225.107039868	1665.36990982	293.12107194	-3.14061534145	-0.0393560819731
1258.63931986	263.418490694	1898.05781055	376.0	-7.93270443754	-0.173508923565	-0.0318248209034	981.905293472	311.777784905	1747.49049438	453.807416008	-2.96194714986	-0.0371171322037
1258.63931986	263.418490694	1898.05781055	376.0	4.71235058835	0.189253183951	0.0347126162787	1411.16497059	265.397542674	1987.50094895	310.938435691	1.70701532786	0.0213911695221
1258.63931986	263.418490694	1898.05781055	376.0	13.4017190237	0.380272358957	0.0697491487448	1553.5484386	215.938046585	2152.43018523	382.943700046	4.1271410256	0.0517185592181
1258.63931986	263.418490694	1898.05781055	376.0	-14.2069201374	-0.109890676424	-0.0201560301585	1091.25475371	225.789515224	1628.40225324	311.357984307	-3.60235047626	-0.0451422365447
1258.63931986	263.418490694	1898.05781055	376.0	7.42296313317	0.117998368044	0.0216431342707	1377.9353758	219.64362727	2038.94994207	441.370939005	0.46002733729	0.00576475360013
1258.63931986	263.418490694	1898.05781055	376.0	10.6315044464	0.164110509051	0.0301009737805	1404.51233381	248.517385118	2099.84991107	446.820192144	1.78911989882	0.0224200488574
1258.63931986	263.418490694	1898.05781055	376.0	-8.39229585547	-0.152608377226	-0.0279912650818	1038.79874951	257.716055801	1738.76718358	442.252378269	-3.07310823845	-0.0385101283014
1258.63931986	263.418490694	1898.05781055	376.0	-8.30177766526	-0.0679977091415	-0.0124720669739	1209.89174474	247.75442667	1740.48527116	282.839099749	-2.41319218152	-0.0302405035278
1258.63931986	263.418490694	1898.05781055	376.0	0.0327989182833	-0.111924498216	-0.020529071573	1155.97808069	275.141828306	1898.68035298	467.560443985	-1.54515634975	-0.0193628615257
1258.63931986	263.418490694	1898.05781055	376.0	15.9038027602	0.354666720238	0.0650525899189	1537.28732843	220.995902073	2199.92118101	441.637950507	4.12884291685	0.0517398861761
1258.63931986	263.418490694	1898.05781055	376.0	2.17511131778	-0.00307185884525	-0.000563437058924	1282.83801005	261.143084673	1939.3426808	395.361586078	-0.704208643606	-0.00882466971937
1258.63931986	263.418490694	1898.05781055	376.0	13.0751037169	0.327332156914	0.0600389135938	1510.5477872	240.210985625	2146.23083789	395.472065059	3.81448060571	0.0478005088435
1258.63931986	263.418490694	1898.05781055	376.0	-4.86525060463	-0.119873663616	-0.0219870989759	1157.26854434	328.581445084	1805.71254145	319.862552019	-1.81152806128	-0.0227008528983
1258.63931986	263.418490694	1898.05781055	376.0	3.13181070843	0.145509054239	0.026689114864	1393.20448917	240.288773866	1957.50138831	324.00812528	0.723886546517	0.00907125998141
1258.63931986	263.418490694	1898.05781055	376.0	5.66579765894	0.143111236864	0.0262493097696	1342.4723608	323.957513577	2005.59792554	339.168051169	1.82654117461	0.0228889871505
1258.63931986	263.418490694	1898.05781055	376.0	-2.01990091112	-0.116784576061	-0.0214205018454	1134.58043745	265.840070725	1859.71892354	459.298415367	-1.87252418568	-0.0234652153594
1258.63931986	263.418490694	1898.05781055	376.0	-7.60378019859	-0.112834364216	-0.0206959582202	1116.70341633	234.104072977	1753.73366659	402.926177289	-2.67307354497	-0.0334971622177
1258.63931986	263.418490694	1898.05781055	376.0	-1.25348701574	-0.0343131020631	-0.00629367242537	1256.84206476	250.924677242	1874.26590234	366.499160336	-1.41910754739	-0.0177833025989
1258.63931986	263.418490694	1898.05781055	376.0	-15.8925103575	-0.0963940868417	-0.0176805001544	1104.4066327	208.358032296	1596.40877642	283.644111418	-3.88360986439	-0.0486667902806
1258.63931986	263.418490694	1898.05781055	376.0	9.27640575151	0.108260984568	0.0198571138239	1347.40201726	297.527080448	2074.12935445	429.200256747	1.68738192544	0.0211451369103
1258.63931986	263.418490694	1898.05781055	376.0	-4.50264413288	-0.0875070511618	-0.0160504495895	1168.2837541	224.127707056	1812.5950219	420.183560746	-2.17565681076	-0.027263869809
1258.63931986	263.418490694	1898.05781055	376.0	2.69882455015	0.0275123878088	0.00504629270153	1306.81519962	253.803408678	1949.28306072	388.664452421	-0.439869868893	-0.00551215374552
1258.63931986	263.418490694	1898.05781055	376.0	19.0640701214	0.542811187278	0.0995618465293	1499.18884265	306.022442298	2259.9048825	454.69359755	5.59821153295	0.0701530267286
1258.63931986	263.418490694	1898.05781055	376.0	2.46733206565	-0.0551742484232	-0.010120001545	1239.28609439	276.369370192	1944.88919953	429.233734949	-0.970649893322	-0.0121635324978
1258.63931986	263.418490694	1898.05781055	376.0	-6.98122531881	-0.0301539656112	-0.00553080807248	1245.29046619	212.114494211	1765.55011811	308.145157717	-2.25129836764	-0.028211758993
1258.63931986	263.418490694	1898.05781055	376.0	14.4276139979	0.352398276412	0.0646365143823	1530.99868656	229.684419494	2171.90226491	411.219158862	4.08689294084	0.0512141972537
1258.63931986	263.418490694	1898.05781055	376.0	6.97787341298	0.0999759154601	0.0183374753228	1363.10328682	231.191553731	2030.50188187	436.20704132	0.40247896655	0.00504359607206
1258.63931986	263.418490694	1898.05781055	376.0	-13.240451275	-0.139776224435	-0.0256376053623	1066.52666505	207.812590533	1646.74639097	372.407135385	-3.77848471413	-0.047349432508
1258.63931986	263.418490694	1898.05781055	376.0	4.54547965607	0.103514745112	0.018986563667	1367.81819776	218.805874347	1984.33364219	397.709570084	0.0333746259724	0.000418228395644
1258.63931986	263.418490694	1898.05781055	376.0	-19.1651796081	-0.240703468435	-0.0441495723468	974.140584858	222.732032426	1534.29162209	337.419004808	-5.06641342928	-0.0634888900912
1258.63931986	263.418490694	1898.05781055	376.0	-8.7545295014	-0.110055755318	-0.0201863087525	1118.47871917	230.094184835	1731.89177957	383.318875567	-2.80395577697	-0.0351372904382
1258.63931986	263.418490694	1898.05781055	376.0	4.04555543022	0.0335837961608	0.00615990391797	1308.74877242	198.17413005	1974.84479137	467.921888902	-0.974413884535	-0.0122107003075
1258.63931986	263.418490694	1898.05781055	376.0	-5.46835602762	-0.126077613155	-0.0231250207547	1124.60464521	318.272644417	1794.26525186	351.387962228	-1.96613607881	-0.024638296727
1258.63931986	263.418490694	1898.05781055	376.0	-17.8418934963	-0.233245878487	-0.042781709187	969.171085806	242.463995876	1559.40835749	347.77327581	-4.73612954138	-0.0593499942529
1258.63931986	263.418490694	1898.05781055	376.0	-21.3831778773	-0.291797705764	-0.0535212226274	958.072547062	200.774758921	1492.19273271	333.345426723	-5.76755423998	-0.0722751157893
1258.63931986	263.418490694	1898.05781055	376.0	13.1253880604	0.358021410854	0.0656679036783	1470.0958515	298.822096079	2147.18526379	378.267316212	4.36056751183	0.0546437031558
1258.63931986	263.418490694	1898.05781055	376.0	-0.811303980067	0.0668331155789	0.0122584584701	1340.31150336	217.351860716	1882.65879199	324.995427909	-0.947960579317	-0.0118792052546
1258.63931986	263.418490694	1898.05781055	376.0	-8.20048122763	-0.0724365718955	-0.0132862384254	1181.71599566	208.014618578	1742.40793611	352.677321871	-2.58125033286	-0.0323464953992
1258.63931986	263.418490694	1898.05781055	376.0	-20.6275343057	-0.199419196167	-0.0365772553497	1004.71639354	202.990432415	1506.53528454	298.828458585	-5.19431322225	-0.0650916443891
1258.63931986	263.418490694	1898.05781055	376.0	-17.1146451576	-0.278541471514	-0.0510897783409	970.27962534	200.688670214	1573.21195139	402.243655833	-5.18061601431	-0.0649200001793
1258.63931986	263.418490694	1898.05781055	376.0	9.44681432918	0.369302914693	0.0677371450281	1516.33725878	252.232753574	2077.36380777	308.793795416	3.8283893703	0.0479748041391
1258.63931986	263.418490694	1898.05781055	376.0	17.6870314756	0.609755754457	0.111840747332	1519.82870759	296.151069616	2233.76789293	417.788115719	5.68237271652	0.0712076781519
1258.63931986	263.418490694	1898.05781055	376.0	-6.45862829781	-0.138598167015	-0.0254215273323	1032.8889984	305.478554265	1775.46931169	437.101759021	-2.53536192958	-0.0317714527516
1258.63931986	263.418490694	1898.05781055	376.0	-3.3950008646	-0.0774362748591	-0.0142032785875	1176.86983312	209.338011725	1833.61873147	447.410886629	-2.13122920683	-0.0267071329176
1258.63931986	263.418490694	1898.05781055	376.0	-0.0363355167063	0.0248238075164	0.00455315618423	1303.67729438	204.003394914	1897.36814144	389.68745214	-1.32960224012	-0.0166616822071
1258.63931986	263.418490694	1898.05781055	376.0	9.54036185842	0.193104654237	0.0354190488328	1433.19495347	217.032956635	2079.13939396	428.911483853	1.55404740335	0.0194742782374
1258.63931986	263.418490694	1898.05781055	376.0	3.25693015086	0.093522992702	0.0171538871427	1341.75749929	286.094321542	1959.87622766	332.024406832	0.786777164266	0.00985936296073
1258.63931986	263.418490694	1898.05781055	376.0	0.166900305721	0.107255874507	0.0196727576132	1372.11775905	205.609313239	1901.22567484	323.49860255	-0.58815758326	-0.0073703957802
1258.63931986	263.418490694	1898.05781055	376.0	-7.48539777721	-0.15406313681	-0.0282580955264	1014.03312185	297.224992158	1755.98063339	444.72251938	-2.81962776362	-0.0353336812484
1258.63931986	263.418490694	1898.05781055	376.0	-16.3130679938	-0.20082356061	-0.0368348423716	947.618167909	313.465218888	1588.42634935	327.342962556	-4.03225619846	-0.0505295262965
1258.63931986	263.418490694	1898.05781055	376.0	-19.3140948708	-0.23691081716	-0.0434539283125	963.361380572	243.550548268	1531.46512432	324.553195477	-4.94969234632	-0.0620262198787
1258.63931986	263.418490694	1898.05781055	376.0	5.6890680574	-0.00964812551079	-0.00176964884644	1276.20282676	267.141200805	2006.03961116	462.695583599	-0.400758662189	-0.00502203837329
1258.63931986	263.418490694	1898.05781055	376.0	8.20088430807	0.337918130408	0.0619805815129	1487.3379971	267.581684714	2053.71533569	298.795653877	3.48863159021	0.0437171878472
1258.63931986	263.418490694	1898.05781055	376.0	-2.65806786303	-0.105740024784	-0.0193947220807	1179.30994709	290.321101859	1847.60614587	377.975096918	-1.62514063635	-0.0203651708815
1258.63931986	263.418490694	1898.05781055	376.0	-4.80348783355	-0.12811971588	-0.0234995810492	1077.71969267	313.719225696	1806.88483455	415.445916183	-2.08459177708	-0.0261227039734
1258.63931986	263.418490694	1898.05781055	376.0	11.5077870964	1.25065347221	0.229393520215	1512.34843849	315.682234552	2116.48226235	288.451589311	5.34181301875	0.0669400127663
1258.63931986	263.418490694	1898.05781055	376.0	2.84048760749	0.0729939622177	0.0133884743613	1301.74009443	325.091335411	1951.97190744	325.140477603	0.846865534734	0.0106123500593
1258.63931986	263.418490694	1898.05781055	376.0	-18.002954141	-0.16527652529	-0.0303148432301	995.876091099	264.222214472	1556.35133335	296.253027775	-4.35323150634	-0.0545517732624
1258.63931986	263.418490694	1898.05781055	376.0	1.5870570881	0.0598004208493	0.010968529136	1314.77741754	295.064867644	1928.18107157	318.338786379	0.332288728716	0.00416401915684
1258.63931986	263.418490694	1898.05781055	376.0	13.4243929112	0.24932902115	0.0457316619865	1392.34536981	328.1633476	2152.86054872	432.351831308	3.54601338575	0.0444362579668
1258.63931986	263.418490694	1898.05781055	376.0	-8.41049319722	-0.115968212934	-0.0212707653951	1107.8271116	234.591653494	1738.42178751	396.003022419	-2.79817251901	-0.035064818534
1258.63931986	263.418490694	1898.05781055	376.0	4.5718956371	0.0508077840964	0.00931910933537	1294.05185044	322.145319128	1984.83503278	368.63786321	0.839867805966	0.0105246592226
1258.63931986	263.418490694	1898.05781055	376.0	14.3546491448	1.7652661906	0.323783233786	1557.08324699	324.472668511	2170.51734982	288.961434319	6.6057554816	0.0827788907469
1258.63931986	263.418490694	1898.05781055	376.0	-6.54109267461	-0.0934702038621	-0.0171442046702	1145.43630659	204.345842072	1773.90409014	424.121941485	-2.62238858165	-0.0328620123014
1258.63931986	263.418490694	1898.05781055	376.0	17.8174674807	0.416633053865	0.0764183884566	1547.42962705	250.628609457	2236.24364371	438.185407198	5.16110994654	0.0646755632399
1258.63931986	263.418490694	1898.05781055	376.0	8.23997094956	0.296363869656	0.0543587435173	1500.9686029	218.436908385	2054.45722274	335.051711463	2.7020032152	0.0338596894135
1258.63931986	263.418490694	1898.05781055	376.0	-16.4439150397	-0.139852270853	-0.0256515537149	1013.01914794	276.897245254	1585.94279678	296.026403583	-3.9546793097	-0.0495573848333
1258.63931986	263.418490694	1898.05781055	376.0	9.5205739744	0.361420468629	0.0662913552144	1449.56209833	308.101598085	2078.76380848	321.100112066	3.82654833484	0.0479517335193
1258.63931986	263.418490694	1898.05781055	376.0	-12.9062899588	-0.120132904262	-0.0220346486173	1086.72923941	217.048315105	1653.08896593	349.311411423	-3.52641776372	-0.0441906987935
1258.63931986	263.418490694	1898.05781055	376.0	1.57350450692	-0.0857414624118	-0.0157266071922	1197.53082984	266.095769766	1927.92383574	464.297236135	-1.28802287317	-0.0161406375084
1258.63931986	263.418490694	1898.05781055	376.0	-0.207399798921	-0.0957272110379	-0.0175581825088	1193.57475438	285.419490456	1894.12124247	415.126997626	-1.36091138411	-0.0170540273698
1258.63931986	263.418490694	1898.05781055	376.0	-7.29890619248	-0.11420486841	-0.0209473346314	1116.80292285	240.733091456	1759.52035148	401.984337175	-2.59720483015	-0.032546426443
1258.63931986	263.418490694	1898.05781055	376.0	-2.28001474648	-0.0507723949078	-0.0093126182883	1220.07477407	329.111849482	1854.78181257	305.595189016	-0.930646619023	-0.0116622383336
1258.63931986	263.418490694	1898.05781055	376.0	-8.72522243478	-0.11365864718	-0.0208471473184	1110.11337932	224.494879903	1732.44804464	397.839785415	-2.88965595886	-0.0362112275546
1258.63931986	263.418490694	1898.05781055	376.0	-2.89138950546	-0.015670396513	-0.00287424734281	1268.38140141	279.013103071	1843.17756621	295.783061725	-1.17554162312	-0.0147310980341
1258.63931986	263.418490694	1898.05781055	376.0	-1.8351794544	-0.0448595008303	-0.00822808159029	1230.65451948	218.780872127	1863.22504358	413.789651973	-1.68318312629	-0.0210925203796
1258.63931986	263.418490694	1898.05781055	376.0	13.6071128304	0.368522888084	0.0675940733829	1448.14843189	316.329228431	2156.32867842	391.851018095	4.37868462184	0.0548707346095
1258.63931986	263.418490694	1898.05781055	376.0	-3.80228690896	-0.041502076455	-0.00761226640775	1251.14225775	263.782773815	1825.88820689	310.963175329	-1.66957997529	-0.0209220548282
1258.63931986	263.418490694	1898.05781055	376.0	-9.93216099171	-0.122877653437	-0.0225380875711	1086.18890113	261.459270923	1709.53965309	361.891481033	-2.88781061738	-0.0361881029747
1258.63931986	263.418490694	1898.05781055	376.0	7.25935937125	0.2455893243	0.0450457307961	1434.39409324	280.654519047	2035.84464809	320.796035802	2.7154022719	0.0340275973923
1258.63931986	263.418490694	1898.05781055	376.0	11.1553498788	0.410691647726	0.0753286221067	1451.47798247	315.874242825	2109.79280022	342.44057492	4.2080391397	0.0527323200463
1258.63931986	263.418490694	1898.05781055	376.0	11.2675334414	0.40490667397	0.074267548417	1558.13832053	223.167616284	2111.92210909	330.61617228	4.16852360213	0.0522371378713
1258.63931986	263.418490694	1898.05781055	376.0	-8.49303640899	-0.123784619149	-0.0227044422503	1091.577949	237.195296402	1736.85506964	408.081824234	-2.88561930168	-0.0361606428782
1258.63931986	263.418490694	1898.05781055	376.0	5.95768833143	0.296597784106	0.054401647855	1489.50411391	234.357380102	2011.13817925	287.276685237	2.5669402267	0.0321671707607
1258.63931986	263.418490694	1898.05781055	376.0	-14.4160294207	-0.107207684953	-0.0196639187368	1086.49323388	245.070858872	1624.43323816	292.869145402	-3.54462982503	-0.0444189201131
1258.63931986	263.418490694	1898.05781055	376.0	-16.602087026	-0.282488511093	-0.0518137401125	963.510812896	209.667142208	1582.94060104	409.762645935	-5.08634420182	-0.0637386491456
1258.63931986	263.418490694	1898.05781055	376.0	12.8262822004	0.298180463892	0.0546919412862	1500.30292754	227.267744822	2141.50806166	413.937389299	3.30717804728	0.0414433339258
1258.63931986	263.418490694	1898.05781055	376.0	-13.0122565059	-0.115893900694	-0.0212571351237	1084.7301084	240.919279735	1651.07765961	325.428271475	-3.38555739536	-0.0424255312701
1258.63931986	263.418490694	1898.05781055	376.0	15.3732828194	1.57416128346	0.288730976423	1546.58136722	319.349939227	2189.85160584	323.920299391	6.45022151272	0.0808298435178
1258.63931986	263.418490694	1898.05781055	376.0	-16.9393348069	-0.185461270413	-0.0340171075593	955.400848599	312.365766289	1576.53944319	308.772828304	-4.07493415455	-0.0510643377764
1258.63931986	263.418490694	1898.05781055	376.0	12.8211833846	0.324649831191	0.059546924283	1492.98520656	263.525308515	2141.41128318	384.900768113	3.97728861045	0.0498407094041
1258.63931986	263.418490694	1898.05781055	376.0	-16.3500881729	-0.164014959492	-0.0300834481826	1020.36175267	236.216205359	1587.72368495	331.145726927	-4.20972576948	-0.0527534557579
1258.63931986	263.418490694	1898.05781055	376.0	6.16692013624	0.303058987671	0.0555867548919	1490.35673456	238.798081414	2015.10951987	285.954703895	2.697781122	0.0338067809775
1258.63931986	263.418490694	1898.05781055	376.0	-14.9384167651	-0.114599943794	-0.021019798935	1051.73505422	273.987640292	1614.51802437	288.795329852	-3.59699953952	-0.0450751821995
1258.63931986	263.418490694	1898.05781055	376.0	-1.28478617649	-0.00226012115047	-0.000414549000453	1271.41935017	298.092457661	1873.67182618	304.160018344	-0.617036475911	-0.00773228666555
1258.63931986	263.418490694	1898.05781055	376.0	-20.9453194784	-0.187019943456	-0.0343029976991	1009.52889647	204.442792264	1500.50353824	286.531849512	-5.18664183045	-0.0649955116597
1258.63931986	263.418490694	1898.05781055	376.0	7.06976269769	-0.0178446497742	-0.00327304654699	1254.95999252	316.319836945	2032.24599362	460.96616416	0.275097452397	0.0034473364962
1258.63931986	263.418490694	1898.05781055	376.0	-7.40593759049	-0.10904824291	-0.0200015119057	1153.78712741	274.756285484	1757.48883367	328.945420775	-2.29154185466	-0.0287160633416
1258.63931986	263.418490694	1898.05781055	376.0	5.48006899003	0.102602222718	0.0188191897868	1368.18613407	199.767281525	2002.07268804	434.119272445	-0.230566081597	-0.00288929926813
1258.63931986	263.418490694	1898.05781055	376.0	1.89437455312	0.0929557868936	0.0170498508609	1339.32618254	287.371777623	1934.01413472	307.316174552	0.614636673944	0.0077022139592
1258.63931986	263.418490694	1898.05781055	376.0	1.98388572518	0.0916307744178	0.0168068184919	1360.14262586	206.786164918	1935.71310851	368.784317732	-0.543919237882	-0.0068160305499
1258.63931986	263.418490694	1898.05781055	376.0	2.43558209814	0.0410584072739	0.00753088908178	1290.41710315	316.980383246	1944.2865668	336.889080396	0.45695936462	0.00572630782731
1258.63931986	263.418490694	1898.05781055	376.0	5.48226544893	0.0342024015716	0.0062733678598	1311.55713373	252.084294975	2002.1143781	438.472949394	-0.156059051099	-0.00195562720676
1258.63931986	263.418490694	1898.05781055	376.0	-5.77315654028	-0.127496626901	-0.0233852947361	1043.24647262	319.633521412	1788.47996192	425.599967885	-2.3066972989	-0.0289059811892
1258.63931986	263.418490694	1898.05781055	376.0	0.0491589453742	-0.000851859414807	-0.000156247141381	1273.98641096	198.290549114	1898.99087575	426.71391568	-1.44240861006	-0.0180752958654
1258.63931986	263.418490694	1898.05781055	376.0	-8.65991059496	-0.142803819906	-0.0261929236805	1021.79589938	303.348855632	1733.68770112	408.542946099	-2.81806971873	-0.0353141568764
1258.63931986	263.418490694	1898.05781055	376.0	-15.8390596867	-0.119643094835	-0.021944808297	1074.43256594	214.513603973	1597.42330105	308.477131139	-3.97761006466	-0.0498447376523
1258.63931986	263.418490694	1898.05781055	376.0	14.1833038651	0.358059547883	0.0656748987314	1533.04185218	231.20562349	2167.26511736	403.017641685	4.14082352674	0.0518900191321
1258.63931986	263.418490694	1898.05781055	376.0	1.9456464052	-0.00503112206384	-0.00092280301978	1276.39763438	285.380416101	1934.98730411	373.209253627	-0.407126326128	-0.00510183366075
1258.63931986	263.418490694	1898.05781055	376.0	12.8963694755	0.24019895399	0.0440570348478	1438.15448776	278.566195874	2142.83835866	426.117675026	3.26789155362	0.0409510219752
1258.63931986	263.418490694	1898.05781055	376.0	9.59808863331	0.0907522166754	0.0166456743719	1313.23343739	329.007628595	2080.23508152	437.994015528	1.763816806	0.0221029674937
1258.63931986	263.418490694	1898.05781055	376.0	-6.1555929087	-0.13807304243	-0.0253252095433	1056.29064453	280.607436983	1781.22109856	444.323017049	-2.56053866488	-0.0320869506878
1258.63931986	263.418490694	1898.05781055	376.0	6.56849132898	0.075466651337	0.0138420123509	1337.45885896	269.877042583	2022.73157325	415.395671709	0.706988354417	0.00885950318819
1258.63931986	263.418490694	1898.05781055	376.0	-20.0217424422	-0.182952000147	-0.0335568598949	1002.97670129	223.441885886	1518.03356432	291.614977137	-4.92823906281	-0.0617573817395
1258.63931986	263.418490694	1898.05781055	376.0	-9.64025445308	-0.071558250544	-0.013125137664	1193.62832914	233.709725544	1715.08020795	287.742153261	-2.65011010378	-0.0332093997967
1258.63931986	263.418490694	1898.05781055	376.0	17.1777741573	0.540802412694	0.0991933992468	1558.80648114	266.599471171	2224.10189462	398.695942311	5.72448587236	0.0717354119344
1258.63931986	263.418490694	1898.05781055	376.0	-5.36438697324	-0.126565522805	-0.0232145126201	1104.18903513	319.851263293	1796.23864462	372.198346192	-2.00305424527	-0.0251009303918
1258.63931986	263.418490694	1898.05781055	376.0	-0.754484410084	-0.0280413991111	-0.00514332338794	1248.86609115	213.400323825	1883.73726027	421.470845297	-1.53968188447	-0.0192942592038
1258.63931986	263.418490694	1898.05781055	376.0	4.53236968992	0.247605407995	0.0454155187078	1456.17028365	242.592551254	1984.08480745	285.321972545	1.98732046113	0.024903765177
1258.63931986	263.418490694	1898.05781055	376.0	6.2080054569	0.100045437941	0.0183502270619	1359.64171366	251.156975187	2015.889343	405.090654156	0.678704757726	0.00850507215195
1258.63931986	263.418490694	1898.05781055	376.0	-7.0586012347	-0.127350081073	-0.0233584154572	1079.44410355	300.961909006	1764.0814785	383.675465938	-2.37247072019	-0.0297302095262
1258.63931986	263.418490694	1898.05781055	376.0	3.42840540782	0.0341053499909	0.00625556676283	1313.46836452	236.523722108	1963.13092717	413.138840544	-0.571090924258	-0.0071565278729
1258.63931986	263.418490694	1898.05781055	376.0	-0.849647611368	0.0542528167933	0.00995099354243	1327.34067732	243.85384449	1881.9310077	310.73648589	-0.696226722755	-0.00872464564856
1258.63931986	263.418490694	1898.05781055	376.0	0.105430212895	0.0156801510076	0.00287603650176	1299.16210859	242.322795025	1900.05893694	358.574033321	-0.988900270241	-0.0123922339629
1258.63931986	263.418490694	1898.05781055	376.0	0.289464410523	-0.0449584028563	-0.00824622209397	1238.76714227	309.653878641	1903.5520124	355.130991489	-0.700116847385	-0.00877339407751
1258.63931986	263.418490694	1898.05781055	376.0	-11.7921587626	-0.154400057414	-0.0283198931428	1047.6317351	223.252703643	1674.23582012	403.351381382	-3.636629542	-0.045571798772
1258.63931986	263.418490694	1898.05781055	376.0	-6.94535450502	-0.0592117288656	-0.0108605518829	1215.84354094	230.678386063	1766.2309669	319.709039889	-2.24516002577	-0.0281348374157
1258.63931986	263.418490694	1898.05781055	376.0	-8.27887044619	-0.101846553257	-0.0186805857038	1133.70223624	221.010449355	1740.92006342	386.207377828	-2.73526147459	-0.0342764595813
1258.63931986	263.418490694	1898.05781055	376.0	-15.1437177235	-0.120368502923	-0.0220778618715	1066.46329173	236.061750166	1610.62129349	308.096251599	-3.78053091497	-0.0473750741224
1258.63931986	263.418490694	1898.05781055	376.0	-13.408881988	-0.15463018999	-0.0283621038132	1024.95826435	258.243355467	1643.54947867	360.347858846	-3.64799697762	-0.0457142478399
1258.63931986	263.418490694	1898.05781055	376.0	-1.80117457325	0.0103840934338	0.00190463929454	1289.69847268	270.728977066	1863.87047588	303.443026132	-0.887647639179	-0.0111234039997
1258.63931986	263.418490694	1898.05781055	376.0	-13.0370277202	-0.222102513725	-0.0407378051587	986.823164299	234.911842308	1650.60748764	428.872481036	-4.17893125936	-0.0523675596411
1258.63931986	263.418490694	1898.05781055	376.0	-16.0008390013	-0.174540160925	-0.0320139693553	982.432913348	286.742267081	1594.35263613	325.177455703	-3.99257277814	-0.0500322403276
1258.63931986	263.418490694	1898.05781055	376.0	-12.0199536539	-0.124555276852	-0.0228457954608	1044.41695307	293.462299764	1669.9121414	332.032888558	-3.12564534553	-0.0391684880393
1258.63931986	263.418490694	1898.05781055	376.0	15.9041785518	1.30597238363	0.239540055692	1549.59437532	302.063942664	2199.92831376	348.269995766	6.21858412541	0.077927119366
1258.63931986	263.418490694	1898.05781055	376.0	-8.168484139	-0.14928932133	-0.0273824874047	1050.14800353	241.481404537	1743.01525935	451.385851273	-3.12054611578	-0.0391045879171
1258.63931986	263.418490694	1898.05781055	376.0	12.4951222207	1.35999025644	0.249447956061	1566.50432563	283.665962511	2135.2224538	285.052165652	5.76375035005	0.0722274479956
1258.63931986	263.418490694	1898.05781055	376.0	8.87960214846	0.0652396734377	0.0119661910194	1315.48377794	305.675620646	2066.59779267	445.43839409	1.24943929932	0.0156571340767
1258.63931986	263.418490694	1898.05781055	376.0	4.91017242945	0.126228753711	0.0231527427936	1385.51312643	212.928328924	1991.25572186	392.814266508	0.241673488226	0.00302848982739
1258.63931986	263.418490694	1898.05781055	376.0	-10.2054309773	-0.15914867639	-0.0291908797487	1019.23465685	274.109312843	1704.35283078	411.008861089	-3.22789219499	-0.0404497768796
1258.63931986	263.418490694	1898.05781055	376.0	-11.4177713617	-0.162859308923	-0.0298714799932	1007.9311752	281.804969999	1681.34190943	391.605764225	-3.35569255808	-0.042051285189
1258.63931986	263.418490694	1898.05781055	376.0	-6.27830410573	-0.0263539913449	-0.00483382086297	1256.39206662	226.995918264	1778.8919691	295.50398422	-2.11748423919	-0.0265348902155
1258.63931986	263.418490694	1898.05781055	376.0	9.85014257814	0.121436361047	0.0222737272647	1372.74947227	256.463207162	2085.0192111	455.806531676	1.3165859508	0.016498570812
1258.63931986	263.418490694	1898.05781055	376.0	-5.96705784829	-0.00459307238726	-0.000842456417325	1274.66176907	209.296290604	1784.799603	300.841543324	-2.08603627996	-0.0261408055133
1258.63931986	263.418490694	1898.05781055	376.0	-16.5959955573	-0.230122926276	-0.0422089006376	998.261453192	199.292009334	1583.05622064	385.50275811	-4.8328756829	-0.060562351916
1258.63931986	263.418490694	1898.05781055	376.0	2.05947712924	-0.0057400864991	-0.00105284051708	1275.62303108	219.602311067	1937.14787706	441.92253491	-1.16440582937	-0.0145915517466
1258.63931986	263.418490694	1898.05781055	376.0	-3.69044856649	-0.0119756164586	-0.00219655474296	1273.23937229	268.100242875	1828.01096329	286.671348128	-1.38607612515	-0.0173693750019
1258.63931986	263.418490694	1898.05781055	376.0	-0.327676523331	0.00789097873426	0.00144735486689	1292.73199415	226.90827857	1891.8383207	372.198047983	-1.28882664033	-0.0161507097786
1258.63931986	263.418490694	1898.05781055	376.0	4.08155607908	0.0180179510302	0.00330483327773	1286.755707	300.881740046	1975.5281045	387.890657458	0.24882302315	0.00311808299686
1258.63931986	263.418490694	1898.05781055	376.0	14.5654793736	0.773589738197	0.141891001137	1501.09366251	309.379865103	2174.51902944	364.045501835	5.3503352259	0.0670468073421
1258.63931986	263.418490694	1898.05781055	376.0	-9.47194882956	-0.108954501534	-0.0199843179629	1128.76076733	255.477102387	1718.27474598	334.036876266	-2.69347566967	-0.0337528279408
1258.63931986	263.418490694	1898.05781055	376.0	2.69686762705	0.00387443191598	0.000710644151868	1278.25355617	297.856307642	1949.24591718	373.136053369	-0.0773537167667	-0.000969344821638
1258.63931986	263.418490694	1898.05781055	376.0	-9.5136467795	-0.0569357714642	-0.0104430982143	1209.23511619	219.543168391	1717.48329478	288.705010198	-2.64407893734	-0.0331338212699
1258.63931986	263.418490694	1898.05781055	376.0	9.95651047799	0.210954688941	0.038693083078	1425.43671683	270.35977559	2087.03813533	391.241642913	2.59870375544	0.0325652099679
1258.63931986	263.418490694	1898.05781055	376.0	0.75406884393	0.057864445746	0.0106134346563	1331.60513172	236.922391465	1912.37047314	343.842949953	-0.567805771154	-0.00711536054078
1258.63931986	263.418490694	1898.05781055	376.0	16.7800364318	0.390072546915	0.0715466887224	1560.96216615	214.161779343	2216.55260266	441.428657168	4.50798625336	0.0564910558065
1258.63931986	263.418490694	1898.05781055	376.0	11.2142630034	0.448973807815	0.0823502949037	1561.90137601	237.125216936	2110.91100538	311.884412437	4.53706546348	0.0568554569358
1258.63931986	263.418490694	1898.05781055	376.0	3.24152542087	0.0730857152641	0.0134053036068	1327.77012496	288.618178381	1959.58383698	343.195533644	0.60286394033	0.00755468596904
1258.63931986	263.418490694	1898.05781055	376.0	8.30951093089	0.221774858	0.0406777068965	1444.36724095	243.376751477	2055.77713179	368.033139368	2.21379483334	0.0277417898915
1258.63931986	263.418490694	1898.05781055	376.0	9.00034912356	0.252586376082	0.0463291225389	1457.62303771	254.989582706	2068.88964007	356.277019652	2.77097843622	0.0347240405541
1258.63931986	263.418490694	1898.05781055	376.0	-16.8122957184	-0.175808584345	-0.0322466222203	1022.5777051	215.812603434	1578.95071853	340.560409999	-4.43948973044	-0.0556327033889
1258.63931986	263.418490694	1898.05781055	376.0	6.77652115732	0.037048900977	0.00679546973166	1289.01919907	319.18417253	2026.68009966	418.476728062	0.891562281839	0.0111724596722
1258.63931986	263.418490694	1898.05781055	376.0	-0.455502455212	-0.124803060712	-0.0228912437109	1152.7169265	328.237465209	1889.41211062	408.45771891	-1.32617359158	-0.0166187166865
1258.63931986	263.418490694	1898.05781055	376.0	-6.83456102442	-0.10755105636	-0.0197268995525	1120.14578387	200.547823709	1768.33389121	447.640283631	-2.8504926217	-0.0357204589186
1258.63931986	263.418490694	1898.05781055	376.0	14.1947814675	0.329822872961	0.0604957580633	1528.9847024	206.40475181	2167.48296888	432.093514672	3.50280535498	0.0438948039471
1258.63931986	263.418490694	1898.05781055	376.0	-4.63427733414	-0.0738911307873	-0.0135530320593	1199.53536318	236.860532831	1810.09654765	373.700651632	-1.99009734103	-0.0249385631708
1258.63931986	263.418490694	1898.05781055	376.0	-0.849134365263	-0.0535005168283	-0.00981300748868	1214.08832796	210.68804152	1881.94074941	457.164379925	-1.71695347748	-0.0215157077379
1258.63931986	263.418490694	1898.05781055	376.0	15.7687659718	0.404866838529	0.0742602418432	1538.77983264	253.706566702	2197.3581047	404.871705364	4.89798100415	0.0613782080721
1258.63931986	263.418490694	1898.05781055	376.0	-6.03356911404	-0.125972265954	-0.023105698084	1117.74187809	303.711734431	1783.53718073	362.083568206	-2.1082615292	-0.0264193174086
1258.63931986	263.418490694	1898.05781055	376.0	5.45901855605	0.0449918361112	0.00825235438577	1316.77278825	267.304440807	2001.67313863	417.595909579	0.212400502112	0.00266166042747
1258.63931986	263.418490694	1898.05781055	376.0	-9.05491040882	-0.0868879540913	-0.015936895468	1159.07563454	217.045431975	1726.1903763	350.069309778	-2.72247876932	-0.0341162753047
1258.63931986	263.418490694	1898.05781055	376.0	1.12850546779	0.0691099604616	0.0126760749196	1339.00037532	242.103389171	1919.47749672	338.373732228	-0.326379518859	-0.00408996890801
1258.63931986	263.418490694	1898.05781055	376.0	-5.52458596395	-0.129583020349	-0.0237679787874	1085.65214501	264.992201856	1793.19797516	442.553628296	-2.44453978783	-0.0306333306746
1258.63931986	263.418490694	1898.05781055	376.0	-1.85614616843	-0.128245143189	-0.0235225867919	1080.0023964	321.346481783	1862.82708322	461.478205038	-1.77352122119	-0.0222245767066
1258.63931986	263.418490694	1898.05781055	376.0	-4.69585856507	-0.103795363848	-0.0190380344549	1179.8902365	288.30182934	1808.92770028	340.735634442	-1.86178553928	-0.0233306458557
1258.63931986	263.418490694	1898.05781055	376.0	12.4066938344	1.13253120814	0.207727661068	1545.48977759	289.069687214	2133.5440319	298.984567102	5.50352245218	0.0689664467692
1258.63931986	263.418490694	1898.05781055	376.0	-4.58565308942	-0.0311933811225	-0.00572145655218	1243.66254909	208.983361793	1811.01946392	358.37355304	-1.96262972556	-0.0245943574631
1258.63931986	263.418490694	1898.05781055	376.0	-19.4857088528	-0.269104897265	-0.0493589320002	964.856623044	213.031299576	1528.20779173	350.319869106	-5.31548566049	-0.0666100959962
1258.63931986	263.418490694	1898.05781055	376.0	3.21573676054	0.0308068173694	0.00565055344267	1301.24411789	285.973258553	1959.0943533	371.876976858	0.114696978688	0.00143730549735
1258.63931986	263.418490694	1898.05781055	376.0	16.8823164294	0.37758495127	0.0692562273056	1559.40206881	203.448838383	2218.49393614	455.643028944	4.2378705434	0.0531061471603
1258.63931986	263.418490694	1898.05781055	376.0	18.5251762383	1.41749769958	0.25999590968	1529.6051795	326.127116943	2249.67636506	393.944068615	6.58750920568	0.0825502406727
1258.63931986	263.418490694	1898.05781055	376.0	-5.9956381437	-0.119698940753	-0.0219550514954	1130.01580859	277.653332384	1784.25713247	376.5879915	-2.18654013734	-0.0274002523476
1258.63931986	263.418490694	1898.05781055	376.0	2.26232681944	0.000137884793287	2.52906810871e-05	1285.18284173	230.170906218	1940.99808145	425.644333498	-1.05999309532	-0.0132831214952
1258.63931986	263.418490694	1898.05781055	376.0	19.225928297	0.441600387161	0.0809978699855	1492.70481688	301.913765847	2262.97704424	468.358461518	5.37084272029	0.0673037934874
1258.63931986	263.418490694	1898.05781055	376.0	-14.5939539083	-0.112975677713	-0.0207218777903	1065.45353294	262.951167931	1621.05612853	292.651427649	-3.55459540998	-0.0445438021301
1258.63931986	263.418490694	1898.05781055	376.0	1.85098894869	-0.00113118853529	-0.000207481389452	1263.27482518	318.661843149	1933.19065086	351.253982536	-0.00860820605627	-0.000107872256344
1258.63931986	263.418490694	1898.05781055	376.0	-0.96144431839	-0.0511280037145	-0.0093778436747	1221.8991327	328.796113458	1879.80904157	329.113795409	-0.751591055605	-0.00941843428076
1258.63931986	263.418490694	1898.05781055	376.0	-5.24562890677	-0.0703972611047	-0.0129121902246	1200.27809591	229.481482719	1798.49274137	368.733162748	-2.08537116412	-0.0261324707283
1258.63931986	263.418490694	1898.05781055	376.0	10.7179643641	0.212254258289	0.0389314486956	1447.2925434	214.179181905	2101.49097029	440.019244992	1.8459328447	0.0231319905351
1258.63931986	263.418490694	1898.05781055	376.0	4.04097915042	0.067499572763	0.0123806993329	1332.82475969	266.39888833	1974.75793094	375.534282912	0.33147070022	0.00415376817318
1258.63931986	263.418490694	1898.05781055	376.0	-9.08172384595	-0.14647449522	-0.0268661950147	1028.74792592	287.456651122	1725.68144176	409.476864715	-2.94192822081	-0.0368662684312
1258.63931986	263.418490694	1898.05781055	376.0	-5.63197428859	-0.129444417406	-0.0237425563841	1087.58207248	274.546879532	1791.15968268	429.03073067	-2.37091549894	-0.0297107205381
1258.63931986	263.418490694	1898.05781055	376.0	8.27604328201	0.299286850392	0.0548948735128	1498.07894149	227.819564034	2055.14189647	329.243390941	2.85197479555	0.0357390325257
1258.63931986	263.418490694	1898.05781055	376.0	-2.25910366452	0.0105352840718	0.00193237051941	1291.94567221	211.663109605	1855.178717	351.569935185	-1.57592836014	-0.019748475691
1258.63931986	263.418490694	1898.05781055	376.0	1.52442113049	0.00103119949806	0.000189141507349	1275.99954496	200.057047853	1926.99220488	450.935612067	-1.30030497821	-0.0162945485992
1258.63931986	263.418490694	1898.05781055	376.0	-0.497873673055	0.0610666193804	0.0112007739142	1328.67579484	258.595533966	1888.60788041	301.336551609	-0.378249043373	-0.00473996294954
1258.63931986	263.418490694	1898.05781055	376.0	4.42105038583	-0.030858077263	-0.00565995547744	1258.35058037	280.467089621	1981.97190271	443.154232714	-0.529840964701	-0.00663961108648
1258.63931986	263.418490694	1898.05781055	376.0	5.28858191553	0.0440618837728	0.00808178352399	1308.11498353	292.26421903	1998.43815266	398.058950099	0.544960701418	0.00682908147141
1258.63931986	263.418490694	1898.05781055	376.0	-7.24294689116	-0.139213678982	-0.0255344238778	1042.68037069	292.30458563	1760.58249137	425.59753505	-2.64668436689	-0.033166470763
1258.63931986	263.418490694	1898.05781055	376.0	17.4288431294	1.2125525361	0.222405087326	1556.99057176	294.881900383	2228.86732886	376.994856717	6.35253640641	0.0796057193785
1258.63931986	263.418490694	1898.05781055	376.0	12.1588512076	0.202904756007	0.037216573002	1434.82116104	235.327367357	2128.83983557	458.691307173	2.18411248769	0.0273698306728
1258.63931986	263.418490694	1898.05781055	376.0	-7.56524001433	-0.106106595588	-0.0194619581049	1162.65034878	278.36549294	1754.46518157	313.449339856	-2.28605647398	-0.0286473242354
1258.63931986	263.418490694	1898.05781055	376.0	-8.25652740446	-0.107670666493	-0.019748838315	1119.7601148	208.313720576	1741.34414727	413.27031189	-2.91054252943	-0.0364729640279
1258.63931986	263.418490694	1898.05781055	376.0	-11.1630781273	-0.121293735927	-0.0222475671179	1070.28997148	282.818360615	1686.17613426	333.067802156	-2.97428478062	-0.0372717391056
1258.63931986	263.418490694	1898.05781055	376.0	8.16352640523	0.381420873928	0.0699598081305	1487.97262629	279.386334245	2053.0062611	285.647300564	3.74495709291	0.0469292868786
1258.63931986	263.418490694	1898.05781055	376.0	14.3067808664	0.375421696707	0.0688594454707	1531.66219651	245.811684584	2169.60878222	392.134901128	4.45481077149	0.0558246963846
1258.63931986	263.418490694	1898.05781055	376.0	8.56728887041	0.244446954995	0.0448361986418	1466.8503636	223.008083295	2060.66990611	370.81145921	2.21290051506	0.0277305828955
1258.63931986	263.418490694	1898.05781055	376.0	0.61179817261	0.0519415749559	0.00952706804033	1315.83555057	280.626442534	1909.67009355	313.208100446	-0.037119228983	-0.000465153245401
1258.63931986	263.418490694	1898.05781055	376.0	-11.9917167696	-0.159217595461	-0.0292035208109	1018.67898882	268.167379175	1670.44809379	383.60172579	-3.45702046534	-0.0433210584629
1258.63931986	263.418490694	1898.05781055	376.0	-3.82978771029	-0.128475681825	-0.0235648719414	1078.45724615	316.219338701	1825.36622579	430.689640936	-1.97844869961	-0.0247925902207
1258.63931986	263.418490694	1898.05781055	376.0	-15.7956951669	-0.177603183389	-0.0325757856545	988.439441399	275.211681945	1598.2463847	334.595261358	-4.02423118396	-0.050428962205
1258.63931986	263.418490694	1898.05781055	376.0	5.86854078058	0.111724968287	0.0204924740071	1374.8154041	207.036930635	2009.4461072	427.593772465	0.0381281662125	0.000477796569078
1258.63931986	263.418490694	1898.05781055	376.0	-18.6769882789	-0.228231855369	-0.0418620424374	992.417276544	205.23341169	1543.55777575	345.907087511	-5.03912096294	-0.0631468792348
1258.63931986	263.418490694	1898.05781055	376.0	-14.8531253405	-0.115572135302	-0.02119811726	1072.43566574	240.104047169	1616.13690491	303.597192008	-3.688308619	-0.0462194062531
1258.63931986	263.418490694	1898.05781055	376.0	1.20251248513	0.0382510361489	0.00701596407721	1317.68896013	217.33722356	1920.8821927	385.856009004	-1.00970031677	-0.0126528861751
1258.63931986	263.418490694	1898.05781055	376.0	-7.4535106583	-0.121952700651	-0.0223684337217	1113.54646251	318.933443684	1756.58586934	324.105963147	-2.22991390624	-0.0279437832863
1258.63931986	263.418490694	1898.05781055	376.0	16.3693546644	0.514796948662	0.0944235048904	1569.49312931	254.685751521	2208.75762529	384.578744466	5.58737166805	0.0700171888227
1258.63931986	263.418490694	1898.05781055	376.0	7.41071320533	0.0650259712066	0.0119269939851	1335.2191174	243.238130912	2038.71743136	460.260183049	0.207123166044	0.00259552839654
1258.63931986	263.418490694	1898.05781055	376.0	5.56872587844	0.235343727007	0.0431664943153	1444.87702342	253.583707575	2003.75544703	305.294716036	2.14489849999	0.0268784273181
1258.63931986	263.418490694	1898.05781055	376.0	-2.45688236353	-0.0662117182651	-0.0121444824404	1199.88098771	217.3799749	1851.42476295	434.163800337	-1.88046849986	-0.0235647681687
1258.63931986	263.418490694	1898.05781055	376.0	10.7344358504	0.150849780127	0.0276687050856	1367.23313882	306.289262161	2101.80360863	428.281207646	2.36316788003	0.0296136325819
1258.63931986	263.418490694	1898.05781055	376.0	-12.5279859471	-0.128486513259	-0.0235668586314	1056.62848225	264.011580932	1660.26939478	339.629331592	-3.31531779106	-0.0415453357275
1258.63931986	263.418490694	1898.05781055	376.0	-2.17752731666	-0.120278449328	-0.0220613443375	1143.42854768	285.80828649	1856.72708324	427.490249071	-1.72302203512	-0.021591754826
1258.63931986	263.418490694	1898.05781055	376.0	-6.01734049737	-0.106385164515	-0.0195130529191	1123.53644664	208.067366488	1783.84520925	452.241396123	-2.69418790666	-0.0337617532163
1258.63931986	263.418490694	1898.05781055	376.0	8.84764242571	0.156772451893	0.0287550351968	1407.81264334	210.413108796	2065.99117866	447.76542652	0.902737834855	0.0113125041962
1258.63931986	263.418490694	1898.05781055	376.0	-6.23910457543	-0.0742418924004	-0.0136173683787	1187.70013706	219.6966048	1779.63599885	372.239256983	-2.28314106376	-0.0286107902727
1258.63931986	263.418490694	1898.05781055	376.0	-1.29878434847	-0.0501145108851	-0.00919194990557	1243.92517759	276.67258018	1873.40613278	352.808375015	-1.29342096772	-0.0162082828035
1258.63931986	263.418490694	1898.05781055	376.0	20.4095798545	0.56438495467	0.103518883835	1554.4613803	273.87565146	2285.44343508	457.106403315	6.06005316049	0.0759405157956
1258.63931986	263.418490694	1898.05781055	376.0	0.761358980221	-0.0881236000361	-0.0161635363236	1208.10035377	301.10358167	1912.50884414	403.304908705	-1.13365479073	-0.0142062003851
1258.63931986	263.418490694	1898.05781055	376.0	14.2381355082	0.229928358417	0.0421732132092	1399.30044351	316.646783765	2168.30585364	452.358626363	3.48073908222	0.0436182842384
1258.63931986	263.418490694	1898.05781055	376.0	-15.5254547785	-0.203820808313	-0.0373845943347	1009.52829562	210.443483902	1603.3757035	383.40392398	-4.47586489562	-0.0560885325266
1258.63931986	263.418490694	1898.05781055	376.0	7.10554839143	0.19282941879	0.0353685654421	1435.73734376	205.051400441	2032.92522678	392.136482569	1.14109473472	0.014299432766
1258.63931986	263.418490694	1898.05781055	376.0	6.28823563356	0.0491031060348	0.0090064391113	1311.33286334	292.826707587	2017.41215814	413.25258721	0.698575177247	0.00875407490284
1258.63931986	263.418490694	1898.05781055	376.0	8.64856298149	0.198808103635	0.0364651694121	1437.99852123	214.418579586	2062.21253572	409.795434902	1.51218067748	0.0189496325499
1258.63931986	263.418490694	1898.05781055	376.0	3.18100498785	0.110249193973	0.0202217890633	1319.73129146	326.331250413	1958.43512418	312.372582301	1.20957155496	0.0151575382828
1258.63931986	263.418490694	1898.05781055	376.0	17.9965970945	1.47585355049	0.270699477346	1567.97397807	301.468928244	2239.64362734	370.200721017	6.7407192847	0.0844701664749
1258.63931986	263.418490694	1898.05781055	376.0	18.7291209852	1.06977189453	0.196216414991	1557.45619235	290.100381811	2253.54735426	405.990780095	6.37344159889	0.0798676892092
1258.63931986	263.418490694	1898.05781055	376.0	-4.21497211955	-0.100878564504	-0.0185030382436	1189.92214123	298.576609923	1818.05520302	329.556451865	-1.76073230842	-0.0220643146418
1258.63931986	263.418490694	1898.05781055	376.0	10.2095526047	0.264683344087	0.0485479354525	1448.45107009	279.866996615	2091.84102118	363.522954479	3.25773095208	0.0408236961413
1258.63931986	263.418490694	1898.05781055	376.0	4.08350301321	-0.101507366176	-0.0186183723728	1190.93009425	318.477479213	1975.56505844	466.157484974	-0.814288555686	-0.0102041172392
1258.63931986	263.418490694	1898.05781055	376.0	9.36553605231	0.202954038765	0.0372256123927	1441.9990701	209.078567295	2075.82109909	424.743461692	1.53105501703	0.0191861530957
1258.63931986	263.418490694	1898.05781055	376.0	-16.5876874987	-0.185506163357	-0.0340253417749	966.400148779	297.62322117	1583.21391239	319.190542442	-4.07886238861	-0.0511135637671
1258.63931986	263.418490694	1898.05781055	376.0	-9.05999863649	-0.122247803975	-0.0224225612574	1093.6048793	260.097884873	1726.09379879	372.391034622	-2.76614694229	-0.0346634955174
1258.63931986	263.418490694	1898.05781055	376.0	0.31878041496	-0.00303831375679	-0.000557284254731	1276.98931946	286.169422244	1904.10844711	340.949705411	-0.554167118356	-0.00694445010471
1258.63931986	263.418490694	1898.05781055	376.0	-3.60337567894	-0.0788531786711	-0.014463165567	1201.12831069	327.333487683	1829.66365703	301.201858656	-1.36308266855	-0.017081236448
1258.63931986	263.418490694	1898.05781055	376.0	-6.14973904163	-0.0907007404413	-0.0166362326561	1185.70618052	261.623617188	1781.33220834	334.002410631	-2.10964121742	-0.0264366067346
1258.63931986	263.418490694	1898.05781055	376.0	-13.6955498872	-0.122505089502	-0.022469752293	1037.93019777	289.741648365	1638.10835622	310.436510085	-3.38976736409	-0.0424782877705
1258.63931986	263.418490694	1898.05781055	376.0	-7.75891641349	-0.11653339642	-0.0213744307446	1133.77702342	280.627851334	1750.78909155	336.384216795	-2.36143143972	-0.0295918726781
1258.63931986	263.418490694	1898.05781055	376.0	0.51790772299	-0.00230260928001	-0.000422342127662	1284.49775818	236.687472368	1907.88799854	386.702767985	-1.1744205512	-0.0147170495138
1258.63931986	263.418490694	1898.05781055	376.0	14.9719076707	0.456584785761	0.0837462923259	1520.28760547	282.11028598	2182.23327348	379.835382029	5.1243448747	0.0642148480539
1258.63931986	263.418490694	1898.05781055	376.0	-0.255079005181	-0.0866890461291	-0.0159004119826	1204.08514164	318.210338776	1893.21626357	370.920783152	-1.06836467264	-0.0133880284792
1258.63931986	263.418490694	1898.05781055	376.0	3.55398859678	0.103013726168	0.0188946673089	1316.94856176	326.332068887	1965.5145687	322.233938047	1.20596141756	0.0151122984657
1258.63931986	263.418490694	1898.05781055	376.0	-3.54601370445	-0.129030189611	-0.0236665791657	1115.35497984	301.577537071	1830.75242047	413.819903558	-1.876075241	-0.0235097147995
1258.63931986	263.418490694	1898.05781055	376.0	15.8326219385	0.384559553065	0.0705355012959	1482.81970389	297.777643443	2198.57012787	417.972780532	4.81543852445	0.0603438411585
1258.63931986	263.418490694	1898.05781055	376.0	2.52826186945	0.0408687003658	0.00749609324392	1318.4147288	204.283153162	1946.04568243	423.347800475	-1.02315706427	-0.0128215170961
1258.63931986	263.418490694	1898.05781055	376.0	7.24900360267	0.161740342097	0.0296662402965	1407.95775552	230.99910483	2035.64808962	396.691229269	1.20049848896	0.0150438407138
1258.63931986	263.418490694	1898.05781055	376.0	19.6921966558	1.18296222044	0.216977663324	1551.4221391	300.008511834	2271.82708724	420.396436306	6.54860164373	0.0820626772398
1258.63931986	263.418490694	1898.05781055	376.0	-1.71501068249	-0.128579607498	-0.0235839338771	1084.71752152	321.768777191	1865.50591634	459.019617629	-1.7358687321	-0.0217527410038
1258.63931986	263.418490694	1898.05781055	376.0	1.1850350053	-0.0838780071546	-0.015384814225	1204.96832833	321.875554573	1920.55046003	393.706577126	-0.863409023625	-0.0108196619502
1258.63931986	263.418490694	1898.05781055	376.0	-6.71279656129	-0.147221363167	-0.0270031847335	1011.35526549	311.634387688	1770.64505111	447.655397936	-2.64769090615	-0.033179084037
1258.63931986	263.418490694	1898.05781055	376.0	-11.1737438654	-0.112129559054	-0.0205666836123	1106.95062309	279.549835342	1685.97369238	299.473233946	-2.88004383828	-0.0360907749158
1258.63931986	263.418490694	1898.05781055	376.0	15.7881092066	0.376192663286	0.0690008553349	1486.30718507	293.184364886	2197.72525048	418.233700525	4.77370458346	0.0598208594419
1258.63931986	263.418490694	1898.05781055	376.0	11.9613546094	0.290842890869	0.0533460915019	1476.58172163	261.845419599	2125.09123596	386.664094732	3.55064923977	0.0444943513755
1258.63931986	263.418490694	1898.05781055	376.0	-9.36732702108	-0.143827674631	-0.0263807180175	1023.09640559	298.051293781	1720.26052839	399.112829015	-2.91909887176	-0.0365801863629
1258.63931986	263.418490694	1898.05781055	376.0	12.4522411605	0.249033098154	0.0456773841075	1443.68998631	277.439693402	2134.40854648	413.278866776	3.31282051207	0.0415140415046
1258.63931986	263.418490694	1898.05781055	376.0	11.5080864592	0.177114597375	0.0324861697314	1377.08634268	311.973426222	2116.48794443	427.428175526	2.73673370007	0.0342949085221
1258.63931986	263.418490694	1898.05781055	376.0	-7.48006477354	-0.130412844002	-0.023920184153	1072.68490117	284.769679545	1756.08185688	398.627276169	-2.5503367106	-0.0319591066491
1258.63931986	263.418490694	1898.05781055	376.0	7.50979319965	0.161008908008	0.0295320814395	1367.11579662	310.681973309	2040.59802693	362.800257003	2.17200970246	0.0272181666975
1258.63931986	263.418490694	1898.05781055	376.0	-3.71964851557	-0.0666663618976	-0.0122278726885	1218.1229915	313.557791478	1827.45673137	295.775948392	-1.37969352346	-0.0172893925246
1258.63931986	263.418490694	1898.05781055	376.0	-18.240308476	-0.171038479816	-0.0313716947571	1014.87083067	226.398785195	1551.84621085	310.576594987	-4.57452671108	-0.0573248961288
1258.63931986	263.418490694	1898.05781055	376.0	15.9297834281	0.474036447077	0.0869472573508	1516.85960745	287.87208015	2200.41430911	395.682621515	5.27481821043	0.0661004788275
1258.63931986	263.418490694	1898.05781055	376.0	15.3230632729	1.27886904986	0.234568791244	1521.3035519	319.340172926	2188.89840982	348.254684992	5.99980039999	0.0751854686715
1258.63931986	263.418490694	1898.05781055	376.0	14.9012195734	0.384537768031	0.0705315055082	1529.90432049	253.547180175	2180.89157253	397.440071861	4.64708363825	0.0582341308052
1258.63931986	263.418490694	1898.05781055	376.0	-9.90001709977	-0.0826034267549	-0.0151510320534	1158.0219779	201.578655162	1710.14976274	350.549129679	-2.91002797511	-0.0364665159788
1258.63931986	263.418490694	1898.05781055	376.0	-17.1228163755	-0.157162514253	-0.0288265800171	1024.70375361	232.888661886	1573.05685695	315.464441449	-4.30522422557	-0.0539501782653
1258.63931986	263.418490694	1898.05781055	376.0	15.9526253512	0.28405216403	0.0521005436592	1471.83918515	264.854295818	2200.84786202	464.154381045	3.84528543764	0.0481865343063
1258.63931986	263.418490694	1898.05781055	376.0	5.0897590087	-0.0467000665049	-0.00856567617478	1243.67247622	292.073327858	1994.66437895	458.918574873	-0.489188519671	-0.00613018195076
1258.63931986	263.418490694	1898.05781055	376.0	-10.2034553102	-0.0958413011551	-0.0175791087959	1135.95584376	207.728374389	1704.39033009	360.706111937	-3.01355306958	-0.037763822927
1258.63931986	263.418490694	1898.05781055	376.0	0.3584839242	0.157486485993	0.0288860025667	1410.1039648	198.415726525	1904.86204267	296.342351344	-0.12990516279	-0.00162788424548
1258.63931986	263.418490694	1898.05781055	376.0	-3.26440010982	-0.0473454661516	-0.00868405468665	1241.22440831	293.158278177	1836.0976093	301.714922811	-1.34278644992	-0.0168268978687
1258.63931986	263.418490694	1898.05781055	376.0	-15.9922199872	-0.161541883289	-0.0296298391945	1033.82272293	218.51125764	1594.51623	342.182249431	-4.2297897443	-0.0530048840138
1258.63931986	263.418490694	1898.05781055	376.0	7.87957225745	0.213892936706	0.0392320133356	1427.08362794	268.165185619	2047.61664722	352.367833659	2.38634479819	0.0299040701527
1258.63931986	263.418490694	1898.05781055	376.0	17.0078612403	0.393848190032	0.0722392131386	1569.45602076	202.334685437	2220.87684923	449.086143036	4.42198008442	0.0554132842659
1258.63931986	263.418490694	1898.05781055	376.0	-1.17077859889	-0.0650386443503	-0.0119293184795	1224.41672935	260.312177345	1875.83575591	391.106849211	-1.46134067135	-0.0183125397413
1258.63931986	263.418490694	1898.05781055	376.0	14.8909660619	0.805673461383	0.147775763276	1500.87098043	311.168011951	2180.69695495	368.657962577	5.41492475102	0.0678561998875
1258.63931986	263.418490694	1898.05781055	376.0	1.26282223486	-0.0438532499191	-0.00804351612602	1234.77148157	227.519397669	1922.02690661	459.736027371	-1.35604046447	-0.0169929882765
1258.63931986	263.418490694	1898.05781055	376.0	4.07164463038	-0.000889633447125	-0.000163175613926	1284.80989751	253.243732824	1975.33997947	437.286349138	-0.635254938559	-0.00796058820249
1258.63931986	263.418490694	1898.05781055	376.0	2.7005078192	0.113128403294	0.0207498905528	1320.89218557	325.572358028	1949.31501014	302.85046654	1.15633767365	0.0144904470382
1258.63931986	263.418490694	1898.05781055	376.0	5.03710560539	0.0768286692153	0.0140918322112	1315.89088307	314.01259982	1993.66498692	363.761504031	1.09476405733	0.0137188478362
1258.63931986	263.418490694	1898.05781055	376.0	-14.8204150446	-0.223577142166	-0.0410082799278	976.295544032	248.756999876	1616.75776524	391.705221332	-4.28234196211	-0.0536634331091
1258.63931986	263.418490694	1898.05781055	376.0	-5.63235396375	-0.111172388119	-0.0203911203446	1165.22335238	291.399444945	1791.15247622	334.529678894	-1.99400807396	-0.0249875698492
1258.63931986	263.418490694	1898.05781055	376.0	12.6155612544	0.276603654834	0.0507343460811	1432.64613539	304.806469551	2137.50845628	400.055851338	3.72905958544	0.046730069993
1258.63931986	263.418490694	1898.05781055	376.0	14.3946727838	0.255320435733	0.0468306008315	1456.7416601	262.670575764	2171.27702163	451.86478576	3.38457752835	0.0424132522349
1258.63931986	263.418490694	1898.05781055	376.0	8.26364854723	0.399371548125	0.0732523015636	1559.02325847	210.314522536	2054.90663724	285.568856233	3.56904784154	0.044724910295
1258.63931986	263.418490694	1898.05781055	376.0	8.76957533543	0.22298483454	0.0408996394974	1383.57417533	323.087535154	2064.50942016	357.847709676	2.86089497956	0.0358508142802
1258.63931986	263.418490694	1898.05781055	376.0	7.63909553488	0.0630533931081	0.0115651858232	1323.5211096	285.750083903	2043.05226	433.781066502	0.877809577166	0.0110001200146
1258.63931986	263.418490694	1898.05781055	376.0	-2.02197108015	-0.0876798701063	-0.0160821478552	1203.58261774	281.197727433	1859.67963054	374.899285365	-1.52903964157	-0.0191608977641
1258.63931986	263.418490694	1898.05781055	376.0	3.2466021922	0.0547099450727	0.0100348395218	1304.3382255	309.850827891	1959.68019704	345.491143639	0.633216943493	0.0079350494172
1258.63931986	263.418490694	1898.05781055	376.0	-14.2011936357	-0.196026650471	-0.0359549982521	949.666182537	321.288330436	1628.51094556	357.556432584	-3.7034465071	-0.046409104099
1258.63931986	263.418490694	1898.05781055	376.0	3.49769080517	0.0426807496303	0.007828457379	1299.34662173	306.493131177	1964.44600407	358.606251159	0.510097165804	0.0063921950602
1258.63931986	263.418490694	1898.05781055	376.0	15.7325368734	0.395850132861	0.0726064073479	1568.41951972	206.304562262	2196.67045547	421.94637349	4.39466058937	0.0550709347039
1258.63931986	263.418490694	1898.05781055	376.0	-3.94013813499	-0.116204062071	-0.0213140245911	1163.39804023	302.970066505	1823.27171093	356.903604192	-1.75878379364	-0.0220398971634
1258.63931986	263.418490694	1898.05781055	376.0	-13.2089793903	-0.282610884698	-0.0518361857479	946.081374401	244.638810514	1647.34374554	456.623560623	-4.51050533777	-0.0565226232803
1258.63931986	263.418490694	1898.05781055	376.0	17.1442266696	0.391394659894	0.0717891892689	1549.76898408	233.175217812	2223.46514391	440.520942017	4.75112100312	0.059537857182
1258.63931986	263.418490694	1898.05781055	376.0	-11.3650895748	-0.202320038173	-0.0371093246832	968.550858444	293.71331476	1682.3418402	420.077666995	-3.54170594323	-0.0443822799903
1258.63931986	263.418490694	1898.05781055	376.0	-5.98451241292	-0.128382698323	-0.0235478170072	1054.38597631	313.292598785	1784.46830527	416.789730176	-2.31054332503	-0.0289541770054
1258.63931986	263.418490694	1898.05781055	376.0	-16.2050063225	-0.16170337871	-0.0296594605118	1010.91803341	255.461100289	1590.47742235	324.098288642	-4.09163893456	-0.0512736708591
1258.63931986	263.418490694	1898.05781055	376.0	-6.5181099318	-0.143867253946	-0.026387977613	1009.87610729	317.676107509	1774.34031589	446.788101094	-2.58979715608	-0.0324535984471
1258.63931986	263.418490694	1898.05781055	376.0	6.71874989203	0.274775371844	0.0503990043734	1437.54043158	289.875718448	2025.58356765	298.16741762	2.9006083706	0.0363484758221
1258.63931986	263.418490694	1898.05781055	376.0	7.74229727069	0.315141412744	0.0578029003566	1419.73160123	316.877257133	2045.01108861	308.402230253	3.27590920705	0.0410514938227
1258.63931986	263.418490694	1898.05781055	376.0	-12.7088289764	-0.241646070303	-0.0443224633717	955.401123955	270.760319323	1656.83688953	430.675446254	-4.03370718497	-0.0505477090848
1258.63931986	263.418490694	1898.05781055	376.0	7.21867377285	0.0904725639802	0.0165943807741	1356.6875485	223.574165401	2035.07241191	454.810698015	0.166398242078	0.00208519100349
1258.63931986	263.418490694	1898.05781055	376.0	-4.2565585539	-0.0432830687406	-0.00793893410502	1229.33407885	211.339519051	1817.26586846	376.592270558	-1.96122185885	-0.0245767150232
1258.63931986	263.418490694	1898.05781055	376.0	17.542166856	0.345822658952	0.0634304216714	1520.65931624	241.261702417	2231.0182787	469.097260043	4.3854989004	0.0549561265715
1258.63931986	263.418490694	1898.05781055	376.0	-4.22490183524	-0.085638128334	-0.0157076537663	1182.38899273	239.815369782	1817.86673128	395.662368766	-1.99670961275	-0.0250214237187
1258.63931986	263.418490694	1898.05781055	376.0	-2.10145658001	-0.113332591382	-0.0207873425132	1164.07337061	289.375339947	1858.1709498	404.722239239	-1.61940306965	-0.0202932715495
1258.63931986	263.418490694	1898.05781055	376.0	5.99782604036	0.0448563327464	0.00822750050373	1302.93829733	304.408264748	2011.90001617	404.55345409	0.76412202988	0.00957546403358
1258.63931986	263.418490694	1898.05781055	376.0	22.8789212052	1.51542705871	0.277958007835	1545.84099359	324.66967473	2332.31296145	461.802293132	7.20562578233	0.0902960624352
1258.63931986	263.418490694	1898.05781055	376.0	-1.64929305558	-0.00680630261667	-0.00124840473527	1279.85476346	231.134128896	1866.75327489	355.764382537	-1.47367500672	-0.0184671053474
1258.63931986	263.418490694	1898.05781055	376.0	13.4371921518	0.209487843966	0.038424035944	1421.89769307	275.921302184	2153.10348571	455.284490453	2.93699377056	0.0368044332151
1258.63931986	263.418490694	1898.05781055	376.0	18.5797107688	0.418169539221	0.0767002089548	1554.97677988	242.860915385	2250.71146197	452.873766708	5.1882785604	0.0650160220601
1258.63931986	263.418490694	1898.05781055	376.0	-8.36067644898	-0.0579684918463	-0.0106325186805	1215.73991081	230.922402106	1739.36733819	292.705025276	-2.44364139606	-0.0306220726324
1258.63931986	263.418490694	1898.05781055	376.0	15.1340936333	0.432503691254	0.0793293637664	1475.74059531	308.926725052	2185.31165681	400.644336449	4.88196816579	0.0611775459372
1258.63931986	263.418490694	1898.05781055	376.0	-15.269153622	-0.245682831845	-0.0450628818499	966.68890307	241.656076215	1608.24044762	399.895468338	-4.50389485872	-0.0564397851969
1258.63931986	263.418490694	1898.05781055	376.0	-11.6068199962	-0.0803420547523	-0.0147362536229	1155.85866995	200.582929984	1677.75365705	321.31205712	-3.13183437453	-0.0392460447936
1258.63931986	263.418490694	1898.05781055	376.0	16.8185686789	0.529782068544	0.0971720595275	1537.63231488	279.963010456	2217.28396698	399.688641642	5.58340703392	0.0699675066908
1258.63931986	263.418490694	1898.05781055	376.0	4.65996955321	-0.0288165078445	-0.00528549300157	1261.13383328	257.048963755	1986.50672662	468.32392959	-0.802559550998	-0.0100571372305
1258.63931986	263.418490694	1898.05781055	376.0	8.48754266321	0.134429816798	0.0246569730003	1371.73824908	282.521959924	2059.15627699	404.896067989	1.7445278799	0.0218612516278
1258.63931986	263.418490694	1898.05781055	376.0	3.43715552885	0.195542934661	0.0358662756164	1422.03976288	248.058646156	1963.29700953	293.19860049	1.38917610742	0.0174082218975
1258.63931986	263.418490694	1898.05781055	376.0	2.76077023984	-0.0505228483698	-0.00926684672961	1235.98806225	249.704974754	1950.45882572	464.765788717	-1.11872013316	-0.0140190492877
1258.63931986	263.418490694	1898.05781055	376.0	-14.4806148568	-0.111103734287	-0.0203785279324	1091.18120307	216.671499931	1623.20736924	315.354666241	-3.69609498069	-0.0463169797079
1258.63931986	263.418490694	1898.05781055	376.0	-0.50045245096	-0.0408325635531	-0.00748946506843	1244.50576548	302.136504516	1888.55893372	341.916663721	-0.8311505199	-0.0104154200489
1258.63931986	263.418490694	1898.05781055	376.0	-4.28094452275	0.0387666231499	0.00711053249264	1317.96550024	212.645073642	1816.80300867	286.192434789	-1.71188268616	-0.021452163987
1258.63931986	263.418490694	1898.05781055	376.0	3.45271179224	-0.00493604018497	-0.000905363203407	1281.86957977	247.104376124	1963.5922764	434.618320499	-0.810210686309	-0.0101530161192
1258.63931986	263.418490694	1898.05781055	376.0	15.6554318171	0.941098003883	0.172615187799	1482.48935864	328.369113653	2195.20695693	384.348484641	5.50477571237	0.0689821517841
1258.63931986	263.418490694	1898.05781055	376.0	-1.5903664367	-0.0698275824565	-0.0128077003772	1202.52565839	231.416277515	1867.87173618	433.929800279	-1.71370119369	-0.0214749523019
1258.63931986	263.418490694	1898.05781055	376.0	2.07982027838	0.0135835230801	0.00249147525313	1292.11078488	207.55249737	1937.53400179	437.870719542	-1.15587371051	-0.0144846329638
1258.63931986	263.418490694	1898.05781055	376.0	-2.63378781266	0.0426297729362	0.00781910728837	1321.03695374	222.257983599	1848.06699526	304.772057917	-1.33739325888	-0.0167593140211
1258.63931986	263.418490694	1898.05781055	376.0	-15.4447301601	-0.154799574133	-0.0283931720714	995.179027121	291.633991303	1604.90790343	318.094885002	-3.80987575494	-0.0477428039467
1258.63931986	263.418490694	1898.05781055	376.0	8.64922371575	0.384030356337	0.0704384365988	1517.92834624	253.87750347	2062.22507684	290.419227129	3.7980459812	0.047594561168
1258.63931986	263.418490694	1898.05781055	376.0	11.4210433298	0.14739305191	0.0270346756989	1375.61078286	290.749643898	2114.83581552	448.475388762	2.23246592558	0.0279757634785
1258.63931986	263.418490694	1898.05781055	376.0	-2.11846810948	-0.130465143395	-0.0239297768517	1112.33775294	317.329523666	1857.84806113	428.180784529	-1.67205929571	-0.0209531240064
1258.63931986	263.418490694	1898.05781055	376.0	14.4162527638	0.341059829733	0.0625568286377	1535.12969393	208.515736106	2171.68662212	428.041192087	3.68760488838	0.0462105875737
1258.63931986	263.418490694	1898.05781055	376.0	-17.2456622726	-0.125436667708	-0.0230074592274	1040.99893171	247.129837743	1570.7251708	282.596401355	-4.12854746707	-0.0517361837978
1258.63931986	263.418490694	1898.05781055	376.0	-13.4519950056	-0.177425658876	-0.0325432242987	1007.54396253	253.8938236	1642.73116867	381.293382537	-3.82072907643	-0.0478788104816
1258.63931986	263.418490694	1898.05781055	376.0	12.276602725	1.46238083198	0.268228325749	1538.65971776	310.27388427	2131.07482744	282.141225417	5.77337443339	0.0723480505438
1258.63931986	263.418490694	1898.05781055	376.0	5.32297084024	0.124654650834	0.0228640225302	1383.1424873	221.479007936	1999.09087434	394.469379097	0.406598695231	0.00509522174475
1258.63931986	263.418490694	1898.05781055	376.0	13.4824328389	0.334957158643	0.0614374832433	1452.09206887	307.329544531	2153.9621801	394.5405667	4.23669632658	0.0530914326639
1258.63931986	263.418490694	1898.05781055	376.0	-6.34223691779	-0.0823016108234	-0.0150956732985	1189.11029522	244.342170125	1777.67848737	344.22602202	-2.1835305177	-0.0273625378158
1258.63931986	263.418490694	1898.05781055	376.0	21.882776933	1.29631867685	0.237769383135	1551.28702255	307.119501501	2313.40556729	454.999043241	6.86473381773	0.0860242333048
1258.63931986	263.418490694	1898.05781055	376.0	-0.179235923829	0.0603760844723	0.0110741167411	1334.92300023	223.66724637	1894.6558091	336.065562499	-0.846051162296	-0.0106021448909
1258.63931986	263.418490694	1898.05781055	376.0	8.52805545038	0.212828231034	0.0390367261617	1423.42017767	274.168994591	2059.92523311	362.336060854	2.51181205664	0.0314763415619
1258.63931986	263.418490694	1898.05781055	376.0	-14.6116084082	-0.104200315705	-0.0191123102907	1093.56021167	235.284408025	1620.72103591	291.87641622	-3.59667489278	-0.0450711139446
1258.63931986	263.418490694	1898.05781055	376.0	-16.9406413357	-0.233393815599	-0.0428088436536	960.543498852	260.244047186	1576.51464452	355.727098481	-4.51762711422	-0.0566118685992
1258.63931986	263.418490694	1898.05781055	376.0	-2.04845527579	-0.0346805037617	-0.00636106085137	1254.86518279	280.889566209	1859.17694519	323.422196196	-1.20549124902	-0.0151064066293
1258.63931986	263.418490694	1898.05781055	376.0	-2.46955946102	-0.014855211492	-0.00272472697946	1266.52869407	217.696339618	1851.18414431	366.959110629	-1.63690047779	-0.0205125373157
1258.63931986	263.418490694	1898.05781055	376.0	-11.3712235025	-0.151732673513	-0.0278306444448	1049.05874372	227.647366349	1682.2254147	405.519304641	-3.54264750069	-0.044394078956
1258.63931986	263.418490694	1898.05781055	376.0	-7.04057648411	-0.0922246643755	-0.0169157491518	1169.31553111	243.066179981	1764.42359868	352.041887595	-2.32800592108	-0.0291730065299
1258.63931986	263.418490694	1898.05781055	376.0	18.8641197526	0.405574954685	0.0743901237501	1564.10658882	222.334668469	2256.10970891	469.668451613	4.91298362387	0.0615662108255
1258.63931986	263.418490694	1898.05781055	376.0	-10.3666119307	-0.207787778568	-0.0381122117697	956.147467125	308.821045883	1701.29352311	436.325010101	-3.40238200612	-0.0426363659914
1258.63931986	263.418490694	1898.05781055	376.0	-13.7869901261	-0.144671806595	-0.0265355477981	1059.68648458	209.078067865	1636.37276762	367.608215171	-3.87619109686	-0.0485738232689
1258.63931986	263.418490694	1898.05781055	376.0	13.1762619936	0.367754378732	0.0674531142208	1527.92728889	244.755668446	2148.15088046	375.467923122	4.25907045475	0.0533718102099
1258.63931986	263.418490694	1898.05781055	376.0	-8.12237529383	-0.0945379605179	-0.0173400514523	1179.12722318	269.716381118	1743.89043188	295.046827586	-2.36677924885	-0.0296588878302
1258.63931986	263.418490694	1898.05781055	376.0	10.1462962151	0.175744951372	0.0322349507286	1422.20323062	205.907596606	2090.64037834	462.529551118	1.1647411652	0.0145957539499
1258.63931986	263.418490694	1898.05781055	376.0	10.1583918579	0.367816027225	0.0674644217213	1438.20911746	317.507354867	2090.86996063	335.153488306	3.89184532892	0.0487699915904
1258.63931986	263.418490694	1898.05781055	376.0	7.60034387437	0.329003322479	0.0603454369918	1497.32859883	250.16521049	2042.31673109	294.822921763	3.22916634039	0.0404657436139
1258.63931986	263.418490694	1898.05781055	376.0	2.61782613736	-0.0109086267037	-0.00200084862503	1270.00940281	220.691121909	1947.74566402	457.045139298	-1.13502228157	-0.0142233368618
1258.63931986	263.418490694	1898.05781055	376.0	8.99545078716	0.187568483059	0.0344036102455	1376.58218418	316.111109588	2068.79666681	376.103373041	2.60214366178	0.0326083165636
1258.63931986	263.418490694	1898.05781055	376.0	-4.29668107211	-0.0990610647284	-0.0181696743816	1163.35281752	248.806625088	1816.50431987	404.344877253	-2.0349183628	-0.0255002301103
1258.63931986	263.418490694	1898.05781055	376.0	-8.73472166464	-0.112452347364	-0.0206258890983	1111.49808966	216.315459319	1732.26774376	404.45419478	-2.94510030713	-0.0369060188864
1258.63931986	263.418490694	1898.05781055	376.0	15.5720184683	1.16463128179	0.213615422191	1533.11373819	306.232115415	2193.62372335	354.277869743	5.97297726402	0.0748493391481
1258.63931986	263.418490694	1898.05781055	376.0	-12.2222526122	-0.0682704415115	-0.012522091253	1172.50212339	198.186723583	1666.07239022	295.383543241	-3.17219069051	-0.039751763039
1258.63931986	263.418490694	1898.05781055	376.0	3.36180771719	-0.0149422098916	-0.00274068413273	1273.59636952	254.086560752	1961.8668645	434.18393423	-0.817645810834	-0.0102461881057
1258.63931986	263.418490694	1898.05781055	376.0	-3.13368404229	0.066171516336	0.0121371086456	1340.05087345	207.426480342	1838.57867583	291.101322032	-1.3927630597	-0.0174531711741
1258.63931986	263.418490694	1898.05781055	376.0	-13.9893661859	-0.128011188349	-0.0234796750456	1079.11197599	202.314866395	1632.53155301	351.104710629	-3.81709748881	-0.0478333018648
1258.63931986	263.418490694	1898.05781055	376.0	-12.4428845942	-0.162279043075	-0.029765048253	978.487551683	318.301070676	1661.88466765	365.096045292	-3.3483247432	-0.0419589566818
1258.63931986	263.418490694	1898.05781055	376.0	2.06608620976	-0.0459249565294	-0.00842350633334	1246.41458845	261.549033897	1937.27332123	429.309698882	-1.07872841925	-0.0135178999906
1258.63931986	263.418490694	1898.05781055	376.0	-3.56296814964	-0.0735052014921	-0.0134822453214	1200.54575576	237.023541289	1830.4306153	392.861318251	-1.8756151335	-0.0235039490414
1258.63931986	263.418490694	1898.05781055	376.0	-14.931699071	-0.236085274165	-0.0433025081006	981.273111526	226.207900541	1614.64553008	407.164518017	-4.51335568414	-0.0565583419065
1258.63931986	263.418490694	1898.05781055	376.0	-5.93430371091	-0.126149481312	-0.0231382027351	1090.34554754	237.518536739	1785.42129546	457.557211186	-2.67125794108	-0.0334744102892
1258.63931986	263.418490694	1898.05781055	376.0	1.21167579768	0.123845535061	0.0227156153817	1382.02798363	221.704337588	1921.05611767	317.323796451	-0.0302866085627	-0.000379531435623
1258.63931986	263.418490694	1898.05781055	376.0	-2.46533706572	-0.0607949656034	-0.0111509474694	1221.53724206	242.318500615	1851.26428782	387.408545143	-1.67120446998	-0.0209424119045
1258.63931986	263.418490694	1898.05781055	376.0	16.0724825534	0.589486664075	0.108123012486	1523.5871964	291.295250682	2203.122821	388.24037392	5.51016449907	0.0690496804395
1258.63931986	263.418490694	1898.05781055	376.0	9.79567844091	0.203480993945	0.0373222659473	1443.5975445	202.027888325	2083.98545029	438.360017463	1.44456223393	0.0181022836332
1258.63931986	263.418490694	1898.05781055	376.0	0.864145733444	-0.00796543963093	-0.00146101240479	1266.34767939	200.625647109	1914.45979614	447.48646964	-1.39211223648	-0.0174450154947
1258.63931986	263.418490694	1898.05781055	376.0	1.68807408165	0.0381308898114	0.00699392696468	1314.53841524	254.142724695	1930.0984325	361.417292574	-0.418740699957	-0.00524737719244
1258.63931986	263.418490694	1898.05781055	376.0	-16.079543404	-0.19595244972	-0.03594138843	988.847833586	253.097982002	1592.85878107	350.912965481	-4.2579871343	-0.0533582347656
1258.63931986	263.418490694	1898.05781055	376.0	6.2688051645	0.0657945045807	0.0120679575533	1335.52438292	247.678525068	2017.0433566	433.840448616	0.20808997673	0.00260764381867
1258.63931986	263.418490694	1898.05781055	376.0	13.2155424708	0.286218492201	0.0524978892518	1475.34189262	260.900975759	2148.89644662	412.653578242	3.61280278663	0.0452732178776
1258.63931986	263.418490694	1898.05781055	376.0	-2.06333560739	-0.0719134561814	-0.0131902891015	1219.41685725	268.800094771	1858.8945079	370.67755587	-1.53759217482	-0.0192680723661
1258.63931986	263.418490694	1898.05781055	376.0	-1.53133847949	0.0533670673217	0.00978853032312	1330.17385072	203.151309556	1868.99212093	335.666960654	-1.34949446091	-0.0169109581568
1258.63931986	263.418490694	1898.05781055	376.0	20.7461049533	0.999759599969	0.183374834917	1560.58330574	286.890163736	2291.830876	444.357406528	6.52237362555	0.0817340053327
1258.63931986	263.418490694	1898.05781055	376.0	4.02384300906	-0.0762401000533	-0.0139838774859	1212.22848464	319.252914202	1974.43267707	442.951278225	-0.561755986777	-0.00703954870648
1258.63931986	263.418490694	1898.05781055	376.0	9.69324894448	0.264390476878	0.0484942180628	1476.25631986	232.44777278	2082.04127924	373.337186596	2.69399922013	0.0337593887235
1258.63931986	263.418490694	1898.05781055	376.0	-17.7734822242	-0.215250863064	-0.0394810827337	986.141350528	231.095787686	1560.70684299	343.469704773	-4.700888532	-0.058908377594
1258.63931986	263.418490694	1898.05781055	376.0	-2.99205312742	-0.100775268346	-0.0184840917729	1147.04454905	232.569321807	1841.26691247	461.653041608	-2.10855363697	-0.0264229779069
1258.63931986	263.418490694	1898.05781055	376.0	-7.60786963428	-0.115326534398	-0.0211530694054	1134.92947491	275.298832917	1753.65604674	343.427738911	-2.36156715618	-0.0295935733857
1258.63931986	263.418490694	1898.05781055	376.0	-2.75404464611	-0.130407489299	-0.0239192019991	1107.34224776	313.050938401	1845.78445104	425.391264881	-1.77305543495	-0.0222187397864
1258.63931986	263.418490694	1898.05781055	376.0	-10.9866383815	-0.129789126362	-0.0238057825315	1036.75656368	299.0499034	1689.52506263	353.71859555	-3.00400526725	-0.0376441762813
1258.63931986	263.418490694	1898.05781055	376.0	11.4773493466	1.24586074473	0.228514443273	1519.77090146	310.102105574	2115.90453627	286.031529227	5.35630299691	0.06712159144
1258.63931986	263.418490694	1898.05781055	376.0	-4.94662921988	-0.11076636303	-0.0203166476578	1159.22635219	278.208241988	1804.16792828	366.733334102	-1.9746365291	-0.0247448186604
1258.63931986	263.418490694	1898.05781055	376.0	-10.8672363796	-0.146866859722	-0.0269381620914	1032.94027712	272.648764477	1691.79138166	386.202340062	-3.20854160748	-0.0402072883143
1258.63931986	263.418490694	1898.05781055	376.0	2.8667007225	-0.0978643571394	-0.0179501755575	1195.90155207	302.003209451	1952.46944752	454.564685998	-1.00858229446	-0.0126388758704
1258.63931986	263.418490694	1898.05781055	376.0	-9.72444551062	-0.128764029749	-0.0236177604089	1043.07071211	302.631076478	1713.482213	367.780424412	-2.81007160968	-0.0352139299459
1258.63931986	263.418490694	1898.05781055	376.0	10.3479446701	0.480994951432	0.088223578766	1570.05035337	234.580812059	2094.46778259	289.836617165	4.5339555375	0.0568164854324
1258.63931986	263.418490694	1898.05781055	376.0	3.4026083511	0.100362711972	0.0184084211248	1346.80745706	284.678126657	1962.64128412	331.155700398	0.858859864434	0.0107626549428
1258.63931986	263.418490694	1898.05781055	376.0	-13.952273723	-0.205528371274	-0.0376977937039	991.87904759	243.800403309	1633.2355894	397.556138501	-4.10944230953	-0.0514967707961
1258.63931986	263.418490694	1898.05781055	376.0	1.57238780905	-0.01164296525	-0.00213554021459	1273.22609931	279.329573389	1927.90264017	375.346967469	-0.59517188504	-0.00745829429875
1258.63931986	263.418490694	1898.05781055	376.0	15.1659343731	1.41537965072	0.259607419427	1552.41885813	304.358310706	2185.91601246	329.138843626	6.23702033675	0.0781581495833
1258.63931986	263.418490694	1898.05781055	376.0	4.37646320213	0.166430564381	0.0305265158439	1407.5176245	241.135514046	1981.12561218	332.472473636	1.11838051447	0.0140147934144
1258.63931986	263.418490694	1898.05781055	376.0	13.4849478163	0.2997080124	0.0549721225972	1414.25244374	325.518114393	2154.00991582	414.239357689	3.91711007261	0.0490865923886
1258.63931986	263.418490694	1898.05781055	376.0	7.21198781536	0.269941727871	0.0495124225736	1420.61525032	304.821767252	2034.94550857	309.508491005	2.97377212049	0.0372653147931
1258.63931986	263.418490694	1898.05781055	376.0	8.90522312247	0.177705040639	0.0325944682023	1423.46848056	209.905109498	2067.08409357	433.710503513	1.17591684099	0.0147358000123
1258.63931986	263.418490694	1898.05781055	376.0	-0.883527787069	-0.0991452323451	-0.0181851123157	1195.29531576	312.439026615	1881.28794238	373.553600006	-1.28731359088	-0.0161317492592
1258.63931986	263.418490694	1898.05781055	376.0	-13.235116389	-0.0982176507351	-0.0180149762904	1117.91591986	226.940717991	1646.84765019	301.991012347	-3.35722394902	-0.0420704755516
1258.63931986	263.418490694	1898.05781055	376.0	-2.79022206278	-0.00937909659656	-0.00172030385117	1271.38899256	283.246789552	1845.09778275	290.462000639	-1.05840615388	-0.013263235011
1258.63931986	263.418490694	1898.05781055	376.0	-4.93124593254	-0.0860503431331	-0.0157832617632	1170.99951175	224.365776145	1804.45991197	409.094624076	-2.20000742085	-0.0275690152989
1258.63931986	263.418490694	1898.05781055	376.0	-13.8540430363	-0.139726490305	-0.0256284831813	1003.23316987	305.861743581	1635.10006462	326.005151176	-3.46634265907	-0.0434378779332
1258.63931986	263.418490694	1898.05781055	376.0	-6.66738331135	-0.125021043671	-0.0229312259118	1081.97990093	313.228713415	1771.50702085	376.298406499	-2.25170660682	-0.0282168747722
1258.63931986	263.418490694	1898.05781055	376.0	-17.2685717607	-0.26713137728	-0.0489969510784	976.993446715	199.191696762	1570.29033547	394.105191997	-5.13698446203	-0.0643732388725
1258.63931986	263.418490694	1898.05781055	376.0	3.1739145842	0.0950161549713	0.0174277613667	1352.26912241	263.071992023	1958.30054421	342.959429783	0.499477546272	0.0062591171212
1258.63931986	263.418490694	1898.05781055	376.0	-5.09862949706	-0.121262704373	-0.0222418753436	1129.79867924	280.060799528	1801.28287515	391.423396383	-2.08324445626	-0.0261058202538
1258.63931986	263.418490694	1898.05781055	376.0	1.21652290103	-0.0717144925455	-0.0131537954045	1213.1467014	323.460199859	1921.14811849	384.541217228	-0.730067501207	-0.00914871555397
1258.63931986	263.418490694	1898.05781055	376.0	1.20048263864	0.092264151769	0.0169229918872	1361.04652186	200.895880283	1920.84366504	358.901262897	-0.70966003945	-0.0088929829505
1258.63931986	263.418490694	1898.05781055	376.0	6.33404728688	0.137643756467	0.0252464703718	1354.43243738	309.721190167	2018.2816898	354.128062254	1.80904019895	0.0226696766785
1258.63931986	263.418490694	1898.05781055	376.0	18.4626209952	0.839744624828	0.15402505958	1568.37954424	273.867251846	2248.48903038	406.242234294	6.2059375333	0.0777686407682
1258.63931986	263.418490694	1898.05781055	376.0	-7.13535048877	-0.12433350326	-0.022805117986	1101.9825043	310.753393501	1762.62473329	349.888835487	-2.24856033001	-0.0281774477445
1258.63931986	263.418490694	1898.05781055	376.0	-6.12469553227	-0.12637509119	-0.0231795838573	1091.80755667	253.232801652	1781.80754863	436.767190301	-2.54775388624	-0.031926740429
1258.63931986	263.418490694	1898.05781055	376.0	-7.78522395934	-0.15891312482	-0.029147675132	1012.94799745	290.096300717	1750.28975912	447.245460949	-2.91744242338	-0.0365594288644
1258.63931986	263.418490694	1898.05781055	376.0	-0.00819861728466	0.056915369042	0.0104393560238	1332.73506675	198.699523172	1897.90219605	366.467606132	-1.20618183149	-0.015115060545
1258.63931986	263.418490694	1898.05781055	376.0	-18.4857254904	-0.324189713022	-0.0594625299014	944.530094451	204.21578751	1547.18805404	398.442172081	-5.57566429701	-0.0698704799124
1258.63931986	263.418490694	1898.05781055	376.0	-1.62063401202	-0.123644558654	-0.0226787525044	1127.15246776	281.741562179	1867.2972401	458.403210161	-1.77588917401	-0.0222542503008
1258.63931986	263.418490694	1898.05781055	376.0	-7.00132286391	-0.11974901851	-0.0219642367039	1077.35607242	324.100132574	1765.16865509	363.712450093	-2.2471779216	-0.0281601243308
1258.63931986	263.418490694	1898.05781055	376.0	7.23263618501	0.0785196189633	0.0144019844027	1335.35312008	282.164963129	2035.33742657	417.819343361	0.978303242768	0.0122594391324
1258.63931986	263.418490694	1898.05781055	376.0	2.87052832557	0.178151740055	0.0326764013308	1419.00027131	226.476963945	1952.54209764	307.064862383	0.84780040745	0.0106240652563
1258.63931986	263.418490694	1898.05781055	376.0	3.8560084084	0.0796728788969	0.0146135141043	1312.37867529	318.884176776	1971.24707932	339.984227259	1.012484029	0.012687769787
1258.63931986	263.418490694	1898.05781055	376.0	2.23089893281	-0.0191631922474	-0.00351489219505	1266.55264513	284.477482857	1940.40156199	389.371434001	-0.53934080182	-0.00675865666441
1258.63931986	263.418490694	1898.05781055	376.0	-3.38762347658	-0.115712030177	-0.0212237766283	1140.2484802	268.408909542	1833.75875856	425.101368821	-1.94304531614	-0.0243489387987
1258.63931986	263.418490694	1898.05781055	376.0	10.9632820703	0.366967338072	0.0673087560661	1523.25271785	246.544855723	2106.14724218	336.349668604	3.99670043303	0.0500839653262
1258.63931986	263.418490694	1898.05781055	376.0	10.7963246674	0.24878737389	0.0456323136263	1474.33883534	209.052225137	2102.97829415	419.587233679	2.24555004467	0.0281397248705
1258.63931986	263.418490694	1898.05781055	376.0	-15.4516517168	-0.306644179593	-0.056244346954	952.286674169	208.772970654	1604.77652828	443.716883458	-5.13832145075	-0.0643899931172
1258.63931986	263.418490694	1898.05781055	376.0	-12.5426200903	-0.124445400001	-0.0228256419665	1007.81322063	322.788750759	1659.99163028	329.389658885	-3.17246114472	-0.0397551521895
1258.63931986	263.418490694	1898.05781055	376.0	-14.2708475493	-0.104765027962	-0.0192158892079	1095.74905008	235.054575767	1627.18887401	296.385248163	-3.54120514479	-0.0443760043207
1258.63931986	263.418490694	1898.05781055	376.0	9.63383674578	0.225288569456	0.0413221880881	1459.28862443	203.235588386	2080.91360136	418.389388542	1.74491660374	0.0218661228539
1258.63931986	263.418490694	1898.05781055	376.0	17.9574649315	1.35931762184	0.249324582142	1559.49855376	301.064925961	2238.90087626	378.337396533	6.57413702089	0.0823826694347
1258.63931986	263.418490694	1898.05781055	376.0	-7.95351387568	-0.106602634412	-0.0195529410147	1128.43151414	230.609562439	1747.09551922	388.05444264	-2.66667521211	-0.0334169826079
1258.63931986	263.418490694	1898.05781055	376.0	3.90518308878	0.212331614432	0.0389456372766	1449.19390097	203.804020628	1972.18044318	319.182521589	1.02446045996	0.0128378503755
1258.63931986	263.418490694	1898.05781055	376.0	3.6180380659	0.00695027801431	0.00127481254848	1288.80628617	270.114188531	1966.73026465	407.809789948	-0.336310012006	-0.00421441117802
1258.63931986	263.418490694	1898.05781055	376.0	-14.9560993025	-0.124079633849	-0.0227585535307	1060.44038509	241.135735066	1614.18239959	312.606279429	-3.75238129028	-0.0470223219334
1258.63931986	263.418490694	1898.05781055	376.0	20.0439963596	0.997623877921	0.182983103067	1495.33694273	326.857417894	2278.504449	456.310088376	6.0715868314	0.0760850480125
1258.63931986	263.418490694	1898.05781055	376.0	-4.73080352869	-0.0656437141057	-0.0120402997259	1213.32563408	240.001585081	1808.26442467	354.937205508	-1.94818005513	-0.0244132838989
1258.63931986	263.418490694	1898.05781055	376.0	14.6552898781	0.7433264752	0.136340145855	1558.88773742	271.208055145	2176.22368474	346.127892178	5.61989760929	0.0704247820713
1258.63931986	263.418490694	1898.05781055	376.0	-6.75170814273	-0.105676884321	-0.0193831409246	1142.77964183	245.978883659	1769.9064868	381.147961316	-2.38227816562	-0.0298531098448
1258.63931986	263.418490694	1898.05781055	376.0	-4.59753709374	-0.110239602158	-0.0202200297429	1163.48693912	281.790156751	1810.79389865	365.516802783	-1.90969136908	-0.0239309695374
1258.63931986	263.418490694	1898.05781055	376.0	7.05909961238	0.18304295031	0.0335735418764	1386.54211545	300.801141071	2032.0436021	344.700345575	2.26619052639	0.0283983775237
1258.63931986	263.418490694	1898.05781055	376.0	14.027075905	1.42173737039	0.26077354556	1565.42189278	292.102390166	2164.29982036	306.775537409	6.09470162533	0.0763747070844
1258.63931986	263.418490694	1898.05781055	376.0	3.7178528906	0.110449169741	0.0202584684044	1351.83123343	287.249285338	1968.62480772	329.544288952	1.02885814223	0.0128929591758
1258.63931986	263.418490694	1898.05781055	376.0	9.80942106627	0.436673705869	0.0800942233803	1540.46668885	250.525802735	2084.24629327	293.253801678	4.27238819764	0.0535386992186
1258.63931986	263.418490694	1898.05781055	376.0	7.09672215545	0.0478036862214	0.00876810092102	1317.02536681	273.234113474	2032.75769971	442.498219428	0.467808674334	0.0058622640894
1258.63931986	263.418490694	1898.05781055	376.0	16.069402885	0.671161790151	0.123103776623	1553.6296198	274.993624304	2203.06436712	374.441123011	5.73197555158	0.0718292675637
1258.63931986	263.418490694	1898.05781055	376.0	-11.5982794618	-0.197144115033	-0.0361599624051	971.072528911	295.017045569	1677.91576134	411.826186855	-3.52870408569	-0.0442193494448
1258.63931986	263.418490694	1898.05781055	376.0	-9.57185536205	-0.0693270938165	-0.012715901287	1196.16275665	231.352440053	1716.37846224	288.863265531	-2.64205188852	-0.0331084196556
1258.63931986	263.418490694	1898.05781055	376.0	-0.280122029373	0.0403169389518	0.00739488975639	1319.29822662	226.89675101	1892.74093249	346.545954857	-1.00997692519	-0.012656352446
1258.63931986	263.418490694	1898.05781055	376.0	-10.8939781899	-0.109242821761	-0.0200372013501	1087.07067625	313.333319655	1691.28380664	290.879810729	-2.76536614853	-0.0346537111345
1258.63931986	263.418490694	1898.05781055	376.0	-12.1255689053	-0.200042285349	-0.0366915417002	968.493825415	294.779747014	1667.90750287	404.63393044	-3.60090682849	-0.0451241457204
1258.63931986	263.418490694	1898.05781055	376.0	9.84643740946	0.167238259483	0.0306746624144	1404.34868577	255.861405001	2084.94888486	424.738794086	1.88302537648	0.023596809229
1258.63931986	263.418490694	1898.05781055	376.0	13.4272092637	0.43522916511	0.0798292672615	1551.65270151	248.317810184	2152.91400472	352.943493022	4.81881678778	0.0603861752854
1258.63931986	263.418490694	1898.05781055	376.0	13.2294294762	0.641850704133	0.117727568623	1513.83932764	294.686204949	2149.16003001	340.634497421	5.1379172255	0.0643849276379
1258.63931986	263.418490694	1898.05781055	376.0	14.0457670564	0.379132044822	0.0695399935477	1556.32345273	210.585523653	2164.65458921	397.745612835	4.11654329714	0.0515857556032
1258.63931986	263.418490694	1898.05781055	376.0	-1.80667838682	-0.0901997396019	-0.0165443396188	1199.16877229	320.655548861	1863.76601032	343.94168917	-1.25664312972	-0.0157474076406
1258.63931986	263.418490694	1898.05781055	376.0	16.0507038727	1.54056161355	0.282568160959	1562.17990722	306.453963755	2202.70944905	334.075578072	6.54355111446	0.0819993873992
1258.63931986	263.418490694	1898.05781055	376.0	9.55319345735	0.304966542254	0.0559366365103	1449.82918216	295.34955225	2079.38294512	334.204210716	3.55502836748	0.0445492276626
1258.63931986	263.418490694	1898.05781055	376.0	11.8493017017	0.459854896411	0.0843460925185	1547.64170508	254.823743647	2122.96440699	320.49895827	4.7297055271	0.0592694928208
1258.63931986	263.418490694	1898.05781055	376.0	1.07066806417	-0.0078626079627	-0.00144215113036	1259.01833489	317.775848161	1918.37970937	341.585526313	-0.174553826231	-0.00218739130615
1258.63931986	263.418490694	1898.05781055	376.0	8.76184974926	0.241770596093	0.0443453037588	1393.64747833	320.935023105	2064.36278406	349.780282627	2.99832843822	0.0375730380729
1258.63931986	263.418490694	1898.05781055	376.0	6.78097387488	0.309686496005	0.0568023653715	1512.23238711	207.738410391	2026.76461481	306.793817308	2.51708888022	0.0315424671706
1258.63931986	263.418490694	1898.05781055	376.0	8.01936604852	0.117415469649	0.0215362196715	1330.31586083	325.813897954	2050.27001419	394.140255409	1.87588603922	0.0235073438499
1258.63931986	263.418490694	1898.05781055	376.0	15.1397945229	0.77031790123	0.141290884305	1497.6521821	312.140805869	2185.41986299	375.626875021	5.39800666123	0.0676441937498
1258.63931986	263.418490694	1898.05781055	376.0	12.7853686839	0.175496185954	0.0321893224421	1372.63251221	316.0077652	2140.73149946	452.091222047	2.84099735852	0.0356014706581
1258.63931986	263.418490694	1898.05781055	376.0	12.387902307	0.224489867136	0.041175690964	1445.49512711	246.335012791	2133.18735785	441.357217953	2.64817374095	0.0331851345983
1258.63931986	263.418490694	1898.05781055	376.0	13.4793286084	0.377293616605	0.0692027910134	1442.03274053	321.036057906	2153.90326001	390.834461572	4.35761359622	0.0546066866694
1258.63931986	263.418490694	1898.05781055	376.0	-16.3011907441	-0.270802166403	-0.0496702432874	966.645550102	215.386363573	1588.65178642	406.619872743	-4.94220276666	-0.061932365497
1258.63931986	263.418490694	1898.05781055	376.0	11.997914517	0.214922684138	0.0394208885066	1443.63829648	233.642419006	2125.78516414	448.504448656	2.30171538136	0.0288435511448
1258.63931986	263.418490694	1898.05781055	376.0	-3.72408674338	-0.00424394482157	-0.000778419813201	1271.88409512	199.95031783	1827.37249124	355.538078297	-1.82271772834	-0.02284107429
1258.63931986	263.418490694	1898.05781055	376.0	15.516547351	0.55345361731	0.101513869646	1496.84271805	305.106076149	2192.57084947	390.622055278	5.25156712702	0.0658091118675
1258.63931986	263.418490694	1898.05781055	376.0	-9.8431399786	-0.136026212639	-0.0249497822156	1032.67350545	298.7337412	1711.22932338	379.822076735	-2.90434913888	-0.0363953526176
1258.63931986	263.418490694	1898.05781055	376.0	12.7990307296	0.180380241739	0.0330851507224	1397.5273673	287.569822093	2140.99081299	455.893623598	2.68226513833	0.0336123450918
1258.63931986	263.418490694	1898.05781055	376.0	7.24275207322	0.287435769564	0.0527211609618	1416.66546132	312.536178868	2035.52943197	306.327791789	3.07054282991	0.0384779803247
1258.63931986	263.418490694	1898.05781055	376.0	14.7335266257	0.302567873359	0.0554966752309	1427.95314283	317.722543447	2177.70866344	432.032977157	4.10518829036	0.0514434622852
1258.63931986	263.418490694	1898.05781055	376.0	-8.84388854182	-0.156244766158	-0.0286582476446	1015.25520829	289.171049579	1730.19569332	425.769435457	-2.9988612116	-0.037579714431
1258.63931986	263.418490694	1898.05781055	376.0	3.94002440466	-0.0614189100084	-0.0112653906839	1219.16288791	326.57963259	1972.8417515	427.099231	-0.347126560156	-0.00434995689418
1258.63931986	263.418490694	1898.05781055	376.0	7.53783130036	0.263409943502	0.0483143696811	1465.38498357	249.385941596	2041.13020629	326.359281129	2.64091169942	0.0330941315716
1258.63931986	263.418490694	1898.05781055	376.0	0.803984564485	0.0412341599285	0.00756312544543	1302.34831964	295.443790188	1913.31790237	315.525792543	0.051682983572	0.000647656435739
1258.63931986	263.418490694	1898.05781055	376.0	-2.98354125992	-0.0909918918166	-0.0166896353295	1188.40467323	262.513687449	1841.42847263	390.51011196	-1.74458649811	-0.0218619861919
1258.63931986	263.418490694	1898.05781055	376.0	-11.6483086447	-0.118142519405	-0.0216695743589	1096.26105973	208.305562319	1676.96617852	372.399556473	-3.39757950458	-0.0425761842679
1258.63931986	263.418490694	1898.05781055	376.0	10.0939135082	0.154058329193	0.0282572137185	1404.25488228	217.854984699	2089.64612428	467.536257303	1.08841789432	0.0136393219839
1258.63931986	263.418490694	1898.05781055	376.0	9.54546988884	0.0878942599355	0.016121471008	1346.33781415	267.133131453	2079.23634733	465.765401724	1.04253430614	0.013064339676
1258.63931986	263.418490694	1898.05781055	376.0	-11.5076054096	-0.136768137457	-0.0250858652709	1070.91691908	214.728594456	1679.63680727	393.991293727	-3.50738589116	-0.0439522041498
1258.63931986	263.418490694	1898.05781055	376.0	-2.796852213	-0.128641786501	-0.0235953386833	1079.19761708	318.404101293	1844.97193867	447.3702203	-1.87310502872	-0.0234724940943
1258.63931986	263.418490694	1898.05781055	376.0	-13.5894423508	-0.197734707063	-0.0362682881627	979.142416792	276.277728964	1640.1223386	384.702192843	-3.84171143655	-0.0481417473252
1258.63931986	263.418490694	1898.05781055	376.0	9.27413955981	0.101974390721	0.0187040335145	1336.11138398	309.241565691	2074.08634083	428.733391155	1.73210550721	0.0217055827972
1258.63931986	263.418490694	1898.05781055	376.0	6.81103495494	0.335899449925	0.0616103173011	1526.4895254	208.560821107	2027.33519149	292.284844981	2.7856018504	0.0349072913583
1258.63931986	263.418490694	1898.05781055	376.0	11.7218608041	0.425402793992	0.0780269247967	1570.2024523	219.663432918	2120.54550508	330.679619867	4.36484340088	0.0546972857253
1258.63931986	263.418490694	1898.05781055	376.0	5.55276986515	0.0911024624597	0.0167099160784	1311.10457539	328.882725161	2003.45259268	363.465292127	1.36809763104	0.0171440805895
1258.63931986	263.418490694	1898.05781055	376.0	-5.05171475625	-0.102921168103	-0.0188776904078	1136.59054014	223.538391421	1802.17334405	442.044412491	-2.40494659499	-0.0301371753758
1258.63931986	263.418490694	1898.05781055	376.0	-11.9986126381	-0.143735890813	-0.0263638831278	992.401700002	321.453937351	1670.31720622	356.461568863	-3.19352614975	-0.0400191246836
1258.63931986	263.418490694	1898.05781055	376.0	19.4653944428	0.492759343013	0.0903813908681	1492.53576385	306.89503404	2267.52225013	468.091452233	5.50830953161	0.0690264352332
1258.63931986	263.418490694	1898.05781055	376.0	11.4845282559	0.204914458938	0.0375851905609	1400.36218111	302.342059048	2116.04079611	413.336555959	2.96236874298	0.0371224153256
1258.63931986	263.418490694	1898.05781055	376.0	-18.7632739022	-0.28928969392	-0.0530612057814	950.575593616	222.27053312	1541.92002473	369.073897997	-5.27199085797	-0.0660650483455
1258.63931986	263.418490694	1898.05781055	376.0	-9.17727043766	-0.172388329947	-0.0316192828223	1012.66209824	264.169337695	1723.86791221	447.036476274	-3.28638705687	-0.0411827951988
1258.63931986	263.418490694	1898.05781055	376.0	14.9393994244	0.345443142053	0.0633608110883	1460.12896016	305.093815808	2181.61624817	416.393472205	4.46369837014	0.0559360698012
1258.63931986	263.418490694	1898.05781055	376.0	-9.29445158882	-0.110485583186	-0.0202651473195	1122.04370601	248.634829529	1721.64374622	350.965210679	-2.73139061739	-0.0342279525989
1258.63931986	263.418490694	1898.05781055	376.0	-7.01460517926	-0.0778054792752	-0.014270997666	1195.81084026	244.969787295	1764.91654907	324.135921509	-2.25020857337	-0.0281981024231
1258.63931986	263.418490694	1898.05781055	376.0	-15.5010784554	-0.122899014752	-0.0225420056404	1035.76610734	275.442924265	1603.83838021	292.629348606	-3.72990331374	-0.0467406430293
1258.63931986	263.418490694	1898.05781055	376.0	-22.941865461	-0.264312647317	-0.048479942648	955.915286443	218.906796227	1462.60794128	287.785858611	-5.7659906097	-0.0722555214248
1258.63931986	263.418490694	1898.05781055	376.0	-7.34775047305	-0.0686789137729	-0.0125970127977	1198.50070353	225.294125888	1758.5932588	334.798429374	-2.35109252036	-0.0294623122853
1258.63931986	263.418490694	1898.05781055	376.0	-15.9865730694	-0.124021456409	-0.0227478826869	1016.38813229	293.932213777	1594.62341177	284.303065699	-3.77461643988	-0.0473009578933
1258.63931986	263.418490694	1898.05781055	376.0	8.35093538607	0.164689353063	0.0302071447291	1415.42360628	198.567569881	2056.5633919	442.572215739	0.75461700266	0.00945635341679
1258.63931986	263.418490694	1898.05781055	376.0	13.6751145543	0.285017034494	0.0522775191662	1489.96107364	232.219938692	2157.61939045	435.438378117	3.28663118367	0.041185854432
1258.63931986	263.418490694	1898.05781055	376.0	-2.20346703396	-0.0717527850235	-0.0131608189698	1210.03143406	249.136799112	1856.23473241	397.06649924	-1.65356576798	-0.0207213755386
1258.63931986	263.418490694	1898.05781055	376.0	11.8837794343	0.349554241608	0.0641148645649	1526.84460121	231.521539288	2123.61881429	365.252673792	3.82516416539	0.0479343880374
1258.63931986	263.418490694	1898.05781055	376.0	11.010299371	0.890100449386	0.163261270981	1555.56745092	268.600422927	2107.03965773	282.871783877	5.0997682752	0.0639068706165
1258.63931986	263.418490694	1898.05781055	376.0	-14.5415104902	-0.254100399389	-0.0466068230721	947.850700529	268.521250234	1622.05153492	405.679584156	-4.29892609268	-0.0538712542942
1258.63931986	263.418490694	1898.05781055	376.0	4.16737104729	0.152054455213	0.0278896652995	1372.58272627	292.658176669	1977.15692221	311.91601927	1.53827900412	0.0192766792497
1258.63931986	263.418490694	1898.05781055	376.0	-17.1202005565	-0.133490860225	-0.0244847505915	1057.02927472	210.651305207	1573.1065067	305.425926778	-4.27833537343	-0.053613225231
1258.63931986	263.418490694	1898.05781055	376.0	-0.211278906368	0.00970615844549	0.00178029318516	1294.28120954	245.394028258	1894.04761476	354.372376964	-1.03737783531	-0.012999722247
1258.63931986	263.418490694	1898.05781055	376.0	-10.9966603189	-0.159907089982	-0.0293299871574	1024.49196017	260.881962839	1689.33484047	403.96091746	-3.38359211711	-0.0424009037232
1258.63931986	263.418490694	1898.05781055	376.0	11.3842477303	0.625044881457	0.11464506263	1527.4517819	280.903981479	2114.13741377	305.781650384	4.89278473045	0.0613130918603
1258.63931986	263.418490694	1898.05781055	376.0	13.0257487369	0.202789607333	0.0371954525555	1393.04787073	309.689342097	2145.29405183	442.556839008	3.10982671353	0.038970259568
1258.63931986	263.418490694	1898.05781055	376.0	4.54145881577	-0.0311703949386	-0.00571724045095	1259.44026257	262.986509201	1984.25732431	461.83055254	-0.760183032343	-0.00952610316219
1258.63931986	263.418490694	1898.05781055	376.0	11.6508612442	1.12310498106	0.205998712594	1488.49824514	325.938293029	2119.19789239	304.761354224	5.15265934348	0.0645696659584
1258.63931986	263.418490694	1898.05781055	376.0	-6.81682987041	-0.132445252085	-0.0242929662664	1079.08674186	227.55510628	1768.67043876	462.028590623	-2.91521613592	-0.0365315305253
1258.63931986	263.418490694	1898.05781055	376.0	8.93421165682	0.236078284454	0.0433012260553	1467.0244575	203.386008756	2067.63431271	397.223846458	1.83047860159	0.0229383283408
1258.63931986	263.418490694	1898.05781055	376.0	-3.59412168367	-0.109898608368	-0.0201574850271	1146.36656112	257.883753442	1829.83930321	425.588988648	-1.9953510887	-0.0250043996078
1258.63931986	263.418490694	1898.05781055	376.0	10.7234248096	0.563958820329	0.103440722731	1490.33745247	300.86667706	2101.59461271	310.390483173	4.56565784533	0.0572137574602
1258.63931986	263.418490694	1898.05781055	376.0	12.6507513464	0.231469545012	0.0424558960037	1405.51479672	311.224772734	2138.17638457	421.436815117	3.35493794982	0.0420418289451
1258.63931986	263.418490694	1898.05781055	376.0	12.2820758309	0.175934515606	0.0322697203973	1407.82517596	261.039716965	2131.17871015	462.313817227	2.24996192823	0.028195011632
1258.63931986	263.418490694	1898.05781055	376.0	-18.5203680785	-0.174042266543	-0.031922646101	1019.43454662	214.338348815	1546.53051769	312.757622261	-4.68791943672	-0.058745857603
1258.63931986	263.418490694	1898.05781055	376.0	-7.41235482246	-0.130244779527	-0.023889357947	1067.47287948	293.360346334	1757.3670309	396.533805077	-2.51267708099	-0.031487181466
1258.63931986	263.418490694	1898.05781055	376.0	4.49844288328	-0.064888262912	-0.0119017356772	1226.80411604	303.438573345	1983.44085705	453.198167663	-0.580384964581	-0.00727299454362
1258.63931986	263.418490694	1898.05781055	376.0	12.891463485	0.223918920572	0.0410709685568	1397.62546986	315.29378218	2142.74524012	429.82598808	3.31402043235	0.0415290780997
1258.63931986	263.418490694	1898.05781055	376.0	-22.657277025	-0.288988120272	-0.0530058914659	949.157296999	213.206625147	1468.00959432	305.645672173	-5.85948232401	-0.0734270967922
1258.63931986	263.418490694	1898.05781055	376.0	-6.60561128885	-0.117684835769	-0.0215856265166	1139.7022848	284.402474618	1772.67948955	348.574730127	-2.19245837954	-0.0274744157837
1258.63931986	263.418490694	1898.05781055	376.0	15.2361957504	0.392768870092	0.0720412454315	1464.82967952	310.903541158	2187.24961402	411.516393344	4.71779472221	0.0591202346141
1258.63931986	263.418490694	1898.05781055	376.0	-16.9875836824	-0.267586586886	-0.0490804451369	944.816794956	255.737894095	1575.62365164	375.06896259	-4.72185561642	-0.0591711230128
1258.63931986	263.418490694	1898.05781055	376.0	-6.46215864403	-0.0561697438369	-0.0103025942474	1204.43112243	199.085640303	1775.40230368	371.885540943	-2.34473434744	-0.0293826359329
1258.63931986	263.418490694	1898.05781055	376.0	3.7793488724	0.0565606752131	0.0103742984617	1312.46096344	298.940270839	1969.79203701	358.390802732	0.607721142553	0.00761555316483
1258.63931986	263.418490694	1898.05781055	376.0	-11.0752033357	-0.0936582376369	-0.0171786936238	1144.64796675	233.17230296	1687.8440486	310.023778896	-2.94922529112	-0.036957710415
1258.63931986	263.418490694	1898.05781055	376.0	7.60422156395	0.0242065623247	0.00443994173233	1282.48286487	316.852008159	2042.39033188	443.055458849	0.796749531047	0.00998432996299
1258.63931986	263.418490694	1898.05781055	376.0	-2.14301213373	0.0120821696567	0.00221609861641	1289.85395369	200.571474449	1857.38220136	366.956773227	-1.59964337554	-0.0200456563351
1258.63931986	263.418490694	1898.05781055	376.0	-12.3828749809	-0.122321667721	-0.0224361092665	1090.81075076	201.179182747	1663.0236848	371.033751298	-3.57100076446	-0.0447493830133
1258.63931986	263.418490694	1898.05781055	376.0	14.9342788229	0.399177290955	0.0732166711215	1551.53918923	234.542621566	2181.5190562	395.437245403	4.64059624141	0.0581528351053
1258.63931986	263.418490694	1898.05781055	376.0	-17.2947713695	-0.123118086194	-0.0225821874897	1048.87751712	237.679023313	1569.79305175	283.236511318	-4.15821567463	-0.0521079658475
1258.63931986	263.418490694	1898.05781055	376.0	-1.03537853962	-0.124079123272	-0.0227584598811	1138.70344475	294.508074954	1878.40572731	445.194207601	-1.59688522009	-0.0200110929836
1258.63931986	263.418490694	1898.05781055	376.0	12.0788966027	0.345939747003	0.0634518978361	1534.19180064	215.320056485	2127.32225094	377.810393814	3.62470413769	0.0454223576152
1258.63931986	263.418490694	1898.05781055	376.0	-13.4132963939	-0.120503650924	-0.0221026505729	1029.51673607	303.049428764	1643.46569069	310.89952586	-3.3109463314	-0.0414905555313
1258.63931986	263.418490694	1898.05781055	376.0	-8.69460479296	-0.11634769037	-0.0213403687399	1109.169011	323.715114547	1733.02918518	300.145059629	-2.39154783251	-0.0299692710841
1258.63931986	263.418490694	1898.05781055	376.0	21.3153969186	1.53111082449	0.280834707354	1555.85936282	317.73726724	2302.63636661	429.03973655	7.13390843995	0.0893973488715
1258.63931986	263.418490694	1898.05781055	376.0	11.0100337547	0.218686570191	0.0401112564548	1439.05918928	252.938914304	2107.03461618	415.036512593	2.56221739416	0.0321079873955
1258.63931986	263.418490694	1898.05781055	376.0	-1.68227958751	0.00891028525193	0.00163431497651	1293.93633887	238.703768137	1866.12717144	333.487064431	-1.29850743858	-0.0162720230398
1258.63931986	263.418490694	1898.05781055	376.0	-2.44520244618	0.0087890365089	0.00161207566194	1290.79733775	259.987443986	1851.64645454	300.861672803	-1.12612028022	-0.0141117829601
1258.63931986	263.418490694	1898.05781055	376.0	11.0265774631	0.345784574395	0.0634234362427	1535.70312896	210.839040743	2107.34862532	360.806455621	3.45691019787	0.043319676665
1258.63931986	263.418490694	1898.05781055	376.0	-8.83299953109	-0.0694161087423	-0.0127322283093	1188.94041476	214.739054638	1730.40237304	326.722903641	-2.60338259869	-0.0326238420889
1258.63931986	263.418490694	1898.05781055	376.0	-5.16951924855	-0.130674252706	-0.0239681314575	1080.13943809	297.554016484	1799.93734668	422.243892107	-2.21070211989	-0.0277030340839
1258.63931986	263.418490694	1898.05781055	376.0	12.6733288103	1.09540228456	0.200917513676	1569.33835874	270.668808099	2138.60491789	298.59775105	5.58481984709	0.0699852111164
1258.63931986	263.418490694	1898.05781055	376.0	15.9382902688	0.398134355246	0.073025376971	1526.50038742	264.089839454	2200.57577386	409.985546988	4.90831947178	0.0615077628043
1258.63931986	263.418490694	1898.05781055	376.0	1.31759477257	-0.0190636030094	-0.00349662564369	1264.68306806	228.583903712	1923.06652104	429.79954927	-1.22801230617	-0.0153886253906
1258.63931986	263.418490694	1898.05781055	376.0	5.53196409282	0.00593856675461	0.00108924555294	1281.87911235	292.807188503	2003.05768709	428.371386234	0.139728982273	0.00175098975279
1258.63931986	263.418490694	1898.05781055	376.0	-9.68078113507	-0.0707919232848	-0.012984578739	1185.61376148	216.735824743	1714.31098809	311.961401866	-2.71604081275	-0.0340355991573
1258.63931986	263.418490694	1898.05781055	376.0	0.291748294164	0.0433860317598	0.00795781947172	1320.31103547	240.727569997	1903.59536183	342.556756365	-0.714357643288	-0.00895185016651
1258.63931986	263.418490694	1898.05781055	376.0	3.59209678385	0.227841467355	0.0417904378861	1450.71779535	227.719348902	1966.23788412	287.800739868	1.48285760209	0.0185821754648
1258.63931986	263.418490694	1898.05781055	376.0	5.78739723345	0.138952270153	0.0254864765504	1377.40776641	274.495960487	2007.90595577	356.002228868	1.42642896321	0.0178750496643
1258.63931986	263.418490694	1898.05781055	376.0	3.12971430713	0.0137318025249	0.00251867251007	1277.2001397	312.827022667	1957.4615974	367.434435036	0.233101670437	0.00292107356438
1258.63931986	263.418490694	1898.05781055	376.0	3.43563257753	0.0679832063522	0.0124694068878	1312.83718089	309.142603658	1963.26810303	341.288318481	0.780746676119	0.00978379293382
1258.63931986	263.418490694	1898.05781055	376.0	-7.26182385448	-0.11968269838	-0.0219520723368	1124.31630726	279.393949337	1760.22419569	356.513939093	-2.33616087527	-0.0292751989382
1258.63931986	263.418490694	1898.05781055	376.0	13.5745328046	0.219445840237	0.0402505209532	1407.40910523	303.628066059	2155.71029069	444.673119401	3.29239005547	0.0412580207453
1258.63931986	263.418490694	1898.05781055	376.0	-14.0384838761	-0.267030004603	-0.0489783574106	978.510314989	200.164342739	1631.59927086	452.924613128	-4.82070449738	-0.0604098307942
1258.63931986	263.418490694	1898.05781055	376.0	13.4414634521	0.343589170239	0.063020757564	1505.20336405	259.986931296	2153.18455745	387.994262107	4.18732960083	0.0524728020154
1258.63931986	263.418490694	1898.05781055	376.0	-2.39414511073	-0.0744427785415	-0.0136542146995	1214.2512747	264.802985342	1852.61555228	373.561292232	-1.59944581242	-0.0200431806067
1258.63931986	263.418490694	1898.05781055	376.0	8.25071854767	0.399385798065	0.0732549152724	1550.5479676	221.5687485	2054.66121837	282.544502274	3.65110933526	0.0457532498153
1258.63931986	263.418490694	1898.05781055	376.0	8.04295641812	0.0424140990487	0.00777954861496	1298.91696579	309.027898632	2050.71777304	442.77290862	0.958423894409	0.0120103244913
1258.63931986	263.418490694	1898.05781055	376.0	5.02133696702	0.156703371849	0.0287423646091	1408.64894363	209.400527058	1993.36568905	375.316218359	0.568641557306	0.00712583405145
1258.63931986	263.418490694	1898.05781055	376.0	15.1577646464	0.814927087824	0.149473053526	1565.69611824	269.775797995	2185.76094632	350.289030084	5.76845706178	0.0722864293457
1258.63931986	263.418490694	1898.05781055	376.0	2.32696078425	0.0219445360057	0.00402504328791	1298.69218813	201.316680357	1942.22487146	442.216002975	-1.1384877037	-0.0142667632043
1258.63931986	263.418490694	1898.05781055	376.0	10.5025768576	0.228247939642	0.0418649925975	1409.63056005	304.1953964	2097.4027909	383.576834453	3.09351799109	0.0387658896126
1258.63931986	263.418490694	1898.05781055	376.0	4.29373972153	0.0787581611495	0.0144457375549	1346.70231373	239.449165234	1979.5554727	393.403993731	0.0621243573005	0.000778500718052
1258.63931986	263.418490694	1898.05781055	376.0	12.0025304317	1.28366111105	0.235447745974	1546.68488811	293.71769054	2125.87277687	285.470198218	5.5616899839	0.0696953632068
1258.63931986	263.418490694	1898.05781055	376.0	-11.5073884125	-0.2259203872	-0.0414380754219	977.92496015	248.597451552	1679.640926	453.118514294	-3.97454791659	-0.0498063648695
1258.63931986	263.418490694	1898.05781055	376.0	17.2749188845	0.363580192632	0.0666874894775	1498.11985742	279.720041139	2225.9457577	448.105859147	4.80951947462	0.0602696676017
1258.63931986	263.418490694	1898.05781055	376.0	-2.04507625579	-0.102767455578	-0.018849496621	1188.32684943	298.433338718	1859.24108094	372.480892795	-1.50839123742	-0.0189021458323
1258.63931986	263.418490694	1898.05781055	376.0	5.89071435614	0.0927776064322	0.0170171691915	1347.71431264	274.357258134	2009.86697448	387.795403709	0.916079740746	0.0114796959993
1258.63931986	263.418490694	1898.05781055	376.0	5.43878830573	0.127975415813	0.0234731136854	1382.82694554	236.287118987	2001.28915679	382.175092261	0.706707015914	0.00885597764303
1258.63931986	263.418490694	1898.05781055	376.0	2.6275522643	0.0519098048457	0.00952124080076	1308.59238826	299.237327786	1947.93027153	340.100555484	0.429484188802	0.00538200737847
1258.63931986	263.418490694	1898.05781055	376.0	8.20663105765	0.0328559489782	0.00602640296739	1286.28563204	319.430759342	2053.82441232	448.108020944	0.964050258481	0.0120808303068
1258.63931986	263.418490694	1898.05781055	376.0	-0.0955520475896	-0.0482789343662	-0.00885527042667	1243.40157801	257.896512762	1896.24417745	394.946086674	-1.30875061792	-0.0164003836832
1258.63931986	263.418490694	1898.05781055	376.0	-3.61172015795	-0.112381261927	-0.0206128506836	1132.93403007	250.333050068	1829.505274	446.238193858	-2.11476002759	-0.0265007522255
1258.63931986	263.418490694	1898.05781055	376.0	-4.57076517597	-0.122159130952	-0.0224062969465	1144.08713212	300.023209164	1811.30204512	367.19170384	-1.88719377576	-0.023649044809
1258.63931986	263.418490694	1898.05781055	376.0	-20.0699240731	-0.261627818314	-0.0479874941883	966.250415514	215.121344893	1517.11904911	335.747288703	-5.34123840453	-0.0669328120869
1258.63931986	263.418490694	1898.05781055	376.0	6.52133224901	0.120802037138	0.0221573802528	1350.84064611	302.452835864	2021.83646665	368.542984682	1.6117278852	0.0201970912932
1258.63931986	263.418490694	1898.05781055	376.0	16.6492313034	0.500809209529	0.0918578887617	1482.44372523	311.682875878	2214.0698457	419.943244592	5.20831243497	0.0652670731199
1258.63931986	263.418490694	1898.05781055	376.0	11.3480971892	0.175577194596	0.0322041809604	1396.1496232	285.108756247	2113.4512556	432.192876151	2.48976734141	0.0312000919976
1258.63931986	263.418490694	1898.05781055	376.0	-15.1088258519	-0.25073853698	-0.0459901938702	975.357881718	221.293589299	1611.28356139	414.632090368	-4.65607937111	-0.0583468592871
1258.63931986	263.418490694	1898.05781055	376.0	4.00288690953	0.105138635919	0.0192844159793	1369.20692877	218.006690862	1974.03491818	386.821298552	-0.00924223025969	-0.000115817421801
1258.63931986	263.418490694	1898.05781055	376.0	-8.32971984272	-0.130608601632	-0.0239560898078	1055.91495144	296.301435137	1739.95491248	387.738525903	-2.64282330041	-0.0331180864713
1258.63931986	263.418490694	1898.05781055	376.0	5.65309993276	0.0926122716887	0.01698684367	1338.61613251	294.064034484	2005.35691536	372.676748362	1.13967154175	0.0142815982675
1258.63931986	263.418490694	1898.05781055	376.0	4.98338725261	0.0666388440729	0.0122228253985	1316.40581303	304.208050378	1992.64538153	372.031518119	0.898818733179	0.0112633926464
1258.63931986	263.418490694	1898.05781055	376.0	8.39521513883	0.294090210556	0.0539417114005	1494.13424699	229.981427908	2057.4038472	333.28817231	2.83933988498	0.035580700313
1258.63931986	263.418490694	1898.05781055	376.0	-5.89598096178	-0.129686421437	-0.0237869445042	1026.2578285	324.470620921	1786.1486834	435.420233971	-2.37851201213	-0.029805914939
1258.63931986	263.418490694	1898.05781055	376.0	-12.7407376247	-0.0939454896896	-0.0172313810876	1041.42427327	328.698845436	1656.23124494	286.108126238	-3.06513941533	-0.0384102683625
1258.63931986	263.418490694	1898.05781055	376.0	-6.33332722883	-0.0677546107236	-0.0124274781224	1219.63285769	261.497499042	1777.84759841	296.717241686	-2.09577782822	-0.0262628800529
1258.63931986	263.418490694	1898.05781055	376.0	5.91266397155	0.274324110877	0.0503162345703	1412.45571057	309.448058232	2010.28359087	288.379822069	2.77203377326	0.0347372653291
1258.63931986	263.418490694	1898.05781055	376.0	8.31605545261	0.0797947121545	0.01463586063	1313.18592904	321.77610569	2055.9013506	420.939315868	1.50430955819	0.0188509969698
1258.63931986	263.418490694	1898.05781055	376.0	2.08381713486	0.0135811679802	0.00249104328324	1290.00405607	283.497935862	1937.60986444	364.107872499	-0.221160692927	-0.00277143725473
1258.63931986	263.418490694	1898.05781055	376.0	-17.6780871975	-0.293189848803	-0.0537765680122	962.604888814	200.180803504	1562.51749574	399.731803422	-5.33373431887	-0.0668387759256
1258.63931986	263.418490694	1898.05781055	376.0	-15.1252532668	-0.147501225925	-0.0270545168608	1002.8320103	290.936660136	1610.97175955	317.203089113	-3.73264057741	-0.0467749445791
1258.63931986	263.418490694	1898.05781055	376.0	-5.8519986067	-0.127454935341	-0.0233776477147	1092.9463021	268.132274314	1786.98349392	425.904917505	-2.40570227382	-0.0301466450354
1258.63931986	263.418490694	1898.05781055	376.0	-2.69087547212	-0.122437503073	-0.0224573556626	1153.68720061	312.231496248	1846.98343848	381.064741625	-1.6117718219	-0.0201976418784
1258.63931986	263.418490694	1898.05781055	376.0	2.28897952736	0.0382730691454	0.00702000534582	1280.27376701	327.134959125	1941.50396525	334.095239114	0.473131153871	0.00592896182795
1258.63931986	263.418490694	1898.05781055	376.0	9.70194387545	0.145281520931	0.0266473809485	1369.52906793	298.286934457	2082.20631405	414.390311669	2.14656613873	0.0268993250467
1258.63931986	263.418490694	1898.05781055	376.0	-6.50345808528	-0.125682153736	-0.0230524860117	1112.19812917	302.278184735	1774.61841641	360.142102504	-2.18401316554	-0.0273685860343
1258.63931986	263.418490694	1898.05781055	376.0	-1.80016627495	-0.119360649729	-0.0218930025182	1162.36033581	311.619532815	1863.88961396	389.909745337	-1.4994140139	-0.018789649297
1258.63931986	263.418490694	1898.05781055	376.0	10.9685966295	0.339764734599	0.0623192836755	1529.69187536	215.825310486	2106.24811558	360.730929738	3.44762104575	0.04320327125
1258.63931986	263.418490694	1898.05781055	376.0	0.852755591031	0.15782867823	0.0289487671002	1404.34309055	224.947739773	1914.24360465	284.952774326	0.330875906187	0.00414631461387
1258.63931986	263.418490694	1898.05781055	376.0	19.112624771	1.08238002547	0.198528984862	1558.68942083	290.168119399	2260.82647782	411.968937589	6.42996598466	0.0805760148453
1258.63931986	263.418490694	1898.05781055	376.0	8.19959420769	0.181783724413	0.0333425760112	1423.34819619	225.642570385	2053.69084884	404.700082263	1.44636276036	0.0181248466211
1258.63931986	263.418490694	1898.05781055	376.0	7.30196058117	0.204998064715	0.037600525443	1413.75574676	280.570767039	2036.65324368	342.326729887	2.35070004424	0.0294573940381
1258.63931986	263.418490694	1898.05781055	376.0	12.7500387343	0.245564772603	0.0450412275501	1417.10972781	306.557087385	2140.06091659	416.394101398	3.48086075906	0.0436198090107
1258.63931986	263.418490694	1898.05781055	376.0	17.2479219164	0.315548277164	0.0578775269927	1467.53743353	289.754523001	2225.43333964	468.141383113	4.42903964551	0.0555017499437
1258.63931986	263.418490694	1898.05781055	376.0	-9.64925091071	-0.142111515476	-0.0260659419436	1071.64528968	202.703563372	1714.90944998	440.560596926	-3.45230284419	-0.0432619404034
1258.63931986	263.418490694	1898.05781055	376.0	-16.1276477692	-0.1917586771	-0.0351721711482	1018.25142844	207.331712382	1591.94573241	366.362591592	-4.49044916744	-0.0562712928251
1258.63931986	263.418490694	1898.05781055	376.0	-8.95137472293	-0.10266558324	-0.018830811306	1145.59317567	250.803229788	1728.15554347	331.75913801	-2.59705293612	-0.032544523009
1258.63931986	263.418490694	1898.05781055	376.0	-11.5940020267	-0.145383037828	-0.026666001069	1051.67886462	236.237846563	1677.99694953	390.080238344	-3.46362833212	-0.043403863811
1258.63931986	263.418490694	1898.05781055	376.0	-9.58272872429	-0.18001955163	-0.0330189933291	1010.5280744	254.180518508	1716.17207953	451.463486629	-3.4424855152	-0.0431389162306
1258.63931986	263.418490694	1898.05781055	376.0	7.99748433551	0.081896417562	0.0150213531845	1332.20947748	294.446081041	2049.85468663	423.199128102	1.24234954555	0.0155682900445
1258.63931986	263.418490694	1898.05781055	376.0	-1.5512034802	-0.100394126232	-0.0184141830947	1192.55760349	299.47066153	1868.61507174	376.586806715	-1.44182247952	-0.0180679508712
1258.63931986	263.418490694	1898.05781055	376.0	11.7609114027	0.179304386754	0.0328878185535	1378.1929255	312.108485142	2121.28670802	430.985297377	2.78091140914	0.034848513899
1258.63931986	263.418490694	1898.05781055	376.0	6.97260980833	-0.0118671748976	-0.00217666450799	1262.96785346	308.540865361	2030.40197562	458.893256798	0.248475691391	0.00311373046856
1258.63931986	263.418490694	1898.05781055	376.0	3.60145056655	0.168580410566	0.0309208383283	1394.82083743	270.842565995	1966.41542432	300.752020898	1.40802714004	0.0176444503764
1258.63931986	263.418490694	1898.05781055	376.0	-19.9170464742	-0.257733049845	-0.0472731199275	962.856725825	224.485615231	1520.02075431	332.678413258	-5.24336097698	-0.065706277907
1258.63931986	263.418490694	1898.05781055	376.0	-13.8196164449	-0.0943996703731	-0.0173146864221	1121.47501998	210.234140322	1635.75350123	304.044340923	-3.50987822954	-0.0439834364604
1258.63931986	263.418490694	1898.05781055	376.0	-3.74229031474	-0.129816791313	-0.0238108568072	1106.88441692	308.926963054	1827.02697694	411.215596961	-1.88798422014	-0.0236589501271
1258.63931986	263.418490694	1898.05781055	376.0	8.62725715474	0.0521503224775	0.00956535628715	1291.7984202	327.771376287	2061.80813881	442.238342328	1.27044969534	0.0159204222473
1258.63931986	263.418490694	1898.05781055	376.0	-1.99082246102	0.0562933866367	0.0103252726773	1328.23558798	243.321712553	1860.27084933	288.713548796	-0.839680533496	-0.0105223124498
1258.63931986	263.418490694	1898.05781055	376.0	8.91443238015	0.288007429577	0.0528260142291	1410.11623376	320.577709019	2067.25889061	336.564947832	3.30866540274	0.0414619724655
1258.63931986	263.418490694	1898.05781055	376.0	8.30392432174	0.346797543639	0.0636092339763	1506.98854886	249.555289365	2055.67109472	299.127256498	3.4713310604	0.0435003892281
1258.63931986	263.418490694	1898.05781055	376.0	5.67396771445	0.292151737132	0.0535861586815	1503.97160857	199.726917183	2005.75299792	302.054472168	2.07968867918	0.0260612616439
1258.63931986	263.418490694	1898.05781055	376.0	-16.2513239537	-0.131636861169	-0.0241446920707	1051.7327046	229.81728958	1589.59828693	308.048292751	-4.04911817548	-0.0507408292667
1258.63931986	263.418490694	1898.05781055	376.0	-12.6760711829	-0.116083554227	-0.0212919211714	1082.72245498	253.185582804	1657.45865139	321.550613607	-3.27909369686	-0.0410913997101
1258.63931986	263.418490694	1898.05781055	376.0	9.47864490985	0.193016139132	0.0354028134871	1431.83810523	222.789757072	2077.96797059	423.340108294	1.64725003031	0.0206422309563
1258.63931986	263.418490694	1898.05781055	376.0	-10.8301571002	-0.11312739223	-0.0207497051045	1105.57833508	254.43803904	1692.49516781	332.478793697	-2.94836435432	-0.0369469217334
1258.63931986	263.418490694	1898.05781055	376.0	22.8939701507	1.69474006792	0.310847407908	1567.67222261	322.822787601	2332.59859914	442.103588929	7.58532631006	0.0950542144117
1258.63931986	263.418490694	1898.05781055	376.0	0.241658280332	0.126868567966	0.023270096839	1379.47249081	237.595766125	1902.64462441	285.576367474	0.100706863718	0.00126199077341
1258.63931986	263.418490694	1898.05781055	376.0	1.78846623213	-0.0354051697369	-0.00649397830831	1253.08786167	246.792372976	1932.00393356	432.123698909	-1.14767236201	-0.0143818591731
1258.63931986	263.418490694	1898.05781055	376.0	1.6957960279	0.0669027213816	0.0122712254919	1340.5193418	214.939512939	1930.24499951	374.786144767	-0.712384422626	-0.00892712309055
1258.63931986	263.418490694	1898.05781055	376.0	9.81420306345	0.535909073973	0.0982958683003	1491.90773241	296.340288769	2084.33705834	296.089037162	4.39037079228	0.0550171778481
1258.63931986	263.418490694	1898.05781055	376.0	3.56475164825	-0.0423944384888	-0.00777594249611	1249.56497183	280.012306821	1965.71885764	436.141578988	-0.721071739955	-0.00903598671623
1258.63931986	263.418490694	1898.05781055	376.0	-8.06992440071	-0.112608869101	-0.0206545981477	1121.90035422	247.843327244	1744.88598016	375.142298696	-2.60222332095	-0.0326093147989
1258.63931986	263.418490694	1898.05781055	376.0	-4.38172194562	-0.129237476441	-0.0237045994939	1088.43452854	266.099171365	1814.89019492	460.356495018	-2.32554356392	-0.0291421499238
1258.63931986	263.418490694	1898.05781055	376.0	1.35162901766	-0.106904099812	-0.0196082354754	1185.78218867	310.82677712	1923.71251069	427.103544897	-1.13203301036	-0.0141858773227
1258.63931986	263.418490694	1898.05781055	376.0	13.0808607921	0.357336521297	0.0655422819694	1547.15256865	203.284938582	2146.3401105	395.902603265	3.6934218462	0.0462834817819
1258.63931986	263.418490694	1898.05781055	376.0	-2.39800272519	-0.0972496961773	-0.0178374351022	1195.54686061	314.703548433	1852.54233253	342.291923484	-1.42963710312	-0.0179152519188
1258.63931986	263.418490694	1898.05781055	376.0	-16.410789078	-0.142579349277	-0.0261517515182	1028.99488617	249.67759416	1586.57154668	307.899066347	-4.05387362592	-0.0508004213774
1258.63931986	263.418490694	1898.05781055	376.0	-18.3774355772	-0.20309949905	-0.0372522925624	968.927555665	268.831817655	1549.2434592	311.484085878	-4.53877627676	-0.0568768956987
1258.63931986	263.418490694	1898.05781055	376.0	-19.7429870325	-0.315292490471	-0.0578306108714	951.055470852	198.106260455	1523.32450314	374.162771836	-5.70864541947	-0.0715369100184
1258.63931986	263.418490694	1898.05781055	376.0	3.79717160274	0.0567903695645	0.0104164287536	1290.95553597	328.645882234	1970.13032273	350.528904534	0.840584268359	0.0105336374481
1258.63931986	263.418490694	1898.05781055	376.0	-0.750015779572	-0.0328137017913	-0.00601865403362	1241.65950633	317.547377274	1883.82207746	324.61519386	-0.640885786167	-0.00803115020259
1258.63931986	263.418490694	1898.05781055	376.0	4.03567313711	0.032073027196	0.00588280029274	1301.85682303	287.161262029	1974.65721974	385.639134681	0.225808965549	0.00282968628508
1258.63931986	263.418490694	1898.05781055	376.0	-11.6805470638	-0.198271677934	-0.0363667787847	1023.08254725	199.005282678	1676.35427469	454.266444758	-4.13278054905	-0.051789229938
1258.63931986	263.418490694	1898.05781055	376.0	13.3267240889	0.3831349692	0.0702742056492	1538.07273976	240.821082814	2151.00673801	372.112915431	4.37953768576	0.0548814246336
1258.63931986	263.418490694	1898.05781055	376.0	-10.5340333628	-0.168249073563	-0.0308600648502	1033.65680449	227.879382334	1698.11576754	436.57958072	-3.59674976667	-0.045072052214
1258.63931986	263.418490694	1898.05781055	376.0	-8.2877422704	-0.0966235474602	-0.0177225875752	1136.94356434	199.669374599	1740.75167107	404.138732127	-2.87039804364	-0.0359699002963
1258.63931986	263.418490694	1898.05781055	376.0	-13.6164552419	-0.161925087164	-0.0297001260389	1038.19084474	221.103453727	1639.60961831	380.315319842	-3.91298857854	-0.0490349445933
1258.63931986	263.418490694	1898.05781055	376.0	3.911206916	0.0850294367192	0.0155960082023	1320.81890529	312.267463916	1972.29477891	339.208409703	1.02812339953	0.0128837518738
1258.63931986	263.418490694	1898.05781055	376.0	-12.6767044717	-0.183451421773	-0.0336484632745	1003.43072514	255.297024788	1657.4466312	398.718881273	-3.76422040294	-0.0471706817411
1258.63931986	263.418490694	1898.05781055	376.0	-2.18502678223	-0.0152933599992	-0.00280509170931	1264.08406805	212.83339647	1856.58473905	379.667274525	-1.62976794357	-0.0204231571875
1258.63931986	263.418490694	1898.05781055	376.0	8.91700352006	0.120505590421	0.0221030063134	1351.49720308	302.924207788	2067.30769233	412.886281464	1.84883293474	0.0231683325155
[truncated: 1 more rows]
