# Supplementary material for: Optimization of nutritional strategies using a mechanistic computational model in prediabetes: Application to the J-DOIT1 study data
Source: PLoS One. 2023 Nov 30;18(11):e0287069. doi: 10.1371/journal.pone.0287069 (PMC10688723; doi:10.1371/journal.pone.0287069)
Supplement: S1 File — (ZIP) [file pone.0287069.s011.zip › improved_intervention_T1411020.csv]

baseline_carb	baseline_fat	baseline_kcal	baseline_protein	diet_change_percent	hba1c_change	hba1c_percent_change	random_carb_kcal	random_fat_kcal	random_total_kcal	random_protein_kcal	weight_change	weight_percent_change
410.873385447	1266.11967319	2052.99305863	376.0	-2.31890389076	-0.189200444688	-0.0353645691005	330.416955745	1316.93472239	2005.38612272	358.034444581	-2.04339416039	-0.0225043409734
410.873385447	1266.11967319	2052.99305863	376.0	-2.2893471745	-0.0818419276948	-0.0152975565785	345.763807791	1278.07435304	2005.99292005	382.154759219	-2.40546940805	-0.0264919538332
410.873385447	1266.11967319	2052.99305863	376.0	-5.90482821913	-0.348383867373	-0.0651184798828	311.241645732	1171.77044182	1931.76734517	448.755257621	-3.85454808239	-0.0424509700704
410.873385447	1266.11967319	2052.99305863	376.0	0.851287028001	-0.136052788656	-0.0254304277861	334.14704951	1385.16081271	2070.46992223	351.162060003	-0.138055004784	-0.0015204295681
410.873385447	1266.11967319	2052.99305863	376.0	-0.161051908743	0.719251295774	0.134439494537	467.575611983	1117.66197728	2049.68667413	464.449084861	-2.7695373113	-0.030501512239
410.873385447	1266.11967319	2052.99305863	376.0	1.89538561574	0.987617651868	0.184601430256	508.440630002	1201.90577015	2091.90519376	381.558793605	-1.56421122983	-0.0172269959232
410.873385447	1266.11967319	2052.99305863	376.0	12.424331003	1.05461716665	0.197124704047	500.666516446	1393.60428643	2308.06371171	413.79290883	4.01533248056	0.0442217233541
410.873385447	1266.11967319	2052.99305863	376.0	2.67156656079	1.05541753021	0.197274304712	509.606730165	1285.175689	2107.84013468	313.057715516	0.36231381461	0.00399024024901
410.873385447	1266.11967319	2052.99305863	376.0	4.67178247493	-0.242340717139	-0.0452973303063	316.482574096	1488.39510804	2148.90442856	344.026746421	2.64933720683	0.0291777225421
410.873385447	1266.11967319	2052.99305863	376.0	-11.0070912535	0.349379690301	0.0653046150095	411.790603179	1052.35862022	1827.01823924	362.869015845	-4.92179294777	-0.0542047681473
410.873385447	1266.11967319	2052.99305863	376.0	1.48748443741	-0.198611617002	-0.0371236667293	326.292026702	1385.34104842	2083.53101088	371.897935757	-0.18480481735	-0.00203529534527
410.873385447	1266.11967319	2052.99305863	376.0	-0.217534655698	-0.242208495557	-0.045272615992	324.265336668	1284.48656486	2048.52708725	439.775185725	-2.24319591531	-0.0247048008294
410.873385447	1266.11967319	2052.99305863	376.0	18.4556768474	1.10226981388	0.206031740911	499.728052312	1508.66257162	2431.88682323	423.496199298	7.70640188547	0.0848722674611
410.873385447	1266.11967319	2052.99305863	376.0	-8.07990107348	0.393039960858	0.0734654132445	421.886765036	996.284163402	1887.11325045	468.942322011	-5.25637204853	-0.0578895600059
410.873385447	1266.11967319	2052.99305863	376.0	-9.21660866959	0.63621992494	0.118919612138	460.203098705	978.925643199	1863.7767224	424.647980501	-5.2051507208	-0.057325448467
410.873385447	1266.11967319	2052.99305863	376.0	1.7813763684	-0.179594612577	-0.0335690864629	328.33761636	1393.51941022	2089.56459182	367.707565247	0.0784678692396	0.000864183581934
410.873385447	1266.11967319	2052.99305863	376.0	-0.371159118963	-0.264674930095	-0.0494719495505	319.102334373	1354.27994505	2045.37318768	371.990908264	-1.21287412146	-0.0133576445095
410.873385447	1266.11967319	2052.99305863	376.0	10.3348773603	-0.185874120386	-0.0347428262404	321.349074655	1560.03183974	2265.16737346	383.786459066	5.25259643015	0.0578479783056
410.873385447	1266.11967319	2052.99305863	376.0	2.92477588979	0.453686316742	0.0848011806995	412.160360857	1392.56468581	2113.03850463	308.313457961	1.49593715402	0.0164750787888
410.873385447	1266.11967319	2052.99305863	376.0	-1.4900535502	0.37693360612	0.0704548796486	410.128869258	1271.92745071	2022.40236268	340.346042708	-1.84836173367	-0.0203564067585
410.873385447	1266.11967319	2052.99305863	376.0	13.9980584709	0.666686975998	0.124614388037	440.352184151	1437.51283987	2340.37222738	462.507203368	4.25890794172	0.0469042724859
410.873385447	1266.11967319	2052.99305863	376.0	6.87060174601	0.658946035701	0.123167483309	449.357698571	1304.64368733	2194.04603556	440.044649663	0.292834045725	0.00322504455644
410.873385447	1266.11967319	2052.99305863	376.0	7.75281583162	0.8633912135	0.161381535234	470.729575367	1401.54573725	2212.1578295	339.882516888	3.24776456949	0.0357683322631
410.873385447	1266.11967319	2052.99305863	376.0	-18.5633949172	-0.143699087428	-0.0268596425099	346.454038575	957.327950234	1671.88784954	368.105860727	-7.80730176108	-0.0859834995713
410.873385447	1266.11967319	2052.99305863	376.0	-6.98052265611	-0.175143639667	-0.0327371289097	335.405725003	1124.17265396	1909.68341305	450.105034088	-4.29795355509	-0.0473342902543
410.873385447	1266.11967319	2052.99305863	376.0	4.02404174927	0.95740477066	0.17895416274	489.944138323	1334.33261765	2135.60635642	311.329600452	1.41520239541	0.0155859294648
410.873385447	1266.11967319	2052.99305863	376.0	4.75671029567	0.882847054214	0.165018140975	492.527397139	1198.90392161	2150.64799082	459.216672071	-1.51203664901	-0.0166523860023
410.873385447	1266.11967319	2052.99305863	376.0	-1.17637790141	0.614258387627	0.114814651893	449.881527192	1156.38181388	2028.84210197	422.5787609	-2.64501288893	-0.0291300978957
410.873385447	1266.11967319	2052.99305863	376.0	11.8631331199	0.578883640731	0.108202549669	423.541180618	1503.44642382	2296.54235812	369.554753687	5.59604121089	0.0616304098116
410.873385447	1266.11967319	2052.99305863	376.0	-3.55772319707	-0.0871233373543	-0.0162847359541	344.402066558	1298.06112819	1979.95324835	337.4900536	-2.3616312755	-0.0260091550165
410.873385447	1266.11967319	2052.99305863	376.0	6.0203258426	1.04073424365	0.194529765168	505.354590321	1311.88536778	2176.58993029	359.349972183	1.33125165374	0.0146613618253
410.873385447	1266.11967319	2052.99305863	376.0	-4.05985158416	0.952866107943	0.178105814569	509.43163666	1010.34110262	1969.64458742	449.871848135	-3.88454909566	-0.0427813777055
410.873385447	1266.11967319	2052.99305863	376.0	-9.40196163275	0.378754379315	0.0707952110869	417.762260549	1026.51744073	1859.97143894	415.69173766	-5.0033922392	-0.0551034387577
410.873385447	1266.11967319	2052.99305863	376.0	7.44186611082	0.348704499765	0.0651784111711	401.8055884	1345.23088721	2205.77405332	458.737577715	0.567790520888	0.00625319956925
410.873385447	1266.11967319	2052.99305863	376.0	-0.907873655026	0.242779891684	0.0453794190064	393.047407515	1182.22237891	2034.35447551	459.084689091	-2.74226740521	-0.0302011828768
410.873385447	1266.11967319	2052.99305863	376.0	2.85822111488	-0.0275268520723	-0.00514520599482	352.788649711	1302.57916742	2111.67213972	456.304322588	-1.52947393576	-0.0168444266053
410.873385447	1266.11967319	2052.99305863	376.0	-16.6480900573	0.268220565657	0.0501346851695	402.144833519	993.794805625	1711.20892536	315.269286217	-6.42193014777	-0.070726102949
410.873385447	1266.11967319	2052.99305863	376.0	-0.000700666963406	0.488386610325	0.0912872168833	428.844435207	1237.65080529	2052.97867399	386.483433493	-2.03238188389	-0.0223830603953
410.873385447	1266.11967319	2052.99305863	376.0	-2.05483398013	0.940083560958	0.17571655345	502.569600475	1140.78544148	2010.80745965	367.452417704	-2.59622707202	-0.0285928091632
410.873385447	1266.11967319	2052.99305863	376.0	15.5437501933	0.806100708038	0.15067302954	453.01468539	1554.80945364	2372.10517115	364.281032127	7.8851793644	0.0868411824273
410.873385447	1266.11967319	2052.99305863	376.0	12.9474546448	1.09353732833	0.204399500622	496.833509786	1519.47709964	2318.80340376	302.49279433	7.39560850414	0.0814494328649
410.873385447	1266.11967319	2052.99305863	376.0	11.6257603014	0.737708826917	0.137889500358	451.226113622	1424.94895236	2291.66911063	415.494044654	3.91263592201	0.0430907039869
410.873385447	1266.11967319	2052.99305863	376.0	2.00150794986	0.970953161053	0.181486572159	504.820177647	1212.24450856	2094.08387791	377.019191703	-1.4071607265	-0.0154973648293
410.873385447	1266.11967319	2052.99305863	376.0	4.36188316565	-0.113060371249	-0.0211327796726	333.150374565	1473.63953893	2142.54221725	335.752303753	2.49166620244	0.0274412577361
410.873385447	1266.11967319	2052.99305863	376.0	-2.79205619104	0.930612373659	0.173946238067	503.848906878	1052.41056821	1995.67233884	439.412863751	-3.36913046496	-0.0371049610679
410.873385447	1266.11967319	2052.99305863	376.0	-7.39879802755	-0.289767654214	-0.0541621783577	319.159236882	1157.66735952	1901.0962487	424.269652303	-4.0878023873	-0.0450198500804
410.873385447	1266.11967319	2052.99305863	376.0	16.2122769412	0.843652288827	0.157692016603	458.144182824	1560.76622243	2385.82997888	366.919573628	8.20537451108	0.0903675606947
410.873385447	1266.11967319	2052.99305863	376.0	3.96815643294	0.357760733048	0.0668711650557	406.07334916	1300.81757633	2134.45903476	427.568109268	-0.736555908269	-0.00811184921001
410.873385447	1266.11967319	2052.99305863	376.0	-3.59622730838	0.956181689915	0.178725549517	503.659568926	1182.32074987	1979.16276162	293.182442826	-2.59086401778	-0.0285337446892
410.873385447	1266.11967319	2052.99305863	376.0	-6.67795676629	-0.276561916006	-0.0516938160759	320.380641674	1189.79085026	1915.89506976	405.723577829	-3.68575784842	-0.0405920467888
410.873385447	1266.11967319	2052.99305863	376.0	-16.2087744976	-0.358717291432	-0.0670499610154	310.726808415	1097.20159025	1720.22804331	312.299644641	-5.8578630197	-0.0645139099086
410.873385447	1266.11967319	2052.99305863	376.0	10.6161736849	0.270713492032	0.0506006527164	386.513507129	1416.77755829	2270.94236747	467.651302056	2.45097448807	0.0269931111021
410.873385447	1266.11967319	2052.99305863	376.0	14.2637116538	0.201273978638	0.0376213044183	369.661769577	1572.48842861	2345.82606879	403.675870602	6.79313045274	0.0748142120345
410.873385447	1266.11967319	2052.99305863	376.0	6.5698762636	-0.269880907217	-0.0504450293863	314.26506513	1461.86981577	2187.87216228	411.737281385	2.09085508251	0.0230270383536
410.873385447	1266.11967319	2052.99305863	376.0	-14.1514072277	0.9405440981	0.175802635159	509.331429443	950.796361425	1762.46565055	302.337859682	-5.71266370775	-0.0629147985435
410.873385447	1266.11967319	2052.99305863	376.0	0.14748896897	0.206360531458	0.0385720619547	386.778067305	1250.94740005	2056.02099693	418.295529568	-2.1436794604	-0.02360880463
410.873385447	1266.11967319	2052.99305863	376.0	13.5051245658	1.16795405155	0.218309168514	512.319443343	1462.93740575	2330.25232853	354.995479437	6.21317968169	0.0684270890054
410.873385447	1266.11967319	2052.99305863	376.0	-6.81124470837	0.126590360229	0.0236617495756	377.142106144	1124.40368553	1913.15867756	411.612885892	-3.95357846129	-0.0435416130098
410.873385447	1266.11967319	2052.99305863	376.0	5.69249322778	-0.268542251946	-0.0501948134478	312.692447946	1505.37343187	2169.85954946	351.793669642	3.15100650077	0.0347027147662
410.873385447	1266.11967319	2052.99305863	376.0	-9.14520845716	0.726101810786	0.135719964633	472.98891197	997.525988192	1865.24256381	394.727663648	-4.84099007006	-0.053314868613
410.873385447	1266.11967319	2052.99305863	376.0	11.712944854	-0.227703939453	-0.04256148401	316.309917929	1558.56265842	2293.45900345	418.586427099	5.25117168017	0.0578322872265
410.873385447	1266.11967319	2052.99305863	376.0	18.1068829104	0.85361633428	0.159554455006	459.530417976	1565.36482277	2424.72610792	399.830867172	8.53489712383	0.0939966643594
410.873385447	1266.11967319	2052.99305863	376.0	-7.36748791477	-0.0173536005325	-0.00324366365094	356.344588821	1143.92445473	1901.73904315	401.469999595	-3.96121571436	-0.0436257237264
410.873385447	1266.11967319	2052.99305863	376.0	3.14567640794	0.703903053475	0.131570664201	463.801576363	1190.10156611	2117.57357693	463.670434464	-1.91191787451	-0.0210563642567
410.873385447	1266.11967319	2052.99305863	376.0	-19.9123009425	0.243068558388	0.0454333753997	400.574410855	955.624579225	1644.19490247	287.995912388	-7.42223867351	-0.0817427166686
410.873385447	1266.11967319	2052.99305863	376.0	11.0957192448	1.08919895985	0.203588590626	500.525620886	1455.14137361	2280.78740453	325.120410034	5.54052509626	0.0610189988574
410.873385447	1266.11967319	2052.99305863	376.0	9.84064055493	0.216657472183	0.0404967237725	378.815376868	1423.15462001	2255.02072615	453.050729268	2.42700281065	0.0267291058442
410.873385447	1266.11967319	2052.99305863	376.0	-18.7494446698	-0.329535235477	-0.0615953711172	320.756715696	963.053696575	1668.06826103	384.257848759	-8.05513725831	-0.0887129653998
410.873385447	1266.11967319	2052.99305863	376.0	-8.23905932155	0.0931586430231	0.0174128304716	374.088124369	1070.91101774	1883.84574266	438.846600559	-4.72707543155	-0.0520603021095
410.873385447	1266.11967319	2052.99305863	376.0	3.88349469671	0.570477411204	0.106631291814	426.989027492	1413.64061455	2132.72093519	292.091293147	2.37937867126	0.026204610917
410.873385447	1266.11967319	2052.99305863	376.0	8.97054755037	0.489394613687	0.0914756287265	409.992281327	1517.49517454	2237.15777716	309.670321295	5.42946142135	0.0597958306316
410.873385447	1266.11967319	2052.99305863	376.0	2.73177877412	0.536552715685	0.100290227231	436.883237785	1223.95396611	2109.07628724	448.239083351	-1.83758461093	-0.0202377159794
410.873385447	1266.11967319	2052.99305863	376.0	-22.8276336115	-0.270070447995	-0.0504804575691	328.675492294	953.724911337	1584.34332514	301.942921509	-8.63555832564	-0.0951052679035
410.873385447	1266.11967319	2052.99305863	376.0	-4.20284716553	0.162406422863	0.030356340722	380.221474097	1235.60537864	1966.70889806	350.882045319	-2.76749320196	-0.0304790000216
410.873385447	1266.11967319	2052.99305863	376.0	-0.512317350449	0.913688673734	0.17078292967	496.679240848	1197.40429305	2042.47521899	348.391685088	-2.03481725289	-0.0224098816398
410.873385447	1266.11967319	2052.99305863	376.0	-1.5025711592	0.798701576095	0.149290014223	479.048675083	1162.85801333	2022.14537703	380.238688618	-2.49178588922	-0.0274425758724
410.873385447	1266.11967319	2052.99305863	376.0	10.1654587092	0.799458653887	0.149431524091	454.026929561	1508.06446346	2261.68922031	299.597827287	6.04729833106	0.0666002018839
410.873385447	1266.11967319	2052.99305863	376.0	-1.66360717275	-0.00778664973365	-0.00145544854835	356.346591376	1244.96782147	2018.83931885	417.524906009	-2.51635978086	-0.0277132134456
410.873385447	1266.11967319	2052.99305863	376.0	-2.97962880863	0.203130102026	0.0379682433693	382.53452685	1313.1234734	1991.82148602	296.163485772	-1.56805183154	-0.0172692932989
410.873385447	1266.11967319	2052.99305863	376.0	-9.47679889182	-0.0836559226447	-0.0156366210551	348.535859128	1092.54447199	1858.4350352	417.354704084	-4.80356739467	-0.0529027246109
410.873385447	1266.11967319	2052.99305863	376.0	0.141972470836	0.411139327382	0.0768484724079	408.140567191	1360.06405665	2055.9077436	287.703119761	0.276683880142	0.00304717929672
410.873385447	1266.11967319	2052.99305863	376.0	-3.66936040928	0.181563536296	0.0339371095879	385.30775812	1123.92429264	1977.66134413	468.429293372	-3.60421904001	-0.0396940422908
410.873385447	1266.11967319	2052.99305863	376.0	15.835756554	0.571954441744	0.106907372289	422.918867017	1503.99196615	2378.10004147	451.1892083	5.95072065169	0.0655365710538
410.873385447	1266.11967319	2052.99305863	376.0	3.80407162543	-0.121198610938	-0.0226539459697	333.048763199	1452.23010222	2131.09038505	345.811519633	1.8681688582	0.0205745468965
410.873385447	1266.11967319	2052.99305863	376.0	-3.5838774423	-0.311232976944	-0.0581743882138	314.243659297	1319.74348627	1979.41630351	345.429157941	-2.31432577577	-0.0254881693366
410.873385447	1266.11967319	2052.99305863	376.0	-6.39159665005	0.239435684181	0.0447543334917	391.002784363	1236.25658297	1921.77402307	294.514655737	-3.0600390774	-0.0337008708965
410.873385447	1266.11967319	2052.99305863	376.0	-15.4499456474	0.629469510589	0.117657852447	456.587509788	993.239827413	1735.80674693	285.979409729	-5.84348117648	-0.0643555195647
410.873385447	1266.11967319	2052.99305863	376.0	5.47854119832	0.692043561616	0.129353936751	447.486891717	1377.33634097	2165.46712915	340.643896457	1.97993178556	0.0218054161405
410.873385447	1266.11967319	2052.99305863	376.0	-10.9131502889	0.239723113286	0.0448080585581	393.832198379	1095.91943429	1828.94684072	339.195208052	-4.59560625433	-0.050612403682
410.873385447	1266.11967319	2052.99305863	376.0	14.6169755926	1.15691828022	0.216246407517	509.336393742	1482.6998433	2353.07855293	361.042315889	6.80973147995	0.0749970427307
410.873385447	1266.11967319	2052.99305863	376.0	13.2659745735	0.774451825871	0.14475735063	457.072207144	1420.04969777	2325.34259579	448.22069087	4.02120136091	0.0442863586004
410.873385447	1266.11967319	2052.99305863	376.0	-4.6887002504	0.108877734448	0.0203509784015	372.416453501	1243.98199787	1956.73436795	340.335916577	-2.81159759691	-0.0309647312435
410.873385447	1266.11967319	2052.99305863	376.0	-4.25221134084	0.742199585076	0.138728894407	470.977594876	1110.32345576	1965.69545497	384.394404335	-3.21403330978	-0.0353968426187
410.873385447	1266.11967319	2052.99305863	376.0	7.18580322551	0.842426705872	0.157462935677	481.207521175	1257.9374947	2200.51710006	461.372084181	-0.290533487445	-0.00319970801151
410.873385447	1266.11967319	2052.99305863	376.0	7.50632590148	0.734052584572	0.137206090574	449.756583918	1428.90948591	2207.09740835	328.431338519	3.58458904854	0.0394778529575
410.873385447	1266.11967319	2052.99305863	376.0	-9.67780506905	0.143559210511	0.0268334972918	380.225730609	1094.1944957	1854.30839234	379.888166024	-4.55268329814	-0.0501396839002
410.873385447	1266.11967319	2052.99305863	376.0	3.18454368188	0.812211742938	0.151815279054	469.700198883	1319.8635598	2118.37151937	328.807760691	0.636405564883	0.00700887185995
410.873385447	1266.11967319	2052.99305863	376.0	-2.80276524084	0.186204850053	0.0348046448697	378.851950526	1332.74354785	1995.45248279	283.856984417	-1.17352499019	-0.012924284033
410.873385447	1266.11967319	2052.99305863	376.0	0.476115396852	0.242302224212	0.0452901353667	392.167589404	1241.08429528	2062.76767468	429.515789995	-2.15532714669	-0.0237370831134
410.873385447	1266.11967319	2052.99305863	376.0	12.0393611204	0.953800491985	0.178280465792	475.51798519	1526.33956379	2300.16030674	298.30275776	7.11179277989	0.0783237090296
410.873385447	1266.11967319	2052.99305863	376.0	-9.21973162782	0.903922584727	0.168957492472	499.184632184	1033.97937807	1863.71260829	330.548598034	-4.29339677193	-0.0472841054177
410.873385447	1266.11967319	2052.99305863	376.0	0.453520478778	0.252593368158	0.0472137136743	392.727755847	1272.6450235	2062.30380258	396.931023234	-1.8190975986	-0.020034114522
410.873385447	1266.11967319	2052.99305863	376.0	-0.487130101763	-0.269950940292	-0.0504581196808	317.362548231	1376.60512073	2042.99231146	349.024642493	-0.738938641473	-0.00813809076512
410.873385447	1266.11967319	2052.99305863	376.0	-8.27026880664	0.416302524169	0.0778135559194	419.070373385	1134.577965	1883.2050141	329.556675719	-3.79518171041	-0.041797155401
410.873385447	1266.11967319	2052.99305863	376.0	2.97672352389	0.846469069548	0.158218517672	487.447867889	1156.85764708	2114.10498595	469.799470984	-2.04888070744	-0.0225647655004
410.873385447	1266.11967319	2052.99305863	376.0	13.4513669673	1.10803273672	0.207108922752	501.080337028	1491.6111666	2329.14868876	336.457185129	6.78509438156	0.074725709048
410.873385447	1266.11967319	2052.99305863	376.0	-11.9706785263	-0.260465489428	-0.0486851382109	321.75867729	1202.1473741	1807.23585942	283.329808031	-4.29526803633	-0.0473047140565
410.873385447	1266.11967319	2052.99305863	376.0	0.899470306895	0.673173386961	0.125826801301	456.732086267	1236.95030425	2071.4591216	377.776731084	-1.66042692214	-0.0182866401116
410.873385447	1266.11967319	2052.99305863	376.0	5.48626521812	0.261577062644	0.0488929089053	386.864693568	1384.93791478	2165.62570274	393.823094393	1.16832575595	0.012867023744
410.873385447	1266.11967319	2052.99305863	376.0	-10.4012002818	-0.0676840986626	-0.0126512333949	351.053557213	1080.71821086	1839.45713883	407.685370761	-5.02120658073	-0.0552996319464
410.873385447	1266.11967319	2052.99305863	376.0	-11.9991525758	0.420792652531	0.0786528322487	429.04780056	951.565678426	1806.65128916	426.037810171	-6.21420190274	-0.0684383469464
410.873385447	1266.11967319	2052.99305863	376.0	8.96810904844	0.47733721884	0.0892219100635	416.901751066	1385.68979191	2237.10771489	434.516171915	2.01259636602	0.022165158216
410.873385447	1266.11967319	2052.99305863	376.0	10.1744643513	0.0432192152224	0.0080783579855	351.807989759	1508.7912354	2261.87410552	401.274880356	4.33775380721	0.0477726190222
410.873385447	1266.11967319	2052.99305863	376.0	11.7728918435	1.04104798645	0.194588408683	495.168992416	1433.4232562	2294.68971098	366.097462366	4.93828531454	0.0543864021425
410.873385447	1266.11967319	2052.99305863	376.0	2.71522987312	0.46918415003	0.0876979719682	424.692803544	1263.87414516	2108.73653945	420.169590751	-1.37375459498	-0.0151294558918
410.873385447	1266.11967319	2052.99305863	376.0	4.54239667665	-0.24814498004	-0.0463822392599	315.247865828	1501.37307154	2146.2481471	329.627209729	2.95817756476	0.03257904807
410.873385447	1266.11967319	2052.99305863	376.0	2.58029161794	-0.135179433165	-0.0252671837692	333.915866095	1395.70792357	2105.96626644	376.342476779	0.30175061042	0.00332324460815
410.873385447	1266.11967319	2052.99305863	376.0	4.26675166001	-0.220610361581	-0.0412355816039	320.016074576	1467.30921107	2140.58917404	353.263888395	2.10503717994	0.023183228854
410.873385447	1266.11967319	2052.99305863	376.0	-4.29607732745	0.231215678094	0.0432178837558	388.098766071	1284.93329517	1964.79488931	291.762828062	-2.23731860504	-0.0246400727428
410.873385447	1266.11967319	2052.99305863	376.0	11.3795897934	0.242787133018	0.0453807725268	374.549409656	1577.84166198	2286.61524719	334.224175555	6.73898279482	0.0742178721896
410.873385447	1266.11967319	2052.99305863	376.0	3.27967769155	0.701713437798	0.131161390243	450.231143943	1355.96069607	2120.32461399	314.132773975	1.22849216494	0.0135296493936
410.873385447	1266.11967319	2052.99305863	376.0	-4.5626154827	-0.208174824281	-0.0389111821085	327.338702995	1323.452982	1959.32287948	308.531194488	-2.24312001277	-0.0247039648983
410.873385447	1266.11967319	2052.99305863	376.0	6.79431618265	0.38870545489	0.0726552252132	403.998392501	1390.61747634	2192.47989824	397.864029401	1.72781900869	0.019028843708
410.873385447	1266.11967319	2052.99305863	376.0	-4.22846793472	0.983998425389	0.183924939325	509.426458671	1138.88245008	1966.18290545	317.87399669	-2.875469313	-0.0316681642401
410.873385447	1266.11967319	2052.99305863	376.0	2.71584112554	0.665158022213	0.124328602283	452.249788821	1276.75501823	2108.74908842	379.744281377	-0.709762883352	-0.00781677184308
410.873385447	1266.11967319	2052.99305863	376.0	-12.9589780319	0.0182704389783	0.00341503532305	362.519982087	1082.8736711	1786.94613917	341.55248598	-5.19984097205	-0.0572669710578
410.873385447	1266.11967319	2052.99305863	376.0	4.9522511766	0.487959352836	0.0912073556703	424.815300362	1299.55842535	2154.66243153	430.288705822	-0.391459895058	-0.00431123232442
410.873385447	1266.11967319	2052.99305863	376.0	-10.1498726866	-0.16530084995	-0.0308973551308	339.425478933	1040.64749104	1844.61687692	464.543906945	-5.67192197142	-0.0624661010068
410.873385447	1266.11967319	2052.99305863	376.0	-1.34950050397	0.531907625908	0.099421986151	433.764710102	1255.92810979	2025.28790696	335.595087064	-1.84663649921	-0.0203374063789
410.873385447	1266.11967319	2052.99305863	376.0	-13.8084918777	-0.34853187708	-0.0651461452485	311.27579151	1136.69397361	1769.50567888	321.535913757	-5.11022128338	-0.0562799700812
410.873385447	1266.11967319	2052.99305863	376.0	-18.5280931399	-0.336738946154	-0.0629418590941	314.107918632	1071.51531388	1672.61259257	286.989360063	-6.47133105928	-0.0712701658511
410.873385447	1266.11967319	2052.99305863	376.0	6.04099828365	0.980904511463	0.183346637657	501.484670981	1263.97351724	2177.01433407	411.55614585	0.0795647474325	0.000876263738244
410.873385447	1266.11967319	2052.99305863	376.0	7.54046476458	0.348954823576	0.0652252006684	392.655506874	1485.18931732	2207.79827684	329.953452646	4.122769469	0.0454049500991
410.873385447	1266.11967319	2052.99305863	376.0	6.89349634592	0.221433663776	0.0413894698647	373.848767653	1519.99862407	2194.51606011	300.668668385	4.65716192805	0.0512903296041
410.873385447	1266.11967319	2052.99305863	376.0	-3.30097753535	0.151530330221	0.0283234262095	378.390481226	1261.93080672	1985.22421896	344.902931017	-2.50737129704	-0.027614221333
410.873385447	1266.11967319	2052.99305863	376.0	10.0647300751	0.921583681559	0.172258632067	480.962328956	1387.14868616	2259.62126844	391.51025333	3.27598209584	0.0360790979718
410.873385447	1266.11967319	2052.99305863	376.0	5.7336426238	0.839476110844	0.156911422588	471.397484882	1349.99327378	2170.70434371	349.313585044	1.70383615761	0.0187647153922
410.873385447	1266.11967319	2052.99305863	376.0	16.0898185808	0.799958239762	0.149524904628	450.838349371	1579.56497265	2383.31591724	352.912595226	8.58199148475	0.094515324722
410.873385447	1266.11967319	2052.99305863	376.0	-10.629179926	0.659463761678	0.123264254519	461.976379612	1001.73123873	1834.77673256	371.069114217	-5.0494869755	-0.0556110900385
410.873385447	1266.11967319	2052.99305863	376.0	-0.869153570181	0.844248322076	0.157803424687	486.943096474	1144.74905355	2035.14939617	403.457246149	-2.5062622184	-0.0276020068105
410.873385447	1266.11967319	2052.99305863	376.0	11.2287204502	0.911981196798	0.170463775102	476.993167211	1419.69934977	2283.51791005	386.825393066	4.19294098432	0.0461777641445
410.873385447	1266.11967319	2052.99305863	376.0	-3.81082224412	0.546768964879	0.102199806519	438.942793959	1161.27289066	1974.75714248	374.541457861	-2.94872752863	-0.0324749727822
410.873385447	1266.11967319	2052.99305863	376.0	11.3685785615	0.894678935489	0.167229707568	473.980126798	1425.77213741	2286.38918736	386.636923153	4.31770236493	0.0475517881601
410.873385447	1266.11967319	2052.99305863	376.0	4.5382309763	-0.0106123602649	-0.0019836187411	350.193789923	1393.15680492	2146.16262556	402.812030713	0.687063855774	0.00756678255258
410.873385447	1266.11967319	2052.99305863	376.0	15.2660870001	1.00323979323	0.187521456678	480.270859129	1576.78496723	2366.40476507	309.348938711	8.91585204431	0.0981922031312
410.873385447	1266.11967319	2052.99305863	376.0	11.2048573761	0.777164650145	0.145264420588	456.989115691	1423.4360037	2283.02800279	402.602883399	3.93689795078	0.0433579069469
410.873385447	1266.11967319	2052.99305863	376.0	-1.76863508165	-0.0714437387152	-0.0133539698533	347.323979475	1268.46413106	2016.68310317	400.894992633	-2.40453013742	-0.0264816094429
410.873385447	1266.11967319	2052.99305863	376.0	2.88789242594	1.02411593648	0.191423539529	502.386343963	1307.85756036	2112.28128968	302.037385357	0.820874730313	0.00904047059817
410.873385447	1266.11967319	2052.99305863	376.0	-7.75394563071	0.390263733505	0.0729464922439	420.464157123	1012.77125219	1893.80509306	460.569683749	-5.00760955668	-0.0551498849855
410.873385447	1266.11967319	2052.99305863	376.0	4.26952516045	0.00626412674146	0.00117086481149	346.470351978	1508.43419974	2140.64611381	285.741562094	3.59044897988	0.0395423896463
410.873385447	1266.11967319	2052.99305863	376.0	-12.824088464	0.0265474054559	0.00496213186092	370.956858395	956.024614191	1789.71541263	462.733940047	-6.942048549	-0.076454279174
410.873385447	1266.11967319	2052.99305863	376.0	0.067804095083	0.995745651511	0.186120682525	507.840033563	1215.1474589	2054.385072	331.397579538	-1.53331931179	-0.0168867765616
410.873385447	1266.11967319	2052.99305863	376.0	-0.0108447078543	0.745373401499	0.139322131121	467.426383502	1236.5766064	2052.77041753	348.767427635	-1.63945323416	-0.0180556523585
410.873385447	1266.11967319	2052.99305863	376.0	0.647128731043	0.377803901523	0.0706175516865	409.874876478	1282.16015517	2066.27856656	374.243534908	-1.40914227652	-0.0155191880674
410.873385447	1266.11967319	2052.99305863	376.0	0.793710526682	0.772454862228	0.144384086398	465.35562393	1298.46234434	2069.28788065	305.469912381	-0.234098148949	-0.00257817344657
410.873385447	1266.11967319	2052.99305863	376.0	0.0914338768202	0.396824217997	0.0741727510274	405.625979279	1366.74820489	2054.87018978	282.496005612	0.391153166208	0.00430785425339
410.873385447	1266.11967319	2052.99305863	376.0	5.81124872257	0.15647872962	0.0292483606766	371.828314002	1400.20227825	2172.29759153	400.266999271	1.34511656616	0.0148140590987
410.873385447	1266.11967319	2052.99305863	376.0	-9.22104984414	0.438639489318	0.0819886895921	425.822972146	1044.64824049	1863.6855454	393.214332766	-4.69454401417	-0.0517020265878
410.873385447	1266.11967319	2052.99305863	376.0	0.934114239058	0.639477125892	0.119528434746	447.392476232	1284.32409012	2072.17035912	340.453792773	-0.804300244058	-0.00885793220328
410.873385447	1266.11967319	2052.99305863	376.0	-4.63224793025	0.632018423868	0.118134284835	451.37960352	1191.66224065	1957.89333017	314.851485992	-2.84315721345	-0.0313123041129
410.873385447	1266.11967319	2052.99305863	376.0	-3.49404501025	0.749862701553	0.140161252627	470.014798331	1200.34814264	1981.26055711	310.897616134	-2.58888422827	-0.0285119408399
410.873385447	1266.11967319	2052.99305863	376.0	7.98436520038	0.685529760633	0.128136403857	453.276300976	1305.67063156	2216.91152197	457.964589431	0.476274794467	0.00524531711969
410.873385447	1266.11967319	2052.99305863	376.0	2.50857444899	0.854333944479	0.159688587753	475.671595333	1320.19109535	2104.49391794	308.631227259	0.655744058428	0.00722185086374
410.873385447	1266.11967319	2052.99305863	376.0	-13.5799826353	0.142244080296	0.02658767856	383.466762079	1010.75068311	1774.19695777	379.979512574	-5.98347333016	-0.0658972833718
410.873385447	1266.11967319	2052.99305863	376.0	-17.6218448179	0.239742858192	0.0448117491948	396.550495837	1011.23935436	1691.21780772	283.42795752	-6.41106427125	-0.0706064347054
410.873385447	1266.11967319	2052.99305863	376.0	3.16112986189	-0.0100507636498	-0.00187864741117	345.174785632	1488.41475728	2117.89083527	284.301292359	2.91040919121	0.0320529646609
410.873385447	1266.11967319	2052.99305863	376.0	17.0290714719	0.320422481718	0.0598920526575	385.073418957	1580.52193129	2402.5987139	437.003363658	7.53026614506	0.0829324465315
410.873385447	1266.11967319	2052.99305863	376.0	-2.88263197254	0.729427130622	0.136341519742	468.213659196	1142.52267101	1993.81282433	383.076494125	-2.83381662828	-0.0312094342321
410.873385447	1266.11967319	2052.99305863	376.0	17.3174390289	1.03393225513	0.193258365445	488.508901996	1521.57297672	2408.51887983	398.437001114	7.76406786454	0.0855073553364
410.873385447	1266.11967319	2052.99305863	376.0	8.49536105879	0.292082278847	0.054594818476	385.110123908	1486.83704929	2227.40223148	355.455058282	4.14439135019	0.045643076544
410.873385447	1266.11967319	2052.99305863	376.0	-18.3265782164	-0.126609299327	-0.0236652895939	343.609054073	1039.66351778	1676.74967997	293.477108112	-6.58787901673	-0.0725537336644
410.873385447	1266.11967319	2052.99305863	376.0	5.70940314192	0.396754137774	0.0741596519203	400.877067157	1450.76300071	2170.20670883	318.566640956	3.14082552948	0.0345905895318
410.873385447	1266.11967319	2052.99305863	376.0	-7.04125518934	-0.183272259736	-0.0342564971469	331.9494809	1255.20763671	1908.43657835	321.279460749	-3.20358206675	-0.0352817408233
410.873385447	1266.11967319	2052.99305863	376.0	-8.88179691516	-0.217896752364	-0.0407283649278	330.027345982	1105.55164626	1870.65038448	435.071392239	-4.74667117227	-0.0522761142321
410.873385447	1266.11967319	2052.99305863	376.0	8.87744986788	0.438674013059	0.0819951426278	403.832220085	1504.58593214	2235.2464882	326.82833598	4.97517574874	0.0547926844574
410.873385447	1266.11967319	2052.99305863	376.0	13.388764241	0.977406092228	0.182692727519	478.823229942	1532.91850084	2327.86345914	316.121728356	7.50383631702	0.0826413691302
410.873385447	1266.11967319	2052.99305863	376.0	6.80488383007	0.224372133662	0.0419387165724	374.698038738	1510.51289965	2192.69685131	307.485912921	4.41158591226	0.0485857479324
410.873385447	1266.11967319	2052.99305863	376.0	10.6696563131	0.706021312915	0.131966600545	452.447152329	1351.39957542	2272.04036212	468.193634375	1.86268128037	0.0205141110172
410.873385447	1266.11967319	2052.99305863	376.0	-13.2462830897	0.195582716329	0.0365575170709	391.32988709	1008.55150599	1781.04778627	381.166393191	-5.89931282993	-0.0649704056159
410.873385447	1266.11967319	2052.99305863	376.0	-4.52564624553	-0.352328822263	-0.0658558546286	309.753209679	1248.47116453	1960.08185535	401.857481143	-3.0206457039	-0.0332670231707
410.873385447	1266.11967319	2052.99305863	376.0	-5.53159432044	0.651032913823	0.121688395107	458.696067776	1051.19368072	1939.4298112	429.54006271	-3.98258993153	-0.043861122594
410.873385447	1266.11967319	2052.99305863	376.0	5.34971135935	0.132929526357	0.0248466404406	364.195540977	1479.55162107	2162.8222615	319.075099447	3.25708032303	0.0358709286677
410.873385447	1266.11967319	2052.99305863	376.0	-5.9402165819	0.642290755659	0.120054346852	454.876074243	1111.55383976	1931.04082454	364.610910537	-3.48831526329	-0.0384175689789
410.873385447	1266.11967319	2052.99305863	376.0	5.3550795427	0.382643072618	0.0715220696482	405.557785218	1355.34981684	2162.93246993	402.024867872	0.707093474492	0.00778737306709
410.873385447	1266.11967319	2052.99305863	376.0	3.5977135736	0.753118876567	0.14076988347	471.337587766	1207.95884292	2126.85386857	447.557437884	-1.68502176436	-0.0185575084181
410.873385447	1266.11967319	2052.99305863	376.0	7.92293023945	0.314737861203	0.058829506767	385.296636977	1538.61181543	2215.65026649	291.741814077	5.45481572255	0.0600750630237
410.873385447	1266.11967319	2052.99305863	376.0	5.04532414271	0.520689483837	0.0973251371659	418.037417752	1445.48442679	2156.57321307	293.051368525	3.19635014316	0.0352020940876
410.873385447	1266.11967319	2052.99305863	376.0	-1.69117862675	-0.130606469015	-0.024412424115	339.189502011	1280.71289092	2018.27327882	398.370885888	-2.34869887807	-0.0258667277321
410.873385447	1266.11967319	2052.99305863	376.0	13.887901012	0.626100353351	0.11702810343	434.852285166	1433.43944359	2338.1107024	469.818973641	4.03632383458	0.0444529056671
410.873385447	1266.11967319	2052.99305863	376.0	-8.30457819011	-0.304629200423	-0.0569400374622	317.484166167	1140.78173587	1882.50064484	424.234742803	-4.37556600372	-0.0481890529044
410.873385447	1266.11967319	2052.99305863	376.0	-0.354941002763	0.599822067987	0.11211627439	446.741235434	1205.67070073	2045.70614448	393.294208319	-2.22950394861	-0.0245540082446
410.873385447	1266.11967319	2052.99305863	376.0	17.8262614044	1.05420867136	0.197048349787	491.849042257	1517.61271887	2418.96496788	409.503206752	7.75904767073	0.0854520668583
410.873385447	1266.11967319	2052.99305863	376.0	-13.6593227248	0.323495699048	0.0604664858034	409.304143332	1018.66055233	1772.56811124	344.603415579	-5.65484409149	-0.0622780186287
410.873385447	1266.11967319	2052.99305863	376.0	-11.8552743834	0.723663048798	0.135264121271	471.396997639	1006.6896754	1809.60509846	331.518425424	-5.07715130479	-0.0559157632686
410.873385447	1266.11967319	2052.99305863	376.0	9.01055921352	0.60028044333	0.112201952024	435.979402276	1364.01142151	2237.97921383	437.988390046	1.77294930984	0.0195258734563
410.873385447	1266.11967319	2052.99305863	376.0	1.96153876825	0.819472276781	0.153172388183	478.366288245	1243.55291676	2093.26331339	371.34410838	-1.13610222554	-0.0125121390478
410.873385447	1266.11967319	2052.99305863	376.0	-8.38937189002	0.477337732089	0.089222005998	427.483451909	1161.63680344	1880.75983607	291.639580718	-3.62886136575	-0.0399654335435
410.873385447	1266.11967319	2052.99305863	376.0	2.84586917498	-0.119293643325	-0.0222978772569	336.126206855	1392.3880435	2111.41855525	382.904304896	0.279665656142	0.00308001823945
410.873385447	1266.11967319	2052.99305863	376.0	-3.59286930184	0.645920390591	0.120732783288	454.497506341	1158.10582244	1979.23170126	366.628372478	-2.87436310676	-0.031655981352
410.873385447	1266.11967319	2052.99305863	376.0	5.35568563414	-0.187696452949	-0.0350834491493	322.440994669	1511.81061172	2162.94491294	328.693306549	3.44095913221	0.0378960256851
410.873385447	1266.11967319	2052.99305863	376.0	8.35662560899	0.475691080668	0.0889142206857	415.426702506	1401.95864961	2224.55400232	407.168650201	2.36823646042	0.0260818993438
410.873385447	1266.11967319	2052.99305863	376.0	5.15161190723	0.784409689674	0.146618633584	470.567233354	1274.34923287	2158.7552935	413.838827269	-0.249044505589	-0.00274278089856
410.873385447	1266.11967319	2052.99305863	376.0	1.94812153181	-0.177764403426	-0.0332269912946	330.652588509	1352.10370298	2092.98785845	410.23156697	-0.867014475973	-0.00954861757679
410.873385447	1266.11967319	2052.99305863	376.0	0.601051091731	0.23243795012	0.0434463458169	388.037522818	1301.99814657	2065.33259582	375.296926433	-1.29584582179	-0.0142714297554
410.873385447	1266.11967319	2052.99305863	376.0	10.9799740713	0.729686691927	0.136390035874	449.946816568	1425.59587117	2278.41116416	402.86847642	3.8501787054	0.0424028491784
410.873385447	1266.11967319	2052.99305863	376.0	7.36518753648	-0.0510137799273	-0.00953528596772	337.52404713	1562.29816029	2204.19984751	304.377640091	5.25525914353	0.0578773033429
410.873385447	1266.11967319	2052.99305863	376.0	-13.39276462	-0.27429340057	-0.0512697944991	321.470051435	1123.24053435	1778.04053062	333.32994484	-5.11989743888	-0.0563865356705
410.873385447	1266.11967319	2052.99305863	376.0	0.0886985019266	0.479487513504	0.0896238342998	428.188587174	1204.30404114	2054.81403272	422.321404407	-2.27762543543	-0.0250839805664
410.873385447	1266.11967319	2052.99305863	376.0	-18.4032334305	0.269839914183	0.050437367137	402.636022525	983.408484717	1675.17595374	289.131446498	-6.80987825485	-0.0749986591944
410.873385447	1266.11967319	2052.99305863	376.0	-6.01488087429	0.287913943865	0.053815690442	402.147519547	1079.22621004	1929.5079718	448.134242216	-4.17533435105	-0.0459838584918
410.873385447	1266.11967319	2052.99305863	376.0	-10.5963001285	0.30288236265	0.0566135257289	401.857537036	1132.27753475	1835.45175252	301.316680739	-4.22642272643	-0.0465465057977
410.873385447	1266.11967319	2052.99305863	376.0	-0.465199470234	-0.0738855213848	-0.0138103778289	341.890512072	1384.65748836	2043.4425458	316.894545364	-0.189330166716	-0.00208513399467
410.873385447	1266.11967319	2052.99305863	376.0	1.24899647776	0.671661579261	0.125544220423	449.467162014	1312.05059207	2078.63486962	317.117115542	-0.0968323931343	-0.00106643604773
410.873385447	1266.11967319	2052.99305863	376.0	-3.71870472663	0.106020772264	0.0198169667783	368.950303655	1317.49080091	1976.64830872	290.207204155	-1.75390050927	-0.0193160849038
410.873385447	1266.11967319	2052.99305863	376.0	-13.1170623065	0.389110456847	0.0727309265134	417.762382254	1042.77538522	1783.70067998	323.162912515	-5.25342983893	-0.0578571568164
410.873385447	1266.11967319	2052.99305863	376.0	-7.83480161619	0.196560425504	0.0367402664493	388.051595497	1094.56017135	1892.14512529	409.533358443	-4.29140673433	-0.0472621887041
410.873385447	1266.11967319	2052.99305863	376.0	1.85071630664	-0.137544950572	-0.0257093365554	331.57915507	1435.04845144	2090.98813594	324.360529433	1.18063447545	0.0130025823287
410.873385447	1266.11967319	2052.99305863	376.0	4.26764907373	-0.179535413446	-0.0335580212049	325.67121627	1455.85232074	2140.60759788	359.084060873	1.89436935038	0.0208630985725
410.873385447	1266.11967319	2052.99305863	376.0	3.3075115606	0.649996469285	0.121494667156	452.00213789	1256.22479284	2120.89604139	412.669110651	-1.10432095643	-0.0121621250709
410.873385447	1266.11967319	2052.99305863	376.0	-8.07411639591	-0.276150401666	-0.0516168975077	319.393516709	1255.43142877	1887.23200948	312.407063996	-3.39048472819	-0.0373401401783
410.873385447	1266.11967319	2052.99305863	376.0	6.71727144407	0.511826360198	0.0956684785417	426.66515591	1320.71151287	2190.89817511	443.521506333	0.303945339422	0.0033474156324
410.873385447	1266.11967319	2052.99305863	376.0	9.52571808713	0.889879029135	0.16633252881	477.549108368	1371.61074507	2248.55538975	399.395536313	2.75024445015	0.0302890357946
410.873385447	1266.11967319	2052.99305863	376.0	-2.81661944842	0.621434741023	0.116156026359	449.395514583	1219.08004804	1995.16805687	326.692494241	-2.43819451523	-0.0268523625025
410.873385447	1266.11967319	2052.99305863	376.0	-14.1081456175	-0.214146715009	-0.0400274233661	334.926301794	994.398296425	1763.3538084	434.029210185	-6.83855185216	-0.0753144477111
410.873385447	1266.11967319	2052.99305863	376.0	-13.4261259721	0.131489624192	0.024577499849	378.608838265	1076.46144945	1777.35562438	322.285336671	-5.21969740766	-0.0574856542694
410.873385447	1266.11967319	2052.99305863	376.0	4.60619178774	0.788841161834	0.147446946137	470.328233284	1282.41476639	2147.5578563	394.814856626	-0.112325297519	-0.001237062748
410.873385447	1266.11967319	2052.99305863	376.0	6.09014427703	0.677783846928	0.126688569519	450.719202363	1318.71641967	2178.0232979	408.587675864	0.5982332068	0.00658847144053
410.873385447	1266.11967319	2052.99305863	376.0	-9.68050894262	0.875877230309	0.163715370151	497.251065263	989.796081813	1854.252882	367.205734924	-4.78950013208	-0.0527477988114
410.873385447	1266.11967319	2052.99305863	376.0	-3.02449579037	0.619427432395	0.115780828485	452.555674858	1086.2747318	1990.90037	452.069963342	-3.42843082878	-0.0377580487751
410.873385447	1266.11967319	2052.99305863	376.0	9.08570146225	0.892558236694	0.16683331527	477.763829338	1372.88384814	2239.52187898	388.874201503	2.74700446186	0.0302533531042
410.873385447	1266.11967319	2052.99305863	376.0	-14.4959111214	0.0469212886375	0.00877033432476	372.115963579	975.896131223	1755.39300952	407.380914722	-6.73671823001	-0.0741929320486
410.873385447	1266.11967319	2052.99305863	376.0	11.6303918152	0.92217808623	0.172369735744	473.438101054	1487.74579436	2291.76419529	330.580299871	6.00741586432	0.0661609676687
410.873385447	1266.11967319	2052.99305863	376.0	0.751901665143	-0.236304706737	-0.044169104063	323.722478336	1335.87974416	2068.42954763	408.827325126	-1.4345069252	-0.0157985344185
410.873385447	1266.11967319	2052.99305863	376.0	-5.39277319013	0.849220342425	0.158732774285	487.575687149	1122.52804827	1942.27979937	332.176063957	-3.19633291952	-0.0352019044
410.873385447	1266.11967319	2052.99305863	376.0	-1.95099395988	0.749938328995	0.140175388597	471.511668157	1146.96458675	2012.93928806	394.463033154	-2.68266972191	-0.0295448207259
410.873385447	1266.11967319	2052.99305863	376.0	15.1748736602	0.731452807789	0.136720150989	440.930241028	1581.22992714	2364.53216153	342.371993363	8.36137100705	0.0920855837781
410.873385447	1266.11967319	2052.99305863	376.0	-13.3815352096	0.965459379157	0.180459697039	513.439941649	952.854470131	1778.27106964	311.97665786	-5.54771453411	-0.0610981776884
410.873385447	1266.11967319	2052.99305863	376.0	18.3649056026	1.16273293413	0.217333258717	510.381386117	1487.18730509	2430.02329588	432.454604668	7.29204615117	0.0803088783169
410.873385447	1266.11967319	2052.99305863	376.0	-3.5926826033	0.934074752151	0.174593411617	502.426918706	1102.02032235	1979.23553417	374.788293115	-3.03682365299	-0.0334451944162
410.873385447	1266.11967319	2052.99305863	376.0	-3.66296425791	0.71962601778	0.134509536034	467.806896243	1100.04255739	1977.79265668	409.943203044	-3.25475553046	-0.0358453252253
410.873385447	1266.11967319	2052.99305863	376.0	-12.2644570277	0.349602103625	0.0653461875934	414.452141091	1002.52661804	1801.20460717	384.225848041	-5.64852591351	-0.0622084351708
410.873385447	1266.11967319	2052.99305863	376.0	5.01017142219	0.803274498413	0.150144766058	475.731335481	1250.75821702	2155.85153016	429.361977656	-0.723136855214	-0.00796406228209
410.873385447	1266.11967319	2052.99305863	376.0	-9.02780196351	0.352835035332	0.0659504738938	408.649428185	1163.38162385	1867.65291097	295.621858942	-3.77308054833	-0.0415537505323
410.873385447	1266.11967319	2052.99305863	376.0	-21.5544926073	-0.291605902573	-0.0545057761819	326.064090488	953.738872749	1610.48082158	330.677858345	-8.49059380578	-0.0935087423544
410.873385447	1266.11967319	2052.99305863	376.0	-10.6353774992	0.315408261114	0.0589548151615	405.060458324	1093.00799035	1834.64949681	336.581048143	-4.51775432547	-0.0497550035844
410.873385447	1266.11967319	2052.99305863	376.0	10.6543592103	1.04035881245	0.194459591112	497.176553921	1405.8201347	2271.72631366	368.72962504	4.11926359195	0.0453663391184
410.873385447	1266.11967319	2052.99305863	376.0	-15.2015146471	0.0753405958568	0.0140823543658	371.667361573	1047.31227482	1740.90701812	321.927381724	-5.82545330885	-0.064156974767
410.873385447	1266.11967319	2052.99305863	376.0	-6.67019461991	0.900886732348	0.16839004343	495.602473454	1123.8365609	1916.05442609	296.615391737	-3.35800132261	-0.0369823934209
410.873385447	1266.11967319	2052.99305863	376.0	8.30039370009	1.04536205883	0.195394777351	512.7117607	1255.02850914	2223.39956513	455.659295291	0.241953331639	0.00266468426915
410.873385447	1266.11967319	2052.99305863	376.0	-9.84139621772	0.256678093398	0.0479772137193	400.482131619	1011.74252501	1850.94987741	438.725220783	-5.41613063555	-0.05964901581
410.873385447	1266.11967319	2052.99305863	376.0	-5.30482754117	0.459295814244	0.0858496849055	429.025888081	1052.56741903	1944.08531744	462.492010327	-4.19593250275	-0.0462107103827
410.873385447	1266.11967319	2052.99305863	376.0	8.64876738263	0.734508018596	0.137291218429	447.795495569	1459.35360792	2230.55165265	323.402549169	4.4827582913	0.0493695847059
410.873385447	1266.11967319	2052.99305863	376.0	6.32147574962	0.166672876558	0.0311538087025	375.449378773	1364.95661536	2182.77251698	442.366522839	0.538398798706	0.00592950218839
410.873385447	1266.11967319	2052.99305863	376.0	-8.910103465	0.571946309358	0.106905852216	444.036061542	1093.61175778	1870.06925298	332.421433658	-4.0661488834	-0.0447813753679
410.873385447	1266.11967319	2052.99305863	376.0	5.18333761976	0.816324504506	0.152584019534	478.566604181	1242.25014622	2159.40662017	438.58986977	-0.851641152622	-0.00937930784826
410.873385447	1266.11967319	2052.99305863	376.0	-2.7341693698	-0.151106332355	-0.0282441742719	334.603855631	1330.73994883	1996.86075126	331.516946799	-1.77975877352	-0.0196008675498
410.873385447	1266.11967319	2052.99305863	376.0	-11.8256859146	0.982570268333	0.183657994081	512.141718812	1015.74711015	1810.21254767	282.323718707	-4.76681029484	-0.0524979107361
410.873385447	1266.11967319	2052.99305863	376.0	6.94417398327	-0.132134618209	-0.0246980594784	327.718647738	1557.42052579	2195.55646849	310.417294964	4.92111426112	0.0541972936247
410.873385447	1266.11967319	2052.99305863	376.0	7.80725662587	0.460599169981	0.0860933028001	411.939567069	1420.81942004	2213.27549523	380.516508123	2.76060818689	0.0304031738644
410.873385447	1266.11967319	2052.99305863	376.0	-5.08597787474	0.975355020684	0.182309349661	513.374908332	1003.63000668	1948.5782859	431.573370885	-4.02151922782	-0.0442898593373
410.873385447	1266.11967319	2052.99305863	376.0	14.1228583991	0.877244431823	0.163970921836	468.367382553	1471.76185823	2342.93436125	402.805120462	5.73067530048	0.0631131641022
410.873385447	1266.11967319	2052.99305863	376.0	11.0197506719	-0.157062919	-0.0293575549533	325.319912616	1548.88556795	2279.227775	405.022294439	5.07286927128	0.0558686043092
410.873385447	1266.11967319	2052.99305863	376.0	11.9936630089	0.615393038952	0.115026736253	430.547732524	1472.80902397	2299.22212768	395.865371189	4.89068504553	0.053862170105
410.873385447	1266.11967319	2052.99305863	376.0	-15.0260169091	-0.150801094395	-0.0281871204476	340.279827403	1053.98460553	1744.5099745	350.245541563	-5.9773204414	-0.0658295202797
410.873385447	1266.11967319	2052.99305863	376.0	-2.84087906493	0.967859971902	0.180908405963	509.536739588	1062.87571697	1994.67000863	422.257552068	-3.2352064622	-0.0356300271167
410.873385447	1266.11967319	2052.99305863	376.0	-4.24157210796	0.191155687521	0.0357300350507	386.223430032	1139.85932951	1965.91387768	439.831118138	-3.48363407938	-0.03836601409
410.873385447	1266.11967319	2052.99305863	376.0	-1.27125830574	1.00188180541	0.187267627179	513.553041483	1117.95321863	2026.89421386	395.387953743	-2.60667951634	-0.0287079241888
410.873385447	1266.11967319	2052.99305863	376.0	-4.65419585253	0.228740784577	0.0427552868369	392.998501147	1094.89002557	1957.44274084	469.554214132	-3.95086595114	-0.04351173955
410.873385447	1266.11967319	2052.99305863	376.0	-1.98137877964	0.0434259188051	0.00811699416918	361.120245519	1314.5141401	2012.31548982	336.681104204	-1.68307061651	-0.0185360200056
410.873385447	1266.11967319	2052.99305863	376.0	-7.61480404866	0.477238953806	0.0892035427674	430.653679255	1071.55126556	1896.66166008	394.456715268	-4.19207697741	-0.0461682486499
410.873385447	1266.11967319	2052.99305863	376.0	-3.19372813115	0.948554795451	0.177299961767	502.248680912	1186.84156014	1987.42604179	298.335800732	-2.4899808046	-0.0274226960859
410.873385447	1266.11967319	2052.99305863	376.0	9.61445156215	0.287088835973	0.0536614646679	385.220747777	1475.10497703	2250.37708183	390.051357026	3.93825304366	0.0433728308774
410.873385447	1266.11967319	2052.99305863	376.0	-2.32516798114	0.472331081244	0.08828618341	428.750298757	1120.24441211	2005.25752138	456.26281051	-3.20113489567	-0.0352547895999
410.873385447	1266.11967319	2052.99305863	376.0	6.25899027116	-0.232064466475	-0.0433765357898	320.515462814	1425.85432897	2181.48969444	435.11990266	1.20462689289	0.013266816001
410.873385447	1266.11967319	2052.99305863	376.0	7.63121136859	0.90731925996	0.169592385039	479.928825159	1370.19209384	2209.66129832	359.540379323	2.57008527955	0.0283049039598
410.873385447	1266.11967319	2052.99305863	376.0	10.895279819	-0.15998202268	-0.0299031818093	325.448338344	1534.96332806	2276.67239703	416.260730628	4.67504952844	0.0514873296084
410.873385447	1266.11967319	2052.99305863	376.0	-5.23365255359	0.613354692895	0.11464573699	448.416933937	1188.29644031	1945.54653499	308.833160749	-2.95646782613	-0.0325602183495
410.873385447	1266.11967319	2052.99305863	376.0	-8.10295476032	0.931706949472	0.174150831677	505.196419296	1012.15305663	1886.63995986	369.29048393	-4.31229849864	-0.0474922742141
410.873385447	1266.11967319	2052.99305863	376.0	5.81547498784	0.780568195268	0.145900597246	455.853971084	1430.93855261	2172.38435646	285.591832769	3.52628898313	0.0388357817525
410.873385447	1266.11967319	2052.99305863	376.0	-1.65142191486	0.712291433152	0.133138585636	466.699112673	1105.29789562	2019.08948135	447.092473054	-3.02033614107	-0.0332636138884
410.873385447	1266.11967319	2052.99305863	376.0	4.69170488863	0.759372842006	0.141938848973	462.926906095	1313.32007017	2149.31343433	373.066458067	0.530180185211	0.00583898882391
410.873385447	1266.11967319	2052.99305863	376.0	-0.140452569914	0.285411416341	0.0533479282881	390.7893577	1361.2952788	2050.10957712	298.02494062	0.0131219972224	0.000144515387912
410.873385447	1266.11967319	2052.99305863	376.0	7.6231076552	0.760558235202	0.142160417795	450.151801377	1475.07779149	2209.49492965	284.265336781	4.80155200268	0.0528805286639
410.873385447	1266.11967319	2052.99305863	376.0	-6.76505744456	0.503898859494	0.0941867027092	434.251937999	1085.99776121	1914.10689888	393.857199672	-3.93033473154	-0.0432856247967
410.873385447	1266.11967319	2052.99305863	376.0	0.0750086064468	0.694720259631	0.129854254137	456.683754376	1269.67423176	2054.53298012	328.174993976	-1.09631340168	-0.0120739361418
410.873385447	1266.11967319	2052.99305863	376.0	-2.09611793728	0.703343414597	0.131466058803	460.13621922	1241.20594808	2009.95990288	308.617735575	-1.90391988388	-0.0209682806595
410.873385447	1266.11967319	2052.99305863	376.0	2.0560573286	-0.00512326484624	-0.000957619597428	348.132669948	1438.35090179	2095.20377287	308.720201133	1.54348221276	0.0169987027837
410.873385447	1266.11967319	2052.99305863	376.0	2.6813284406	0.767974558028	0.14354664636	463.748144862	1313.17511864	2108.0405454	331.117281892	0.321492060569	0.00354066146002
410.873385447	1266.11967319	2052.99305863	376.0	1.09415130253	0.154640272838	0.028904723895	371.960627529	1383.62610527	2075.45590892	319.869176121	0.426582771946	0.00469804814919
410.873385447	1266.11967319	2052.99305863	376.0	-7.86364743704	0.558415598276	0.104376747341	442.656248049	1080.88372155	1891.55292259	368.012952994	-4.04769841962	-0.0445781764275
410.873385447	1266.11967319	2052.99305863	376.0	-10.224257608	0.400855967547	0.0749263490742	423.227762899	990.444325093	1843.08975964	429.417671652	-5.51981648258	-0.0607909304249
410.873385447	1266.11967319	2052.99305863	376.0	-3.37579261192	0.517293970214	0.0966904617223	436.650725364	1086.88291213	1983.68827064	460.154633147	-3.5745186565	-0.0393669455562
410.873385447	1266.11967319	2052.99305863	376.0	5.89511472935	0.777635040856	0.145352344085	462.065399888	1353.34487359	2174.01935482	358.609081346	1.6510744298	0.0181836390947
410.873385447	1266.11967319	2052.99305863	376.0	0.0187515166427	0.596666117063	0.111526377021	437.554852058	1320.41879817	2053.37802597	295.404375735	-0.23749139267	-0.00261554397214
410.873385447	1266.11967319	2052.99305863	376.0	-20.0089305447	-0.190255093592	-0.0355616997368	335.868288758	1017.77327097	1642.21110344	288.56954371	-7.18240969002	-0.0791014283042
410.873385447	1266.11967319	2052.99305863	376.0	-4.30089951684	0.382959414065	0.0715811988906	415.999292202	1091.02243338	1964.69589009	457.674164507	-3.77432474377	-0.0415674531252
410.873385447	1266.11967319	2052.99305863	376.0	-14.9476648231	-0.33191423382	-0.0620400437046	313.454532359	1130.31569728	1746.11853739	302.348307751	-5.32574601003	-0.0586535904188
410.873385447	1266.11967319	2052.99305863	376.0	10.3330101841	-0.211330879978	-0.0395010990614	320.63432218	1491.82507737	2265.12904046	452.669640908	3.34072106979	0.0367920822664
410.873385447	1266.11967319	2052.99305863	376.0	7.01664369231	0.963668933217	0.180125034246	502.275927495	1233.57442189	2197.04426658	461.193917195	-0.533322461797	-0.00587359539424
410.873385447	1266.11967319	2052.99305863	376.0	9.68277075308	0.161369069541	0.0301624429049	364.217035355	1569.31097408	2251.77967008	318.251660642	6.14671020885	0.067695046353
410.873385447	1266.11967319	2052.99305863	376.0	-9.52452403914	0.033643933259	0.00628858565588	364.599242843	1097.02940444	1857.45524124	395.826593956	-4.62349051682	-0.050919499084
410.873385447	1266.11967319	2052.99305863	376.0	0.279749096508	0.731418659847	0.136713768196	468.169491384	1176.8668496	2058.73628817	413.699947185	-2.25506423985	-0.0248355092494
410.873385447	1266.11967319	2052.99305863	376.0	0.111178516483	0.741393658903	0.138578254001	470.189237404	1155.63858167	2055.27554586	429.447726788	-2.41419457868	-0.0265880460207
410.873385447	1266.11967319	2052.99305863	376.0	7.11254867613	0.522206975401	0.0976087804488	426.792996695	1337.60062463	2199.01318925	434.619567923	0.766185748731	0.00843816903889
410.873385447	1266.11967319	2052.99305863	376.0	-10.1457318583	-0.138456708561	-0.0258797586095	337.951615216	1223.65456404	1844.70188783	283.095708581	-3.83792233408	-0.0422678671154
410.873385447	1266.11967319	2052.99305863	376.0	1.14168486839	0.275951192818	0.051579662209	396.964640073	1253.53325439	2076.43176973	425.933875268	-1.97137059577	-0.0217111299093
410.873385447	1266.11967319	2052.99305863	376.0	7.87382718396	0.652197775545	0.12190612627	442.002523401	1379.651229	2214.64218417	392.98843177	2.190986778	0.0241298103304
410.873385447	1266.11967319	2052.99305863	376.0	11.9177667861	0.181443524489	0.0339146774745	370.080834185	1501.92255859	2297.6639835	425.660590719	4.61937004179	0.050874119403
410.873385447	1266.11967319	2052.99305863	376.0	16.2111151773	1.14945806884	0.214851975484	508.856305318	1476.9498757	2385.80612795	399.999946928	6.79364050819	0.0748198293854
410.873385447	1266.11967319	2052.99305863	376.0	15.0773544967	0.983547006084	0.183840561885	484.500723122	1466.75179681	2362.53009987	411.277579942	5.96799376588	0.0657268035889
410.873385447	1266.11967319	2052.99305863	376.0	-13.7800591311	-0.13599964366	-0.0254204941421	343.349397982	1034.40920424	1770.0894012	392.330798969	-6.0720624672	-0.0668729346608
410.873385447	1266.11967319	2052.99305863	376.0	-1.32332978333	0.0806490999558	0.0150745981226	367.936828494	1284.11596775	2025.82519004	373.772393789	-2.08245496251	-0.0229345260188
410.873385447	1266.11967319	2052.99305863	376.0	8.51874397971	0.491757404562	0.0919172718808	414.552131147	1447.36374292	2227.88228122	365.96640715	3.58635061519	0.0394972534713
410.873385447	1266.11967319	2052.99305863	376.0	2.37493199222	0.524352265157	0.0980097691882	434.823725699	1230.66261962	2101.75024758	436.263902259	-1.82464346021	-0.0200951922931
410.873385447	1266.11967319	2052.99305863	376.0	2.06254081821	0.603181568508	0.112744218413	444.521969671	1260.30563627	2095.33687846	390.509272524	-1.24409718754	-0.013701510876
410.873385447	1266.11967319	2052.99305863	376.0	8.96112889025	0.499043334471	0.0932791279385	418.182040552	1409.93705083	2236.96441272	408.84532134	2.68456832898	0.0295657304954
410.873385447	1266.11967319	2052.99305863	376.0	-3.72656344038	0.733394808501	0.137083141776	470.865885624	1076.02454476	1976.48696988	429.596539491	-3.46256011895	-0.0381339220148
410.873385447	1266.11967319	2052.99305863	376.0	14.1063589186	0.0239310637141	0.00447309602132	348.025368954	1546.79792904	2342.59562806	447.772330066	5.6727502526	0.0624752230462
410.873385447	1266.11967319	2052.99305863	376.0	-6.46124146392	0.127884032069	0.0239035573961	374.893634034	1242.17105335	1920.34421988	303.279532495	-3.07559704211	-0.0338722141202
410.873385447	1266.11967319	2052.99305863	376.0	4.08083434748	1.04093950744	0.194568132231	503.46285868	1324.87173832	2136.77230452	308.437707523	1.40383557183	0.0154607441832
410.873385447	1266.11967319	2052.99305863	376.0	15.6768148172	1.16121212468	0.217048995268	512.132582207	1456.33414314	2374.83697864	406.370253301	6.23452668668	0.0686621881793
410.873385447	1266.11967319	2052.99305863	376.0	-10.6468007712	0.0670377794891	0.0125304260727	369.947888156	1075.75771767	1834.41497783	388.709372002	-4.94639693049	-0.0544757371199
410.873385447	1266.11967319	2052.99305863	376.0	-5.01787926508	-0.113587855225	-0.0212313748084	343.202160043	1149.90321277	1949.97634563	456.870972821	-3.76793703917	-0.0414971039557
410.873385447	1266.11967319	2052.99305863	376.0	1.81166722496	0.425212626174	0.0794789955465	419.530525921	1237.99974038	2090.18646101	432.656194702	-1.90782909712	-0.0210113336687
410.873385447	1266.11967319	2052.99305863	376.0	-12.598511951	0.257081029189	0.0480525288204	395.498240315	1109.8786503	1794.34648279	288.969592168	-4.72463696989	-0.052033446805
410.873385447	1266.11967319	2052.99305863	376.0	-5.45631565303	-0.293508580831	-0.0548614169778	316.732849048	1307.00610435	1940.97527702	317.236323618	-2.71834516964	-0.0299377221326
410.873385447	1266.11967319	2052.99305863	376.0	-16.5208157449	-0.244406383026	-0.0456834360796	327.499736362	1052.65636403	1713.82185816	333.665757766	-6.29771814346	-0.0693581293332
410.873385447	1266.11967319	2052.99305863	376.0	7.80247629268	1.06762934728	0.199556887342	499.679824729	1416.5359621	2213.17735532	296.96156849	4.12330890511	0.0454108910255
410.873385447	1266.11967319	2052.99305863	376.0	8.6716147287	1.03513685323	0.193483523968	498.875934994	1373.90993676	2231.02070708	358.234835331	3.1000918516	0.0341419807445
410.873385447	1266.11967319	2052.99305863	376.0	7.70968119477	0.583152134078	0.109000398893	433.162793008	1366.78294017	2211.2722784	411.326545222	1.68436597138	0.0185502860284
410.873385447	1266.11967319	2052.99305863	376.0	-7.28002231772	0.585130415939	0.109370171204	446.784833114	1083.27179138	1903.53470578	373.478081293	-3.93133242833	-0.0432966126468
410.873385447	1266.11967319	2052.99305863	376.0	21.5037067098	0.783794956981	0.146503730277	449.092112341	1577.80960251	2494.46266473	467.560949885	8.97620677985	0.0988569028617
410.873385447	1266.11967319	2052.99305863	376.0	7.7804306724	0.744166997356	0.13909663502	459.947407777	1326.41714038	2212.72476027	426.360212114	1.10040763376	0.0121190268035
410.873385447	1266.11967319	2052.99305863	376.0	9.9123780871	1.13748358573	0.212613754343	511.331669329	1410.09024991	2256.49349271	335.071573466	4.4008851886	0.0484678985529
410.873385447	1266.11967319	2052.99305863	376.0	4.44243332241	0.902344314199	0.168662488635	485.452832178	1299.57361864	2144.19590638	359.169455556	0.530991429427	0.00584792323157
410.873385447	1266.11967319	2052.99305863	376.0	-11.9203343373	0.117544659184	0.0219709643335	375.918919805	1101.75448935	1808.26942212	330.59601297	-4.78619305766	-0.052711377287
410.873385447	1266.11967319	2052.99305863	376.0	6.60200726646	0.693073896422	0.129546522696	454.37127982	1304.13072217	2188.53180954	430.029807557	0.340010497307	0.00374460900118
410.873385447	1266.11967319	2052.99305863	376.0	-6.38130157021	0.744110851755	0.139086140515	473.454797643	1047.45157315	1921.98538035	401.079009554	-3.99455580002	-0.0439929052866
410.873385447	1266.11967319	2052.99305863	376.0	-10.3903047414	-0.13081333178	-0.0244510900523	341.179304495	1120.37952888	1839.68082352	378.121990146	-4.64089034346	-0.0511111271306
410.873385447	1266.11967319	2052.99305863	376.0	-9.17801939002	0.0125530611699	0.00234636657381	359.328307544	1185.67098857	1864.56895764	319.569661521	-3.82784980179	-0.0421569361431
410.873385447	1266.11967319	2052.99305863	376.0	10.576676727	0.835017480306	0.156078033702	458.645604057	1516.5856626	2270.13149767	294.900231012	6.39675047955	0.0704487938277
410.873385447	1266.11967319	2052.99305863	376.0	13.7912129958	0.545277390053	0.101921007486	415.623119381	1567.69262214	2336.12570414	352.809962617	7.41310384008	0.0816421127762
410.873385447	1266.11967319	2052.99305863	376.0	5.55787558535	0.0489136832037	0.00914274452406	351.884183777	1511.93885489	2167.09585861	303.272819937	3.93281035162	0.043312889335
410.873385447	1266.11967319	2052.99305863	376.0	-3.50657798218	0.774671815366	0.144798470162	475.053912214	1154.22429987	1981.00325606	351.725043974	-2.80469500061	-0.0308887114605
410.873385447	1266.11967319	2052.99305863	376.0	-6.08132496169	0.637482886695	0.119155679756	453.300205296	1137.25674438	1928.1438793	337.58692962	-3.33266409158	-0.0367033490262
410.873385447	1266.11967319	2052.99305863	376.0	-1.6119692425	-0.0795044173461	-0.0148606387563	343.726431891	1336.18031371	2019.89944198	339.992696377	-1.41287986293	-0.0155603509134
410.873385447	1266.11967319	2052.99305863	376.0	20.315613202	1.17630380198	0.219869869529	506.990801476	1574.98575719	2470.07118749	388.094628822	9.85663121772	0.108553207244
410.873385447	1266.11967319	2052.99305863	376.0	-8.77459393744	0.0572159616927	0.010694572279	369.530373349	1057.13808374	1872.85125417	446.18279708	-4.99927597649	-0.055058105468
410.873385447	1266.11967319	2052.99305863	376.0	6.77570283804	0.968021956021	0.180938683368	493.00003072	1326.68230772	2192.09776757	372.415429128	1.57766790999	0.0173751972465
410.873385447	1266.11967319	2052.99305863	376.0	2.33420166688	-0.0888205495159	-0.0166019718721	342.00809613	1354.10725188	2100.91405683	404.79870882	-0.615493733406	-0.00677856534588
410.873385447	1266.11967319	2052.99305863	376.0	-11.3666601337	-0.166828729315	-0.0311829400589	334.814655537	1178.9188173	1819.63631509	305.902842257	-4.29507694733	-0.0473026095521
410.873385447	1266.11967319	2052.99305863	376.0	-3.88471763617	0.866865091935	0.162030858306	493.175245984	1055.29133903	1973.24007521	424.7734902	-3.52159243784	-0.0387840576854
410.873385447	1266.11967319	2052.99305863	376.0	-6.50343824397	0.588068571903	0.109919359234	446.437928882	1108.43035733	1919.47792291	364.609636699	-3.62632826626	-0.039937535972
410.873385447	1266.11967319	2052.99305863	376.0	18.6589969491	1.13295289313	0.211766895912	506.344569358	1480.4205819	2436.06097081	449.295819546	7.05071119338	0.0776510043324
410.873385447	1266.11967319	2052.99305863	376.0	-10.1069337531	0.231011294619	0.0431796812372	393.503273389	1075.41861608	1845.49841024	376.576520776	-4.7038449355	-0.051804459642
410.873385447	1266.11967319	2052.99305863	376.0	11.1956411946	0.144979721306	0.0270990133282	364.976456404	1508.36202244	2282.83879523	409.500316381	4.64606767094	0.0511681461558
410.873385447	1266.11967319	2052.99305863	376.0	-14.3951438539	0.390818759646	0.0730502354479	418.498804841	1028.60876458	1757.46175453	310.354185113	-5.57589413157	-0.0614085256781
410.873385447	1266.11967319	2052.99305863	376.0	-3.28099919284	0.631881647718	0.1181087192	452.045163321	1170.90146722	1985.63437295	362.687742411	-2.76538888431	-0.0304558247171
410.873385447	1266.11967319	2052.99305863	376.0	-4.01872998178	0.780735121001	0.145931798318	476.489191515	1133.27601512	1970.48881106	360.723604424	-2.99359159308	-0.0329690704083
410.873385447	1266.11967319	2052.99305863	376.0	-17.8227524085	-0.157219055516	-0.0293867393488	340.463640939	1022.89165206	1687.09318883	323.737895834	-6.75173311332	-0.0743582941996
410.873385447	1266.11967319	2052.99305863	376.0	-9.30671389142	0.636812464772	0.119030367247	459.592842214	988.450994109	1861.92686845	413.883032132	-5.09301483986	-0.0560904718047
410.873385447	1266.11967319	2052.99305863	376.0	-7.36959642854	0.39970869075	0.074711904813	418.199703362	1090.6860387	1901.69575551	392.810013444	-4.06084153916	-0.0447229244401
410.873385447	1266.11967319	2052.99305863	376.0	-11.4056024787	-0.264740517893	-0.0494842089521	325.685888045	1044.09676828	1818.83683145	449.05417512	-5.88164605691	-0.0647758376312
410.873385447	1266.11967319	2052.99305863	376.0	-6.88079033191	0.508813446253	0.0951053170566	435.239853841	1079.63037419	1911.73091074	396.860682706	-3.99848649386	-0.0440361948663
410.873385447	1266.11967319	2052.99305863	376.0	-5.20092059516	-0.26009032222	-0.0486150134992	320.892269752	1313.6039871	1946.21851983	311.72226298	-2.56078434566	-0.0282024707672
410.873385447	1266.11967319	2052.99305863	376.0	11.6393779392	0.957227816397	0.178921087177	477.813128663	1498.59820365	2291.94867979	315.537347475	6.37090485527	0.0701641503884
410.873385447	1266.11967319	2052.99305863	376.0	-8.54650630959	0.297954929043	0.0556925101015	401.101932628	1146.46865365	1877.53387734	329.963291068	-3.82961790093	-0.0421764086005
410.873385447	1266.11967319	2052.99305863	376.0	8.67463020811	1.02902491799	0.192341106167	506.789214814	1286.44207844	2231.08261467	437.851321416	0.95676800952	0.0105370926159
410.873385447	1266.11967319	2052.99305863	376.0	15.1737252386	1.02230670368	0.191085365175	493.926338263	1419.40959575	2364.50858452	451.172650503	4.8327080896	0.0532236573744
410.873385447	1266.11967319	2052.99305863	376.0	-6.21414432889	0.331103708896	0.0618885437189	405.506673715	1181.341792	1925.41710691	338.568641189	-3.26248500571	-0.0359304516047
410.873385447	1266.11967319	2052.99305863	376.0	5.70233766673	1.06126514857	0.19836731749	506.330985816	1331.28500738	2170.06165511	332.445661915	1.80366272818	0.0198641269623
410.873385447	1266.11967319	2052.99305863	376.0	-7.75265738531	0.884678588076	0.165360483753	496.421207255	1034.05118718	1893.83154065	363.359146221	-4.12057940027	-0.0453808303994
410.873385447	1266.11967319	2052.99305863	376.0	5.4551029827	-0.0167818061798	-0.00313678620183	350.845635017	1368.45204016	2164.98594421	445.688269031	0.150982378999	0.00166280153083
410.873385447	1266.11967319	2052.99305863	376.0	-12.885223746	-0.172613010338	-0.0322641140818	338.394702496	1036.65428215	1788.46030954	413.411324888	-5.99794629367	-0.0660566772431
410.873385447	1266.11967319	2052.99305863	376.0	-1.67574815226	0.741653687351	0.138626857449	468.852969384	1206.45053176	2018.59006539	343.28656424	-2.28965777648	-0.0252164953357
410.873385447	1266.11967319	2052.99305863	376.0	1.87955388491	1.04760974425	0.195814905468	510.859105657	1262.08046023	2091.58016942	318.640603531	-0.257568583115	-0.00283665840435
410.873385447	1266.11967319	2052.99305863	376.0	0.444871467143	0.592424510366	0.110733553339	446.402556348	1166.34317359	2062.12623897	449.380509034	-2.4325441896	-0.0267901342467
410.873385447	1266.11967319	2052.99305863	376.0	7.13870101304	1.10849416208	0.207195170483	512.218382564	1347.32930395	2199.55009491	340.002408397	2.47199710712	0.0272246377436
410.873385447	1266.11967319	2052.99305863	376.0	-8.85956665553	0.0586415112817	0.0109610301461	367.188412242	1128.49856752	1871.10677017	375.419790411	-4.20371659957	-0.0462964383213
410.873385447	1266.11967319	2052.99305863	376.0	-4.37336161522	0.926907764648	0.173253787785	504.119850334	1029.37153602	1963.20824824	429.716861888	-3.74977787818	-0.0412971131958
410.873385447	1266.11967319	2052.99305863	376.0	-11.2954913712	-0.0544925619124	-0.0101855255911	356.271964305	1006.23292934	1821.09740484	458.592511202	-6.12436213731	-0.0674489222171
410.873385447	1266.11967319	2052.99305863	376.0	14.6397286872	0.186649863767	0.0348878250032	370.108018453	1519.15804846	2353.54567238	464.27960547	5.32650338503	0.0586619315532
410.873385447	1266.11967319	2052.99305863	376.0	7.26027295724	-0.242066075952	-0.045245995505	313.9572372	1566.71744762	2202.04595848	321.371273661	4.99078186063	0.0549645579365
410.873385447	1266.11967319	2052.99305863	376.0	-1.08720366348	0.667146113031	0.124700208043	455.870847388	1231.3838495	2030.67284289	343.418145999	-1.99274946529	-0.0219465800142
410.873385447	1266.11967319	2052.99305863	376.0	4.01409223646	0.570292843741	0.106596793223	436.884129449	1295.76522691	2135.40209361	402.752737258	-0.377999440158	-0.00416298942905
410.873385447	1266.11967319	2052.99305863	376.0	14.5692620813	0.162692538199	0.0304098202241	364.772247968	1570.84279853	2352.09899786	416.483951361	6.68770757061	0.0736531670772
410.873385447	1266.11967319	2052.99305863	376.0	-2.25409649847	0.893418119991	0.16699404112	492.147716525	1207.23572628	2006.71661398	307.333171175	-2.15908341486	-0.0237784517055
410.873385447	1266.11967319	2052.99305863	376.0	15.9842327128	0.727911171781	0.13605816295	447.176297756	1467.9948237	2381.1482467	465.977125241	5.39298228944	0.0593940780775
410.873385447	1266.11967319	2052.99305863	376.0	-17.5971125127	-0.236558361615	-0.0442165161897	330.469049357	1010.6399107	1691.72556023	350.616600165	-6.99704939784	-0.0770600153947
410.873385447	1266.11967319	2052.99305863	376.0	0.526999881578	0.66320471475	0.123963498084	449.45345434	1297.53650776	2063.81232962	316.822367517	-0.523563726124	-0.00576612033176
410.873385447	1266.11967319	2052.99305863	376.0	-9.47378721692	-0.163983291086	-0.030651082446	335.868080171	1158.22280373	1858.49686468	364.405980776	-4.19529478138	-0.0462036870196
410.873385447	1266.11967319	2052.99305863	376.0	-8.21709670637	0.829184194546	0.154987699915	484.438877773	1099.52673997	1884.29663363	300.331015887	-3.75842355959	-0.0413923299514
410.873385447	1266.11967319	2052.99305863	376.0	-17.2681037039	-0.272370019284	-0.0509102839783	322.456040971	1081.87680944	1698.48008823	294.14723782	-6.10346539358	-0.0672187818676
410.873385447	1266.11967319	2052.99305863	376.0	-10.5435972968	-0.158392637172	-0.029606100406	340.434382774	1038.3842171	1836.533738	457.715138129	-5.72993975068	-0.0631050633335
410.873385447	1266.11967319	2052.99305863	376.0	-13.8102161167	-0.100905631827	-0.0188608657621	345.449093868	1098.87668164	1769.47028038	325.144504867	-5.26593173976	-0.0579948429489
410.873385447	1266.11967319	2052.99305863	376.0	10.9239939327	0.594602564348	0.111140666233	422.2287134	1562.39966554	2277.2618958	292.633516855	7.05061597184	0.077649955637
410.873385447	1266.11967319	2052.99305863	376.0	-9.05589899892	0.690307020336	0.129029349596	466.444838666	1012.04290777	1867.07608079	388.588334355	-4.7170859906	-0.0519502862401
410.873385447	1266.11967319	2052.99305863	376.0	-12.2120803493	-0.304904452412	-0.0569914864322	316.278589627	1178.57551956	1802.27989675	307.425787558	-4.5017925339	-0.0495792129284
410.873385447	1266.11967319	2052.99305863	376.0	0.69303431188	0.0320880607531	0.00599776836506	359.774694174	1317.94338801	2067.22100495	389.50292276	-1.33406887189	-0.0146923884569
410.873385447	1266.11967319	2052.99305863	376.0	-2.44471387173	-0.17742502871	-0.0331635567682	331.650388322	1322.87119327	2002.80325254	348.281670946	-1.93480452051	-0.0213084198294
410.873385447	1266.11967319	2052.99305863	376.0	-6.16134151592	0.410124757771	0.0766588332282	418.233946519	1143.41568924	1926.50114499	364.851509229	-3.45991451893	-0.0381047854508
410.873385447	1266.11967319	2052.99305863	376.0	6.04557614298	0.187659508132	0.0350765435761	370.572643593	1495.46948686	2177.1083172	311.066186751	3.85888593713	0.0424987438009
410.873385447	1266.11967319	2052.99305863	376.0	1.68300368936	0.978915203116	0.182974804321	505.992880992	1212.1779215	2087.54500755	369.374205063	-1.42754795691	-0.0157218937986
410.873385447	1266.11967319	2052.99305863	376.0	-10.6438865456	0.488156750773	0.0912442524809	438.712516122	959.934338079	1834.47480668	435.82795248	-5.84417170168	-0.0643631244678
410.873385447	1266.11967319	2052.99305863	376.0	5.44690532942	0.0452566226947	0.00845918181209	359.77615712	1355.08568252	2164.81764696	449.955807314	-0.0389744506995	-0.000429234038541
410.873385447	1266.11967319	2052.99305863	376.0	-11.7145787451	-0.0709884321977	-0.0132688658313	347.770908501	1172.54923764	1812.49357015	292.173424011	-4.34547540933	-0.047857658693
410.873385447	1266.11967319	2052.99305863	376.0	-19.8589284261	-0.397649782378	-0.0743270621267	309.601187852	993.603161321	1645.29063653	342.086287353	-7.77965528812	-0.0856790229969
410.873385447	1266.11967319	2052.99305863	376.0	8.96561236597	0.571034886966	0.106735492891	426.003747087	1441.88297408	2237.05645817	369.169737005	3.68077351808	0.0405371532829
410.873385447	1266.11967319	2052.99305863	376.0	-13.0865372211	-0.227745925821	-0.0425693319291	333.364539011	990.697685388	1784.32735787	460.265133468	-6.83110747071	-0.0752324611311
410.873385447	1266.11967319	2052.99305863	376.0	12.7131300591	-0.282326433051	-0.0527712958974	309.209315808	1573.28242832	2313.99273628	431.500992149	5.63024734017	0.0620071292971
410.873385447	1266.11967319	2052.99305863	376.0	-17.9132679743	-0.310082131897	-0.0579592769901	319.59920418	1028.29062988	1685.23491055	337.345076487	-6.88525352793	-0.0758287833473
410.873385447	1266.11967319	2052.99305863	376.0	-12.7246162462	-0.146858861741	-0.027450254531	341.931059981	1035.72152251	1791.75757036	414.104987865	-5.95828379798	-0.0656198656165
410.873385447	1266.11967319	2052.99305863	376.0	-2.64749234372	-0.25433719809	-0.0475396631944	323.163555042	1220.21052019	1998.64022459	455.266149358	-2.99926103269	-0.0330315091706
410.873385447	1266.11967319	2052.99305863	376.0	0.49848747175	0.0149362392591	0.00279182042226	352.31209508	1404.53083432	2063.22697183	306.384042423	0.567835975975	0.00625370017594
410.873385447	1266.11967319	2052.99305863	376.0	14.4211152576	0.999813390469	0.186881007564	489.04014908	1437.56594281	2349.05755385	422.451461961	5.18459281441	0.0570990398062
410.873385447	1266.11967319	2052.99305863	376.0	6.32958234698	-0.0881707780004	-0.0164805192524	340.104735345	1397.85864809	2182.93894486	444.975561424	0.800713197242	0.0088184272824
410.873385447	1266.11967319	2052.99305863	376.0	-10.2775103352	0.157884438607	0.02951111002	384.478727903	1040.99305803	1841.99648485	416.524698918	-5.21408933659	-0.0574238913721
410.873385447	1266.11967319	2052.99305863	376.0	-8.93409661042	0.681313069154	0.127348237225	462.012838083	1070.12392865	1869.57667537	337.439908637	-4.16186525916	-0.0458355204753
410.873385447	1266.11967319	2052.99305863	376.0	-10.3729331929	-0.258399237817	-0.0482989229564	322.000848856	1217.27405401	1840.03746021	300.762557341	-3.9456787991	-0.0434546123249
410.873385447	1266.11967319	2052.99305863	376.0	10.5534082288	-0.21601370532	-0.0403763935178	318.340181056	1539.18358435	2269.65379702	412.13003161	4.6411867229	0.0511143912214
410.873385447	1266.11967319	2052.99305863	376.0	20.5951175253	1.197862136	0.223899464673	512.159898719	1544.39248392	2475.80939184	419.2570092	9.11923352731	0.100432087305
410.873385447	1266.11967319	2052.99305863	376.0	9.98039152986	-0.167545982895	-0.0313170061486	325.468850914	1507.85836637	2257.88980396	424.562586676	3.84061105418	0.0422974785703
410.873385447	1266.11967319	2052.99305863	376.0	-16.8551288257	-0.194625995997	-0.0363786908405	333.186497389	1076.67431564	1706.95843382	297.097620787	-6.02291336803	-0.0663316450223
410.873385447	1266.11967319	2052.99305863	376.0	-1.23568997616	0.0175050989899	0.0032719811196	359.194311768	1286.84517715	2027.6244292	381.584940282	-2.11508860004	-0.0232939273132
410.873385447	1266.11967319	2052.99305863	376.0	-7.78933047872	0.00804902129476	0.00150448996164	360.092657771	1133.62875429	1893.07864459	399.357232531	-4.08257688655	-0.0449623005126
410.873385447	1266.11967319	2052.99305863	376.0	-13.2137938293	-0.0218119941566	-0.00407700825357	355.421851101	1127.0186096	1781.71478854	299.274327839	-4.87168596294	-0.0536529291073
410.873385447	1266.11967319	2052.99305863	376.0	-10.5093879517	0.791925668532	0.148023489445	480.804389108	1035.44261804	1837.23605348	320.989046336	-4.5643759917	-0.0502684580583
410.873385447	1266.11967319	2052.99305863	376.0	11.2993653258	0.874988953181	0.163549337043	467.010502498	1480.47380029	2284.96824444	337.483941652	5.66649606211	0.0624063442963
410.873385447	1266.11967319	2052.99305863	376.0	10.2263568175	0.884878003906	0.16539775774	478.916509412	1349.38395558	2262.93945425	434.638989259	2.24284761116	0.0247009648807
410.873385447	1266.11967319	2052.99305863	376.0	-12.5017719085	0.791511765579	0.147946124407	486.27161587	949.910552132	1796.33254915	360.150381144	-5.69023961616	-0.0626678371823
410.873385447	1266.11967319	2052.99305863	376.0	1.18072275048	0.898553862751	0.167953993038	483.819853942	1300.75946921	2077.23321474	292.653891593	0.144564134675	0.00159211602065
410.873385447	1266.11967319	2052.99305863	376.0	-11.1241653814	0.312040315371	0.0583252925928	407.919657562	1021.04854196	1824.61471552	395.646516001	-5.34236962609	-0.0588366698908
410.873385447	1266.11967319	2052.99305863	376.0	-10.6964216892	0.459719136531	0.0859288105665	425.969710295	1108.35349955	1833.39626383	299.073053986	-4.30573395049	-0.0474199774284
410.873385447	1266.11967319	2052.99305863	376.0	-2.49750359611	0.026599942797	0.00497195192468	362.023786735	1181.47890584	2001.71948317	458.216790592	-3.09069942561	-0.0340385399296
410.873385447	1266.11967319	2052.99305863	376.0	-7.87035132234	0.664854327372	0.124271836892	459.344047954	1077.29762915	1891.41529229	354.773615192	-3.97912934175	-0.0438230103717
410.873385447	1266.11967319	2052.99305863	376.0	-2.9793862002	0.739765998687	0.138274018446	470.881376273	1106.79598699	1991.82646675	414.149103494	-3.10761371547	-0.0342248206549
410.873385447	1266.11967319	2052.99305863	376.0	16.5806746097	1.01036615412	0.188853486751	488.57000363	1467.88895017	2393.39315744	436.93420364	6.20136178377	0.0682969359447
410.873385447	1266.11967319	2052.99305863	376.0	-0.329384322899	0.477414716584	0.0892363956231	418.74563818	1341.44687963	2046.23082135	286.038303537	-0.0710456809595	-0.000782441420258
410.873385447	1266.11967319	2052.99305863	376.0	0.863092936551	0.23779203884	0.0444471100635	391.642687242	1233.0483807	2070.71229671	446.021228771	-2.18037028333	-0.0240128885829
410.873385447	1266.11967319	2052.99305863	376.0	19.1936312983	1.08534939501	0.202869045797	496.205260047	1524.60627316	2447.03697689	426.225443681	8.15155584848	0.0897748441462
410.873385447	1266.11967319	2052.99305863	376.0	15.710197589	0.178734757312	0.0334083658528	367.82368155	1548.71901566	2375.52232463	458.979627424	6.20906748801	0.0683818005287
410.873385447	1266.11967319	2052.99305863	376.0	-13.7158914323	-0.0953568824914	-0.0178237163535	353.576907049	959.124362653	1771.4067596	458.705489896	-7.19731121028	-0.0792655419634
410.873385447	1266.11967319	2052.99305863	376.0	13.0613066346	1.00227780879	0.187341646503	492.66912731	1395.73294909	2321.14077721	432.738700812	3.98296444647	0.0438652472078
410.873385447	1266.11967319	2052.99305863	376.0	-14.1927320444	-0.273139576466	-0.0510541264423	321.044622012	1141.01035179	1761.61725493	299.562281129	-5.07757662111	-0.055920447369
410.873385447	1266.11967319	2052.99305863	376.0	0.696500658234	-0.0980848176965	-0.0183336107844	336.2233573	1437.32312942	2067.2921688	293.745682083	1.16212493547	0.0127987327695
410.873385447	1266.11967319	2052.99305863	376.0	-9.33778060568	0.850504063222	0.158972722097	491.257570572	1021.32996902	1861.28907097	348.701531375	-4.46909645743	-0.0492191239805
410.873385447	1266.11967319	2052.99305863	376.0	-1.39106157066	0.536582397505	0.100295775235	433.268482536	1269.45657254	2024.43466115	321.709606072	-1.59748110963	-0.0175934042911
410.873385447	1266.11967319	2052.99305863	376.0	8.48150097265	0.152409416146	0.0284877413357	363.355258026	1559.01567745	2227.11768487	304.746749397	5.71424503556	0.062932214048
410.873385447	1266.11967319	2052.99305863	376.0	-9.20375224643	0.309373854548	0.0578268887006	402.631394755	1147.57407496	1864.04066388	313.835194165	-3.91108576066	-0.0430736317253
410.873385447	1266.11967319	2052.99305863	376.0	-10.8667390803	-0.147652781618	-0.0275986507697	340.435554528	1072.52943407	1829.89965961	416.934671019	-5.27037075499	-0.0580437307819
410.873385447	1266.11967319	2052.99305863	376.0	-4.92497370409	0.24457466489	0.0457148906336	391.028782722	1266.3705572	1951.88369035	294.484350426	-2.60066650317	-0.0286417015767
410.873385447	1266.11967319	2052.99305863	376.0	-6.44188784632	0.167061770051	0.031226499075	383.974782185	1093.18832467	1920.7415483	443.578441449	-4.2046087816	-0.0463062641146
410.873385447	1266.11967319	2052.99305863	376.0	-11.7378062227	0.766522425132	0.143275219651	481.653734396	959.898789777	1812.01671164	370.464187472	-5.51545943652	-0.0607429453362
410.873385447	1266.11967319	2052.99305863	376.0	-2.59636474322	0.933687109867	0.174520955115	501.262556749	1146.91945503	1999.68987068	351.507858902	-2.63323700634	-0.0290004075588
410.873385447	1266.11967319	2052.99305863	376.0	3.24490364377	0.411944381184	0.0769989497541	407.398073552	1380.28747708	2119.6107052	331.925154566	1.15124034587	0.0126788584347
410.873385447	1266.11967319	2052.99305863	376.0	20.097452866	0.64149425719	0.119905468634	429.487222429	1566.77777537	2465.59237093	469.327373137	8.19030450663	0.0902015914828
410.873385447	1266.11967319	2052.99305863	376.0	14.060672043	0.60478228927	0.113043418555	429.926214956	1462.27140811	2341.65767967	449.46005661	4.76439208393	0.0524712784574
410.873385447	1266.11967319	2052.99305863	376.0	-3.64104879943	0.680342591799	0.127166839589	459.270944012	1186.65397233	1978.24257952	332.317663175	-2.70116357631	-0.0297484975365
410.873385447	1266.11967319	2052.99305863	376.0	3.09006069365	0.365565492479	0.0683299985942	401.838819682	1368.88125074	2116.43179018	345.711719762	0.758959599536	0.00835858589797
410.873385447	1266.11967319	2052.99305863	376.0	3.37597912163	0.949162391827	0.177413531183	500.189689279	1226.88187008	2122.30167566	395.230116303	-1.03530141825	-0.0114019979983
410.873385447	1266.11967319	2052.99305863	376.0	-5.70617189629	0.631703855753	0.118075487057	452.065871768	1151.75345902	1935.84574569	332.026414901	-3.19805894544	-0.035220913496
410.873385447	1266.11967319	2052.99305863	376.0	3.96056466266	0.461644067957	0.0862886108332	417.563543376	1340.48589457	2134.30317624	376.253738295	0.394705595609	0.0043469779252
410.873385447	1266.11967319	2052.99305863	376.0	-7.31963159008	0.824932766556	0.154193040478	485.156282298	1070.28338359	1902.72153017	347.281864286	-3.82312880162	-0.0421049427491
410.873385447	1266.11967319	2052.99305863	376.0	7.6959753352	0.308930417461	0.0577440032637	392.851805939	1395.17019144	2210.99089806	422.968900681	1.73877362434	0.0191494892548
410.873385447	1266.11967319	2052.99305863	376.0	-3.54045041978	0.801915964997	0.149890834579	483.847330514	1031.37705006	1980.30785727	465.083476695	-3.81638749018	-0.042030699231
410.873385447	1266.11967319	2052.99305863	376.0	4.13080090429	0.0621300683427	0.0116130968865	358.787378054	1407.61054207	2137.79811446	371.400194338	1.15953672715	0.0127702282725
410.873385447	1266.11967319	2052.99305863	376.0	8.12486232512	0.27913911896	0.0521755362543	389.182638549	1389.93184824	2219.79591819	440.681431405	1.57336241638	0.0173277799161
410.873385447	1266.11967319	2052.99305863	376.0	1.24254484465	0.599181340232	0.111996512193	436.480263114	1339.88764569	2078.50241804	302.134509244	0.366677228831	0.0040382954717
410.873385447	1266.11967319	2052.99305863	376.0	3.37223158415	-0.109364993965	-0.0204420549468	334.424190142	1453.29173505	2122.22473898	334.508813781	1.86946455426	0.0205888166769
410.873385447	1266.11967319	2052.99305863	376.0	3.23388831861	0.985862045188	0.184273279474	497.438623262	1301.5628014	2119.38456134	320.383136677	0.634717920746	0.00699028547077
410.873385447	1266.11967319	2052.99305863	376.0	-3.67740498819	0.576621926774	0.107779799397	442.572610288	1209.55944186	1977.49618949	325.364137334	-2.64303354797	-0.0291082989865
410.873385447	1266.11967319	2052.99305863	376.0	8.56630878674	0.575338348711	0.107539878264	429.438707091	1401.77999934	2228.85878341	397.640076977	2.62602012494	0.0289209264862
410.873385447	1266.11967319	2052.99305863	376.0	1.24109023719	0.723079928909	0.135155126899	455.358658673	1327.91082345	2078.47255505	295.203072932	0.365755031359	0.00402813911188
410.873385447	1266.11967319	2052.99305863	376.0	-5.73785731349	0.310113128931	0.0579650708281	406.255614146	1059.79196693	1935.19524627	469.147665197	-4.34998291673	-0.0479073008451
410.873385447	1266.11967319	2052.99305863	376.0	7.92071122155	0.583893454984	0.109138963548	432.311690055	1379.1036611	2215.60471021	404.189359051	2.01349327941	0.0221750361169
410.873385447	1266.11967319	2052.99305863	376.0	5.53954617359	0.420821885752	0.0786582964023	404.797863796	1440.34447919	2166.71955706	321.577214071	2.91368792842	0.0320890741016
410.873385447	1266.11967319	2052.99305863	376.0	3.05972171329	0.704557766891	0.13169304054	458.073599971	1277.19969483	2115.80893302	380.535638218	-0.577203021761	-0.00635686147313
410.873385447	1266.11967319	2052.99305863	376.0	-3.45995334813	0.665769572721	0.124442910789	458.501972711	1125.63524863	1981.96045656	397.823235224	-3.07456939251	-0.0338608963933
410.873385447	1266.11967319	2052.99305863	376.0	7.14024759317	0.97289357282	0.181849265948	502.072873825	1248.86708701	2199.58184609	448.641885254	-0.175047410609	-0.0019278349186
410.873385447	1266.11967319	2052.99305863	376.0	17.461465883	0.418272300744	0.0781817384569	399.612988837	1548.39243151	2411.47574115	463.4703208	6.91315407112	0.076136058052
410.873385447	1266.11967319	2052.99305863	376.0	-14.2806841742	-0.178748298236	-0.0334108968665	337.164552716	1042.03030863	1759.81160381	380.616742462	-6.0796644102	-0.0669566565001
410.873385447	1266.11967319	2052.99305863	376.0	11.5515939083	0.839286108544	0.156875908139	469.576922102	1380.29165464	2290.14647973	440.277902984	3.018077929	0.0332387437115
410.873385447	1266.11967319	2052.99305863	376.0	-9.19228999373	0.0377529051565	0.00705661778627	365.393495542	1091.7577429	1864.27598313	407.124744688	-4.64229382927	-0.0511265840228
410.873385447	1266.11967319	2052.99305863	376.0	-8.6679406749	0.792353870918	0.148103527274	482.035443377	1022.57039946	1875.04083825	370.434995412	-4.43903296552	-0.0488880282547
410.873385447	1266.11967319	2052.99305863	376.0	-6.58006710327	0.0133815343288	0.00250122136987	361.127469021	1126.85662989	1917.90473775	429.920638839	-4.02355830418	-0.0443123161253
410.873385447	1266.11967319	2052.99305863	376.0	-10.6655925651	-0.088255525136	-0.0164963598385	348.099109182	1083.82573767	1834.02918361	402.10433676	-5.035780532	-0.0554601380176
410.873385447	1266.11967319	2052.99305863	376.0	10.7207229543	0.680115829483	0.127124454109	437.720172172	1500.23245489	2273.08875672	335.136129654	5.63385484234	0.0620468594971
410.873385447	1266.11967319	2052.99305863	376.0	-0.485491847797	0.326265727415	0.0609842481149	402.485513994	1280.73266635	2043.0259447	359.807764351	-1.65695991059	-0.018248457165
410.873385447	1266.11967319	2052.99305863	376.0	-4.74351553957	0.854789371679	0.159773714332	487.583405302	1159.76405711	1955.60901387	308.261551457	-2.91489376386	-0.0321023542276
410.873385447	1266.11967319	2052.99305863	376.0	6.45680956297	0.938012919845	0.175329517728	479.555606137	1422.55180379	2185.55091077	283.443500842	3.775871128	0.0415844837885
410.873385447	1266.11967319	2052.99305863	376.0	9.94558784951	0.599032470087	0.111968685998	436.09436074	1361.45590871	2257.17528682	459.625017369	1.78386573063	0.019646098355
410.873385447	1266.11967319	2052.99305863	376.0	5.78528125	-0.150913836808	-0.0282081937959	328.488019219	1476.39633979	2171.76448112	366.880122105	2.64146698686	0.0290910461108
410.873385447	1266.11967319	2052.99305863	376.0	12.0376075239	0.249446989482	0.0466256055107	376.921790597	1545.58035051	2300.12430552	377.622164418	5.96321643223	0.0656741897823
410.873385447	1266.11967319	2052.99305863	376.0	-13.2718438777	0.58160201141	0.108710656338	448.495025446	1014.13258373	1780.52302507	317.895415896	-5.35640985785	-0.058991297994
410.873385447	1266.11967319	2052.99305863	376.0	-1.95243533652	0.850427364871	0.158958385957	487.461055747	1158.67436404	2012.9096967	366.77427691	-2.5363801143	-0.0279337016993
410.873385447	1266.11967319	2052.99305863	376.0	7.04416814018	0.14619409747	0.027325999527	371.851168364	1379.37219392	2197.60934159	446.385979302	0.910239333675	0.0100246622651
410.873385447	1266.11967319	2052.99305863	376.0	5.42712160163	0.855519305446	0.159910150551	485.467623648	1233.15374833	2164.4114884	445.790116422	-0.924082523595	-0.0101771203039
410.873385447	1266.11967319	2052.99305863	376.0	-0.329157998771	0.51485561958	0.0962346952487	429.969453303	1274.19017563	2046.23546777	342.075838832	-1.41424809049	-0.0155754194987
410.873385447	1266.11967319	2052.99305863	376.0	14.8765515715	0.884353464209	0.165299712936	469.353160783	1473.7370255	2358.40762976	415.31744348	5.86960518777	0.0646432289402
410.873385447	1266.11967319	2052.99305863	376.0	-16.4182206641	-0.351600964665	-0.0657198064795	311.67435792	1095.59533525	1715.92812805	308.658434872	-5.89957323766	-0.0649732735425
410.873385447	1266.11967319	2052.99305863	376.0	14.2777954047	0.757726608803	0.141631141832	448.243735321	1515.93408134	2346.11520722	381.937390552	6.60652641211	0.0727591014549
410.873385447	1266.11967319	2052.99305863	376.0	-16.2767630899	-0.255893595855	-0.0478305786645	329.370293174	987.86527188	1718.83224223	401.596677172	-7.23422778788	-0.0796721122013
410.873385447	1266.11967319	2052.99305863	376.0	-2.38083261919	0.16848367944	0.0314922765308	381.405599715	1227.47762922	2004.11473022	395.231501289	-2.59632227548	-0.0285938576594
410.873385447	1266.11967319	2052.99305863	376.0	1.80679452101	0.624670127668	0.116760771527	441.740222253	1323.77186944	2090.08642473	324.574333035	0.131732380298	0.00145079713984
410.873385447	1266.11967319	2052.99305863	376.0	10.9532224741	0.47733431171	0.0892213666748	412.470856497	1453.24248393	2277.86195572	412.14861529	3.93884325263	0.0433793309761
410.873385447	1266.11967319	2052.99305863	376.0	12.2978290577	0.757893763061	0.141662385619	457.027411733	1388.7524596	2305.46663555	459.686764218	3.08233503086	0.0339464210447
410.873385447	1266.11967319	2052.99305863	376.0	16.1666229344	1.17659830343	0.219924916528	508.151978731	1547.08033353	2384.89270529	329.660393025	8.69606747432	0.0957716682194
410.873385447	1266.11967319	2052.99305863	376.0	6.41209587757	1.05392683903	0.196995670848	505.454473587	1330.78787672	2184.63294191	348.390591603	1.85494569937	0.020428917394
410.873385447	1266.11967319	2052.99305863	376.0	-7.67942743625	0.80218329565	0.149940802925	481.209332404	1075.42423589	1895.33494642	338.701378131	-3.85128174926	-0.0424149972385
410.873385447	1266.11967319	2052.99305863	376.0	17.6467938769	0.320078858302	0.0598278239816	385.769513333	1564.11054675	2415.280512	465.400451917	7.12416298832	0.0784599448053
410.873385447	1266.11967319	2052.99305863	376.0	3.3764778723	0.617555592199	0.115430951813	449.813945223	1209.28506732	2122.31191498	463.212902434	-1.82268353378	-0.0200736072002
410.873385447	1266.11967319	2052.99305863	376.0	-2.73006743646	0.936979367047	0.175136330289	503.533656771	1087.57541568	1996.94496367	405.835891213	-3.04732870452	-0.0335608888162
410.873385447	1266.11967319	2052.99305863	376.0	-10.035391654	0.660538223596	0.123465088523	464.61138641	969.204792769	1846.96716457	413.15098539	-5.37411521873	-0.0591862909552
410.873385447	1266.11967319	2052.99305863	376.0	-10.3192593989	0.861523769315	0.161032480246	492.545206295	1025.17694243	1841.13937947	323.417230748	-4.55813057146	-0.0501996758972
410.873385447	1266.11967319	2052.99305863	376.0	16.0568881341	0.570959453959	0.106721393263	419.522258096	1564.95770273	2382.63985746	398.159896635	7.62366924506	0.0839611150337
410.873385447	1266.11967319	2052.99305863	376.0	5.57998725901	-0.0697071811069	-0.0130293796461	344.399029729	1360.4593602	2167.54980973	462.691419805	-0.140752014896	-0.00155013232264
410.873385447	1266.11967319	2052.99305863	376.0	17.7392221653	0.694782038419	0.129865801574	438.707841343	1531.54698876	2417.17805834	446.923228236	7.1720155254	0.0789869551256
410.873385447	1266.11967319	2052.99305863	376.0	22.6524816119	1.08161202937	0.20217047278	494.073464009	1554.39158236	2518.04693373	469.581887369	9.23191684553	0.101673093012
410.873385447	1266.11967319	2052.99305863	376.0	-7.2131984181	0.626708340015	0.117141745797	456.932505616	1009.37206788	1904.9065958	438.60202231	-4.64772885743	-0.0511864411611
410.873385447	1266.11967319	2052.99305863	376.0	9.6361690846	0.651747897015	0.121822036825	443.243192034	1366.2945353	2250.82294106	441.285213722	2.01335669856	0.0221735319224
410.873385447	1266.11967319	2052.99305863	376.0	-5.38223723625	0.112601886847	0.0210470816537	375.672839426	1110.8617872	1942.49610177	455.961475149	-3.97493395652	-0.0437768056885
410.873385447	1266.11967319	2052.99305863	376.0	-2.98463069338	0.153014915459	0.0286009187773	380.041567209	1174.19254019	1991.71879767	437.484690269	-3.08438124977	-0.0339689564953
410.873385447	1266.11967319	2052.99305863	376.0	9.83467340965	0.151337977561	0.0282874724413	370.28191747	1420.43720893	2254.89822107	464.179094669	2.20310414036	0.0242632614577
410.873385447	1266.11967319	2052.99305863	376.0	11.3086292697	1.03452004672	0.193368233032	488.500359857	1507.53863111	2285.15843256	289.119441601	6.73999722054	0.0742290442791
410.873385447	1266.11967319	2052.99305863	376.0	0.183260319903	0.846326187955	0.158191810833	487.788925395	1129.39196933	2056.75538028	439.57448555	-2.51268556516	-0.027672748515
410.873385447	1266.11967319	2052.99305863	376.0	-10.8302969415	-0.196868175225	-0.0367977897616	331.920493073	1133.98890937	1830.64781419	364.738411749	-4.61619466689	-0.0508391483138
410.873385447	1266.11967319	2052.99305863	376.0	6.35256421562	0.303961175287	0.0568151729509	394.577395779	1358.32399413	2183.41076102	430.50937112	0.689771996699	0.00759660789317
410.873385447	1266.11967319	2052.99305863	376.0	-10.8521072604	0.551578136303	0.103098717066	444.75827866	1009.27595623	1830.20004986	376.165814976	-5.13098559556	-0.0565086519335
410.873385447	1266.11967319	2052.99305863	376.0	-0.921338194245	0.399292109152	0.0746340390938	415.926872725	1203.08377882	2034.07804946	415.067397918	-2.44863027926	-0.0269672938244
410.873385447	1266.11967319	2052.99305863	376.0	1.55277498071	0.718297569897	0.134261228018	463.829097601	1234.86606976	2084.8714212	386.176253845	-1.54366387765	-0.0170007034984
410.873385447	1266.11967319	2052.99305863	376.0	-5.63340574995	0.608090820427	0.113661835594	448.350903617	1153.48575808	1937.33962962	335.502967926	-3.19125287526	-0.035145956776
410.873385447	1266.11967319	2052.99305863	376.0	7.41215454475	0.849611113289	0.158805815568	469.479591803	1391.74471068	2205.16407693	343.939774443	2.93300879305	0.0323018589543
410.873385447	1266.11967319	2052.99305863	376.0	-2.5606889571	0.111990306381	0.0209327675478	373.927372891	1189.03769496	2000.42229209	437.45722424	-2.95189933745	-0.0325099045975
410.873385447	1266.11967319	2052.99305863	376.0	-14.970546328	0.390768869084	0.0730409101092	419.8822501	1004.23630121	1745.64878168	321.530230364	-5.9142421508	-0.0651348254494
410.873385447	1266.11967319	2052.99305863	376.0	5.8846549534	0.880406919666	0.164562041059	474.133637776	1386.00505655	2173.80461635	313.665922025	2.68715226928	0.0295941879877
410.873385447	1266.11967319	2052.99305863	376.0	-10.2393006639	0.635709516268	0.118824208648	460.131743803	976.682896005	1842.78092675	405.966286941	-5.33782539795	-0.0587866233254
410.873385447	1266.11967319	2052.99305863	376.0	-0.519069838228	0.641674655482	0.119939187941	451.395082311	1240.93765908	2042.33659088	350.003849497	-1.81122805077	-0.0199474454931
410.873385447	1266.11967319	2052.99305863	376.0	-5.1610698758	-0.111195301545	-0.0207841685132	343.685099894	1142.58932587	1947.03665233	460.762226568	-3.85698102705	-0.0424777646151
410.873385447	1266.11967319	2052.99305863	376.0	3.49938350304	0.635441423679	0.118774097884	452.538564515	1214.74359751	2124.83515904	457.552997019	-1.75348982813	-0.0193115619838
410.873385447	1266.11967319	2052.99305863	376.0	2.70693030182	0.608900534549	0.113813184028	440.044749744	1319.85780864	2108.56614983	348.663591451	0.114760190916	0.00126387875458
410.873385447	1266.11967319	2052.99305863	376.0	1.87739586085	0.135417215411	0.0253116290489	371.751695429	1349.77818282	2091.53586534	370.005987089	-0.312054235569	-0.00343672065605
410.873385447	1266.11967319	2052.99305863	376.0	15.4104481454	0.817785118843	0.152857031559	458.090244226	1498.31615409	2369.36848936	412.96209105	6.39635283111	0.0704444144396
410.873385447	1266.11967319	2052.99305863	376.0	11.2821832432	0.51090513373	0.0954962866785	417.600669177	1446.26022091	2284.61549748	420.754607387	3.86708496195	0.0425890414312
410.873385447	1266.11967319	2052.99305863	376.0	0.545340248325	-0.0186033486024	-0.003477261421	355.046525785	1239.99287418	2064.18885608	469.149456113	-2.35657170523	-0.025953432877
410.873385447	1266.11967319	2052.99305863	376.0	12.9409494793	0.643742409145	0.120325683952	430.835095166	1535.63142791	2318.66985316	352.203330086	6.71071564089	0.0739065599217
410.873385447	1266.11967319	2052.99305863	376.0	10.7951720313	0.618579083708	0.115622258637	433.471164723	1434.0334824	2274.6171911	407.112543975	3.77115623796	0.0415325576867
410.873385447	1266.11967319	2052.99305863	376.0	-3.84693954054	0.08583980399	0.0160448231757	369.914418219	1200.41961303	1974.0156569	403.681625644	-3.00913979523	-0.0331403061148
410.873385447	1266.11967319	2052.99305863	376.0	5.74187078265	0.153322602522	0.0286584303779	374.349849313	1353.34715841	2170.87326724	443.176259511	0.177916622685	0.00195943417054
410.873385447	1266.11967319	2052.99305863	376.0	-7.92376555557	-0.31961020335	-0.0597402249252	314.298060539	1207.61421655	1890.31870179	368.406424707	-3.70511991195	-0.0408052853739
410.873385447	1266.11967319	2052.99305863	376.0	6.16722708473	-0.251356768633	-0.0469825735763	314.440918554	1516.6620452	2179.60580259	348.502838838	3.53272583843	0.0389066722294
410.873385447	1266.11967319	2052.99305863	376.0	-7.98894208367	0.940356591524	0.175767587201	505.162884745	1038.76768322	1888.9806322	345.050064233	-4.05538489811	-0.0446628292743
410.873385447	1266.11967319	2052.99305863	376.0	-0.699298233463	0.15259264346	0.0285219894318	379.211430284	1231.26814342	2038.63651444	428.156940738	-2.40622141977	-0.0265002359006
410.873385447	1266.11967319	2052.99305863	376.0	4.10402963143	0.131435478498	0.0245673791586	364.158154591	1472.82416102	2137.24850209	300.266186478	2.92847314646	0.0322519068994
410.873385447	1266.11967319	2052.99305863	376.0	11.4255775372	1.03504650728	0.193466636875	501.480487558	1350.93750484	2287.55937238	435.141379983	2.78816640988	0.0307066785229
410.873385447	1266.11967319	2052.99305863	376.0	-2.21146333179	0.781178574867	0.146014686891	476.641269289	1140.97936352	2007.59186994	389.971237129	-2.72852961537	-0.0300498856318
410.873385447	1266.11967319	2052.99305863	376.0	-5.71309145812	0.144053343567	0.0269258586106	379.027058929	1151.34459931	1935.70368756	405.332029322	-3.56780848414	-0.0392930449795
410.873385447	1266.11967319	2052.99305863	376.0	-4.78294607647	0.843655228461	0.157692566067	487.879491959	1090.21451789	1954.79950768	376.705497834	-3.34070293852	-0.0367918825828
410.873385447	1266.11967319	2052.99305863	376.0	-0.86184138197	0.385664034015	0.07208673533	414.690989176	1160.85437726	2035.29951488	459.754148445	-2.78914309549	-0.0307174349724
410.873385447	1266.11967319	2052.99305863	376.0	8.25554640182	1.06021958356	0.198171884777	500.671140596	1394.34329477	2222.47885321	327.464417848	3.62105149972	0.0398794218031
410.873385447	1266.11967319	2052.99305863	376.0	-12.4358125647	0.0923748336489	0.0172663240465	373.876167862	1061.66696885	1797.68668989	362.143553184	-5.28457388694	-0.0582001529398
410.873385447	1266.11967319	2052.99305863	376.0	0.567428736926	0.689486321182	0.128875947884	460.034183439	1225.53905206	2064.64233121	379.069095711	-1.85123018921	-0.0203879976786
410.873385447	1266.11967319	2052.99305863	376.0	-9.83661944585	-0.155578796152	-0.0290801488134	340.073672936	1056.63861155	1851.04794421	454.335659717	-5.39836650267	-0.0594533755801
410.873385447	1266.11967319	2052.99305863	376.0	8.60885551202	-0.254898324069	-0.047644546555	316.895182443	1446.09489995	2229.73226472	466.742182329	1.87989930328	0.0207037368202
410.873385447	1266.11967319	2052.99305863	376.0	-4.93731666777	0.89351342377	0.16701185491	493.889025002	1157.5227588	1951.63029016	300.218506361	-2.94193240267	-0.0324001365932
410.873385447	1266.11967319	2052.99305863	376.0	-15.1528270239	-0.0501015965208	-0.00936478439642	354.359040836	1045.04032738	1741.90657164	342.507203426	-5.98523896915	-0.0659167287351
410.873385447	1266.11967319	2052.99305863	376.0	-5.13075088968	-0.121356925954	-0.0226835375616	339.553037962	1300.52712777	1947.65909901	307.578933281	-2.58138441266	-0.0284293437518
410.873385447	1266.11967319	2052.99305863	376.0	-19.8561951608	-0.0985391651063	-0.0184185355339	350.771783906	978.169565133	1645.34675027	316.405401233	-7.57581301382	-0.0834340640289
410.873385447	1266.11967319	2052.99305863	376.0	2.96027491577	0.316698224883	0.0591959298848	390.20880741	1440.3617419	2113.76729717	283.196747859	2.35578915863	0.0259448145223
410.873385447	1266.11967319	2052.99305863	376.0	0.0887594171647	-0.242525537345	-0.0453318761393	322.105630582	1352.07591189	2054.81528331	380.633740834	-1.17228589893	-0.0129106376534
410.873385447	1266.11967319	2052.99305863	376.0	-9.28167190757	0.73516036593	0.13741315251	476.506299513	968.345399285	1862.44097864	417.589279846	-5.19248282565	-0.0571859342031
410.873385447	1266.11967319	2052.99305863	376.0	-0.532402356942	0.940580690735	0.175809474904	503.091447422	1132.73895044	2042.0628752	406.232477335	-2.47552466778	-0.0272634875306
410.873385447	1266.11967319	2052.99305863	376.0	13.411921811	1.02159063579	0.190951520708	497.529881045	1373.90353273	2328.33888244	456.905468667	3.50189804128	0.038567159045
410.873385447	1266.11967319	2052.99305863	376.0	2.14167776623	0.378291295406	0.0707086533469	412.241898856	1248.48046974	2096.96155451	436.239185912	-1.8188671323	-0.0200315763469
410.873385447	1266.11967319	2052.99305863	376.0	-6.64470905697	-0.319345693492	-0.0596907838304	315.436978637	1150.1066174	1916.57764293	451.034046885	-4.12963094661	-0.0454805170332
410.873385447	1266.11967319	2052.99305863	376.0	-1.54643856088	0.154848389102	0.0289436241312	372.693959584	1364.81459263	2021.24478232	283.736230109	-0.357963611841	-0.00394233052688
410.873385447	1266.11967319	2052.99305863	376.0	-18.2373478387	0.0280063286752	0.00523482778975	368.865149243	974.908607348	1678.58157342	334.807816834	-7.21743857057	-0.079487208927
410.873385447	1266.11967319	2052.99305863	376.0	-8.04017205665	0.416559817669	0.0778616481624	423.536301331	1027.72975311	1887.92888441	436.662829963	-4.80262426851	-0.052892337759
410.873385447	1266.11967319	2052.99305863	376.0	8.70901684915	0.111071996178	0.0207611207809	363.728791635	1441.69932395	2231.78857002	426.360454433	2.57347846183	0.0283422738087
410.873385447	1266.11967319	2052.99305863	376.0	-9.35401932315	-0.150956574755	-0.0282161821972	338.038305698	1140.57006341	1860.95569122	382.347322113	-4.33638561814	-0.0477575508605
410.873385447	1266.11967319	2052.99305863	376.0	8.30720797621	0.791627081558	0.147967678796	459.308702113	1414.75635906	2223.53946175	349.47440058	3.46131692286	0.038120230428
410.873385447	1266.11967319	2052.99305863	376.0	-12.3502197353	-0.180501543843	-0.0337386063257	334.190365453	1124.04292538	1799.44390474	341.210613907	-4.89124914847	-0.0538683826924
410.873385447	1266.11967319	2052.99305863	376.0	2.62847891577	1.0248257662	0.191556217981	513.372489945	1212.07755789	2106.95554832	381.505500491	-1.23243538614	-0.0135730769399
410.873385447	1266.11967319	2052.99305863	376.0	11.0641241742	0.718252500652	0.13425280386	450.702743006	1394.49896772	2280.13875993	434.937049203	3.02457014192	0.0333102438538
410.873385447	1266.11967319	2052.99305863	376.0	17.4272223046	1.03449007589	0.193362631008	486.55768516	1554.42239889	2410.77272286	369.792638811	8.65003964715	0.0952647538233
410.873385447	1266.11967319	2052.99305863	376.0	13.3270336425	1.09508135082	0.204688102958	508.704007933	1373.74142836	2326.59613424	444.150697947	3.69497177153	0.0406935217129
410.873385447	1266.11967319	2052.99305863	376.0	13.9303904815	0.343558693463	0.0642165782174	391.257780813	1510.18457845	2338.98300826	437.540648994	5.39686662626	0.0594368571174
410.873385447	1266.11967319	2052.99305863	376.0	-10.2221608828	0.37910230204	0.0708602433719	418.092246437	1019.74144824	1843.13280527	405.29911059	-5.1704671855	-0.056943471206
410.873385447	1266.11967319	2052.99305863	376.0	0.923551297268	-0.204925911296	-0.0383039086534	321.943992678	1458.6529156	2071.95350266	291.356594382	1.51215464353	0.0166536855014
410.873385447	1266.11967319	2052.99305863	376.0	-12.5481699462	-0.201946639071	-0.0377470353404	336.888422013	991.556453198	1795.38000065	466.935125442	-6.72367907141	-0.0740493289803
410.873385447	1266.11967319	2052.99305863	376.0	-2.96570943437	-0.224377474262	-0.0419397148154	323.613631913	1360.92195097	1992.10724981	307.571666922	-1.31151482368	-0.0144439958555
410.873385447	1266.11967319	2052.99305863	376.0	2.84193233065	-0.137405686018	-0.0256833057978	335.604627113	1357.74623836	2111.33773211	417.986866643	-0.578643419586	-0.00637272488531
410.873385447	1266.11967319	2052.99305863	376.0	-1.47310872903	-0.314520578964	-0.0587888932643	310.695574395	1396.65152766	2022.75023868	315.403136629	-0.478646963609	-0.0052714423305
410.873385447	1266.11967319	2052.99305863	376.0	21.4710056464	0.996161981297	0.186198501177	481.453407239	1550.92101565	2493.79131417	461.416891288	8.80672179082	0.0969903280927
410.873385447	1266.11967319	2052.99305863	376.0	7.86460299108	0.618035306479	0.115520618033	443.691725408	1302.32069607	2214.45281213	468.440390655	0.223240432899	0.00245859507598
410.873385447	1266.11967319	2052.99305863	376.0	10.7543968654	0.917334151304	0.171464327347	471.362241005	1504.83800606	2273.78007978	297.579832711	6.32005469218	0.0696041265658
410.873385447	1266.11967319	2052.99305863	376.0	-9.76192232271	0.26408453023	0.0493615944355	396.059363797	1141.96347692	1852.58147096	314.558630239	-4.05726473562	-0.0446835323307
410.873385447	1266.11967319	2052.99305863	376.0	3.62277871242	0.48200493474	0.0900943803253	416.402169122	1390.35008734	2127.36845413	320.616197665	1.59282694439	0.0175421469646
410.873385447	1266.11967319	2052.99305863	376.0	9.08677686929	0.772165850461	0.144330065507	450.834395235	1494.05043868	2239.54395701	294.659123102	5.4935813006	0.0605019967027
410.873385447	1266.11967319	2052.99305863	376.0	14.0919387092	-0.0380328573792	-0.00710894530453	339.117546171	1578.06401925	2342.29958216	425.118016736	6.40061248706	0.07049132695
410.873385447	1266.11967319	2052.99305863	376.0	1.51648623098	0.215617906123	0.0403024123594	387.838410493	1267.5344826	2084.12641569	428.753522599	-1.84273142623	-0.0202943989673
410.873385447	1266.11967319	2052.99305863	376.0	12.9390182246	0.512985514083	0.0958851428193	414.17114837	1510.18411329	2318.63020464	394.274942978	5.71933382416	0.0629882579753
410.873385447	1266.11967319	2052.99305863	376.0	-3.73225924049	0.480467818882	0.0898070689499	429.324952872	1139.16446846	1976.37003549	407.880614159	-3.16033832046	-0.0348054881108
410.873385447	1266.11967319	2052.99305863	376.0	4.72350336279	0.387873371185	0.0724996955485	408.309830371	1327.92609727	2149.96625479	413.730327157	0.00846052567978	9.31775955923e-05
410.873385447	1266.11967319	2052.99305863	376.0	-18.3535105887	-0.151468735731	-0.0283119132207	345.369312057	958.131393138	1676.19676023	372.696055037	-7.78289392522	-0.0857146908064
410.873385447	1266.11967319	2052.99305863	376.0	-6.778376264	0.633547629245	0.118420117616	457.166215313	1024.58673065	1913.83346444	432.080518483	-4.4176680657	-0.0486527320011
410.873385447	1266.11967319	2052.99305863	376.0	10.2483616604	0.56381706775	0.105386367804	429.912435481	1376.4347193	2263.39121214	457.044057367	2.09919178075	0.0231188522109
410.873385447	1266.11967319	2052.99305863	376.0	-10.5846099309	0.064898328473	0.0121305286865	367.128097219	1154.19866106	1835.69175147	314.364993187	-4.21563203593	-0.0464276655939
410.873385447	1266.11967319	2052.99305863	376.0	18.4390885107	0.825922265524	0.154377993556	455.169478577	1572.85485772	2431.54626583	403.521929537	8.69557913823	0.0957662900686
410.873385447	1266.11967319	2052.99305863	376.0	-7.08513923282	0.609281600765	0.113884411358	454.263763712	1008.87785327	1907.53564199	444.394025007	-4.66728987594	-0.0514018708803
410.873385447	1266.11967319	2052.99305863	376.0	-0.738025202131	0.955273362057	0.178555768609	504.991768635	1153.81299692	2037.84145246	379.036686902	-2.35142504188	-0.0258967515625
410.873385447	1266.11967319	2052.99305863	376.0	-9.36434648248	0.48965503095	0.0915243048505	429.53859481	1146.84870917	1860.74367536	284.356371381	-3.85814058222	-0.0424905350465
410.873385447	1266.11967319	2052.99305863	376.0	13.9805111061	-0.0701487039064	-0.0131119072722	335.140448159	1578.08650634	2340.0119812	426.785026701	6.32236795688	0.0696296030493
410.873385447	1266.11967319	2052.99305863	376.0	7.33713523334	0.254577711173	0.0475846189108	378.408299388	1516.81322046	2203.62393568	308.40241583	4.70168961013	0.0517807225785
410.873385447	1266.11967319	2052.99305863	376.0	12.8064805112	1.08055360074	0.201972635653	509.721859799	1338.9993561	2315.90921458	467.187998688	2.72672292724	0.0300299881854
410.873385447	1266.11967319	2052.99305863	376.0	4.4527931301	0.586419159079	0.109611057772	441.984572567	1264.99846917	2144.40859251	437.425550777	-0.956653557357	-0.0105358321295
410.873385447	1266.11967319	2052.99305863	376.0	11.8314124358	0.656378962536	0.122687656549	434.394082525	1502.78732443	2295.89113468	358.709727721	5.76344428394	0.0634740559906
410.873385447	1266.11967319	2052.99305863	376.0	-1.85937301949	0.501068466718	0.0936576573305	433.01290344	1126.46900219	2014.82025961	455.338353977	-3.07052675258	-0.0338163739271
410.873385447	1266.11967319	2052.99305863	376.0	-2.34040589818	-0.292722465491	-0.054714479531	317.576481488	1263.84447124	2004.944688	423.523735272	-2.63812238521	-0.0290542112908
410.873385447	1266.11967319	2052.99305863	376.0	7.58615669088	0.539676388512	0.100874091311	424.987371583	1392.43979436	2208.73632891	391.309162968	2.20906843606	0.0243289475337
410.873385447	1266.11967319	2052.99305863	376.0	-8.03486652922	0.810932291451	0.151576129243	482.920911022	1066.38606471	1888.03780652	338.73083079	-3.95962403419	-0.0436081942091
410.873385447	1266.11967319	2052.99305863	376.0	3.61789175053	-0.311422658734	-0.058209842754	311.652714693	1395.38431805	2127.26812514	420.231092397	0.0430295136813	0.000473893322482
410.873385447	1266.11967319	2052.99305863	376.0	7.31992830807	-0.00180584993229	-0.000337542043419	343.271614975	1570.98007204	2203.27067869	289.018991676	5.56594370186	0.0612989394478
410.873385447	1266.11967319	2052.99305863	376.0	21.7471546593	1.14818966609	0.214614890859	504.341677415	1549.91183199	2499.46063424	445.207124832	9.2254731318	0.101602127002
410.873385447	1266.11967319	2052.99305863	376.0	2.67245167955	0.5171223053	0.0966583748224	421.313222868	1387.14949666	2107.85830611	299.395586577	1.47172470658	0.0162084218786
410.873385447	1266.11967319	2052.99305863	376.0	-10.4421735996	0.907319296681	0.169592391903	504.456212527	958.948254057	1838.61595946	375.211492877	-5.17354180154	-0.056977332616
410.873385447	1266.11967319	2052.99305863	376.0	-0.318756951676	-0.0113425998443	-0.00212011212043	352.551026203	1340.69311502	2046.44900054	353.204859316	-1.04349478064	-0.011492233267
410.873385447	1266.11967319	2052.99305863	376.0	-4.94222587464	-0.099874098575	-0.0186680558084	344.733363011	1165.70853605	1951.52950448	441.087605427	-3.58477548821	-0.0394799062578
410.873385447	1266.11967319	2052.99305863	376.0	11.7280942404	0.567039880237	0.105988762661	419.429813829	1546.6573437	2293.7700193	327.682861769	6.68435939306	0.0736162928751
410.873385447	1266.11967319	2052.99305863	376.0	7.21095246746	0.732678139528	0.136949184959	447.760818153	1451.95800921	2201.03341225	301.314584884	4.11571082255	0.0453272117021
410.873385447	1266.11967319	2052.99305863	376.0	-17.9208089279	-0.247558672548	-0.0462726490745	329.657467852	997.950964469	1685.08009529	357.471662971	-7.24392498509	-0.0797789095275
410.873385447	1266.11967319	2052.99305863	376.0	14.9795406153	0.963308446353	0.180057653524	483.588647107	1438.39754538	2360.52198768	438.53579519	5.15473235366	0.0567701801064
410.873385447	1266.11967319	2052.99305863	376.0	-5.79293504586	0.65138537079	0.121754274914	459.756436518	1030.43867434	1934.06450425	443.869393396	-4.23380067366	-0.0466277607231
410.873385447	1266.11967319	2052.99305863	376.0	-5.64363284966	0.643451882637	0.120271379932	457.348761863	1054.31972042	1937.12966797	425.461185691	-3.9701587749	-0.0437242155826
410.873385447	1266.11967319	2052.99305863	376.0	-11.2270617868	-0.11543305775	-0.0215762724766	342.715014583	1136.36914512	1822.50225946	343.41809976	-4.57442714493	-0.0503791535785
410.873385447	1266.11967319	2052.99305863	376.0	3.88564389357	0.0282344538433	0.00527746800809	350.284170534	1485.087694	2132.76505805	297.393193512	3.00008191144	0.0330405496855
410.873385447	1266.11967319	2052.99305863	376.0	1.31417476059	0.68630069546	0.128280503824	458.582120007	1239.30617694	2079.97297525	382.084678299	-1.55089309277	-0.0170803204049
410.873385447	1266.11967319	2052.99305863	376.0	-4.69344564095	0.332801321283	0.0622058544454	404.867514757	1241.70581804	1956.63694541	310.063612617	-2.73912548179	-0.0301665801959
410.873385447	1266.11967319	2052.99305863	376.0	-2.46850459247	0.464139405787	0.0867550291191	426.73583409	1148.16655806	2002.3148307	427.412438552	-2.97272988171	-0.0327393158778
410.873385447	1266.11967319	2052.99305863	376.0	11.842151474	1.12692898244	0.210640931298	512.364385446	1384.79238576	2296.11160639	398.954835183	3.93454563717	0.0433320004094
410.873385447	1266.11967319	2052.99305863	376.0	-2.90337259838	-0.00988898499411	-0.00184840841011	355.72464819	1264.73328961	1993.38702072	372.929082916	-2.52269573488	-0.0277829926749
410.873385447	1266.11967319	2052.99305863	376.0	16.0900608789	1.1599232892	0.216808091439	512.574646509	1448.72587168	2383.32089161	422.020373419	6.06710892903	0.0668183802756
410.873385447	1266.11967319	2052.99305863	376.0	-9.52900685735	0.369185970292	0.0690067234192	415.889417386	1034.30399333	1857.36320929	407.16979858	-4.93510950304	-0.0543514262449
410.873385447	1266.11967319	2052.99305863	376.0	-5.2670858033	0.401944086543	0.0751297358024	416.610759482	1163.84535484	1944.8601527	364.404038381	-3.20905568244	-0.0353420229344
410.873385447	1266.11967319	2052.99305863	376.0	-1.09845188245	-0.0312029631859	-0.00583232956745	349.539591846	1345.71962783	2030.44191773	335.182698057	-1.0627059281	-0.0117038097809
410.873385447	1266.11967319	2052.99305863	376.0	-6.81229401325	0.832171412489	0.155546058409	486.226762063	1075.06246989	1913.13713541	351.847903459	-3.71498387943	-0.040913919377
410.873385447	1266.11967319	2052.99305863	376.0	-10.5052794035	-0.0696866088636	-0.013025534367	352.122556538	1047.53667144	1837.32040169	437.661173707	-5.46584834814	-0.0601965677108
410.873385447	1266.11967319	2052.99305863	376.0	-10.493502127	0.814608956657	0.152263356385	490.377269663	950.088556657	1837.56218836	397.096362038	-5.42387534377	-0.0597343099535
410.873385447	1266.11967319	2052.99305863	376.0	10.8115964532	0.764820219257	0.142957050328	450.78767359	1484.287614	2274.95438334	339.879095751	5.4384074314	0.0598943549714
410.873385447	1266.11967319	2052.99305863	376.0	-3.02292405077	0.239654521441	0.0447952376525	390.63700995	1268.00925059	1990.9326377	332.286377158	-2.31350692119	-0.0254791511144
410.873385447	1266.11967319	2052.99305863	376.0	-17.2774254297	0.205361734996	0.0383853710274	391.743597533	1010.60670969	1698.28871385	295.938406623	-6.39778828955	-0.0704602234532
410.873385447	1266.11967319	2052.99305863	376.0	13.8130239559	-0.252357857116	-0.0471696929189	312.936430483	1572.45120905	2336.57348163	451.185842106	5.76143707304	0.0634519501436
410.873385447	1266.11967319	2052.99305863	376.0	-10.3224204842	0.317782773068	0.0593986491716	407.493596781	1046.84960876	1841.07448261	386.731277066	-4.93986821599	-0.0544038349778
410.873385447	1266.11967319	2052.99305863	376.0	14.8234839696	0.50418129392	0.0942394941907	413.682853915	1500.19824728	2357.31815558	443.43705438	5.59417844785	0.0616098948001
410.873385447	1266.11967319	2052.99305863	376.0	-14.3039303201	-0.198717626819	-0.0371434816483	335.397903678	1023.21182448	1759.33436205	400.724633896	-6.37901628942	-0.0702534833636
410.873385447	1266.11967319	2052.99305863	376.0	-2.06558615704	0.318482770746	0.059529489859	403.654575735	1207.63050777	2010.58671821	399.3016347	-2.59581453622	-0.0285882658174
410.873385447	1266.11967319	2052.99305863	376.0	-10.1470900644	0.145785783483	0.0272496791556	378.013163197	1178.56587422	1844.67400396	288.094966541	-3.96242151851	-0.0436390035078
410.873385447	1266.11967319	2052.99305863	376.0	-10.5447403141	-0.0456971964101	-0.00854153203927	354.413376687	1071.51490742	1836.51027193	410.581987831	-5.12212463709	-0.0564110642852
410.873385447	1266.11967319	2052.99305863	376.0	-14.946389296	-0.360643289722	-0.0674099606957	311.793268607	1063.71072833	1746.14472387	370.64072693	-6.09721768792	-0.0671499745366
410.873385447	1266.11967319	2052.99305863	376.0	-14.5729129581	0.0559269568636	0.0104536367969	371.171336141	1008.79450747	1753.81216716	373.846323548	-6.24618630552	-0.0687905980785
410.873385447	1266.11967319	2052.99305863	376.0	-9.88886732492	0.532846318999	0.0995974428035	438.960119231	1066.84170042	1849.97529887	344.173479226	-4.45049946173	-0.0490143112525
410.873385447	1266.11967319	2052.99305863	376.0	6.47720394659	0.622654229803	0.116383968188	437.484960848	1380.65093481	2185.96960605	367.833710392	2.00411131446	0.0220717105117
410.873385447	1266.11967319	2052.99305863	376.0	8.59804851467	-0.149109715637	-0.0278709748855	329.579421358	1461.0998135	2229.51039782	438.831162958	2.50438224919	0.0275813023038
410.873385447	1266.11967319	2052.99305863	376.0	-1.88877720391	0.540129413871	0.100958768948	439.292718389	1117.35024783	2014.21659374	457.573627528	-3.11639250447	-0.0343215033531
410.873385447	1266.11967319	2052.99305863	376.0	5.66757095354	0.864522799509	0.161593046637	475.5918537	1344.51555947	2169.3478969	349.24048373	1.6266491698	0.017914638434
410.873385447	1266.11967319	2052.99305863	376.0	7.64961007734	-0.212003018811	-0.0396267324879	317.344467274	1577.03267718	2210.03902253	315.661878075	5.36560946224	0.0590926152229
410.873385447	1266.11967319	2052.99305863	376.0	-7.95773411007	0.87997103089	0.164480566522	493.940112058	1068.83579267	1889.62132973	326.845425003	-3.87637510893	-0.0426913558253
410.873385447	1266.11967319	2052.99305863	376.0	-15.3106233071	-0.235624707832	-0.0440420014639	328.192148049	1069.0652184	1738.6670249	341.409658458	-5.92681376834	-0.065273279387
410.873385447	1266.11967319	2052.99305863	376.0	1.92516145014	-0.113596535147	-0.0212329972238	334.398518366	1438.78135855	2092.51648957	319.336612651	1.32749329918	0.0146199702553
410.873385447	1266.11967319	2052.99305863	376.0	15.2217376061	0.53331780171	0.0996855704132	416.425066515	1523.68699465	2365.49427509	425.382213929	6.33729054473	0.0697939487305
410.873385447	1266.11967319	2052.99305863	376.0	13.8475480539	0.904038866038	0.168979227297	476.348176406	1417.02958113	2337.28225897	443.904501433	4.33670478036	0.047761065863
410.873385447	1266.11967319	2052.99305863	376.0	-7.04433813825	0.282967174094	0.0528910605783	397.741569174	1207.73234405	1908.37328563	302.899372407	-3.26844366363	-0.0359960755906
410.873385447	1266.11967319	2052.99305863	376.0	-5.05665611777	0.97964702035	0.183111592589	507.951172205	1158.8335561	1949.18025954	282.395531229	-2.93831219976	-0.0323602665171
410.873385447	1266.11967319	2052.99305863	376.0	-3.22334548842	0.888005222493	0.165982284578	495.327916811	1090.54421828	1986.8179995	400.945864406	-3.12301520794	-0.0343944406161
410.873385447	1266.11967319	2052.99305863	376.0	5.32395980121	0.535880727418	0.100164621947	427.883544363	1345.16928968	2162.2935838	389.240749749	0.815158730863	0.00897751906237
410.873385447	1266.11967319	2052.99305863	376.0	-9.75067500804	0.259623603698	0.0485277763921	395.876564743	1126.50943919	1852.81237755	330.426373613	-4.1685042581	-0.0459086372038
410.873385447	1266.11967319	2052.99305863	376.0	3.38603241211	0.00300260099862	0.000561233831518	356.207482201	1316.72148072	2122.50806902	449.579106097	-1.15864540742	-0.012760411976
410.873385447	1266.11967319	2052.99305863	376.0	11.830591179	0.667406790633	0.124748932829	433.610107717	1541.94913728	2295.87427433	320.315029338	6.80681907761	0.0749649678151
410.873385447	1266.11967319	2052.99305863	376.0	-13.8523234601	-0.261429784355	-0.0488653802534	325.385156272	1056.65286588	1768.60581954	386.567797381	-5.9422229168	-0.0654429836652
410.873385447	1266.11967319	2052.99305863	376.0	1.93822793602	0.841294536651	0.157251315262	481.041403386	1249.46141386	2092.78474362	362.281926376	-0.97468358004	-0.0107344006612
410.873385447	1266.11967319	2052.99305863	376.0	-11.0129475373	-0.000967387540044	-0.000180820100943	361.39259443	1051.87832604	1826.89801014	413.627089666	-5.36237758559	-0.0590570218677
410.873385447	1266.11967319	2052.99305863	376.0	10.6273017854	1.11378560413	0.208184225072	506.48295573	1426.42765342	2271.17082661	338.260217462	4.82859526158	0.0531783619116
410.873385447	1266.11967319	2052.99305863	376.0	2.57270497254	0.894084317142	0.167118563952	495.241654845	1156.13236375	2105.81051314	454.436494545	-2.04602140797	-0.0225332754182
410.873385447	1266.11967319	2052.99305863	376.0	-5.83783415522	0.841263876718	0.157245584433	486.643222096	1108.60345174	1933.14272865	337.896054817	-3.34645952467	-0.0368552811087
410.873385447	1266.11967319	2052.99305863	376.0	-2.94146856567	0.143122678649	0.0267519025513	377.628588453	1233.5796119	1992.60491316	381.396712805	-2.63527079579	-0.029022806121
410.873385447	1266.11967319	2052.99305863	376.0	-0.459031385496	0.832219680272	0.155555080425	479.310045879	1246.77807081	2043.56917615	317.481059458	-1.33767542669	-0.0147321082234
410.873385447	1266.11967319	2052.99305863	376.0	-16.799126309	-0.338589774095	-0.0632878082421	320.267046682	956.288998738	1708.1081616	431.552116177	-7.99610044949	-0.0880627802808
410.873385447	1266.11967319	2052.99305863	376.0	2.46009032988	0.0899644419106	0.0168157835347	366.854917958	1332.32661371	2103.49854234	404.317010676	-0.740319954924	-0.00815330346832
410.873385447	1266.11967319	2052.99305863	376.0	-8.79304926866	0.984816375243	0.184077827148	512.783209201	1028.05083643	1872.4723675	331.63832187	-4.20831149136	-0.0463470428564
410.873385447	1266.11967319	2052.99305863	376.0	5.44465002318	1.00078053858	0.187061782913	497.170601087	1331.02199126	2164.77134568	336.578753333	1.61689876632	0.0178072551357
410.873385447	1266.11967319	2052.99305863	376.0	-8.0030960357	-0.220309400614	-0.0411793272176	329.220245096	1125.09863569	1888.69005254	434.37117176	-4.43312041848	-0.0488229120978
410.873385447	1266.11967319	2052.99305863	376.0	-16.1298026805	-0.389273346742	-0.0727613732228	314.042440913	949.66655268	1721.84932923	458.140335637	-8.16034893927	-0.0898716843532
410.873385447	1266.11967319	2052.99305863	376.0	-0.768358649701	0.487382268543	0.0910994894473	424.613715251	1289.18687782	2037.21870889	323.418115816	-1.2239665703	-0.013479808043
410.873385447	1266.11967319	2052.99305863	376.0	-9.54472186548	-0.0946189732684	-0.017685789396	346.993101238	1093.73706152	1857.04058127	416.310418514	-4.80902268736	-0.0529628049268
410.873385447	1266.11967319	2052.99305863	376.0	-8.18872078102	0.128076852421	0.0239395985834	375.209057047	1208.91442741	1884.87918941	300.755704946	-3.49800009293	-0.0385242300984
410.873385447	1266.11967319	2052.99305863	376.0	12.9273825647	0.714179653851	0.133491524084	438.881668472	1567.86828839	2318.39132535	311.641368482	7.71408787522	0.0849569149253
410.873385447	1266.11967319	2052.99305863	376.0	0.407260821712	-0.306854880188	-0.0573560523715	315.60721364	1292.63920041	2061.35409503	453.107680987	-2.16756007628	-0.0238718070074
410.873385447	1266.11967319	2052.99305863	376.0	17.8235148162	0.720989423315	0.13476437819	443.546956175	1512.15205976	2418.90858061	463.209564683	6.71764060163	0.0739828260091
410.873385447	1266.11967319	2052.99305863	376.0	21.6800298255	1.1547041145	0.215832544766	504.126380731	1570.14291109	2498.08256606	423.813274237	9.78840361645	0.107801801943
410.873385447	1266.11967319	2052.99305863	376.0	1.01469131106	0.0386138148063	0.00721753547781	358.988509542	1346.07019189	2073.82460081	368.765899385	-0.682335860041	-0.00751471211499
410.873385447	1266.11967319	2052.99305863	376.0	-4.53833215839	0.864655886879	0.161617922781	494.880509617	1012.45371658	1959.82141444	452.487188245	-4.02699640532	-0.0443501806753
410.873385447	1266.11967319	2052.99305863	376.0	-16.9152165934	0.502443827687	0.0939147341471	439.540800473	959.144903747	1705.72483612	307.039131896	-6.57495075275	-0.0724113519025
410.873385447	1266.11967319	2052.99305863	376.0	6.02114448054	0.922209406716	0.17237559004	483.352890906	1353.43177598	2176.60673687	339.822069984	2.02208593443	0.0222696688814
410.873385447	1266.11967319	2052.99305863	376.0	19.423151971	1.13659656927	0.212447956873	505.472822522	1501.88601445	2451.74902036	444.390183389	7.70100894738	0.0848128738698
410.873385447	1266.11967319	2052.99305863	376.0	-13.4622681714	0.0341086378749	0.00637544633176	367.26989147	1026.18839846	1776.61362754	383.155337611	-5.91483987292	-0.0651414082921
410.873385447	1266.11967319	2052.99305863	376.0	-0.119144969352	0.358393308132	0.0669894033892	402.403471391	1340.08884568	2050.54702068	308.054703608	-0.312187787895	-0.00343819149664
410.873385447	1266.11967319	2052.99305863	376.0	7.71500979856	-0.151416341693	-0.0283021199427	327.78741395	1495.75870139	2211.38167427	387.83555893	3.34225221631	0.0368089451136
410.873385447	1266.11967319	2052.99305863	376.0	-15.2952291625	-0.354661980337	-0.0662919589414	314.98262686	1009.09708395	1738.98306562	414.903354817	-6.94413411776	-0.076477247993
410.873385447	1266.11967319	2052.99305863	376.0	-15.1189796903	0.209315580474	0.0391244075652	395.707892233	970.147923289	1742.60145505	376.745639533	-6.62416802584	-0.0729533923551
410.873385447	1266.11967319	2052.99305863	376.0	-3.39139068253	0.534062891499	0.0998248395325	437.458856144	1144.20034175	1983.36804333	401.70884543	-3.03661838743	-0.0334429337823
410.873385447	1266.11967319	2052.99305863	376.0	8.96334216773	1.14560573159	0.214131912446	513.357373768	1398.76290357	2237.00985116	324.889573818	4.03120065559	0.0443964829911
410.873385447	1266.11967319	2052.99305863	376.0	4.22404326369	0.913995360859	0.170840254366	484.079994127	1329.0993393	2139.71237363	326.533040198	1.21546036842	0.0133861274055
410.873385447	1266.11967319	2052.99305863	376.0	0.557702212588	0.79906976632	0.149358834826	478.749096387	1194.58355333	2064.44264634	391.109996631	-2.06177761673	-0.0227068019463
410.873385447	1266.11967319	2052.99305863	376.0	4.00592506158	0.115680429544	0.0216225101951	368.357555469	1365.63782607	2135.23442208	401.239040544	0.233818277186	0.00257509115844
410.873385447	1266.11967319	2052.99305863	376.0	-1.50411320518	0.491455901262	0.0918609161237	429.538663532	1222.82826332	2022.11371894	369.746792087	-2.32608492398	-0.0256176753743
410.873385447	1266.11967319	2052.99305863	376.0	-4.43746932221	0.784664367029	0.146666236828	478.284503276	1094.28444231	1961.89212147	389.323175885	-3.32297197422	-0.0365966076455
410.873385447	1266.11967319	2052.99305863	376.0	4.83090488993	0.709891821654	0.132690060122	455.972840966	1310.48007661	2152.17120069	385.718283117	0.360527567081	0.00397056791939
410.873385447	1266.11967319	2052.99305863	376.0	11.7887161932	0.667915558702	0.124844029664	438.720322191	1460.84908181	2295.01458378	395.445179778	4.68830536163	0.0516333189607
410.873385447	1266.11967319	2052.99305863	376.0	-7.69683300371	-0.174916353873	-0.0326946455837	334.264363048	1173.35282967	1894.97761133	387.360418612	-3.86085161306	-0.0425203922143
410.873385447	1266.11967319	2052.99305863	376.0	-12.3508194933	-0.23775673979	-0.0444405121103	327.899452133	1078.75436909	1799.43159175	392.777770528	-5.4573751253	-0.0601032502787
410.873385447	1266.11967319	2052.99305863	376.0	-1.02264115227	0.560735393189	0.104810353867	440.255082241	1222.79087528	2031.99830676	368.952349237	-2.22483915778	-0.0245026338962
410.873385447	1266.11967319	2052.99305863	376.0	8.77326452746	0.0640786012153	0.0119773086384	352.165751261	1559.26866525	2233.1075704	321.673153885	5.57695753095	0.061420237125
410.873385447	1266.11967319	2052.99305863	376.0	10.366003561	0.961641584096	0.179746090485	490.194990348	1351.68188625	2265.8063922	423.929515596	2.51656365097	0.0277154587111
410.873385447	1266.11967319	2052.99305863	376.0	-2.08005150569	-0.179731046901	-0.0335945882059	332.896650842	1250.30884079	2010.2897456	427.084253968	-2.63720553505	-0.0290441138222
410.873385447	1266.11967319	2052.99305863	376.0	-19.2636279723	-0.220588088306	-0.041231418375	333.92959657	984.904348473	1657.51211352	338.678168478	-7.57239501606	-0.0833964208818
410.873385447	1266.11967319	2052.99305863	376.0	-1.7366373555	0.692871877656	0.129508762179	454.98054315	1278.24762452	2017.34001427	284.111846602	-1.17640235831	-0.0129559731091
410.873385447	1266.11967319	2052.99305863	376.0	18.7200023713	1.16014259436	0.216849083058	510.680698134	1477.88927615	2437.31340789	448.743433603	7.06467868138	0.0778048312928
410.873385447	1266.11967319	2052.99305863	376.0	0.520374158271	0.873972893815	0.163359419405	492.851456988	1110.51019108	2063.67630398	460.314655912	-2.60882646003	-0.0287315689431
410.873385447	1266.11967319	2052.99305863	376.0	10.027729004	0.639918756567	0.119610982536	442.615717112	1353.70538811	2258.86163902	462.540533803	1.69937051057	0.0187155342574
410.873385447	1266.11967319	2052.99305863	376.0	11.4580763783	0.762604797671	0.142542952836	450.123333598	1491.10749351	2288.22657133	346.995744225	5.67974131945	0.0625522171746
410.873385447	1266.11967319	2052.99305863	376.0	-11.6115610542	0.0725116317953	0.0135535760365	367.747352248	1164.55186436	1814.60851619	282.309299587	-4.3137743042	-0.0475085275793
410.873385447	1266.11967319	2052.99305863	376.0	0.520129612541	0.131450161935	0.0245701237262	375.813103626	1266.8260186	2063.67128347	421.032161247	-2.04104578838	-0.0224784778456
410.873385447	1266.11967319	2052.99305863	376.0	5.49858904769	0.663275333899	0.123976697925	439.589885156	1424.42304466	2165.8787101	301.865780286	3.06087577381	0.0337100856146
410.873385447	1266.11967319	2052.99305863	376.0	-4.33559775988	0.466885320594	0.0872682842232	423.375238709	1257.94284467	1963.98353757	282.665454189	-2.33758908698	-0.0257443732046
410.873385447	1266.11967319	2052.99305863	376.0	17.5683615565	0.282017121771	0.0527134807049	380.029801026	1580.90067343	2413.6703019	452.739827449	7.49406292232	0.0825337326247
410.873385447	1266.11967319	2052.99305863	376.0	7.06297299218	-0.160704411203	-0.0300382077016	326.288660736	1503.17776684	2197.99540389	368.528976322	3.45523240672	0.0380532203383
410.873385447	1266.11967319	2052.99305863	376.0	14.9605732752	0.580514521116	0.108507387125	426.282160098	1466.93488261	2360.1325895	466.9155468	4.89953867503	0.0539596770378
410.873385447	1266.11967319	2052.99305863	376.0	4.3638741679	0.132207310197	0.0247116467657	371.335454169	1354.1096203	2142.58309239	417.138017919	0.0277188248641	0.000305273401587
410.873385447	1266.11967319	2052.99305863	376.0	-3.63046084636	0.656531575392	0.122716182316	456.567272393	1142.04418784	1978.45994946	379.848489231	-2.97925399097	-0.0328111673014
410.873385447	1266.11967319	2052.99305863	376.0	-16.2013659893	0.303593772944	0.0567464996157	408.304917	981.910067551	1720.38013947	330.165154916	-6.45904040334	-0.0711348062042
410.873385447	1266.11967319	2052.99305863	376.0	-5.46504655391	0.450614028244	0.0842269211671	424.865715815	1128.5965793	1940.79603223	387.333737113	-3.46159908694	-0.0381233379619
410.873385447	1266.11967319	2052.99305863	376.0	2.02419434689	0.64582369544	0.120714709428	440.692505086	1369.53625096	2094.54962807	284.32087202	1.25005205776	0.0137670931471
410.873385447	1266.11967319	2052.99305863	376.0	4.20460369184	0.56474717832	0.105560220247	428.577372744	1384.09426553	2139.31328057	326.641642292	1.69868450391	0.0187079791179
410.873385447	1266.11967319	2052.99305863	376.0	-2.84222946387	0.0342620620933	0.00640412375576	362.196461653	1237.5426942	1994.64228503	394.903129179	-2.66540101848	-0.0293546367674
410.873385447	1266.11967319	2052.99305863	376.0	-11.9992851496	0.686408759069	0.12830070263	466.007366721	999.58311629	1806.64856743	341.058084414	-5.209868081	-0.0573774017731
410.873385447	1266.11967319	2052.99305863	376.0	5.52202135173	0.87778385258	0.164071748146	486.201918329	1259.40164804	2166.35977368	420.756207312	-0.32001274965	-0.00352436948954
410.873385447	1266.11967319	2052.99305863	376.0	18.0629719657	0.87681607554	0.163890855241	463.136266841	1560.76745472	2423.82461927	399.920897711	8.4670021263	0.0932489220958
410.873385447	1266.11967319	2052.99305863	376.0	2.63990394883	-0.118943620936	-0.0222324525114	331.369524908	1492.12681707	2107.19010346	283.693761479	2.72663742099	0.0300290464867
410.873385447	1266.11967319	2052.99305863	376.0	-14.1743347832	0.119089389064	0.0222596988906	380.705609728	1000.55895861	1761.99494942	380.730381091	-6.2230824204	-0.0685361500044
410.873385447	1266.11967319	2052.99305863	376.0	-6.60502866685	0.143530700067	0.0268281682368	381.179161187	1076.87168487	1917.39227858	459.341432523	-4.44002557729	-0.0488989601023
410.873385447	1266.11967319	2052.99305863	376.0	12.386654931	0.0114358694938	0.00213754569978	347.574895069	1516.73096108	2307.29022456	442.98436841	4.67587898251	0.051496464565
410.873385447	1266.11967319	2052.99305863	376.0	-0.239099091085	-0.0646113830101	-0.0120768940206	345.54807648	1341.6439056	2048.08437089	360.892388804	-1.11205583452	-0.0122473109529
410.873385447	1266.11967319	2052.99305863	376.0	23.297607129	1.18141914435	0.22082600829	508.536440645	1566.32549747	2531.29131582	456.429377706	9.89163593657	0.108938721768
410.873385447	1266.11967319	2052.99305863	376.0	-3.93302552074	0.698808819988	0.130618471026	462.882809844	1154.22698725	1972.2483177	355.138520601	-2.90627399993	-0.0320074229067
410.873385447	1266.11967319	2052.99305863	376.0	1.18028173331	0.604744854075	0.113036421322	446.86243493	1231.45632795	2077.22416069	398.905397814	-1.82920260705	-0.0201454031614
410.873385447	1266.11967319	2052.99305863	376.0	10.6614235891	0.570802464751	0.106692049486	427.401042427	1424.34470874	2271.87134487	420.125593697	3.38721526301	0.0373041328525
410.873385447	1266.11967319	2052.99305863	376.0	14.6245586733	1.06120146778	0.198355414539	493.386232474	1503.97653087	2353.23423305	355.87146971	7.10936111954	0.0782969286292
410.873385447	1266.11967319	2052.99305863	376.0	-8.37152407197	0.107531832974	0.0200994080326	372.752272598	1184.80746341	1881.12625053	323.566514529	-3.66582527468	-0.0403725250516
410.873385447	1266.11967319	2052.99305863	376.0	-15.0560565897	-0.242116200882	-0.0452553646508	326.134609955	1103.4645699	1743.89326194	314.29408209	-5.52225456469	-0.0608177815494
410.873385447	1266.11967319	2052.99305863	376.0	-2.37136250297	-0.324455912978	-0.0606459650426	313.838623414	1220.73767064	2004.30915105	469.732856997	-3.03060413892	-0.0333766975652
410.873385447	1266.11967319	2052.99305863	376.0	-14.0273476748	0.063268181789	0.0118258283718	376.264590538	953.332612498	1765.01258456	435.415381522	-7.02906597121	-0.0774126208283
410.873385447	1266.11967319	2052.99305863	376.0	-10.5729056278	0.218050016491	0.0407570124283	394.743767847	1011.95388982	1835.93204	429.234382334	-5.54184519609	-0.0610335374019
410.873385447	1266.11967319	2052.99305863	376.0	-11.4176566607	-0.333919953735	-0.0624149446234	312.051896268	1208.14523405	1818.58935993	298.392229607	-4.19645810373	-0.0462164989397
410.873385447	1266.11967319	2052.99305863	376.0	2.56542342547	0.177130350147	0.033108476663	382.531224783	1263.84774573	2105.66102348	459.282052971	-1.83370109899	-0.0201949460241
410.873385447	1266.11967319	2052.99305863	376.0	12.011806302	0.559302136966	0.104542455508	424.400084086	1446.55453802	2299.59460823	428.639986123	4.05883038583	0.0447007751743
410.873385447	1266.11967319	2052.99305863	376.0	-2.35509649225	-0.00200264695718	-0.000374326534051	353.760999221	1335.44140119	2004.64309112	315.440690716	-1.38700155081	-0.0152753474759
410.873385447	1266.11967319	2052.99305863	376.0	-2.37459753115	0.387892694372	0.0725033073593	413.690639274	1225.22606305	2004.24273615	365.32603382	-2.47714738181	-0.0272813588305
410.873385447	1266.11967319	2052.99305863	376.0	11.8588863256	0.75328088737	0.140800165864	444.636179945	1559.81648095	2296.45517173	292.002510835	7.46298751258	0.0821914924292
410.873385447	1266.11967319	2052.99305863	376.0	4.60178479961	-0.0108481353201	-0.00202768884488	348.011718415	1433.365737	2147.46738114	366.089925726	1.70143635218	0.0187382858169
410.873385447	1266.11967319	2052.99305863	376.0	-8.5688897099	0.348014329026	0.0650494072945	414.872721321	999.726449953	1877.07434769	462.475176412	-5.32375045762	-0.0586316129694
410.873385447	1266.11967319	2052.99305863	376.0	10.9336520571	0.461958491341	0.0863473815591	403.461881046	1576.97812923	2277.46017642	297.020166148	7.13419384004	0.0785704167406
410.873385447	1266.11967319	2052.99305863	376.0	7.19169193298	-0.141325422901	-0.0264159668973	327.256453005	1540.24843853	2200.63799481	333.133103282	4.4848595069	0.0493927258469
410.873385447	1266.11967319	2052.99305863	376.0	9.7603967496	0.753413465765	0.140824946872	455.540791859	1395.70460597	2253.3733264	402.127928568	3.0295546551	0.0333651393733
410.873385447	1266.11967319	2052.99305863	376.0	-3.9398651099	-0.187105138033	-0.0349729229969	332.789753664	1179.6647687	1972.10790141	459.653379042	-3.43837667353	-0.0378675845102
410.873385447	1266.11967319	2052.99305863	376.0	-9.44403437802	0.577416242975	0.107928269715	445.758743265	1069.89704378	1859.1076884	343.45190135	-4.32403265538	-0.0476215050152
410.873385447	1266.11967319	2052.99305863	376.0	14.1733349472	0.0921224346464	0.0172191466629	356.460646944	1552.28745871	2343.97064128	435.222535621	5.98314177655	0.0658936319003
410.873385447	1266.11967319	2052.99305863	376.0	12.5438214777	0.501356117171	0.0937114237703	411.020604719	1537.86091159	2310.51684286	361.635326553	6.38929222456	0.0703666544555
410.873385447	1266.11967319	2052.99305863	376.0	4.22732857682	0.228767662148	0.042760310682	381.838539782	1391.54560052	2139.77982088	366.39568058	1.13156559766	0.0124621761857
410.873385447	1266.11967319	2052.99305863	376.0	-10.9442712185	0.395822081882	0.0739854358657	416.643402006	1100.08553765	1828.3079302	311.578990546	-4.44226709046	-0.0489236463707
410.873385447	1266.11967319	2052.99305863	376.0	1.42487977778	-0.136005123383	-0.0254215183894	334.981369883	1370.60576113	2082.24574156	376.658610552	-0.417167558823	-0.0045943563747
410.873385447	1266.11967319	2052.99305863	376.0	-2.04414644557	0.318779277019	0.0595849115923	403.375084594	1228.18178699	2011.026874	379.47000241	-2.45950388062	-0.0270870471434
410.873385447	1266.11967319	2052.99305863	376.0	15.4918541363	0.806710416074	0.150786993659	458.008208337	1475.24546443	2371.0397487	437.786075943	5.75661548463	0.0633988489497
410.873385447	1266.11967319	2052.99305863	376.0	-8.35152062056	0.615237198655	0.114997607225	452.610558463	1052.9136918	1881.53692	376.01266974	-4.30572802675	-0.0474199121889
410.873385447	1266.11967319	2052.99305863	376.0	-2.67141471477	-0.221545139969	-0.0414103065362	326.479588593	1307.90906994	1998.14909997	363.760441435	-2.27103783355	-0.0250114298849
410.873385447	1266.11967319	2052.99305863	376.0	-7.98681895039	0.513380131296	0.095958903046	432.940011837	1165.94671535	1889.02421998	290.137492784	-3.53018599998	-0.0388787004404
410.873385447	1266.11967319	2052.99305863	376.0	4.27081670238	0.933276783393	0.174444258578	485.705907456	1341.48025391	2140.67262908	313.486467716	1.55513186543	0.0171270029232
410.873385447	1266.11967319	2052.99305863	376.0	21.0012879967	1.16186255521	0.217170571067	504.926210126	1574.01829451	2484.14804343	405.203538792	9.85358831256	0.108519695072
410.873385447	1266.11967319	2052.99305863	376.0	-4.75407143486	0.769284234041	0.143791445615	474.455252964	1135.53859964	1955.39230207	345.398449466	-3.08160315628	-0.0339383607519
410.873385447	1266.11967319	2052.99305863	376.0	-10.181402691	0.478337217184	0.0894088256419	435.823440818	978.292432113	1843.96956811	429.853695183	-5.5582638004	-0.0612143590353
410.873385447	1266.11967319	2052.99305863	376.0	9.22397070554	0.241841131085	0.0452039497354	374.343692608	1573.20870626	2242.36053695	294.808138082	6.35509534074	0.0699900367923
410.873385447	1266.11967319	2052.99305863	376.0	16.3177150082	0.27593011337	0.0515757221252	380.912085545	1540.85861224	2387.99461508	466.223917295	6.2691745544	0.0690437726256
410.873385447	1266.11967319	2052.99305863	376.0	1.23571713263	0.635984512405	0.118875609795	450.193542324	1249.23581918	2078.36224559	378.93288408	-1.47582421765	-0.016253570679
410.873385447	1266.11967319	2052.99305863	376.0	-10.1255803641	0.511985884391	0.0956982961478	438.045184786	1022.11326188	1845.11559661	384.95714995	-4.95381793871	-0.0545574662853
410.873385447	1266.11967319	2052.99305863	376.0	3.46772065228	0.797623464604	0.149088498057	464.756319207	1349.48760103	2124.18512292	309.941202683	1.3211543195	0.0145501577038
410.873385447	1266.11967319	2052.99305863	376.0	12.4365009787	0.438781693915	0.0820152698907	403.069536917	1527.21417475	2308.31356046	378.029848793	5.94804105401	0.0655070600662
410.873385447	1266.11967319	2052.99305863	376.0	0.821793795129	-0.179509847993	-0.0335532426156	332.902153442	1268.86583636	2069.8644282	468.0964384	-2.22510163849	-0.0245055246529
410.873385447	1266.11967319	2052.99305863	376.0	-6.79105928955	0.320550903485	0.0599160567261	406.216762143	1097.44989852	1913.57308281	409.906422148	-4.01721376898	-0.0442424423897
410.873385447	1266.11967319	2052.99305863	376.0	13.3432225888	0.196299851539	0.0366915610354	370.226408612	1542.71378839	2326.92849218	413.988295174	5.88625441465	0.0648265904697
410.873385447	1266.11967319	2052.99305863	376.0	6.60897927256	0.0215931306088	0.00403609917921	346.521650857	1559.96629029	2188.67494434	282.187003197	5.2340207852	0.0576434007181
410.873385447	1266.11967319	2052.99305863	376.0	-15.8892680773	0.049888071697	0.0093248732144	369.205001594	1023.86405387	1726.78748794	333.718432478	-6.22139044778	-0.0685175159447
410.873385447	1266.11967319	2052.99305863	376.0	10.0305035249	0.85219877652	0.159289490938	475.641918823	1332.1055733	2258.91859975	451.171107619	1.71054274962	0.0188385765377
410.873385447	1266.11967319	2052.99305863	376.0	0.660260104779	0.0995669738916	0.0186106493255	366.035714715	1361.36893627	2066.54815275	339.143501764	-0.253919358205	-0.0027964687027
410.873385447	1266.11967319	2052.99305863	376.0	-7.02004268689	0.22260708155	0.0416088002897	388.962506209	1207.69746615	1908.87206956	312.212097201	-3.28610869825	-0.0361906244301
410.873385447	1266.11967319	2052.99305863	376.0	-10.7097453433	0.172140328361	0.0321757623105	388.559643032	1003.92794655	1833.12273014	440.635140554	-5.7392573091	-0.0632076796156
410.873385447	1266.11967319	2052.99305863	376.0	8.52740408034	0.97199455946	0.181681226067	485.500666596	1417.9481331	2228.06007248	324.611272787	4.01327000569	0.0441990088732
410.873385447	1266.11967319	2052.99305863	376.0	-5.81081442203	0.687317185445	0.128470501952	464.75710821	1043.08917871	1933.6974419	425.85115498	-4.04975800998	-0.0446008591407
410.873385447	1266.11967319	2052.99305863	376.0	-7.19682538347	0.332139054278	0.0620820662202	405.908856202	1163.92110623	1905.24273307	335.412770631	-3.50488142575	-0.038600015702
410.873385447	1266.11967319	2052.99305863	376.0	14.1653215991	0.939400688394	0.175588913718	480.367083304	1433.03825562	2343.8061278	430.400788868	4.87951411335	0.0537391422175
410.873385447	1266.11967319	2052.99305863	376.0	5.85404746001	0.0922587286602	0.0172446221795	363.096533808	1404.47725552	2173.17624664	405.602457311	1.31507114236	0.0144831623608
410.873385447	1266.11967319	2052.99305863	376.0	-1.89553912719	0.450773810465	0.0842567870029	417.703642042	1305.35518393	2014.07777193	291.01894595	-1.11823769946	-0.0123153931659
410.873385447	1266.11967319	2052.99305863	376.0	13.946804541	1.162777339	0.217341558692	511.775013094	1460.77672583	2339.31998776	366.768248841	6.18913834685	0.0681623165952
410.873385447	1266.11967319	2052.99305863	376.0	-9.24699621417	-0.341572684771	-0.0638453616394	314.010021068	1085.81950324	1863.15286822	463.323343914	-5.1948684792	-0.0572122079207
410.873385447	1266.11967319	2052.99305863	376.0	-10.4364037799	-0.317797324456	-0.0594013690571	317.517406352	1072.83758208	1838.73441346	448.379425034	-5.45066417902	-0.0600293411786
410.873385447	1266.11967319	2052.99305863	376.0	-18.9206923576	-0.206800849336	-0.0386543643619	334.983418639	998.991658156	1664.55255789	330.577481092	-7.29612844044	-0.0803538374498
410.873385447	1266.11967319	2052.99305863	376.0	-3.2278851761	0.578464568512	0.108124218414	441.824774785	1234.76704747	1986.72480003	310.132977768	-2.35969411473	-0.0259878206468
410.873385447	1266.11967319	2052.99305863	376.0	0.105047362363	0.374159780028	0.0699364074818	409.382658665	1280.61487869	2055.14967369	365.152136337	-1.50548048049	-0.0165801815032
410.873385447	1266.11967319	2052.99305863	376.0	-6.42868955454	-0.322418394566	-0.0602651204796	312.621950458	1314.54037593	1921.01250832	293.850181933	-2.79621293853	-0.0307952966799
410.873385447	1266.11967319	2052.99305863	376.0	-16.0421620078	-0.0890203942631	-0.0166393260305	350.324299479	1017.28627428	1723.64858616	356.038012396	-6.50608724592	-0.071652943237
410.873385447	1266.11967319	2052.99305863	376.0	-11.7705131219	-0.190178144789	-0.035547316783	331.873805717	1168.76002591	1811.34524127	310.711409648	-4.43994914636	-0.048898118352
410.873385447	1266.11967319	2052.99305863	376.0	-4.50388950785	0.336963346688	0.0629838031193	405.644007318	1234.53465066	1960.52851967	320.34986169	-2.74128379171	-0.030190350129
410.873385447	1266.11967319	2052.99305863	376.0	-15.1910316286	0.134129108466	0.0250708613955	380.306056327	1040.87884106	1741.12223376	319.93733638	-5.83160189522	-0.064224690476
410.873385447	1266.11967319	2052.99305863	376.0	-0.534119419477	0.394849696664	0.0738036816195	414.901775857	1227.89431753	2042.02762403	399.231530638	-2.24335095007	-0.0247065082607
410.873385447	1266.11967319	2052.99305863	376.0	14.6221927392	0.88383870365	0.165203496009	470.716515766	1453.08007376	2353.18566059	429.389071062	5.29796279449	0.0583476078688
410.873385447	1266.11967319	2052.99305863	376.0	-1.99751303693	0.788452800466	0.147374355227	479.647751704	1082.00189937	2011.98425464	450.334603567	-3.18170872463	-0.0350408449849
410.873385447	1266.11967319	2052.99305863	376.0	-13.5007125759	0.410538333177	0.0767361370425	423.275228834	1002.83691851	1775.82436658	349.712219241	-5.70896526468	-0.0628740667917
410.873385447	1266.11967319	2052.99305863	376.0	-11.8850704191	0.264977265898	0.0495284609155	403.654678572	978.993011649	1808.99338792	426.345697695	-6.06351667682	-0.0667788180266
410.873385447	1266.11967319	2052.99305863	376.0	6.96984302538	0.321034388791	0.0600064278114	399.024929011	1330.0865661	2196.08345214	466.971957027	0.102945377178	0.00113375966055
410.873385447	1266.11967319	2052.99305863	376.0	-8.82840207624	-0.179648167222	-0.0335790966769	332.861092048	1210.25864062	1871.74657682	328.626844149	-3.71934955845	-0.0409619995424
410.873385447	1266.11967319	2052.99305863	376.0	-6.12593030408	0.53287352208	0.0996025274917	435.750408834	1190.05990998	1927.22813471	301.417815903	-3.11670277788	-0.0343249204612
410.873385447	1266.11967319	2052.99305863	376.0	1.52212146762	0.23590554889	0.0440944951196	384.290035624	1363.3031324	2084.24210671	336.648938681	0.169444145254	0.00186612494773
410.873385447	1266.11967319	2052.99305863	376.0	-14.8181266509	0.0425907924747	0.00796089578966	372.622277712	960.768496559	1748.77794707	415.387172798	-7.01981558332	-0.0773107443097
410.873385447	1266.11967319	2052.99305863	376.0	-0.637595180389	-0.0740491675083	-0.0138409658894	344.53435396	1336.85329645	2039.90327384	358.515623425	-1.27582578543	-0.0140509447734
410.873385447	1266.11967319	2052.99305863	376.0	-10.3538090899	0.923718779265	0.17265771575	504.680600155	991.388662955	1840.43007671	344.360813602	-4.80017315027	-0.0528653430646
410.873385447	1266.11967319	2052.99305863	376.0	-7.46885259464	0.521379092857	0.0974540360479	436.024815303	1107.59755563	1899.6580333	356.035662377	-3.80859271678	-0.041944853709
410.873385447	1266.11967319	2052.99305863	376.0	-6.03219543132	-0.365434985216	-0.0683056047133	308.913225575	1177.23295774	1929.15250514	443.006321826	-3.82522406185	-0.0421280183023
410.873385447	1266.11967319	2052.99305863	376.0	12.1690877872	0.0601001074968	0.0112336649527	352.594408979	1544.14186802	2302.8235862	406.087309204	5.51371366582	0.0607237187866
410.873385447	1266.11967319	2052.99305863	376.0	-2.33235336908	-0.276419481043	-0.0516671927184	316.374713364	1374.97681424	2005.11000586	313.758478259	-1.01190818352	-0.0111443632546
410.873385447	1266.11967319	2052.99305863	376.0	-4.75683700142	0.540672694029	0.101060316641	440.202089441	1084.61999528	1955.33552518	430.513440461	-3.69737988225	-0.040720042756
410.873385447	1266.11967319	2052.99305863	376.0	-1.78594558119	0.955255080548	0.178552351504	500.958591331	1215.32394265	2016.32771982	300.045185834	-1.85793223911	-0.0204618088007
410.873385447	1266.11967319	2052.99305863	376.0	-8.62885951576	-0.203935809289	-0.0381188428577	329.524360418	1218.14075889	1875.84317173	328.17805243	-3.65293869902	-0.0402306024121
410.873385447	1266.11967319	2052.99305863	376.0	2.09148248566	0.503555550402	0.0941225327854	430.787424044	1247.8506337	2095.93104889	417.292991143	-1.64994375087	-0.0181711866836
410.873385447	1266.11967319	2052.99305863	376.0	-1.31196498708	0.0781599270709	0.0146093321628	364.207333754	1340.51735105	2026.05850852	321.333823715	-1.00073631996	-0.0110213251097
410.873385447	1266.11967319	2052.99305863	376.0	6.51350781118	0.260709671449	0.0487307797101	384.829539657	1416.32834444	2186.71492187	385.557037771	2.05457786748	0.0226275095537
410.873385447	1266.11967319	2052.99305863	376.0	7.90815588542	0.384101900564	0.0717947477689	394.562383606	1536.95429886	2215.34695003	283.830267562	5.55490246566	0.0611773399302
410.873385447	1266.11967319	2052.99305863	376.0	-2.43028093323	0.404853216873	0.0756734984809	417.890812891	1142.43805942	2003.09955977	442.770687458	-3.07553560811	-0.0338715375343
410.873385447	1266.11967319	2052.99305863	376.0	18.3836594052	1.04267730711	0.1948929546	491.346894488	1499.84576578	2430.40831014	439.215649877	7.29778656981	0.0803720987864
410.873385447	1266.11967319	2052.99305863	376.0	6.44574783246	0.45405743875	0.084870549299	411.606403925	1409.85356538	2185.32381421	363.863844907	2.32915723412	0.025651511389
410.873385447	1266.11967319	2052.99305863	376.0	-3.4428664565	0.256866515376	0.0480124327805	395.600092027	1150.23426538	1982.31124926	436.476891858	-3.24522645402	-0.0357403794495
410.873385447	1266.11967319	2052.99305863	376.0	7.49345220692	-0.0501509014066	-0.00937400026291	340.28137751	1497.46835238	2206.83311229	369.083382398	3.57625223152	0.0393860377921
410.873385447	1266.11967319	2052.99305863	376.0	-11.1396621949	0.176034600955	0.0329036637298	383.225540477	1137.31177201	1824.29656702	303.759254526	-4.35081012682	-0.0479164110883
410.873385447	1266.11967319	2052.99305863	376.0	-3.41031530852	0.416916272712	0.0779282752732	415.319741346	1272.39416845	1982.97952207	295.265612271	-2.03224183803	-0.0223815180399
410.873385447	1266.11967319	2052.99305863	376.0	-4.91843140145	0.159640254612	0.0298392999274	381.041185514	1164.08608	1952.01800337	406.890737851	-3.35899414942	-0.0369933276368
410.873385447	1266.11967319	2052.99305863	376.0	-10.0474146257	0.119738106256	0.0223809544403	374.664064902	1164.95953532	1846.7203338	307.096733575	-4.03324185356	-0.0444189631449
410.873385447	1266.11967319	2052.99305863	376.0	12.4318773217	0.971295330015	0.181550528975	478.547183397	1520.52729003	2308.2186371	309.144163672	7.05722691564	0.0777227633881
410.873385447	1266.11967319	2052.99305863	376.0	-9.60299853332	0.252350313388	0.0471682828762	393.896721189	1159.57429696	1855.84416532	302.373147176	-3.93019159135	-0.0432840483629
410.873385447	1266.11967319	2052.99305863	376.0	-8.76142757066	0.145436230928	0.0271843422296	377.566563079	1209.29894554	1873.12155877	286.256050146	-3.58671669409	-0.0395012851772
410.873385447	1266.11967319	2052.99305863	376.0	-13.9400344212	-0.050854207369	-0.00950545932131	352.818054031	1083.04103524	1766.80511959	330.946030319	-5.39722042224	-0.0594407535489
410.873385447	1266.11967319	2052.99305863	376.0	0.426828499887	-0.0125340430443	-0.00234281178397	355.827065004	1244.62094887	2061.75581811	461.307804231	-2.32490070936	-0.025604633363
410.873385447	1266.11967319	2052.99305863	376.0	6.64064920466	-0.0583618254656	-0.0109087524235	337.162578388	1545.92593338	2189.32512585	306.236614083	4.72792883847	0.0520697008642
410.873385447	1266.11967319	2052.99305863	376.0	-2.65922964389	0.205404915653	0.038393442178	386.940313516	1212.3191454	1998.39925863	399.139799718	-2.70649788681	-0.0298072454494
410.873385447	1266.11967319	2052.99305863	376.0	-17.8340964078	-0.116838316986	-0.0218389377543	350.117152795	958.977272375	1686.86029731	377.76587214	-7.64989460398	-0.0842499405725
410.873385447	1266.11967319	2052.99305863	376.0	-14.423382333	0.246284402931	0.0460344678375	402.329054365	956.633378127	1756.88202052	397.919588025	-6.68792001459	-0.0736555067686
410.873385447	1266.11967319	2052.99305863	376.0	-10.3145691735	0.11374651232	0.0212610303402	377.200392629	1061.48142658	1841.23566947	402.553850267	-5.02157833697	-0.0553037261781
410.873385447	1266.11967319	2052.99305863	376.0	5.87415745906	0.481770216701	0.0900505077945	418.572066026	1366.98226528	2173.58910352	388.034772215	1.27108284686	0.0139987097672
410.873385447	1266.11967319	2052.99305863	376.0	21.1559932227	0.7310626112	0.136647217047	441.537254478	1578.6305385	2487.32413098	467.156338005	8.83319157042	0.0972818454892
410.873385447	1266.11967319	2052.99305863	376.0	-11.3327652133	0.0827299232176	0.01546353705	370.825763044	1109.60155333	1820.33217545	339.90485908	-4.66533605372	-0.0513803530145
410.873385447	1266.11967319	2052.99305863	376.0	-8.80601092188	0.334244740424	0.0624756524157	408.787225943	1076.74743994	1872.20626566	386.671599776	-4.42888206554	-0.048776234202
410.873385447	1266.11967319	2052.99305863	376.0	-17.407574633	-0.0583552026347	-0.0109075145112	355.748729112	993.317400925	1695.61675974	346.550629703	-6.97092987055	-0.0767723554026
410.873385447	1266.11967319	2052.99305863	376.0	-20.7481419829	-0.0344436600756	-0.00643806730385	359.888170233	970.664545062	1627.03514393	296.482428633	-7.7252481086	-0.0850798249845
410.873385447	1266.11967319	2052.99305863	376.0	-6.04579486956	-0.168776284525	-0.0315469690701	334.924240591	1189.4051885	1928.87330962	404.543880528	-3.53310716622	-0.0389108718746
410.873385447	1266.11967319	2052.99305863	376.0	-5.5286414417	0.715099174139	0.133663397035	464.741546802	1170.71872559	1939.4904336	304.030161203	-3.04157372194	-0.0334975079509
410.873385447	1266.11967319	2052.99305863	376.0	3.48881235103	-0.0120235125567	-0.00224738552462	346.625388884	1454.74680902	2124.61813403	323.245936121	2.11295938781	0.0232704778393
410.873385447	1266.11967319	2052.99305863	376.0	-8.71202249299	0.31439907911	0.0587661830113	407.939200589	1032.44784366	1874.13584158	433.748797338	-4.9519683403	-0.0545370962588
410.873385447	1266.11967319	2052.99305863	376.0	12.7156041256	0.706628776506	0.132080145141	448.897159571	1397.98007298	2314.04352869	467.166296146	3.22058425114	0.03546898955
410.873385447	1266.11967319	2052.99305863	376.0	8.76515282213	0.32104097325	0.0600076585515	386.89254941	1526.27230526	2232.94103765	319.776182975	5.26019346487	0.0579316460889
410.873385447	1266.11967319	2052.99305863	376.0	-10.9073033424	0.933473887407	0.17448110045	506.880228502	980.43800569	1829.06687813	341.748643937	-4.96798163572	-0.0547134541379
410.873385447	1266.11967319	2052.99305863	376.0	-8.43754825237	0.755961159889	0.141301151381	473.929975255	1069.45255453	1879.77077869	336.38824891	-4.03661070222	-0.0444560650024
410.873385447	1266.11967319	2052.99305863	376.0	14.0907039524	1.20860609058	0.225907680482	513.266529641	1536.77694752	2342.27423269	292.230755526	8.26174362444	0.0909883659079
410.873385447	1266.11967319	2052.99305863	376.0	12.1871538152	0.536160006937	0.100216823727	416.283270428	1527.84279276	2303.1944805	359.068417312	6.17010216933	0.0679526670631
410.873385447	1266.11967319	2052.99305863	376.0	16.6315629791	0.820606092105	0.153384316281	455.04990662	1557.8386157	2394.43789214	381.549369813	8.10971398803	0.0893140307052
410.873385447	1266.11967319	2052.99305863	376.0	10.8524038387	0.349474652782	0.0653223650059	395.542336202	1443.83987791	2275.79215614	436.409942028	3.37162000671	0.0371323789285
410.873385447	1266.11967319	2052.99305863	376.0	-4.10295622443	0.342423083309	0.0640043146372	405.380838662	1261.34054374	1968.75965215	302.038269743	-2.42518185779	-0.0267090512972
410.873385447	1266.11967319	2052.99305863	376.0	3.93332600751	-0.0238188381876	-0.0044521192874	350.630899091	1353.80397141	2133.74396854	429.30909804	-0.344679155468	-0.00379602594127
410.873385447	1266.11967319	2052.99305863	376.0	-2.66997226823	0.156921065751	0.0293310403272	380.522878772	1179.44279949	1998.1787133	438.213035034	-3.00525672034	-0.0330975409729
410.873385447	1266.11967319	2052.99305863	376.0	-4.33438116436	-0.106484190517	-0.0199035870125	343.099462744	1210.02226615	1964.00851419	410.886785295	-3.12991145423	-0.0344703904651
410.873385447	1266.11967319	2052.99305863	376.0	7.69226606236	0.718470412579	0.134293535061	451.416879972	1380.69405627	2210.91474694	378.803810704	2.36331505017	0.0260276987904
410.873385447	1266.11967319	2052.99305863	376.0	-0.693878157156	0.343788908987	0.0642596091564	402.925178272	1306.60304178	2038.74778823	329.219568176	-1.13678636975	-0.0125196736756
410.873385447	1266.11967319	2052.99305863	376.0	4.96083734564	0.395498827843	0.0739250145501	409.660276669	1324.69244603	2154.83870499	420.485982285	-0.0274264051345	-0.000302052919983
410.873385447	1266.11967319	2052.99305863	376.0	-4.08951779844	0.566931341152	0.105968474982	441.1202972	1203.2182013	1969.0355421	324.6970436	-2.73572743381	-0.03012915676
410.873385447	1266.11967319	2052.99305863	376.0	4.96901962938	-0.207563942885	-0.03879699867	326.485558735	1363.31140946	2155.00668671	465.209718511	-0.401716451887	-0.00442418999875
410.873385447	1266.11967319	2052.99305863	376.0	8.17890829849	-0.226983677827	-0.0424268556686	317.712252031	1514.24390198	2220.90547827	388.949324265	3.72311579077	0.0410034778719
410.873385447	1266.11967319	2052.99305863	376.0	16.2050017471	0.758166302664	0.141713327601	449.869533917	1493.75842783	2385.68061965	442.052657905	6.18543573849	0.0681215389701
410.873385447	1266.11967319	2052.99305863	376.0	13.6081136769	0.39294055359	0.0734468324467	395.983850033	1547.43385104	2332.36668783	388.948986755	6.49477423248	0.0715283505779
410.873385447	1266.11967319	2052.99305863	376.0	15.000603532	0.540231734472	0.100977894294	417.857405801	1514.67058747	2360.9544079	428.426414631	6.09110834573	0.0670826910322
410.873385447	1266.11967319	2052.99305863	376.0	12.3200155476	1.06858609907	0.199735719452	496.740854458	1467.30213851	2305.92212265	341.879129681	5.93506623957	0.065364165634
410.873385447	1266.11967319	2052.99305863	376.0	-8.20138853876	0.0131157424742	0.00245154064939	359.828023976	1171.84460677	1884.61912122	352.946490471	-3.79041280495	-0.0417446344158
410.873385447	1266.11967319	2052.99305863	376.0	3.8224938079	0.22196614243	0.0414889985851	387.243165185	1297.70853152	2131.46859118	446.516894469	-1.09175687726	-0.0120237541548
410.873385447	1266.11967319	2052.99305863	376.0	-0.267959161452	0.514751135404	0.0962151654961	432.178299551	1246.64738467	2047.49187565	368.666191427	-1.89938765484	-0.0209183662428
410.873385447	1266.11967319	2052.99305863	376.0	-13.5430264366	0.0587222715495	0.0109761255233	369.285314055	1054.54475912	1774.95566596	351.125592789	-5.54102034563	-0.0610244531457
410.873385447	1266.11967319	2052.99305863	376.0	2.32695972225	-0.115548269238	-0.0215978073342	338.272986487	1359.54387497	2100.76538021	402.948518752	-0.543467579923	-0.00598532577007
410.873385447	1266.11967319	2052.99305863	376.0	-14.0315997327	-0.289248082901	-0.0540650622244	321.667975825	1055.63746637	1764.92529011	387.619847912	-6.01242250993	-0.0662161069376
410.873385447	1266.11967319	2052.99305863	376.0	-10.5815742948	-0.33719810753	-0.0630276836505	315.066762092	1069.05821112	1835.75407287	451.629099657	-5.54436441915	-0.0610612821492
410.873385447	1266.11967319	2052.99305863	376.0	-8.14169353128	0.797617035245	0.149087296307	487.678110312	954.684940463	1885.84465558	443.481604805	-5.15840360129	-0.056810612349
410.873385447	1266.11967319	2052.99305863	376.0	0.0407985010092	-0.0834515110886	-0.0155984132876	339.141123201	1414.35427842	2053.83064903	300.33524741	0.553351131072	0.00609417545233
410.873385447	1266.11967319	2052.99305863	376.0	5.56168051818	0.800090792681	0.149549680875	471.623585147	1287.77275066	2167.17397361	407.77763781	0.127618431669	0.00140548933556
410.873385447	1266.11967319	2052.99305863	376.0	-14.0606874565	-0.302828490877	-0.0566034562387	323.136759259	989.279260701	1764.32812115	451.912101194	-7.07624110967	-0.0779321708113
410.873385447	1266.11967319	2052.99305863	376.0	11.6123458507	0.771107300216	0.144132205648	460.596889677	1368.21031419	2291.39371289	462.586509028	2.53399635673	0.0279074488627
410.873385447	1266.11967319	2052.99305863	376.0	-10.4006878263	0.561920495307	0.105031868282	445.523389832	1024.19083254	1839.46765951	369.753437134	-4.90004140776	-0.0539652137419
410.873385447	1266.11967319	2052.99305863	376.0	-11.1797565316	-0.316067513631	-0.059078039931	314.46037122	1205.497326	1823.47343307	303.515735847	-4.16702619233	-0.0458923589464
410.873385447	1266.11967319	2052.99305863	376.0	-10.3258337285	0.513860288843	0.0960486521203	436.516652819	1055.31200261	1841.00440894	349.175753507	-4.6308779318	-0.0510008582797
410.873385447	1266.11967319	2052.99305863	376.0	10.0170456994	0.38325557947	0.0716365569103	398.236065672	1474.19760383	2258.64231152	386.208642013	4.1773041818	0.0460055526629
410.873385447	1266.11967319	2052.99305863	376.0	-12.1418530559	-0.0455855041771	-0.00852065498637	354.91455193	1055.68052779	1803.72165821	393.126578489	-5.48994050656	-0.060461899852
410.873385447	1266.11967319	2052.99305863	376.0	-5.11668099259	0.352359583318	0.0658616043585	411.683684528	1081.96444228	1947.94795302	454.299826219	-3.98318624277	-0.0438676898984
410.873385447	1266.11967319	2052.99305863	376.0	1.3669433626	0.766798575881	0.143326836613	473.501128374	1201.30289304	2081.05631098	406.252289566	-1.95163091003	-0.0214937324893
410.873385447	1266.11967319	2052.99305863	376.0	6.04837025445	0.624953365361	0.116813713152	439.550128645	1358.8157847	2177.16568012	378.79976677	1.4296755469	0.0157453254064
410.873385447	1266.11967319	2052.99305863	376.0	-5.23342757647	-0.181678140277	-0.0339585308929	330.561172558	1325.13459954	1945.55115376	289.855381665	-2.27333107773	-0.0250366858781
410.873385447	1266.11967319	2052.99305863	376.0	-1.38567286871	0.695269207142	0.129956861148	464.284939533	1097.07487014	2024.54529082	463.185481145	-3.09119475259	-0.0340439950726
410.873385447	1266.11967319	2052.99305863	376.0	1.38022864459	-0.0212390647191	-0.00396991863908	353.928231778	1293.11881533	2081.3290569	434.282009786	-1.80886809984	-0.0199214548441
410.873385447	1266.11967319	2052.99305863	376.0	1.94979464309	0.488402966673	0.0912902741444	420.888004727	1341.17076512	2093.02220731	330.96343747	0.246141943278	0.00271081435329
410.873385447	1266.11967319	2052.99305863	376.0	-4.7838342377	-0.0502548549759	-0.00939343083661	352.15859812	1137.60476974	1954.7812738	465.017905935	-3.81215633904	-0.0419841006502
410.873385447	1266.11967319	2052.99305863	376.0	14.4302360235	1.1727918557	0.219213430971	513.173732333	1463.4792087	2349.24480254	372.591861508	6.33502307998	0.0697689766517
410.873385447	1266.11967319	2052.99305863	376.0	-10.1736647042	0.175103862916	0.0327296940031	389.95740069	989.789310095	1844.12842845	464.38171766	-5.89546302915	-0.0649280069289
410.873385447	1266.11967319	2052.99305863	376.0	-8.86335849807	-0.148300606141	-0.0277197394655	337.011288554	1211.39732914	1871.02892391	322.620306215	-3.70159231818	-0.0407664352222
410.873385447	1266.11967319	2052.99305863	376.0	4.75672029585	0.199993383035	0.0373819407543	382.295020307	1327.72251047	2150.64819612	440.630665352	-0.405464337389	-0.00446546627081
410.873385447	1266.11967319	2052.99305863	376.0	12.2498547097	0.352599504949	0.0659064495232	390.625833469	1544.09721726	2304.48172551	369.758674782	6.17936550185	0.0680546861437
410.873385447	1266.11967319	2052.99305863	376.0	-6.18361253703	-0.354179527552	-0.0662017808508	308.529446108	1316.63602092	1926.04392247	300.87845545	-2.76216222134	-0.0304202887813
410.873385447	1266.11967319	2052.99305863	376.0	3.61186864226	0.043098770838	0.00805584501645	355.054375253	1428.94949084	2127.14447114	343.140605049	1.59517956799	0.0175680569162
410.873385447	1266.11967319	2052.99305863	376.0	8.69436437021	0.360620694213	0.067405737236	395.025298295	1474.13708509	2231.48775564	362.325372257	3.99073238745	0.0439507972186
410.873385447	1266.11967319	2052.99305863	376.0	0.638626876347	0.982981138299	0.183734792205	507.013511913	1205.95685192	2066.10402407	353.133660239	-1.64789680098	-0.0181486431826
410.873385447	1266.11967319	2052.99305863	376.0	9.81171609813	0.393494302135	0.0735503368477	397.033780559	1519.89633581	2254.42690906	337.496792696	5.37618770865	0.059209115734
410.873385447	1266.11967319	2052.99305863	376.0	-7.72730951163	-0.016674112983	-0.00311665663233	358.746822458	1069.51349033	1894.35193074	466.09161795	-4.84461991998	-0.0533548449337
410.873385447	1266.11967319	2052.99305863	376.0	14.1233903295	0.566011345031	0.10579651309	422.029639867	1502.81885791	2342.94528174	418.096783962	5.7598299202	0.0634342502225
410.873385447	1266.11967319	2052.99305863	376.0	-5.00541063466	-0.0145476465599	-0.00271918627289	355.45950593	1220.44356326	1950.23232575	374.329256557	-3.0610974291	-0.0337125267522
410.873385447	1266.11967319	2052.99305863	376.0	-9.54693513646	0.661988591224	0.123736185275	461.584432334	1017.57352986	1856.99514297	377.837180779	-4.74849703168	-0.0522962228159
410.873385447	1266.11967319	2052.99305863	376.0	-1.24386585917	-0.0867711935935	-0.0162189146904	345.530277871	1244.71591968	2027.45657888	437.210381336	-2.533032809	-0.0278968371036
410.873385447	1266.11967319	2052.99305863	376.0	15.6980487274	1.18481425027	0.221460607527	507.087224913	1582.27548387	2375.27290935	285.910200563	9.55264098874	0.105205297233
410.873385447	1266.11967319	2052.99305863	376.0	3.44233705711	-0.146849288969	-0.0274484652278	332.401687002	1398.19252652	2123.66399947	393.069785949	0.425459333278	0.00468567547663
410.873385447	1266.11967319	2052.99305863	376.0	-3.29024915846	-0.177089087431	-0.0331007640058	328.971383774	1372.91635344	1985.4444718	283.556734582	-1.02003822599	-0.0112339011673
410.873385447	1266.11967319	2052.99305863	376.0	8.16605241024	0.573482070122	0.107192910303	434.77808144	1331.09166435	2220.64154778	454.771801992	0.823120073116	0.00906519904312
410.873385447	1266.11967319	2052.99305863	376.0	13.4601379893	0.593052156162	0.110850870311	422.729691197	1556.41242859	2329.32875723	350.18663745	7.19226596499	0.079209977588
410.873385447	1266.11967319	2052.99305863	376.0	2.80587010081	0.159373267122	0.0297893957237	375.12901442	1349.23999744	2110.59737704	386.228365177	-0.17879990522	-0.00196916195176
410.873385447	1266.11967319	2052.99305863	376.0	-10.765554069	0.0938111171128	0.0175347882454	370.659666292	1174.06240358	1831.97698087	287.254911003	-4.10976435788	-0.0452617220031
410.873385447	1266.11967319	2052.99305863	376.0	-9.83220493627	0.459477778741	0.0858836969609	428.175337342	1058.92197187	1851.13857378	364.041264573	-4.59148826337	-0.0505670513587
410.873385447	1266.11967319	2052.99305863	376.0	14.3574421542	0.969874279876	0.181284912126	475.959146296	1564.18067331	2347.75034946	307.610529849	8.40091155715	0.0925210523916
410.873385447	1266.11967319	2052.99305863	376.0	3.41994224574	0.411318512261	0.0768819649086	416.428276823	1262.71301688	2123.20423555	444.062941846	-1.43605255701	-0.0158155567953
410.873385447	1266.11967319	2052.99305863	376.0	-6.26689856798	0.690984520499	0.12915598514	462.96293229	1097.433056	1924.33406604	363.938077748	-3.59555622898	-0.0395986368831
410.873385447	1266.11967319	2052.99305863	376.0	-8.67280356477	0.76435405094	0.142869916063	478.943833801	1000.26738925	1874.94100346	395.729780411	-4.70754530349	-0.0518452125935
410.873385447	1266.11967319	2052.99305863	376.0	-2.62927771875	-0.300768049656	-0.0562183270384	314.803797301	1341.6102085	1999.01416957	342.600163771	-1.79201149817	-0.0197358094512
410.873385447	1266.11967319	2052.99305863	376.0	17.9596706963	0.865245052651	0.161728047225	462.279274825	1546.23687439	2421.70385138	413.187702162	8.0351842829	0.0884932189747
410.873385447	1266.11967319	2052.99305863	376.0	-4.03931110737	0.172931389221	0.0323236241535	381.632200341	1243.84737615	1970.06628198	344.586705489	-2.69605481624	-0.029692233659
410.873385447	1266.11967319	2052.99305863	376.0	-1.67620352394	0.0219001592662	0.00409348771331	360.450729112	1246.67476772	2018.58071664	411.455219807	-2.48539322811	-0.0273721721157
410.873385447	1266.11967319	2052.99305863	376.0	6.63753426676	-0.24629600234	-0.0460366359515	316.650647542	1476.01039292	2189.26117639	396.600135933	2.51862178302	0.0277381253637
410.873385447	1266.11967319	2052.99305863	376.0	-10.9694790517	-0.0233113886936	-0.00435726891469	354.089923715	1186.50186071	1827.79041513	287.198630704	-4.12265606609	-0.0454037011684
410.873385447	1266.11967319	2052.99305863	376.0	14.6040840539	0.0195622304255	0.00365649166833	346.710719987	1567.51354799	2352.81389054	438.589622564	6.27774092559	0.0691381159206
410.873385447	1266.11967319	2052.99305863	376.0	-11.2479348158	-0.238171274649	-0.0445179952615	329.661023383	1036.18125934	1822.07373762	456.231454898	-5.94715951472	-0.0654973514838
410.873385447	1266.11967319	2052.99305863	376.0	-6.68173438566	0.0713824288852	0.013342510072	366.842390474	1245.6245112	1915.8175155	303.350613826	-3.11202622447	-0.034273416569
410.873385447	1266.11967319	2052.99305863	376.0	13.1786418444	0.80975533097	0.15135613663	460.436495715	1443.66159915	2323.54966092	419.45156606	4.72758930778	0.0520659615395
410.873385447	1266.11967319	2052.99305863	376.0	-2.95334063494	0.617964621022	0.115507405798	449.72742879	1179.60950162	1992.3611804	363.024249993	-2.68111028062	-0.0295276462623
410.873385447	1266.11967319	2052.99305863	376.0	6.08085066957	0.284167312021	0.0531153854246	388.808723166	1402.80076601	2177.83250078	386.223011608	1.72350608548	0.0189813445537
410.873385447	1266.11967319	2052.99305863	376.0	-11.4976160595	-0.348388258764	-0.0651193007036	312.19387595	1111.49950525	1816.94779902	393.254417818	-5.09010923375	-0.0560584717374
410.873385447	1266.11967319	2052.99305863	376.0	-5.76380367911	0.336014289964	0.062806409339	406.275841766	1182.55177464	1934.66256919	345.834952784	-3.19174002663	-0.0351513218792
410.873385447	1266.11967319	2052.99305863	376.0	0.373885677486	-0.125879761493	-0.0235289273818	340.101797082	1265.75972389	2060.66890564	454.807384665	-2.24951484957	-0.0247743926164
410.873385447	1266.11967319	2052.99305863	376.0	2.82882882142	-0.175996456132	-0.0328965338564	326.146059842	1451.52560874	2111.06871798	333.397049398	1.63169459334	0.0179702047725
410.873385447	1266.11967319	2052.99305863	376.0	3.2100592324	0.862356913885	0.161188208203	474.521149989	1345.55429287	2118.89535185	298.81990899	1.34502045476	0.0148130006031
410.873385447	1266.11967319	2052.99305863	376.0	-1.37831496239	0.381734136993	0.0713521751388	408.985130851	1295.38427395	2024.69634813	320.326943326	-1.38023401273	-0.0152008151182
410.873385447	1266.11967319	2052.99305863	376.0	21.7141082494	0.966149412989	0.180588675325	475.812911614	1572.59574571	2498.78219374	450.373536417	9.33844903386	0.102846354998
410.873385447	1266.11967319	2052.99305863	376.0	-5.7330487595	-0.0357462281788	-0.00668153797735	353.756557683	1151.73963496	1935.29396555	429.797772905	-3.73636774319	-0.0411494244845
410.873385447	1266.11967319	2052.99305863	376.0	6.88957809747	0.468515790639	0.0875730449793	411.918797603	1435.1209829	2194.43561874	347.395838238	3.04647013518	0.0335514332069
410.873385447	1266.11967319	2052.99305863	376.0	-10.839253844	0.686521672631	0.128321807968	464.413165127	1029.99927193	1830.46392961	336.051492551	-4.75809371321	-0.052401913141
410.873385447	1266.11967319	2052.99305863	376.0	1.57244339976	0.271290668638	0.050708536194	391.592293367	1329.08375682	2085.27521248	364.599162289	-0.533731485753	-0.00587810006336
410.873385447	1266.11967319	2052.99305863	376.0	1.33481646537	-0.170317392058	-0.0318350265529	327.967747757	1423.73956437	2080.39674801	328.689435885	0.779099532685	0.00858039132913
410.873385447	1266.11967319	2052.99305863	376.0	0.545884830195	0.70563787596	0.131894930086	457.61878549	1277.62099724	2064.2000363	328.960253576	-0.851912080432	-0.00938229163471
410.873385447	1266.11967319	2052.99305863	376.0	7.60161826045	0.532983050198	0.099623000037	422.32895498	1415.74238417	2209.05375386	370.982414709	2.78312330951	0.0306511377699
410.873385447	1266.11967319	2052.99305863	376.0	5.7801681611	0.586288188823	0.10958657735	437.946712484	1312.68213429	2171.65950976	421.030662987	0.209136092941	0.00230326093548
410.873385447	1266.11967319	2052.99305863	376.0	-8.73411987939	-0.0688170036384	-0.0128629913343	349.591739556	1126.5881807	1873.68218378	397.502263523	-4.33085967837	-0.047696692493
410.873385447	1266.11967319	2052.99305863	376.0	7.15059027248	-0.227158072023	-0.0424594527147	315.427811986	1577.25904326	2199.79418058	307.10732533	5.28118776154	0.0581628608099
410.873385447	1266.11967319	2052.99305863	376.0	-2.90720177988	0.1520156369	0.0284141377382	375.538939833	1314.30314259	1993.30840789	303.466325467	-1.62281027111	-0.017872359814
410.873385447	1266.11967319	2052.99305863	376.0	-4.05695051156	0.750773171256	0.14033143388	470.623959862	1175.29062937	1969.70414624	323.789557006	-2.78371306599	-0.0306576328853
410.873385447	1266.11967319	2052.99305863	376.0	14.2055573983	0.431963797177	0.0807408966685	404.895815091	1479.75145751	2344.63216596	459.984893361	4.8102535241	0.0529763603975
410.873385447	1266.11967319	2052.99305863	376.0	-0.17936241436	0.209658283997	0.0391884642986	387.242679707	1249.97886401	2049.31076072	412.089216995	-2.18183282974	-0.0240289959223
410.873385447	1266.11967319	2052.99305863	376.0	5.14806601641	0.627965012836	0.117376637913	434.81981294	1420.61149347	2158.6824966	303.251190193	2.84297955424	0.0313103475136
410.873385447	1266.11967319	2052.99305863	376.0	0.01210946276	-0.0413772052484	-0.00773405705578	351.455390309	1278.33305994	2053.24166506	423.453214815	-2.13000389963	-0.0234581927272
410.873385447	1266.11967319	2052.99305863	376.0	2.19424444962	0.347213491473	0.0648997180323	402.018582794	1331.23788374	2098.04074487	364.784278336	-0.258084531524	-0.00284234065555
410.873385447	1266.11967319	2052.99305863	376.0	-2.72295869131	0.587259872398	0.109768200448	444.345010568	1211.6892875	1997.09090571	341.056607646	-2.49379573033	-0.0274647106864
410.873385447	1266.11967319	2052.99305863	376.0	3.95492044474	0.208823685045	0.0390324644943	384.371524192	1313.80435781	2134.18730084	436.011418837	-0.7673628031	-0.00845113219274
410.873385447	1266.11967319	2052.99305863	376.0	-1.688723236	0.428932607746	0.0801743192049	421.493067609	1146.53941918	2018.32368782	450.291201031	-2.94706950466	-0.0324567126064
410.873385447	1266.11967319	2052.99305863	376.0	-10.9180906863	0.748231972216	0.139856443405	473.084793703	1048.32284388	1828.84541471	307.437777129	-4.56112918538	-0.0502327002795
410.873385447	1266.11967319	2052.99305863	376.0	-8.15371529397	0.11888445316	0.0222213931139	374.549898057	1177.43047552	1885.59784963	333.617476045	-3.67593031406	-0.0404838140315
410.873385447	1266.11967319	2052.99305863	376.0	11.3982147552	1.01894937943	0.190457827931	496.363231251	1379.83896555	2286.99761637	410.795419562	3.47392803948	0.0382591193775
410.873385447	1266.11967319	2052.99305863	376.0	3.32110247189	0.0478366088047	0.00894142220649	354.645762107	1446.96507685	2121.17506185	319.564222893	2.01890205458	0.0222346041253
410.873385447	1266.11967319	2052.99305863	376.0	1.90025723983	0.312853230454	0.0584772393371	400.784792446	1282.91748772	2092.00520786	408.302927693	-1.38760615639	-0.0152820061276
410.873385447	1266.11967319	2052.99305863	376.0	1.43201410712	-0.191260835228	-0.0357496888276	328.878360663	1352.15543732	2082.39220885	401.358410871	-0.940692118914	-0.0103600453625
410.873385447	1266.11967319	2052.99305863	376.0	3.58477116672	0.467009619623	0.0872915176866	411.966591027	1422.09727513	2126.58816185	292.524295691	2.317841384	0.025526887489
410.873385447	1266.11967319	2052.99305863	376.0	-8.27454695895	-0.125014784709	-0.0233672494783	339.511590637	1258.69132052	1883.11718393	284.914272773	-3.37108312975	-0.0371264661867
410.873385447	1266.11967319	2052.99305863	376.0	-9.22061566229	0.10764805347	0.0201211314897	376.021206639	1071.71445408	1863.69445912	415.958798407	-4.7943431062	-0.0528011355308
410.873385447	1266.11967319	2052.99305863	376.0	-14.5677795932	-0.277813550808	-0.0519277665062	321.187967422	1111.20555091	1753.91755479	321.524036456	-5.40557634624	-0.0595327791436
410.873385447	1266.11967319	2052.99305863	376.0	-8.3958960932	0.219849551212	0.0410933740583	390.320168892	1126.03129967	1880.62589463	364.27442607	-4.02725518719	-0.0443530306959
410.873385447	1266.11967319	2052.99305863	376.0	17.7230765214	0.42546105934	0.0795254316524	400.232674924	1556.03452142	2416.84658939	460.579393052	7.16285856531	0.0788861075474
410.873385447	1266.11967319	2052.99305863	376.0	-4.9097279153	0.340300736995	0.0636076143916	407.744141183	1151.43508763	1952.19668533	393.017456521	-3.30858304414	-0.0364381392526
410.873385447	1266.11967319	2052.99305863	376.0	-3.41847853259	0.197347875669	0.036887453396	385.27524596	1240.14109048	1982.81193165	357.395595207	-2.62339838346	-0.0288920526813
410.873385447	1266.11967319	2052.99305863	376.0	-13.8736367096	0.388847501536	0.0726817759881	417.266881322	1047.85675076	1768.16826	303.044627925	-5.31856165992	-0.0585744676203
410.873385447	1266.11967319	2052.99305863	376.0	-15.2397645867	0.298437094451	0.0557826344769	403.810003242	1043.7799651	1740.12174952	292.531781172	-5.65046821497	-0.0622298261561
410.873385447	1266.11967319	2052.99305863	376.0	-8.43585596103	0.164792295566	0.0308022982367	382.377831787	1125.98101949	1879.80552132	371.446670039	-4.08091173337	-0.0449439618212
410.873385447	1266.11967319	2052.99305863	376.0	-4.42212755288	0.593584407312	0.110950356507	444.926407368	1215.4051736	1962.20708693	301.875505964	-2.72518534221	-0.0300130544297
410.873385447	1266.11967319	2052.99305863	376.0	0.0565524119941	0.0974382738569	0.0182127614686	370.28982206	1286.56075772	2054.15407573	397.303495947	-1.87154600397	-0.0206117401318
410.873385447	1266.11967319	2052.99305863	376.0	-9.43732261659	0.345966491498	0.0646666339248	412.157904123	1039.697987	1859.24548039	407.389589268	-4.892115476	-0.0538779237445
410.873385447	1266.11967319	2052.99305863	376.0	16.774866097	0.717736743432	0.134156400642	442.272525888	1524.81317085	2397.3798952	430.294198457	6.96791643902	0.0767391678306
410.873385447	1266.11967319	2052.99305863	376.0	-11.2259707779	-0.0939856868869	-0.0175674181097	349.676988059	1027.53466115	1822.5246578	445.313008589	-5.85565961616	-0.0644896433497
410.873385447	1266.11967319	2052.99305863	376.0	13.0445122228	0.386455730769	0.0722347160316	394.629106302	1556.34717273	2320.7959891	369.819710067	6.66459529843	0.0733986266347
410.873385447	1266.11967319	2052.99305863	376.0	9.64020919066	0.464159358726	0.0867587586404	413.088183614	1414.36794879	2250.90588415	423.449751753	2.7748134395	0.0305596193777
410.873385447	1266.11967319	2052.99305863	376.0	-4.67535404156	0.519113669109	0.0970305923568	436.858710472	1085.47152366	1957.00836469	434.678130561	-3.70604456551	-0.0408154687832
410.873385447	1266.11967319	2052.99305863	376.0	-20.0125214567	-0.302866756827	-0.0566106087527	324.973284813	952.013846049	1642.13738227	365.150251406	-8.34782929368	-0.0919364459656
410.873385447	1266.11967319	2052.99305863	376.0	15.708562312	0.898265476972	0.167900089154	471.164571128	1478.23056184	2375.48875251	426.093619541	6.09882561269	0.0671676829591
410.873385447	1266.11967319	2052.99305863	376.0	-16.5674108393	0.64670829463	0.120880055071	461.803786691	956.854825532	1712.86526411	294.206651883	-6.36833913024	-0.0701358935048
410.873385447	1266.11967319	2052.99305863	376.0	4.81088084768	0.12831162766	0.0239834818056	371.360101828	1346.20851081	2151.76010849	434.191495859	-0.126643364518	-0.00139475071056
410.873385447	1266.11967319	2052.99305863	376.0	-5.74580812266	0.840233827476	0.157053051865	493.363091156	972.896820177	1935.03201671	468.772105379	-4.64001878494	-0.0511015284685
410.873385447	1266.11967319	2052.99305863	376.0	-8.32978954843	-0.223655748797	-0.0418048128593	328.54444103	1132.8757629	1881.9830574	420.562853471	-4.38050284938	-0.0482434234513
410.873385447	1266.11967319	2052.99305863	376.0	-6.41981035287	0.16783826123	0.0313716376131	384.549125109	1080.5686269	1921.19479771	456.077045698	-4.34789853239	-0.0478843450704
410.873385447	1266.11967319	2052.99305863	376.0	16.7408263583	1.11222122749	0.207891818222	505.786089804	1443.25874978	2396.68106173	447.636222138	5.84286315819	0.064348713196
410.873385447	1266.11967319	2052.99305863	376.0	4.7379871902	0.655023200289	0.122434243045	450.476615288	1283.30209073	2150.26360677	416.484900747	-0.391579066784	-0.00431254478837
410.873385447	1266.11967319	2052.99305863	376.0	9.62443966292	0.502187143138	0.0938667557268	415.795291003	1452.64058676	2250.58213684	382.146259084	3.85870912063	0.0424967964827
410.873385447	1266.11967319	2052.99305863	376.0	-4.35926661887	-0.314936617121	-0.0588666574058	315.477114353	1186.57532077	1963.49761754	461.445182416	-3.52910652346	-0.0388668119324
410.873385447	1266.11967319	2052.99305863	376.0	-13.7318653015	0.0425526059204	0.00795375811597	369.617494478	1005.43612492	1771.07881717	396.025197777	-6.21986244067	-0.0685006876726
410.873385447	1266.11967319	2052.99305863	376.0	7.81718988659	0.244870182397	0.0457701275508	379.432886516	1474.71854509	2213.47942438	359.327992781	3.65233731188	0.0402239792058
410.873385447	1266.11967319	2052.99305863	376.0	-6.61192474513	0.131774973763	0.0246308362174	376.567365686	1178.22108845	1917.25070257	362.462248441	-3.46027925619	-0.0381088023809
410.873385447	1266.11967319	2052.99305863	376.0	-12.3360393924	0.232169770037	0.0433962186985	393.539046747	1069.99427663	1799.7350262	336.201702821	-5.03569029607	-0.0554591442299
410.873385447	1266.11967319	2052.99305863	376.0	2.2318604754	-0.320714939035	-0.0599467175767	310.137290288	1400.99702503	2098.81299927	387.678683951	0.0298970888428	0.000329263092982
410.873385447	1266.11967319	2052.99305863	376.0	12.553869113	0.221339704192	0.0413719073255	372.357724689	1566.93071504	2310.72312011	371.434680382	6.52515597309	0.0718629512455
410.873385447	1266.11967319	2052.99305863	376.0	-2.98808877755	0.893655041889	0.167038325587	494.230567973	1162.72405739	1991.64780344	334.693178084	-2.62610367131	-0.0289218466003
410.873385447	1266.11967319	2052.99305863	376.0	8.03808757631	-0.0530809363019	-0.0099216703368	340.740517122	1479.79063533	2218.01443862	397.483286169	3.15596863138	0.0347573637817
410.873385447	1266.11967319	2052.99305863	376.0	8.93546664552	0.944903177289	0.176617416316	477.955759787	1463.39398134	2236.43756862	295.087827491	5.12006819663	0.0563884162625
410.873385447	1266.11967319	2052.99305863	376.0	-13.3654958595	0.322492704052	0.0602790101032	412.921491416	966.13476621	1778.60035639	399.54409876	-6.30613294837	-0.0694508033961
410.873385447	1266.11967319	2052.99305863	376.0	19.0660508845	1.11878108025	0.209117958925	502.884347799	1499.71447083	2444.41775985	441.818941221	7.56312402684	0.0832943174762
410.873385447	1266.11967319	2052.99305863	376.0	-8.50399145968	-0.018371001784	-0.00343383210915	356.268554646	1137.00416478	1878.40670426	385.133984833	-4.15313097306	-0.0457393278971
410.873385447	1266.11967319	2052.99305863	376.0	-6.97503741632	-0.271399208222	-0.0507288239667	320.002235061	1267.92881178	1909.79602464	321.8649778	-3.16089310265	-0.0348115980468
410.873385447	1266.11967319	2052.99305863	376.0	16.4632612468	0.578868227683	0.108199668726	424.0573348	1501.61459216	2390.98266925	465.310742295	5.95384231389	0.0655709505935
410.873385447	1266.11967319	2052.99305863	376.0	5.1119078508	-0.175495607289	-0.0328029172502	326.796328511	1443.78918189	2157.94017197	387.354661576	1.67922876963	0.0184937089166
410.873385447	1266.11967319	2052.99305863	376.0	-8.20627655386	-0.0320490454349	-0.00599047578222	353.402650097	1180.81204582	1884.51877061	350.304074691	-3.75392604914	-0.041342797898
410.873385447	1266.11967319	2052.99305863	376.0	17.9096211394	0.886808428968	0.165758584854	465.907497771	1537.64128902	2420.67633745	417.127550666	7.85560678902	0.0865154932712
410.873385447	1266.11967319	2052.99305863	376.0	-2.06053196484	0.618180372628	0.115547733202	450.704153403	1143.6685596	2010.69048042	416.317767421	-2.82892209993	-0.0311555297349
410.873385447	1266.11967319	2052.99305863	376.0	-7.00865254472	-0.260115134597	-0.0486196513266	321.433906817	1274.25851857	1909.10590839	313.413483002	-3.13182743102	-0.034491491531
410.873385447	1266.11967319	2052.99305863	376.0	8.63333306467	0.539343546991	0.100811877942	428.948455973	1342.93617088	2230.23478718	458.350160326	1.06671754947	0.011747990633
410.873385447	1266.11967319	2052.99305863	376.0	2.41762807031	0.00186467330209	0.000348537065812	352.04970309	1384.79277237	2102.6267951	365.784319637	0.296297283416	0.00326318594071
410.873385447	1266.11967319	2052.99305863	376.0	13.0102877535	0.744832660859	0.139221058105	443.514706997	1562.31533769	2320.09336312	314.263318429	7.65290600551	0.0842831057876
410.873385447	1266.11967319	2052.99305863	376.0	5.15614708457	-0.154933503548	-0.0289595333735	326.07642216	1521.56234257	2158.84840037	311.209635639	3.7314766447	0.041095557761
410.873385447	1266.11967319	2052.99305863	376.0	9.21787863065	-0.273710520793	-0.0511608450081	311.038784753	1542.38048169	2242.23546707	388.816200627	4.48487698193	0.0493929183032
410.873385447	1266.11967319	2052.99305863	376.0	11.5279774118	0.126211954218	0.0235910194801	362.069882332	1519.34004495	2289.6616347	408.251707417	4.92997715941	0.0542949026367
410.873385447	1266.11967319	2052.99305863	376.0	10.8021529192	0.447022469127	0.083555601706	407.313594339	1468.96353423	2274.76050825	398.48337968	4.26583870577	0.0469806024865
410.873385447	1266.11967319	2052.99305863	376.0	-7.42350240633	-0.0352552665321	-0.00658976944524	354.693223519	1113.50608063	1900.58906952	432.389765372	-4.30360816677	-0.0473965657133
410.873385447	1266.11967319	2052.99305863	376.0	16.1147718763	0.740525058518	0.138415898788	443.794401803	1553.97753419	2383.82820667	386.05627067	7.75419936816	0.0853986714555
410.873385447	1266.11967319	2052.99305863	376.0	10.255728735	0.646591600859	0.120858243151	439.754946215	1401.80178174	2263.54245767	421.985729723	2.95878273351	0.0325857129241
410.873385447	1266.11967319	2052.99305863	376.0	12.6622576504	0.219718173039	0.0410688173905	375.814390395	1488.59925877	2312.94832926	448.534680099	4.41097054582	0.048578970769
410.873385447	1266.11967319	2052.99305863	376.0	8.01907016697	0.0963988596543	0.0180184784401	363.663592174	1407.23272701	2217.62401253	446.727693341	1.58595255732	0.0174664378559
410.873385447	1266.11967319	2052.99305863	376.0	5.45205125794	0.491012495072	0.0917780364621	416.27589354	1413.72077146	2164.92329251	334.926627509	2.4009746777	0.0264424523976
410.873385447	1266.11967319	2052.99305863	376.0	12.8580317551	1.12376272119	0.210049106765	506.956108875	1444.28530085	2316.96755804	365.726148314	5.54800011808	0.0611013228864
410.873385447	1266.11967319	2052.99305863	376.0	15.1048494247	1.00607917812	0.188052182827	482.633548666	1544.22380183	2363.09456884	336.237218344	8.06525491308	0.0888243933159
410.873385447	1266.11967319	2052.99305863	376.0	3.99512127269	0.918648340706	0.171709970226	488.864104696	1289.46512764	2135.01262104	356.683388711	0.291503877863	0.00321039513065
410.873385447	1266.11967319	2052.99305863	376.0	-13.8991900142	0.605334230336	0.11314658511	455.496864329	966.114787905	1767.64365244	346.032000201	-5.93542278746	-0.0653680923729
410.873385447	1266.11967319	2052.99305863	376.0	10.5943373803	0.637193911744	0.119101665747	439.423161337	1389.11839454	2270.49406966	441.952513782	2.63821526228	0.0290552341661
410.873385447	1266.11967319	2052.99305863	376.0	13.2822738307	-0.280763497402	-0.0524791583929	309.76536953	1561.86033642	2325.6772184	454.051512455	5.36226400209	0.0590557709481
410.873385447	1266.11967319	2052.99305863	376.0	-5.817197378	0.0110772295268	0.00207051019193	359.127946323	1207.72483541	1933.56640026	366.71361852	-3.23122069396	-0.0355861309907
410.873385447	1266.11967319	2052.99305863	376.0	-13.3885970452	-0.0418259674296	-0.00781793783732	356.22998927	1035.44219196	1778.12609065	386.453909412	-5.88624781336	-0.0648265177683
410.873385447	1266.11967319	2052.99305863	376.0	-9.27791274477	0.587322684561	0.109779941039	453.090037937	972.566650266	1862.518154	436.861465793	-5.37292575246	-0.0591731911064
410.873385447	1266.11967319	2052.99305863	376.0	11.5309662724	1.100973127	0.205789369533	511.389255494	1352.48684637	2289.7229958	425.846893934	3.01690514491	0.0332258275872
410.873385447	1266.11967319	2052.99305863	376.0	11.0236822805	-0.0724935219278	-0.0135501910145	337.584038124	1501.21583183	2279.30849066	440.508620706	3.95367976039	0.0435427286386
410.873385447	1266.11967319	2052.99305863	376.0	12.7347315422	0.564545120256	0.105522452384	421.142174703	1512.25746085	2314.43621323	381.036577675	5.88040325003	0.0647621503307
410.873385447	1266.11967319	2052.99305863	376.0	15.1170154931	0.86597462015	0.161864414981	461.015920042	1564.12545366	2363.34433738	338.202963672	8.234190142	0.0906849134581
410.873385447	1266.11967319	2052.99305863	376.0	1.05617426741	-0.234007851497	-0.0437397853265	318.278545032	1459.58560827	2074.67624303	296.812089729	1.49925852188	0.01651165773
410.873385447	1266.11967319	2052.99305863	376.0	14.745720503	0.688065690548	0.128610409448	435.808575268	1561.97594134	2355.721677	357.937160398	7.70220636149	0.0848260612499
410.873385447	1266.11967319	2052.99305863	376.0	-6.07052912417	0.887110738874	0.165815091378	501.456274524	965.179597294	1928.36551709	461.729645273	-4.68989193325	-0.0516507922164
410.873385447	1266.11967319	2052.99305863	376.0	-1.96190318485	0.110584134992	0.0206699317742	373.753536186	1189.95012317	2012.71532243	449.011663071	-2.88955935794	-0.0318233409464
410.873385447	1266.11967319	2052.99305863	376.0	-13.1214537552	0.816177182386	0.152556482689	488.153693467	971.57212669	1783.61052385	323.884703689	-5.49735865406	-0.0605435975117
410.873385447	1266.11967319	2052.99305863	376.0	-10.7578383787	0.656185829751	0.122651556963	459.241630318	1038.19966966	1832.13538346	334.694083483	-4.70291571055	-0.0517942258871
410.873385447	1266.11967319	2052.99305863	376.0	10.0668037653	0.156388104261	0.0292314213572	365.385568409	1529.23574946	2259.66384116	365.042523292	5.12237343252	0.0564138043229
410.873385447	1266.11967319	2052.99305863	376.0	13.7212827085	1.1766174583	0.219928496878	513.497255406	1465.30069824	2334.69004019	355.89208655	6.31980710737	0.069601399861
410.873385447	1266.11967319	2052.99305863	376.0	-5.49807734374	0.411521494371	0.07691990549	420.315029162	1087.52854488	1940.11791241	432.274338365	-3.88779082042	-0.0428170795201
410.873385447	1266.11967319	2052.99305863	376.0	8.66219545741	0.426321327951	0.0796862295235	407.48215493	1418.32915165	2230.8273301	405.016023522	2.69686448035	0.0297011506646
410.873385447	1266.11967319	2052.99305863	376.0	16.4180845356	0.894845745024	0.16726088692	464.923020361	1572.00245568	2390.05519451	353.129718469	8.65310826863	0.095298549214
410.873385447	1266.11967319	2052.99305863	376.0	-5.7215992228	0.237869629838	0.0444616130538	393.548893277	1116.2010598	1935.52902375	425.779070665	-3.81018849212	-0.0419624283273
410.873385447	1266.11967319	2052.99305863	376.0	12.7926700438	0.268317266083	0.0501527600156	381.970036538	1494.15573088	2315.62568665	439.499919224	4.68708220669	0.0516198480913
410.873385447	1266.11967319	2052.99305863	376.0	-17.3721221336	0.423434728461	0.0791466782171	425.792738027	980.121775182	1696.34459709	290.430083883	-6.50424668827	-0.0716326727784
410.873385447	1266.11967319	2052.99305863	376.0	1.42098074222	-0.132912041602	-0.024843372262	336.533015882	1348.43640235	2082.16569463	397.196276407	-0.915998190269	-0.0100880857959
410.873385447	1266.11967319	2052.99305863	376.0	-12.7857825183	0.66699319044	0.124671624381	465.059576188	969.146089092	1790.50183104	356.29616576	-5.67306495846	-0.0624786889698
410.873385447	1266.11967319	2052.99305863	376.0	11.6929797693	0.858562402843	0.160478953802	464.590070752	1481.97389135	2293.04912164	346.485159545	5.70749744199	0.0628579013435
410.873385447	1266.11967319	2052.99305863	376.0	17.2144116031	1.01771868648	0.190227791866	486.993175278	1507.59026178	2406.40373393	411.820296874	7.3374593127	0.0808090232676
410.873385447	1266.11967319	2052.99305863	376.0	8.86450080434	0.600340946176	0.112213260968	438.479420402	1333.80771343	2234.98064483	462.693511	1.01279321145	0.0111541102583
410.873385447	1266.11967319	2052.99305863	376.0	-4.35831657818	0.253874089119	0.0474531007699	392.879477753	1258.70932334	1963.51712181	311.928320715	-2.6006485035	-0.0286415033425
410.873385447	1266.11967319	2052.99305863	376.0	-18.1026920179	0.523328559187	0.0978184222779	442.997292401	951.03624511	1681.34604808	287.312510569	-6.82792669413	-0.075197430552
410.873385447	1266.11967319	2052.99305863	376.0	-14.3295864743	0.436278660512	0.0815474131798	426.805367872	1004.73782558	1758.80764298	327.26444953	-5.76521125128	-0.0634935159833
410.873385447	1266.11967319	2052.99305863	376.0	0.424492260385	-0.125870525176	-0.0235272009675	339.93330363	1283.35861583	2061.70785527	438.415935812	-2.11059110596	-0.0232443954401
410.873385447	1266.11967319	2052.99305863	376.0	-9.35937655631	0.275632650102	0.0515201215144	397.874642079	1139.98441979	1860.8457076	322.986645732	-4.0042963875	-0.0441001804791
410.873385447	1266.11967319	2052.99305863	376.0	-7.2555521423	-0.0972954168481	-0.0181860592239	345.271831693	1149.03815205	1904.03707679	409.727093042	-3.97500388906	-0.0437775758707
410.873385447	1266.11967319	2052.99305863	376.0	-3.77875290605	0.999029029242	0.186734397989	512.916583782	1108.33259017	1975.41552377	354.16634982	-2.9685870731	-0.0326936902323
410.873385447	1266.11967319	2052.99305863	376.0	0.46104184604	0.919497482315	0.171868688283	500.601781731	1101.02435222	2062.45821573	460.832081776	-2.64686271774	-0.0291504704597
410.873385447	1266.11967319	2052.99305863	376.0	2.12556139476	0.0269936295705	0.00504553823748	360.758904636	1287.45397711	2096.63068652	448.417804773	-1.75890702381	-0.0193712227292
410.873385447	1266.11967319	2052.99305863	376.0	5.77390012163	0.91623163121	0.171258248824	484.540648748	1331.64523202	2171.53082734	355.344946579	1.45929560337	0.0160715374821
410.873385447	1266.11967319	2052.99305863	376.0	-17.3334069651	-0.267982718477	-0.0500902277528	323.70874815	1064.27665626	1697.13941681	309.1540124	-6.29923288041	-0.0693748114582
410.873385447	1266.11967319	2052.99305863	376.0	3.72190118538	0.809727526409	0.151350939516	476.048964715	1255.28989226	2129.40343162	398.064574642	-0.737126900998	-0.00811813767619
410.873385447	1266.11967319	2052.99305863	376.0	-13.9763192501	0.582241952064	0.108830271414	450.118507507	989.156769982	1766.06019458	326.784917087	-5.7119689068	-0.0629071465506
410.873385447	1266.11967319	2052.99305863	376.0	7.8987397188	0.405830272627	0.0758561257246	404.773296537	1415.38919297	2215.15363678	394.991147268	2.50128357289	0.0275471759128
410.873385447	1266.11967319	2052.99305863	376.0	2.28755460107	0.519725231319	0.0971449030502	428.846906147	1301.09834679	2099.9563958	370.011142865	-0.54823011626	-0.0060377766108
410.873385447	1266.11967319	2052.99305863	376.0	4.95562292298	0.77167793479	0.144238866316	457.302374818	1395.03600526	2154.73165325	302.393273178	2.52934088927	0.0278561771946
410.873385447	1266.11967319	2052.99305863	376.0	-1.48379787117	-0.344964802175	-0.0644794022757	310.754643313	1262.21575829	2022.53079133	449.560389726	-2.60606720776	-0.0287011807022
410.873385447	1266.11967319	2052.99305863	376.0	-7.16770612735	-0.25420439543	-0.0475148402673	323.877503842	1160.54793528	1905.84054937	421.41511025	-4.00018674254	-0.0440549200721
410.873385447	1266.11967319	2052.99305863	376.0	-12.0429014829	0.50789137007	0.0949329663682	434.494616517	1070.4230767	1805.75312713	300.835433914	-4.75190690291	-0.0523337764638
410.873385447	1266.11967319	2052.99305863	376.0	7.86399269179	0.954357174778	0.17838451865	486.010838505	1380.54258256	2214.44028273	347.88686166	2.96907321699	0.03269904424
410.873385447	1266.11967319	2052.99305863	376.0	-18.9566247958	0.289458850083	0.0541044579595	407.554298903	956.41764904	1663.81486742	299.842919479	-7.19992521341	-0.0792943305441
410.873385447	1266.11967319	2052.99305863	376.0	-3.07284354234	0.178689867529	0.033399975239	380.024967987	1301.37047123	1989.90779401	308.512354786	-1.8500346327	-0.0203748307566
410.873385447	1266.11967319	2052.99305863	376.0	-9.25725654517	-0.0547995783109	-0.0102429118338	350.641124396	1158.62661213	1862.94222434	353.674487817	-4.07982113729	-0.0449319508513
410.873385447	1266.11967319	2052.99305863	376.0	7.38358619735	-0.234316057174	-0.0437973938643	319.136533717	1452.98533159	2204.57757074	432.455705433	2.00372556869	0.0220674622103
410.873385447	1266.11967319	2052.99305863	376.0	-2.68878947277	0.493733660544	0.0922866655223	426.923989098	1267.37468542	1997.7923974	303.493722881	-1.8888369961	-0.0208021695606
410.873385447	1266.11967319	2052.99305863	376.0	-6.00166281266	0.736730946063	0.13770671889	468.577192058	1150.82399588	1929.77933769	310.378149752	-3.19497375983	-0.0351869356809
410.873385447	1266.11967319	2052.99305863	376.0	-1.3312651957	0.363964223258	0.0680306959361	410.626863933	1200.34707199	2025.66227657	414.688340647	-2.53673194566	-0.0279375764941
410.873385447	1266.11967319	2052.99305863	376.0	-3.94513303231	0.391570049797	0.0731906635135	417.289717415	1091.94564223	1971.99975133	462.764391681	-3.72275362468	-0.0409994892586
410.873385447	1266.11967319	2052.99305863	376.0	-17.1485243584	-0.28137863875	-0.0525941380841	322.022681847	1062.47741164	1700.9350439	316.434950406	-6.30679717823	-0.069458118703
410.873385447	1266.11967319	2052.99305863	376.0	-10.4472686647	-0.225586102997	-0.0421656267284	327.54618427	1155.97247574	1838.51135813	354.99269812	-4.38561307705	-0.0482997034918
410.873385447	1266.11967319	2052.99305863	376.0	-6.58616842318	0.747117472384	0.139648125679	478.66927845	969.40576227	1917.77947807	469.704437355	-4.90979148651	-0.0540725934638
410.873385447	1266.11967319	2052.99305863	376.0	11.3902048213	0.449410395508	0.0840019430855	411.720549915	1406.55343419	2286.83317298	468.559188871	2.68141820163	0.0295310374628
410.873385447	1266.11967319	2052.99305863	376.0	15.2738497969	0.684374826281	0.127920528277	435.362570186	1561.82551038	2366.56413475	369.376054179	7.74285402275	0.0852737227175
410.873385447	1266.11967319	2052.99305863	376.0	6.70186089417	-0.0236710154027	-0.00442448886033	340.842135897	1561.62992049	2190.58179759	288.109741206	5.2034403492	0.0573066117753
410.873385447	1266.11967319	2052.99305863	376.0	12.7607797809	1.15538312394	0.215959462419	513.161911249	1427.09650481	2314.97098176	374.712565701	5.18216979398	0.0570723545592
410.873385447	1266.11967319	2052.99305863	376.0	-14.1904204262	-0.174087404976	-0.0325397018647	335.908706796	1088.80665842	1761.66471229	336.949347077	-5.48964188625	-0.060458611082
410.873385447	1266.11967319	2052.99305863	376.0	5.5839031734	-0.127083376389	-0.0237539021288	335.270885522	1394.35060293	2167.63020318	438.008714735	0.567243535242	0.00624717549826
410.873385447	1266.11967319	2052.99305863	376.0	0.264923564061	0.581584468327	0.108707377257	437.368907605	1300.05053313	2058.43192101	321.012480275	-0.675315699895	-0.00743739757593
410.873385447	1266.11967319	2052.99305863	376.0	-11.8587058964	-0.0912789452578	-0.0170614850949	345.82354459	1139.04560135	1809.53464974	324.665503794	-4.61941896645	-0.0508746582208
410.873385447	1266.11967319	2052.99305863	376.0	13.8650025288	0.707464618028	0.132236377201	446.00288489	1439.96148554	2337.64059813	451.676227702	4.41971954373	0.0486753253715
410.873385447	1266.11967319	2052.99305863	376.0	-12.1728540132	0.424831888387	0.0794078296051	422.692265436	1054.76546407	1803.0852107	325.627481193	-4.9720047256	-0.0547577612952
410.873385447	1266.11967319	2052.99305863	376.0	3.04926371193	0.838689623287	0.156764415568	481.138611488	1247.03061179	2115.59423098	387.425007698	-0.910236483339	-0.0100246308738
410.873385447	1266.11967319	2052.99305863	376.0	6.34281071514	-0.0576212721847	-0.0107703312495	341.630139911	1445.33225466	2183.21052234	396.248127769	2.08286715647	0.0229390655999
410.873385447	1266.11967319	2052.99305863	376.0	-3.86203995824	-0.0412124466224	-0.00770326105092	352.377486341	1189.72751452	1973.70564637	431.600645507	-3.20300670607	-0.0352754042519
410.873385447	1266.11967319	2052.99305863	376.0	1.26177631209	0.0386332217955	0.00722116295242	361.633932599	1301.40203044	2078.89723873	415.861275698	-1.58795426679	-0.0174884831145
410.873385447	1266.11967319	2052.99305863	376.0	1.18075579748	1.00878200813	0.188557384697	513.027640406	1186.41537732	2077.23389319	377.790875469	-1.84005392772	-0.0202649110982
410.873385447	1266.11967319	2052.99305863	376.0	-9.50766626162	0.23936742407	0.0447415745926	393.902584686	1098.68278796	1857.80133024	365.215957601	-4.39179789839	-0.0483678182642
410.873385447	1266.11967319	2052.99305863	376.0	17.6362800343	0.732431955338	0.136903169222	442.342385884	1562.28455438	2415.06466354	410.437723274	8.09735884629	0.0891779608623
410.873385447	1266.11967319	2052.99305863	376.0	-21.7006921352	-0.265008976545	-0.0495343881393	326.91407975	991.959057778	1607.47935542	288.606217893	-7.88175145598	-0.0868034301319
410.873385447	1266.11967319	2052.99305863	376.0	-17.1372963028	-0.250418699274	-0.0468072335091	331.709222146	962.913668546	1701.1655551	406.542664407	-7.74356695873	-0.0852815744354
410.873385447	1266.11967319	2052.99305863	376.0	-3.33530385936	-0.111609449081	-0.0208615792675	342.535632374	1206.07300493	1984.51950192	435.910864614	-3.0683103619	-0.0337919643381
410.873385447	1266.11967319	2052.99305863	376.0	6.551508738	0.220912194821	0.041291999032	373.616401096	1522.15205261	2187.49507826	291.726624557	4.6653317685	0.0513803058205
410.873385447	1266.11967319	2052.99305863	376.0	5.37945928047	0.748712078808	0.139946182955	452.878122873	1409.80957415	2163.43298425	300.745287225	2.88666441271	0.0317914582897
410.873385447	1266.11967319	2052.99305863	376.0	10.4222154056	1.10452809895	0.206453850272	511.188948165	1358.45106287	2266.96041747	397.320406431	3.07537161407	0.0338697314325
410.873385447	1266.11967319	2052.99305863	376.0	-3.19621311434	0.382788170098	0.0715491906726	412.524980528	1240.74854238	1987.37502526	334.101502351	-2.49823856129	-0.0275136405429
410.873385447	1266.11967319	2052.99305863	376.0	0.756693424906	0.777194938293	0.145270081924	476.190318226	1147.75331614	2068.52792212	444.584287759	-2.38074872509	-0.0262196996155
410.873385447	1266.11967319	2052.99305863	376.0	-11.6896021818	0.026176961339	0.00489288996991	366.419869698	1025.36276918	1813.00633726	421.22369838	-5.75124854102	-0.0633397416412
410.873385447	1266.11967319	2052.99305863	376.0	-10.8515624107	0.660284289784	0.123417624259	464.319449817	970.585221961	1830.21123559	395.306563811	-5.44223568335	-0.0599365163365
410.873385447	1266.11967319	2052.99305863	376.0	0.376783323631	0.678349004049	0.126794206364	451.887236396	1294.69088983	2060.72839411	314.150267883	-0.571868895825	-0.00629811559279
410.873385447	1266.11967319	2052.99305863	376.0	-16.5089658436	0.113420941844	0.0212001760456	378.936403126	1008.71793631	1714.06513581	326.410796379	-6.41386950284	-0.0706373293264
410.873385447	1266.11967319	2052.99305863	376.0	9.51894386344	0.846587009376	0.1582405625	462.626687638	1479.22941463	2248.4163154	306.560213132	5.35410572807	0.0589659221153
410.873385447	1266.11967319	2052.99305863	376.0	-14.5360345856	-0.258815072865	-0.0483766491337	325.565670756	1058.93303096	1754.56927759	370.070575871	-5.98592846258	-0.0659243222751
410.873385447	1266.11967319	2052.99305863	376.0	11.6732033741	0.940053952604	0.175711019178	473.749499393	1521.52634991	2292.64311362	297.367264315	6.91081025484	0.0761102450974
410.873385447	1266.11967319	2052.99305863	376.0	6.22795562638	0.897715603445	0.167797309055	493.210710396	1221.23432051	2180.85255534	466.407524433	-0.992590424726	-0.0109316126071
410.873385447	1266.11967319	2052.99305863	376.0	-2.45649921683	-0.330285211844	-0.0617355536158	312.681803619	1256.38718544	2002.56130023	433.492311165	-2.73357863439	-0.0301054915681
410.873385447	1266.11967319	2052.99305863	376.0	11.6177530713	0.323505517007	0.0604683209358	390.981067906	1462.63287882	2291.50472276	437.89077603	3.87283477165	0.0426523653266
410.873385447	1266.11967319	2052.99305863	376.0	-7.54753854552	0.505889159975	0.0945587214907	431.466911273	1183.29450137	1898.0426162	283.281203551	-3.38881999641	-0.0373218061278
410.873385447	1266.11967319	2052.99305863	376.0	7.5896023336	0.436084882334	0.0815111929597	409.927850777	1400.67162351	2208.80706772	398.207593432	2.16881722015	0.0238856522043
410.873385447	1266.11967319	2052.99305863	376.0	-2.60150455027	-0.043447197803	-0.00812097155197	351.50334518	1233.25345046	1999.5843508	414.827555153	-2.72315633112	-0.0299907084926
410.873385447	1266.11967319	2052.99305863	376.0	-13.9620623029	0.477793584031	0.0893072119685	432.090120676	1021.019331	1766.35288871	313.243437035	-5.49774127163	-0.0605478113615
410.873385447	1266.11967319	2052.99305863	376.0	-11.1000331598	0.461392827397	0.0862416499808	434.796894838	957.435794089	1825.11014836	432.877459428	-5.969883528	-0.0657476159472
410.873385447	1266.11967319	2052.99305863	376.0	13.2136571106	-0.191733456964	-0.035838029339	320.108653151	1581.15907029	2324.2685219	423.000798459	6.08331320332	0.0669968414463
410.873385447	1266.11967319	2052.99305863	376.0	2.00915878234	0.0150385267655	0.00281093958234	356.139332813	1343.73373742	2094.24094897	394.367878736	-0.67855673091	-0.00747309175011
410.873385447	1266.11967319	2052.99305863	376.0	13.1295592499	0.913791938129	0.170802231426	470.459790825	1517.70899115	2322.54199866	334.373216686	6.92580757583	0.0762754138307
410.873385447	1266.11967319	2052.99305863	376.0	-10.7520024834	0.284304421363	0.0531410133389	398.607801005	1148.86583032	1832.25519398	284.78156266	-4.16484086802	-0.0458682914981
410.873385447	1266.11967319	2052.99305863	376.0	12.8381023845	0.884853920094	0.165393256092	466.030189402	1520.39156666	2316.55840945	330.13665339	6.89010097681	0.0758821693481
410.873385447	1266.11967319	2052.99305863	376.0	10.891441139	0.637666131689	0.119189931157	428.479504831	1556.59789784	2276.5935892	291.516186526	6.99479317817	0.0770351671605
410.873385447	1266.11967319	2052.99305863	376.0	18.1304813537	0.511291938322	0.0955685866023	410.713121368	1581.2682983	2425.21058232	433.229162648	8.10418870415	0.0892531795612
410.873385447	1266.11967319	2052.99305863	376.0	-13.0110772284	-0.240679010649	-0.0449867309625	328.300751204	1056.20279019	1785.87654628	401.373004886	-5.8298680193	-0.0642055949262
410.873385447	1266.11967319	2052.99305863	376.0	7.27807285417	0.602995636376	0.112709464743	436.522902039	1359.63516951	2202.41138913	406.253317585	1.51589213898	0.0166948473456
410.873385447	1266.11967319	2052.99305863	376.0	-0.0459610604872	0.275647586346	0.0515229133356	394.041517389	1300.3721766	2052.04948125	357.635787257	-1.3183111292	-0.0145188450352
410.873385447	1266.11967319	2052.99305863	376.0	-7.17232640991	0.378631599367	0.070772261564	413.122750024	1152.19278801	1905.74569529	340.430157256	-3.54959970949	-0.0390925078137
410.873385447	1266.11967319	2052.99305863	376.0	-8.89468554316	0.59440351269	0.111103460316	445.907704028	1139.53874116	1870.38578184	284.939336655	-3.77380830176	-0.0415617654379
410.873385447	1266.11967319	2052.99305863	376.0	17.6653125861	0.345720082252	0.0646205761218	388.525803259	1578.89682218	2415.66069981	448.238074376	7.59777948128	0.0836759854767
410.873385447	1266.11967319	2052.99305863	376.0	17.4541542155	0.730921952089	0.136620925624	441.826353907	1567.67160178	2411.32563312	401.827677431	8.22325868871	0.0905645230034
410.873385447	1266.11967319	2052.99305863	376.0	0.759647328097	0.581650605604	0.108719739365	443.160718465	1233.95539734	2068.58856555	391.472449747	-1.87256538614	-0.0206229668078
410.873385447	1266.11967319	2052.99305863	376.0	-2.62529729075	0.14606628438	0.0273021092298	376.786320791	1283.46828464	1999.09588748	338.841282049	-2.15701103222	-0.0237556281081
410.873385447	1266.11967319	2052.99305863	376.0	6.55902280539	-0.180540131683	-0.0337458190062	328.048370934	1405.13152335	2187.64934154	454.469447252	0.809564396812	0.00891590745388
410.873385447	1266.11967319	2052.99305863	376.0	-0.860255091437	0.324210915074	0.0606001710419	405.430205838	1163.95757409	2035.33208132	465.944301394	-2.82140050959	-0.0310726928369
410.873385447	1266.11967319	2052.99305863	376.0	7.2156350772	0.609303043297	0.113888419308	442.111199329	1305.12703789	2201.1295459	453.891308682	0.213819643012	0.00235484188339
410.873385447	1266.11967319	2052.99305863	376.0	-6.88128407313	0.573470496668	0.107190747041	445.590130489	1070.00943547	1911.72077427	396.121208305	-4.02113845503	-0.0442856658043
410.873385447	1266.11967319	2052.99305863	376.0	-4.27071298662	0.658182395745	0.123024746868	455.858718923	1177.59052158	1965.31561746	331.866376957	-2.84462220718	-0.0313284384051
410.873385447	1266.11967319	2052.99305863	376.0	-2.83458337217	0.463795407683	0.086690730408	427.656745708	1111.8907718	1994.79925876	455.251741254	-3.33658917835	-0.0367465768541
410.873385447	1266.11967319	2052.99305863	376.0	18.046501475	0.814728372517	0.152285677106	453.541723337	1572.60029339	2423.48648124	397.344464514	8.62424809855	0.0949807059311
410.873385447	1266.11967319	2052.99305863	376.0	-9.81635546566	0.536904593154	0.10035599872	440.308395496	1051.850665	1851.46396231	359.304901815	-4.57593669581	-0.0503957785882
410.873385447	1266.11967319	2052.99305863	376.0	12.3201315495	0.19433446088	0.0363241982953	368.544210664	1573.96520481	2305.92450416	363.415088688	6.63135667895	0.0730325625435
410.873385447	1266.11967319	2052.99305863	376.0	8.89430552491	0.231012016614	0.0431798161896	376.40306739	1499.77780762	2235.59253367	359.41165866	4.38799807096	0.0483259699444
410.873385447	1266.11967319	2052.99305863	376.0	16.2411119752	0.787924125489	0.147275537475	449.876128947	1566.07080118	2386.42196013	370.475029997	8.20897363164	0.0904071985863
410.873385447	1266.11967319	2052.99305863	376.0	-3.56527645659	0.509159256489	0.0951699544839	431.577827125	1232.55072693	1979.79818046	315.669626405	-2.51711349835	-0.027721514299
410.873385447	1266.11967319	2052.99305863	376.0	-8.47786271449	0.820452530354	0.15335561315	487.761221301	1002.68058129	1878.94312558	388.501322989	-4.58623129603	-0.0505091552426
410.873385447	1266.11967319	2052.99305863	376.0	-2.87649862057	0.286609009205	0.0535717774215	398.679893187	1218.57179101	1993.93874162	376.687057421	-2.63602328058	-0.0290310933985
410.873385447	1266.11967319	2052.99305863	376.0	4.78422675753	0.422624147446	0.078995167747	404.29503789	1449.37508718	2151.21290187	297.542776807	3.04498910584	0.033535122311
410.873385447	1266.11967319	2052.99305863	376.0	-10.5207626545	0.251673159792	0.0470417121106	394.037841803	1144.37982432	1837.00253162	298.584865498	-4.16665830235	-0.0458883072946
410.873385447	1266.11967319	2052.99305863	376.0	0.793111848394	0.407738127964	0.0762127341988	408.568815528	1350.93982004	2069.27558983	309.766954263	0.152359300467	0.00167796586417
410.873385447	1266.11967319	2052.99305863	376.0	-3.36300656074	-0.0368926240519	-0.00689581757979	352.447089073	1225.75756515	1983.95076738	405.746113155	-2.85398855265	-0.0314315919895
410.873385447	1266.11967319	2052.99305863	376.0	-3.32938146755	0.92045013098	0.172046753454	500.043267725	1107.96414376	1984.64108821	376.633676728	-2.9752678189	-0.032767266728
410.873385447	1266.11967319	2052.99305863	376.0	-10.265854073	0.421322223567	0.0787518174891	419.872865885	1120.36411608	1842.23578711	301.99880514	-4.18296026221	-0.0460678442975
410.873385447	1266.11967319	2052.99305863	376.0	-0.215341366243	-0.329901123762	-0.0616637614508	310.080755217	1370.91182834	2048.57211533	367.579531775	-0.945694405649	-0.0104151366261
410.873385447	1266.11967319	2052.99305863	376.0	3.13929795319	0.240096004486	0.0448777578479	383.807818541	1382.4249081	2117.4426277	351.209901057	0.816608693646	0.00899348781548
410.873385447	1266.11967319	2052.99305863	376.0	-0.149321343201	0.176976452415	0.0330797107317	381.979181642	1272.81388862	2049.92750182	395.134431561	-1.98872055365	-0.0219022087406
410.873385447	1266.11967319	2052.99305863	376.0	-17.7159918197	0.381989373564	0.0713998829092	419.943583863	975.043058063	1689.28497631	294.29833438	-6.66365350287	-0.0733882544369
410.873385447	1266.11967319	2052.99305863	376.0	0.781767715194	0.471363293279	0.0881052884634	424.56255122	1266.10851429	2069.04269556	378.371630047	-1.52379688833	-0.0167819040565
410.873385447	1266.11967319	2052.99305863	376.0	-2.18426191997	0.340446184503	0.0636348008416	402.427861306	1302.61570827	2008.15031303	303.106743457	-1.42033914154	-0.0156425015588
410.873385447	1266.11967319	2052.99305863	376.0	-4.38531520689	0.287268705524	0.0536950851447	400.619329358	1126.24895825	1962.96284184	436.094554225	-3.52993558493	-0.0388759425654
410.873385447	1266.11967319	2052.99305863	376.0	18.260847019	0.460352710316	0.0860472355731	405.086843668	1553.84768964	2427.88698038	468.952447073	7.23082693463	0.0796346578704
410.873385447	1266.11967319	2052.99305863	376.0	-12.8949409729	-0.00235757726366	-0.000440668647412	359.828235917	1078.75052942	1788.26081554	349.682050206	-5.25591148192	-0.0578844876863
410.873385447	1266.11967319	2052.99305863	376.0	12.7954947168	0.203859888976	0.038104652145	370.187411957	1565.21474012	2315.68367699	380.281524912	6.46365403498	0.0711856171253
410.873385447	1266.11967319	2052.99305863	376.0	-8.18504904225	0.30736974644	0.0574522890543	406.031856265	1050.8325231	1884.95456995	428.09019058	-4.68502711856	-0.0515972149621
410.873385447	1266.11967319	2052.99305863	376.0	16.0513428973	0.569842014747	0.106512526121	419.131552946	1569.67083919	2382.52601413	393.723621991	7.74811154065	0.085331624897
410.873385447	1266.11967319	2052.99305863	376.0	12.2344028475	0.479630079873	0.0896504822193	407.856469602	1541.07363552	2304.16449986	355.234394731	6.39129127329	0.0703886704107
410.873385447	1266.11967319	2052.99305863	376.0	-3.56747640668	0.976771557849	0.182574122962	511.009091332	1060.28637129	1979.75301563	408.457553017	-3.32196851667	-0.036585556351
410.873385447	1266.11967319	2052.99305863	376.0	-12.3191033993	0.0869188543157	0.0162465148254	379.364222098	958.819612349	1800.08272096	461.898886511	-6.73660861181	-0.0741917247997
410.873385447	1266.11967319	2052.99305863	376.0	-11.8124944117	-0.100121148096	-0.018714233289	345.160555724	1120.27697077	1810.48336831	345.045841809	-4.78764890249	-0.0527274108203
410.873385447	1266.11967319	2052.99305863	376.0	-6.12853663688	0.350735152245	0.0655579723823	408.058367352	1199.22917978	1927.17462688	319.88707975	-3.1420189436	-0.0346037328591
410.873385447	1266.11967319	2052.99305863	376.0	4.77394582318	0.927394170493	0.173344704765	484.262870371	1348.67272117	2151.00183501	318.066243467	1.77267534992	0.0195228562766
410.873385447	1266.11967319	2052.99305863	376.0	-6.41075297103	0.0670539363647	0.0125334460495	367.703748988	1165.50357793	1921.38074513	388.173418218	-3.58660096846	-0.0395000106658
410.873385447	1266.11967319	2052.99305863	376.0	10.6084730994	0.907556588791	0.169636745568	469.894649788	1505.0308645	2270.78427499	295.8587607	6.28261255605	0.0691917682384
410.873385447	1266.11967319	2052.99305863	376.0	0.270454243176	-0.0827402335195	-0.0154654642093	338.834073441	1422.59711811	2058.54546547	297.11427392	0.780998191834	0.00860130167218
410.873385447	1266.11967319	2052.99305863	376.0	-2.86336190949	0.327041681966	0.0611292863489	402.060557643	1281.36032471	1994.20843739	310.787555038	-1.94288817835	-0.0213974468981
410.873385447	1266.11967319	2052.99305863	376.0	-10.101023782	0.347080990148	0.0648749514296	414.644120915	998.622875684	1845.61974154	432.352744938	-5.48069439315	-0.0603600704091
410.873385447	1266.11967319	2052.99305863	376.0	-10.7161017316	0.396707557561	0.0741509453385	416.883940455	1098.53453699	1832.99223393	317.573756478	-4.41923169696	-0.0486699526097
410.873385447	1266.11967319	2052.99305863	376.0	10.2033874803	0.938861310013	0.17548809533	487.040767375	1348.66728331	2262.46789535	426.759844664	2.36605281744	0.0260578504123
410.873385447	1266.11967319	2052.99305863	376.0	-15.064563672	0.239738040127	0.0448108486218	396.112506598	1029.50863291	1743.71861213	318.09747263	-5.82252463691	-0.0641247206708
410.873385447	1266.11967319	2052.99305863	376.0	7.41100447094	-0.113298433154	-0.0211772772251	334.4758097	1449.92467973	2205.140466	420.739976569	2.18248348407	0.0240361617188
410.873385447	1266.11967319	2052.99305863	376.0	-8.53380082713	0.693483685513	0.129623118787	469.183677499	979.905218918	1877.79472001	428.705823597	-5.03756811209	-0.055479825023
410.873385447	1266.11967319	2052.99305863	376.0	-10.2163266276	0.41716602898	0.0779749586878	419.085055784	1125.61925018	1843.25258212	298.548276161	-4.14496372665	-0.0456493802494
410.873385447	1266.11967319	2052.99305863	376.0	-13.1070314795	0.0928448851176	0.0173541841341	376.50838505	1010.4627965	1783.90661217	396.935430618	-6.00704530708	-0.0661568866419
410.873385447	1266.11967319	2052.99305863	376.0	5.98943783744	1.10630349218	0.206785699473	513.525327723	1328.63577034	2175.95580169	333.794703628	1.88812393737	0.0207943164909
410.873385447	1266.11967319	2052.99305863	376.0	-7.63992261205	0.0688641480299	0.0128718033701	369.077690238	1117.57562055	1896.14597772	409.49266693	-4.16788186604	-0.0459017826657
410.873385447	1266.11967319	2052.99305863	376.0	10.2922447797	0.803401005032	0.150168412156	468.597077371	1330.25769733	2264.29212954	465.437354836	1.55872934194	0.0171666227086
410.873385447	1266.11967319	2052.99305863	376.0	4.31073270132	-0.208849512932	-0.0390372921368	327.035200369	1347.37283224	2141.49210177	467.084069158	-0.822190372708	-0.00905496005185
410.873385447	1266.11967319	2052.99305863	376.0	-16.8166752249	0.0980674227997	0.0183303594018	379.267624216	971.994003352	1707.74788357	356.486256005	-6.97300802366	-0.0767952425513
410.873385447	1266.11967319	2052.99305863	376.0	2.16144097408	0.645966132939	0.12074133326	451.625937092	1251.68551618	2097.3672918	394.055838524	-1.31369137792	-0.0144679667172
410.873385447	1266.11967319	2052.99305863	376.0	2.88477055646	-0.0205915800756	-0.00384889347208	344.654998129	1470.75412267	2112.21719791	296.808077117	2.41749199554	0.0266243611844
410.873385447	1266.11967319	2052.99305863	376.0	5.47133066825	0.637908820332	0.11923529352	441.531871154	1356.16652656	2165.31909747	367.620699749	1.33697099786	0.0147243501966
410.873385447	1266.11967319	2052.99305863	376.0	2.28642795065	0.66508218563	0.124314427221	454.909912591	1246.93036465	2099.93326575	398.092988506	-1.35228847659	-0.0148930448964
410.873385447	1266.11967319	2052.99305863	376.0	7.91036604465	0.794750633755	0.148551520328	462.769219718	1377.75685023	2215.39232444	374.86625449	2.50256552677	0.0275612943476
410.873385447	1266.11967319	2052.99305863	376.0	-8.35494103408	0.435815457529	0.081460833183	420.843335464	1176.45336288	1881.46669915	284.170000809	-3.57264858655	-0.0393463500722
410.873385447	1266.11967319	2052.99305863	376.0	8.55748900955	1.11790553349	0.208954305325	506.24295741	1430.41719464	2228.67771399	292.017561945	4.68252195061	0.0515696250067
410.873385447	1266.11967319	2052.99305863	376.0	-7.12098069977	0.406036014921	0.0758945822283	418.053864961	1123.670354	1906.79981916	365.075600198	-3.73362008703	-0.041119163954
410.873385447	1266.11967319	2052.99305863	376.0	-8.18265405899	0.393836904408	0.0736143746557	418.357768683	1062.82518234	1885.00373879	403.820787768	-4.43960935075	-0.0488943761096
410.873385447	1266.11967319	2052.99305863	376.0	-4.90230726935	-0.35973051196	-0.06723934803	308.449361645	1281.79764102	1952.34903068	362.102028014	-2.83869739254	-0.0312631871425
410.873385447	1266.11967319	2052.99305863	376.0	-8.6959689739	0.86254868096	0.161224052516	497.105467627	965.376938144	1874.46541922	411.983013446	-4.9740586786	-0.0547803819229
410.873385447	1266.11967319	2052.99305863	376.0	-12.6865234715	0.372529069416	0.0696316017599	417.311031151	1009.84708666	1792.53961238	365.381494565	-5.57505753829	-0.0613993120957
410.873385447	1266.11967319	2052.99305863	376.0	-4.68730024181	-0.105515976697	-0.0197226124667	344.224555941	1154.15786733	1956.76311003	458.380686757	-3.68509425548	-0.0405847384965
410.873385447	1266.11967319	2052.99305863	376.0	0.87562780722	0.336143455894	0.0628305525036	396.963465046	1374.13283685	2070.96963673	299.87333484	0.546330282937	0.00601685333631
410.873385447	1266.11967319	2052.99305863	376.0	-1.9493338625	0.135374775011	0.0253036962638	376.589838968	1235.28332197	2012.97336975	401.100208808	-2.51809852285	-0.0277323625864
410.873385447	1266.11967319	2052.99305863	376.0	12.7055036067	0.626387294594	0.117081737307	428.903175516	1526.5435876	2313.83616574	358.389402631	6.4052697399	0.0705426182808
410.873385447	1266.11967319	2052.99305863	376.0	-2.84304672526	0.780819367876	0.145947545397	472.314781988	1232.44474923	1994.62550671	289.865975486	-2.02884822879	-0.0223441434889
410.873385447	1266.11967319	2052.99305863	376.0	-4.52965956658	0.468678971241	0.0876035460264	426.517936395	1176.55846671	1959.99946215	356.923059045	-2.98910434254	-0.0329196513496
410.873385447	1266.11967319	2052.99305863	376.0	-14.7098105375	-0.144733738501	-0.0270530352339	340.316318559	1073.90919187	1751.00166936	336.776158934	-5.69378231804	-0.062706853723
410.873385447	1266.11967319	2052.99305863	376.0	3.5111795252	0.886587081814	0.165717211554	492.765461607	1202.1917402	2125.07733056	430.120128751	-1.57424596949	-0.0173375106772
410.873385447	1266.11967319	2052.99305863	376.0	-5.76515417004	-0.0231288634568	-0.004323152048	355.402181068	1155.86037335	1934.6348437	423.372289288	-3.68680438758	-0.0406035725504
410.873385447	1266.11967319	2052.99305863	376.0	0.240537103413	0.0413739621033	0.00773345086043	360.376948186	1327.68769161	2057.93126867	369.866628874	-1.16194453012	-0.0127967459264
410.873385447	1266.11967319	2052.99305863	376.0	-10.3316381751	-0.370784086714	-0.0693054367691	310.958399126	1060.61867639	1840.88524405	469.308168538	-5.69415781218	-0.062710989121
410.873385447	1266.11967319	2052.99305863	376.0	-1.38672784958	-0.165275179686	-0.0308925569507	329.504473174	1397.43668079	2024.52363214	297.582478174	-0.182690260291	-0.00201200727193
410.873385447	1266.11967319	2052.99305863	376.0	-0.354600101381	0.0456285674585	0.00852870419785	362.956576107	1290.60131774	2045.71314317	392.155249319	-1.92568938903	-0.0212080329188
410.873385447	1266.11967319	2052.99305863	376.0	-2.48188134608	0.29507783826	0.0551547361234	399.692817818	1236.8012667	2002.04020687	365.546122354	-2.47418377196	-0.0272487199555
410.873385447	1266.11967319	2052.99305863	376.0	10.6612869417	1.0382288808	0.194061473048	492.660410251	1456.90952713	2271.86853951	322.298602125	5.40422178161	0.0595178610309
410.873385447	1266.11967319	2052.99305863	376.0	-6.69296397892	0.738235713965	0.137987983919	468.747746605	1147.36573443	1915.58697273	299.473491688	-3.31944241863	-0.036557735888
410.873385447	1266.11967319	2052.99305863	376.0	2.09844375945	0.366355846119	0.0684777282465	402.718449206	1356.24943555	2096.07396335	337.106078598	0.348516536489	0.0038382878468
410.873385447	1266.11967319	2052.99305863	376.0	2.71222600435	0.798511256286	0.149254440427	479.314324052	1172.30259042	2108.67487024	457.057955767	-1.99920779248	-0.0220177069656
410.873385447	1266.11967319	2052.99305863	376.0	-2.60676750292	0.724916327648	0.135498379	466.899916013	1169.09026149	1999.47630274	363.486125235	-2.63462222136	-0.0290156632309
410.873385447	1266.11967319	2052.99305863	376.0	5.83767287898	0.205733020017	0.0384547700967	374.952378405	1457.77639835	2172.84007762	340.111300865	2.9159247757	0.0321137089835
410.873385447	1266.11967319	2052.99305863	376.0	0.921828158936	0.354663422795	0.0662922285597	403.750614944	1319.42810931	2071.91812675	348.739402492	-0.647745950912	-0.0071337659792
410.873385447	1266.11967319	2052.99305863	376.0	-3.86145675897	0.912529068747	0.170566181074	498.292540585	1119.51848213	1973.71761941	355.906596697	-2.96945499626	-0.0327032488575
410.873385447	1266.11967319	2052.99305863	376.0	8.64636514621	-0.0226993307394	-0.00424286555876	340.800646318	1572.14318864	2230.50233491	317.55849995	5.72409405124	0.0630406833837
410.873385447	1266.11967319	2052.99305863	376.0	8.76245633051	0.930728157078	0.173967879828	481.022347788	1399.44191861	2232.88567886	352.421412469	3.47601854946	0.0382821426152
410.873385447	1266.11967319	2052.99305863	376.0	-5.65832892654	0.629531774085	0.117669490483	453.4226802	1097.1597594	1936.82795854	386.245518935	-3.58206189151	-0.0394500208316
410.873385447	1266.11967319	2052.99305863	376.0	3.42308129917	-0.183889729605	-0.0343719120757	322.652995542	1512.29686333	2123.2686801	288.31882122	3.21653504023	0.0354243947162
410.873385447	1266.11967319	2052.99305863	376.0	3.87843611434	0.0811193669701	0.0151624984991	361.861812624	1396.92611766	2132.61708284	373.829152562	0.909276702526	0.0100140606005
410.873385447	1266.11967319	2052.99305863	376.0	-17.8955114715	0.493313366747	0.092208105934	437.541797811	962.2391387	1685.59945031	285.818513804	-6.70462065115	-0.0738394344841
410.873385447	1266.11967319	2052.99305863	376.0	6.81278225327	0.919950407647	0.171953347224	493.552523514	1252.24205128	2192.85900539	447.064430601	-0.258945260822	-0.00285182005311
410.873385447	1266.11967319	2052.99305863	376.0	0.178391604368	0.588585419463	0.110015966255	435.631966705	1329.27963513	2056.65542589	291.743824049	-0.0383180300508	-0.000422004736243
410.873385447	1266.11967319	2052.99305863	376.0	10.4318970796	-0.177636058243	-0.0332030015408	322.512602385	1555.80526337	2267.15918156	388.841315809	5.16395439082	0.0568717443923
410.873385447	1266.11967319	2052.99305863	376.0	3.38082046406	-0.0280267197135	-0.00523863919879	348.026060392	1389.50160895	2122.40106808	384.873398746	0.448359521227	0.00493788018972
410.873385447	1266.11967319	2052.99305863	376.0	3.08305366383	0.543853871257	0.101654929207	430.490038511	1323.43403947	2116.28793634	362.363858362	0.0917236590282	0.00101017245626
410.873385447	1266.11967319	2052.99305863	376.0	0.106572288482	0.422669837787	0.0790037079976	419.810098088	1188.23142464	2055.18098032	447.139457589	-2.44108249673	-0.0268841684662
410.873385447	1266.11967319	2052.99305863	376.0	-17.6504883026	-0.250140939636	-0.0467553158199	326.458563417	1054.46810711	1690.62975897	309.703088442	-6.44136218168	-0.0709401121331
410.873385447	1266.11967319	2052.99305863	376.0	-16.0450498496	-0.0137953710948	-0.0025785740364	358.759173369	1054.13099515	1723.58929897	310.699130444	-5.96563885946	-0.0657008684963
410.873385447	1266.11967319	2052.99305863	376.0	3.97715860713	-0.183140620469	-0.0342318916764	324.295312342	1476.44910399	2134.64384877	333.899432436	2.3812217889	0.0262249095693
410.873385447	1266.11967319	2052.99305863	376.0	9.69706889889	0.558609425003	0.104412976636	421.770657637	1481.52780379	2252.07321002	348.774748589	4.74973927757	0.052309903938
410.873385447	1266.11967319	2052.99305863	376.0	-16.8974346043	0.530050041781	0.0990747741646	443.489590094	961.641272228	1706.08989912	300.959036797	-6.50844109861	-0.0716788667247
410.873385447	1266.11967319	2052.99305863	376.0	-14.9880781234	-0.398241431732	-0.0744376507909	310.263561442	990.771640966	1745.28885514	444.25365273	-7.30251211919	-0.0804241422818
410.873385447	1266.11967319	2052.99305863	376.0	-1.06810107096	-0.294740943274	-0.055091765098	311.496555418	1434.82708126	2031.06501779	284.741381113	0.502189741902	0.00553072402976
410.873385447	1266.11967319	2052.99305863	376.0	-3.19980222392	0.0566258748523	0.0105842756733	361.718449089	1329.10559672	1987.30134109	296.477295278	-1.53134033601	-0.0168649816742
410.873385447	1266.11967319	2052.99305863	376.0	14.9935019223	1.08605321501	0.203000600936	499.778431678	1467.59328156	2360.80861234	393.436899107	6.26049518513	0.0689481848582
410.873385447	1266.11967319	2052.99305863	376.0	5.90977110977	0.0235471270421	0.0044013321574	347.476898918	1540.43769855	2174.3202493	286.405651825	4.64961697707	0.0512072354302
410.873385447	1266.11967319	2052.99305863	376.0	10.8945034019	0.309543555706	0.0578586085432	390.235751434	1442.23524246	2276.65645725	444.185463353	3.23684272195	0.0356480475985
410.873385447	1266.11967319	2052.99305863	376.0	-7.37471248334	0.45317541183	0.0847056844542	427.478432189	1061.31550078	1901.59072326	412.79679029	-4.30091344986	-0.0473668882143
410.873385447	1266.11967319	2052.99305863	376.0	7.81325822652	0.221426324048	0.0413880979528	373.947666074	1520.82105585	2213.39870768	318.62998575	4.79275033446	0.0527835939919
410.873385447	1266.11967319	2052.99305863	376.0	4.75609977386	-0.063130226526	-0.0118000423413	341.066969969	1439.4155517	2150.63545685	370.152935184	1.76239592252	0.0194096467238
410.873385447	1266.11967319	2052.99305863	376.0	-7.29604666621	0.94519375303	0.176671729538	508.623344566	994.850828449	1903.20572702	399.731554006	-4.37833217787	-0.0482195173774
410.873385447	1266.11967319	2052.99305863	376.0	1.14188507937	0.842675513204	0.15750944172	485.598331236	1200.2801602	2076.43588005	390.557388614	-1.90387583067	-0.0209677954919
410.873385447	1266.11967319	2052.99305863	376.0	11.3117120749	1.05300266611	0.196822928245	494.667881688	1461.27013736	2285.22172234	329.283703298	5.62780628438	0.0619802454227
410.873385447	1266.11967319	2052.99305863	376.0	-20.4466828021	-0.398099205308	-0.0744110664126	310.227834058	980.676071001	1633.22407999	342.320174927	-8.06651025134	-0.088838218627
410.873385447	1266.11967319	2052.99305863	376.0	11.579802369	0.0447098987019	0.00835699041158	352.855756532	1491.78887016	2290.72559747	446.080970777	4.00443147479	0.0441016682246
410.873385447	1266.11967319	2052.99305863	376.0	-8.064446649	0.270019034652	0.0504708475985	399.066421773	1085.38659232	1887.43052871	402.97751462	-4.33003176504	-0.0476875745049
410.873385447	1266.11967319	2052.99305863	376.0	-17.2594349725	-0.273397462109	-0.0511023293662	322.777870404	1069.7988828	1698.65805669	306.081303483	-6.23145765607	-0.0686283882827
410.873385447	1266.11967319	2052.99305863	376.0	1.50936193726	1.05594066902	0.197372087667	510.085957867	1278.19744614	2083.98015443	295.696750428	0.0556217400248	0.000612574229348
410.873385447	1266.11967319	2052.99305863	376.0	10.7625493313	1.06973303605	0.199950100196	502.517658316	1395.62173509	2273.94744933	375.80805593	3.95013247254	0.0435036615919
410.873385447	1266.11967319	2052.99305863	376.0	-14.0818281848	0.316121891077	0.0590882039397	406.992394524	1038.2487911	1763.89410347	318.652917851	-5.50979859263	-0.0606806012404
410.873385447	1266.11967319	2052.99305863	376.0	-17.3243298228	-0.152736539044	-0.0285488858025	342.784269011	994.880989085	1697.32576992	359.66051182	-7.07635724641	-0.0779334498503
410.873385447	1266.11967319	2052.99305863	376.0	-11.455084828	0.49096174577	0.0917685506112	433.901991651	1034.24907428	1817.82096225	349.669896321	-5.00691383859	-0.055142222892
410.873385447	1266.11967319	2052.99305863	376.0	-6.85913765043	-0.357086882017	-0.0667452115921	309.924863583	1178.84555782	1912.17543879	423.405017381	-3.88010810167	-0.0427324680801
410.873385447	1266.11967319	2052.99305863	376.0	10.1783410537	0.111334336021	0.0208101562656	357.628943702	1575.87328378	2261.95369395	328.451466467	6.27307931038	0.069086776546
410.873385447	1266.11967319	2052.99305863	376.0	-14.9845448207	0.479095613654	0.0895505819913	431.642221723	1026.65563377	1745.3613936	287.0635381	-5.60430300633	-0.0617213987481
410.873385447	1266.11967319	2052.99305863	376.0	-4.93665425932	0.713540813449	0.133372114663	469.090035514	1041.43118756	1951.64388936	441.122666281	-3.9504056437	-0.0435066700848
410.873385447	1266.11967319	2052.99305863	376.0	8.49444026637	0.281701483551	0.0526544829067	381.07363146	1538.09925121	2227.38332767	308.210444995	5.44672114304	0.0599859156723
410.873385447	1266.11967319	2052.99305863	376.0	8.64770753664	0.561138948678	0.1048857848	430.495539554	1362.28807974	2230.52989409	437.746274799	1.60131666432	0.0176356460829
410.873385447	1266.11967319	2052.99305863	376.0	10.1477190722	0.295521170624	0.0552376019859	389.910807194	1415.62597095	2261.32502679	455.788248653	2.44242274275	0.0268989288849
410.873385447	1266.11967319	2052.99305863	376.0	-9.76416877484	0.73161609957	0.136750672817	471.295931182	1038.24281076	1852.53535145	342.996609505	-4.49468542381	-0.0495009407908
410.873385447	1266.11967319	2052.99305863	376.0	2.33920810124	0.690206255729	0.12901051509	455.913830548	1276.20026548	2101.01683858	368.90274255	-0.706773814976	-0.00778385258784
410.873385447	1266.11967319	2052.99305863	376.0	-1.1853496594	0.850623548888	0.158995055867	490.143021997	1072.38849455	2028.6579124	466.12639586	-3.12860141582	-0.0344559627292
410.873385447	1266.11967319	2052.99305863	376.0	9.28288128142	0.360655839647	0.0674123064762	395.655360348	1464.71142142	2243.56996698	383.203185213	3.80444344168	0.0418991568467
410.873385447	1266.11967319	2052.99305863	376.0	6.72653469028	0.336353925486	0.0628698926143	400.118735916	1343.99873329	2191.08834891	446.9708797	0.449382716939	0.00494914886497
410.873385447	1266.11967319	2052.99305863	376.0	15.2165151285	0.557535907074	0.104212319079	419.208567984	1533.99180804	2365.38705799	412.186681964	6.67617911949	0.0735262017565
410.873385447	1266.11967319	2052.99305863	376.0	10.7393072178	0.984856286673	0.184085287229	487.807287922	1418.59087152	2273.47029036	367.072130912	4.3063986373	0.0474272977676
410.873385447	1266.11967319	2052.99305863	376.0	-3.87721493906	-0.292223544704	-0.0546212233091	317.422558388	1276.54960228	1973.39410507	379.421944401	-2.71382386222	-0.0298879279981
410.873385447	1266.11967319	2052.99305863	376.0	-6.26056545652	0.501029730378	0.093650416893	432.257555244	1134.35324478	1924.46408438	357.853284357	-3.46993949003	-0.0382151926215
410.873385447	1266.11967319	2052.99305863	376.0	-12.2171366466	0.594294654869	0.11108311306	453.850709321	970.296538519	1802.17609131	378.028843475	-5.69612654683	-0.0627326712206
410.873385447	1266.11967319	2052.99305863	376.0	-0.746831829419	0.0654396008573	0.0122317010948	359.967880214	1382.15900069	2037.66065301	295.533772111	-0.0226675380401	-0.000249642489429
410.873385447	1266.11967319	2052.99305863	376.0	-7.19756871595	-0.165908268866	-0.0310108913768	334.938444626	1205.48170586	1905.2274725	364.807322013	-3.53004841842	-0.0388771852249
410.873385447	1266.11967319	2052.99305863	376.0	3.97300329243	0.690218637998	0.129012829532	445.223770594	1396.8593666	2134.55854045	292.475403248	2.25660432776	0.0248524705701
410.873385447	1266.11967319	2052.99305863	376.0	3.75805051937	0.494473950443	0.0924250374661	430.363578612	1230.13074357	2130.14557493	469.651252755	-1.73322237536	-0.0190883521515
410.873385447	1266.11967319	2052.99305863	376.0	-1.84023870771	-0.31011646275	-0.0579656939719	315.097257528	1287.43460982	2015.2130857	412.681218352	-2.42628352678	-0.0267211842157
410.873385447	1266.11967319	2052.99305863	376.0	12.5930028351	0.827433990498	0.154660558972	465.855375357	1405.64781685	2311.52653271	440.023340502	3.7291063647	0.0410694533557
410.873385447	1266.11967319	2052.99305863	376.0	-9.30847585017	-0.0452170468613	-0.00845178446005	353.338438657	1107.38928091	1861.89069556	401.162975999	-4.57247372068	-0.0503576400956
410.873385447	1266.11967319	2052.99305863	376.0	-3.54910857283	0.725448453975	0.135597841865	468.370462141	1111.59649724	1980.13010599	400.163146612	-3.14156810666	-0.0345987676945
410.873385447	1266.11967319	2052.99305863	376.0	-9.36968309765	0.358703394217	0.0670473634051	410.745934933	1119.47189093	1860.63411502	330.416289161	-4.09647064651	-0.0451153154902
410.873385447	1266.11967319	2052.99305863	376.0	9.60641854651	0.88999211058	0.166353665529	477.890219155	1368.11205509	2250.21216458	404.209890333	2.67027481987	0.0294083129942
410.873385447	1266.11967319	2052.99305863	376.0	11.5732346228	0.715507925918	0.133739799237	450.345487025	1394.62958435	2290.5907621	445.615690725	3.06384764988	0.0337428155273
410.873385447	1266.11967319	2052.99305863	376.0	3.95748159238	-0.254710297635	-0.047609401427	319.494193854	1381.29302665	2134.23988102	433.452660512	-0.155546465789	-0.00171306680384
410.873385447	1266.11967319	2052.99305863	376.0	-10.2951736889	0.363805267913	0.0680009846566	413.046628473	1074.32288466	1841.63385743	354.264344288	-4.59818672665	-0.0506408229808
410.873385447	1266.11967319	2052.99305863	376.0	0.798418897528	0.936053644472	0.174963298032	498.077713097	1222.18384478	2069.38454318	349.122985305	-1.43420906595	-0.0157952540302
410.873385447	1266.11967319	2052.99305863	376.0	3.10693600193	0.594973212263	0.111209946217	435.417638857	1350.45409397	2116.77823909	330.906506262	0.836545102725	0.00921305179212
410.873385447	1266.11967319	2052.99305863	376.0	-4.1500094335	0.665303114921	0.124355722415	458.610570793	1116.42387576	1967.79365303	392.759206474	-3.22297649936	-0.035495335896
410.873385447	1266.11967319	2052.99305863	376.0	-4.95409766224	0.0256159491975	0.00478802788739	361.510655347	1191.85283069	1951.28577751	397.922291471	-3.24164888361	-0.0357009788944
410.873385447	1266.11967319	2052.99305863	376.0	13.0072165491	0.304166505817	0.0568535524891	384.507991262	1539.16864044	2320.03031151	396.353679805	6.008166385	0.066169233315
410.873385447	1266.11967319	2052.99305863	376.0	2.06769801891	0.329165436844	0.0615262498774	405.381384625	1220.50728806	2095.44275543	469.554082753	-2.09494041325	-0.0230720309829
410.873385447	1266.11967319	2052.99305863	376.0	-8.74402672329	0.678692356963	0.126858384479	465.40527612	1000.51714243	1873.47879696	407.556378409	-4.82975671855	-0.053191153288
410.873385447	1266.11967319	2052.99305863	376.0	5.19510650285	0.314449518041	0.0587756108487	395.116590759	1369.20792366	2159.64823452	395.323720107	0.872726636832	0.00961152683735
410.873385447	1266.11967319	2052.99305863	376.0	18.1112718773	0.930131756107	0.173856403011	474.060993141	1508.39415308	2424.8162131	442.361066877	7.19753369059	0.0792679921871
410.873385447	1266.11967319	2052.99305863	376.0	4.63217604311	-0.174200442308	-0.032560830338	331.33029196	1351.48742595	2148.09131126	465.27359335	-0.636626612331	-0.0070113063032
410.873385447	1266.11967319	2052.99305863	376.0	-0.854396236741	0.395870722866	0.0739945276385	415.501970932	1198.1486768	2035.4523632	421.80171547	-2.47993538485	-0.0273120637098
410.873385447	1266.11967319	2052.99305863	376.0	-9.99008669803	-0.166469705434	-0.0311158327914	334.996700091	1181.18469311	1847.89727217	331.715878974	-4.07625961294	-0.0448927270148
410.873385447	1266.11967319	2052.99305863	376.0	7.21271927842	-0.0160744273567	-0.00300456586107	348.731581934	1411.26158381	2201.06968476	441.076519014	1.37159092446	0.0151056269214
410.873385447	1266.11967319	2052.99305863	376.0	0.839403753502	-0.25658751488	-0.0479602831551	318.987080457	1381.33612748	2070.22595943	369.902751484	-0.459081280455	-0.00505596123849
410.873385447	1266.11967319	2052.99305863	376.0	-14.6885725773	-0.0694328160389	-0.0129780964559	356.826399661	962.290269117	1751.43768321	432.32101443	-7.18352584669	-0.0791137207785
410.873385447	1266.11967319	2052.99305863	376.0	-5.5917984864	0.875705693934	0.163683307277	492.245942112	1109.47028973	1938.19382385	336.477592008	-3.28482788874	-0.0361765185985
410.873385447	1266.11967319	2052.99305863	376.0	-5.98922976524	0.417941133088	0.0781198379603	417.950583425	1207.98280618	1930.03458729	304.101197678	-3.05682339798	-0.0336654559249
410.873385447	1266.11967319	2052.99305863	376.0	-13.434536797	0.112538963673	0.0210353203127	377.466909281	1042.88717137	1777.18295073	356.828870082	-5.60022332734	-0.0616764683628
410.873385447	1266.11967319	2052.99305863	376.0	3.54602716679	0.955126913339	0.178528395017	489.82650091	1330.75347503	2125.79275022	305.212774286	1.26527844886	0.0139347846791
410.873385447	1266.11967319	2052.99305863	376.0	8.60284789386	0.233882768307	0.0437164052909	377.122445475	1492.5305979	2229.60892874	359.955885364	4.17411704142	0.045970451998
410.873385447	1266.11967319	2052.99305863	376.0	-7.60959211746	0.274000694757	0.0512150831321	399.220097206	1098.51960669	1896.76866067	399.028956775	-4.14245413463	-0.0456217415708
410.873385447	1266.11967319	2052.99305863	376.0	-12.0209947671	0.340374880649	0.0636214730185	412.530657298	1011.78348666	1806.20287049	381.888726533	-5.51745418515	-0.0607649139334
410.873385447	1266.11967319	2052.99305863	376.0	18.6391158554	1.15863534517	0.216567354238	505.892439248	1545.59057241	2435.65281333	384.169801671	8.86568500958	0.0976397027487
410.873385447	1266.11967319	2052.99305863	376.0	15.2798978411	0.595598213545	0.111326768887	422.384119592	1574.05169115	2366.68830068	370.252489936	7.85460481943	0.0865044583638
410.873385447	1266.11967319	2052.99305863	376.0	13.4527170381	1.086222025	0.203032154206	496.190584944	1514.49693189	2329.17640562	318.488888785	7.31366471848	0.0805469682652
410.873385447	1266.11967319	2052.99305863	376.0	-5.34430566891	0.411548069391	0.0769248727833	418.133438497	1160.14622148	1943.27483422	364.995174245	-3.23754473235	-0.0356557789906
410.873385447	1266.11967319	2052.99305863	376.0	0.703143440153	0.8481830739	0.158538892318	481.735588303	1249.71792313	2067.42854465	335.975033223	-1.09944754478	-0.0121084531364
410.873385447	1266.11967319	2052.99305863	376.0	-12.797029818	0.239313499857	0.0447314953004	393.196292986	1101.34655508	1790.27092476	295.728076692	-4.82839421945	-0.0531761477913
410.873385447	1266.11967319	2052.99305863	376.0	3.317041003	-0.29056378784	-0.0543109883813	311.638537415	1456.66764238	2121.09168018	352.785500382	1.59145652555	0.0175270542461
410.873385447	1266.11967319	2052.99305863	376.0	-10.1853042472	0.68452465295	0.127948533262	463.884205655	1036.66544331	1843.88946944	343.339820476	-4.61188891941	-0.0507917281874
410.873385447	1266.11967319	2052.99305863	376.0	-4.30240236183	-0.257184823431	-0.0480719296133	323.271270267	1181.12008356	1964.66503679	460.273682968	-3.52395091171	-0.0388100320673
410.873385447	1266.11967319	2052.99305863	376.0	1.33837752127	-0.0867182876918	-0.0162090257368	344.299751217	1313.47517278	2080.46985624	422.694932244	-1.56467224757	-0.0172320732111
410.873385447	1266.11967319	2052.99305863	376.0	-10.3961216141	0.0639765610346	0.0119582357074	370.790866788	1047.00976109	1839.56140353	421.76077565	-5.27643527354	-0.0581105206337
410.873385447	1266.11967319	2052.99305863	376.0	18.4389955041	1.14371361767	0.213778246294	507.664603524	1484.66319511	2431.54435641	439.216557782	7.17664310891	0.0790379197017
410.873385447	1266.11967319	2052.99305863	376.0	-0.252392647687	0.371962585946	0.0695257169993	410.722964647	1255.36547128	2047.81145509	381.723019166	-1.98056469729	-0.021812386534
410.873385447	1266.11967319	2052.99305863	376.0	-6.41050809071	-0.0102372268334	-0.0019135003427	355.743349378	1231.10108189	1921.38577251	334.541341238	-3.17196502633	-0.0349335355323
410.873385447	1266.11967319	2052.99305863	376.0	13.1771262833	0.00540605480812	0.00101047753423	344.893627204	1566.5521281	2323.51854656	412.072791256	6.0975229394	0.067153336337
410.873385447	1266.11967319	2052.99305863	376.0	3.11441453899	0.324579255736	0.0606690197637	400.273908642	1314.61773245	2116.93177293	402.040131841	-0.585433831969	-0.00644750916265
410.873385447	1266.11967319	2052.99305863	376.0	-10.0540643016	0.569369827675	0.106424266855	443.051073611	1102.07194136	1846.58381641	301.460801435	-4.17886330045	-0.0460227235732
410.873385447	1266.11967319	2052.99305863	376.0	7.98191960255	-0.259453964265	-0.048496068087	313.117191897	1530.1005896	2216.86131402	373.643532523	4.06229319312	0.0447389118186
410.873385447	1266.11967319	2052.99305863	376.0	-11.0090385993	0.777677780307	0.145360332768	479.156196084	1022.39424007	1826.97826037	325.427824214	-4.75894150142	-0.0524112500157
410.873385447	1266.11967319	2052.99305863	376.0	-11.9646489572	-0.116970855542	-0.0218637113162	346.494566734	1026.99959576	1807.35964605	433.865483552	-5.96734227851	-0.0657196286179
410.873385447	1266.11967319	2052.99305863	376.0	-13.3539920637	-0.140996749154	-0.0263545325522	338.865296892	1140.44106489	1778.83652851	299.530166729	-4.86634055155	-0.0535940589378
410.873385447	1266.11967319	2052.99305863	376.0	-2.68731885962	0.807638715332	0.150960507539	478.803849793	1207.08141825	1997.82258898	311.937320942	-2.34588894468	-0.0258357813291
410.873385447	1266.11967319	2052.99305863	376.0	-5.60106655935	0.360400460296	0.067364572018	413.713355058	1060.73078394	1938.00355096	463.559411964	-4.25899493788	-0.0469052305934
410.873385447	1266.11967319	2052.99305863	376.0	5.36343159044	-0.299713555659	-0.0560212253567	309.94356723	1475.6126054	2163.10393689	377.547764257	2.27558623068	0.0250615223643
410.873385447	1266.11967319	2052.99305863	376.0	0.453024852662	0.417265343517	0.0779935221527	411.875910358	1325.71884927	2062.29362741	324.698867781	-0.436217181146	-0.00480415397738
410.873385447	1266.11967319	2052.99305863	376.0	18.6153426508	1.14058710229	0.213193850896	506.127530547	1500.13601805	2435.16475109	428.901202494	7.59792646698	0.0836776042619
410.873385447	1266.11967319	2052.99305863	376.0	5.26365943438	0.000220634526743	4.12400984566e-05	347.450934071	1474.30737992	2161.05562145	339.297307459	2.8398114426	0.0312754564163
410.873385447	1266.11967319	2052.99305863	376.0	-2.22207364054	0.145220188648	0.0271439604949	377.806603792	1247.76653606	2007.37404103	381.800901182	-2.46108126234	-0.0271044191888
410.873385447	1266.11967319	2052.99305863	376.0	-6.81918008979	0.471783220956	0.088183779618	429.562350622	1080.48929876	1912.99576473	402.944115353	-4.02394696924	-0.0443165965776
410.873385447	1266.11967319	2052.99305863	376.0	-7.78968107434	0.260607176835	0.0487116218383	397.515776605	1090.78108999	1893.07144689	404.77458029	-4.25511815641	-0.0468625347623
410.873385447	1266.11967319	2052.99305863	376.0	2.68139165267	0.505939807904	0.0945681883933	432.329743456	1212.93506335	2108.04184314	462.777036334	-1.95115359926	-0.0214884757628
410.873385447	1266.11967319	2052.99305863	376.0	-13.6512427176	-0.0567885509115	-0.0106146824134	352.863147651	1062.92397025	1772.73399322	356.946875326	-5.58882750188	-0.0615509636771
410.873385447	1266.11967319	2052.99305863	376.0	-4.22621909844	0.858021462327	0.160377843426	490.463390665	1085.77857451	1966.2290739	389.987108719	-3.29912321552	-0.0363339561181
410.873385447	1266.11967319	2052.99305863	376.0	5.36229995194	-0.311169522216	-0.058162527517	308.611585387	1473.54399057	2163.08070443	380.925128473	2.19830239685	0.0242103788199
410.873385447	1266.11967319	2052.99305863	376.0	-11.0827272107	-0.113813187571	-0.0212734930039	345.973830569	1048.8042044	1825.46543829	430.68740332	-5.56512322205	-0.0612899033265
410.873385447	1266.11967319	2052.99305863	376.0	0.709124052239	0.0931426695355	0.017409844773	365.202097484	1361.22858011	2067.5513262	341.120648605	-0.264170872837	-0.00290937084622
410.873385447	1266.11967319	2052.99305863	376.0	14.8453971018	1.13589984261	0.212317727591	500.976128776	1559.10125978	2357.76803066	297.690642107	8.73951158024	0.0962501275357
410.873385447	1266.11967319	2052.99305863	376.0	-2.21006665609	-0.0113223082449	-0.00211631929812	353.325311899	1322.73750524	2007.62054359	331.557726452	-1.64235674079	-0.0180876293039
410.873385447	1266.11967319	2052.99305863	376.0	6.14535984264	0.10851036258	0.0202823107627	368.732315787	1347.33737018	2179.15686963	463.08718366	-0.0289826586641	-0.000319192276036
410.873385447	1266.11967319	2052.99305863	376.0	7.48458651795	0.739465939994	0.138217932709	450.371334604	1430.92428029	2206.65110031	325.355485418	3.64501679366	0.0401433567584
410.873385447	1266.11967319	2052.99305863	376.0	15.2457044319	1.05720075711	0.197607618151	488.745294762	1568.20574658	2365.98631236	309.035271019	8.8265632052	0.0972088458722
410.873385447	1266.11967319	2052.99305863	376.0	-8.77870238579	-0.247284286613	-0.0462213619837	324.11258315	1190.29473061	1872.76690801	358.35959425	-3.89923887233	-0.0429431593869
410.873385447	1266.11967319	2052.99305863	376.0	8.15579917921	0.72758153463	0.135996548529	454.752334677	1357.86951475	2220.43104966	407.80920023	1.86322367933	0.0205200845741
410.873385447	1266.11967319	2052.99305863	376.0	-0.395284588622	0.877736022934	0.164062808025	486.694256829	1241.99389355	2044.87789347	316.189743082	-1.32965869471	-0.0146438182236
410.873385447	1266.11967319	2052.99305863	376.0	-12.4664706084	0.248104845719	0.0463747375176	403.265720855	952.097613831	1797.05728239	441.693947699	-6.56134116872	-0.0722614666159
410.873385447	1266.11967319	2052.99305863	376.0	-3.68723931008	0.53693304351	0.100361316544	438.282244625	1128.90950271	1977.29429154	410.102544208	-3.18898940414	-0.03512102868
410.873385447	1266.11967319	2052.99305863	376.0	15.6955964788	1.11119055137	0.20769916848	504.158921515	1461.05403684	2375.22256485	410.009606499	6.22167343549	0.0685206325494
410.873385447	1266.11967319	2052.99305863	376.0	-7.32693044655	0.291205246659	0.0544308872259	402.851990479	1070.68937383	1902.57168515	429.03032084	-4.39131860596	-0.0483625397132
410.873385447	1266.11967319	2052.99305863	376.0	11.8425860592	1.14339082866	0.2137179119	511.702156456	1420.78002703	2296.12052839	363.638344902	4.89524447891	0.053912384129
410.873385447	1266.11967319	2052.99305863	376.0	14.0260332729	0.657003334556	0.122804361599	437.865032737	1453.77409137	2340.94654813	449.307424021	4.66893742586	0.0514200157033
410.873385447	1266.11967319	2052.99305863	376.0	2.20141824484	0.981893018788	0.183531405381	507.040153276	1207.64356012	2098.18802239	383.504308994	-1.44496507318	-0.0159137122597
410.873385447	1266.11967319	2052.99305863	376.0	7.37703951326	0.751422982512	0.140452893927	456.568972568	1375.52772779	2204.44316777	372.346467409	2.28478071464	0.0251627832009
410.873385447	1266.11967319	2052.99305863	376.0	-12.3152999958	0.744513213408	0.1391613483	474.153614828	1012.63295191	1800.16080457	313.374237832	-5.06596437428	-0.0557925591881
410.873385447	1266.11967319	2052.99305863	376.0	10.7555835475	0.169824059836	0.0317428149226	368.575279352	1499.89844279	2273.80444228	405.330720137	4.435182935	0.0488456270375
410.873385447	1266.11967319	2052.99305863	376.0	2.69477263807	-0.262444806385	-0.0490551039971	316.550009665	1422.29073381	2108.31655384	369.47581036	0.714829272842	0.00787256908417
410.873385447	1266.11967319	2052.99305863	376.0	-0.244371310542	-0.208091702422	-0.0388956453125	328.87987875	1285.04342414	2047.97613259	434.052829702	-2.21826335878	-0.0244302132024
410.873385447	1266.11967319	2052.99305863	376.0	-2.06240372723	0.608039877204	0.113652313496	448.420334249	1173.85685725	2010.65205327	388.374861771	-2.61863947583	-0.0288396418042
410.873385447	1266.11967319	2052.99305863	376.0	-6.80192474254	0.981100272204	0.183383228449	510.807216064	1066.84940686	1913.35001581	335.693392894	-3.65230813714	-0.040223657898
410.873385447	1266.11967319	2052.99305863	376.0	-15.4825312335	-0.21582663145	-0.0403414264393	330.460303024	1079.27605563	1735.13776711	325.401408453	-5.81160220629	-0.0640044295847
410.873385447	1266.11967319	2052.99305863	376.0	-7.05434727437	-0.153551142335	-0.0287011481	337.709395261	1148.13360025	1908.16779876	422.324803244	-4.01841830086	-0.0442557081593
410.873385447	1266.11967319	2052.99305863	376.0	-13.5357962895	-0.219436767998	-0.0410162183174	335.703210582	971.823337673	1775.10410038	467.577552123	-7.18651182603	-0.0791466060136
410.873385447	1266.11967319	2052.99305863	376.0	3.6247953565	-0.261192080026	-0.0488209495377	319.452365424	1363.6336171	2127.40985569	444.323873165	-0.613332065994	-0.00675475843606
410.873385447	1266.11967319	2052.99305863	376.0	-4.02152750563	-0.168863800448	-0.0315633271865	334.404897825	1233.92288956	1970.43137809	402.103590701	-2.953607299	-0.0325287147467
410.873385447	1266.11967319	2052.99305863	376.0	-3.06556569953	0.279475936557	0.0522384928144	395.899154277	1273.45808524	1990.05720761	320.699968095	-2.18078692141	-0.0240174771081
410.873385447	1266.11967319	2052.99305863	376.0	-2.66304599982	0.804679690709	0.150407418824	482.644854224	1070.06583962	1998.32090911	445.610215264	-3.33705671964	-0.0367517259872
410.873385447	1266.11967319	2052.99305863	376.0	-12.9001110073	0.0764294472102	0.0142858779832	372.683016354	1038.02047082	1788.1546751	377.451187922	-5.64123201623	-0.0621281059056
410.873385447	1266.11967319	2052.99305863	376.0	-8.20137204751	0.410080555814	0.0766505711801	418.367711928	1127.44786913	1884.61945978	338.803878727	-3.84006553164	-0.0422914706128
410.873385447	1266.11967319	2052.99305863	376.0	-11.2263708927	-0.34955558027	-0.0653374916393	313.741204465	1059.44625059	1822.51644347	449.328988408	-5.7603909677	-0.0634404291597
410.873385447	1266.11967319	2052.99305863	376.0	-10.9004508013	0.509340067956	0.0952037510198	436.533321644	1039.30052424	1829.20756032	353.373714437	-4.864879097	-0.0535779636233
410.873385447	1266.11967319	2052.99305863	376.0	0.427337026097	0.0861874874578	0.0161098107398	369.105247504	1278.89042554	2061.76625812	413.770585067	-1.96260027964	-0.0216145405246
410.873385447	1266.11967319	2052.99305863	376.0	-11.8215303717	0.450175587432	0.0841449696135	424.441675083	1103.31123241	1810.29786068	282.544953184	-4.52917895618	-0.0498808255086
410.873385447	1266.11967319	2052.99305863	376.0	-8.05051168862	0.799984302554	0.149529776178	484.703783456	1000.55877216	1887.71661248	402.45405686	-4.59012410604	-0.0505520275995
410.873385447	1266.11967319	2052.99305863	376.0	-2.61330243605	0.0151779678697	0.00283700334014	358.780203527	1285.21854518	1999.34214102	355.343392312	-2.30024589001	-0.0253331045155
410.873385447	1266.11967319	2052.99305863	376.0	-12.7451260118	0.269646460402	0.0504012075518	401.163949538	1025.58945486	1791.3365063	364.583101895	-5.5271789071	-0.0608720143953
410.873385447	1266.11967319	2052.99305863	376.0	-16.258074436	0.632648469925	0.118252050453	459.696641191	957.587425238	1719.21591899	301.931852566	-6.32898555913	-0.0697024841314
410.873385447	1266.11967319	2052.99305863	376.0	-14.2325660999	0.409589081603	0.0765587068416	420.916392684	1035.8370849	1760.79946454	304.045986953	-5.46410021943	-0.0601773151919
410.873385447	1266.11967319	2052.99305863	376.0	-10.121920572	-0.350460379247	-0.0655066129434	311.010581088	1154.35215483	1845.19073189	379.827995968	-4.4682580398	-0.0492098903062
410.873385447	1266.11967319	2052.99305863	376.0	-15.6800411878	0.0785647921033	0.0146850078698	375.176174861	993.289993824	1731.08290146	362.616732771	-6.55921830335	-0.0722380870413
410.873385447	1266.11967319	2052.99305863	376.0	0.0675815489841	0.785563800298	0.146834355196	467.486791148	1294.15441735	2054.38050314	292.739294642	-0.398482843691	-0.00438857757369
410.873385447	1266.11967319	2052.99305863	376.0	-8.14023082374	0.306539302346	0.0572970658592	401.639777547	1177.70478188	1885.87468486	306.53012544	-3.57658578153	-0.0393897112503
410.873385447	1266.11967319	2052.99305863	376.0	-8.83860369223	-0.0295703844388	-0.00552717466146	353.022788289	1214.90323916	1871.53713835	303.611110905	-3.62805447514	-0.0399565470831
410.873385447	1266.11967319	2052.99305863	376.0	-2.29961535492	0.692638968626	0.129465227781	456.080742677	1265.26798496	2005.78211502	284.433387381	-1.51393065944	-0.016673245148
410.873385447	1266.11967319	2052.99305863	376.0	11.1881984473	0.662979957057	0.1239214873	441.174686316	1415.34539415	2282.68599614	426.165915675	3.43243259502	0.0378021210905
410.873385447	1266.11967319	2052.99305863	376.0	6.10281438208	0.58058736552	0.108521002901	436.221781288	1323.50261176	2178.28341428	418.559021226	0.478755347682	0.00527263598769
410.873385447	1266.11967319	2052.99305863	376.0	-7.78217483149	0.644187650676	0.120408906668	455.48436966	1093.35609534	1893.22554953	344.385084534	-3.85850614246	-0.0424945610403
410.873385447	1266.11967319	2052.99305863	376.0	1.91218630576	0.993994479307	0.185793360618	505.264116742	1240.09121455	2092.25011076	346.894779464	-0.832635162599	-0.00916999077752
410.873385447	1266.11967319	2052.99305863	376.0	-8.14989719933	-0.247086578571	-0.0461844072096	326.007308773	1109.18640851	1885.67623484	450.482517557	-4.66920441704	-0.0514229561348
410.873385447	1266.11967319	2052.99305863	376.0	13.275707451	0.35404354383	0.0661763633327	393.624744167	1491.16323083	2325.54241109	440.754436093	4.85208858608	0.0534370989657
410.873385447	1266.11967319	2052.99305863	376.0	6.87802285764	0.678769491394	0.12687280213	451.043741844	1317.90926199	2194.19839047	425.245386637	0.6537876835	0.00720030488437
410.873385447	1266.11967319	2052.99305863	376.0	8.99404010442	0.802753471789	0.150047377904	467.666704264	1337.81534326	2237.64007767	432.158030142	1.63456045018	0.0180017670725
410.873385447	1266.11967319	2052.99305863	376.0	1.18756057163	0.502804880428	0.0939822206408	420.472730491	1368.07047566	2077.37359474	288.830388586	0.794775212191	0.00875303097127
410.873385447	1266.11967319	2052.99305863	376.0	-3.49079128308	0.785127038211	0.146752717423	481.155352015	1031.40029184	1981.3273559	468.771712047	-3.83477136728	-0.0422331648379
410.873385447	1266.11967319	2052.99305863	376.0	-5.37323440338	0.653191426766	0.12209185547	460.269020093	1026.99426802	1942.68092931	455.417641197	-4.23281557765	-0.0466169116482
410.873385447	1266.11967319	2052.99305863	376.0	0.154190818698	0.66263412695	0.123856846159	456.669382411	1206.0124729	2056.15858544	393.476730123	-2.12841155401	-0.0234406558812
410.873385447	1266.11967319	2052.99305863	376.0	14.3027772133	0.379824333336	0.0709952024927	395.395717845	1524.99362019	2346.62808201	426.238743973	5.91830389221	0.0651795582842
410.873385447	1266.11967319	2052.99305863	376.0	4.92420209215	0.0246786308486	0.004612828196	356.726109942	1360.02142679	2154.08658578	437.339049049	-0.0100031334097	-0.000110166667508
410.873385447	1266.11967319	2052.99305863	376.0	2.1786732002	0.813669552495	0.152087766821	471.58981838	1300.71162421	2097.7210682	325.419625614	0.0851972105809	0.000938295270715
410.873385447	1266.11967319	2052.99305863	376.0	-9.27370817285	-0.176008194465	-0.0328987279373	336.226785629	1087.28589128	1862.60447357	439.091796659	-4.96146817756	-0.0546417200172
410.873385447	1266.11967319	2052.99305863	376.0	8.36178114657	-0.211986481377	-0.0396236413789	322.89209373	1432.56741133	2224.65984515	469.200340086	1.59646045493	0.0175821636006
410.873385447	1266.11967319	2052.99305863	376.0	6.67435893625	0.768721710257	0.143686300983	456.133322949	1408.96477158	2190.0171843	324.919089774	3.07531176623	0.0338690723153
410.873385447	1266.11967319	2052.99305863	376.0	3.81805255554	0.821560836815	0.153562773236	469.932805173	1333.06469602	2131.37741257	328.379911374	1.03909658136	0.0114437949489
410.873385447	1266.11967319	2052.99305863	376.0	0.961369557704	0.424583672903	0.0793614341876	419.795260063	1210.59987069	2072.72990892	442.334778171	-2.19078525968	-0.0241275909656
410.873385447	1266.11967319	2052.99305863	376.0	-5.69817098317	0.975430987379	0.182323549043	507.814087261	1132.36037138	1936.01000388	295.835545234	-3.13713478525	-0.0345499425688
410.873385447	1266.11967319	2052.99305863	376.0	2.96156083363	0.63752641185	0.119163815299	449.131799043	1267.03367735	2113.79369697	397.628220579	-0.947418726184	-0.0104341269403
410.873385447	1266.11967319	2052.99305863	376.0	8.87984135048	0.483677335732	0.0904069786415	413.126845894	1452.87944228	2235.29558518	369.289297004	3.74633564022	0.0412592030861
410.873385447	1266.11967319	2052.99305863	376.0	3.07911600737	0.379355607135	0.0709075901187	403.911220089	1366.54127639	2116.20709653	345.754600048	0.73227389328	0.00806469045463
410.873385447	1266.11967319	2052.99305863	376.0	11.7634363373	0.406190652379	0.0759234864259	402.921630742	1450.74312619	2294.49559009	440.83083316	3.76907665121	0.041509654749
410.873385447	1266.11967319	2052.99305863	376.0	8.49828469471	0.118963805672	0.0222362253592	358.696251535	1568.37178128	2227.46225352	300.3942207	5.8894250081	0.0648615088998
410.873385447	1266.11967319	2052.99305863	376.0	-8.04825162843	0.626942152349	0.117185449037	453.511445727	1074.37064355	1887.76301136	359.880922085	-4.06126905635	-0.0447276327791
410.873385447	1266.11967319	2052.99305863	376.0	12.2090145664	0.968398402774	0.181009047247	492.027361344	1345.18771289	2303.64328021	466.428205973	2.52619779145	0.0278215615798
410.873385447	1266.11967319	2052.99305863	376.0	-10.4702411002	0.242381427914	0.0453049397971	392.572736073	1148.85108507	1838.03973562	296.61591448	-4.136362491	-0.0455546529846
410.873385447	1266.11967319	2052.99305863	376.0	-10.3794061064	-0.0424268412336	-0.00793025069786	355.262091853	1062.090447	1839.90457174	422.552032884	-5.22117928569	-0.0575019745121
410.873385447	1266.11967319	2052.99305863	376.0	7.93127405165	0.753901520531	0.140916172062	452.067023972	1437.0113476	2215.82156437	326.7431928	3.88404781978	0.042775857046
410.873385447	1266.11967319	2052.99305863	376.0	11.9096394963	0.815131823506	0.152361088506	457.973484727	1487.44436315	2297.4971308	352.079282925	5.76349865801	0.0634746548239
410.873385447	1266.11967319	2052.99305863	376.0	11.4897344297	0.640978443791	0.119809054914	431.025160043	1522.05859108	2288.87650893	335.792757811	6.19147444425	0.0681880445401
410.873385447	1266.11967319	2052.99305863	376.0	-20.2278579547	-0.267295254156	-0.0499617297488	326.24250202	1003.36693913	1637.71653891	308.107097761	-7.4999090912	-0.0825981177445
410.873385447	1266.11967319	2052.99305863	376.0	-4.34175009486	0.103227208278	0.0192948052855	369.615760551	1299.65769104	1963.85723056	294.583778968	-2.18125197077	-0.0240225987971
410.873385447	1266.11967319	2052.99305863	376.0	-9.27513819936	-0.277595736036	-0.0518870534647	320.87799384	1146.55961954	1862.57511522	395.137501843	-4.38615167532	-0.0483056351908
410.873385447	1266.11967319	2052.99305863	376.0	-2.1396092452	-0.223698169564	-0.0418127419746	325.157646462	1333.93675552	2009.06702935	349.972627368	-1.76107594971	-0.0193951095783
410.873385447	1266.11967319	2052.99305863	376.0	13.3777797391	0.25426325701	0.0475258424318	380.201027821	1492.99905933	2327.63794808	454.43786092	4.67041444899	0.0514362824779
410.873385447	1266.11967319	2052.99305863	376.0	12.3931737226	0.716211943751	0.133871391355	439.756604422	1555.67319101	2307.4240549	311.994259469	7.34060181955	0.0808436323739
410.873385447	1266.11967319	2052.99305863	376.0	-12.2094230295	-0.248466683145	-0.0464423706814	329.820328067	1003.80420652	1802.33445134	468.709916748	-6.56817774545	-0.0723367593111
410.873385447	1266.11967319	2052.99305863	376.0	-15.1196921542	-0.162634387933	-0.0303989510155	339.870061812	1028.61601693	1742.58682822	374.10074948	-6.33940776391	-0.0698172661224
410.873385447	1266.11967319	2052.99305863	376.0	-19.2818256092	-0.0888531748541	-0.0166080700662	352.353304812	976.393235566	1657.1385173	328.391976919	-7.50808245412	-0.0826881327547
410.873385447	1266.11967319	2052.99305863	376.0	-8.88645594181	0.749494815915	0.140092488956	476.970593422	993.94478252	1870.55473499	399.639359047	-4.82198570188	-0.053105569404
410.873385447	1266.11967319	2052.99305863	376.0	11.9547774758	0.43594892074	0.0814857795775	403.855880257	1504.62939357	2298.42381038	389.938536562	5.29298597139	0.0582927970417
410.873385447	1266.11967319	2052.99305863	376.0	9.29052180133	-0.154684081011	-0.0289129123384	328.897737321	1461.71639465	2243.72682632	453.11269435	2.56667630031	0.0282673601355
410.873385447	1266.11967319	2052.99305863	376.0	1.54369494069	0.736314185199	0.137628819663	456.825067534	1333.49074934	2084.68500861	294.369191734	0.561142504994	0.00617998353517
410.873385447	1266.11967319	2052.99305863	376.0	2.87520790393	0.754267266589	0.140984535811	464.285847965	1288.14878388	2112.02087732	359.586245475	-0.246414973228	-0.00271382129106
410.873385447	1266.11967319	2052.99305863	376.0	11.8587284403	1.10524075693	0.20658705737	512.895125131	1344.17329453	2296.45193035	439.383510696	2.84774741185	0.0313628569586
410.873385447	1266.11967319	2052.99305863	376.0	0.585819896577	0.0865328963182	0.0161743731436	369.65208983	1249.88972628	2065.01990045	445.478084333	-2.19479473311	-0.0241717481621
410.873385447	1266.11967319	2052.99305863	376.0	-2.2837006919	0.626624727448	0.11712611728	451.442643372	1167.35371609	2006.10884195	387.312482483	-2.67350491535	-0.0294438867329
410.873385447	1266.11967319	2052.99305863	376.0	-8.54925140471	0.0756675964637	0.0141434759745	372.90808614	1040.76170329	1877.47752073	463.807731301	-5.17251988042	-0.0569660779782
410.873385447	1266.11967319	2052.99305863	376.0	-7.28688555863	-0.260989382061	-0.0487830620675	321.061821574	1294.44396382	1903.39380392	287.888018533	-3.09255224978	-0.0340589454821
410.873385447	1266.11967319	2052.99305863	376.0	-1.31293072835	0.859744204871	0.160699851378	490.714263021	1098.13036631	2026.03868191	437.194052587	-2.89624302811	-0.0318969496488
410.873385447	1266.11967319	2052.99305863	376.0	-1.43741703036	0.818526802135	0.152995663951	478.02275066	1236.61846194	2023.48298678	308.841774178	-1.68584991255	-0.0185666289928
410.873385447	1266.11967319	2052.99305863	376.0	6.94081435076	1.08572727261	0.202939677123	512.523564273	1310.83649284	2195.48749547	372.127438354	1.51918513321	0.0167311138019
410.873385447	1266.11967319	2052.99305863	376.0	1.62920703297	0.373976595276	0.0699021673413	410.461110244	1268.34286632	2086.44056593	407.636589362	-1.57178069808	-0.017310360111
410.873385447	1266.11967319	2052.99305863	376.0	5.65884253744	0.131647041768	0.0246069236949	372.943545747	1329.40675407	2169.16870312	466.818403306	-0.435829169908	-0.00479988072586
410.873385447	1266.11967319	2052.99305863	376.0	1.21149118014	-0.24154795004	-0.0451491495403	322.822939847	1341.55515122	2077.86488847	413.486797403	-1.28259368711	-0.0141254811356
410.873385447	1266.11967319	2052.99305863	376.0	-5.16877499197	-0.285695638419	-0.0534010539101	318.682387328	1230.80160407	1946.87846683	397.394475428	-3.18229034489	-0.0350472504944
410.873385447	1266.11967319	2052.99305863	376.0	-2.04933255735	0.812792945327	0.151923915014	479.407194981	1211.62338703	2010.92040348	319.889821474	-2.18827205258	-0.0240999124733
410.873385447	1266.11967319	2052.99305863	376.0	-14.1212368809	-0.320917187058	-0.0599845209454	321.308514383	979.302718297	1763.08504567	462.473812995	-7.29192410108	-0.0803075341528
410.873385447	1266.11967319	2052.99305863	376.0	9.7739054917	0.696873212028	0.130256675145	440.140548743	1496.6571078	2253.65065993	316.853003394	5.47135292498	0.0602571908037
410.873385447	1266.11967319	2052.99305863	376.0	-6.83816118319	-0.12106721776	-0.0226293864972	341.30688927	1186.87252759	1912.6060842	384.426667345	-3.60399527199	-0.0396915778854
410.873385447	1266.11967319	2052.99305863	376.0	12.6470427762	0.400670822317	0.0748917424892	400.322046909	1483.27880227	2312.63596895	429.035119769	4.69940493938	0.0517555610064
410.873385447	1266.11967319	2052.99305863	376.0	4.44499821874	0.850233225269	0.158922098181	478.134007487	1295.17186969	2144.24856352	370.942686347	0.305158857934	0.00336078037372
410.873385447	1266.11967319	2052.99305863	376.0	8.16635000106	0.536439407576	0.100269048145	416.337664239	1516.11776509	2220.6476573	288.192227969	5.39330950485	0.0593976817715
410.873385447	1266.11967319	2052.99305863	376.0	14.4579505559	0.0837108824451	0.015646893915	355.861717809	1541.00407545	2349.81377996	452.947986702	5.6760833088	0.0625119307136
410.873385447	1266.11967319	2052.99305863	376.0	7.67651784962	1.03302346234	0.193088497634	495.595795271	1403.79481795	2210.59143723	311.200824011	3.71332384603	0.0408956370709
410.873385447	1266.11967319	2052.99305863	376.0	17.1197719622	1.11816073777	0.209002007059	497.924072891	1572.34470852	2404.46078867	334.192007262	9.30633758525	0.102492704683
410.873385447	1266.11967319	2052.99305863	376.0	-4.20959734305	0.594018851526	0.111031561033	449.160324092	1068.66171088	1966.57031738	448.748282413	-3.74580775436	-0.0412533893651
410.873385447	1266.11967319	2052.99305863	376.0	-5.25379961959	0.10920113925	0.0204114278972	375.352525784	1105.88334421	1945.13291713	463.897047135	-4.02355952998	-0.0443123296253
410.873385447	1266.11967319	2052.99305863	376.0	4.40186049369	0.733254432438	0.137056903259	451.499448589	1396.64082663	2143.36294902	295.222673795	2.4061739473	0.026499713076
410.873385447	1266.11967319	2052.99305863	376.0	8.02652195101	-0.165695094997	-0.0309710457938	323.425135713	1566.20730152	2217.77699714	328.144559908	5.21553284872	0.0574397890828
410.873385447	1266.11967319	2052.99305863	376.0	8.26704802191	0.198011182336	0.0370114359507	374.218541435	1457.97815068	2222.71498068	390.518288564	3.15622955143	0.0347602373505
410.873385447	1266.11967319	2052.99305863	376.0	-7.0269264925	0.795273841487	0.148649316166	483.372039638	1012.66406995	1908.73074551	412.694635922	-4.35763143047	-0.0479915355779
410.873385447	1266.11967319	2052.99305863	376.0	-20.228565692	-0.187109318195	-0.0349737043355	337.576233436	995.242082695	1637.70200911	304.883692984	-7.50808727845	-0.082688185886
410.873385447	1266.11967319	2052.99305863	376.0	-4.31546833173	0.504386616646	0.0942778722704	431.430978006	1204.45233527	1964.39679333	328.513480058	-2.7880338157	-0.0307052182346
410.873385447	1266.11967319	2052.99305863	376.0	-9.0062777331	0.419197433392	0.0783546604471	420.048902339	1113.45536189	1868.09480193	334.590537702	-4.04657515445	-0.0445658056657
410.873385447	1266.11967319	2052.99305863	376.0	9.89830576405	1.12755966808	0.210758816463	510.383510141	1403.7633723	2256.20458889	342.057706447	4.21593723856	0.0464310268564
410.873385447	1266.11967319	2052.99305863	376.0	12.7468153301	0.881038235868	0.164680044087	469.184492624	1465.54976294	2314.68429256	379.950036995	5.44741722886	0.0599935818157
410.873385447	1266.11967319	2052.99305863	376.0	-2.76075133292	-0.267820259002	-0.0500598614957	320.887213302	1261.6357469	1996.3150254	413.792065205	-2.680551981	-0.0295214975881
410.873385447	1266.11967319	2052.99305863	376.0	1.61015309941	0.878667546483	0.164236924576	487.379494391	1242.24432199	2086.04939	356.425573611	-1.0756442793	-0.0118463026355
410.873385447	1266.11967319	2052.99305863	376.0	14.6337116429	0.848154575478	0.15853356551	460.909676074	1521.7335163	2353.42214288	370.778950513	7.02458278512	0.0773632465322
410.873385447	1266.11967319	2052.99305863	376.0	-16.2644199691	-0.154477200734	-0.0288742431279	338.278223647	1086.20380011	1719.08564564	294.603621888	-5.80189460117	-0.063897517634
410.873385447	1266.11967319	2052.99305863	376.0	17.9565549331	0.470391348997	0.0879236166349	405.45718145	1574.51695111	2421.63988498	441.665752416	7.80293014659	0.0859353540374
410.873385447	1266.11967319	2052.99305863	376.0	-19.3444573426	-0.260358055733	-0.0486650571463	330.101474137	961.885713411	1655.85269216	363.86550461	-8.02195877257	-0.0883475635746
410.873385447	1266.11967319	2052.99305863	376.0	11.1451768618	-0.208211953638	-0.0389181221753	319.051769345	1547.70513987	2281.80276598	415.045856765	4.94376863906	0.0544467911791
410.873385447	1266.11967319	2052.99305863	376.0	1.36554001715	0.296214334861	0.0553671653946	400.428076884	1221.49771142	2081.0275004	459.101712092	-2.17579618925	-0.0239625130974
410.873385447	1266.11967319	2052.99305863	376.0	19.0422472763	0.850489140489	0.158969932802	461.01556594	1532.69394927	2443.92907342	450.219558215	7.7189699645	0.0850106824284
410.873385447	1266.11967319	2052.99305863	376.0	-1.59279760016	0.492772512898	0.0921070117566	429.803132018	1218.46883365	2020.29303446	372.021068793	-2.36172549247	-0.0260101926484
410.873385447	1266.11967319	2052.99305863	376.0	-5.07378212188	0.827316679738	0.154638631727	484.803791931	1101.01642125	1948.82866386	363.008450681	-3.3089590402	-0.0364422801784
410.873385447	1266.11967319	2052.99305863	376.0	-9.45332001213	0.396545242986	0.0741206061656	416.254735751	1122.84794243	1858.91705497	319.814376791	-4.05801867134	-0.0446918355874
410.873385447	1266.11967319	2052.99305863	376.0	9.97484282264	0.310799868068	0.0580934332837	384.593775898	1548.72651152	2257.77588939	324.455601973	5.96204886687	0.0656613311329
410.873385447	1266.11967319	2052.99305863	376.0	11.9646770141	1.09740123552	0.205121726265	497.66660706	1512.49529548	2298.62704722	288.465144678	7.10234423389	0.078219650153
410.873385447	1266.11967319	2052.99305863	376.0	10.2539335766	0.703632696632	0.131520130212	452.365064476	1347.89745151	2263.5056032	463.243087208	1.73526834727	0.0191108848819
410.873385447	1266.11967319	2052.99305863	376.0	6.2953535032	0.862567005523	0.161227477668	470.029077353	1404.33672222	2182.23622907	307.870429501	3.13894579122	0.0345698875685
410.873385447	1266.11967319	2052.99305863	376.0	-9.84010037335	0.406369346129	0.0759568871269	423.702967634	996.317344444	1850.97648101	430.956168926	-5.39467967142	-0.0594127717117
410.873385447	1266.11967319	2052.99305863	376.0	-11.7940409832	0.30927154591	0.0578077655906	407.646900865	1017.02330754	1810.86221591	386.192007505	-5.46959858563	-0.0602378698858
410.873385447	1266.11967319	2052.99305863	376.0	-11.974015175	0.345644838465	0.0646065118626	409.528155241	1086.0681846	1807.16735825	311.571018412	-4.74182952859	-0.0522227921651
410.873385447	1266.11967319	2052.99305863	376.0	3.08687304877	0.7721760587	0.144331973589	474.776984279	1189.18079904	2116.36634805	452.408564729	-1.86504184236	-0.0205401083961
410.873385447	1266.11967319	2052.99305863	376.0	-5.41508578847	0.0710642603725	0.013283039322	366.724864312	1263.54205102	1941.82172328	311.55480794	-2.83773118769	-0.0312525461199
410.873385447	1266.11967319	2052.99305863	376.0	5.1451913999	0.606238530316	0.113315613143	437.71689332	1347.13254419	2158.62348093	373.774043417	1.01026558462	0.0111262729583
410.873385447	1266.11967319	2052.99305863	376.0	13.6673028468	1.04009956747	0.194411134106	486.27768664	1561.82527412	2333.58183738	285.478876621	8.42040573618	0.0927357459932
410.873385447	1266.11967319	2052.99305863	376.0	4.31715928166	0.438657602461	0.0819920752264	415.508565723	1326.53872995	2141.62403901	399.576743341	0.0521980044565	0.00057486789049
410.873385447	1266.11967319	2052.99305863	376.0	6.66144640583	0.938679327965	0.175454079994	497.675668507	1240.22526496	2189.75209095	451.85115748	-0.483687253374	-0.00532695212967
410.873385447	1266.11967319	2052.99305863	376.0	-11.6782310114	0.402963937682	0.0753203621836	419.602388575	1053.21899537	1813.2397866	340.418402651	-4.94054936576	-0.0544113366273
410.873385447	1266.11967319	2052.99305863	376.0	-3.15467167728	-0.151033361341	-0.0282305348302	336.608030424	1254.74864273	1988.22786808	396.871194919	-2.69709307369	-0.0297036682124
410.873385447	1266.11967319	2052.99305863	376.0	-10.8911417016	0.238145558068	0.0445131884238	395.64106662	1048.58039256	1829.39867549	385.177216318	-5.08170989022	-0.055965967954
410.873385447	1266.11967319	2052.99305863	376.0	-4.12404391118	0.0782892831572	0.0146335108705	367.39188255	1280.11842184	1968.3267234	320.816419011	-2.49215389223	-0.027446628769
410.873385447	1266.11967319	2052.99305863	376.0	2.83221524919	0.790814295798	0.147815756224	470.685151948	1278.30949663	2111.1382411	362.143592527	-0.382884211759	-0.00421678647312
410.873385447	1266.11967319	2052.99305863	376.0	-9.9875143525	0.533499779002	0.0997195848602	443.739883117	985.515572483	1847.95008225	418.694626646	-5.35523410198	-0.0589783491408
410.873385447	1266.11967319	2052.99305863	376.0	-1.72289775881	0.208649051542	0.038999822718	386.971779547	1248.80762241	2017.62208724	381.842685283	-2.35968833344	-0.0259877569762
410.873385447	1266.11967319	2052.99305863	376.0	3.42142887062	0.77888716242	0.145586385499	462.166170063	1347.92621437	2123.23475585	313.142371418	1.23585340675	0.0136107203386
410.873385447	1266.11967319	2052.99305863	376.0	13.8826565732	0.858011844967	0.160376045788	463.563037445	1500.95494996	2338.00303443	373.485047029	6.42748287761	0.0707872563613
410.873385447	1266.11967319	2052.99305863	376.0	17.2637299587	0.848646446635	0.158625504044	459.938341396	1544.06996101	2407.41623635	403.407933942	7.87116665913	0.0866868574795
410.873385447	1266.11967319	2052.99305863	376.0	-0.0182783317786	0.965092866908	0.180391190076	507.165527191	1135.05914927	2052.61780575	410.393129287	-2.38548255718	-0.0262718343302
410.873385447	1266.11967319	2052.99305863	376.0	6.49927927846	0.65002590449	0.121500169064	437.676000033	1427.95393391	2186.42281108	320.792877134	3.24289750686	0.0357147302518
410.873385447	1266.11967319	2052.99305863	376.0	-8.07659286142	0.37044656911	0.0692423493664	411.052922985	1179.64258632	1887.18116781	296.485658505	-3.53223844779	-0.038901304491
410.873385447	1266.11967319	2052.99305863	376.0	-2.60066388623	0.421484132323	0.078782080808	419.925577734	1161.66766137	1999.60160957	418.008370467	-2.91328590766	-0.0320846465602
410.873385447	1266.11967319	2052.99305863	376.0	-20.2843113984	-0.19285541525	-0.0360477411683	338.128751456	975.325696391	1636.55755363	323.103105785	-7.81432766431	-0.0860608773603
410.873385447	1266.11967319	2052.99305863	376.0	-15.5673222621	-0.147794399955	-0.0276251214869	344.827970426	977.780540474	1733.39701318	410.788502276	-7.14626380035	-0.0787033458188
410.873385447	1266.11967319	2052.99305863	376.0	-14.0464706697	0.156981550154	0.0293423458231	385.816013309	1005.73403227	1764.6199908	373.069945223	-6.08299621523	-0.066993350388
410.873385447	1266.11967319	2052.99305863	376.0	-8.3495437295	0.37409711086	0.0699246936188	418.27477454	1007.94021322	1881.57750544	455.362517681	-5.15009791357	-0.0567191400173
410.873385447	1266.11967319	2052.99305863	376.0	-6.84652375446	0.947889697168	0.17717564433	503.888799936	1104.20264145	1912.4344012	304.342959807	-3.45797829051	-0.0380834613492
410.873385447	1266.11967319	2052.99305863	376.0	5.16928938335	-0.16447917952	-0.0307437718729	327.451368052	1460.13391852	2159.11821085	371.532924287	2.1288627278	0.0234456247555
410.873385447	1266.11967319	2052.99305863	376.0	-1.59565402758	0.56782018397	0.106134613826	442.30972712	1168.96194564	2020.23439221	408.962719443	-2.63262189405	-0.0289936331943
410.873385447	1266.11967319	2052.99305863	376.0	-1.41207813203	0.806124073332	0.150677396884	472.81046884	1267.79321583	2024.0031926	283.399507933	-1.11303701802	-0.0122581169385
410.873385447	1266.11967319	2052.99305863	376.0	7.482099678	-0.0659707481571	-0.0123309809639	339.931885293	1460.89284219	2206.60004566	405.775318177	2.57790950231	0.0283910738139
410.873385447	1266.11967319	2052.99305863	376.0	-14.7512717802	-0.147064481223	-0.027488688079	338.616152805	1113.12324002	1750.15047292	298.411080103	-5.31231861707	-0.0585057116417
410.873385447	1266.11967319	2052.99305863	376.0	5.23000479749	0.76123958161	0.142287772264	471.79349154	1223.63632042	2160.36469409	464.934882134	-1.307268364	-0.0143972286784
410.873385447	1266.11967319	2052.99305863	376.0	8.21328981355	0.553620676751	0.103480500327	419.966626003	1495.30995626	2221.61132839	306.334746125	4.91647800963	0.0541462335862
410.873385447	1266.11967319	2052.99305863	376.0	19.3004797636	1.2016126964	0.224600504	512.559686213	1544.99304779	2449.23056846	391.677834459	9.02987489451	0.0994479613933
410.873385447	1266.11967319	2052.99305863	376.0	-4.16484156554	0.922994959605	0.172522422356	499.994358414	1117.98113243	1967.48915039	349.513659545	-3.01093807604	-0.0331601109696
410.873385447	1266.11967319	2052.99305863	376.0	4.72240251665	0.830104366767	0.155159694723	483.666541228	1206.81999794	2149.9436545	459.457115331	-1.48996336626	-0.0164092881746
410.873385447	1266.11967319	2052.99305863	376.0	-17.8158618285	0.226895691539	0.0424104096335	397.459968219	972.399528911	1687.23465196	317.375154828	-6.91021847141	-0.0761037276587
410.873385447	1266.11967319	2052.99305863	376.0	-7.20243194543	0.985227843293	0.184154737064	510.32978886	1092.88725577	1905.12763074	301.910586107	-3.55335456346	-0.0391338608311
410.873385447	1266.11967319	2052.99305863	376.0	9.8125713359	0.520933934852	0.0973708289443	417.226582962	1471.14488544	2254.44446703	366.072998628	4.40370415323	0.0484989444189
410.873385447	1266.11967319	2052.99305863	376.0	-9.39309671855	-0.0545151886888	-0.0101897548951	352.77283054	1085.81607746	1860.15343501	421.564527007	-4.84128254698	-0.0533180897244
410.873385447	1266.11967319	2052.99305863	376.0	-6.77448330234	0.515714702705	0.0963952715336	435.138145218	1111.5009906	1913.91338668	367.274250862	-3.6965693477	-0.0407111161641
410.873385447	1266.11967319	2052.99305863	376.0	5.04142290265	0.590242259338	0.110325655951	428.039466528	1440.36822796	2156.49312088	288.085426389	3.22325344843	0.0354983859959
410.873385447	1266.11967319	2052.99305863	376.0	4.08739021374	-0.334074508007	-0.0624438332723	309.42547109	1381.74047214	2136.906896	445.740952767	-0.289622330179	-0.00318967323986
410.873385447	1266.11967319	2052.99305863	376.0	7.03823596162	0.115574478281	0.0216027062208	369.050771948	1358.44181439	2197.48755437	469.994968034	0.325592245307	0.0035858176796
410.873385447	1266.11967319	2052.99305863	376.0	-6.77521730366	0.366962230529	0.068591071127	410.62979442	1186.29032692	1913.89831768	316.978196346	-3.29705361681	-0.0363111631808
410.873385447	1266.11967319	2052.99305863	376.0	-1.24870008844	0.337554408919	0.063094282041	400.598537812	1323.26352911	2027.35733249	303.495265569	-0.870697728512	-0.00958918203207
410.873385447	1266.11967319	2052.99305863	376.0	-10.6647798813	-0.177163352293	-0.0331146452884	335.937933787	1087.85370421	1834.04586795	410.254229958	-5.09205121735	-0.0560798592219
410.873385447	1266.11967319	2052.99305863	376.0	-4.74864047648	0.528736459123	0.0988292446959	434.463179602	1227.92868535	1955.50379927	293.111934318	-2.7252506771	-0.0300137739769
410.873385447	1266.11967319	2052.99305863	376.0	-1.61964055843	0.822174243511	0.153677428694	477.058018885	1250.06113145	2019.74195039	292.622800062	-1.45608001984	-0.0160361235665
410.873385447	1266.11967319	2052.99305863	376.0	12.7402521485	0.487994466107	0.0912139188985	410.781081474	1509.15658454	2314.54955089	394.611884876	5.61264181938	0.0618132358963
410.873385447	1266.11967319	2052.99305863	376.0	-3.33924801598	0.970176047703	0.181341317328	511.214368332	1032.27473042	1984.43852865	440.949429901	-3.56802982	-0.0392954825991
410.873385447	1266.11967319	2052.99305863	376.0	11.399392608	0.834166990232	0.155919063595	468.479813404	1384.1714511	2287.0217976	434.3705331	3.09095946327	0.0340414037805
410.873385447	1266.11967319	2052.99305863	376.0	-8.25494536187	-0.147827295343	-0.0276312701575	336.607428129	1247.92204571	1883.51960336	298.990129519	-3.41531935222	-0.0376136492535
410.873385447	1266.11967319	2052.99305863	376.0	-3.30531690362	-0.308056983941	-0.0575807446618	313.864200519	1340.02296268	1985.13513204	331.24796884	-1.91756830478	-0.021118593665
410.873385447	1266.11967319	2052.99305863	376.0	-5.50431261179	0.304362311316	0.0568901516478	401.1802667	1205.36073074	1939.98990279	333.448905345	-3.04112997158	-0.0334926208323
410.873385447	1266.11967319	2052.99305863	376.0	-12.505324569	0.612769860808	0.114536422581	457.592308076	958.821673358	1796.25961327	379.845631838	-5.84773659798	-0.0644023854403
410.873385447	1266.11967319	2052.99305863	376.0	-8.63480991984	-0.252171523003	-0.0471348641127	326.061975073	1083.95293146	1875.72101035	465.706103816	-5.04732596619	-0.0555872903765
410.873385447	1266.11967319	2052.99305863	376.0	-13.092945819	0.222878780178	0.0416595850799	392.468151382	1060.79184582	1784.1957898	330.935792592	-5.23890409549	-0.0576971816684
410.873385447	1266.11967319	2052.99305863	376.0	3.13462498921	-0.0646006821275	-0.0120748938556	339.786731852	1457.7726124	2117.34669208	319.787347828	2.04154271555	0.0224839506118
410.873385447	1266.11967319	2052.99305863	376.0	-4.63952775391	0.393101898375	0.0734769903504	413.113411198	1252.18454272	1957.74387589	292.445921973	-2.56996215538	-0.0283035479667
410.873385447	1266.11967319	2052.99305863	376.0	12.6358709067	0.824982307876	0.154202300538	466.87185452	1388.72078673	2312.40661125	456.813969992	3.28694496066	0.0361998343685
410.873385447	1266.11967319	2052.99305863	376.0	6.3036014921	0.938725410349	0.175462693523	499.170632862	1225.45684213	2182.40555971	457.778084713	-0.815170198667	-0.00897764535977
410.873385447	1266.11967319	2052.99305863	376.0	12.1820540622	0.412969224032	0.0771905091649	400.637691687	1506.90367933	2303.08978293	395.548411906	5.32025312726	0.0585930961152
410.873385447	1266.11967319	2052.99305863	376.0	-3.86610273061	0.88019573933	0.164522568099	493.237742856	1112.0164073	1973.62223793	368.368087781	-3.04287691552	-0.033511860303
410.873385447	1266.11967319	2052.99305863	376.0	-15.5348571089	0.331161822463	0.0618994060679	408.81630427	1038.35877183	1734.06352052	286.888444416	-5.71922128423	-0.0629870185488
410.873385447	1266.11967319	2052.99305863	376.0	-6.9621787529	0.767557692607	0.14346872759	478.914615399	1013.44712793	1910.06001211	417.698268778	-4.37945110938	-0.0482318404117
410.873385447	1266.11967319	2052.99305863	376.0	1.51181474093	-0.13800935999	-0.0257961420542	333.1376573	1401.54098486	2084.03051032	349.351868162	0.322979569434	0.00355704371623
410.873385447	1266.11967319	2052.99305863	376.0	-3.79118262916	-0.103438925913	-0.0193343786754	343.227357043	1233.32209929	1975.16034242	398.61088608	-2.88920498846	-0.0318194381989
410.873385447	1266.11967319	2052.99305863	376.0	-9.50577130259	0.366689275641	0.0685400515217	415.232507569	1039.75997934	1857.84023362	402.847746713	-4.87146073168	-0.0536504485868
410.873385447	1266.11967319	2052.99305863	376.0	22.0615797074	0.89363770468	0.167035084987	464.839043617	1579.84920915	2505.91575865	461.227505885	9.36921154939	0.103185149222
410.873385447	1266.11967319	2052.99305863	376.0	16.5389686734	0.565165928919	0.105638491387	418.246563018	1575.44902137	2392.53693747	398.841353079	7.93822556765	0.0874253917142
410.873385447	1266.11967319	2052.99305863	376.0	2.11265091578	0.357739285685	0.0668671562027	399.03397371	1389.74502187	2096.36563529	307.586639709	1.11929968863	0.0123270890818
410.873385447	1266.11967319	2052.99305863	376.0	9.54046998593	0.614866578496	0.114928332429	432.935856611	1431.99099817	2248.8582452	383.931390421	3.5905889427	0.039543931087
410.873385447	1266.11967319	2052.99305863	376.0	-7.17792139196	-0.254658382494	-0.0475996976623	324.652669942	1123.77686214	1905.6308307	457.201298624	-4.4122669429	-0.0485932482698
410.873385447	1266.11967319	2052.99305863	376.0	7.96195703908	0.697183620359	0.130314695394	444.606634125	1428.59558167	2216.45148398	343.249268181	3.54038539876	0.0389910286207
410.873385447	1266.11967319	2052.99305863	376.0	5.29147297096	0.640108603003	0.119646467851	451.123306706	1252.10451	2161.62663143	458.398814718	-1.02606945633	-0.0113003244089
410.873385447	1266.11967319	2052.99305863	376.0	-2.43290307774	-0.103830562632	-0.0194075818005	343.318657318	1229.7173467	2003.04572732	430.009723303	-2.77789903102	-0.0305936016632
410.873385447	1266.11967319	2052.99305863	376.0	-7.91036712892	0.949417147527	0.17746114907	508.948412078	998.658293367	1890.59377056	382.987065119	-4.40095665857	-0.0484686856671
410.873385447	1266.11967319	2052.99305863	376.0	8.275386559	-0.181140926969	-0.0338581171904	323.564127229	1510.64488514	2222.88617026	388.677157897	3.73154031352	0.0410962589595
410.873385447	1266.11967319	2052.99305863	376.0	0.0422024176837	0.531843699089	0.0994100372129	432.364662489	1275.79399445	2053.85947134	345.700814401	-1.30525127442	-0.0143750140355
410.873385447	1266.11967319	2052.99305863	376.0	-15.8406225612	0.265396444307	0.0496068120201	402.388774372	987.516924819	1727.78617701	337.880477816	-6.39169859905	-0.0703931563772
410.873385447	1266.11967319	2052.99305863	376.0	2.63956179632	0.018137378795	0.00339016426075	359.75629822	1281.70781647	2107.18307909	465.718964401	-1.80122279438	-0.0198372554447
410.873385447	1266.11967319	2052.99305863	376.0	8.58774977353	0.263930328899	0.0493327717568	384.297614448	1435.65623957	2229.29896538	409.345111362	2.75524897114	0.0303441516645
410.873385447	1266.11967319	2052.99305863	376.0	8.80319442916	0.574669144997	0.107414793457	429.872024708	1395.16117184	2233.7220292	408.688832651	2.4782393468	0.0272933848766
410.873385447	1266.11967319	2052.99305863	376.0	5.67750764222	0.374608984508	0.0700203709361	404.641810601	1353.21011305	2169.55189643	411.69997278	0.667042356723	0.0073462814617
410.873385447	1266.11967319	2052.99305863	376.0	-6.72791200079	-0.0893705424593	-0.0167047742915	344.346302556	1272.3517252	1914.86949227	298.171464505	-3.05200613514	-0.0336124023694
410.873385447	1266.11967319	2052.99305863	376.0	-3.66194777855	0.133547074165	0.0249620699373	376.649748184	1203.81209374	1977.81352493	397.351683007	-2.9280624389	-0.0322473836883
410.873385447	1266.11967319	2052.99305863	376.0	3.61120114323	0.236595544674	0.0442234662941	388.786591732	1304.81424225	2127.13076744	433.52993345	-0.934110731198	-0.0102875631189
410.873385447	1266.11967319	2052.99305863	376.0	18.4161502121	1.16221015526	0.21723554304	506.845110013	1538.6905027	2431.07534415	385.539731442	8.67091624506	0.0954946723025
410.873385447	1266.11967319	2052.99305863	376.0	18.1638928964	0.644990110335	0.120558899128	430.872214684	1547.30497713	2425.89651897	447.719327163	7.50927036975	0.0827012155259
410.873385447	1266.11967319	2052.99305863	376.0	4.04854924144	-0.105856832228	-0.019786323781	335.116407812	1449.61800977	2136.10949353	351.375075952	1.85962239727	0.0204804228774
410.873385447	1266.11967319	2052.99305863	376.0	12.5401641608	0.957493532451	0.178970753729	482.590389126	1436.42122805	2310.4417584	391.430141218	4.87007751937	0.053635214971
410.873385447	1266.11967319	2052.99305863	376.0	13.066971407	0.844742630242	0.157895818737	460.774520657	1512.51004453	2321.25707459	347.972509403	6.61198006163	0.0728191636744
410.873385447	1266.11967319	2052.99305863	376.0	-4.43338904363	-0.128325277062	-0.0239860330956	337.402756077	1327.84326612	1961.9758893	296.729867111	-2.02889540123	-0.0223446630091
410.873385447	1266.11967319	2052.99305863	376.0	5.60595565162	-0.0559281693144	-0.0104538634232	337.745302103	1535.53931001	2168.08293903	294.798326917	4.33367261514	0.0477276719729
410.873385447	1266.11967319	2052.99305863	376.0	-2.42745105901	0.658920663545	0.123162740849	456.156181648	1183.6686282	2003.15765689	363.332847044	-2.56760684817	-0.02827760846
410.873385447	1266.11967319	2052.99305863	376.0	-0.0497018013851	-0.134893324872	-0.0252137055836	337.772922539	1315.35244532	2051.9726841	398.847316239	-1.74308689664	-0.0191969922537
410.873385447	1266.11967319	2052.99305863	376.0	13.8439799756	0.602803775696	0.112673602934	424.426381263	1550.7676396	2337.20900657	362.014985708	7.10622437617	0.0782623829975
410.873385447	1266.11967319	2052.99305863	376.0	6.41608617783	0.618593798824	0.115625009126	437.240986449	1376.41659315	2184.7148625	371.057282901	1.88345800092	0.0207429295255
410.873385447	1266.11967319	2052.99305863	376.0	14.327147098	0.465626049724	0.0870329064904	405.697947192	1550.48841142	2347.12839405	390.942035436	6.81713983749	0.0750786325715
410.873385447	1266.11967319	2052.99305863	376.0	11.3699725018	-0.164402608501	-0.0307294595329	326.302508024	1498.21384639	2286.41780486	461.901450452	3.70068859367	0.0407564823091
410.873385447	1266.11967319	2052.99305863	376.0	-8.11897806636	0.194993378038	0.0364473603809	388.878537337	1066.7187181	1886.3110025	430.713747057	-4.63534880406	-0.0510500969611
410.873385447	1266.11967319	2052.99305863	376.0	-12.5380780773	0.122064116847	0.0228157227751	385.147535082	949.667917499	1795.58718602	460.771733437	-6.84393601879	-0.0753737447003
410.873385447	1266.11967319	2052.99305863	376.0	7.40731613091	0.16465553969	0.0307767363907	365.114994292	1551.12756361	2205.06474463	288.82218673	5.39743523918	0.0594431193742
410.873385447	1266.11967319	2052.99305863	376.0	-5.16153868667	0.303939689902	0.0568111569911	404.753779521	1074.95434062	1947.02702768	467.318907532	-4.12819644074	-0.0454647185103
410.873385447	1266.11967319	2052.99305863	376.0	5.39394392345	-0.124601013527	-0.0232899090704	337.436031064	1357.62397324	2163.73035297	468.670348667	-0.334723340616	-0.00368638040326
410.873385447	1266.11967319	2052.99305863	376.0	8.71739613517	0.92587426736	0.173060610722	476.622053576	1443.97736336	2231.96059618	311.361179245	4.56723402029	0.0502999341441
410.873385447	1266.11967319	2052.99305863	376.0	-1.40671943046	0.258287309489	0.0482780017736	390.192937659	1316.32702538	2024.11320637	317.593243331	-1.18874332716	-0.013091886863
410.873385447	1266.11967319	2052.99305863	376.0	3.02973208038	0.678806890042	0.126879792531	459.506929047	1206.68401208	2115.19324794	449.002306816	-1.82072525047	-0.0200520402034
410.873385447	1266.11967319	2052.99305863	376.0	-4.45719851241	0.828419551819	0.154844776041	483.166867936	1168.54763264	1961.48708256	309.772581987	-2.8435363497	-0.0313164796222
410.873385447	1266.11967319	2052.99305863	376.0	-14.2040382574	0.481352840386	0.0899724935301	431.044726588	1047.1260235	1761.38513916	283.214389072	-5.30311058274	-0.058404301572
410.873385447	1266.11967319	2052.99305863	376.0	-3.21868813193	0.146927786498	0.0274631376632	378.023974226	1242.17033746	1986.9136147	366.719303015	-2.61301979195	-0.0287777510127
410.873385447	1266.11967319	2052.99305863	376.0	5.14967567628	0.145119487241	0.0271251378021	373.5949157	1347.12543442	2158.71554281	437.995192688	-0.0391809439232	-0.000431508192987
410.873385447	1266.11967319	2052.99305863	376.0	11.7623279523	0.481984511136	0.0900905628291	414.914089514	1426.6786286	2294.47283503	452.880116908	3.3199444181	0.0365632645165
410.873385447	1266.11967319	2052.99305863	376.0	-17.8093802143	0.00718372983177	0.00134275323958	362.703117529	1026.31018487	1687.36771905	298.354416651	-6.5187568824	-0.0717924766784
410.873385447	1266.11967319	2052.99305863	376.0	12.9297119562	0.714240625439	0.133502920643	440.505788692	1539.30482114	2318.4391476	338.628537762	6.97506371658	0.0768178823411
410.873385447	1266.11967319	2052.99305863	376.0	-7.11237868579	0.0914131643854	0.0170865727823	370.289950236	1203.33457933	1906.97641791	333.351888344	-3.38229852354	-0.0372499837394
410.873385447	1266.11967319	2052.99305863	376.0	13.3695304289	0.299216024318	0.0559282288444	384.67142585	1522.80969761	2327.46859031	419.98746685	5.58614519591	0.0615214228625
410.873385447	1266.11967319	2052.99305863	376.0	3.13229971309	0.0897192697157	0.0167699569562	368.945759561	1297.56671329	2117.29895432	450.786481463	-1.39998161435	-0.0154182997176
410.873385447	1266.11967319	2052.99305863	376.0	-8.53619521125	0.62363675978	0.11656761865	458.633234	974.966321641	1877.74556347	444.146007833	-5.21236513116	-0.0574049023256
410.873385447	1266.11967319	2052.99305863	376.0	7.32601347306	0.761660088616	0.142366371704	457.42132986	1382.8187993	2203.39560671	363.155477548	2.48542441712	0.027372515607
410.873385447	1266.11967319	2052.99305863	376.0	-4.22670019247	0.759183571908	0.141903471385	474.144096529	1096.8807525	1966.21919707	395.19434804	-3.30262678949	-0.0363725417345
410.873385447	1266.11967319	2052.99305863	376.0	6.82412514673	-0.167548590947	-0.0313174936349	327.931757286	1443.66588379	2193.09187421	421.494233132	1.85209056747	0.02039747321
410.873385447	1266.11967319	2052.99305863	376.0	-6.10185079608	-0.175654977763	-0.0328327061238	334.324252589	1171.77337219	1927.72248534	421.624860565	-3.70801873729	-0.0408372107631
410.873385447	1266.11967319	2052.99305863	376.0	10.3712466144	0.47832330667	0.0894062255458	405.702491052	1574.21360029	2265.91403172	285.997940373	7.02429724756	0.0773601018454
410.873385447	1266.11967319	2052.99305863	376.0	8.63455939867	-0.0845542395477	-0.0158045307566	337.786833199	1458.35728703	2230.25996373	434.115843501	2.57342568664	0.0283416925842
410.873385447	1266.11967319	2052.99305863	376.0	0.510949300044	0.0739585185845	0.0138240221653	368.056391483	1234.33222712	2063.4828123	461.094193696	-2.33086093343	-0.0256702745973
410.873385447	1266.11967319	2052.99305863	376.0	-1.34074539658	0.395257958881	0.0738799923143	415.290883237	1202.3205233	2025.46764871	407.856242169	-2.50042709683	-0.0275377433571
410.873385447	1266.11967319	2052.99305863	376.0	6.81268468509	0.957122299352	0.178901364365	488.310378963	1357.80052223	2192.85700232	346.746101128	2.30387354318	0.0253730566429
410.873385447	1266.11967319	2052.99305863	376.0	-11.8865108813	0.70073561053	0.130978618791	470.720662754	966.812765012	1808.96381533	371.43038756	-5.54491502201	-0.0610673460573
410.873385447	1266.11967319	2052.99305863	376.0	-6.32760925991	-0.151032775213	-0.0282304252735	337.802873196	1161.84500931	1923.08767975	423.439797238	-3.80495122403	-0.0419047491634
410.873385447	1266.11967319	2052.99305863	376.0	-13.6512545606	0.337766602693	0.0631339444286	414.749001476	970.920652513	1772.73375009	387.064096099	-6.24400231973	-0.0687665453715
410.873385447	1266.11967319	2052.99305863	376.0	-12.3998960827	0.105148882451	0.0196539967198	375.65499638	1062.45629344	1798.42405278	360.312762957	-5.25687743415	-0.0578951259267
410.873385447	1266.11967319	2052.99305863	376.0	0.500490773993	0.808635270926	0.151146779612	480.802067368	1168.56632129	2063.26809948	413.899710827	-2.22880146357	-0.0245462716252
410.873385447	1266.11967319	2052.99305863	376.0	1.44835468111	0.774908781127	0.144842762828	464.977230469	1307.61742037	2082.7276797	310.133028866	0.0578392475112	0.000636996117965
410.873385447	1266.11967319	2052.99305863	376.0	6.82718935874	0.786485335897	0.14700660484	459.516934462	1399.45045559	2193.15478227	334.187392218	2.9019611654	0.0319599247291
410.873385447	1266.11967319	2052.99305863	376.0	13.0165736104	0.238242601406	0.0445313273656	378.27507197	1488.75317915	2320.22241133	453.194160205	4.48783503596	0.0494254959907
410.873385447	1266.11967319	2052.99305863	376.0	4.38533559498	0.622457403473	0.116347178219	445.472033228	1285.27386248	2143.023694	412.277798289	-0.455644719343	-0.00501811364915
410.873385447	1266.11967319	2052.99305863	376.0	2.16175195171	0.496917638955	0.0928818016738	424.321687114	1315.49213194	2097.37367615	357.559857094	-0.293144862459	-0.00322846764822
410.873385447	1266.11967319	2052.99305863	376.0	-6.11794464047	0.84842194345	0.158583540832	487.86618044	1104.86085764	1927.39207983	334.665041755	-3.40365676612	-0.0374852066754
410.873385447	1266.11967319	2052.99305863	376.0	12.8640781853	0.314063893944	0.0587035315784	387.894114104	1497.50931617	2317.09169083	431.688260563	4.89280755142	0.0538855457205
410.873385447	1266.11967319	2052.99305863	376.0	12.7507564039	0.527241067345	0.0985497322141	415.4407276	1522.1516014	2314.76520253	377.172873532	6.05471728622	0.0666819084386
410.873385447	1266.11967319	2052.99305863	376.0	-0.496178118711	0.334755238696	0.0625710726535	406.868521398	1171.53608141	2042.8065563	464.401953487	-2.71277469328	-0.029876373274
410.873385447	1266.11967319	2052.99305863	376.0	-8.05466795784	0.870687971997	0.162745415326	493.498871146	1045.66673496	1887.63128456	348.465678455	-4.07306417916	-0.0448575350128
410.873385447	1266.11967319	2052.99305863	376.0	-7.51855647309	0.572882865044	0.107080909354	446.015558884	1056.37316753	1898.63761613	396.248889716	-4.2259345422	-0.0465411293194
410.873385447	1266.11967319	2052.99305863	376.0	5.68310168591	0.623725776473	0.116584257285	433.315778959	1434.34887375	2169.66674176	302.002089047	3.23733637171	0.03565348427
410.873385447	1266.11967319	2052.99305863	376.0	-7.51702580859	0.165162545737	0.0308715038761	384.912860801	1059.93115416	1898.66904057	453.825025601	-4.7018727745	-0.0517827398072
410.873385447	1266.11967319	2052.99305863	376.0	9.20984704233	0.162862548131	0.0304415977815	370.491858858	1443.05681003	2242.07057912	428.521910235	2.77079013034	0.0305153098055
410.873385447	1266.11967319	2052.99305863	376.0	11.6328100992	0.938318547331	0.175386644361	480.987225032	1419.19675578	2291.81384249	391.629861676	4.28812741159	0.0472260728148
410.873385447	1266.11967319	2052.99305863	376.0	-0.0793865152972	0.105929462379	0.01979989951	372.695506254	1223.31696508	2051.36325898	455.35078765	-2.44526636459	-0.0269302463061
410.873385447	1266.11967319	2052.99305863	376.0	-5.76323663803	0.64365143155	0.120308678794	459.363511426	1015.72603085	1934.6742105	459.58466823	-4.41438664502	-0.0486165930069
410.873385447	1266.11967319	2052.99305863	376.0	10.3479573901	0.104312612733	0.0194976846229	359.229239736	1517.77616152	2265.43590556	388.430504306	4.72985558188	0.0520909205053
410.873385447	1266.11967319	2052.99305863	376.0	-8.77593246196	0.478427245615	0.089425653386	428.574019444	1127.2462962	1872.82377436	317.003458712	-3.87748723179	-0.0427036038743
410.873385447	1266.11967319	2052.99305863	376.0	6.84357659525	1.08936861811	0.203620302451	508.860472774	1351.05814677	2193.4912111	333.572591555	2.47867067694	0.0272981352086
410.873385447	1266.11967319	2052.99305863	376.0	2.55097689444	0.927008462428	0.1732726098	489.871818578	1288.19738113	2105.3644372	327.295237494	0.114345244042	0.00125930885509
410.873385447	1266.11967319	2052.99305863	376.0	-10.9026901056	0.838530865157	0.156734741151	491.501965235	982.420892743	1829.16158756	355.238729582	-5.06298788638	-0.0557597784843
410.873385447	1266.11967319	2052.99305863	376.0	13.0659626263	0.112282835717	0.0209874459283	358.39673196	1566.32928163	2321.23636439	396.510350802	6.31591570331	0.069558542988
410.873385447	1266.11967319	2052.99305863	376.0	12.6315323551	0.8332019352	0.155738679477	468.010322505	1389.56494567	2312.31754108	454.742272905	3.33035166189	0.0366778817389
410.873385447	1266.11967319	2052.99305863	376.0	-1.80110460653	-0.111426226926	-0.0208273321357	342.254676974	1235.65591297	2016.01650608	438.105916136	-2.67548047478	-0.0294656439953
410.873385447	1266.11967319	2052.99305863	376.0	-3.00885817313	0.520866535739	0.0973582309793	435.292790989	1151.26302946	1991.22140919	404.665588748	-2.95227048753	-0.0325139921534
410.873385447	1266.11967319	2052.99305863	376.0	-10.041723703	0.864550696015	0.161598260937	496.35205956	975.88937104	1846.83716804	374.595737442	-4.99597574729	-0.0550217593314
410.873385447	1266.11967319	2052.99305863	376.0	14.3913869372	0.689760951324	0.128927280621	435.039192779	1580.02516145	2348.44723349	333.382879268	8.1438574843	0.0896900603998
410.873385447	1266.11967319	2052.99305863	376.0	-10.1264065598	0.00211050510131	0.000394486934824	357.451922303	1199.88796756	1845.09863487	287.758745006	-3.90328878355	-0.0429877619334
410.873385447	1266.11967319	2052.99305863	376.0	-2.84124529582	-0.195446424753	-0.0365320420099	328.338289894	1342.007892	1994.66248993	324.316308037	-1.64026436971	-0.0180645855695
410.873385447	1266.11967319	2052.99305863	376.0	2.51658248675	0.274732335312	0.051351838376	388.643213132	1378.58212223	2104.6583224	337.432987036	0.727807640944	0.00801550265357
410.873385447	1266.11967319	2052.99305863	376.0	8.13443781643	0.784065251976	0.146554252706	458.763804556	1407.5347184	2219.99250236	353.69397941	3.24287653163	0.035714499247
410.873385447	1266.11967319	2052.99305863	376.0	12.1846534844	0.478913773702	0.0895165932153	410.308343956	1494.59732848	2303.14314889	398.237476452	5.15077844016	0.0567266348035
410.873385447	1266.11967319	2052.99305863	376.0	7.31102317442	0.687338609549	0.128474506458	441.702212767	1447.16227393	2203.08785692	314.223370225	3.90499020027	0.043006500003
410.873385447	1266.11967319	2052.99305863	376.0	-14.7139554351	-0.306580128592	-0.0573046969331	321.207119149	1013.71639585	1750.9165749	415.993059902	-6.73420408192	-0.074165243193
410.873385447	1266.11967319	2052.99305863	376.0	12.0582991909	0.739407792881	0.13820706409	442.239045532	1568.31840572	2300.54910401	289.99165276	7.67223606704	0.0844959919278
410.873385447	1266.11967319	2052.99305863	376.0	-14.4501284297	0.324872030957	0.0607237441041	410.685192349	997.880492218	1756.33292501	347.767240441	-6.00142136865	-0.066094948994
410.873385447	1266.11967319	2052.99305863	376.0	-16.8594740913	-0.277286691584	-0.0518292881465	325.199814746	1008.10687035	1706.86922582	373.562540722	-7.00696633377	-0.0771692327508
410.873385447	1266.11967319	2052.99305863	376.0	-13.6554918064	-0.0504214028297	-0.00942456127659	357.818245398	986.882785775	1772.64675972	427.945728552	-6.64270218128	-0.0731575130097
410.873385447	1266.11967319	2052.99305863	376.0	7.89784190942	0.600227526157	0.112192060964	430.790052351	1429.72937312	2215.13520481	354.615779342	3.32919182776	0.0366651082352
410.873385447	1266.11967319	2052.99305863	376.0	-1.56185918218	0.127179363154	0.0237718435802	375.427942671	1237.16846573	2020.92819804	408.331789636	-2.46941724527	-0.0271962251682
410.873385447	1266.11967319	2052.99305863	376.0	5.44684365013	0.692566580513	0.129451697292	454.722981168	1297.91132594	2164.81638068	412.182073574	0.0899364459802	0.000990489493174
410.873385447	1266.11967319	2052.99305863	376.0	6.14190382122	-0.0930574983108	-0.0173939249179	335.360713049	1484.33564833	2179.08591775	359.389556373	3.00334958715	0.0330765373034
410.873385447	1266.11967319	2052.99305863	376.0	15.2223022747	0.929579961016	0.173753263741	469.635567861	1574.51641646	2365.5058677	321.353883372	8.67234501168	0.0955104076176
410.873385447	1266.11967319	2052.99305863	376.0	-18.0792941804	-0.006258760984	-0.00116986186617	364.223968946	973.49548538	1681.82640406	344.106949732	-7.26918875951	-0.0800571449286
410.873385447	1266.11967319	2052.99305863	376.0	-7.92961890133	0.120732159433	0.0225667587726	378.245818298	1065.94388313	1890.19853301	446.008831581	-4.72366734045	-0.0520227680666
410.873385447	1266.11967319	2052.99305863	376.0	-9.01493461861	0.432654630783	0.0808700244454	421.055206014	1145.47443555	1867.91707667	301.387435111	-3.83043179321	-0.0421853721719
410.873385447	1266.11967319	2052.99305863	376.0	6.35314286958	0.739525769277	0.138229115753	454.640803127	1375.70821768	2183.42264075	353.073619938	2.1517830236	0.0236980509207
410.873385447	1266.11967319	2052.99305863	376.0	-8.55154922297	0.700790158876	0.130988814743	464.299956027	1090.56122904	1877.43034668	322.569161617	-3.942033034	-0.0434144607269
410.873385447	1266.11967319	2052.99305863	376.0	9.94293316089	1.05081196446	0.196413451302	507.371934499	1313.99472872	2257.12078625	435.754123031	1.78647906074	0.0196748795236
410.873385447	1266.11967319	2052.99305863	376.0	-4.59030522379	0.472306739037	0.0882816334648	429.497750467	1090.96180696	1958.75441102	438.294853586	-3.69612928592	-0.0407062696687
410.873385447	1266.11967319	2052.99305863	376.0	5.56169981656	0.119632642776	0.0223612416403	363.186778978	1466.55952944	2167.17436981	337.428061388	2.92428766294	0.0322058112659
410.873385447	1266.11967319	2052.99305863	376.0	-10.0129385475	-0.208350626774	-0.0389440423876	331.18968448	1107.25241348	1847.42812529	408.986027325	-4.82698073033	-0.0531605807305
410.873385447	1266.11967319	2052.99305863	376.0	1.66532095706	0.174104392898	0.0325428771771	372.378932003	1419.01973843	2087.18198228	295.783311855	1.37902301531	0.0151874781422
410.873385447	1266.11967319	2052.99305863	376.0	18.0960228442	0.740611045585	0.138431971137	443.560310911	1561.8882828	2424.50315151	419.054557799	8.14782307862	0.089733734346
410.873385447	1266.11967319	2052.99305863	376.0	4.02348226501	0.587555009031	0.109823366174	433.869178403	1358.53528886	2135.59487025	343.190402981	1.11744389423	0.0123066508175
410.873385447	1266.11967319	2052.99305863	376.0	-4.25938282739	0.822387104941	0.153717215877	482.887592025	1142.83281623	1965.54822485	339.827816589	-2.94104188488	-0.0323903291286
410.873385447	1266.11967319	2052.99305863	376.0	-6.33635647063	-0.10532959296	-0.0196877743851	342.767054725	1231.27213217	1922.90810012	348.868913227	-3.20740162755	-0.0353238064708
410.873385447	1266.11967319	2052.99305863	376.0	-3.76249750621	0.739852357936	0.138290160362	470.133375757	1128.22649889	1975.749246	377.389371349	-3.02735248991	-0.0333408864528
410.873385447	1266.11967319	2052.99305863	376.0	-1.191160441	0.713521597005	0.133368522805	460.772462107	1252.88641325	2028.53861746	314.879742105	-1.55089965773	-0.0170803927063
410.873385447	1266.11967319	2052.99305863	376.0	0.731042110564	0.395128700436	0.0738558318572	412.21614989	1283.9420366	2068.00130242	371.84311593	-1.33200075968	-0.0146696118907
410.873385447	1266.11967319	2052.99305863	376.0	-5.07221096446	0.834338316139	0.155951087129	483.767173884	1177.02452494	1948.86091961	288.069220787	-2.91240203535	-0.0320749122836
410.873385447	1266.11967319	2052.99305863	376.0	-13.5752327162	0.330396675764	0.0617563879933	409.230393946	1037.84624394	1774.29447328	327.21783539	-5.42739538327	-0.0597730769083
410.873385447	1266.11967319	2052.99305863	376.0	15.3823009982	0.958587893285	0.179175307156	476.540600791	1530.56786696	2368.79063038	361.682162631	7.61622648381	0.0838791462974
410.873385447	1266.11967319	2052.99305863	376.0	-10.5715148889	-0.0788671342068	-0.0147415204125	347.698640111	1138.41520452	1835.96059177	349.846747136	-4.44115822441	-0.0489114341896
410.873385447	1266.11967319	2052.99305863	376.0	3.56425232096	-0.139771570616	-0.026125527218	334.848144952	1367.76051804	2126.16691137	423.558248379	-0.283819573641	-0.00312576622952
410.873385447	1266.11967319	2052.99305863	376.0	12.8752045302	1.07863803389	0.201614585774	497.735794381	1475.51219051	2317.32011392	344.072129026	6.23227444471	0.0686373837523
410.873385447	1266.11967319	2052.99305863	376.0	1.07519811299	-0.188332309298	-0.0352023008034	331.682224211	1275.14158902	2075.06680126	468.242988026	-2.15998168518	-0.0237883445505
410.873385447	1266.11967319	2052.99305863	376.0	-7.0380295541	-0.0531544395316	-0.00993540925825	350.885654595	1168.4365956	1908.50280042	389.180550228	-3.73065610797	-0.0410865210129
410.873385447	1266.11967319	2052.99305863	376.0	-4.66921055588	-0.223776872428	-0.0418274527904	326.092003425	1303.81146241	1957.13449003	327.231024191	-2.5814122942	-0.0284296508171
410.873385447	1266.11967319	2052.99305863	376.0	5.09117825698	0.0811371621352	0.0151658246982	360.353350729	1425.6783224	2157.51459485	371.482921717	1.75225740559	0.0192979890483
410.873385447	1266.11967319	2052.99305863	376.0	-1.5784260833	0.388781925268	0.0726695187417	410.354683929	1290.17910025	2020.58808071	320.054296532	-1.49626245285	-0.016478661375
410.873385447	1266.11967319	2052.99305863	376.0	2.78567921569	0.459920626289	0.0859664722036	418.315834524	1325.95111613	2110.18285957	365.915908916	-0.0698732232821	-0.000769528890772
410.873385447	1266.11967319	2052.99305863	376.0	-9.50615701146	0.661012274734	0.123553696212	463.914442356	980.412110297	1857.83231504	413.505762391	-5.17697616796	-0.0570151560348
410.873385447	1266.11967319	2052.99305863	376.0	-4.71582240692	0.00507484824588	0.000948569765585	360.078502978	1127.74530054	1956.17755196	468.353748439	-3.85305336035	-0.0424345083739
410.873385447	1266.11967319	2052.99305863	376.0	-8.04710586857	-0.0538415164449	-0.0100638348495	352.107393317	1112.63387668	1887.78653373	423.045263732	-4.39486664015	-0.0484016149796
410.873385447	1266.11967319	2052.99305863	376.0	6.13378385035	-0.27010990893	-0.0504878334448	313.34346121	1483.90899577	2178.91921531	381.666758328	2.62932111719	0.0289572810263
410.873385447	1266.11967319	2052.99305863	376.0	-7.02351954541	0.0398468375263	0.00744800701427	364.513189525	1137.02270786	1908.80068989	407.264792508	-3.93741129474	-0.0433635605148
410.873385447	1266.11967319	2052.99305863	376.0	-7.00721785057	-0.126392922648	-0.0236248453548	339.309053072	1273.85805491	1909.13536256	295.968254578	-3.10012229526	-0.0341423160271
410.873385447	1266.11967319	2052.99305863	376.0	-6.54233342463	-0.238375366722	-0.0445561433126	325.323532625	1201.51178825	1918.67940755	391.844086679	-3.53719760286	-0.0389559207364
410.873385447	1266.11967319	2052.99305863	376.0	-17.6147619224	0.199433223029	0.0372772379493	392.146045423	990.909242079	1691.36321907	308.30793157	-6.68375997523	-0.0736096913572
410.873385447	1266.11967319	2052.99305863	376.0	13.7580681922	0.9497980053	0.177532337439	474.979060609	1530.83832952	2335.44524362	329.627853487	7.4253886972	0.0817774085594
410.873385447	1266.11967319	2052.99305863	376.0	9.14210702931	0.800097967407	0.149551021945	461.290762676	1407.2292092	2240.67988136	372.159909484	3.38066658884	0.0372320108903
410.873385447	1266.11967319	2052.99305863	376.0	-17.1847968241	-0.136395145717	-0.0254944197603	343.425737337	1022.14715178	1700.19037269	334.617483576	-6.64867914937	-0.0732233386495
410.873385447	1266.11967319	2052.99305863	376.0	-12.9886866155	-0.107711124374	-0.0201329204437	349.440934315	995.295995616	1786.33622401	441.599294078	-6.54029197133	-0.0720296472613
410.873385447	1266.11967319	2052.99305863	376.0	-15.8270259243	-0.228395730471	-0.0426907907422	330.200617923	1043.08375738	1728.06531502	354.780939714	-6.31255464185	-0.0695215268926
410.873385447	1266.11967319	2052.99305863	376.0	2.90539307924	0.374801696497	0.0700563918685	410.343771039	1273.98451499	2112.64057688	428.312290845	-1.34522530061	-0.0148152566146
410.873385447	1266.11967319	2052.99305863	376.0	4.38886451363	0.96607505716	0.180574777039	490.717432791	1340.48342475	2143.09614245	311.895284912	1.62515863199	0.0178982228193
410.873385447	1266.11967319	2052.99305863	376.0	1.84059560698	0.611798615882	0.114354881473	449.049084486	1193.50191457	2090.78035868	448.229359627	-2.08216010352	-0.0229312786732
410.873385447	1266.11967319	2052.99305863	376.0	7.14270200799	0.898201009967	0.167888039246	476.823067087	1388.60826585	2199.63223506	334.20090212	2.94523539766	0.0324365131901
410.873385447	1266.11967319	2052.99305863	376.0	-6.32938350673	0.65253063738	0.121968343436	456.140379759	1119.84005049	1923.05125458	347.070824335	-3.46962359913	-0.0382117136469
410.873385447	1266.11967319	2052.99305863	376.0	-12.9195202197	0.469584281036	0.0877727628105	433.712107741	982.656182385	1787.75620531	371.387915187	-5.80395146181	-0.0639201702842
410.873385447	1266.11967319	2052.99305863	376.0	-2.66475570016	0.854234140467	0.159669932798	491.868024744	1041.96515824	1998.28580908	464.452626092	-3.55732031324	-0.0391775364894
410.873385447	1266.11967319	2052.99305863	376.0	-19.7729502897	-0.198354901242	-0.0370756824752	336.813877139	985.342012767	1647.0557617	324.899871791	-7.60082883276	-0.0837095686427
410.873385447	1266.11967319	2052.99305863	376.0	15.8633804002	0.76602702026	0.143182620609	450.194211219	1506.16785578	2378.66715711	422.30509011	6.51155936932	0.0717132089133
410.873385447	1266.11967319	2052.99305863	376.0	-4.35494770703	0.0491509428012	0.00918709211237	366.256041264	1128.36184788	1963.5862845	468.968395356	-3.76532466912	-0.0414683333603
410.873385447	1266.11967319	2052.99305863	376.0	-0.1604395947	0.326791418702	0.0610825081686	396.792042244	1356.28042924	2049.69924489	296.626773403	-0.0199877524503	-0.000220129432272
410.873385447	1266.11967319	2052.99305863	376.0	-0.27952068942	0.28858935817	0.0539419361066	397.396545354	1277.86639147	2047.25451828	371.991581461	-1.75083567225	-0.0192823311922
410.873385447	1266.11967319	2052.99305863	376.0	-13.8205815883	-0.32786969003	-0.0612840542112	316.741725291	1050.73490066	1769.25747796	401.780852011	-6.11048027887	-0.0672960383136
410.873385447	1266.11967319	2052.99305863	376.0	-6.42199656009	-0.339949015716	-0.0635418720964	310.915665908	1279.15254739	1921.14991503	331.081701726	-3.04762101619	-0.0335641081078
410.873385447	1266.11967319	2052.99305863	376.0	-0.975058313304	0.823660330913	0.15395520204	476.047742887	1263.41572424	2032.97517914	293.511712014	-1.10048796525	-0.0121199115116
410.873385447	1266.11967319	2052.99305863	376.0	9.1425523473	1.08936509643	0.203619644193	505.978252286	1386.6524622	2240.6890237	348.05830922	3.60739360736	0.0397290044864
410.873385447	1266.11967319	2052.99305863	376.0	14.5190871538	1.21497931747	0.227098937844	513.440035368	1550.13956791	2351.06891008	287.489306796	8.6672751742	0.095454572403
410.873385447	1266.11967319	2052.99305863	376.0	18.6485186443	0.951395889815	0.177831007442	475.691482237	1533.17509326	2435.84585194	426.979276438	7.9706708577	0.0877827186971
410.873385447	1266.11967319	2052.99305863	376.0	-10.189448173	0.186247820003	0.034812676636	384.407910856	1153.49134126	1843.80439493	305.905142814	-4.09204126369	-0.0450665337411
410.873385447	1266.11967319	2052.99305863	376.0	-13.272598798	0.16652864498	0.0311268495289	389.145765857	978.862450894	1780.50752661	412.499309858	-6.36669840565	-0.0701178238508
410.873385447	1266.11967319	2052.99305863	376.0	1.06141788325	0.0162538016058	0.00303809375809	354.770378865	1367.28780432	2074.7838941	352.725710915	-0.236469218352	-0.00260428654573
410.873385447	1266.11967319	2052.99305863	376.0	20.6694601297	0.952260659898	0.17799264671	475.639742858	1538.61418547	2477.33564035	463.081712028	8.28582921843	0.0912536257537
410.873385447	1266.11967319	2052.99305863	376.0	-6.90807260033	0.00827174173093	0.00154611994971	360.477610622	1123.63905666	1911.17080766	427.054140377	-4.09495725304	-0.0450986481612
410.873385447	1266.11967319	2052.99305863	376.0	9.65263402476	-0.217053836287	-0.0405708105209	320.437311573	1477.58367925	2251.16096514	453.139974312	2.88733171493	0.0317988074331
410.873385447	1266.11967319	2052.99305863	376.0	-0.841975412305	-0.178914784144	-0.0334420157279	326.4330387	1426.34017136	2035.70736186	282.934151802	0.54017922484	0.00594911040572
410.873385447	1266.11967319	2052.99305863	376.0	9.02313258416	0.737635678002	0.137875827664	446.730957812	1482.01441055	2238.23734426	309.491975892	5.10497501759	0.0562221918236
410.873385447	1266.11967319	2052.99305863	376.0	-3.14879053002	0.212533578659	0.039725902553	389.687330063	1129.22322771	1988.34860762	469.438049851	-3.46940491296	-0.0382093052088
410.873385447	1266.11967319	2052.99305863	376.0	-4.25908549955	-0.236441139174	-0.0441946054531	324.889675627	1271.70990971	1965.55432897	368.954743629	-2.76068788606	-0.0304040516085
410.873385447	1266.11967319	2052.99305863	376.0	6.02166111837	0.204415897913	0.0382085790491	377.737219421	1408.28967729	2176.61734341	390.590446694	1.6760269255	0.0184584463161
410.873385447	1266.11967319	2052.99305863	376.0	2.14850860046	0.557098026651	0.104130472271	436.721775677	1272.51168631	2097.10179106	387.868329076	-1.08716885657	-0.0119732252926
410.873385447	1266.11967319	2052.99305863	376.0	-0.902870674924	0.17046202645	0.0318620610186	380.128320027	1288.53811404	2034.45718635	365.790752284	-1.82805514151	-0.0201327658756
410.873385447	1266.11967319	2052.99305863	376.0	-11.1219849498	-0.259137221702	-0.0484368638695	323.97722672	1115.15465962	1824.65947963	385.527593287	-4.91062487994	-0.0540817718055
410.873385447	1266.11967319	2052.99305863	376.0	5.95512704161	0.843009181135	0.157571809558	465.277138006	1426.06450339	2175.25140343	283.90976203	3.57075120131	0.0393254537589
410.873385447	1266.11967319	2052.99305863	376.0	-3.36098805579	0.674527904953	0.126079982234	459.367746645	1144.96146926	1983.99220715	379.662991245	-2.91391359613	-0.0320915594288
410.873385447	1266.11967319	2052.99305863	376.0	-13.968455394	0.561437380561	0.10494156646	445.203472901	1014.25838137	1766.221639	306.759784728	-5.47911664522	-0.0603426943307
410.873385447	1266.11967319	2052.99305863	376.0	-5.18728680701	0.860443115694	0.160830488915	492.220249235	1049.20212655	1946.49842055	405.076044764	-3.7185916615	-0.0409536526597
410.873385447	1266.11967319	2052.99305863	376.0	5.91887625873	0.250219839737	0.0467700635022	388.067777947	1345.3811373	2174.50717737	441.058262125	0.217456461162	0.00239489494672
410.873385447	1266.11967319	2052.99305863	376.0	15.8592646218	1.13744919216	0.212607325637	512.169224247	1410.95424011	2378.58266047	455.459196107	4.98925849128	0.0549477807409
410.873385447	1266.11967319	2052.99305863	376.0	-10.4467689441	0.159962219095	0.0298994802046	388.154575493	983.787272732	1838.52161736	466.579769132	-6.03757751558	-0.0664931444447
410.873385447	1266.11967319	2052.99305863	376.0	-10.8934421088	0.393680893987	0.0735852138294	422.345999287	986.433182061	1829.35144829	420.572266945	-5.65157144324	-0.0622419762472
410.873385447	1266.11967319	2052.99305863	376.0	2.24561431259	0.301296755251	0.0563171505142	390.008082003	1409.88057942	2099.09536459	299.206703174	1.49715914255	0.0164885368123
410.873385447	1266.11967319	2052.99305863	376.0	11.8611563612	0.634968202236	0.118685645278	433.30966449	1472.41196184	2296.5017754	390.780149074	4.91652371398	0.0541467369381
410.873385447	1266.11967319	2052.99305863	376.0	-4.33515701503	0.619188858067	0.115736235153	450.056949174	1163.64436135	1963.99258603	350.291275513	-2.95072634019	-0.0324969861254
410.873385447	1266.11967319	2052.99305863	376.0	12.0312345586	0.384504783589	0.0718700530073	399.992468921	1450.52631089	2299.99346899	449.474689175	3.73248210742	0.041106631139
410.873385447	1266.11967319	2052.99305863	376.0	8.88773448039	0.0405120062877	0.00757233762387	351.044433381	1515.78311163	2235.45763058	368.630085571	4.39416220844	0.0483938569212
410.873385447	1266.11967319	2052.99305863	376.0	2.3662319271	0.760025308305	0.142060805291	465.393362883	1284.44011336	2101.57163585	351.738159603	-0.371570744027	-0.00409218881087
410.873385447	1266.11967319	2052.99305863	376.0	2.75537264073	1.00026225093	0.186964906715	505.611014485	1247.38743188	2109.56066769	356.562221325	-0.571059583363	-0.00628920245994
410.873385447	1266.11967319	2052.99305863	376.0	8.43534785048	1.06614880057	0.199280149639	508.697992115	1321.54113759	2226.17016447	395.931034774	1.8737441374	0.0206359486497
410.873385447	1266.11967319	2052.99305863	376.0	14.9802423309	0.313727568619	0.0586406670317	385.370250854	1550.97740255	2360.53639385	424.188740443	6.52790616569	0.0718932397102
410.873385447	1266.11967319	2052.99305863	376.0	-4.11385904308	0.798506338613	0.149253521236	478.749802132	1155.01657092	1968.53581804	334.769444985	-2.86854791162	-0.0315919373527
410.873385447	1266.11967319	2052.99305863	376.0	0.476084085179	-0.0962324409406	-0.0179873721384	343.962405081	1281.65111591	2062.76703185	437.153510865	-2.09785628182	-0.0231041440729
410.873385447	1266.11967319	2052.99305863	376.0	-15.1112409311	-0.209069510725	-0.0390784132197	332.649723461	1049.44264583	1742.76033124	360.667961953	-6.11639451728	-0.0673611730978
410.873385447	1266.11967319	2052.99305863	376.0	-1.32375093869	0.0229955317353	0.0042982302309	361.185239806	1205.62779252	2025.81654375	459.003511419	-2.77312380405	-0.0305410110578
410.873385447	1266.11967319	2052.99305863	376.0	13.9137225465	-0.245111875915	-0.0458153039094	313.532218436	1582.2963317	2338.64081671	442.812266575	6.06041629735	0.0667446728783
410.873385447	1266.11967319	2052.99305863	376.0	-13.7190767627	-0.216247488965	-0.0404200913953	336.164163283	971.311332193	1771.34136499	463.86586951	-7.20574856542	-0.0793584643769
410.873385447	1266.11967319	2052.99305863	376.0	10.2531466491	0.914283742979	0.170894157566	478.17275943	1407.58197928	2263.48944763	377.734708922	3.7935940443	0.0417796700914
410.873385447	1266.11967319	2052.99305863	376.0	2.55642781866	0.0835202345071	0.0156112587864	368.961226633	1276.76516637	2105.4763443	459.749951298	-1.79298067355	-0.0197464831889
410.873385447	1266.11967319	2052.99305863	376.0	7.48881479216	0.191132295603	0.0357256627296	371.721344578	1486.02672249	2206.73790649	348.989839417	3.79207342188	0.0417629231485
410.873385447	1266.11967319	2052.99305863	376.0	-3.43064384814	0.529819010536	0.0990315907544	438.733840385	1082.6079891	1982.56217856	461.220349083	-3.60877985587	-0.0397442715404
410.873385447	1266.11967319	2052.99305863	376.0	5.22817420529	0.897658710621	0.167786674882	482.264918887	1325.53438108	2160.32711216	352.527812189	1.20892193986	0.0133141182803
410.873385447	1266.11967319	2052.99305863	376.0	8.39431008286	-0.190096110061	-0.035531983189	321.3159905	1541.76002161	2225.32766195	362.251649844	4.55773409429	0.0501953094085
410.873385447	1266.11967319	2052.99305863	376.0	20.7032444725	1.14626660727	0.214255440611	502.709959823	1570.96139867	2478.02923056	404.357872071	9.7016871866	0.106846775183
410.873385447	1266.11967319	2052.99305863	376.0	10.8593623091	0.793294068993	0.148279265232	455.593524269	1473.81385261	2275.93501305	346.527636174	5.2445376629	0.0577592253623
410.873385447	1266.11967319	2052.99305863	376.0	-7.08995126734	0.543552645274	0.101598625285	438.925798969	1124.75089501	1907.43685125	343.760157278	-3.61437997235	-0.039805946832
410.873385447	1266.11967319	2052.99305863	376.0	-1.71547947715	0.608262114004	0.113693853085	446.044073324	1242.20125592	2017.77438404	329.529054798	-1.99635325223	-0.0219862692977
410.873385447	1266.11967319	2052.99305863	376.0	15.2001090038	0.541803291284	0.101271643231	419.557544276	1488.97627893	2365.05024139	456.516418176	5.41541901203	0.0596411785466
410.873385447	1266.11967319	2052.99305863	376.0	-12.1114605876	0.165182482095	0.0308752302982	381.375022712	1140.84392429	1804.34561347	282.126666468	-4.49441610625	-0.0494979747384
410.873385447	1266.11967319	2052.99305863	376.0	-1.70638509014	0.981403970465	0.183439994479	510.366837541	1108.01350612	2017.96109118	399.580747522	-2.74151450459	-0.0301928910197
410.873385447	1266.11967319	2052.99305863	376.0	-14.8595254054	0.459047361955	0.0858032452253	429.615513083	1011.67524508	1747.92803351	306.637275351	-5.7437606484	-0.0632572758634
410.873385447	1266.11967319	2052.99305863	376.0	-12.5364728578	-0.073306638239	-0.0137021753718	349.383696	1098.9912924	1795.62014106	347.245152661	-5.06785209567	-0.0558133490713
410.873385447	1266.11967319	2052.99305863	376.0	16.8870170204	0.783520375506	0.146452406637	453.360780398	1496.9792667	2399.68234587	449.34229877	6.39531467283	0.0704329809783
410.873385447	1266.11967319	2052.99305863	376.0	-2.28840527895	-0.0123511585653	-0.00230862776921	356.589873201	1182.72041309	2006.0122571	466.70197081	-3.09749546398	-0.0341133861671
410.873385447	1266.11967319	2052.99305863	376.0	-10.8554665569	-0.224310458426	-0.0419271884908	328.280109997	1130.8782329	1830.13108374	370.972740842	-4.67610835178	-0.0514989906584
410.873385447	1266.11967319	2052.99305863	376.0	-0.247821513394	-0.241015660101	-0.0450496560936	318.088230596	1439.77009763	2047.90530016	290.046971937	0.829991422762	0.00914087470002
410.873385447	1266.11967319	2052.99305863	376.0	-12.8590540975	0.207184860257	0.0387261421041	393.921519426	995.421138768	1788.99757061	399.654912411	-6.0186367608	-0.0662845458237
410.873385447	1266.11967319	2052.99305863	376.0	14.4884671199	0.458689360536	0.0857363290721	405.545061947	1535.23052412	2350.44028291	409.664696839	6.4028338713	0.0705157915341
410.873385447	1266.11967319	2052.99305863	376.0	4.6250333103	0.110246140666	0.0206067552647	363.974723951	1427.73555032	2147.94467145	356.234397185	1.81741438819	0.0200155769625
410.873385447	1266.11967319	2052.99305863	376.0	-2.02166512521	0.491126813473	0.0917994043874	431.379141945	1129.87471374	2011.48841394	450.23455826	-3.06426847097	-0.0337474501208
410.873385447	1266.11967319	2052.99305863	376.0	-10.7692951866	-0.149039906447	-0.0278579264387	338.10092828	1142.24485021	1831.90017599	351.554397502	-4.48910039333	-0.0494394316446
410.873385447	1266.11967319	2052.99305863	376.0	4.87385787936	0.0436664676433	0.00816195656884	357.633838823	1387.16198221	2153.05302258	408.257201555	0.685760541603	0.00755242887228
410.873385447	1266.11967319	2052.99305863	376.0	9.7714043454	-0.0823526877125	-0.0153930257406	334.527676252	1545.61368243	2253.59931157	373.457952889	5.02119733546	0.0552995301262
410.873385447	1266.11967319	2052.99305863	376.0	9.59417456061	0.896265855248	0.167526328084	477.648501289	1381.30152651	2249.96079639	391.010768592	3.01710499262	0.0332280285531
410.873385447	1266.11967319	2052.99305863	376.0	-8.22021623064	0.618275977669	0.115565603303	456.407143253	995.086919218	1884.23259001	432.738527542	-4.93120961853	-0.0543084759749
410.873385447	1266.11967319	2052.99305863	376.0	-1.50562671022	0.236785656266	0.0442590011713	390.351921565	1270.39751768	2022.08264678	361.333207535	-2.0936669828	-0.0230580064185
410.873385447	1266.11967319	2052.99305863	376.0	-3.87532901783	0.318196457631	0.059475973389	404.039672533	1174.84493854	1973.4328229	394.54821182	-3.02973841514	-0.0333671631623
410.873385447	1266.11967319	2052.99305863	376.0	12.0106313384	0.943170226017	0.17629350019	485.759115582	1372.05616422	2299.57048631	441.755206509	3.12420422187	0.0344075354831
410.873385447	1266.11967319	2052.99305863	376.0	-17.0568059316	-0.418711547845	-0.0782638407187	310.024072152	950.239171094	1702.81801683	442.554773585	-8.2914846172	-0.0913159098811
410.873385447	1266.11967319	2052.99305863	376.0	-0.192078441815	0.45273243252	0.0846228845832	424.618061418	1174.37243796	2049.04970155	450.059202172	-2.55242525608	-0.0281104103092
410.873385447	1266.11967319	2052.99305863	376.0	-9.07150808167	0.636670057482	0.119003749062	453.221871736	1115.1209684	1866.7556274	298.412787271	-3.90792017988	-0.0430387685009
410.873385447	1266.11967319	2052.99305863	376.0	18.7820979972	1.14608805485	0.214222066328	508.566643616	1477.48983522	2438.58822678	452.531747947	7.01905315825	0.0773023475578
410.873385447	1266.11967319	2052.99305863	376.0	-7.79868185195	0.36915738909	0.0690013811384	413.532457939	1091.63109264	1892.88666155	387.723110968	-4.13088718234	-0.0454943522284
410.873385447	1266.11967319	2052.99305863	376.0	-18.3955940596	0.188832597326	0.0352958125842	392.60603574	962.818292438	1675.33278949	319.908461317	-7.17362215064	-0.0790046492361
410.873385447	1266.11967319	2052.99305863	376.0	-5.7773932558	-0.0324246889551	-0.00606068952431	354.79548736	1128.12361015	1934.38357612	451.464478614	-3.9846147801	-0.0438834226883
410.873385447	1266.11967319	2052.99305863	376.0	5.71340802621	0.519459482451	0.0970952303646	424.389586224	1360.18723638	2170.28892882	385.712106216	1.17803889066	0.0129739965931
410.873385447	1266.11967319	2052.99305863	376.0	7.25634939107	1.12701138907	0.210656334406	512.555408578	1372.52774676	2201.96540794	316.882252602	3.13916406211	0.0345722914329
410.873385447	1266.11967319	2052.99305863	376.0	9.35356309507	0.304547502989	0.0569247669138	386.554468545	1492.66903074	2245.02105971	365.797560424	4.41433986364	0.0486160777934
410.873385447	1266.11967319	2052.99305863	376.0	-9.61001270557	0.91878396834	0.171735321185	501.637617692	1031.1327911	1855.70016485	322.929756065	-4.35767452296	-0.0479920101648
410.873385447	1266.11967319	2052.99305863	376.0	-9.51631751854	0.561935266792	0.105034629307	447.087148187	1001.38273809	1857.62372054	409.153834259	-5.06458551102	-0.0557773734694
410.873385447	1266.11967319	2052.99305863	376.0	13.3270051765	0.962005399228	0.179814093314	481.015714072	1467.65340853	2326.59554983	377.926427229	5.77044041233	0.0635511058627
410.873385447	1266.11967319	2052.99305863	376.0	-9.51680605306	0.386732289165	0.0722864091897	416.711014155	1071.65479385	1857.61369096	369.247882952	-4.50539391212	-0.0496188756842
410.873385447	1266.11967319	2052.99305863	376.0	-5.86334844483	0.338226319532	0.0632198728098	408.06074084	1124.58008544	1932.61892206	399.978095779	-3.64334041622	-0.0401248944518
410.873385447	1266.11967319	2052.99305863	376.0	-0.079211131766	0.0410425873647	0.00767151165696	361.233044343	1311.86811388	2051.3668596	378.265701373	-1.5206077335	-0.0167467812059
410.873385447	1266.11967319	2052.99305863	376.0	-8.4006392399	0.0615268163778	0.0115003395099	367.289822136	1141.50824319	1880.52851816	371.730452826	-4.02839493901	-0.0443655830288
410.873385447	1266.11967319	2052.99305863	376.0	-2.96091170332	-0.254729923011	-0.0476130697217	322.331973838	1293.41873796	1992.20574689	376.455035098	-2.47864499912	-0.0272978524133
410.873385447	1266.11967319	2052.99305863	376.0	-11.0547247327	0.342385985163	0.0639973804043	411.598302785	1035.7561804	1826.04032722	378.68584403	-5.11866029875	-0.0563729107792
410.873385447	1266.11967319	2052.99305863	376.0	-15.904812744	-0.0888346222902	-0.0166046022972	347.621687305	1074.81074151	1726.46835701	304.035928191	-5.80096056013	-0.0638872308385
410.873385447	1266.11967319	2052.99305863	376.0	0.158455505421	0.534353614177	0.0998791802201	426.900130667	1341.05750362	2056.24613916	288.288504876	0.106385866441	0.00117165051146
410.873385447	1266.11967319	2052.99305863	376.0	11.9691700922	0.60525972107	0.113132658144	424.781969471	1545.78211019	2298.7192898	328.155210136	6.77770087907	0.0746442828092
410.873385447	1266.11967319	2052.99305863	376.0	16.3583565746	1.08188487044	0.20222147111	492.683884906	1567.12253029	2388.82898361	329.022568416	8.99220546503	0.0990330998352
410.873385447	1266.11967319	2052.99305863	376.0	-6.00258909789	-0.359681339422	-0.0672301569012	308.339562505	1284.41000886	1929.76032111	337.010749745	-2.96830751759	-0.0326906114272
410.873385447	1266.11967319	2052.99305863	376.0	-4.93344553164	0.054233416256	0.0101370871507	364.212513121	1273.87054457	1951.70976432	313.626706625	-2.70341198767	-0.0297732597761
410.873385447	1266.11967319	2052.99305863	376.0	3.43697851123	1.0217394267	0.190979332093	499.04963311	1337.28273362	2123.55398889	287.221622164	1.55457161731	0.0171208327898
410.873385447	1266.11967319	2052.99305863	376.0	5.94154567798	0.553566636072	0.103470399266	424.534085416	1421.0350655	2174.97257898	329.403428058	2.78222279551	0.0306412202149
410.873385447	1266.11967319	2052.99305863	376.0	-12.1330367213	-0.0210660375041	-0.00393757710356	361.869888465	989.714767565	1803.90265694	452.318000914	-6.4051967177	-0.0705418140716
410.873385447	1266.11967319	2052.99305863	376.0	3.50728249084	0.843936750486	0.157745187007	472.088354315	1343.72012932	2124.99732472	309.188841081	1.29952317747	0.0143119292673
410.873385447	1266.11967319	2052.99305863	376.0	17.9695070298	0.933959587508	0.174571885515	476.606061432	1478.18774433	2421.90579063	467.111984864	6.37982055517	0.070262340916
410.873385447	1266.11967319	2052.99305863	376.0	-9.94690612181	0.0839980403774	0.0157005682948	371.111503438	1112.3828156	1848.7837664	365.289447365	-4.46242982912	-0.0491457029639
410.873385447	1266.11967319	2052.99305863	376.0	-8.79337784199	-0.0948455716605	-0.0177281442356	343.930983011	1228.19566301	1872.46562192	300.338975898	-3.57748815593	-0.0393996492944
410.873385447	1266.11967319	2052.99305863	376.0	20.9097787817	1.00170774929	0.187235093325	482.547680393	1545.66740319	2482.2693656	454.054282015	8.6337813992	0.0950856982291
410.873385447	1266.11967319	2052.99305863	376.0	-1.8567386192	-0.0486335363318	-0.00909038062277	351.245191242	1204.43406361	2014.87434366	459.195088811	-2.89332687863	-0.0318648334651
410.873385447	1266.11967319	2052.99305863	376.0	-4.87806843287	0.586040425187	0.10954026639	443.237880121	1223.97622952	1952.84665231	285.632542665	-2.7345079508	-0.0301157263304
410.873385447	1266.11967319	2052.99305863	376.0	5.78860631353	-0.306123155013	-0.0572192813109	310.05895665	1453.09020122	2171.83274444	408.683586573	1.71500182018	0.0188876852443
410.873385447	1266.11967319	2052.99305863	376.0	7.93483175818	0.31854726916	0.0595415456374	388.344841694	1490.65575773	2215.89460384	336.89400442	4.24088100285	0.0467057379168
410.873385447	1266.11967319	2052.99305863	376.0	-12.0940597189	-0.00435076516209	-0.0008132271331	359.80185309	1075.29912564	1804.7028521	369.601873368	-5.1981929901	-0.0572488214769
410.873385447	1266.11967319	2052.99305863	376.0	-18.9588429109	-0.204410600542	-0.0382075888863	334.011976005	1021.38209529	1663.76932967	308.375258384	-6.9910780211	-0.0769942513337
410.873385447	1266.11967319	2052.99305863	376.0	15.0104747491	0.0215040504646	0.00401944868497	347.695814103	1548.44393275	2361.1570633	465.017316444	5.78546741622	0.0637166015002
410.873385447	1266.11967319	2052.99305863	376.0	3.56289406997	1.03323898606	0.193128782442	504.930551388	1299.30535385	2126.13902658	321.903121332	0.737705787402	0.00812451307712
410.873385447	1266.11967319	2052.99305863	376.0	-1.28879402519	-0.167953711254	-0.0313932170569	331.295908558	1356.92998182	2026.53420676	338.30831638	-1.08697694681	-0.011971111749
410.873385447	1266.11967319	2052.99305863	376.0	0.814704474978	0.590758284291	0.110422109213	443.652978374	1246.1878698	2069.71888495	379.878036775	-1.65883968022	-0.0182691594738
410.873385447	1266.11967319	2052.99305863	376.0	7.81664474441	0.064183299541	0.0119968784189	355.318539044	1486.18859019	2213.46823265	371.961103415	3.55520972355	0.0391542921096
410.873385447	1266.11967319	2052.99305863	376.0	-17.4474931374	0.328027308882	0.0613135156788	411.174031712	986.67030992	1694.79723562	296.952893984	-6.55299751082	-0.0721695761104
410.873385447	1266.11967319	2052.99305863	376.0	-0.275800210301	-0.139563265103	-0.0260865916081	334.9718407	1358.32029433	2047.33089946	354.038764425	-0.887694103376	-0.00977636677727
410.873385447	1266.11967319	2052.99305863	376.0	-6.8982070545	0.694791052192	0.129867486391	461.334871033	1165.44888562	1911.37334663	284.589589977	-3.29556571979	-0.0362947766496
410.873385447	1266.11967319	2052.99305863	376.0	1.1673302177	-0.209628881896	-0.0391829685788	327.324714669	1334.21507303	2076.95826697	415.41847927	-1.38199489793	-0.015220208127
410.873385447	1266.11967319	2052.99305863	376.0	6.82311018804	1.06077358429	0.198275436316	501.072370096	1386.75635941	2193.07103718	305.242307674	3.26149184434	0.0359195137042
410.873385447	1266.11967319	2052.99305863	376.0	18.827201223	1.02397409042	0.191397026247	485.867369275	1542.63145291	2439.51419287	411.015370691	8.43795976928	0.0929290723489
410.873385447	1266.11967319	2052.99305863	376.0	8.65106263253	1.0976168436	0.205162026841	503.194608244	1430.66250013	2230.59877398	296.741665599	4.65133907297	0.0512262012441
410.873385447	1266.11967319	2052.99305863	376.0	-5.87352549654	-0.171596429039	-0.0320740988858	332.668030753	1305.67171066	1932.40998789	294.070246483	-2.6746892149	-0.0294569296796
410.873385447	1266.11967319	2052.99305863	376.0	-11.7141822778	0.756532564052	0.141407955898	478.003336411	986.436749434	1812.50170959	348.061623748	-5.22569670026	-0.0575517257738
410.873385447	1266.11967319	2052.99305863	376.0	-8.14055525295	0.0735543924505	0.0137484845702	367.53074185	1208.84881274	1885.86802436	309.488469761	-3.51057935358	-0.0386627682112
410.873385447	1266.11967319	2052.99305863	376.0	-4.04386831529	-0.220143216802	-0.0411482648228	327.699800223	1220.09897764	1969.97272282	422.173944958	-3.10406175632	-0.0341857021621
410.873385447	1266.11967319	2052.99305863	376.0	17.1882837199	1.05157633892	0.196556325032	489.254930298	1551.34178439	2405.8673303	365.270615612	8.5895266026	0.0945983106014
410.873385447	1266.11967319	2052.99305863	376.0	3.48407317809	0.311095217473	0.05814863878	397.772967863	1323.58891063	2124.52083914	403.158960641	-0.377603297509	-0.00415862662455
410.873385447	1266.11967319	2052.99305863	376.0	-15.331334074	-0.137196214893	-0.0256441523165	341.734732753	1061.61798827	1738.2418343	334.88911327	-5.90977316973	-0.0650856075962
410.873385447	1266.11967319	2052.99305863	376.0	7.88004588848	0.986712873029	0.184432312716	494.243285865	1344.583763	2214.76985374	375.942804874	2.17151719361	0.0239153875948
410.873385447	1266.11967319	2052.99305863	376.0	-7.83417462355	0.562173577958	0.10507917345	442.284702969	1105.94474522	1892.15799741	343.928549217	-3.83560833051	-0.0422423824946
410.873385447	1266.11967319	2052.99305863	376.0	2.04203683824	0.437418615833	0.0817604889407	411.052978109	1375.10760736	2094.91593318	308.755347702	0.934810588024	0.0102952707932
410.873385447	1266.11967319	2052.99305863	376.0	12.22821747	0.975522641281	0.182340680613	479.13722861	1520.33434717	2304.03751449	304.565938709	7.03716128062	0.0775017762182
410.873385447	1266.11967319	2052.99305863	376.0	2.34969844538	0.869956196667	0.162608634891	490.797139825	1179.52306759	2101.23220461	430.911997195	-1.92123532637	-0.0211589793653
410.873385447	1266.11967319	2052.99305863	376.0	9.21670233218	0.517443832155	0.0967184732999	416.306294689	1476.79013395	2242.21131775	349.114889111	4.47857232245	0.0493234837275
410.873385447	1266.11967319	2052.99305863	376.0	-10.0093350745	0.327509688272	0.0612167641631	405.471279699	1136.36729594	1847.50210434	305.6635287	-4.09480622308	-0.0450969848357
410.873385447	1266.11967319	2052.99305863	376.0	10.3777291545	1.08190736134	0.202225675017	511.715613991	1318.55292691	2266.04711782	435.778576917	2.01994803409	0.0222461237235
410.873385447	1266.11967319	2052.99305863	376.0	-0.488658872127	0.391770873851	0.0732282007198	414.811725108	1204.39360722	2042.96092591	423.755593575	-2.40135905483	-0.0264466856259
410.873385447	1266.11967319	2052.99305863	376.0	5.17528238705	1.07499041419	0.200932787699	504.375674009	1369.25576719	2159.2412468	285.6098056	2.66001022546	0.0292952668002
410.873385447	1266.11967319	2052.99305863	376.0	-7.68789368661	0.335094724858	0.0626345280109	407.253134336	1127.98393748	1895.16113489	359.924063078	-3.82715444052	-0.0421492779793
410.873385447	1266.11967319	2052.99305863	376.0	13.5790037069	-0.240865613361	-0.045021609974	314.750030382	1559.15031221	2331.76906217	457.868719577	5.39569173518	0.0594239177884
410.873385447	1266.11967319	2052.99305863	376.0	11.7585339596	0.557093548861	0.104129635301	423.472686595	1455.60801615	2294.39494462	415.314241872	4.27011942715	0.0470277469951
410.873385447	1266.11967319	2052.99305863	376.0	-0.932678327273	0.507855196546	0.0949262049619	425.7046839	1309.0593628	2033.84523731	299.08119061	-0.793829764856	-0.00874261855568
410.873385447	1266.11967319	2052.99305863	376.0	18.3077250662	0.677525760702	0.126640329103	436.306540469	1531.55163189	2428.84938344	460.991211078	7.17275397861	0.0789950878701
410.873385447	1266.11967319	2052.99305863	376.0	8.0806057178	0.80734698434	0.150905978381	466.734483041	1354.06832368	2218.88733311	398.08452639	1.96401573044	0.0216301291898
410.873385447	1266.11967319	2052.99305863	376.0	5.05211625311	0.680146266895	0.127130143345	444.33896664	1393.51493688	2156.71265462	318.858751107	2.29367056405	0.0252606890314
410.873385447	1266.11967319	2052.99305863	376.0	-5.53893585116	0.156716693306	0.0292928398702	379.953606979	1193.33488537	1939.27909009	365.990597737	-3.20371808737	-0.0352832388477
410.873385447	1266.11967319	2052.99305863	376.0	11.5493050281	1.13651353961	0.212432437309	504.952983409	1491.56748742	2290.09948918	293.579018347	6.62472754918	0.0729595545064
410.873385447	1266.11967319	2052.99305863	376.0	1.01200475957	0.269979266681	0.0504634143329	396.569314911	1218.87556563	2073.7694461	458.32456556	-2.24884684995	-0.0247670357924
410.873385447	1266.11967319	2052.99305863	376.0	-8.26745963359	0.36001922775	0.0672933135981	413.529942106	1057.51123843	1883.26268623	412.221505697	-4.54811625951	-0.0500893861179
410.873385447	1266.11967319	2052.99305863	376.0	7.41307377777	0.529889940545	0.0990448486999	421.171059726	1425.49481666	2205.18294872	358.517072332	3.00305917171	0.0330733388955
410.873385447	1266.11967319	2052.99305863	376.0	0.307280905847	0.687923611827	0.128583852678	459.81348176	1224.62269623	2059.3015143	374.865336305	-1.89614038918	-0.0208826034051
410.873385447	1266.11967319	2052.99305863	376.0	-1.09882071813	0.482705418233	0.0902253118193	428.677522749	1197.52626312	2030.43434556	404.230559691	-2.44444138761	-0.0269211606565
410.873385447	1266.11967319	2052.99305863	376.0	-16.5771321436	0.234991904451	0.0439237204581	396.460296525	1006.65626344	1712.6656864	309.549126437	-6.30167187914	-0.0694016726778
410.873385447	1266.11967319	2052.99305863	376.0	6.77164273849	-0.267104736452	-0.0499261189631	315.732814448	1434.84675904	2192.01441401	441.434840523	1.40756766036	0.0155018464798
410.873385447	1266.11967319	2052.99305863	376.0	0.219360267382	0.426596009678	0.0797375719025	419.423171718	1242.91225561	2057.4965097	395.161082365	-2.02005591538	-0.0222473118434
410.873385447	1266.11967319	2052.99305863	376.0	-13.402123301	0.233946524052	0.0437283222527	399.678599472	968.866557526	1777.84839755	409.303240555	-6.4176286314	-0.0706787294208
410.873385447	1266.11967319	2052.99305863	376.0	-5.5772270475	-0.298352561984	-0.0557668340156	316.735430398	1251.24431553	1938.49297448	370.513228554	-3.08659828188	-0.0339933731484
410.873385447	1266.11967319	2052.99305863	376.0	3.96511304035	1.09781544426	0.20519914846	512.202603562	1323.15620632	2134.39655412	299.037744234	1.48530749491	0.0163580120584
410.873385447	1266.11967319	2052.99305863	376.0	-6.46846319241	-0.178571285048	-0.0333778102894	332.414363414	1274.43597967	1920.19595829	313.345615212	-3.02429992647	-0.0333072679126
410.873385447	1266.11967319	2052.99305863	376.0	1.01951382975	0.685724712903	0.128172843533	460.314577903	1211.03857542	2073.92360679	402.570453468	-1.98190626562	-0.0218271615156
410.873385447	1266.11967319	2052.99305863	376.0	3.93394360958	0.166577334222	0.031135950322	376.863091718	1339.72696734	2133.75664787	417.166588812	-0.275250053773	-0.00303138825742
410.873385447	1266.11967319	2052.99305863	376.0	2.70730638467	0.397210730424	0.074244996341	408.930040444	1332.96544149	2108.57387079	366.678388856	-0.0553920510525	-0.000610044615116
410.873385447	1266.11967319	2052.99305863	376.0	12.6793986879	1.03290993527	0.193067277621	490.007867116	1487.20725148	2313.30023357	336.085114972	6.39210103377	0.0703975884776
410.873385447	1266.11967319	2052.99305863	376.0	-0.625648975673	-0.0579259500749	-0.0108272803878	344.127182099	1380.71188253	2040.14852859	315.309463958	-0.270801728185	-0.00298239788749
410.873385447	1266.11967319	2052.99305863	376.0	11.92942231	1.04552250689	0.195424767642	497.272351738	1416.36470066	2297.90327059	384.266218189	4.52876122031	0.0498762248933
410.873385447	1266.11967319	2052.99305863	376.0	-4.70719837526	0.302346025372	0.0565132757704	403.467750333	1105.04707843	1956.35460273	447.83977397	-3.75719510432	-0.0413788007084
410.873385447	1266.11967319	2052.99305863	376.0	4.86206648904	-0.209115846786	-0.0390870741656	322.964351535	1434.10621407	2152.81094616	395.740380549	1.33733537371	0.0147283631466
410.873385447	1266.11967319	2052.99305863	376.0	0.289586175537	-0.294018412387	-0.0549567125956	317.283047549	1294.68265776	2058.93824271	446.972537409	-2.15352779624	-0.0237172664784
410.873385447	1266.11967319	2052.99305863	376.0	-0.381070162126	0.847024142246	0.158322269579	486.808630764	1174.40199306	2045.16971466	383.95909083	-2.2596675745	-0.0248862067676
410.873385447	1266.11967319	2052.99305863	376.0	-5.85851250179	-0.176228718697	-0.03293994742	334.610169684	1154.70563838	1932.71820363	443.402395571	-3.85770233034	-0.0424857084839
410.873385447	1266.11967319	2052.99305863	376.0	6.90215009577	-0.15747747111	-0.0294350413289	330.940185797	1405.92200942	2194.69372099	457.831525777	0.906233063845	0.00998054035072
410.873385447	1266.11967319	2052.99305863	376.0	11.621233048	0.217941528838	0.0407367343623	374.211719667	1514.77701069	2291.57616643	402.587436077	5.0237602938	0.0553277565396
410.873385447	1266.11967319	2052.99305863	376.0	-11.1618585001	0.439590496345	0.082166447915	422.491448173	1117.65667608	1823.84087841	283.692754158	-4.33751711142	-0.0477700122403
410.873385447	1266.11967319	2052.99305863	376.0	2.80379319654	0.279931447177	0.0523236349864	397.626078777	1255.27215224	2110.55473834	457.656507322	-1.79457236921	-0.0197640128768
410.873385447	1266.11967319	2052.99305863	376.0	13.9165268753	0.972364428921	0.181750360546	482.139568337	1474.46329199	2338.69838939	382.095529063	6.03329379492	0.0664459669044
410.873385447	1266.11967319	2052.99305863	376.0	-7.92888382469	0.418991236491	0.0783161189703	420.921679631	1093.29400779	1890.21362408	375.997936662	-4.07973881705	-0.0449310442406
410.873385447	1266.11967319	2052.99305863	376.0	10.3394750466	0.313079033409	0.058519445497	388.865125851	1473.34464373	2265.26176364	403.051994058	4.02034695655	0.0442769488607
410.873385447	1266.11967319	2052.99305863	376.0	11.4271662924	1.08946848152	0.203638968508	506.711660256	1383.46915609	2287.59198941	397.411173072	3.75980555818	0.0414075502002
410.873385447	1266.11967319	2052.99305863	376.0	-7.72357377271	0.708035084461	0.132343006441	471.469634911	981.462475255	1894.4286252	441.496515034	-4.91832135126	-0.0541665347055
410.873385447	1266.11967319	2052.99305863	376.0	2.22501474828	0.553337469099	0.103427564318	439.469817513	1222.308663	2098.67245697	436.893976451	-1.88374436557	-0.0207460833213
410.873385447	1266.11967319	2052.99305863	376.0	10.6587105996	-0.119424728847	-0.0223223792238	331.519475859	1506.23544974	2271.81564738	434.060721787	3.95770412055	0.0435870497858
410.873385447	1266.11967319	2052.99305863	376.0	-5.80915111589	0.364221848264	0.0680788501428	409.925635222	1209.11707741	1933.73158946	314.688876826	-3.04163013402	-0.0334981292293
410.873385447	1266.11967319	2052.99305863	376.0	-15.7420775646	0.08258832629	0.0154370703346	379.056513993	950.090529688	1729.80929895	400.662255265	-7.21818182934	-0.0794953945962
410.873385447	1266.11967319	2052.99305863	376.0	6.38994783333	0.797122550692	0.148994869288	462.577182156	1380.56387613	2184.1782441	341.037185812	2.41466107618	0.0265931836583
410.873385447	1266.11967319	2052.99305863	376.0	-8.75206247844	0.841539517092	0.157297105998	486.816976526	1085.71452713	1873.31382346	300.782319809	-3.91395583221	-0.0431052404429
410.873385447	1266.11967319	2052.99305863	376.0	-6.77026171485	-0.27478177013	-0.051361078529	321.596271847	1139.33386482	1914.00005558	453.069918908	-4.21547687973	-0.0464259568252
410.873385447	1266.11967319	2052.99305863	376.0	-2.49873479523	-0.00725044844474	-0.00135522400836	355.957836503	1277.84886766	2001.69420673	367.887502571	-2.38851961626	-0.0263052821174
410.873385447	1266.11967319	2052.99305863	376.0	2.46737173094	0.0919096924899	0.0171793817738	363.616385439	1388.18890724	2103.648029	351.842736324	0.56830215218	0.00625883427511
410.873385447	1266.11967319	2052.99305863	376.0	7.91034587633	-0.171155768626	-0.0319917324534	324.764232696	1510.90076651	2215.39191039	379.726911184	3.72364817797	0.0410093411671
410.873385447	1266.11967319	2052.99305863	376.0	-4.20262270063	0.592412991515	0.110731400283	447.284761875	1113.38050868	1966.71350631	406.048235753	-3.32152121723	-0.0365806301457
410.873385447	1266.11967319	2052.99305863	376.0	-13.8535511812	-0.212295262884	-0.0396813575485	328.867172452	1156.63606095	1768.58061451	283.077381108	-4.87221571127	-0.05365876334
410.873385447	1266.11967319	2052.99305863	376.0	-4.47714731206	0.245234640105	0.0458382504869	392.799976579	1197.22081253	1961.07753509	371.056745983	-2.9908463745	-0.0329388367235
410.873385447	1266.11967319	2052.99305863	376.0	-15.7752975382	-0.208789271241	-0.0390260320077	338.438868585	951.712057777	1729.12729519	438.976368832	-7.73413822148	-0.0851777337168
410.873385447	1266.11967319	2052.99305863	376.0	17.8845692219	1.15777797044	0.216407097278	505.632172788	1546.1000294	2420.16202333	368.429821142	8.80354501749	0.0969553416024
410.873385447	1266.11967319	2052.99305863	376.0	-8.68844277828	0.579348454309	0.108289430712	444.916252908	1101.69535714	1874.61993149	328.008321443	-3.97057329755	-0.04372878081
410.873385447	1266.11967319	2052.99305863	376.0	0.730086198485	0.494258340629	0.0923847365661	424.019491777	1311.14533859	2067.98167761	332.816847247	-0.560975799009	-0.00617814756617
410.873385447	1266.11967319	2052.99305863	376.0	13.8813704409	0.720128223171	0.1346034062	446.320048094	1461.66319774	2337.97663023	429.993384394	5.03062214783	0.0554033276192
410.873385447	1266.11967319	2052.99305863	376.0	8.47737815081	0.268351457818	0.0501591509941	378.491280606	1555.37280995	2227.03304362	293.168953067	5.85702039838	0.0645046299381
410.873385447	1266.11967319	2052.99305863	376.0	-12.8798098456	-0.22771191772	-0.0425629752748	327.842733753	1121.39487814	1788.57145654	339.333844644	-5.02839128774	-0.0553787586756
410.873385447	1266.11967319	2052.99305863	376.0	8.16512066917	0.78786262398	0.147264041865	469.044514339	1298.98668257	2220.6224192	452.59122229	0.588848079445	0.00648511100711
410.873385447	1266.11967319	2052.99305863	376.0	-11.9766402027	0.953137981315	0.178156632021	511.728537336	955.22424755	1807.11346661	340.160681727	-5.34206954486	-0.0588333650315
410.873385447	1266.11967319	2052.99305863	376.0	-15.5843335553	0.290672451632	0.0543312993706	407.186980087	973.814434431	1733.04777251	352.04635799	-6.50286784293	-0.071617487257
410.873385447	1266.11967319	2052.99305863	376.0	9.1360516864	0.707434301844	0.132230710625	446.59210113	1424.33278698	2240.55556559	369.630677473	3.58268891056	0.0394569263277
410.873385447	1266.11967319	2052.99305863	376.0	-6.82544048746	0.571124358711	0.106752216581	443.96722045	1102.50944759	1912.8672392	366.390571164	-3.72725199794	-0.0410490308144
410.873385447	1266.11967319	2052.99305863	376.0	-15.4533352542	-0.354339136483	-0.0662316142959	314.855900742	1012.05618937	1735.73715854	408.82506842	-6.91121272165	-0.0761146775512
410.873385447	1266.11967319	2052.99305863	376.0	12.2623061308	0.477663384591	0.0892828756244	407.357649248	1545.58060924	2304.73735233	351.799093844	6.50890639623	0.0716839911479
410.873385447	1266.11967319	2052.99305863	376.0	-16.7694694185	0.607922402111	0.113630355535	456.446191452	949.780283625	1708.7170155	302.490540424	-6.52595454612	-0.0718717461027
410.873385447	1266.11967319	2052.99305863	376.0	-7.32672343916	0.296488964711	0.0554184980768	401.29550407	1138.57552772	1902.575935	362.704903212	-3.72893666494	-0.0410675844156
410.873385447	1266.11967319	2052.99305863	376.0	-13.8746261022	-0.110461906655	-0.0206470853561	344.951059818	1076.79302716	1768.14794784	346.403860866	-5.51604580633	-0.0607494031534
410.873385447	1266.11967319	2052.99305863	376.0	-7.91592253229	-0.332622031539	-0.0621723423438	313.500248228	1155.26319089	1890.47971852	421.716279399	-4.20690305237	-0.0463315314138
410.873385447	1266.11967319	2052.99305863	376.0	-7.90416703082	-0.355688681489	-0.0664838656989	310.110724135	1174.59362558	1890.72105815	406.016708428	-4.0276265433	-0.0443571205209
410.873385447	1266.11967319	2052.99305863	376.0	-21.3648898186	-0.256321314328	-0.0479105260427	328.793825268	982.371050939	1614.37335367	303.208477464	-7.95581617016	-0.0876191208168
410.873385447	1266.11967319	2052.99305863	376.0	13.7566254656	0.97439075758	0.182129113566	483.161742099	1464.20547293	2335.41562454	388.048409512	5.75468714824	0.0633776117647
410.873385447	1266.11967319	2052.99305863	376.0	5.12185739133	0.324737434069	0.0606985858072	395.082703675	1389.58376706	2158.14443535	373.477964613	1.38963171577	0.0153043140504
410.873385447	1266.11967319	2052.99305863	376.0	3.89752680278	-0.0568186952835	-0.0106203168754	339.161072591	1494.31696831	2133.00901335	299.530972451	3.06773556094	0.033785633931
410.873385447	1266.11967319	2052.99305863	376.0	-2.06963190944	0.0751773121621	0.014051834049	366.459749193	1296.12307108	2010.50365919	347.920838916	-1.98272600467	-0.0218361894788
410.873385447	1266.11967319	2052.99305863	376.0	-6.249105163	0.211374347654	0.0395092238606	387.16953275	1224.01592972	1924.69936341	313.513900944	-3.09517451654	-0.034087825072
410.873385447	1266.11967319	2052.99305863	376.0	-14.7258001287	-0.0427796295423	-0.00799619243781	357.275309926	1010.40464787	1750.67340416	382.993446368	-6.38368242888	-0.0703048725647
410.873385447	1266.11967319	2052.99305863	376.0	-3.43913600422	0.790829071959	0.147818518123	475.987066805	1207.05719501	1982.38783519	299.343573376	-2.47838539161	-0.0272949932997
410.873385447	1266.11967319	2052.99305863	376.0	4.06431421255	-0.20056467364	-0.0374887240449	325.539734556	1400.63214107	2136.4331473	410.261271672	0.436375534448	0.00480589795647
410.873385447	1266.11967319	2052.99305863	376.0	-15.8605081637	0.0121405589364	0.0022692633526	361.455178743	1074.84354798	1727.37792697	291.079200241	-5.7082182893	-0.0628658401906
410.873385447	1266.11967319	2052.99305863	376.0	-8.06060385368	-0.0219778597395	-0.00410801116626	354.946311705	1173.9774511	1887.50942103	358.585658231	-3.78085385289	-0.0416393596133
410.873385447	1266.11967319	2052.99305863	376.0	11.810669316	0.54342160531	0.101574131834	423.766811125	1422.77997168	2295.46527987	448.918497061	3.37580852652	0.0371785080013
410.873385447	1266.11967319	2052.99305863	376.0	5.87179202959	0.759288832201	0.141923146206	466.812119479	1275.45525052	2173.54054142	431.273171422	-0.218017067228	-0.00240106902234
410.873385447	1266.11967319	2052.99305863	376.0	-3.35094851743	-0.0426117274337	-0.00796480886611	351.873643836	1211.09912576	1984.19831817	421.225548578	-2.97181949098	-0.0327292895482
410.873385447	1266.11967319	2052.99305863	376.0	-9.07966950058	-0.181481468841	-0.0339217698769	332.979313919	1187.80343103	1866.58807404	345.805329094	-3.91292513539	-0.0430938891563
410.873385447	1266.11967319	2052.99305863	376.0	-8.09384175364	0.752258041377	0.140608979697	480.743178018	951.63851486	1886.82704925	454.445356376	-5.2714190367	-0.0580552757346
410.873385447	1266.11967319	2052.99305863	376.0	-5.07927023955	-0.0192884093903	-0.00360531016641	353.4934216	1291.1765902	1948.71599319	304.045981381	-2.58948535413	-0.0285185611689
410.873385447	1266.11967319	2052.99305863	376.0	15.6809372724	0.599164746362	0.111993410535	426.362221583	1509.88540025	2374.92161236	438.673990526	6.16756691722	0.0679247457844
410.873385447	1266.11967319	2052.99305863	376.0	-8.19919000125	0.170504853455	0.0318700660664	386.992950616	1031.23714004	1884.66425704	466.434166384	-5.13154926734	-0.0565148597725
410.873385447	1266.11967319	2052.99305863	376.0	13.6368153665	-0.0999898669956	-0.0186896947655	332.295689886	1553.65203088	2332.95593153	447.008210758	5.55133236932	0.0611380216885
410.873385447	1266.11967319	2052.99305863	376.0	10.7369372268	0.432274002896	0.0807988790459	401.074431056	1544.59844337	2273.42163461	327.748760179	6.21077092131	0.0684005608074
[truncated: 1 more rows]
