# Supplementary material for: Optimization of nutritional strategies using a mechanistic computational model in prediabetes: Application to the J-DOIT1 study data
Source: PLoS One. 2023 Nov 30;18(11):e0287069. doi: 10.1371/journal.pone.0287069 (PMC10688723; doi:10.1371/journal.pone.0287069)
Supplement: S1 File — (ZIP) [file pone.0287069.s011.zip › improved_intervention_T1411048.csv]

baseline_carb	baseline_fat	baseline_kcal	baseline_protein	diet_change_percent	hba1c_change	hba1c_percent_change	random_carb_kcal	random_fat_kcal	random_total_kcal	random_protein_kcal	weight_change	weight_percent_change
1403.2296511	519.190419738	2298.42007084	376.0	0.616963810128	0.087283567785	0.0169614395229	1206.32191742	643.256711937	2312.60049088	463.021861527	3.80315779639	0.0518848266902
1403.2296511	519.190419738	2298.42007084	376.0	6.8151882543	0.472361497344	0.0917919738328	1513.32464073	551.743632991	2455.06172554	389.993451816	5.82523161364	0.0794710997769
1403.2296511	519.190419738	2298.42007084	376.0	-6.72659582596	0.132222905311	0.0256943072894	1239.64958759	613.741740201	2143.81464229	290.423314505	2.77043916513	0.0377958958408
1403.2296511	519.190419738	2298.42007084	376.0	-3.2381317695	0.183358466845	0.0356312605607	1282.95762135	525.793047594	2223.99420033	415.24353139	3.20784160438	0.0437631869629
1403.2296511	519.190419738	2298.42007084	376.0	4.84866353702	0.311408300655	0.0605146328517	1392.41737341	547.484286328	2409.86272674	469.961067	4.29221216243	0.0585567825707
1403.2296511	519.190419738	2298.42007084	376.0	15.7526624436	3.14882772975	0.611898120821	1744.92481517	558.569901645	2660.48242614	356.987709325	10.4527080487	0.142601746912
1403.2296511	519.190419738	2298.42007084	376.0	-13.5444759807	0.153510051383	0.0298309466348	1236.75072398	425.835968156	1987.11111641	324.524424274	1.34561123235	0.0183575884359
1403.2296511	519.190419738	2298.42007084	376.0	2.48064875356	0.369575552547	0.0718180242027	1431.13166613	459.967801594	2355.43579968	464.336331959	3.94392122505	0.0538052008875
1403.2296511	519.190419738	2298.42007084	376.0	-11.4097017223	0.0503363666261	0.00978164916947	1139.649194	514.502265183	2036.17719643	382.025737253	1.72148905194	0.0234855259473
1403.2296511	519.190419738	2298.42007084	376.0	6.20323355531	0.570813100919	0.110923649615	1577.74158103	535.186223995	2440.99643592	328.068630895	6.40257157953	0.0873474976744
1403.2296511	519.190419738	2298.42007084	376.0	-3.25694638695	0.410388717674	0.0797490706712	1459.67148678	390.239845772	2223.56176139	373.65042883	3.19032268615	0.0435241839857
1403.2296511	519.190419738	2298.42007084	376.0	-4.04108920853	0.331996136397	0.064515378235	1408.44712987	512.439386843	2205.53886539	284.652348678	3.03852603217	0.0414532882969
1403.2296511	519.190419738	2298.42007084	376.0	5.02765803777	0.418727567716	0.0813695234582	1466.28612753	597.146287353	2413.97677227	350.544357392	5.69417207503	0.0776831115284
1403.2296511	519.190419738	2298.42007084	376.0	-4.20104162179	0.165386122335	0.0321387723155	1270.37538734	552.98003117	2201.86248702	378.507068509	3.13421117509	0.04275867906
1403.2296511	519.190419738	2298.42007084	376.0	9.19876431115	0.457067477745	0.0888199529237	1464.43804321	641.978554121	2509.84631604	403.429718706	6.86694453945	0.0936827358724
1403.2296511	519.190419738	2298.42007084	376.0	4.54852027698	0.471685740052	0.091660656831	1514.64565371	465.905439664	2402.96417381	422.413080435	4.34209203257	0.0592372719314
1403.2296511	519.190419738	2298.42007084	376.0	-2.22393874415	0.111279151474	0.0216243978769	1229.19368295	621.18096245	2247.30461638	396.929970984	3.46862865273	0.0473209911696
1403.2296511	519.190419738	2298.42007084	376.0	10.1236143158	0.611931376476	0.118913986878	1626.05394971	440.099540493	2531.10325417	464.949763969	5.88423324638	0.0802760333749
1403.2296511	519.190419738	2298.42007084	376.0	3.1702643849	0.473835071943	0.0920783272334	1466.21491883	622.68854352	2371.28606376	282.382601409	5.85919744806	0.079934480874
1403.2296511	519.190419738	2298.42007084	376.0	9.32145282452	0.695822299564	0.13521614838	1663.99870704	495.020839178	2512.66621345	353.646667232	7.36216251431	0.100438779186
1403.2296511	519.190419738	2298.42007084	376.0	-8.72664792067	0.259849012393	0.0504953385918	1332.13279836	408.75671853	2097.84504352	356.955526632	2.26906984708	0.0309559324295
1403.2296511	519.190419738	2298.42007084	376.0	5.39602884647	0.56766412935	0.110311723542	1589.60912878	404.889095694	2422.44348088	427.945256398	4.45370707292	0.0607599873523
1403.2296511	519.190419738	2298.42007084	376.0	-9.92027627277	0.133768714732	0.0259946977714	1210.46457758	558.759714365	2070.4104499	301.18615796	2.270810178	0.0309796750068
1403.2296511	519.190419738	2298.42007084	376.0	12.2188215359	0.586173115178	0.113908494982	1599.2928636	511.354891821	2579.25991744	468.612162024	6.91395795831	0.0943241194859
1403.2296511	519.190419738	2298.42007084	376.0	9.29552533358	0.761037235461	0.147889085787	1738.26534438	410.65319391	2512.0702908	363.151752511	6.96881221463	0.0950724722323
1403.2296511	519.190419738	2298.42007084	376.0	-2.3085302895	0.497964889365	0.09676737065	1535.25740509	404.871370502	2245.36034732	305.231571733	3.28470733249	0.0448118326397
1403.2296511	519.190419738	2298.42007084	376.0	-14.4967540862	0.000372310394336	7.23494742199e-05	1119.06368719	481.037806533	1965.2237653	365.12227158	0.953335573272	0.0130059423366
1403.2296511	519.190419738	2298.42007084	376.0	0.281305022991	0.317939584646	0.0617838291189	1395.7998679	513.159844716	2304.88564195	395.925929328	3.74402270455	0.0510780723676
1403.2296511	519.190419738	2298.42007084	376.0	-7.34493639398	0.178012186526	0.0345923409495	1274.23744132	530.72488519	2129.60257857	324.640252059	2.65151569461	0.0361734746877
1403.2296511	519.190419738	2298.42007084	376.0	-1.35850980963	0.36321241116	0.070581502363	1428.88726518	471.824337936	2267.19580871	366.484205599	3.50716453553	0.0478467194478
1403.2296511	519.190419738	2298.42007084	376.0	-0.935570703293	0.280465817609	0.0545017134879	1366.38156271	628.281816271	2276.91672602	282.253347036	4.04814333549	0.0552270577829
1403.2296511	519.190419738	2298.42007084	376.0	-11.4309445935	0.0347484311864	0.00675251286173	1143.52768515	490.815291325	2035.68894602	401.34596954	1.55931133286	0.0212730059053
1403.2296511	519.190419738	2298.42007084	376.0	1.85265724256	0.477630920595	0.0928159581413	1515.22064959	397.639761365	2341.00191675	428.141505788	3.88963519559	0.0530646002127
1403.2296511	519.190419738	2298.42007084	376.0	-7.00222895631	0.176110906019	0.0342228733033	1121.7196586	630.651979299	2137.4794351	385.107797202	2.84429565747	0.0388034878237
1403.2296511	519.190419738	2298.42007084	376.0	6.49174324129	0.297132006957	0.0577403822303	1380.66805634	633.14333035	2447.62760045	433.816213754	5.22171305651	0.0712375587519
1403.2296511	519.190419738	2298.42007084	376.0	4.62122571532	0.525517544592	0.102121559384	1554.96023545	411.253493365	2404.6352502	438.421521381	4.25244516221	0.0580142586931
1403.2296511	519.190419738	2298.42007084	376.0	15.5764030663	3.12150516596	0.606588644765	1727.63908851	575.445711672	2656.43124523	353.346445048	10.4516035134	0.142586678218
1403.2296511	519.190419738	2298.42007084	376.0	14.8384089562	3.0625865939	0.595139252605	1678.65447413	632.901001918	2639.46904048	327.913564439	10.5804086585	0.144343910757
1403.2296511	519.190419738	2298.42007084	376.0	9.81969295314	0.758893986016	0.14747259736	1742.7908821	391.930802473	2524.11786457	389.396179996	6.75409439801	0.0921431705048
1403.2296511	519.190419738	2298.42007084	376.0	16.9083490237	2.91851579362	0.567142594951	1662.67702133	603.89685488	2687.04495845	420.471082235	10.0544720812	0.137168786919
1403.2296511	519.190419738	2298.42007084	376.0	2.23833991821	0.339190428029	0.0659134139193	1415.96112438	553.831639632	2349.86652477	380.073760757	4.12457684177	0.0562698068455
1403.2296511	519.190419738	2298.42007084	376.0	-4.58039899015	0.299402060596	0.0581815119697	1382.59778371	522.644348269	2193.14326113	287.901129146	2.98341863139	0.0407014820108
1403.2296511	519.190419738	2298.42007084	376.0	3.63000144252	0.589083551521	0.114474067532	1609.65923639	413.66155873	2381.85275257	358.531957444	4.59064357404	0.0626281524425
1403.2296511	519.190419738	2298.42007084	376.0	-1.78232688114	0.328772543275	0.0638889512778	1404.33734794	504.248011794	2257.45471208	348.86935234	3.45511780562	0.0471366685624
1403.2296511	519.190419738	2298.42007084	376.0	3.18806757098	0.377192417319	0.0732981767041	1444.54165536	552.902987734	2371.69525576	374.25061267	4.52972657493	0.0617970883347
1403.2296511	519.190419738	2298.42007084	376.0	-10.4618050105	0.0848277360007	0.0164842083173	1203.11160357	397.726664356	2057.96384471	457.125576784	1.25371887251	0.0171039409619
1403.2296511	519.190419738	2298.42007084	376.0	0.717196617724	0.277027876894	0.0538336332868	1364.08039792	636.319412585	2314.90426185	314.504451348	4.3806529657	0.0597633419604
1403.2296511	519.190419738	2298.42007084	376.0	-0.281266119417	0.44620907146	0.0867098856315	1494.53179457	445.626433717	2291.9553939	351.797165612	3.63418102629	0.049579550154
1403.2296511	519.190419738	2298.42007084	376.0	-7.92474520308	0.187766176312	0.0364877917435	1274.66823297	452.512139952	2116.27613653	389.095763603	2.36940336917	0.0323247390064
1403.2296511	519.190419738	2298.42007084	376.0	22.8142894409	3.1360740151	0.609419746425	1709.20558535	644.405489624	2822.78827837	469.177203397	11.9984348607	0.163689425112
1403.2296511	519.190419738	2298.42007084	376.0	6.67346076671	0.505823036099	0.0982944104352	1542.56743156	485.634849429	2451.80423252	423.601951533	5.15047022638	0.0702656238251
1403.2296511	519.190419738	2298.42007084	376.0	-10.9245239652	0.0267022973304	0.00518894234948	1161.30851273	425.697407188	2047.32861938	460.322699462	1.12719895173	0.0153778847439
1403.2296511	519.190419738	2298.42007084	376.0	7.4646200504	0.343525034564	0.0667557393245	1417.26529649	596.23902328	2469.98839629	456.484076517	5.24919063598	0.0716124234103
1403.2296511	519.190419738	2298.42007084	376.0	2.01270157708	0.527347873517	0.102477239315	1559.8319898	484.482091163	2344.68040785	300.366326888	4.79230133835	0.06537928156
1403.2296511	519.190419738	2298.42007084	376.0	19.1843254689	3.10681300723	0.603733580885	1696.5902141	641.10228337	2739.35645787	401.6639604	11.439911219	0.156069730137
1403.2296511	519.190419738	2298.42007084	376.0	2.11454871718	0.305484409167	0.0593634685518	1391.09192632	582.680708569	2347.02128296	373.24864807	4.19109424441	0.0571772748215
1403.2296511	519.190419738	2298.42007084	376.0	-2.03622198721	0.226592666338	0.0440327762025	1322.48263987	532.655109795	2251.619136	396.481386336	3.42710618028	0.0467545181484
1403.2296511	519.190419738	2298.42007084	376.0	-4.64768947507	0.392417032076	0.0762567104695	1451.77219149	450.77717261	2191.59664311	289.047279016	2.94890424275	0.0402306172271
1403.2296511	519.190419738	2298.42007084	376.0	-5.39898399095	0.210279317865	0.0408626735065	1305.68500093	523.790876572	2174.32873917	344.852861672	2.9477287459	0.0402145804352
1403.2296511	519.190419738	2298.42007084	376.0	-0.202486275651	0.244992471552	0.0476083310439	1345.90200338	618.702969292	2293.76608564	329.161112969	3.84854348723	0.0525040039186
1403.2296511	519.190419738	2298.42007084	376.0	-8.54350431352	0.161343068698	0.0313531031282	1252.2820606	506.88052659	2102.05445294	342.891865754	2.42012365674	0.0330166938164
1403.2296511	519.190419738	2298.42007084	376.0	-0.608884744101	0.211666049753	0.0411321511373	1311.4307991	544.869908739	2284.42534167	428.124633838	3.60324023251	0.0491574383698
1403.2296511	519.190419738	2298.42007084	376.0	13.8195252099	3.04528193926	0.591776513653	1668.30221372	638.354463935	2616.05081196	309.394134308	10.3936160686	0.141795580744
1403.2296511	519.190419738	2298.42007084	376.0	-4.81063093965	0.114299710509	0.022211370095	1225.80523985	611.107244418	2187.85156379	350.93907952	3.10937587816	0.0424198619121
1403.2296511	519.190419738	2298.42007084	376.0	7.78743944106	0.501692275225	0.0974916974786	1538.28954852	518.944874194	2477.40814196	420.173719241	5.73739717956	0.078272812818
1403.2296511	519.190419738	2298.42007084	376.0	-3.14510631356	0.33215167607	0.0645456035891	1406.48083486	496.155156646	2226.13231608	323.496324577	3.24035482943	0.0442067507426
1403.2296511	519.190419738	2298.42007084	376.0	-13.9216003906	-0.0677352224316	-0.0131626938266	1105.99177825	425.266641629	1978.44321328	447.184793401	0.270456312873	0.00368971777453
1403.2296511	519.190419738	2298.42007084	376.0	-7.89958026276	0.0928191334212	0.0180371421339	1163.32394726	579.456491279	2116.85453257	374.074094033	2.58114513506	0.0352134397689
1403.2296511	519.190419738	2298.42007084	376.0	18.0769366259	2.80906413156	0.545873325215	1608.93554566	648.949083238	2713.90401044	456.01938154	10.0499696703	0.137107362487
1403.2296511	519.190419738	2298.42007084	376.0	-5.20264997623	0.280776084674	0.0545620063493	1355.28649685	440.621683313	2178.84131957	382.933139407	2.88419371576	0.0393477996693
1403.2296511	519.190419738	2298.42007084	376.0	0.252803281437	0.314502819361	0.061115977334	1398.03594201	565.726923379	2304.2305522	340.467686812	3.83360728321	0.0523002357873
1403.2296511	519.190419738	2298.42007084	376.0	5.52587054947	0.628605325393	0.122154163504	1639.85428149	442.499379909	2425.42778864	343.074127241	5.65540021063	0.0771541638558
1403.2296511	519.190419738	2298.42007084	376.0	-2.85035874458	0.252371548334	0.04904227523	1343.15309087	523.441234889	2232.90685336	366.312527606	3.32159499592	0.0453150749785
1403.2296511	519.190419738	2298.42007084	376.0	-5.32085721079	0.241445788913	0.0469191194934	1332.71460342	520.437171596	2176.12442077	322.972645749	2.9481208641	0.0402199299332
1403.2296511	519.190419738	2298.42007084	376.0	-2.1392299929	0.249078356258	0.048402323408	1339.32072595	516.706777132	2249.25157932	393.224076244	3.40562271162	0.0464614285351
1403.2296511	519.190419738	2298.42007084	376.0	5.04040633853	0.473360535997	0.0919861127083	1502.54474326	582.813484664	2414.26978178	328.911553854	5.97258153327	0.0814813306039
1403.2296511	519.190419738	2298.42007084	376.0	-0.369350992087	0.160959546528	0.031278574918	1270.477972	569.032656664	2289.93083351	450.420204844	3.61468478328	0.0493135713953
1403.2296511	519.190419738	2298.42007084	376.0	-10.3428714747	0.128047579468	0.0248829342145	1224.87352601	438.940568645	2060.69743696	396.883342313	1.78304497999	0.0243253066848
1403.2296511	519.190419738	2298.42007084	376.0	-11.2597082551	-0.0258024145504	-0.00501407200746	1094.02512427	518.200666312	2039.62467639	427.398885808	1.46944690268	0.0200470245931
1403.2296511	519.190419738	2298.42007084	376.0	1.23013152031	0.576753668539	0.112078054516	1599.13202712	392.559805322	2326.6936606	335.001828156	3.90843744058	0.0533211110584
1403.2296511	519.190419738	2298.42007084	376.0	-7.70895383194	0.12786371109	0.0248472038652	1224.1348201	558.294791656	2121.23592871	338.806316962	2.6198797096	0.0357418787122
1403.2296511	519.190419738	2298.42007084	376.0	11.882869687	0.511689677092	0.0994344494932	1521.85131956	600.348768414	2571.53833272	449.338244741	7.27505124492	0.0992503580481
1403.2296511	519.190419738	2298.42007084	376.0	18.0654965983	3.07970241466	0.59846529628	1690.25378016	632.781385587	2713.64107055	390.605904804	11.0860378254	0.151241989432
1403.2296511	519.190419738	2298.42007084	376.0	-16.045548965	0.130037096526	0.0252695484893	1215.80488411	412.495772412	1929.62595295	301.325296426	0.796431060264	0.0108653623501
1403.2296511	519.190419738	2298.42007084	376.0	-7.52195607205	0.234374215472	0.0455449311061	1312.54839914	418.887779638	2125.53392276	394.097743985	2.40177938006	0.0327664308331
1403.2296511	519.190419738	2298.42007084	376.0	-5.67554298658	0.100152770092	0.0194622561391	1201.40472568	587.337986925	2167.97225171	379.229539103	2.94121839643	0.0401257625707
1403.2296511	519.190419738	2298.42007084	376.0	1.19319002347	0.225560827325	0.0438322633745	1329.46143547	592.209614309	2325.84458982	404.17354004	3.89951019545	0.0531993205382
1403.2296511	519.190419738	2298.42007084	376.0	14.4784728513	3.04883114528	0.592466215562	1671.27557562	637.704591381	2631.19619681	322.216029809	10.5056087987	0.143323448823
1403.2296511	519.190419738	2298.42007084	376.0	10.1156474107	0.807340206743	0.156886942624	1712.38053027	472.898675221	2530.92014122	345.640935728	7.86319088021	0.107274091135
1403.2296511	519.190419738	2298.42007084	376.0	-4.83781535447	0.420161826162	0.0816482367202	1469.53214448	400.261410763	2187.22675174	317.433196496	2.9554052235	0.0403193072783
1403.2296511	519.190419738	2298.42007084	376.0	-3.73760803722	0.157116835201	0.0305318373885	1105.30424268	644.056180946	2212.51413754	463.153713914	3.19978682556	0.0436532991209
1403.2296511	519.190419738	2298.42007084	376.0	-5.32768691699	0.112659412222	0.0218926179989	1138.9440482	632.660488982	2175.96744543	404.36290825	3.05815859992	0.0417211268748
1403.2296511	519.190419738	2298.42007084	376.0	1.13177451169	0.455962987572	0.0886053221087	1505.16824034	504.705352978	2324.43300337	314.559410059	4.30642002795	0.0587506142967
1403.2296511	519.190419738	2298.42007084	376.0	-10.221860885	0.260583107687	0.0506379921661	1330.84417399	414.295342164	2063.47876865	318.33925249	2.06024913531	0.0281070823371
1403.2296511	519.190419738	2298.42007084	376.0	14.4004373225	3.22041413998	0.625809199373	1748.00728043	589.859487944	2629.40261255	291.535844178	10.8824802023	0.148464941368
1403.2296511	519.190419738	2298.42007084	376.0	1.17796983178	0.2192498644	0.0426058811504	1317.28885755	543.076432106	2325.49476588	465.129476224	3.79538278558	0.0517787556013
1403.2296511	519.190419738	2298.42007084	376.0	-2.70402146769	0.130387398287	0.0253376211206	1242.19139022	579.486304833	2236.27029871	414.592603652	3.33813298327	0.0455406955425
1403.2296511	519.190419738	2298.42007084	376.0	-3.17130757103	0.231036797806	0.0448963851159	1317.29875267	474.990913075	2225.53010112	433.240435379	3.13608076009	0.0427841849944
1403.2296511	519.190419738	2298.42007084	376.0	-5.55508188834	0.202261251013	0.0393045571342	1287.40909166	426.612431737	2170.74095377	456.719430372	2.54199513283	0.0346793333265
1403.2296511	519.190419738	2298.42007084	376.0	-7.35593678424	0.272986152065	0.0530482223213	1345.04400987	417.550894998	2129.34974339	366.754838524	2.51546303464	0.0343173674576
1403.2296511	519.190419738	2298.42007084	376.0	-18.4803405978	-0.0982545669835	-0.0190933865106	1091.81273771	401.308178443	1873.66421338	380.54329723	-0.693779628245	-0.00946493353677
1403.2296511	519.190419738	2298.42007084	376.0	16.0255757823	2.91840390086	0.567120851314	1729.36283953	520.538275724	2666.75512109	416.854005832	9.64829087636	0.131627433511
1403.2296511	519.190419738	2298.42007084	376.0	13.3318742713	0.761741663253	0.148025974204	1705.37777516	481.655464192	2604.84254491	417.809305558	8.17984174245	0.111594021043
1403.2296511	519.190419738	2298.42007084	376.0	-15.7975164231	0.0970952794999	0.0188681071706	1060.94403574	560.446279688	1935.32678268	313.936467246	1.07619156234	0.0146820131287
1403.2296511	519.190419738	2298.42007084	376.0	6.64519090852	0.710828354112	0.138132210282	1685.04799155	459.378711369	2451.15447243	306.727769505	6.72126229692	0.0916952564382
1403.2296511	519.190419738	2298.42007084	376.0	9.59183361803	0.746471458401	0.145058581112	1677.82277793	496.665162751	2518.88069988	344.3927592	7.66722057572	0.104600553557
1403.2296511	519.190419738	2298.42007084	376.0	13.0031059857	2.69417651355	0.52354770959	1624.07005444	595.565913319	2597.28606865	377.650100883	9.00390128717	0.122836306783
1403.2296511	519.190419738	2298.42007084	376.0	1.3322229842	0.42277965084	0.0821569473066	1474.9646294	452.360863743	2329.0401513	401.714658157	3.85924960953	0.0526500628858
1403.2296511	519.190419738	2298.42007084	376.0	-6.4753461279	0.108437255928	0.0210721445643	1207.60041161	569.472172552	2149.58941578	372.516831621	2.80001996246	0.0381994537853
1403.2296511	519.190419738	2298.42007084	376.0	14.9792691974	1.29346866397	0.251354190433	1705.88258299	499.962124471	2642.70660054	436.861893072	8.94610990419	0.122047884095
1403.2296511	519.190419738	2298.42007084	376.0	-4.04694743984	0.249358483688	0.0484567593642	1328.51264348	441.039165894	2205.40421863	435.852409253	2.94554298975	0.0401847611153
1403.2296511	519.190419738	2298.42007084	376.0	16.9263570266	2.68947695803	0.522634465221	1594.42613539	636.485533841	2687.458858	456.547188775	9.54738557693	0.130250826425
1403.2296511	519.190419738	2298.42007084	376.0	8.37664814115	0.474402722271	0.092188636275	1515.48652939	547.791463736	2490.95063298	427.672639855	5.94573768301	0.0811151116372
1403.2296511	519.190419738	2298.42007084	376.0	-16.2570785394	0.0980523429796	0.0190540891915	1151.94542211	480.776440828	1924.76411476	292.042251821	0.903524493244	0.0123263914494
1403.2296511	519.190419738	2298.42007084	376.0	-6.4454403126	0.282292247571	0.0548566357504	1351.24762951	393.771917786	2150.27677704	405.25722975	2.55701898346	0.0348842971822
1403.2296511	519.190419738	2298.42007084	376.0	-4.74123208425	0.322508423314	0.062671671845	1396.39469591	479.578602998	2189.44664101	313.4733421	2.9982560732	0.0409039027721
1403.2296511	519.190419738	2298.42007084	376.0	19.7267822436	3.07636283296	0.597816329764	1695.19662863	625.893591939	2751.82439326	430.73417269	11.1845418999	0.152585837652
1403.2296511	519.190419738	2298.42007084	376.0	-1.12643577806	0.288643367735	0.0560908215574	1363.34382993	452.156531994	2272.52984483	457.029482907	3.39911155402	0.0463725996455
1403.2296511	519.190419738	2298.42007084	376.0	15.6808595145	2.37909251233	0.462318793689	1567.31795041	629.324319696	2658.8320932	462.189823089	8.973544451	0.122422161678
1403.2296511	519.190419738	2298.42007084	376.0	15.2109812979	3.17692274771	0.617357704568	1722.90960789	617.860934049	2648.03231796	307.261776026	11.0668730128	0.150980532235
1403.2296511	519.190419738	2298.42007084	376.0	-9.05995791605	0.107615455754	0.0209124476786	1196.97205533	521.615388814	2090.18417969	371.59673554	2.28089548531	0.0311172644653
1403.2296511	519.190419738	2298.42007084	376.0	-7.97112176732	0.291340158508	0.0566148772849	1362.1694538	434.596849862	2115.21020827	318.443904605	2.47924166148	0.033823215027
1403.2296511	519.190419738	2298.42007084	376.0	10.6041985991	2.67761852782	0.520330067591	1747.36085642	467.945531465	2542.14909979	326.842711906	8.52116419568	0.11625053473
1403.2296511	519.190419738	2298.42007084	376.0	-4.6246037333	0.40815284873	0.0793145838961	1460.22230173	408.719024405	2192.12725044	323.185924305	2.99554930818	0.0408669755549
1403.2296511	519.190419738	2298.42007084	376.0	-8.27034037673	0.155343296017	0.0301871931631	1247.69149638	447.629592838	2108.33290769	413.011818476	2.19044037837	0.0298832248073
1403.2296511	519.190419738	2298.42007084	376.0	-3.25032592915	0.320719262094	0.0623239918566	1395.93430323	488.152336999	2223.71392732	339.627287088	3.24009926626	0.0442032642055
1403.2296511	519.190419738	2298.42007084	376.0	-10.2446013877	0.0760748191204	0.0147832917063	1191.77921366	428.557208163	2062.95609637	442.619674539	1.48428476137	0.0202494510419
1403.2296511	519.190419738	2298.42007084	376.0	5.27752471026	0.54782505669	0.106456482062	1572.0609581	394.423032073	2419.71975802	453.235767852	4.31794537608	0.0589078496055
1403.2296511	519.190419738	2298.42007084	376.0	-5.38574425794	0.163946318855	0.0318589815108	1273.41108148	589.37464849	2174.63304385	311.847313879	2.97153629511	0.0405393764681
1403.2296511	519.190419738	2298.42007084	376.0	-0.277668504335	0.342855379401	0.0666256081231	1413.50457011	487.833832093	2292.03808221	390.699679999	3.65903031714	0.0499185582147
1403.2296511	519.190419738	2298.42007084	376.0	-14.5888756842	0.0124204352428	0.00241360964688	1057.60664406	552.735434797	1963.106424	352.764345148	1.16697201113	0.0159204912842
1403.2296511	519.190419738	2298.42007084	376.0	-12.8489192613	0.251244671563	0.0488232941241	1316.42881892	396.151333634	2003.09793165	290.517779097	1.55804959022	0.0212557924996
1403.2296511	519.190419738	2298.42007084	376.0	0.255931071245	0.219995859919	0.0427508472443	1317.59258145	539.444615003	2304.30244195	447.265245492	3.69362824582	0.0503905626988
1403.2296511	519.190419738	2298.42007084	376.0	14.1272482714	0.757419990862	0.147186162235	1551.67330458	611.296963999	2623.12358057	460.153311992	8.33474168992	0.113707253614
1403.2296511	519.190419738	2298.42007084	376.0	-4.91281642594	0.173939934251	0.0338009977169	1283.3474867	589.032854069	2185.50291206	313.122571288	3.03693518769	0.041431585098
1403.2296511	519.190419738	2298.42007084	376.0	9.1957144162	0.722451302786	0.140390847801	1716.07290701	394.342670244	2509.77621664	399.360639385	6.33252754729	0.0863919174255
1403.2296511	519.190419738	2298.42007084	376.0	-11.0052997909	0.317480802293	0.0616946759216	1132.36678101	616.831187081	2045.47205159	296.274083503	2.25051306914	0.0307027703839
1403.2296511	519.190419738	2298.42007084	376.0	-8.34998047626	0.103376160649	0.0200886437329	1203.94906049	475.796753987	2106.50244366	426.756629187	2.1357920458	0.0291376813888
1403.2296511	519.190419738	2298.42007084	376.0	-5.76559470073	0.251685270052	0.0489089137295	1331.25653079	450.373266667	2165.90248504	384.272687575	2.78967644319	0.0380583416534
1403.2296511	519.190419738	2298.42007084	376.0	17.9431736847	2.88564935089	0.560755800795	1634.80324925	636.460010018	2710.82957615	439.566316889	10.2408026939	0.139710814377
1403.2296511	519.190419738	2298.42007084	376.0	2.13382427311	0.345091016528	0.0670600498499	1419.82188636	539.925711713	2347.46431621	387.71671814	4.01908037756	0.054830564496
1403.2296511	519.190419738	2298.42007084	376.0	-17.4042194448	-0.10271916027	-0.0199609716809	1089.75872628	402.073610373	1898.39799795	406.565661295	-0.589637110112	-0.00804416248447
1403.2296511	519.190419738	2298.42007084	376.0	-21.0932182674	-0.0681103270865	-0.0132355862974	1084.74569291	443.86265505	1813.6093086	285.000960636	-0.596734668337	-0.0081409913825
1403.2296511	519.190419738	2298.42007084	376.0	3.31166288029	0.605957227607	0.117753056278	1622.68166472	441.044742025	2374.53599516	310.809588411	5.11447016514	0.0697744906568
1403.2296511	519.190419738	2298.42007084	376.0	-6.84800995844	0.200715842399	0.0390042445392	1292.65554621	505.385092311	2141.0240355	342.983396986	2.70631813865	0.0369211205818
1403.2296511	519.190419738	2298.42007084	376.0	3.71836717156	0.352432434155	0.0684866758949	1425.31766211	579.175297622	2383.88376822	379.390808483	4.72478914202	0.0644582420467
1403.2296511	519.190419738	2298.42007084	376.0	-2.33671628386	0.230592955337	0.0448101351218	1332.25840828	577.164837297	2244.71251477	335.289269195	3.40239643878	0.0464174138988
1403.2296511	519.190419738	2298.42007084	376.0	-17.9176259524	0.0335547638799	0.00652055263892	1139.87487718	445.911628663	1886.59775973	300.811253889	0.325919231869	0.00444637424104
1403.2296511	519.190419738	2298.42007084	376.0	-16.324302019	0.131405524965	0.0255354692898	1199.47809624	440.700400656	1923.21903681	283.040539919	0.845852545385	0.0115395981635
1403.2296511	519.190419738	2298.42007084	376.0	-0.243829665405	0.132894184383	0.0258247540581	1254.03548703	631.103906392	2292.81584087	407.676447451	3.73816568029	0.0509981675347
1403.2296511	519.190419738	2298.42007084	376.0	2.37581213907	0.499759349501	0.097116080354	1534.80306171	412.096669589	2353.02621389	406.126482589	3.98283975105	0.0543361494004
1403.2296511	519.190419738	2298.42007084	376.0	-11.1540271219	0.0973522633297	0.0189180457306	1205.92624534	422.420641583	2042.05367276	413.706785837	1.44364984727	0.0196950865931
1403.2296511	519.190419738	2298.42007084	376.0	-0.914277932789	0.430390462744	0.0836359235802	1482.66564253	455.339274166	2277.40612333	339.401206632	3.54163302455	0.048316958043
1403.2296511	519.190419738	2298.42007084	376.0	10.1614338447	3.05029185863	0.592750069691	1729.43754375	519.448173695	2531.97250581	283.086788367	8.92887333008	0.121812733016
1403.2296511	519.190419738	2298.42007084	376.0	-6.69906135937	0.155234290091	0.0301660105112	1254.64041786	538.592572144	2144.4475	351.214509993	2.75326494215	0.0375615953908
1403.2296511	519.190419738	2298.42007084	376.0	3.27534091681	0.385463289164	0.0749054195811	1448.86351222	508.576542755	2373.70116386	416.261108888	4.12382449283	0.0562595428762
1403.2296511	519.190419738	2298.42007084	376.0	11.0052405354	2.89253833367	0.562094507125	1744.27210326	483.64475825	2551.36672815	323.449866642	8.74344963514	0.119283078242
1403.2296511	519.190419738	2298.42007084	376.0	-13.6172952556	-0.00209148153455	-0.000406428592023	1112.31693491	495.737740203	1985.43742358	377.382748463	1.14236867182	0.0155848386333
1403.2296511	519.190419738	2298.42007084	376.0	12.0796962389	0.726922676923	0.141259750665	1718.51213203	398.150193939	2576.06223369	459.399907722	6.69784774837	0.0913758219423
1403.2296511	519.190419738	2298.42007084	376.0	2.6657110911	0.28403540088	0.0551953752197	1368.33534335	524.15298441	2359.68930959	467.200981832	3.99415268068	0.0544904867759
1403.2296511	519.190419738	2298.42007084	376.0	-0.361801722049	0.337496864747	0.0655843110663	1401.37326775	428.181806064	2290.10434744	460.549273634	3.50153402074	0.0477699047849
1403.2296511	519.190419738	2298.42007084	376.0	0.465102617382	0.426138233985	0.0828096062932	1475.36782994	424.758385966	2309.11008275	408.983866843	3.72494691093	0.0508178296171
1403.2296511	519.190419738	2298.42007084	376.0	-4.36676067823	0.0725690292641	0.0141020266739	1164.92147595	587.53164762	2198.05356697	445.600443395	3.00926303105	0.0410540659079
1403.2296511	519.190419738	2298.42007084	376.0	-11.5893199829	0.320857475647	0.0623508503007	1123.20310275	611.246061613	2032.04881428	297.599649919	2.13639518299	0.0291459097271
1403.2296511	519.190419738	2298.42007084	376.0	11.9905693511	0.785301427429	0.15260424163	1706.99843979	482.384211532	2574.01372341	384.631072095	8.12138701747	0.110796548669
1403.2296511	519.190419738	2298.42007084	376.0	-7.09792835721	0.072573049887	0.0141028079843	1156.39810005	562.013820659	2135.27986086	416.867940159	2.57162229332	0.0350835237834
1403.2296511	519.190419738	2298.42007084	376.0	4.07116628447	0.530372429368	0.103064988218	1560.352735	423.928380083	2391.99257384	407.711458756	4.25731410101	0.0580806835063
1403.2296511	519.190419738	2298.42007084	376.0	0.994319564785	0.179294660804	0.0348415586482	1293.01121103	610.329005937	2321.27371129	417.933494321	3.87869661419	0.0529153699071
1403.2296511	519.190419738	2298.42007084	376.0	-4.13943932221	0.100327255848	0.019496163204	1205.90147165	569.678296666	2203.27836664	427.698598322	3.0724113747	0.0419155712783
1403.2296511	519.190419738	2298.42007084	376.0	-11.8371229513	-0.0116232280012	-0.0022586917997	1076.04497525	545.353871633	2026.35326112	404.954414232	1.53463549197	0.020936364147
1403.2296511	519.190419738	2298.42007084	376.0	-8.5998035543	0.286246966775	0.0556251392878	1354.12386946	404.049826949	2100.7604599	342.586763484	2.3219856123	0.0316778391856
1403.2296511	519.190419738	2298.42007084	376.0	-9.35910475545	0.190776744802	0.0370728225422	1067.23602671	628.658074625	2083.30852869	387.414427356	2.36654500371	0.0322857435703
1403.2296511	519.190419738	2298.42007084	376.0	-4.02652539701	0.220431169287	0.0428354390376	1312.6174878	506.118541235	2205.87360296	387.137573921	3.11634241648	0.0425149033627
1403.2296511	519.190419738	2298.42007084	376.0	-0.204908630392	0.287021908629	0.0557757303982	1377.67637671	585.139437371	2293.71040975	330.894595673	3.78799324096	0.05167794326
1403.2296511	519.190419738	2298.42007084	376.0	22.1377393072	3.20040318005	0.621920555781	1735.0370364	635.143685837	2807.23831431	437.057592072	12.229858937	0.16684664307
1403.2296511	519.190419738	2298.42007084	376.0	-4.8432144247	0.12891080882	0.0250506818538	1228.62105122	499.603648652	2187.10265843	458.877958556	2.75418534801	0.0375741520875
1403.2296511	519.190419738	2298.42007084	376.0	10.8535450375	0.717488248537	0.139426398861	1711.75997771	396.645289413	2547.88012838	439.474861251	6.46267755103	0.0881674972855
1403.2296511	519.190419738	2298.42007084	376.0	11.9731340894	0.758047741056	0.147308150225	1726.87168829	441.159770122	2573.61298786	405.581529453	7.6215820225	0.103977926637
1403.2296511	519.190419738	2298.42007084	376.0	2.62770165973	0.420919290097	0.0817954314219	1475.1356036	477.442454566	2358.81569319	406.237635024	4.03472291698	0.0550439688537
1403.2296511	519.190419738	2298.42007084	376.0	1.91353363701	0.341777642551	0.0664161761661	1417.37847837	582.316039024	2342.40111202	342.706594618	4.45139692477	0.0607284710064
1403.2296511	519.190419738	2298.42007084	376.0	1.61015800591	0.388041921793	0.0754065141455	1445.48422732	447.581824587	2335.42826562	442.362213717	3.85337073252	0.0525698599252
1403.2296511	519.190419738	2298.42007084	376.0	11.3185043529	0.694042898626	0.134870365065	1662.2895028	503.060562393	2558.56684661	393.216781409	7.68814483837	0.104886014166
1403.2296511	519.190419738	2298.42007084	376.0	-5.52972062944	0.0778583584599	0.0151298792188	1108.31969339	602.518244747	2171.32386203	460.485923894	2.78713905131	0.0380237251201
1403.2296511	519.190419738	2298.42007084	376.0	5.69004719678	0.358427656777	0.0696517016667	1428.28737014	534.37502184	2429.20125765	466.538865667	4.41151758716	0.0601844145588
1403.2296511	519.190419738	2298.42007084	376.0	0.275807167617	0.206269224704	0.0400834093867	1312.6888054	585.17465812	2304.75927814	406.89581462	3.77463487644	0.0514957009065
1403.2296511	519.190419738	2298.42007084	376.0	13.584377859	0.77281715637	0.150178227044	1745.21179406	419.203688391	2610.64613805	446.230655594	7.6413508522	0.104247624177
1403.2296511	519.190419738	2298.42007084	376.0	6.15394455698	0.503321950634	0.0978083852767	1540.4741751	476.511242279	2439.86356769	422.878150307	4.93261966698	0.0672935834512
1403.2296511	519.190419738	2298.42007084	376.0	9.57146187218	0.654308865751	0.127149021716	1659.9926156	434.231597571	2518.41247158	424.188258412	6.23466036328	0.0850567580257
1403.2296511	519.190419738	2298.42007084	376.0	-19.4472651415	-0.0216292551857	-0.00420311993504	1067.60825	497.958116615	1851.4402256	285.873858986	0.0653291936245	0.000891257757497
1403.2296511	519.190419738	2298.42007084	376.0	-11.8300830695	0.099051223912	0.0192481974178	1207.26050952	417.287430905	2026.51506717	401.967126746	1.33570034943	0.0182223785734
1403.2296511	519.190419738	2298.42007084	376.0	3.5731494517	0.458158476975	0.0890319621016	1504.43826496	470.276824579	2380.546055	405.830965462	4.1970472051	0.0572584884734
1403.2296511	519.190419738	2298.42007084	376.0	7.28042911869	0.46209119247	0.0897961897533	1507.32126801	492.539972416	2465.75491495	465.893674524	4.85700883346	0.0662620577553
1403.2296511	519.190419738	2298.42007084	376.0	7.76274453853	2.11254232007	0.410521243698	1615.96941731	556.145184853	2476.84054936	304.725947201	7.73842430732	0.105571955079
1403.2296511	519.190419738	2298.42007084	376.0	-15.0470977266	0.229010476044	0.0445026187416	1069.82480679	587.490640066	1952.57455661	295.259109754	1.37318154463	0.0187337182078
1403.2296511	519.190419738	2298.42007084	376.0	-8.7945800554	0.199975390192	0.0388603556533	1146.50757882	626.099887682	2096.2836777	323.676211202	2.62060078188	0.0357517159875
1403.2296511	519.190419738	2298.42007084	376.0	-15.0487390691	0.0556762891258	0.010819333293	1160.59009859	452.851455631	1952.53683167	339.095277444	0.923334214678	0.0125966468578
1403.2296511	519.190419738	2298.42007084	376.0	-11.8378714826	0.0758144661172	0.0147326984293	1147.60103372	521.952112297	2026.33605672	356.782910706	1.7586052785	0.0239918864734
1403.2296511	519.190419738	2298.42007084	376.0	-13.3183519554	-0.038961828062	-0.0075712841162	1095.72277545	494.664175573	1992.30839639	401.921445371	1.03781751434	0.0141584926922
1403.2296511	519.190419738	2298.42007084	376.0	-9.09970994429	0.128231269988	0.0249186300016	1213.88921905	558.346897522	2089.27051109	317.034394525	2.40384712906	0.0327946402328
1403.2296511	519.190419738	2298.42007084	376.0	-12.1964710809	-0.0109162584819	-0.00212130946015	1127.64443522	462.186452859	2018.09393158	428.263043507	1.09111408504	0.0148855946118
1403.2296511	519.190419738	2298.42007084	376.0	1.14864034454	0.250942885826	0.0487646494027	1345.38384108	552.874518874	2324.82065106	426.562291103	3.85834382258	0.0526377056286
1403.2296511	519.190419738	2298.42007084	376.0	-12.2545817477	0.137828431889	0.0267836051087	1219.33232427	467.770416667	2016.75830435	329.655563416	1.67801743922	0.0228924616537
1403.2296511	519.190419738	2298.42007084	376.0	-12.4471774922	0.140160361342	0.0272367589083	1200.61893912	510.518956648	2012.33164511	301.193749337	1.7657872489	0.02408986697
1403.2296511	519.190419738	2298.42007084	376.0	13.2987074053	2.95040559398	0.573339602406	1638.38228066	641.769692114	2604.08023101	323.928258232	9.92951325967	0.135464028099
1403.2296511	519.190419738	2298.42007084	376.0	-11.3383047363	0.174956800161	0.0339986008863	1251.1967856	496.529491711	2037.81819909	290.091921777	1.9508485548	0.0266145778281
1403.2296511	519.190419738	2298.42007084	376.0	14.4564772019	1.79555991131	0.348923418443	1751.49694109	463.957774558	2630.69064438	415.235928737	8.97205151922	0.122401794259
1403.2296511	519.190419738	2298.42007084	376.0	1.77651001736	0.372407278268	0.0723683012569	1441.22213808	543.909339269	2339.25173364	354.120256287	4.20190724676	0.0573247919067
1403.2296511	519.190419738	2298.42007084	376.0	4.45648583257	0.5792387341	0.112560966595	1595.69836648	492.341642931	2400.84883567	312.808826261	5.72055871386	0.0780430929585
1403.2296511	519.190419738	2298.42007084	376.0	1.78910100882	0.213878102974	0.0415620099055	1316.85325254	571.584860747	2339.54112751	451.103014224	3.9250771017	0.0535481187136
1403.2296511	519.190419738	2298.42007084	376.0	-1.23150743655	0.408286666192	0.0793405880669	1463.24551042	443.875926207	2270.11485674	362.99342012	3.51331339765	0.0479306056978
1403.2296511	519.190419738	2298.42007084	376.0	18.8740883025	3.10372247316	0.603133010718	1741.38835689	554.731996836	2732.22590457	436.105550849	10.6198428254	0.144881893935
1403.2296511	519.190419738	2298.42007084	376.0	-15.888322832	-0.00390010672796	-0.000757890930424	1105.28023406	489.122711988	1933.23966995	338.836723906	0.753307364374	0.0102770445344
1403.2296511	519.190419738	2298.42007084	376.0	-8.31332917304	0.209724806057	0.0407549176169	1297.42948954	498.777276285	2107.34484457	311.13807875	2.46744082499	0.0336622213505
1403.2296511	519.190419738	2298.42007084	376.0	13.5648941176	1.90547736856	0.37028320415	1601.69401121	585.409150338	2610.19831983	423.095158284	8.66645453916	0.118232667656
1403.2296511	519.190419738	2298.42007084	376.0	14.6611554797	0.786761691014	0.152888008359	1749.52241879	428.942706794	2635.395011	456.929885415	7.9890913113	0.108991695925
1403.2296511	519.190419738	2298.42007084	376.0	-1.78748110922	0.548995851368	0.106683997545	1577.53916043	396.068834262	2257.33624626	283.72825157	3.32326897701	0.0453379123739
1403.2296511	519.190419738	2298.42007084	376.0	10.4691873766	0.548307559371	0.106550244728	1486.42982512	643.256343484	2539.04597476	409.359806151	7.41266502585	0.101127762972
1403.2296511	519.190419738	2298.42007084	376.0	-12.8377081681	0.0277713843997	0.00539669343174	1054.54855439	570.45379714	2003.35560967	378.35325814	1.5046175013	0.0205268417639
1403.2296511	519.190419738	2298.42007084	376.0	-15.422306674	0.0249942167477	0.00485701841192	1069.48172231	540.05818147	1943.95067886	334.410775079	1.02851810577	0.0140316249082
1403.2296511	519.190419738	2298.42007084	376.0	-12.2887454732	0.0572730219571	0.011129619502	1062.0781817	576.013470215	2015.97307843	377.88142651	1.6594013158	0.0226384899836
1403.2296511	519.190419738	2298.42007084	376.0	-7.26046745748	0.108182583865	0.0210226552399	1203.79911999	541.688266067	2131.54402956	386.056643503	2.60427700891	0.0355290178568
1403.2296511	519.190419738	2298.42007084	376.0	-8.72752528342	0.268545010427	0.0521851944086	1344.29775923	458.757627936	2097.82487804	294.769490874	2.36073118846	0.0322064282191
1403.2296511	519.190419738	2298.42007084	376.0	8.5733666683	0.585425597762	0.113763233145	1556.94716855	582.322274333	2495.47205109	356.202608211	7.20189631761	0.0982523372116
1403.2296511	519.190419738	2298.42007084	376.0	6.93282643028	0.465426176902	0.0904442629037	1510.38915878	495.678999311	2457.76554499	451.697386894	4.90902428195	0.0669716818819
1403.2296511	519.190419738	2298.42007084	376.0	0.359632225852	0.389277761007	0.0756466694534	1453.31368771	508.598250434	2306.6859301	344.773991953	3.76043488271	0.0513019765718
1403.2296511	519.190419738	2298.42007084	376.0	4.60310539501	0.647000102346	0.125728741225	1642.62159185	472.15955618	2404.21876912	289.437621086	6.05112308833	0.0825528388586
1403.2296511	519.190419738	2298.42007084	376.0	-2.40772310561	0.257896171204	0.0501158513804	1338.54837926	461.323740195	2243.08047973	443.208360273	3.22889292156	0.0440503809216
1403.2296511	519.190419738	2298.42007084	376.0	-13.1958336325	0.091263532536	0.0177348489188	1186.34423238	458.431181565	1995.12438212	350.348968174	1.357702333	0.01852254206
1403.2296511	519.190419738	2298.42007084	376.0	8.70327647411	1.1984607453	0.232891711096	1572.43553881	584.205350664	2498.45792414	341.817034664	7.72605073225	0.10540314778
1403.2296511	519.190419738	2298.42007084	376.0	-1.00593255124	0.23639853668	0.0459383087213	1325.63740564	499.699652365	2275.29951518	449.962457182	3.46834398424	0.0473171075613
1403.2296511	519.190419738	2298.42007084	376.0	-19.4083653305	-0.0406691909309	-0.00790306858354	1123.49876347	393.507509717	1852.33430666	335.328033473	-0.55900354319	-0.00762624206261
1403.2296511	519.190419738	2298.42007084	376.0	-11.290749042	0.124573081938	0.0242077500851	1200.28098489	510.414004554	2038.91122871	328.216239269	1.94169140071	0.0264896507601
1403.2296511	519.190419738	2298.42007084	376.0	-14.4236801754	-0.013313365897	-0.00258712901223	1122.11177978	462.1665546	1966.90331073	382.624976358	0.805192386429	0.0109848893101
1403.2296511	519.190419738	2298.42007084	376.0	-10.9592446018	0.154567542698	0.0300364443643	1163.27122621	576.044933715	2046.5305933	307.214433375	2.15938168659	0.029459504592
1403.2296511	519.190419738	2298.42007084	376.0	4.67047864118	0.520949168549	0.101233806558	1551.72856079	517.803254652	2405.76728933	336.235473891	5.56169848344	0.0758758319706
1403.2296511	519.190419738	2298.42007084	376.0	-15.6690972238	0.188383377481	0.0366077297864	1258.44488565	397.44984392	1938.27839533	282.383665764	0.944760810102	0.0128889605744
1403.2296511	519.190419738	2298.42007084	376.0	7.65295663527	0.582195982282	0.113135635888	1546.18072507	588.960195795	2474.31716216	339.176241289	7.05752817013	0.0962827854042
1403.2296511	519.190419738	2298.42007084	376.0	-3.45412258777	0.32184380788	0.0625425199923	1384.37159025	391.437574088	2219.02982401	443.220659671	2.99399702163	0.0408457983852
1403.2296511	519.190419738	2298.42007084	376.0	13.1352788843	2.83224931598	0.550378802172	1680.05806533	553.842501557	2600.32395708	366.423390187	9.17161854461	0.125124400336
1403.2296511	519.190419738	2298.42007084	376.0	-13.928800248	0.154728950612	0.0300678100685	1106.34855933	555.411125114	1978.27773031	316.518045867	1.53132588599	0.0208912126329
1403.2296511	519.190419738	2298.42007084	376.0	-17.6857208451	-0.0503797193293	-0.00979007371343	1076.1306753	490.860490574	1891.92791326	324.936747385	0.314319343746	0.00428812201563
1403.2296511	519.190419738	2298.42007084	376.0	9.59439589426	2.75482825215	0.535333900535	1672.10287733	539.060364851	2518.93959175	307.776349565	8.4176666503	0.11483856276
1403.2296511	519.190419738	2298.42007084	376.0	2.6001998037	0.494121524973	0.0960205062131	1534.65197828	479.961662505	2358.18358501	343.569944226	4.50913019177	0.0615161008426
1403.2296511	519.190419738	2298.42007084	376.0	-10.2197466728	0.221520967293	0.0430472147868	1299.4340965	392.804697156	2063.52736212	371.288568467	1.88750658661	0.0257504309224
1403.2296511	519.190419738	2298.42007084	376.0	-3.35291458546	0.263070445396	0.0511213457824	1342.43090844	456.857809464	2221.35600905	422.067291148	3.1229665882	0.0426052740546
1403.2296511	519.190419738	2298.42007084	376.0	8.29185537007	0.713312618129	0.138614966601	1694.11127608	451.073934597	2489.00173891	343.816528232	6.91134823291	0.0942885161379
1403.2296511	519.190419738	2298.42007084	376.0	-9.2281626957	0.051614934046	0.0100301076654	1113.34736173	560.791244762	2086.31812727	412.179520785	2.15853136847	0.0294479040718
1403.2296511	519.190419738	2298.42007084	376.0	-12.4119137806	0.0420141457929	0.00816442786493	1140.83733294	496.566067599	2013.14215333	375.738752796	1.47703744212	0.0201505790194
1403.2296511	519.190419738	2298.42007084	376.0	-16.864476402	0.0764488573318	0.0148559769397	1118.08947967	498.987207881	1910.80356038	293.726872823	0.778119890092	0.0106155510245
1403.2296511	519.190419738	2298.42007084	376.0	3.28686315829	0.349672976432	0.0679504423692	1418.28410561	494.10935685	2373.96599337	461.572530909	4.07608109672	0.0556082005009
1403.2296511	519.190419738	2298.42007084	376.0	-1.23507979828	0.181226937988	0.0352170497451	1297.83177598	637.826486343	2270.03274887	334.374486545	3.57431734071	0.0487628559442
1403.2296511	519.190419738	2298.42007084	376.0	-10.4672515669	0.0351982127127	0.00683991696711	1090.52222073	561.007865732	2057.83865996	406.308573502	1.90806482645	0.0260308980416
1403.2296511	519.190419738	2298.42007084	376.0	2.93306279019	0.582692517915	0.113232125518	1604.95828898	438.964083832	2365.8341747	321.911801889	4.80967379132	0.0656162863755
1403.2296511	519.190419738	2298.42007084	376.0	-3.20101786241	0.276539399118	0.0537387095061	1363.41700594	522.231834323	2224.84723382	339.19839356	3.26293945604	0.0445148629747
1403.2296511	519.190419738	2298.42007084	376.0	-10.7882144985	0.0573479143225	0.0111441730125	1172.74628977	454.489966026	2050.46158352	423.225327722	1.52065710841	0.0207456631434
1403.2296511	519.190419738	2298.42007084	376.0	8.52218253794	0.570494863834	0.110861807974	1583.32619702	528.713127084	2494.29562477	382.256300664	6.63896368157	0.0905724922452
1403.2296511	519.190419738	2298.42007084	376.0	0.415037463126	0.258770844226	0.0502858228188	1350.64952988	542.121558642	2307.95937519	415.188286673	3.76340832536	0.0513425419558
1403.2296511	519.190419738	2298.42007084	376.0	4.84670312795	0.289363458319	0.0562307536571	1375.00784081	634.511915232	2409.81766831	400.297912266	5.00179774169	0.0682373498184
1403.2296511	519.190419738	2298.42007084	376.0	-7.93859082516	0.288093547113	0.0559839772859	1363.59633795	467.144617465	2115.95790597	285.216950562	2.47631667271	0.0337833106782
1403.2296511	519.190419738	2298.42007084	376.0	-0.739932619877	0.260401434201	0.0506026883406	1356.35377116	617.414485213	2281.41331099	307.645054619	3.85125442815	0.0525409881057
1403.2296511	519.190419738	2298.42007084	376.0	-5.91551998071	0.116177018178	0.0225761792028	1138.00507619	627.449139544	2162.45657231	397.002356573	2.97095602031	0.0405314600315
1403.2296511	519.190419738	2298.42007084	376.0	14.7664393331	2.58447642963	0.502230165105	1590.91235707	621.561852895	2637.81487622	425.340666256	9.09875277244	0.124130324317
1403.2296511	519.190419738	2298.42007084	376.0	1.69017790018	0.569408154122	0.11065063236	1593.7795982	408.605321522	2337.26745893	334.882539206	4.09949598522	0.0559276396346
1403.2296511	519.190419738	2298.42007084	376.0	13.8230347736	2.17389793246	0.422444215403	1546.7641296	633.219254287	2616.13147648	436.148092591	8.58923570462	0.117179204702
1403.2296511	519.190419738	2298.42007084	376.0	-18.5115390766	0.0694866617788	0.013503043486	1174.69739338	408.592125483	1872.94714128	289.657622419	0.150440229315	0.00205239057729
1403.2296511	519.190419738	2298.42007084	376.0	3.73882260212	0.443883488771	0.0862579651712	1495.2942382	522.24611068	2384.35391994	366.81357106	4.77793603524	0.0651833019815
1403.2296511	519.190419738	2298.42007084	376.0	11.6517657716	0.594647467169	0.115555279279	1583.25356458	561.998714311	2566.22659394	420.974315054	7.54238730476	0.102897507568
1403.2296511	519.190419738	2298.42007084	376.0	13.927822198	2.76769590282	0.537834415627	1619.94624631	613.833954904	2618.53993167	384.759730453	9.30049902204	0.126882660601
1403.2296511	519.190419738	2298.42007084	376.0	-0.918332821142	0.319582825952	0.0621031531193	1400.69511981	540.579524651	2277.31292496	336.038280502	3.56606205467	0.0486502326695
1403.2296511	519.190419738	2298.42007084	376.0	10.3534714265	0.773309662262	0.150273933591	1738.21661074	428.951303291	2536.38633613	369.218422108	7.41680047569	0.101184181114
1403.2296511	519.190419738	2298.42007084	376.0	7.83829725472	0.493877880909	0.0959731599124	1532.74678862	511.158095377	2478.57706815	434.672184153	5.53504735525	0.0755122422272
1403.2296511	519.190419738	2298.42007084	376.0	7.93556537627	0.586975456331	0.11406441048	1506.8888753	622.80223638	2480.81269818	351.121586504	7.13985437221	0.0974059259511
1403.2296511	519.190419738	2298.42007084	376.0	-7.22032762537	0.133541134928	0.025950473169	1153.04293207	630.269324046	2132.46661152	349.154355399	2.8312485073	0.0386254912319
1403.2296511	519.190419738	2298.42007084	376.0	7.87064092413	1.99856686459	0.388372884685	1572.73771502	589.526602629	2479.32046154	317.056143896	7.66960413707	0.104633071447
1403.2296511	519.190419738	2298.42007084	376.0	-9.43860628186	0.131680219066	0.0255888494103	1225.10535418	467.772422276	2081.48124965	388.603473191	2.06963304177	0.0282351028891
1403.2296511	519.190419738	2298.42007084	376.0	10.23153839	0.580933772397	0.112890356082	1598.32216667	496.804388497	2533.58380275	438.457247585	6.46935998913	0.0882586628803
1403.2296511	519.190419738	2298.42007084	376.0	-5.70314148445	0.182973252566	0.03555640353	1272.16016179	443.318007342	2167.33792229	451.859753159	2.5515399161	0.0348095486508
1403.2296511	519.190419738	2298.42007084	376.0	8.46738973232	0.473526844756	0.0920184307727	1508.96895452	576.070533723	2493.03625592	407.996767684	6.33686898454	0.0864511457646
1403.2296511	519.190419738	2298.42007084	376.0	-10.9376341918	0.131114206127	0.0254788585556	1211.80623115	502.864309528	2047.0272913	332.356750625	1.99041168751	0.0271543204299
1403.2296511	519.190419738	2298.42007084	376.0	-16.1784268271	0.011193509703	0.00217518649495	1155.67046582	393.62902133	1926.5718615	377.272374346	0.167162207992	0.00228052125501
1403.2296511	519.190419738	2298.42007084	376.0	-2.63848160494	0.256201047686	0.0497864453335	1341.76528618	492.443813239	2237.77668007	403.56758065	3.30190285803	0.0450464237112
1403.2296511	519.190419738	2298.42007084	376.0	9.61130987617	0.622417441596	0.120951698717	1628.59302839	487.549525983	2519.3283461	403.18579173	6.7074509012	0.091506833577
1403.2296511	519.190419738	2298.42007084	376.0	-11.4788332367	0.102097954655	0.0198402554713	1117.50762779	561.302025474	2034.58826383	355.778610565	1.93107079737	0.0263447584907
1403.2296511	519.190419738	2298.42007084	376.0	-2.00590467347	0.470569716699	0.0914437848229	1510.86310387	394.009257961	2252.31595522	347.443593387	3.38283298077	0.0461505181551
1403.2296511	519.190419738	2298.42007084	376.0	-9.75582976605	0.0752533297893	0.0146236552253	1144.11085216	548.127652535	2074.19012142	381.951616729	2.15348129342	0.0293790080958
1403.2296511	519.190419738	2298.42007084	376.0	16.6901024527	2.26015922833	0.439207001229	1719.17851042	503.117467958	2682.02873546	459.732757075	9.33168106149	0.127308063595
1403.2296511	519.190419738	2298.42007084	376.0	-18.7801541605	0.0141512898877	0.00274995916978	1111.92316111	466.307766597	1866.77323828	288.542310573	0.184768317761	0.00252071374844
1403.2296511	519.190419738	2298.42007084	376.0	-2.64639460363	0.0849144515205	0.0165010593705	1193.95494157	621.640005091	2237.59480612	421.99985946	3.38276510031	0.0461495920915
1403.2296511	519.190419738	2298.42007084	376.0	13.1345082746	1.29799805216	0.252234366918	1604.795495	575.264180931	2600.30624523	420.246569297	8.52852514872	0.116350957008
1403.2296511	519.190419738	2298.42007084	376.0	8.54839499145	0.574393029604	0.111619321726	1543.76547876	592.983624281	2494.89809706	358.148994018	7.18773109128	0.0980590871935
1403.2296511	519.190419738	2298.42007084	376.0	-16.6875554814	-0.120018120091	-0.023322603982	1080.7129491	398.249306578	1914.86994632	435.907690648	-0.689037301616	-0.00940023603842
1403.2296511	519.190419738	2298.42007084	376.0	4.7255700768	0.63584175436	0.123560387555	1647.6267657	391.273687467	2407.03352195	368.133068776	4.85750806643	0.0662688685735
1403.2296511	519.190419738	2298.42007084	376.0	9.37958389731	2.14864986833	0.417537867922	1593.0259074	582.923600281	2514.0023097	338.052802015	8.03459980222	0.109612548461
1403.2296511	519.190419738	2298.42007084	376.0	7.50922216814	0.42693439401	0.0829643206394	1462.62129833	622.277627115	2471.01354032	386.114614867	6.32852529819	0.0863373164828
1403.2296511	519.190419738	2298.42007084	376.0	-11.0014641007	0.201234212449	0.0391049771568	1278.66981048	469.362773809	2045.56021186	297.527627572	1.98129471317	0.0270299415166
1403.2296511	519.190419738	2298.42007084	376.0	13.4053683838	0.813556836999	0.158094993587	1735.43387994	461.868064748	2606.53174834	409.22980366	8.32068160148	0.113515437946
1403.2296511	519.190419738	2298.42007084	376.0	-13.733026491	-0.0200883259935	-0.00390367780674	1135.499046	412.760540781	1982.77743364	434.517846855	0.45162700974	0.00616135074679
1403.2296511	519.190419738	2298.42007084	376.0	-6.18423865608	0.0717724335169	0.0139472276558	1146.08134886	583.01416494	2156.28028834	427.18477454	2.7444103761	0.0374407963997
1403.2296511	519.190419738	2298.42007084	376.0	-10.1356473991	0.157405062502	0.0305878473576	1248.69365097	424.197846966	2065.46031671	392.568818775	1.8383167568	0.0250793554816
1403.2296511	519.190419738	2298.42007084	376.0	-17.3950026291	-0.00899383613871	-0.00174773341211	1143.42631094	392.32890709	1898.60983909	362.854621062	-0.114491014682	-0.00156195108707
1403.2296511	519.190419738	2298.42007084	376.0	-12.2406059391	0.109062322928	0.0211936111404	1081.87830075	575.91464001	2017.07952714	359.286586385	1.77382481274	0.0241995199556
1403.2296511	519.190419738	2298.42007084	376.0	-15.2725328342	0.0343932117796	0.00668348460544	1166.25251801	406.912778779	1947.39311085	374.227814061	0.517281376647	0.00705704470187
1403.2296511	519.190419738	2298.42007084	376.0	4.03279145376	0.543584871082	0.105632505068	1561.03638597	530.799770123	2391.11055903	299.274402937	5.80646880468	0.0792151269397
1403.2296511	519.190419738	2298.42007084	376.0	1.3782566593	0.48105001425	0.0934803758744	1517.81531845	391.799397816	2330.09819852	420.483482262	3.83018922079	0.0522536046493
1403.2296511	519.190419738	2298.42007084	376.0	-9.29502300615	0.0816584483157	0.0158683343015	1196.52425616	426.442212375	2084.78139648	461.814927943	1.59236953359	0.021724004551
1403.2296511	519.190419738	2298.42007084	376.0	4.54887508631	0.461370872229	0.0896562130254	1504.01625507	440.220707342	2402.97232882	458.735366405	4.2297094559	0.0577040853465
1403.2296511	519.190419738	2298.42007084	376.0	-9.93358877179	0.0668544816875	0.0129915432739	1158.81057377	515.644572449	2070.10447275	395.649326536	1.99564024166	0.0272256513186
1403.2296511	519.190419738	2298.42007084	376.0	-9.05180397222	0.100467145871	0.0195233474293	1142.88164835	577.896522388	2090.37159157	369.593420832	2.39281935468	0.0326441931061
1403.2296511	519.190419738	2298.42007084	376.0	-15.8591198654	0.0348267252151	0.00676772740286	1139.07164419	465.457075783	1933.9108768	329.382156823	0.779489824064	0.0106342404374
1403.2296511	519.190419738	2298.42007084	376.0	-10.6340851241	0.0585965751698	0.0113868198931	1170.84588524	464.411335005	2054.004124	418.746903758	1.60844461193	0.021943309849
1403.2296511	519.190419738	2298.42007084	376.0	-10.3359075699	-0.0603677593357	-0.011731006478	1061.85580961	542.230802584	2060.85749675	456.770884551	1.54066822612	0.0210186661136
1403.2296511	519.190419738	2298.42007084	376.0	-3.7741218129	0.0772992002614	0.0150212204161	1151.37638457	620.740963655	2211.67489759	439.557549366	3.18539753742	0.043456992325
1403.2296511	519.190419738	2298.42007084	376.0	-1.86523799172	0.265789753579	0.051649777221	1346.23439572	467.924841854	2255.54906647	441.389828891	3.33001702647	0.045429973076
1403.2296511	519.190419738	2298.42007084	376.0	-3.53282430437	0.0813112897831	0.0158008724802	1162.73247609	636.615380372	2217.22092796	417.873071502	3.29094520746	0.0448969332532
1403.2296511	519.190419738	2298.42007084	376.0	-3.7805188303	0.0796750618618	0.0154829113606	1168.39472646	627.149047493	2211.52786726	415.984093306	3.2389050448	0.0441869719618
1403.2296511	519.190419738	2298.42007084	376.0	-11.7070937235	0.00446539422075	0.000867740812427	1149.73601999	416.888738986	2029.34187899	462.717120015	0.841373055489	0.0114784864323
1403.2296511	519.190419738	2298.42007084	376.0	-4.65496306233	0.258519735013	0.0502370258477	1339.62725587	465.742538487	2191.42946553	386.059671164	2.98809345226	0.0407652585574
1403.2296511	519.190419738	2298.42007084	376.0	8.16659127752	0.50660073062	0.0984455364593	1515.48794585	598.436512184	2486.12264387	372.198185827	6.7908196551	0.0926441972047
1403.2296511	519.190419738	2298.42007084	376.0	14.856623204	2.59161770285	0.503617897949	1646.19710295	571.965600695	2639.88768041	421.724976767	9.17037744751	0.125107468588
1403.2296511	519.190419738	2298.42007084	376.0	19.7462950085	3.15477308713	0.613053456496	1750.02202099	565.788990249	2752.27287856	436.461867326	11.0203594076	0.150345967362
1403.2296511	519.190419738	2298.42007084	376.0	17.3817394107	2.75513259399	0.535393041973	1617.23984711	623.507800508	2697.92545812	457.177810493	9.72519433236	0.132676593893
1403.2296511	519.190419738	2298.42007084	376.0	-9.23588700469	0.155505109627	0.0302186377044	1166.81051654	614.217916122	2086.1405902	305.112157542	2.4968532258	0.0340634819345
1403.2296511	519.190419738	2298.42007084	376.0	12.5162041311	2.78550294108	0.541294780623	1603.85274612	633.008577051	2586.0950187	349.233695528	9.19781475656	0.125481783855
1403.2296511	519.190419738	2298.42007084	376.0	-6.73209824517	0.0406858844174	0.00790631255683	1119.3869859	564.48655389	2143.68817358	459.814633793	2.45897773384	0.0335467630811
1403.2296511	519.190419738	2298.42007084	376.0	7.74664961277	0.417969572374	0.0812222254904	1471.91620276	576.986996643	2476.47062036	427.567420956	5.73885065031	0.078292641887
1403.2296511	519.190419738	2298.42007084	376.0	-4.52777358642	0.208394428215	0.0404963910251	1303.24617469	515.568382183	2194.35281397	375.538257094	3.05815965177	0.0417211412248
1403.2296511	519.190419738	2298.42007084	376.0	4.01181795356	0.468965665802	0.0911320765259	1508.48224562	556.144552992	2390.62849989	326.001701282	5.49763152859	0.0750017943874
1403.2296511	519.190419738	2298.42007084	376.0	-9.69860080006	0.139256346069	0.0270610855167	1091.85133476	598.634786523	2075.50548346	385.019362174	2.26841053334	0.0309469376991
1403.2296511	519.190419738	2298.42007084	376.0	-3.71487956368	0.268948548265	0.0522636121774	1355.11415075	508.962734203	2213.03653334	348.959648391	3.18872116867	0.0435023351797
1403.2296511	519.190419738	2298.42007084	376.0	14.3528443625	3.12574683393	0.607412909819	1706.49949765	613.350065671	2628.3087264	308.459163083	10.629064467	0.145007700778
1403.2296511	519.190419738	2298.42007084	376.0	4.20832228301	0.397805705436	0.0773038681375	1458.8649441	566.277889652	2395.14499484	370.002161087	5.02055915044	0.068493303553
1403.2296511	519.190419738	2298.42007084	376.0	16.222020353	3.02753244068	0.588327330097	1730.70047884	538.465505524	2671.27024253	402.104258164	9.95793054471	0.135851712752
1403.2296511	519.190419738	2298.42007084	376.0	-17.8777068395	0.00449363379866	0.000873228487886	1113.32824155	467.476655931	1887.51526863	306.71037115	0.340435012768	0.00464440672262
1403.2296511	519.190419738	2298.42007084	376.0	-11.3074571485	-0.0876369062951	-0.0170301022726	1053.35525781	533.288580098	2038.52720624	451.883368326	1.28245007994	0.0174959083211
1403.2296511	519.190419738	2298.42007084	376.0	-5.73224094211	0.0913338314277	0.0177485097994	1184.77326704	604.319214059	2166.66909452	377.576613421	2.95995948031	0.040381439022
1403.2296511	519.190419738	2298.42007084	376.0	12.3107812679	0.583445628332	0.113378474219	1596.4448204	515.982161345	2581.37353838	468.946556634	6.96081967592	0.0949634335051
1403.2296511	519.190419738	2298.42007084	376.0	3.79658860362	0.619824130492	0.120447751747	1634.04945488	432.364078951	2385.68162531	319.268091483	5.19401238571	0.0708596505554
1403.2296511	519.190419738	2298.42007084	376.0	-3.5879624149	0.222956851142	0.0433262439063	1325.46025867	575.722639538	2215.95362256	314.770724355	3.20545800748	0.0437306685877
1403.2296511	519.190419738	2298.42007084	376.0	7.77963675082	1.87516274343	0.364392293709	1729.12508016	456.346114568	2477.22880336	291.757608629	7.74992997201	0.105728921856
1403.2296511	519.190419738	2298.42007084	376.0	-5.67517002494	0.105574384695	0.020515815137	1206.35868737	517.98167884	2167.98082393	443.64045772	2.67706402087	0.0365220193842
1403.2296511	519.190419738	2298.42007084	376.0	-16.339675804	0.0744578363011	0.0144690704044	1123.34100339	498.900480389	1922.86568265	300.624198872	0.881508744008	0.0120260401638
1403.2296511	519.190419738	2298.42007084	376.0	-2.83463313919	0.124787534248	0.0242494236782	1237.42969451	585.901457323	2233.26829383	409.937141999	3.33168769392	0.0454527652649
1403.2296511	519.190419738	2298.42007084	376.0	11.8973663214	2.83419746792	0.550757378142	1616.47036561	626.602966569	2571.87152627	328.798194091	9.20694043546	0.125606281521
1403.2296511	519.190419738	2298.42007084	376.0	12.9184477916	3.18677817973	0.619272868195	1752.04742332	551.578340715	2595.34026772	291.714503684	10.1159879886	0.138008021673
1403.2296511	519.190419738	2298.42007084	376.0	-2.09577640498	0.41268188173	0.0801946913583	1467.96955519	450.474012751	2250.25032531	331.806757368	3.37516435887	0.0460458984839
1403.2296511	519.190419738	2298.42007084	376.0	9.15091684296	0.676701628063	0.1315005107	1673.29790882	450.715985955	2508.74658022	384.732685449	6.6838867168	0.0911853576644
1403.2296511	519.190419738	2298.42007084	376.0	-2.55412199273	0.291928558681	0.0567292185544	1364.11028405	435.084383334	2239.71561833	440.520950938	3.19424286867	0.0435776653297
1403.2296511	519.190419738	2298.42007084	376.0	-12.8424945431	0.123723407192	0.0240426364539	1151.5300254	534.550259544	2003.24559866	317.165313717	1.71104624681	0.0233430593016
1403.2296511	519.190419738	2298.42007084	376.0	9.49532866847	0.639599913129	0.124290694351	1607.32679784	545.881020748	2516.66261075	363.454792165	7.42721741771	0.101326294921
1403.2296511	519.190419738	2298.42007084	376.0	9.34008273048	0.511459026012	0.0993896280629	1545.60150449	513.426072322	2513.09440695	454.066830141	5.8925593258	0.0803896224529
1403.2296511	519.190419738	2298.42007084	376.0	-19.8206263921	-0.04174980957	-0.00811306054606	1115.0496182	414.428114876	1842.85881568	313.381082606	-0.455002420203	-0.00620740000278
1403.2296511	519.190419738	2298.42007084	376.0	7.6875056426	0.438164438052	0.0851466066948	1463.70865832	629.607079106	2475.11124348	381.795506054	6.48764433597	0.088508108267
1403.2296511	519.190419738	2298.42007084	376.0	-13.4750130671	0.0834032549214	0.0162073950489	1153.64218194	502.428796487	1988.70766596	332.636687535	1.44940706808	0.019773629851
1403.2296511	519.190419738	2298.42007084	376.0	2.59402794798	0.30976291985	0.0601948930917	1394.04293002	571.963243817	2358.04172984	392.035556	4.15920876193	0.0567422750604
1403.2296511	519.190419738	2298.42007084	376.0	-7.07488615491	0.221733380913	0.04308849221	1310.11152192	496.589973465	2135.80946747	329.107972077	2.66780900927	0.0363957572889
1403.2296511	519.190419738	2298.42007084	376.0	4.1172862874	0.604870681839	0.117541912522	1622.10565613	439.78599251	2393.05260524	331.160956606	5.19738855545	0.0709057101699
1403.2296511	519.190419738	2298.42007084	376.0	1.99952051611	0.624559544876	0.121367964414	1639.35672071	390.875873252	2344.3774517	314.144857741	4.39977240072	0.0600241800917
1403.2296511	519.190419738	2298.42007084	376.0	3.59078936593	0.526616391446	0.102335093557	1559.20127575	489.779880702	2380.95149433	331.970337872	5.0848508408	0.0693704071051
1403.2296511	519.190419738	2298.42007084	376.0	-14.4108784642	0.181204204573	0.0352126320585	1131.55163774	540.491991291	1967.19754784	295.153918805	1.46862374912	0.0200357946674
1403.2296511	519.190419738	2298.42007084	376.0	-4.57998806489	0.333425819716	0.0647932024321	1403.41483494	462.69203666	2193.15270591	327.045834315	3.02880295182	0.0413206405433
1403.2296511	519.190419738	2298.42007084	376.0	-9.8330649078	0.0230576085817	0.00448068569407	1140.29549848	491.096451117	2072.41493342	441.022983827	1.70407427592	0.023247943737
1403.2296511	519.190419738	2298.42007084	376.0	4.34915471624	0.557152317985	0.108269008548	1574.22991978	517.795888374	2398.38191575	306.356107591	5.82228033342	0.0794308367451
1403.2296511	519.190419738	2298.42007084	376.0	10.7941732921	1.4957166704	0.290656173804	1558.62841443	604.581107766	2546.51551627	383.30599407	8.07787501456	0.11020293335
1403.2296511	519.190419738	2298.42007084	376.0	-9.68604388689	0.000966361317298	0.000187788829634	1117.70056343	511.014839131	2075.79409407	447.078691515	1.73289878588	0.023641183982
1403.2296511	519.190419738	2298.42007084	376.0	13.5220259821	2.73903468147	0.532264804016	1632.70008054	593.786817967	2609.21303	382.726131492	9.14911509957	0.124817395629
1403.2296511	519.190419738	2298.42007084	376.0	10.3636125966	0.540508197239	0.105034628301	1556.68135661	557.428770501	2536.61942282	422.509295711	6.91874422868	0.0943894164895
1403.2296511	519.190419738	2298.42007084	376.0	-8.14122061375	0.105374885239	0.0204770472675	1190.75505083	566.530268635	2111.30062224	354.015302781	2.5489157774	0.0347737486685
1403.2296511	519.190419738	2298.42007084	376.0	7.5391423033	0.447267671134	0.0869155987436	1483.49786963	601.659655551	2471.70123071	386.543705525	6.29664922085	0.085902445032
1403.2296511	519.190419738	2298.42007084	376.0	-2.6846355269	0.277053869305	0.05383868428	1359.82177667	493.959077486	2236.71586906	382.935014905	3.32097576495	0.0453066270798
1403.2296511	519.190419738	2298.42007084	376.0	-4.56038058461	0.105757696481	0.0205514373262	1211.98591062	576.272811729	2193.60336818	405.344645831	3.06186356929	0.0417716721595
1403.2296511	519.190419738	2298.42007084	376.0	-16.5931527654	0.0332074120006	0.00645305324535	1160.9156227	413.399303687	1917.0397173	342.724790909	0.372809854418	0.00508608259779
1403.2296511	519.190419738	2298.42007084	376.0	16.9247912057	2.96559429067	0.576291156368	1693.68948217	574.388005347	2687.42286886	419.345381345	10.0498811119	0.137106154324
1403.2296511	519.190419738	2298.42007084	376.0	-8.15656878279	0.13505496828	0.0262446498795	1233.05860837	436.868797211	2110.94785684	441.020451263	2.04927066678	0.0279573078687
1403.2296511	519.190419738	2298.42007084	376.0	-7.69973124793	0.142523909233	0.0276960569826	1243.50400496	582.532104223	2121.44790244	295.411793253	2.61739737443	0.0357080132938
1403.2296511	519.190419738	2298.42007084	376.0	15.90613248	2.97740026944	0.578585361338	1656.04468614	633.917872377	2664.00981225	374.047253734	10.3508439486	0.141212059326
1403.2296511	519.190419738	2298.42007084	376.0	-14.3126885468	0.104898290018	0.0203844325724	1164.86419644	493.633857322	1969.4543646	310.956310845	1.32385387462	0.0180607622731
1403.2296511	519.190419738	2298.42007084	376.0	7.33013855518	0.598103225866	0.116226821972	1615.8494208	426.654432214	2466.89744661	424.393593596	5.26652487564	0.0718489068982
1403.2296511	519.190419738	2298.42007084	376.0	1.23346702197	0.169435914861	0.0329257510417	1288.510369	644.401975157	2326.77032444	393.857980283	3.93667194778	0.0537063021526
1403.2296511	519.190419738	2298.42007084	376.0	-10.3772706402	0.369284189847	0.071761404945	1125.9468481	637.765767475	2059.90679964	296.194184068	2.38518015411	0.0325399748173
1403.2296511	519.190419738	2298.42007084	376.0	0.510657828168	0.382231909406	0.0742774794803	1443.02284323	464.053051559	2310.15713286	403.081238067	3.75121392001	0.0511761789906
1403.2296511	519.190419738	2298.42007084	376.0	-0.0942838586585	0.466555656395	0.0906637497853	1513.22205987	499.859809622	2296.25303171	283.17116222	4.13993045804	0.0564792695503
1403.2296511	519.190419738	2298.42007084	376.0	18.9586347384	3.13041242887	0.608319554775	1729.08713425	589.548615649	2734.16913683	415.533386923	11.0346349164	0.150540721915
1403.2296511	519.190419738	2298.42007084	376.0	-8.11543956187	0.158087775007	0.030720515936	1256.94725418	568.099885908	2111.89317911	286.846039026	2.52685445111	0.0344727755949
1403.2296511	519.190419738	2298.42007084	376.0	2.97857279634	0.513928439016	0.0998694984485	1550.172223	475.018354587	2366.88018582	341.689608232	4.673125028	0.0637534110232
1403.2296511	519.190419738	2298.42007084	376.0	-8.29598710613	0.0372421651409	0.00723710943274	1108.2864634	561.996741947	2107.74343812	437.460232776	2.23354042352	0.0304712199662
1403.2296511	519.190419738	2298.42007084	376.0	-0.852687758672	0.28219691756	0.0548381106801	1372.67279724	605.221634009	2278.82172425	300.927293005	3.85555856667	0.0525997075944
1403.2296511	519.190419738	2298.42007084	376.0	-6.21836664713	0.125276345753	0.024344412311	1232.3909287	600.124407299	2155.49588374	322.980547742	2.88324201034	0.0393348159664
1403.2296511	519.190419738	2298.42007084	376.0	2.75413134927	0.51461973628	0.100003835266	1545.82849271	397.102661641	2361.72157855	418.790424202	4.02141032256	0.0548623509217
1403.2296511	519.190419738	2298.42007084	376.0	1.65407100027	0.378053244453	0.0734654575308	1441.52706241	487.019703248	2336.4375707	407.890805038	3.91142004879	0.0533618014842
1403.2296511	519.190419738	2298.42007084	376.0	-14.4082036541	0.0866789917871	0.0168439548751	1150.97407958	497.100413478	1967.25902621	319.184533149	1.27542752841	0.0174001027068
1403.2296511	519.190419738	2298.42007084	376.0	0.127361341704	0.207871863857	0.0403948433457	1306.11086099	533.164632294	2301.34736948	462.0718762	3.63820314149	0.0496344221213
1403.2296511	519.190419738	2298.42007084	376.0	-3.84064359589	0.421601485434	0.0819279995014	1471.90068106	412.288072986	2210.14594758	325.957193532	3.11351510421	0.0424763315718
1403.2296511	519.190419738	2298.42007084	376.0	-0.299725537895	0.20249679321	0.0393503290342	1314.14348326	622.404585101	2291.53111892	354.983050563	3.70849087108	0.050593327027
1403.2296511	519.190419738	2298.42007084	376.0	9.49306466279	2.96883296684	0.576920514349	1706.20740676	527.902844677	2516.61057439	282.500322954	8.65562497602	0.118084924639
1403.2296511	519.190419738	2298.42007084	376.0	-11.6223781841	0.0246446305157	0.00478908482621	1154.45199271	444.962330979	2031.28899795	431.874674257	1.20215944169	0.0164005380858
1403.2296511	519.190419738	2298.42007084	376.0	-16.0864974205	0.108692219329	0.0211216905031	1187.33463794	444.394070559	1928.68478543	296.956076932	0.856384439985	0.0116832802181
1403.2296511	519.190419738	2298.42007084	376.0	3.7235611719	0.501408500864	0.0974365528302	1540.09570012	488.650786932	2384.00314816	355.256661114	4.84218808017	0.0660598646681
1403.2296511	519.190419738	2298.42007084	376.0	5.48033077259	0.588079354769	0.114278926306	1606.03750696	392.266541513	2424.38109327	426.077044788	4.47584240802	0.0610619700958
1403.2296511	519.190419738	2298.42007084	376.0	4.53819998414	0.452025583265	0.0878401833007	1497.78274298	457.14759861	2402.72697013	447.796628545	4.2461539468	0.0579284303792
1403.2296511	519.190419738	2298.42007084	376.0	-8.32076225083	0.1822901089	0.035423651166	1270.75799731	483.518556581	2107.17400122	352.897447331	2.42110959001	0.0330301444749
1403.2296511	519.190419738	2298.42007084	376.0	-1.91895286818	0.0908663959082	0.0176576750696	1206.70854417	641.53007961	2254.31447297	406.07584919	3.52766978776	0.0481264636803
1403.2296511	519.190419738	2298.42007084	376.0	10.0481615422	0.680544352808	0.132247250837	1658.10904004	496.687982701	2529.36903248	374.572009734	7.37457233682	0.100608080993
1403.2296511	519.190419738	2298.42007084	376.0	-15.1641561294	-0.120846703755	-0.023483619074	1073.06587189	441.297053874	1949.88406279	435.521137028	-0.0114196011765	-0.000155792649066
1403.2296511	519.190419738	2298.42007084	376.0	15.6187958988	3.17745662133	0.617461449929	1753.24593844	557.611075557	2657.4056106	346.548596601	10.5515938519	0.143950802891
1403.2296511	519.190419738	2298.42007084	376.0	-19.9324802984	-0.0530724781716	-0.0103133459331	1083.36381246	463.34884794	1840.28794305	293.575282644	-0.227461267134	-0.00310315507686
1403.2296511	519.190419738	2298.42007084	376.0	13.2061879856	1.8886782531	0.36701870445	1521.03605141	643.285771666	2601.95374609	437.631923018	8.32804690017	0.113615919511
1403.2296511	519.190419738	2298.42007084	376.0	-13.7004266944	0.246011193582	0.0478062949051	1094.05247299	585.301385082	1983.5267139	304.172855834	1.66026998651	0.0226503408801
1403.2296511	519.190419738	2298.42007084	376.0	11.8267200743	3.05033630849	0.59275870744	1726.97523176	531.86868586	2570.24777875	311.403861124	9.31074533034	0.127022446526
1403.2296511	519.190419738	2298.42007084	376.0	-6.88129954153	0.212269682686	0.0412494525235	1294.88015748	421.613617887	2140.25890104	423.765125676	2.41452919621	0.032940371026
1403.2296511	519.190419738	2298.42007084	376.0	-6.21906999791	0.0700469270771	0.0136119174266	1161.84246757	556.846374897	2155.47971779	436.790875323	2.65431138286	0.0362116150458
1403.2296511	519.190419738	2298.42007084	376.0	-12.9368941983	0.066708045195	0.0129630869015	1179.47493688	438.24500762	2001.07589804	383.355953541	1.19247289637	0.0162683887635
1403.2296511	519.190419738	2298.42007084	376.0	15.5354906742	2.4521335865	0.476512550815	1737.97571593	488.000690236	2655.4909066	429.514500438	9.25163668727	0.126216053032
1403.2296511	519.190419738	2298.42007084	376.0	-9.77645903649	0.137589207857	0.0267371177336	1238.49305373	396.585205276	2073.71597413	438.637715127	1.59985669951	0.0218261486973
1403.2296511	519.190419738	2298.42007084	376.0	-10.6092131983	0.0890663407186	0.0173078781031	1178.49439049	502.706598789	2054.57578533	373.374796051	1.92636131526	0.0262805090759
1403.2296511	519.190419738	2298.42007084	376.0	-5.03035590192	0.0802340813013	0.0155915431989	1175.09356925	583.121694569	2182.80136116	424.586097341	2.95051056727	0.0402525316136
1403.2296511	519.190419738	2298.42007084	376.0	8.1216304753	0.939664272759	0.182600908037	1512.17465331	623.693883485	2485.08925576	349.22071897	7.40338091179	0.101001103844
1403.2296511	519.190419738	2298.42007084	376.0	6.02389770025	0.500070309097	0.0971765077918	1526.5777728	564.4991718	2436.87454463	345.797600028	6.13551733586	0.0837041928494
1403.2296511	519.190419738	2298.42007084	376.0	20.0641658226	3.16795161971	0.615614383932	1720.39488691	636.627594658	2759.57888515	402.556403587	11.8389805136	0.161514058848
1403.2296511	519.190419738	2298.42007084	376.0	-3.62479219377	0.251355360547	0.0488448038373	1332.2990669	456.723819708	2215.10711953	426.084232922	3.06453047324	0.0418080555694
1403.2296511	519.190419738	2298.42007084	376.0	-8.73349411169	0.157776375464	0.030660003005	1247.88599177	494.52841533	2097.68768929	355.27328219	2.35129916972	0.0320777512922
1403.2296511	519.190419738	2298.42007084	376.0	7.52022993978	0.572843869942	0.111318280206	1593.27129288	491.182131536	2471.26654515	386.813120737	6.03530837788	0.0823370856463
1403.2296511	519.190419738	2298.42007084	376.0	6.25709957519	2.29892206175	0.446739615575	1509.94744881	642.209852878	2442.23450333	290.077201643	7.28885789972	0.0994387162309
1403.2296511	519.190419738	2298.42007084	376.0	4.5569205559	0.609324102094	0.118407326485	1626.10664315	412.378758072	2403.15724751	364.671846287	4.88401013339	0.0666304247393
1403.2296511	519.190419738	2298.42007084	376.0	-6.46951621368	0.186307895379	0.0362044102952	1287.73120361	556.340696622	2149.7234117	305.651511464	2.78557669692	0.0380024105992
1403.2296511	519.190419738	2298.42007084	376.0	-0.259621830195	0.245788012115	0.0477629250127	1343.49695909	568.153832299	2292.45287059	380.802079202	3.70031870106	0.0504818376679
1403.2296511	519.190419738	2298.42007084	376.0	7.97156602665	0.610613007852	0.118657793986	1624.34333364	397.073915786	2481.64014436	460.222894926	4.98017989257	0.0679424269109
1403.2296511	519.190419738	2298.42007084	376.0	8.29015088977	0.627725889863	0.121983266588	1639.02126619	398.784954306	2488.96256279	451.156342302	5.22456292184	0.0712764382243
1403.2296511	519.190419738	2298.42007084	376.0	-1.96849247021	0.212265771201	0.0412486924216	1316.66224468	576.082733098	2253.17584481	360.430867032	3.47314139732	0.0473825565801
1403.2296511	519.190419738	2298.42007084	376.0	19.0722947106	3.12581020112	0.607425223691	1711.1011949	623.072331711	2736.78152044	402.607993824	11.3471186686	0.154803801755
1403.2296511	519.190419738	2298.42007084	376.0	11.730385803	2.71339453955	0.52728226575	1605.97250096	612.761697108	2568.03361252	349.299414454	8.8504207013	0.120742437944
1403.2296511	519.190419738	2298.42007084	376.0	3.57160276759	0.527513949497	0.102509512145	1560.363166	452.589790047	2380.5105057	367.557549649	4.55014413822	0.0620756362649
1403.2296511	519.190419738	2298.42007084	376.0	-12.7958188438	0.0939286289269	0.0182527456135	1198.78713304	430.932267821	2004.3184023	374.599001442	1.27913262757	0.0174506497623
1403.2296511	519.190419738	2298.42007084	376.0	9.78733843491	0.788602701453	0.153245763982	1722.38659599	457.951922169	2523.37422183	343.035703668	7.66609438761	0.104585189463
1403.2296511	519.190419738	2298.42007084	376.0	-11.3778220898	-0.00927329489487	-0.00180203942769	1108.26273982	509.110392788	2036.9099243	419.536791697	1.4791552576	0.0201794714543
1403.2296511	519.190419738	2298.42007084	376.0	6.71962354106	0.766121704476	0.148877128736	1726.70743337	428.214458903	2452.86524699	297.943354721	6.80242830293	0.0928025689349
1403.2296511	519.190419738	2298.42007084	376.0	-10.2309539894	0.135961244437	0.0264207626188	1219.34229568	511.92843655	2063.26977091	331.99903868	2.13739390732	0.0291595348884
1403.2296511	519.190419738	2298.42007084	376.0	5.98725488813	0.603584182078	0.117291912569	1620.75967872	416.811021741	2436.03233888	398.461638417	5.04226924976	0.06878948499
1403.2296511	519.190419738	2298.42007084	376.0	-8.20867623641	0.0499694307188	0.00971034409615	1075.41450737	588.515384737	2109.75020867	445.820316566	2.26919644017	0.0309576594839
1403.2296511	519.190419738	2298.42007084	376.0	-7.39049361468	0.127223811904	0.0247228550144	1158.86153126	627.73830833	2128.55548227	341.955642681	2.79735353544	0.0381630768819
1403.2296511	519.190419738	2298.42007084	376.0	-14.9148765962	0.147498864641	0.0286628186243	1127.20157539	530.14775725	1955.61355361	298.264220971	1.32053681179	0.0180155090284
1403.2296511	519.190419738	2298.42007084	376.0	-19.1708859654	-0.000248787003125	-4.83457060095e-05	1064.54876012	508.645414087	1857.79258005	284.598405849	0.186585688788	0.00254550735044
1403.2296511	519.190419738	2298.42007084	376.0	14.3878604638	2.73051646473	0.530609495673	1640.13285386	587.673587485	2629.1135435	401.307102161	9.25481336552	0.126259391071
1403.2296511	519.190419738	2298.42007084	376.0	-9.81277872196	0.15421455281	0.0299678493607	1242.29712394	469.780821198	2072.88119519	360.803250053	2.09803453449	0.0286225720939
1403.2296511	519.190419738	2298.42007084	376.0	7.04454657933	0.651859438161	0.12667303501	1654.7477954	454.320832344	2460.33334332	351.264715574	6.242832092	0.0851682413643
1403.2296511	519.190419738	2298.42007084	376.0	18.9257963529	3.17498198893	0.61698056528	1747.21178373	580.389096631	2733.41437278	405.813492418	11.1666811838	0.152342171675
1403.2296511	519.190419738	2298.42007084	376.0	-6.56756919298	0.155512401216	0.0302200546476	1063.51199508	636.572978141	2147.46974234	447.384769124	2.69561544957	0.0367751084525
1403.2296511	519.190419738	2298.42007084	376.0	-8.90102640741	0.201836794778	0.0392220743835	1285.09814169	407.127561609	2093.83709338	401.611390079	2.06069252992	0.0281131313769
1403.2296511	519.190419738	2298.42007084	376.0	2.31643090095	0.18965549104	0.0368549341313	1304.86200653	647.714009307	2351.66138359	399.085367753	4.10927875881	0.0560611017573
1403.2296511	519.190419738	2298.42007084	376.0	7.53438399268	0.592293953469	0.115097931106	1587.76157812	540.940232337	2471.59186474	342.890054286	6.81094207585	0.0929187186337
1403.2296511	519.190419738	2298.42007084	376.0	5.66374852287	0.549235991648	0.106730662971	1577.40169856	463.609401634	2428.59680365	387.585703457	5.16582290289	0.0704750737093
1403.2296511	519.190419738	2298.42007084	376.0	7.00507102042	0.57110569195	0.110980507569	1594.40597534	452.054834028	2459.42602915	412.965219784	5.35050648991	0.0729946315131
1403.2296511	519.190419738	2298.42007084	376.0	0.551781297673	0.362880796293	0.0705170610751	1427.19146191	466.176866937	2311.10232293	417.733994082	3.74445828389	0.051084014787
1403.2296511	519.190419738	2298.42007084	376.0	16.5198358159	3.20769293559	0.623337142555	1729.52350247	633.633101372	2678.1152929	314.958689061	11.6019777289	0.158280733
1403.2296511	519.190419738	2298.42007084	376.0	-9.94629491171	0.0879806516973	0.0170969008351	1146.78789411	554.733183636	2069.81243228	368.291354541	2.17760321206	0.029708092934
1403.2296511	519.190419738	2298.42007084	376.0	-8.67668585125	0.114815291131	0.022311560655	1204.01831245	536.148486405	2098.99338175	358.8265829	2.40436196613	0.0328016639308
1403.2296511	519.190419738	2298.42007084	376.0	-15.9621266243	-0.0892005377477	-0.0173339560334	1076.98759502	472.165848375	1931.54334877	382.389905374	0.335948630491	0.00458320096168
1403.2296511	519.190419738	2298.42007084	376.0	7.6056294917	0.366744703997	0.0712679176054	1435.29289044	569.941651906	2473.22938559	467.994843241	5.1036548927	0.0696269426017
1403.2296511	519.190419738	2298.42007084	376.0	-7.91190612492	0.217673427117	0.042299538888	1125.53669302	633.72481489	2116.57123248	357.309724569	2.74957039462	0.0375111922868
1403.2296511	519.190419738	2298.42007084	376.0	1.94378245693	0.202630746422	0.0393763595845	1307.73285878	574.659331175	2343.09635696	460.704167012	3.93284649367	0.053654113147
1403.2296511	519.190419738	2298.42007084	376.0	-4.25443352	0.239494234427	0.0465398823215	1320.91477073	448.368961737	2200.63531692	431.351584451	2.92830665737	0.0399496133338
1403.2296511	519.190419738	2298.42007084	376.0	-9.02094959732	0.140803585288	0.0273617538453	1241.05766275	396.924589544	2091.08075471	453.098502424	1.6956246114	0.0231326686412
1403.2296511	519.190419738	2298.42007084	376.0	13.1220728557	2.50251418605	0.48630279558	1649.05591674	560.303433363	2600.02042707	390.661076959	8.87367924308	0.121059744107
1403.2296511	519.190419738	2298.42007084	376.0	-3.6083361755	0.325640044719	0.0632802263348	1393.19217834	436.056166205	2215.48534796	386.237003417	3.14176707734	0.042861760946
1403.2296511	519.190419738	2298.42007084	376.0	3.66791858336	0.22758811907	0.0442262182413	1329.57893882	586.267422105	2382.72424774	466.877886816	4.16227134549	0.0567840565551
1403.2296511	519.190419738	2298.42007084	376.0	9.762169668	0.663640770249	0.128962450495	1668.63699291	399.070549949	2522.79573784	455.088194975	5.77062841955	0.078726172163
1403.2296511	519.190419738	2298.42007084	376.0	3.51832069906	0.460023861045	0.0893944541479	1503.90629907	445.134462092	2379.28585994	430.245098785	4.12683594554	0.056300626815
1403.2296511	519.190419738	2298.42007084	376.0	-9.91418013454	0.21615037566	0.0420035708629	1294.88357947	440.891173439	2070.55056477	334.775811855	2.11541857746	0.0288597350267
1403.2296511	519.190419738	2298.42007084	376.0	0.070703267542	0.309816456714	0.0602052966797	1391.14196658	607.746852717	2300.04512893	301.156309636	4.22317141701	0.0576148897273
1403.2296511	519.190419738	2298.42007084	376.0	7.55659176049	0.571819802518	0.111119277598	1576.20746483	544.416776416	2472.10229253	351.478051289	6.70039474823	0.0914105695529
1403.2296511	519.190419738	2298.42007084	376.0	13.0015597439	0.617322226958	0.119961567617	1596.30561284	559.244430776	2597.25052952	441.700485894	7.82277093979	0.106722659479
1403.2296511	519.190419738	2298.42007084	376.0	3.51374011975	0.245181564399	0.0476450766419	1343.20996743	646.946825544	2379.18057899	389.023786012	4.62763787985	0.0631328496569
1403.2296511	519.190419738	2298.42007084	376.0	-18.2546033024	-0.0898349047182	-0.0174572298325	1090.05930437	427.000624912	1878.85260469	361.792675402	-0.345789238615	-0.0047174520957
1403.2296511	519.190419738	2298.42007084	376.0	-9.08386067244	0.170769938189	0.0331849860453	1259.56983298	433.127089403	2089.63479394	396.937871556	2.0699628286	0.0282396020273
1403.2296511	519.190419738	2298.42007084	376.0	13.6108194233	3.0478244183	0.592270582646	1673.62081316	628.397572611	2611.25387627	309.235490501	10.2844271979	0.140305964501
1403.2296511	519.190419738	2298.42007084	376.0	-8.38522096245	0.152428814475	0.0296208345268	1244.07650157	499.874186097	2105.69246925	361.74178159	2.40763232054	0.0328462799529
1403.2296511	519.190419738	2298.42007084	376.0	7.53513354136	0.537569541804	0.104463572057	1566.60573254	452.858257942	2471.60909252	452.145102037	5.04198758201	0.0687856423193
1403.2296511	519.190419738	2298.42007084	376.0	9.77490462441	0.568189696261	0.110413854695	1590.88996824	468.049676194	2523.08844063	464.148796202	5.81957724649	0.0793939597066
1403.2296511	519.190419738	2298.42007084	376.0	0.793888783498	0.190448862336	0.0370091065558	1302.18047541	607.48839929	2316.66696998	406.998095275	3.85634981262	0.0526105022186
1403.2296511	519.190419738	2298.42007084	376.0	5.2106658575	0.709531051014	0.137880110963	1693.41349538	434.401930212	2418.18306073	290.367635142	6.21780918468	0.0848268647297
1403.2296511	519.190419738	2298.42007084	376.0	5.69132458952	0.361951090952	0.0703363954435	1429.46589285	602.011440275	2429.2306175	397.753284373	5.33553715027	0.0727904113271
1403.2296511	519.190419738	2298.42007084	376.0	-16.0016458273	0.0121301094734	0.00235719189146	1127.76708766	465.32099301	1930.63503148	337.546950815	0.683337217863	0.00932247227644
1403.2296511	519.190419738	2298.42007084	376.0	8.30322622104	0.60599196795	0.117759807219	1621.96429227	445.274414406	2489.26308883	422.024382154	5.75049039163	0.0784514378122
1403.2296511	519.190419738	2298.42007084	376.0	-12.5150211035	0.115823570155	0.0225074951719	1221.07926704	398.871702133	2010.77231393	390.821344755	1.19964847894	0.0163662821137
1403.2296511	519.190419738	2298.42007084	376.0	-1.28595967055	0.196051515067	0.0380978459127	1293.51134531	519.146777789	2268.86331567	456.205192575	3.42012135702	0.0466592272445
1403.2296511	519.190419738	2298.42007084	376.0	-0.688287595001	0.47818035092	0.0929227265682	1518.35069106	411.702112121	2282.60033061	352.547527434	3.57126665113	0.048721236714
1403.2296511	519.190419738	2298.42007084	376.0	12.882003222	2.99175329307	0.581374522556	1671.5220147	601.616949852	2594.50261842	321.363653867	9.73179057173	0.132766583516
1403.2296511	519.190419738	2298.42007084	376.0	1.5950777871	0.454102112538	0.088243706284	1499.18864237	545.480464464	2335.08165884	290.412552009	4.87270694299	0.0664762202319
1403.2296511	519.190419738	2298.42007084	376.0	-17.0931804235	-0.03120783562	-0.00606448418578	1103.07313789	466.280071657	1905.54698124	336.193771696	0.36262186505	0.00494709229264
1403.2296511	519.190419738	2298.42007084	376.0	-6.5920345802	0.161352456393	0.0313549273985	1254.08017149	457.466236016	2146.90742497	435.361017462	2.4577581186	0.0335301244011
1403.2296511	519.190419738	2298.42007084	376.0	11.646138817	0.702810456621	0.136574126821	1686.16034375	465.703111536	2566.09726289	414.233807607	7.39814425691	0.100929662441
1403.2296511	519.190419738	2298.42007084	376.0	-11.2498237043	6.47472458128e-05	1.25820532089e-05	1144.50220832	429.475990495	2039.85186489	465.873666073	0.978124229709	0.0133441231884
1403.2296511	519.190419738	2298.42007084	376.0	-20.920445948	-0.0334225511736	-0.00649486031357	1111.90029192	421.627204689	1817.58034226	284.052845655	-0.573429865202	-0.00782305409553
1403.2296511	519.190419738	2298.42007084	376.0	-8.61785783183	0.182223063274	0.0354106224784	1269.25367348	431.507566818	2100.34549676	399.584256461	2.15947552853	0.0294607848367
1403.2296511	519.190419738	2298.42007084	376.0	6.22981468352	0.584591126606	0.113601073962	1603.97736058	472.988862552	2441.6073819	364.641158774	5.74221088283	0.0783384840768
1403.2296511	519.190419738	2298.42007084	376.0	6.69674577729	0.634364039092	0.123273229517	1644.41729513	441.459747682	2452.33941988	366.462377063	5.83927767948	0.0796627241403
1403.2296511	519.190419738	2298.42007084	376.0	-17.1941283445	0.00889653682987	0.00172882565679	1112.44318371	476.509726425	1903.22677396	314.273863829	0.512627772901	0.0069935576112
1403.2296511	519.190419738	2298.42007084	376.0	-2.23692827194	0.352692275192	0.0685371696836	1419.63080937	465.49526766	2247.00606247	361.879985437	3.38113422612	0.0461273427847
1403.2296511	519.190419738	2298.42007084	376.0	3.75111963897	0.387858533805	0.0753708771482	1449.23862636	494.576751926	2384.6365575	440.82117922	4.16402882894	0.0568080331369
1403.2296511	519.190419738	2298.42007084	376.0	4.32595442101	0.513319729611	0.0997512105734	1547.62415975	509.292204244	2397.84867551	340.932311513	5.32928507318	0.0727051169602
1403.2296511	519.190419738	2298.42007084	376.0	-17.2438537424	0.0156911600727	0.00304919550577	1117.64703808	472.814893113	1902.08387544	311.621944241	0.508047271239	0.00693106782046
1403.2296511	519.190419738	2298.42007084	376.0	7.94793292577	0.500783769916	0.0973151515578	1525.12530626	574.766151483	2481.09695642	381.205498677	6.50332860482	0.0887220819211
1403.2296511	519.190419738	2298.42007084	376.0	4.19938210915	0.269334473977	0.0523386074576	1362.78160547	625.399348441	2394.93951209	406.758558177	4.64988272519	0.063436326401
1403.2296511	519.190419738	2298.42007084	376.0	-6.7802369635	0.170648727274	0.0331614316506	1261.74893958	425.55140407	2142.58174362	455.281399966	2.27541063859	0.0310424370886
1403.2296511	519.190419738	2298.42007084	376.0	-7.89923218	0.116801046054	0.0226974438505	1218.06529029	451.660082573	2116.86253297	447.137160105	2.09179302404	0.0285374218832
1403.2296511	519.190419738	2298.42007084	376.0	8.14075341063	0.479800355472	0.0932375350704	1521.72422124	510.327215001	2485.52878115	453.477344902	5.39470041255	0.0735975499665
1403.2296511	519.190419738	2298.42007084	376.0	-10.4164338916	0.0900198761704	0.0174931745376	1204.06768215	411.245264182	2059.00666361	443.693717275	1.40206300989	0.0191277354691
1403.2296511	519.190419738	2298.42007084	376.0	-2.75544393825	0.319598895203	0.0621062757877	1396.4196261	499.860148954	2235.08839432	338.808619267	3.31315236426	0.0451998958289
1403.2296511	519.190419738	2298.42007084	376.0	-9.9204244448	0.174224441322	0.0338562847498	1261.31970647	428.291082922	2070.40704429	380.796254897	1.95088832361	0.0266151203767
1403.2296511	519.190419738	2298.42007084	376.0	2.41567020939	0.481575452033	0.0935824819341	1524.8421495	496.305133869	2353.94231978	332.795036409	4.59832010791	0.0627328800533
1403.2296511	519.190419738	2298.42007084	376.0	14.284746013	0.751590152625	0.146053274898	1728.9155987	429.871712496	2626.74354027	467.956229074	7.63498287957	0.104160748698
1403.2296511	519.190419738	2298.42007084	376.0	-4.45356345662	0.254778342675	0.0495099772007	1341.50324358	499.92799711	2196.05847449	354.6272338	3.07413008278	0.0419390188646
1403.2296511	519.190419738	2298.42007084	376.0	-0.474819959444	0.477755745461	0.0928402148194	1516.63545748	398.363731105	2287.50671359	372.507525003	3.60305305414	0.0491548847769
1403.2296511	519.190419738	2298.42007084	376.0	9.23194091903	0.561887635531	0.109189202396	1516.70001748	617.700093191	2510.60885385	376.20874318	7.29409598725	0.0995101771794
1403.2296511	519.190419738	2298.42007084	376.0	0.536304191685	0.461335496014	0.0896493385182	1502.27037818	398.691347252	2310.74659402	409.784868587	3.72481963983	0.0508160933128
1403.2296511	519.190419738	2298.42007084	376.0	13.1748700087	2.53604814397	0.492819305085	1703.37876679	513.989272186	2601.23392743	383.86588845	8.9333465045	0.121873758588
1403.2296511	519.190419738	2298.42007084	376.0	-4.83768589215	0.376730242196	0.0732083642045	1437.69344633	443.558234726	2187.22972733	305.978046277	2.95714774356	0.0403430797211
1403.2296511	519.190419738	2298.42007084	376.0	1.59000725207	0.35359801945	0.0687131790614	1416.59205624	617.184605429	2334.96511665	301.188454984	4.87984969068	0.06657366563
1403.2296511	519.190419738	2298.42007084	376.0	-4.65971447089	0.161894000561	0.0314601633425	1266.01728661	549.242599919	2191.3202582	376.06037167	3.0628784462	0.0417855176835
1403.2296511	519.190419738	2298.42007084	376.0	19.664838704	3.07612942081	0.597770971786	1684.47541704	647.231144217	2750.40067051	418.694109256	11.3854425606	0.155326637935
1403.2296511	519.190419738	2298.42007084	376.0	-5.0087930494	0.130031145837	0.0252683921176	1104.43963989	627.039841951	2183.29696609	451.817484242	2.98163244468	0.0406771138429
1403.2296511	519.190419738	2298.42007084	376.0	-15.199095539	-0.12426232771	-0.0241473625554	1067.5696033	454.778160321	1949.08100838	426.733244768	0.103837809925	0.00141661405081
1403.2296511	519.190419738	2298.42007084	376.0	-10.9257055632	0.139482431246	0.0271050196747	1207.49808477	540.847539723	2047.30146129	298.955836805	2.08294216125	0.028416673414
1403.2296511	519.190419738	2298.42007084	376.0	4.33453273674	0.485534808297	0.0943518865714	1524.82242252	449.301503138	2398.04584124	423.921915576	4.25208281684	0.0580093153729
1403.2296511	519.190419738	2298.42007084	376.0	12.1061459798	2.94621695265	0.57252564179	1671.57953437	582.13083367	2576.67015984	322.959791806	9.33942176795	0.127413666684
1403.2296511	519.190419738	2298.42007084	376.0	-3.04531687619	0.419293394926	0.0814794782211	1473.08117188	443.153922467	2228.42589654	312.190802195	3.21450456635	0.0438540868534
1403.2296511	519.190419738	2298.42007084	376.0	7.31188674285	0.775493369935	0.150698284092	1713.23859278	453.30266363	2466.47794329	299.936686887	7.14011109322	0.0974094282841
1403.2296511	519.190419738	2298.42007084	376.0	-13.0378665888	-0.00202212969567	-0.000392951748089	1144.85772043	418.568040793	1998.75512835	435.32936713	0.686062334547	0.00935964985739
1403.2296511	519.190419738	2298.42007084	376.0	14.7008266038	2.63862291219	0.512752217682	1742.05125014	487.172220033	2636.30682008	407.083349912	9.20748580738	0.125613721792
1403.2296511	519.190419738	2298.42007084	376.0	-7.94051985216	0.0446391630313	0.00867453615065	1138.70151844	536.863282659	2115.91356883	440.348767735	2.24672591027	0.0306511038236
1403.2296511	519.190419738	2298.42007084	376.0	0.398078452484	0.597973718513	0.116201655366	1618.06154678	406.204223856	2307.56958589	283.303815255	4.12419192852	0.0562645556415
1403.2296511	519.190419738	2298.42007084	376.0	-7.76765627252	0.190667571386	0.0370516073428	1059.48375925	643.466827844	2119.88670004	416.936112945	2.59348346439	0.0353817662263
1403.2296511	519.190419738	2298.42007084	376.0	-6.46855586158	0.0857269432067	0.0166589473779	1174.29202461	576.784147204	2149.74548462	398.669312812	2.76338691014	0.0376996849951
1403.2296511	519.190419738	2298.42007084	376.0	0.390178369846	0.249465782367	0.048477610254	1348.59744338	624.181800068	2307.3880088	334.608765358	4.01652824004	0.0547957467946
1403.2296511	519.190419738	2298.42007084	376.0	-13.4235019599	0.0778122835217	0.0151209256746	1190.22504569	421.770789523	1989.89160758	377.895772375	1.06948112229	0.0145904655156
1403.2296511	519.190419738	2298.42007084	376.0	7.13279109134	0.413787614902	0.0804095637197	1440.38954607	645.901550547	2462.36157289	376.070476276	6.35232409076	0.0866619930527
1403.2296511	519.190419738	2298.42007084	376.0	-12.592576941	0.17151337736	0.033329455375	1145.06738208	557.377615898	2008.98975499	306.544757009	1.84452718612	0.025164081666
1403.2296511	519.190419738	2298.42007084	376.0	6.07410288486	2.19111171867	0.425789296283	1494.69419249	648.529451571	2438.02847067	294.804826604	7.16338507151	0.0977269450411
1403.2296511	519.190419738	2298.42007084	376.0	-5.78887845703	0.275628522801	0.0535617028374	1350.9938358	443.015809655	2165.36732651	371.357681057	2.8058724168	0.0382792962729
1403.2296511	519.190419738	2298.42007084	376.0	9.3940131513	0.571468834122	0.111051075422	1590.28974592	505.155486671	2514.33395457	418.888721972	6.41830755841	0.0875621767859
1403.2296511	519.190419738	2298.42007084	376.0	7.48417240282	0.302697669618	0.0588219334663	1385.46814086	626.583506034	2470.43779148	458.386144589	5.27870634172	0.0720150933386
1403.2296511	519.190419738	2298.42007084	376.0	-14.0400352211	-0.101134515452	-0.0196530344835	1080.98601761	452.512812241	1975.72108337	442.222253517	0.336605061931	0.00459215637014
1403.2296511	519.190419738	2298.42007084	376.0	10.3984708104	1.53128483341	0.297567981618	1544.96272402	613.627063284	2537.42061101	378.830823702	7.97513564877	0.108801304895
1403.2296511	519.190419738	2298.42007084	376.0	-5.01219104426	0.32351054144	0.0628664091411	1391.45339453	436.45327028	2183.21886589	355.312201082	2.95044856056	0.040251685683
1403.2296511	519.190419738	2298.42007084	376.0	-5.72364915544	0.311647008544	0.0605610199269	1376.76278517	400.226480984	2166.86656987	389.877303709	2.74851810532	0.0374968363618
1403.2296511	519.190419738	2298.42007084	376.0	-1.46337879873	0.120546005568	0.0234251856914	1236.60947811	600.318492976	2264.78547882	427.857507733	3.52095306768	0.0480348303912
1403.2296511	519.190419738	2298.42007084	376.0	-14.3338793625	-0.0612774353091	-0.0119077798891	1112.14467971	412.318051299	1968.96731064	444.50457963	0.128902981431	0.00175856727737
1403.2296511	519.190419738	2298.42007084	376.0	-9.05324142055	0.0554242829407	0.0107703620172	1163.76562092	489.891000248	2090.33855297	436.681931799	1.9302602227	0.0263337001732
1403.2296511	519.190419738	2298.42007084	376.0	8.76839543928	1.84809777643	0.359132875326	1678.19513714	505.520517429	2499.95463151	316.238976937	7.96464296339	0.108658157754
1403.2296511	519.190419738	2298.42007084	376.0	-9.22259079229	0.0871327477033	0.0169321313065	1148.21392464	562.264029914	2086.44619302	375.968238463	2.30794402872	0.0314862759716
1403.2296511	519.190419738	2298.42007084	376.0	1.88097687689	0.407760827395	0.0792384040799	1467.1665915	505.378683317	2341.65282091	369.107546088	4.0302270151	0.054982633221
1403.2296511	519.190419738	2298.42007084	376.0	3.35264282012	0.215270298413	0.0418325492446	1322.89255506	614.036917802	2375.47788632	438.548413458	4.16749631517	0.0568553385426
1403.2296511	519.190419738	2298.42007084	376.0	10.7052772273	0.539080239296	0.104757139389	1563.24575535	531.023747521	2544.47231127	450.202808397	6.58102272949	0.0897820290517
1403.2296511	519.190419738	2298.42007084	376.0	-4.54864019257	0.233719492389	0.0454177015913	1323.13933949	499.862754413	2193.8732117	370.871117798	3.04898188544	0.0415959329528
1403.2296511	519.190419738	2298.42007084	376.0	-9.52930694896	0.272242044195	0.0529036230461	1078.70507193	642.016763874	2079.39656731	358.674731506	2.45018291929	0.0334267792537
1403.2296511	519.190419738	2298.42007084	376.0	-2.61640078812	0.292074191641	0.0567575187798	1376.2129588	521.145567537	2238.28418999	340.925663652	3.3436972554	0.0456166064857
1403.2296511	519.190419738	2298.42007084	376.0	7.73644592317	0.553187190651	0.107498482443	1579.42094508	483.19969711	2476.23609671	413.615454521	5.72437963912	0.078095220179
1403.2296511	519.190419738	2298.42007084	376.0	-2.37671726215	0.217403356279	0.042247057186	1306.49731936	482.380824249	2243.79312426	454.914980652	3.21280332693	0.0438308775844
1403.2296511	519.190419738	2298.42007084	376.0	0.0389870338668	0.189998877977	0.0369216630347	1299.2623976	588.078920088	2299.31615665	411.974838963	3.74124623107	0.0510401941483
1403.2296511	519.190419738	2298.42007084	376.0	-2.88629141458	0.140532340778	0.0273090440688	1256.97587802	610.222267329	2232.08096966	364.882824315	3.37556006763	0.0460512969663
1403.2296511	519.190419738	2298.42007084	376.0	-21.4259233066	-0.0898341548189	-0.0174570841078	1087.35107521	417.665480314	1805.9623492	300.945793673	-0.916203454123	-0.0124993649949
1403.2296511	519.190419738	2298.42007084	376.0	-5.46922878852	0.122838580068	0.0238706918126	1231.7011811	595.12888317	2172.71421864	345.884154376	2.99781101674	0.0408978310606
1403.2296511	519.190419738	2298.42007084	376.0	2.36145880289	0.395381669699	0.0768328157207	1458.43120909	530.273368111	2352.69631393	363.991736728	4.28882478913	0.058510570111
1403.2296511	519.190419738	2298.42007084	376.0	-10.4453317982	-0.0113097095898	-0.00219776711811	1119.48942286	489.063926833	2058.34246832	449.789118629	1.46592242786	0.019998941717
1403.2296511	519.190419738	2298.42007084	376.0	-22.4816107147	-0.116281152096	-0.0225964150984	1079.84359101	395.033956765	1781.69821793	306.820670154	-1.43539258591	-0.0195824363699
1403.2296511	519.190419738	2298.42007084	376.0	-2.942523183	0.466689371359	0.0906897340378	1507.77695948	392.1512446	2230.78852741	330.860323332	3.23865503463	0.0441835611819
1403.2296511	519.190419738	2298.42007084	376.0	-4.26854752136	0.0749019804008	0.014555379013	1163.10018862	602.902394021	2200.31091788	434.308335235	3.08419162894	0.0420762841601
1403.2296511	519.190419738	2298.42007084	376.0	16.0319053422	3.10774180544	0.603914070237	1740.3347457	549.150471849	2666.90060096	377.415383413	10.2535897956	0.139885263242
1403.2296511	519.190419738	2298.42007084	376.0	9.39770210707	2.60624792713	0.506460926375	1664.01216399	536.678809944	2514.41874227	313.727768333	8.27168550321	0.112847005501
1403.2296511	519.190419738	2298.42007084	376.0	-6.1932136586	0.144227206192	0.0280270513394	1054.29429908	640.107032443	2156.07400508	461.672673559	2.70431906995	0.0368938481576
1403.2296511	519.190419738	2298.42007084	376.0	18.9664820173	3.13323384183	0.608867827794	1719.61492814	610.041523632	2734.34950026	404.693048487	11.2450382804	0.153411163444
1403.2296511	519.190419738	2298.42007084	376.0	-2.18714377857	0.405860415811	0.0788691052879	1460.25049618	431.761334864	2248.15031926	356.138488207	3.37380176804	0.0460273092502
1403.2296511	519.190419738	2298.42007084	376.0	-0.950984641818	0.0802952810062	0.0156034358737	1192.65787075	642.994170567	2276.56244896	440.910407649	3.62357249228	0.0494348225413
1403.2296511	519.190419738	2298.42007084	376.0	2.97302963103	0.131837717589	0.0256194554195	1254.78717003	643.302929435	2366.75278059	468.662681122	4.10757177917	0.0560378141769
1403.2296511	519.190419738	2298.42007084	376.0	-5.70333714534	0.212990824211	0.0413895888479	1307.33946351	520.469510597	2167.33342518	339.524451078	2.89917597995	0.0395521961794
1403.2296511	519.190419738	2298.42007084	376.0	-6.24272511091	0.155142361693	0.0301481464618	1264.1826743	596.980255484	2154.93602392	293.773094141	2.82564446426	0.0385490377116
1403.2296511	519.190419738	2298.42007084	376.0	-8.16845654071	0.114179708222	0.0221880505678	1169.99078275	604.917919501	2110.67462623	335.765923977	2.63005102404	0.0358806415285
1403.2296511	519.190419738	2298.42007084	376.0	-10.1444263106	0.147985542161	0.0287573925691	1240.70776776	432.451445687	2065.25854045	392.099326998	1.84864813648	0.0252203019984
1403.2296511	519.190419738	2298.42007084	376.0	-12.1631636782	0.143125396343	0.0278129413802	1186.54791442	535.350773165	2018.85947561	296.960788029	1.86815754889	0.0254864604214
1403.2296511	519.190419738	2298.42007084	376.0	-17.4584827111	0.0838106397794	0.0162865603924	1193.04755467	393.168395472	1897.15080014	310.934849999	0.306831999123	0.00418597543142
1403.2296511	519.190419738	2298.42007084	376.0	-14.7345858924	0.288906330373	0.0561419219535	1057.6206535	614.809758504	1959.75739133	287.326979331	1.4904818265	0.0203339949045
1403.2296511	519.190419738	2298.42007084	376.0	-0.541684727825	0.37667673466	0.0731979663155	1432.52291056	411.195010322	2285.96988033	442.251959456	3.51160733447	0.0479073306203
1403.2296511	519.190419738	2298.42007084	376.0	-6.79963355359	0.159797272894	0.0310527152923	1106.8729712	624.557637389	2142.1359285	410.70531991	2.79557696531	0.0381388399087
1403.2296511	519.190419738	2298.42007084	376.0	-12.0281284048	0.0282713694346	0.00549385336855	1141.39014192	483.318339088	2021.96315344	397.254672429	1.41649320789	0.0193246003805
1403.2296511	519.190419738	2298.42007084	376.0	-0.539891877561	0.249745135507	0.0485318957457	1344.81532081	552.678622018	2286.01108757	388.517144732	3.65445972197	0.049856203574
1403.2296511	519.190419738	2298.42007084	376.0	13.217309318	2.99540818913	0.582084762754	1677.81450717	594.39014711	2602.20936103	330.004706746	9.75004989154	0.13301568747
1403.2296511	519.190419738	2298.42007084	376.0	-11.3660435268	0.0204422030208	0.0039724452042	1142.93967458	472.802621015	2037.18064516	421.438349561	1.40460314046	0.0191623893651
1403.2296511	519.190419738	2298.42007084	376.0	1.24261429486	0.262715465623	0.051052364093	1352.64154244	534.644251722	2326.9805672	439.694773034	3.84551319642	0.0524626629799
1403.2296511	519.190419738	2298.42007084	376.0	-6.62766548764	0.165126570462	0.0320883347186	1258.8204164	491.292160084	2146.08847704	395.975900556	2.63696956496	0.0359750281714
1403.2296511	519.190419738	2298.42007084	376.0	16.0817121556	3.14806204883	0.61174932935	1706.94422634	636.23921466	2668.04537076	324.861929756	11.2297568315	0.153202685287
1403.2296511	519.190419738	2298.42007084	376.0	4.46092148049	0.406632338239	0.079019109646	1466.42976897	530.268870935	2400.95078549	404.252145587	4.62024674562	0.0630320156292
1403.2296511	519.190419738	2298.42007084	376.0	-9.95261480037	0.176886422002	0.0343735759818	1264.90401215	409.18397714	2069.66717469	395.579185407	1.84841018593	0.0252170557426
1403.2296511	519.190419738	2298.42007084	376.0	-9.35224091098	0.0706561968371	0.013730314193	1086.23354804	583.496843614	2083.46628867	413.735897012	2.17942357578	0.029732927364
1403.2296511	519.190419738	2298.42007084	376.0	-8.33184962	0.143859171146	0.027955532675	1157.64848358	620.087752802	2106.9191669	329.182930516	2.65220460058	0.0361828731321
1403.2296511	519.190419738	2298.42007084	376.0	-15.432718635	0.128514471027	0.0249736632389	1203.28487461	443.491694188	1943.71136826	296.934799458	1.0199915974	0.0139153014652
1403.2296511	519.190419738	2298.42007084	376.0	18.4169716999	2.96654331499	0.576475576173	1708.25190914	559.061809659	2721.71944483	454.405726035	10.1503809344	0.138477229665
1403.2296511	519.190419738	2298.42007084	376.0	18.1795442718	2.76108070739	0.536548913213	1604.3152366	642.038862772	2716.26236517	469.908265795	9.8783928108	0.134766614063
1403.2296511	519.190419738	2298.42007084	376.0	-6.32930556623	0.332705697179	0.0646532641235	1400.64118314	448.228570074	2152.94604136	304.076288143	2.73912721371	0.0373687205145
1403.2296511	519.190419738	2298.42007084	376.0	-0.54894593102	0.336547848885	0.0653998929042	1413.07955279	528.936631545	2285.80298738	343.786803047	3.619167938	0.0493747331241
1403.2296511	519.190419738	2298.42007084	376.0	-13.6469902967	0.00741088566439	0.00144012546918	1145.88975133	432.158405529	1984.7549068	406.706749938	0.785657129323	0.0107183782991
1403.2296511	519.190419738	2298.42007084	376.0	9.09174277301	0.543066668211	0.105531804938	1566.67265231	526.614307166	2507.38651152	414.099552052	6.4093089094	0.0874394121337
1403.2296511	519.190419738	2298.42007084	376.0	-0.483185430984	0.440398536046	0.0855807493288	1489.22719058	439.368546924	2287.31443991	358.718702408	3.61108093894	0.0492644057154
1403.2296511	519.190419738	2298.42007084	376.0	-9.03029447814	0.108415409509	0.0210678992439	1185.51536775	560.923258086	2090.8659701	344.427344259	2.40439793476	0.0328021546351
1403.2296511	519.190419738	2298.42007084	376.0	4.6445785229	0.327356483917	0.0636137745662	1405.71510384	600.960163347	2405.17199582	398.496728633	4.89210182277	0.0667408161361
1403.2296511	519.190419738	2298.42007084	376.0	-9.8672030844	0.136284203879	0.0264835219353	1235.16663312	413.928771393	2071.63029472	422.534890206	1.71239060082	0.0233613997383
1403.2296511	519.190419738	2298.42007084	376.0	-10.2014927296	0.101544520458	0.0197327089891	1211.30111728	413.737167697	2063.94691442	438.908629445	1.50431365917	0.0205226965781
1403.2296511	519.190419738	2298.42007084	376.0	1.70146928141	0.52988530042	0.102970326549	1560.25899392	409.635091946	2337.5269823	367.63289644	3.88996936682	0.0530691591654
1403.2296511	519.190419738	2298.42007084	376.0	6.26721039031	0.447278055612	0.0869176167144	1491.53208229	575.03851223	2442.46689233	375.896297817	5.83704504953	0.0796322653414
1403.2296511	519.190419738	2298.42007084	376.0	11.9745775628	2.91723319629	0.56689335334	1648.66211503	605.968146746	2573.64616494	319.015903163	9.3601650415	0.127696658138
1403.2296511	519.190419738	2298.42007084	376.0	2.17773231757	0.464331359675	0.0902315117907	1504.46589088	552.337366733	2348.47350752	291.670249903	5.12693877576	0.0699445944851
1403.2296511	519.190419738	2298.42007084	376.0	-9.58273113532	0.132592530827	0.0257661350228	1058.21720335	616.878554403	2078.16865509	403.072897341	2.22852973519	0.030402861326
1403.2296511	519.190419738	2298.42007084	376.0	-1.202816318	0.407292622182	0.0791474197789	1467.31754256	493.709994626	2270.77429917	309.746761981	3.49847435684	0.047728163122
1403.2296511	519.190419738	2298.42007084	376.0	-9.35323832879	0.276722642253	0.0537743183547	1345.43310576	406.907402396	2083.44336382	331.102855657	2.20122936214	0.0300304142175
1403.2296511	519.190419738	2298.42007084	376.0	8.51739021913	0.471268102829	0.0915794991896	1514.39103887	535.283248586	2494.18547715	444.511189692	5.73350094008	0.0782196581184
1403.2296511	519.190419738	2298.42007084	376.0	-5.58341418721	0.125809855001	0.0244480868637	1233.59081616	586.836990211	2170.08975852	349.661952157	2.97284235562	0.0405571944833
1403.2296511	519.190419738	2298.42007084	376.0	-5.04611837279	0.0859313474292	0.0166986683694	1138.39658955	614.205286083	2182.43907336	429.837197728	2.99936648812	0.0409190516797
1403.2296511	519.190419738	2298.42007084	376.0	-11.6194144472	0.242474086875	0.0471189442042	1103.73814425	601.431019856	2031.35711707	326.187952966	2.07026402697	0.0282437111456
1403.2296511	519.190419738	2298.42007084	376.0	-3.70599316641	0.276528704815	0.0537366313282	1356.01369902	470.750054193	2213.24078008	386.477026864	3.14567529499	0.0429150790585
1403.2296511	519.190419738	2298.42007084	376.0	-3.92737094671	0.305644371885	0.0593945534172	1374.83058327	426.205874107	2208.15258874	407.116131363	3.04198786062	0.0415005165159
1403.2296511	519.190419738	2298.42007084	376.0	-7.20287220639	0.176111346394	0.0342229588796	1269.128822	503.116210076	2132.86781037	360.622778293	2.62512118068	0.035813385821
1403.2296511	519.190419738	2298.42007084	376.0	-2.50732098445	0.213701782676	0.041527746342	1322.5690367	615.481679425	2240.79130209	302.740585967	3.33798852747	0.045538724795
1403.2296511	519.190419738	2298.42007084	376.0	4.38270491413	0.472341297552	0.0917880484943	1516.62264125	484.58231668	2399.15304023	397.9480823	4.57379285137	0.0623982653666
1403.2296511	519.190419738	2298.42007084	376.0	-8.72958094474	0.115896081479	0.0225215859851	1212.88584959	477.020112614	2097.77763031	407.871668106	2.14874712075	0.0293144218383
1403.2296511	519.190419738	2298.42007084	376.0	0.80668755035	0.448466832813	0.087148626664	1499.48032158	500.474760028	2316.96113941	317.006057797	4.14189980473	0.0565061364902
1403.2296511	519.190419738	2298.42007084	376.0	-16.818110116	-0.0716198692252	-0.0139175804946	1084.51779653	469.001017326	1911.8692524	358.350438543	0.269053636432	0.00367058167028
1403.2296511	519.190419738	2298.42007084	376.0	6.58440706788	0.333689154401	0.0648443751264	1410.60922021	592.101990321	2449.75740443	447.046193899	5.0177904274	0.0684555310696
1403.2296511	519.190419738	2298.42007084	376.0	13.828124649	2.05773356549	0.399870494654	1543.33343565	632.442932422	2616.24846319	440.472095123	8.53894505636	0.116493111274
1403.2296511	519.190419738	2298.42007084	376.0	2.04049947485	0.381160535271	0.0740692839624	1446.40863701	569.036976075	2345.31932032	329.873707229	4.63146716	0.0631850908595
1403.2296511	519.190419738	2298.42007084	376.0	-8.94541785556	0.183821643106	0.0357212676071	1270.97008163	412.314707559	2092.81679143	409.532002235	2.01515054996	0.027491821964
1403.2296511	519.190419738	2298.42007084	376.0	-5.95499478023	0.257972352584	0.0501306553797	1335.65247674	442.653903879	2161.54927559	383.242894973	2.75260130884	0.0375525417304
1403.2296511	519.190419738	2298.42007084	376.0	9.9408152895	0.657529301368	0.127774835089	1663.49838346	411.149009075	2526.90176466	452.254372127	5.91823307393	0.0807398782255
1403.2296511	519.190419738	2298.42007084	376.0	-5.4588473244	0.324607669703	0.0630796093476	1388.33742022	404.599143974	2172.9528283	380.016264101	2.82222663887	0.0385024098072
1403.2296511	519.190419738	2298.42007084	376.0	6.82001528043	0.433299568959	0.0842012376524	1474.62924407	602.348693682	2455.17267088	378.19473313	6.1013672952	0.0832382987067
1403.2296511	519.190419738	2298.42007084	376.0	2.82185813709	0.45437932567	0.0882975759172	1496.02848572	407.094236985	2363.27822463	460.155501932	3.97996419192	0.0542969193987
1403.2296511	519.190419738	2298.42007084	376.0	9.98882639607	0.530638540646	0.103116700475	1557.65485255	529.742340752	2528.00526157	440.60806827	6.41060257821	0.0874570610942
1403.2296511	519.190419738	2298.42007084	376.0	-5.94090859091	0.193729876242	0.0376466918464	1291.23185792	530.426420303	2161.8730354	340.214757176	2.87001943152	0.0391544260781
1403.2296511	519.190419738	2298.42007084	376.0	11.2039575661	0.514537932869	0.0999879387619	1498.20902097	630.130990611	2555.93408027	427.594068684	7.38654936442	0.100771478369
1403.2296511	519.190419738	2298.42007084	376.0	3.86698638709	0.482384081631	0.0937396194385	1520.29755599	422.340729632	2387.2996621	444.661376473	4.15174902175	0.0566405050716
1403.2296511	519.190419738	2298.42007084	376.0	-6.17298148522	0.294136362301	0.057158251516	1364.54676163	425.136530347	2156.53902541	366.855733441	2.73494797635	0.0373117049979
1403.2296511	519.190419738	2298.42007084	376.0	4.41169199528	0.213538153957	0.0414959490783	1322.14019462	643.538821074	2399.81928512	434.140269425	4.44038037648	0.0605781770325
1403.2296511	519.190419738	2298.42007084	376.0	-0.445986835796	0.172172720669	0.0334575827185	1283.05246314	583.805164854	2288.16941989	421.311791902	3.66223454446	0.0499622720936
1403.2296511	519.190419738	2298.42007084	376.0	-9.56155440185	0.0590125095256	0.0114676466237	1153.00386062	518.732970954	2078.65538538	406.918553809	2.02827795064	0.0276709133784
1403.2296511	519.190419738	2298.42007084	376.0	-4.50128210907	0.0876207724114	0.0170269670446	1189.66742745	547.912869248	2194.9616994	457.381402699	2.88450627995	0.0393520638466
1403.2296511	519.190419738	2298.42007084	376.0	9.35243208289	0.387646314336	0.0753296374535	1445.90983285	607.657570291	2513.37824694	459.810843806	6.00875852744	0.0819748775912
1403.2296511	519.190419738	2298.42007084	376.0	-5.19778109998	0.0860641312464	0.0167244716763	1184.79300499	567.387276146	2178.9532268	426.772945667	2.89182614675	0.0394519256036
1403.2296511	519.190419738	2298.42007084	376.0	-5.71674684995	0.29391144514	0.0571145443335	1375.80128948	507.929771189	2167.02521384	283.294153176	2.81211174445	0.0383644167047
1403.2296511	519.190419738	2298.42007084	376.0	7.36595735437	0.537171634196	0.104386248386	1566.62918379	457.417221689	2467.72071308	443.6743076	5.09662851901	0.0695310848433
1403.2296511	519.190419738	2298.42007084	376.0	14.3629857371	2.98201438707	0.579482002928	1694.15520251	569.997268634	2628.54181779	364.389346651	9.73545011704	0.1328165091
1403.2296511	519.190419738	2298.42007084	376.0	4.78435479327	0.550954160626	0.107064547343	1576.42146485	412.986049362	2408.38464167	418.977127459	4.35875150501	0.0594645498637
1403.2296511	519.190419738	2298.42007084	376.0	13.6400122385	0.738424425769	0.143494835944	1720.51930428	429.725147354	2611.92484979	461.680398157	7.4441688411	0.101557555813
1403.2296511	519.190419738	2298.42007084	376.0	7.75684835486	0.712899451339	0.13853467768	1705.86040058	412.379938388	2476.70503029	358.464691328	6.34518975178	0.0865646623708
1403.2296511	519.190419738	2298.42007084	376.0	2.7653046717	0.443072973579	0.0861004612474	1491.65824101	460.059149185	2361.97838843	410.260998239	4.04572391462	0.055194050677
1403.2296511	519.190419738	2298.42007084	376.0	-9.20438567135	0.288972987936	0.0561548752305	1085.95399239	645.138596436	2086.86462317	355.772034342	2.52686511179	0.034472921034
1403.2296511	519.190419738	2298.42007084	376.0	-13.405256578	0.222025731325	0.0431453034056	1290.59653403	406.201341109	1990.3109631	293.513087967	1.44598876649	0.01972699545
1403.2296511	519.190419738	2298.42007084	376.0	14.3855228645	3.08074466163	0.598667831642	1695.58057731	608.332286146	2629.05981565	325.146952195	10.3785143819	0.141589555006
1403.2296511	519.190419738	2298.42007084	376.0	0.601659696781	0.310401833487	0.0603190504251	1386.46299453	489.735178968	2312.24873807	436.050564575	3.73693641534	0.0509813972079
1403.2296511	519.190419738	2298.42007084	376.0	-11.2722721462	0.142541997283	0.0276995719556	1212.31221436	525.65006794	2039.33590539	301.373623093	2.00070331678	0.0272947246491
1403.2296511	519.190419738	2298.42007084	376.0	-9.8810966295	0.281099803444	0.0546249132227	1099.77092223	630.855432495	2071.31096269	340.684607964	2.41749372113	0.0329808147494
1403.2296511	519.190419738	2298.42007084	376.0	-5.2245927324	0.140782338139	0.0273576249785	1247.9999858	570.884973463	2178.33698286	359.452023596	3.00790974488	0.0410356036137
1403.2296511	519.190419738	2298.42007084	376.0	-3.53141342008	0.157861895741	0.0306766217918	1259.49304798	526.9832915	2217.25335601	430.777016531	3.12283427824	0.0426034690074
1403.2296511	519.190419738	2298.42007084	376.0	4.60411723458	0.422858752173	0.0821723187278	1477.75667143	502.810130691	2404.24202544	423.675223327	4.40764942175	0.0601316428615
1403.2296511	519.190419738	2298.42007084	376.0	8.71197949115	0.667707725606	0.129752764401	1651.21735134	493.920043119	2498.65795603	353.520561572	7.07364345727	0.0965026392533
1403.2296511	519.190419738	2298.42007084	376.0	-12.4950971503	0.073815285394	0.0143442062561	1192.17462495	410.369946532	2011.23025007	408.685678589	1.08413117528	0.0147903298129
1403.2296511	519.190419738	2298.42007084	376.0	6.15145568165	0.561846558336	0.109181220042	1586.72371657	437.771230567	2439.80636288	415.311415743	4.94055103098	0.0674017875987
1403.2296511	519.190419738	2298.42007084	376.0	-7.95031678033	0.235954768655	0.0458520731937	1321.15235238	493.209524066	2115.68839427	301.326517819	2.5141320973	0.0342992100587
1403.2296511	519.190419738	2298.42007084	376.0	-0.43507966551	0.427429839717	0.0830605984681	1477.53571632	431.021752462	2288.42011248	379.862643699	3.61867177789	0.0493679642276
1403.2296511	519.190419738	2298.42007084	376.0	9.33380095805	0.725161949074	0.140917596011	1707.90886655	436.676214029	2512.95002543	368.364944854	6.97788319416	0.0951962236583
1403.2296511	519.190419738	2298.42007084	376.0	-9.85251980993	0.169838578018	0.0330039988375	1255.24827464	508.705277077	2071.96777804	308.014226325	2.2208753823	0.0302984363206
1403.2296511	519.190419738	2298.42007084	376.0	7.29989636158	0.566448586063	0.110075512255	1589.60382673	432.357886857	2466.20235396	444.240640378	5.00632880103	0.0682991650891
1403.2296511	519.190419738	2298.42007084	376.0	-12.0425516234	0.110005159834	0.0213768285726	1124.99920284	554.22548978	2021.63164729	342.406954666	1.84519652259	0.0251732131322
1403.2296511	519.190419738	2298.42007084	376.0	-0.940259943021	0.295502067031	0.0574236430297	1377.85646862	514.614240765	2276.80894759	384.338238201	3.58189573134	0.0488662446295
1403.2296511	519.190419738	2298.42007084	376.0	-12.3706155264	0.136245580253	0.0264760163724	1115.24230699	562.98286839	2014.0913607	335.866185318	1.8243986864	0.0248894773042
1403.2296511	519.190419738	2298.42007084	376.0	-6.7753592624	0.10945380144	0.0212696854722	1178.5313916	635.90286389	2142.69385368	328.259598189	2.87493962454	0.0392215501302
1403.2296511	519.190419738	2298.42007084	376.0	8.14131373487	0.650971050912	0.126500398545	1651.06762116	469.274479922	2485.54165975	365.199558672	6.57098538859	0.089645093978
1403.2296511	519.190419738	2298.42007084	376.0	18.0459823623	2.95907657507	0.575024596788	1650.92820788	640.852499074	2713.19255144	421.411844483	10.5803786191	0.144343500942
1403.2296511	519.190419738	2298.42007084	376.0	5.23989607972	0.487701392434	0.0947729095285	1527.02768015	529.600337443	2418.85489403	362.226876438	5.48336304575	0.0748071356855
1403.2296511	519.190419738	2298.42007084	376.0	-0.0177378917034	0.385717523621	0.0749548238673	1450.49445117	506.858111637	2298.01237958	340.659816768	3.68581142149	0.0502839211663
1403.2296511	519.190419738	2298.42007084	376.0	-0.851908441167	0.200519857245	0.038966159589	1304.40877694	561.38829594	2278.83963624	413.042563367	3.59910097714	0.0491009683102
1403.2296511	519.190419738	2298.42007084	376.0	-1.52307173267	0.274095726759	0.0532638411892	1366.46753317	563.788458314	2263.41348444	333.157492958	3.49575293921	0.0476910360056
1403.2296511	519.190419738	2298.42007084	376.0	-5.51410899501	0.348031088238	0.0676313813133	1412.38245835	436.457537821	2171.68268297	322.842686801	2.87437991367	0.0392139142383
1403.2296511	519.190419738	2298.42007084	376.0	7.56491260702	0.555101118189	0.107870407732	1561.51922567	556.830036133	2472.29354054	353.944278741	6.6971261138	0.091365976996
1403.2296511	519.190419738	2298.42007084	376.0	6.58688890409	0.312083499842	0.0606458413995	1390.09051562	635.033501248	2449.81444746	424.690430592	5.39000555946	0.073533500129
1403.2296511	519.190419738	2298.42007084	376.0	-16.7406308293	-0.122022115124	-0.0237120316992	1079.25123331	401.064294038	1913.65005188	433.334524531	-0.670427565635	-0.00914635150935
1403.2296511	519.190419738	2298.42007084	376.0	-10.8012003692	0.12934714343	0.025135472878	1188.07591452	551.317471356	2050.16311366	310.769727788	2.12136668967	0.028940882533
1403.2296511	519.190419738	2298.42007084	376.0	-16.9710801355	0.0511306242213	0.00993599382458	1150.5064542	449.779935043	1908.35335877	308.066969521	0.565913103812	0.00772050619115
1403.2296511	519.190419738	2298.42007084	376.0	13.1159095178	0.611766746771	0.118881995097	1550.14828875	606.099515301	2599.87876767	443.630963618	7.99177250106	0.10902827423
1403.2296511	519.190419738	2298.42007084	376.0	-5.62045705723	0.144932020361	0.028164014839	1241.93678526	492.366505301	2169.23835776	434.935067202	2.69469996141	0.036762618846
1403.2296511	519.190419738	2298.42007084	376.0	1.18457818279	0.307535761682	0.0597620990442	1391.90164073	596.426344817	2325.64665355	337.318668006	4.24859147233	0.0579616844793
1403.2296511	519.190419738	2298.42007084	376.0	-6.91654742219	0.130057167016	0.0252734487011	1228.6649419	541.319499048	2139.44875668	369.464315733	2.69810540941	0.0368090778909
1403.2296511	519.190419738	2298.42007084	376.0	-2.07888038813	0.192121992788	0.037334238785	1306.1404027	636.848323594	2250.63866675	307.649940461	3.4385423025	0.046910536187
1403.2296511	519.190419738	2298.42007084	376.0	18.9975835813	2.90529024966	0.564572531998	1637.35120766	642.368520421	2735.06434485	455.344616767	10.4640420119	0.14275637124
1403.2296511	519.190419738	2298.42007084	376.0	-9.2134698981	0.0756205244068	0.0146950105726	1072.8190637	592.736971577	2086.65582948	421.099794207	2.18634553089	0.0298273605851
1403.2296511	519.190419738	2298.42007084	376.0	11.0582057682	0.690333853995	0.134149602409	1690.1220792	393.727007077	2552.58409169	468.735005412	6.10229866293	0.0832510049512
1403.2296511	519.190419738	2298.42007084	376.0	6.64865239447	0.628028437247	0.122042059317	1639.76614144	440.248957399	2451.23403191	371.218933073	5.74847981807	0.078424008432
1403.2296511	519.190419738	2298.42007084	376.0	19.167249962	3.26473210063	0.63442131765	1752.0900188	641.924635087	2738.96399099	344.94933711	12.4087578469	0.169287283041
1403.2296511	519.190419738	2298.42007084	376.0	19.7755139539	3.16114827041	0.614292318385	1743.63740978	581.620564608	2752.94445267	427.686478281	11.2000761717	0.152797764962
1403.2296511	519.190419738	2298.42007084	376.0	18.2050063192	2.90316642513	0.56415981833	1632.04063245	648.249681197	2716.84758998	436.557276336	10.4145871264	0.14208167976
1403.2296511	519.190419738	2298.42007084	376.0	3.86389020777	0.358748446873	0.0697140394234	1430.47822742	560.054077715	2387.22849889	396.696193752	4.53822225326	0.0619129911768
1403.2296511	519.190419738	2298.42007084	376.0	-13.5360784597	0.0369431965066	0.00717901214663	1170.68355031	403.351689285	1987.30412672	413.268887122	0.712763334179	0.00972391997516
1403.2296511	519.190419738	2298.42007084	376.0	-10.8228312789	0.0994496658428	0.0193256249209	1189.97963301	490.813575915	2049.66594449	368.872735568	1.88018085648	0.0256504891743
1403.2296511	519.190419738	2298.42007084	376.0	3.45299873512	0.497460843392	0.0966694215686	1533.06398206	422.011756769	2377.78448681	422.708747988	4.11699941026	0.056166431245
1403.2296511	519.190419738	2298.42007084	376.0	-11.4183384985	0.125816504591	0.0244493790499	1229.74098543	393.896982945	2035.97868703	412.340718657	1.34123204313	0.0182978450632
1403.2296511	519.190419738	2298.42007084	376.0	7.98687125929	0.445416307925	0.0865558313108	1492.72305399	565.139109163	2481.9919229	424.129759741	5.86715446044	0.080043034931
1403.2296511	519.190419738	2298.42007084	376.0	-11.1136085718	0.0932375348498	0.0181184482802	1177.76848995	504.915760725	2042.98266083	360.298410154	1.87300881437	0.0255526441251
1403.2296511	519.190419738	2298.42007084	376.0	-1.90224277241	0.255334901159	0.049618130812	1343.55719778	509.536342876	2254.69854116	401.605000509	3.42746318147	0.0467593885602
1403.2296511	519.190419738	2298.42007084	376.0	-0.879266360922	0.260480553151	0.0506180631851	1341.4688076	468.020687148	2278.21083632	468.721341581	3.41487111719	0.0465876005073
1403.2296511	519.190419738	2298.42007084	376.0	2.44826053659	0.232899484694	0.0452583530304	1332.10466924	568.530279192	2354.6913824	454.056433972	4.0088180086	0.0546905594624
1403.2296511	519.190419738	2298.42007084	376.0	-2.99939186159	0.283253584306	0.0550434481745	1359.06922638	451.954288147	2229.48144629	418.457931761	3.18880651004	0.0435034994549
1403.2296511	519.190419738	2298.42007084	376.0	12.7450860304	2.93496877336	0.57033983159	1667.71683295	587.196111571	2591.35568621	336.442741681	9.43991923554	0.128784709898
1403.2296511	519.190419738	2298.42007084	376.0	-10.4559869399	0.201631204801	0.0391821229694	1282.70206676	412.202125703	2058.09756841	363.19337595	1.88845445974	0.025763362343
1403.2296511	519.190419738	2298.42007084	376.0	-12.0919576152	0.0872994502407	0.0169645258921	1175.31539179	489.050118078	2020.49609005	356.130580188	1.64494080751	0.0224412115622
1403.2296511	519.190419738	2298.42007084	376.0	4.40060845783	0.446247004629	0.0867172570208	1496.87273103	510.653192661	2399.56453887	392.038615182	4.70514700078	0.064190272862
1403.2296511	519.190419738	2298.42007084	376.0	0.770635615068	0.171981583739	0.0334204399026	1281.71000575	576.973975193	2316.13251449	457.44853355	3.77413660651	0.0514889032266
1403.2296511	519.190419738	2298.42007084	376.0	15.2101658073	0.845516341665	0.164305546379	1751.17813908	455.570004839	2648.01357456	441.265430641	8.63336122009	0.117781189906
1403.2296511	519.190419738	2298.42007084	376.0	7.00610311176	0.620451573883	0.120569680117	1633.53705244	398.345230042	2459.44975094	427.567468463	5.02686903451	0.0685793865554
1403.2296511	519.190419738	2298.42007084	376.0	-8.30051252417	0.161169768749	0.0313194264961	1258.33829645	559.775562937	2107.639425	289.525565611	2.49777614557	0.0340760729273
1403.2296511	519.190419738	2298.42007084	376.0	-10.2649605095	-0.0270252470365	-0.00525169977391	1083.62304386	536.151144082	2062.48815823	442.713970283	1.65940187353	0.0226384975925
1403.2296511	519.190419738	2298.42007084	376.0	12.4436115764	0.614355521502	0.119385060533	1549.22098174	605.708767256	2584.42653685	429.496787857	7.91757144653	0.108015981535
1403.2296511	519.190419738	2298.42007084	376.0	-14.0609619963	-0.0108459101703	-0.00210763897596	1122.2164865	466.712891619	1975.24009816	386.310720049	0.892659879731	0.0121781702555
1403.2296511	519.190419738	2298.42007084	376.0	-8.79016908244	0.095803860884	0.0186171513572	1170.45574515	560.414057936	2096.38506039	365.515257298	2.40906360899	0.0328658063982
1403.2296511	519.190419738	2298.42007084	376.0	12.5702473642	2.84716465136	0.55327723501	1623.95569938	622.659621689	2587.33715921	340.721838139	9.33457483278	0.127347542057
1403.2296511	519.190419738	2298.42007084	376.0	1.33405189069	0.467488685017	0.090845061216	1512.78315577	463.31430478	2329.08218725	352.984726704	3.92149021358	0.0534991843599
1403.2296511	519.190419738	2298.42007084	376.0	9.57427001357	0.541661891379	0.105258820711	1536.12353932	593.422197748	2518.47701447	388.9312774	7.16946325542	0.0978098670589
1403.2296511	519.190419738	2298.42007084	376.0	-5.3469111297	0.168357106457	0.0327161108545	1126.90917834	647.206643179	2175.52559226	401.409770748	3.11270160747	0.0424652333898
1403.2296511	519.190419738	2298.42007084	376.0	9.25162975776	1.3701962492	0.266264331364	1676.872302	504.836290252	2511.06138607	329.352793821	8.00525281821	0.10921218033
1403.2296511	519.190419738	2298.42007084	376.0	3.87878066941	0.184361091383	0.0358260962657	1298.77540977	627.973440989	2387.57074425	460.821893493	4.22154465938	0.0575926965809
1403.2296511	519.190419738	2298.42007084	376.0	-9.80923953065	0.180249699305	0.0350271471638	1269.30353972	389.470599246	2072.96254067	414.188401702	1.75165585069	0.0238970784541
1403.2296511	519.190419738	2298.42007084	376.0	-12.2388559393	0.0284792650658	0.00553425283051	1112.06171473	526.134069011	2017.11974949	378.92396575	1.55881313968	0.0212662092726
1403.2296511	519.190419738	2298.42007084	376.0	-6.93372349281	0.10534773359	0.0204717710047	1201.41193066	556.848129166	2139.05397842	380.793918594	2.69341969089	0.0367451526725
1403.2296511	519.190419738	2298.42007084	376.0	-8.26896971581	0.0543885590212	0.0105690942521	1135.56707619	550.674038909	2108.36441124	422.123296137	2.29442458487	0.0313018360828
1403.2296511	519.190419738	2298.42007084	376.0	3.08565829256	0.190187909766	0.0369583967677	1300.59856493	601.255988043	2369.34146035	467.48690738	4.09352086714	0.0558461236991
1403.2296511	519.190419738	2298.42007084	376.0	20.6374151198	3.17780451284	0.617529054185	1726.78641828	631.560878276	2772.75456206	414.4072655	11.9014006367	0.162365629423
1403.2296511	519.190419738	2298.42007084	376.0	-4.20457901326	0.190950928275	0.0371066708658	1293.54394232	551.043211385	2201.7811829	357.194029197	3.14383909869	0.0428900286316
1403.2296511	519.190419738	2298.42007084	376.0	0.761570651568	0.45732971776	0.0888709128955	1498.51566451	396.198826821	2315.92416355	421.209672213	3.74269972884	0.0510600235858
1403.2296511	519.190419738	2298.42007084	376.0	11.2779481357	0.50141043586	0.0974369288495	1498.9520373	624.978029637	2557.63469437	433.704627429	7.30496413484	0.0996584465871
1403.2296511	519.190419738	2298.42007084	376.0	-0.854671694454	0.228334379042	0.0443712357253	1330.04242362	575.275008156	2278.77612507	373.4586933	3.62478023555	0.0494512992571
1403.2296511	519.190419738	2298.42007084	376.0	-19.2098954322	-0.0303766196322	-0.00590295756552	1127.21388885	399.933327345	1856.89597864	329.748762448	-0.419068241059	-0.00571716563518
1403.2296511	519.190419738	2298.42007084	376.0	9.66906823092	0.609822697537	0.118504216389	1624.54235844	442.394670664	2520.65587572	453.718846618	5.86271555771	0.0799824769129
1403.2296511	519.190419738	2298.42007084	376.0	10.7466869925	2.96221462157	0.575634399838	1694.84390526	547.88105571	2545.42408163	302.699120655	8.97333351589	0.122419283982
1403.2296511	519.190419738	2298.42007084	376.0	4.25565602125	0.269293420339	0.0523306296811	1363.51328366	615.604683762	2396.23292298	417.114955554	4.53546133438	0.0618753251621
1403.2296511	519.190419738	2298.42007084	376.0	-2.84363501515	0.145806225908	0.0283338954348	1260.97872217	602.662098961	2233.06139291	369.420571783	3.3754541175	0.0460498515347
1403.2296511	519.190419738	2298.42007084	376.0	-10.4691112589	0.134191949604	0.02607694318	1063.72050035	607.833041422	2057.79591643	386.242374652	2.09872147062	0.0286319436647
1403.2296511	519.190419738	2298.42007084	376.0	-16.9033674092	0.0154558836784	0.00300347525814	1148.03104174	420.872961653	1909.90968166	341.005678261	0.300922465013	0.00410535422938
1403.2296511	519.190419738	2298.42007084	376.0	-1.69899175182	0.434503893899	0.0844352689272	1486.56811521	456.638573725	2259.37010341	316.163414479	3.40190414855	0.0464106977975
1403.2296511	519.190419738	2298.42007084	376.0	9.78888589161	0.585896450563	0.11385473194	1598.7087255	511.700825559	2523.40978888	413.000237827	6.69838853117	0.0913831996067
1403.2296511	519.190419738	2298.42007084	376.0	-6.16966076961	0.105393804458	0.0204807237579	1204.24633448	631.445143363	2156.61534941	320.92387157	2.92878028816	0.0399560748726
1403.2296511	519.190419738	2298.42007084	376.0	12.598672147	0.670862264215	0.130365772292	1611.80152392	558.818393825	2587.99048013	417.370562382	8.06187976936	0.109984717181
1403.2296511	519.190419738	2298.42007084	376.0	-15.9831336531	0.104956568335	0.0203957575465	1208.31335186	395.620928017	1931.06051901	327.126239132	0.643052565527	0.00877288629641
1403.2296511	519.190419738	2298.42007084	376.0	-8.34291699964	0.10569006636	0.0205382950564	1193.63496579	548.796733494	2106.66479203	364.233092741	2.47101432686	0.0337109730814
1403.2296511	519.190419738	2298.42007084	376.0	-15.044263129	0.10264441578	0.0199464469063	1096.58995813	539.984231753	1952.63970757	316.065517691	1.2349071508	0.0168473008294
1403.2296511	519.190419738	2298.42007084	376.0	-2.60323669008	0.0976152702005	0.0189691547222	1206.0609753	574.572699913	2238.58675626	457.953081048	3.24912815606	0.0443264414197
1403.2296511	519.190419738	2298.42007084	376.0	8.01398490074	0.346767865416	0.0673859046669	1414.7228974	626.67691972	2482.61510827	441.215291148	5.74312473409	0.0783509513518
1403.2296511	519.190419738	2298.42007084	376.0	21.4683790905	3.22075471177	0.625875381222	1749.80894498	615.478506297	2791.85360474	426.566153459	12.0645729962	0.164591718912
1403.2296511	519.190419738	2298.42007084	376.0	-10.8053040778	0.170898364003	0.0332099424802	1251.12305048	494.626372689	2050.0687932	304.319370037	2.0407833265	0.027841518779
1403.2296511	519.190419738	2298.42007084	376.0	8.955327789	0.643462333861	0.125041261924	1600.97159983	552.33697296	2504.25112215	350.942549364	7.39495407231	0.100886140141
1403.2296511	519.190419738	2298.42007084	376.0	3.99515814364	0.345909596132	0.0672191208962	1420.78925434	571.160874498	2390.24558748	398.295458642	4.58865877015	0.0626010746269
1403.2296511	519.190419738	2298.42007084	376.0	-7.13487174986	0.190533603219	0.0370255738863	1281.13265654	491.443649191	2134.43074651	361.85444078	2.62460739662	0.0358063764887
1403.2296511	519.190419738	2298.42007084	376.0	1.53695709655	0.2062889961	0.040087251477	1312.97057421	589.110074351	2333.74580123	431.665152665	3.92562869623	0.0535556438776
1403.2296511	519.190419738	2298.42007084	376.0	-6.76715095238	0.13346152095	0.0259350021278	1239.81231294	602.291252555	2142.88251513	300.778949634	2.77669204153	0.0378812011123
1403.2296511	519.190419738	2298.42007084	376.0	-8.45219104454	0.17253548564	0.0335280772716	1262.55754637	498.452213171	2104.15321545	343.143455908	2.42750049731	0.0331173328418
1403.2296511	519.190419738	2298.42007084	376.0	14.0756607719	3.12701891584	0.607660108015	1691.64127017	644.60667068	2621.93788312	285.689942269	10.8957962253	0.148646606075
1403.2296511	519.190419738	2298.42007084	376.0	-7.77022225915	0.0595172916915	0.0115657387663	1108.12340423	578.686550205	2119.82772289	433.017768453	2.40877687021	0.0328618945459
1403.2296511	519.190419738	2298.42007084	376.0	2.65203098863	0.264050792648	0.0513118524384	1359.5221296	620.589738607	2359.37488337	379.263015159	4.37753149733	0.0597207571259
1403.2296511	519.190419738	2298.42007084	376.0	-11.3035521272	-0.00813138100211	-0.00158013622272	1116.15168043	496.398743629	2038.61696003	426.066535972	1.42696691603	0.0194674886225
1403.2296511	519.190419738	2298.42007084	376.0	-4.85690244714	0.0967040623907	0.018792083636	1201.33693386	600.377538295	2186.78805017	385.073578016	3.07650865097	0.0419714686354
1403.2296511	519.190419738	2298.42007084	376.0	-0.0806151978022	0.296057901455	0.0575316559375	1374.81602852	490.588352027	2296.56719495	431.162814405	3.64525010405	0.0497305607646
1403.2296511	519.190419738	2298.42007084	376.0	12.7187576381	1.88257343519	0.365832381499	1529.97411366	635.774500239	2590.75054916	425.001935256	8.30418723572	0.113290412493
1403.2296511	519.190419738	2298.42007084	376.0	4.95093327904	0.367313759523	0.0713784997131	1426.94354096	622.554810716	2412.21331502	362.714963347	5.53752968859	0.0755461076206
1403.2296511	519.190419738	2298.42007084	376.0	-2.67808789268	0.245016601804	0.0476130201718	1333.22120275	499.560580693	2236.8663612	404.08457776	3.29929348571	0.0450108251802
1403.2296511	519.190419738	2298.42007084	376.0	1.0347001445	0.199332607887	0.0387354465385	1308.83478116	601.226792759	2322.20182663	412.140252718	3.8814284267	0.0529526388363
1403.2296511	519.190419738	2298.42007084	376.0	3.53316546322	0.470871521054	0.0915024331625	1508.92324577	401.161501904	2379.62705498	469.542307305	4.06107291009	0.0554034503423
1403.2296511	519.190419738	2298.42007084	376.0	15.1583780085	3.02513383771	0.587861219921	1693.12397255	589.445395554	2646.8232734	364.253905302	10.1124602933	0.137959894861
1403.2296511	519.190419738	2298.42007084	376.0	7.0238661642	0.627046847173	0.121851311149	1638.66898863	444.017462464	2459.85802051	377.171569412	5.83708064821	0.0796327509988
1403.2296511	519.190419738	2298.42007084	376.0	1.67590651013	0.600964673409	0.116782874739	1619.03077086	434.869423658	2336.93944244	283.039247923	4.73271199226	0.0645663300444
1403.2296511	519.190419738	2298.42007084	376.0	-5.7068008907	0.330486732336	0.0642220622496	1402.84830341	478.093315885	2167.25381377	286.31219447	2.80794499687	0.0383075715807
1403.2296511	519.190419738	2298.42007084	376.0	-12.2923944561	0.103113898062	0.0200376793746	1188.79489837	481.209273418	2015.88920947	345.885037682	1.63055848092	0.0222449997397
1403.2296511	519.190419738	2298.42007084	376.0	-8.38529525085	0.114461118121	0.0222427357406	1211.39324325	485.083769144	2105.6907618	409.213749398	2.22797593063	0.0303953060113
1403.2296511	519.190419738	2298.42007084	376.0	-4.13842329771	0.307465102478	0.0597483681458	1383.97101555	481.781416953	2203.30171915	337.549286642	3.10908797041	0.042415934112
1403.2296511	519.190419738	2298.42007084	376.0	-22.3944170785	-0.11550795563	-0.0224461631618	1076.60132079	408.264788689	1783.70229396	298.836184483	-1.28597587775	-0.0175440092463
1403.2296511	519.190419738	2298.42007084	376.0	4.44778837207	0.571473154162	0.111051914917	1593.32492677	402.797447383	2400.64893149	404.526557343	4.36529852368	0.0595538679902
1403.2296511	519.190419738	2298.42007084	376.0	-5.46711865998	0.121462304138	0.0236032460431	1231.13700547	603.119579234	2172.76271826	338.506133557	3.00373864792	0.0409786991531
1403.2296511	519.190419738	2298.42007084	376.0	-0.793715801671	0.19756819519	0.0383925758239	1306.60068024	593.933822513	2280.17714755	379.6426448	3.64488603501	0.0497255939293
1403.2296511	519.190419738	2298.42007084	376.0	-1.07493725072	0.26455741399	0.0514103019802	1354.3987068	531.560828886	2273.71349732	387.753961633	3.57034302245	0.0487086360498
1403.2296511	519.190419738	2298.42007084	376.0	3.50060239757	0.421604725132	0.081928629058	1472.17111515	578.919740318	2378.87861895	327.787763475	5.298286205	0.0722822128922
1403.2296511	519.190419738	2298.42007084	376.0	4.32248320004	0.516457720845	0.100361002885	1498.41978775	606.596300238	2397.76889227	292.752804283	6.21936996134	0.0848481577264
1403.2296511	519.190419738	2298.42007084	376.0	15.6248239443	2.22439788085	0.432257652711	1638.93463785	566.862292643	2657.54416041	451.747229911	9.08806643836	0.123984535312
1403.2296511	519.190419738	2298.42007084	376.0	-2.08255850016	0.198621962151	0.0385973498156	1303.14189046	564.116833984	2250.55412829	383.295403842	3.45001702435	0.0470670808233
1403.2296511	519.190419738	2298.42007084	376.0	17.3326140339	3.06302816944	0.595225062074	1722.60916851	564.490718182	2696.7963506	409.696463907	10.3605396944	0.141344334167
1403.2296511	519.190419738	2298.42007084	376.0	-8.68655718057	0.297173230854	0.0577483930926	1363.46531365	405.846197802	2098.76649714	329.45498569	2.32706549611	0.0317471418295
1403.2296511	519.190419738	2298.42007084	376.0	2.43676722589	0.375170729408	0.072905310806	1419.54460037	635.438445648	2354.42721784	299.444171822	5.3066997978	0.0723969958772
1403.2296511	519.190419738	2298.42007084	376.0	0.716582961212	0.115221664865	0.0223905295113	1235.30949203	620.301304426	2314.89015744	459.27936099	3.79849574699	0.0518212243791
1403.2296511	519.190419738	2298.42007084	376.0	9.55249220733	2.06728478416	0.401726541811	1659.9768255	527.283371161	2517.976469	330.716272339	8.14453717173	0.111112376149
1403.2296511	519.190419738	2298.42007084	376.0	6.02720728714	0.502955313892	0.097737138339	1530.01222046	559.855863128	2436.95061284	347.082529254	6.10829057967	0.0833327500637
1403.2296511	519.190419738	2298.42007084	376.0	-3.87914013344	0.49274687402	0.0957533762184	1530.70807254	395.785268675	2209.26113544	282.767794224	3.01566870913	0.0411414557863
1403.2296511	519.190419738	2298.42007084	376.0	0.216513529149	0.548472501876	0.106582297294	1575.44066865	390.611445466	2303.39646125	337.344347135	3.66546393722	0.0500063292935
1403.2296511	519.190419738	2298.42007084	376.0	5.06931473606	0.497799468422	0.0967352251112	1534.17689252	444.5891467	2414.93421819	436.168178968	4.35195180976	0.0593717845807
1403.2296511	519.190419738	2298.42007084	376.0	-13.3090135742	0.102083714752	0.0198374882922	1163.99272756	505.558859265	1992.52303162	322.971444792	1.53097456456	0.0208864197075
1403.2296511	519.190419738	2298.42007084	376.0	-4.79311732511	0.276918530226	0.0538123844201	1360.14208111	497.758746747	2188.25410022	330.353272368	3.01784896622	0.0411712000848
1403.2296511	519.190419738	2298.42007084	376.0	16.920484956	3.00370225805	0.583696513417	1710.35931963	561.989935695	2687.32389315	414.974637827	10.0985845133	0.137770593633
1403.2296511	519.190419738	2298.42007084	376.0	-13.6752692058	0.0842981820341	0.0163813023774	1118.41117911	532.812787553	1984.10493867	332.880972008	1.46832456685	0.0200317130539
1403.2296511	519.190419738	2298.42007084	376.0	-3.34449865578	0.36427632328	0.0707882478197	1422.40670224	407.360675198	2221.54944247	391.782065024	3.16054468172	0.0431179356306
1403.2296511	519.190419738	2298.42007084	376.0	-1.79903875448	0.171181989813	0.0332650582614	1279.36939294	567.528310756	2257.07060302	410.172899331	3.46970620611	0.0473356917614
1403.2296511	519.190419738	2298.42007084	376.0	7.89946665425	0.692930451472	0.134654188005	1688.62725193	429.116717613	2479.98299791	362.239028363	6.39907542698	0.0872998011866
1403.2296511	519.190419738	2298.42007084	376.0	10.421544949	2.46780006087	0.479556949255	1588.44561796	601.812283085	2537.95095164	347.693050594	8.33535601629	0.113715634601
1403.2296511	519.190419738	2298.42007084	376.0	1.86886864785	0.452746896081	0.0879803529112	1496.01157972	415.514593349	2341.37452294	429.848349873	3.89585226749	0.0531494170189
1403.2296511	519.190419738	2298.42007084	376.0	-9.50537105428	0.104486582771	0.0203044272777	1205.16986993	461.902975284	2079.94671472	412.87386951	1.92442778515	0.026254130766
1403.2296511	519.190419738	2298.42007084	376.0	12.4035223526	2.05883805149	0.400085124657	1724.59448734	483.605345173	2583.50511808	375.305285573	8.69516108416	0.118624298556
1403.2296511	519.190419738	2298.42007084	376.0	4.07324049443	0.581239087007	0.112949686554	1588.27454418	514.30021135	2392.0402479	289.465492371	5.9162810042	0.0807132469877
1403.2296511	519.190419738	2298.42007084	376.0	16.3438961749	3.16626470612	0.615286573284	1737.84034165	584.253593882	2674.07146088	351.977525344	10.842351094	0.147917477408
1403.2296511	519.190419738	2298.42007084	376.0	5.80695069792	0.52133048479	0.1013079061	1554.73543429	463.793919365	2431.88819118	413.358837531	4.88923918181	0.0667017623713
1403.2296511	519.190419738	2298.42007084	376.0	6.42063897382	0.700376622444	0.136101170316	1681.5484643	455.865828872	2445.99332569	308.579032518	6.57888820529	0.089752908667
1403.2296511	519.190419738	2298.42007084	376.0	2.90090040649	0.390964710569	0.0759744870907	1454.25001352	561.92639037	2365.09494802	348.918544129	4.73945778406	0.0646583599462
1403.2296511	519.190419738	2298.42007084	376.0	12.1260326125	0.650732045264	0.126453953607	1653.80695799	459.881994079	2577.1272382	463.438286132	6.82171183153	0.0930656457234
1403.2296511	519.190419738	2298.42007084	376.0	-7.21614922516	0.175013154128	0.0340095519099	1276.37646663	562.368918601	2132.56264871	293.81726348	2.66338841413	0.0363354490331
1403.2296511	519.190419738	2298.42007084	376.0	6.41979609458	0.643588487215	0.125065776762	1653.57300366	409.988545152	2445.97395278	382.412403975	5.41785905572	0.0739134932568
1403.2296511	519.190419738	2298.42007084	376.0	-8.39001376874	0.110444336784	0.0214621719362	1186.44721502	586.761979247	2105.58231043	332.373116169	2.55864329304	0.034906456931
1403.2296511	519.190419738	2298.42007084	376.0	-4.66687157212	0.136961763934	0.0266151892604	1252.38507192	621.21693694	2191.15575795	317.553749087	3.10410233216	0.0423479172192
1403.2296511	519.190419738	2298.42007084	376.0	13.5281491095	2.97842228006	0.578783964256	1666.70347573	607.020899133	2609.35376518	335.629390325	9.82268221124	0.134006578598
1403.2296511	519.190419738	2298.42007084	376.0	-14.3616612162	-0.0111163444957	-0.0021601913128	1128.07216991	451.032401657	1968.32876694	389.224195375	0.74898394868	0.0102180620557
1403.2296511	519.190419738	2298.42007084	376.0	-13.8325727378	0.181832806512	0.035334785564	1163.80328141	533.355121959	1980.48944272	283.331039354	1.58758507505	0.0216587322653
1403.2296511	519.190419738	2298.42007084	376.0	6.99766983305	0.355525658444	0.0690877688387	1422.67994035	616.165166255	2459.25591877	420.410812171	5.5942559722	0.0763199996208
1403.2296511	519.190419738	2298.42007084	376.0	8.80811377696	0.691473189938	0.134371004652	1691.91934259	395.731675111	2500.86752575	413.216508049	5.96384735143	0.0813621739622
1403.2296511	519.190419738	2298.42007084	376.0	8.11172361262	2.523748735	0.490429213952	1660.40486093	530.05557767	2484.86155444	294.401115844	7.95606038744	0.108541069406
1403.2296511	519.190419738	2298.42007084	376.0	-19.5307256175	-0.123522891628	-0.0240036711287	1066.83492858	441.214060502	1849.52195327	341.472964179	-0.571734004379	-0.00779991820436
1403.2296511	519.190419738	2298.42007084	376.0	-5.83712661312	0.129877412941	0.0252385178664	1142.98586796	639.784798601	2164.2583812	381.487714646	3.03384623383	0.0413894438449
1403.2296511	519.190419738	2298.42007084	376.0	2.82085380757	0.599157956977	0.116431783322	1617.23446284	390.184554549	2363.25514092	355.836123534	4.2611827165	0.0581334613438
1403.2296511	519.190419738	2298.42007084	376.0	-1.14711593331	0.532488508662	0.103476196786	1562.71746575	390.956409828	2272.05452799	318.380652413	3.45937436605	0.0471947389638
1403.2296511	519.190419738	2298.42007084	376.0	-14.6117109103	-0.119075183127	-0.023139367106	1071.48443418	451.958101939	1962.58157458	439.139038469	0.168123486648	0.00229363556136
1403.2296511	519.190419738	2298.42007084	376.0	18.3011723833	3.05941371737	0.594522681183	1687.56222662	626.721531129	2719.0578901	404.774132345	10.9544106139	0.14944625667
1403.2296511	519.190419738	2298.42007084	376.0	13.5810459646	0.621269209632	0.120728567748	1559.86860982	600.095695527	2610.56955712	450.605251771	8.07634752914	0.110182094531
1403.2296511	519.190419738	2298.42007084	376.0	8.34717050476	0.629284837218	0.122286210108	1641.03818265	424.006242219	2490.27311307	425.228688202	5.66921211785	0.0773425936952
1403.2296511	519.190419738	2298.42007084	376.0	-10.000535903	0.164808668064	0.0320265581157	1254.05098932	427.757619885	2068.56574645	386.757137254	1.90390605502	0.0259741617328
1403.2296511	519.190419738	2298.42007084	376.0	9.88415476895	1.9569576852	0.380287152195	1704.41273334	489.569283319	2525.59946788	331.617451222	8.21666700284	0.112096412044
1403.2296511	519.190419738	2298.42007084	376.0	-10.332710358	0.181726563891	0.0353141398933	1264.51736177	458.786337174	2060.93098211	337.627283163	2.04466021867	0.0278944095317
1403.2296511	519.190419738	2298.42007084	376.0	6.82199623119	0.623086246877	0.121081664764	1635.54162999	392.612393632	2455.21820145	427.064177832	4.94815648998	0.0675055455659
1403.2296511	519.190419738	2298.42007084	376.0	-12.6631999907	0.167197730846	0.0324908143891	1242.5464541	456.74304304	2007.36654064	308.077043508	1.6330395657	0.0222788480996
1403.2296511	519.190419738	2298.42007084	376.0	8.18023590641	0.472276172073	0.0917753929408	1505.1662919	584.615950763	2486.43625475	396.654012094	6.39704487939	0.0872720993095
1403.2296511	519.190419738	2298.42007084	376.0	-10.0139137488	0.314521026455	0.0611195154401	1113.34444504	632.983523987	2068.25826736	321.930298332	2.42833911322	0.0331287737138
1403.2296511	519.190419738	2298.42007084	376.0	9.755139516	2.43776947426	0.473721234795	1552.1618462	629.295579709	2522.63415541	341.176729504	8.14179176031	0.111074921696
1403.2296511	519.190419738	2298.42007084	376.0	0.0858836692658	0.411570992414	0.0799788170257	1459.91621804	394.887496041	2300.39403833	445.590324249	3.59551092166	0.0490519907456
1403.2296511	519.190419738	2298.42007084	376.0	-1.80164963581	0.347940199777	0.0676137193505	1406.58265302	395.413909988	2257.010594	455.014030995	3.25517222134	0.0444088979719
1403.2296511	519.190419738	2298.42007084	376.0	13.9032962704	1.88050500437	0.365430432252	1581.91682817	600.697642286	2617.97622283	435.361752369	8.64596270539	0.117953106486
1403.2296511	519.190419738	2298.42007084	376.0	-0.203035120655	0.262353071151	0.0509819415373	1359.40276512	594.937446752	2293.75347088	339.413259005	3.7404065549	0.0510287388117
1403.2296511	519.190419738	2298.42007084	376.0	-10.1834884897	0.165123405562	0.0320877196973	1159.26766092	595.587430406	2064.36072748	309.505636153	2.32827910729	0.0317636985988
1403.2296511	519.190419738	2298.42007084	376.0	2.9545402739	0.619863062192	0.120455317177	1635.30905968	403.366431893	2366.3278175	327.652325922	4.66169527409	0.0635974798648
1403.2296511	519.190419738	2298.42007084	376.0	-11.1927015284	0.337340792416	0.0655539822028	1110.98037263	624.552380005	2041.16477244	305.63201981	2.21770808603	0.0302552262759
1403.2296511	519.190419738	2298.42007084	376.0	7.48146589536	0.462231732039	0.0898235002019	1504.63283431	562.460086657	2470.37558457	403.2826636	5.94608215068	0.0811198110598
1403.2296511	519.190419738	2298.42007084	376.0	9.62256316461	0.554115565987	0.107678889621	1579.70174621	470.062918772	2519.58699394	469.822328963	5.67905532985	0.0774768803527
1403.2296511	519.190419738	2298.42007084	376.0	0.793347888858	0.249340796943	0.0484533223753	1347.98793076	583.479375072	2316.65453795	385.187232116	3.84404188296	0.0524425904906
1403.2296511	519.190419738	2298.42007084	376.0	-13.7833589705	0.181070331578	0.0351866170964	1121.01993028	553.947815925	1981.62058183	306.652835621	1.59675996434	0.021783901287
1403.2296511	519.190419738	2298.42007084	376.0	-2.34134921876	0.29910730638	0.0581242336533	1386.61959682	568.618211816	2244.60603047	289.36822183	3.37302369461	0.046016694333
1403.2296511	519.190419738	2298.42007084	376.0	10.5441089915	2.84997220234	0.553822814291	1701.64309742	521.946716726	2540.76798819	317.178174048	8.67917823026	0.118406251436
1403.2296511	519.190419738	2298.42007084	376.0	4.2679991242	0.523662406395	0.101761058374	1542.48351518	550.080216685	2396.51661933	303.952887465	5.89547277276	0.0804293693418
1403.2296511	519.190419738	2298.42007084	376.0	4.56971786693	0.51824075052	0.100707491356	1552.96760546	467.921501349	2403.45138347	382.562276668	4.79603196825	0.0654301769203
1403.2296511	519.190419738	2298.42007084	376.0	9.06252763393	0.7061272872	0.137218672211	1696.16622111	436.367593357	2506.7150249	374.181210439	6.7647914086	0.092289105165
1403.2296511	519.190419738	2298.42007084	376.0	-1.88665435801	0.355354876126	0.0690545814469	1418.22403505	437.302290289	2255.05682841	399.530503069	3.39448052495	0.0463094205314
1403.2296511	519.190419738	2298.42007084	376.0	11.4645607982	0.684308541461	0.132978729394	1683.79119227	420.193854805	2561.92383726	457.938790185	6.51115272366	0.0888288229694
1403.2296511	519.190419738	2298.42007084	376.0	-13.8642322066	0.294340415942	0.0571979043805	1085.31551064	600.316895725	1979.76177513	294.129368772	1.66207972506	0.0226750303555
1403.2296511	519.190419738	2298.42007084	376.0	9.38508008412	0.525344134391	0.102087861328	1556.33508853	508.921661113	2514.12863516	448.871885513	5.97736496148	0.0815465888332
1403.2296511	519.190419738	2298.42007084	376.0	11.740423135	0.531313434509	0.103247849691	1515.28904307	618.825033338	2568.26431258	434.150236164	7.50272563793	0.102356420709
1403.2296511	519.190419738	2298.42007084	376.0	-20.0405698643	-0.0133853946214	-0.0026011260438	1133.15516767	401.61457007	1837.80359077	303.03385303	-0.464645114413	-0.00633895108339
1403.2296511	519.190419738	2298.42007084	376.0	5.58175418661	0.427008286205	0.0829786797912	1481.77824879	537.694535564	2426.71222937	407.23944502	5.03877322272	0.0687417902144
1403.2296511	519.190419738	2298.42007084	376.0	2.43509180223	0.197531716006	0.0383854869813	1305.98493939	593.755436506	2354.38870957	454.648333674	4.02088506843	0.0548551851082
1403.2296511	519.190419738	2298.42007084	376.0	3.91734488246	0.439539631911	0.0854138421902	1485.34313157	573.107926213	2388.45711186	330.006054082	5.43889001272	0.0742004094505
1403.2296511	519.190419738	2298.42007084	376.0	-5.24468860081	0.319794532128	0.0621442930681	1392.12876994	465.300387827	2177.87509539	320.44593762	2.9269963716	0.0399317376753
1403.2296511	519.190419738	2298.42007084	376.0	-2.20626662217	0.300312314044	0.0583583975989	1369.88923127	425.225605647	2247.71079598	452.595959061	3.21040204535	0.0437981179447
1403.2296511	519.190419738	2298.42007084	376.0	-19.0721404853	-0.00736517166069	-0.00143124206387	1077.50913575	494.791147608	1860.06216599	287.761882628	0.162775018774	0.00222066874181
1403.2296511	519.190419738	2298.42007084	376.0	-8.05843425187	0.103331957669	0.0200800539583	1190.91217146	558.1304412	2113.2034006	364.160787943	2.5345506952	0.0345777721037
1403.2296511	519.190419738	2298.42007084	376.0	1.50166731442	0.414497922828	0.0805475947976	1472.61417031	541.443060642	2332.93469379	318.877462839	4.48497141138	0.0611865131156
1403.2296511	519.190419738	2298.42007084	376.0	7.07165744599	0.386980080784	0.075200171159	1447.23945014	597.932804789	2460.95646492	415.784209995	5.66010177937	0.077218305312
1403.2296511	519.190419738	2298.42007084	376.0	10.9884698115	0.604916040483	0.117550726872	1608.27332301	520.871854898	2550.98126647	421.836088554	7.12276493572	0.0971727822063
1403.2296511	519.190419738	2298.42007084	376.0	-10.8989912764	0.205948542613	0.0400210926181	1283.84246034	437.624805552	2047.91546782	326.448201931	1.93434796775	0.0263894675
1403.2296511	519.190419738	2298.42007084	376.0	-9.51303477607	0.225903158335	0.0438987870842	1307.01172102	479.677757847	2079.7705702	293.081091331	2.24597651663	0.0306408801724
1403.2296511	519.190419738	2298.42007084	376.0	-0.70194981385	0.326468621321	0.0634412400545	1404.30774579	592.278467354	2282.28631543	285.700102284	4.04895297695	0.055238103369
1403.2296511	519.190419738	2298.42007084	376.0	10.6373556082	2.68824321508	0.522394717271	1619.21155805	590.970578085	2542.91118714	332.729051013	8.59413320735	0.1172460192
1403.2296511	519.190419738	2298.42007084	376.0	16.1660717657	3.03210447893	0.589215794584	1673.00270093	631.893203079	2669.98430897	365.088404956	10.6115117808	0.144768237119
1403.2296511	519.190419738	2298.42007084	376.0	-8.43993136639	0.00353844927106	0.00068761159562	1105.23359206	539.030582579	2104.43499435	460.170819715	2.01125573073	0.0274386866402
1403.2296511	519.190419738	2298.42007084	376.0	-7.09743137636	0.187630782483	0.0364614812443	1275.55302245	398.087673723	2135.29128357	461.650587398	2.13010693608	0.0290601219111
1403.2296511	519.190419738	2298.42007084	376.0	4.53069583608	0.263774856169	0.0512582308918	1356.11616875	644.689184909	2402.55449328	401.749139623	4.86848223102	0.0664185843249
1403.2296511	519.190419738	2298.42007084	376.0	0.606781824352	0.295819481062	0.0574853247302	1381.90464453	610.286574944	2312.36646608	320.175246608	4.23278482763	0.0577460413046
1403.2296511	519.190419738	2298.42007084	376.0	0.482160106519	0.341100607003	0.0662846107663	1415.11209925	517.194733175	2309.5021355	377.195303079	3.77301213297	0.0514735625235
1403.2296511	519.190419738	2298.42007084	376.0	-9.56380890281	0.123609895341	0.0240205781852	1208.27333869	530.254165429	2078.60356748	340.07606336	2.2707080324	0.0309782814789
1403.2296511	519.190419738	2298.42007084	376.0	8.90303083947	2.33164302387	0.453098139111	1524.50029216	643.166138028	2503.04911857	335.382688385	7.86115122575	0.107246265017
1403.2296511	519.190419738	2298.42007084	376.0	-8.09406350674	0.12119119552	0.0235505626739	1213.20898316	577.84987015	2112.38449065	321.325637341	2.58559942128	0.0352742076572
1403.2296511	519.190419738	2298.42007084	376.0	15.3632040054	2.49862494613	0.485547016348	1567.94465663	636.173923012	2651.53103522	447.41245558	9.03991408853	0.123327613759
1403.2296511	519.190419738	2298.42007084	376.0	9.49044077239	2.47763151046	0.481467452479	1623.13408796	568.132945081	2516.55026636	325.283233324	8.20770520675	0.11197415016
1403.2296511	519.190419738	2298.42007084	376.0	3.39655956657	0.431550255459	0.0838613010996	1485.89415764	518.393768734	2376.48727764	372.19935126	4.56777850499	0.0623162142564
1403.2296511	519.190419738	2298.42007084	376.0	-1.19603248426	0.1328393252	0.0258140935095	1255.28361526	646.333410051	2270.93022017	369.313194856	3.62847685932	0.0495017306865
1403.2296511	519.190419738	2298.42007084	376.0	-5.21655548886	0.112652428298	0.021891260843	1224.14423728	646.483485217	2178.52171248	307.893989978	3.04307370419	0.0415153302072
1403.2296511	519.190419738	2298.42007084	376.0	1.62198062092	0.388342570591	0.0754649379306	1452.29861205	512.553930493	2335.69999898	370.847456429	3.95256844682	0.0539231711708
1403.2296511	519.190419738	2298.42007084	376.0	18.2932207191	3.01776070235	0.586428430306	1711.17930824	568.745526429	2718.87512745	438.950292779	10.3396861747	0.141059838673
1403.2296511	519.190419738	2298.42007084	376.0	-9.16804194207	0.129947647383	0.025252166223	1218.1687046	527.675802995	2087.69995474	341.855447141	2.33493439668	0.0318544938156
1403.2296511	519.190419738	2298.42007084	376.0	-7.26207898271	0.0542572174453	0.0105435712097	1157.58106755	517.54271921	2131.50698994	456.383203183	2.27695088927	0.0310634500582
1403.2296511	519.190419738	2298.42007084	376.0	-12.1335236526	-0.0456254968305	-0.00886620614661	1113.46608528	447.165806111	2019.54072791	458.908836513	0.793849761939	0.0108301468204
1403.2296511	519.190419738	2298.42007084	376.0	-13.3406465318	-0.055154127187	-0.010717863814	1110.32820994	436.82686744	1991.79597337	444.640895996	0.521553587767	0.00711532861892
1403.2296511	519.190419738	2298.42007084	376.0	1.08819394472	0.338728321619	0.0658236147724	1409.2250085	485.220508778	2323.43133887	428.9858216	3.81479240967	0.0520435526558
1403.2296511	519.190419738	2298.42007084	376.0	4.4488779405	0.384325444416	0.0746843071154	1446.8316279	503.07716978	2400.67397435	450.765176671	4.24670447387	0.0579359409805
1403.2296511	519.190419738	2298.42007084	376.0	7.8620367891	0.540122107845	0.104959601213	1545.81557237	573.068076334	2479.12270238	360.239053676	6.77667908254	0.0924512835272
1403.2296511	519.190419738	2298.42007084	376.0	-18.1239139691	-0.0937934891686	-0.0182264844867	1090.83904814	417.680940895	1881.85639455	373.336405512	-0.44164520748	-0.00602517336262
1403.2296511	519.190419738	2298.42007084	376.0	0.408952318924	0.430096039558	0.0835787095916	1480.09410127	438.22177383	2307.81951302	389.503637922	3.73451545593	0.0509483691123
1403.2296511	519.190419738	2298.42007084	376.0	-3.81508084006	0.236640153047	0.0459852609885	1335.03666801	561.007776075	2210.73348709	314.689043008	3.16737788431	0.0432111580396
1403.2296511	519.190419738	2298.42007084	376.0	-7.14989126615	0.2492836667	0.0484422205013	1328.5522417	452.592989761	2134.08553494	352.940303475	2.60491370067	0.0355377039655
1403.2296511	519.190419738	2298.42007084	376.0	13.9550094115	2.52485914812	0.490644995749	1676.07510772	540.160701782	2619.16480804	402.928998533	9.03237878662	0.123224812914
1403.2296511	519.190419738	2298.42007084	376.0	-4.9658454741	0.186285915181	0.0362001389781	1277.908236	477.974738224	2184.28408178	428.401107553	2.83073437416	0.0386184771373
1403.2296511	519.190419738	2298.42007084	376.0	-6.21155281232	0.170416670719	0.0331163371004	1131.96448186	642.689822128	2155.65249429	380.998190298	3.00257789704	0.040962863534
1403.2296511	519.190419738	2298.42007084	376.0	-7.04649374496	0.139551028368	0.0271183498577	1235.21890553	490.413113834	2136.46204432	410.830024948	2.50521336402	0.0341775356619
1403.2296511	519.190419738	2298.42007084	376.0	-13.5489280282	-0.123255217585	-0.0239516551856	1056.82866301	490.194778001	1987.00878966	439.985348649	0.602446316452	0.00821891291204
1403.2296511	519.190419738	2298.42007084	376.0	-8.1126529891	0.184814081819	0.0359141239445	1271.84186031	433.515167575	2111.95722626	406.600198379	2.24006072698	0.0305601736287
1403.2296511	519.190419738	2298.42007084	376.0	-7.21072736863	0.21377182486	0.0415413573377	1101.64436179	637.270505589	2132.68726575	393.772398363	2.79243428565	0.0380959656979
1403.2296511	519.190419738	2298.42007084	376.0	-18.8522323559	-0.16306066959	-0.0316868771066	1053.48164494	419.398590363	1865.11657857	392.236343268	-0.944870241826	-0.0128904535038
1403.2296511	519.190419738	2298.42007084	376.0	1.9966070789	0.387936181178	0.0753859660277	1425.86552741	631.921180992	2344.31048868	286.523780275	5.27202504371	0.0719239432975
1403.2296511	519.190419738	2298.42007084	376.0	17.7041745137	3.0228605277	0.587419457385	1680.63147117	618.354811555	2705.33637124	406.350088511	10.6438735094	0.145209734099
1403.2296511	519.190419738	2298.42007084	376.0	10.0241927522	2.71882723683	0.528337978397	1610.90282822	601.007466987	2528.818129	316.907833789	8.53652000003	0.116460027286
1403.2296511	519.190419738	2298.42007084	376.0	-5.6178303767	0.103227904569	0.0200598337677	1207.06860418	623.681874621	2169.29872992	338.548251111	3.00906406393	0.0410513514861
1403.2296511	519.190419738	2298.42007084	376.0	1.02781064054	0.408825522614	0.0794453017129	1467.02416954	487.621690785	2322.04347689	367.397616564	3.82678852824	0.0522072104807
1403.2296511	519.190419738	2298.42007084	376.0	6.82959007073	0.477581017598	0.0928062607069	1517.50297176	548.274592372	2455.39273978	389.615175654	5.82924757706	0.079525887818
1403.2296511	519.190419738	2298.42007084	376.0	7.33216538747	0.578454921689	0.112408651708	1599.23219724	475.073839798	2466.94403173	392.637994697	5.82997678407	0.0795358360719
1403.2296511	519.190419738	2298.42007084	376.0	-12.1257796793	-0.00247337551721	-0.000480640403656	1140.23105002	437.998482385	2019.71871694	441.489184542	0.951685703734	0.0129834338845
1403.2296511	519.190419738	2298.42007084	376.0	-0.799396178704	0.463383790545	0.0900473747658	1505.59318636	408.015963775	2280.04658862	366.437438492	3.56104854835	0.0485818355846
1403.2296511	519.190419738	2298.42007084	376.0	-5.30439409009	0.13123720057	0.0255027595356	1240.30279413	586.929172399	2176.50281244	349.270845913	3.01350772832	0.0411119744655
1403.2296511	519.190419738	2298.42007084	376.0	-1.85255227722	0.47016735695	0.0913655959872	1511.48889281	404.55401102	2255.84063748	339.797733644	3.40184064192	0.046409831404
1403.2296511	519.190419738	2298.42007084	376.0	12.1642275805	2.96614083225	0.576397363439	1660.06578707	606.681960608	2578.00511901	311.257371331	9.55630082848	0.130372453322
1403.2296511	519.190419738	2298.42007084	376.0	4.99110029807	0.386319600856	0.0750718229413	1435.27294854	627.582809106	2413.13652185	350.280764206	5.73700079182	0.0782674050726
1403.2296511	519.190419738	2298.42007084	376.0	-3.09148523634	0.317622632604	0.0617222371947	1392.15561431	479.394820265	2227.36475368	355.814319105	3.26470004439	0.0445388819152
1403.2296511	519.190419738	2298.42007084	376.0	2.96425152262	0.428310909126	0.0832318128888	1429.4446309	646.519006848	2366.55102279	290.587385039	5.69718541543	0.0777242212201
1403.2296511	519.190419738	2298.42007084	376.0	-4.90091795611	0.320409240515	0.0622637466995	1387.41746399	425.84893591	2185.77638888	372.509988978	2.9439640694	0.0401632205921
1403.2296511	519.190419738	2298.42007084	376.0	8.87594568991	0.503792987305	0.0978999198027	1539.69940286	517.78948801	2502.42658805	444.937697186	5.83932516801	0.0796633720056
1403.2296511	519.190419738	2298.42007084	376.0	-7.68416157819	0.213127201291	0.0414160904181	1302.27208058	502.532570542	2121.80575885	317.001107734	2.57335176065	0.0351071181535
1403.2296511	519.190419738	2298.42007084	376.0	-9.52988245539	0.0166172784108	0.0032291640907	1069.33725485	574.241705339	2079.38333976	435.80437957	1.98265388897	0.0270484841606
1403.2296511	519.190419738	2298.42007084	376.0	-15.6143195673	-0.010771310361	-0.00209314231655	1138.45823194	414.981472963	1939.53741598	386.09771108	0.309960476945	0.00422865589284
1403.2296511	519.190419738	2298.42007084	376.0	10.9716269381	0.572822706667	0.111314167638	1533.1086298	610.111155333	2550.59414648	407.374361347	7.57923711698	0.103400233519
1403.2296511	519.190419738	2298.42007084	376.0	1.35695737641	0.224934843875	0.0437106187087	1321.9871636	542.429403486	2329.60865153	465.19208445	3.82107182876	0.0521292200376
1403.2296511	519.190419738	2298.42007084	376.0	-14.1839341816	-0.0472490324293	-0.00918170082187	1115.47569318	431.392693836	1972.41368078	425.545293758	0.425997815826	0.00581170280799
1403.2296511	519.190419738	2298.42007084	376.0	2.67478536113	0.594711018203	0.115567628877	1611.53406862	459.78667722	2359.89787443	288.577128591	5.163259559	0.0704401031241
1403.2296511	519.190419738	2298.42007084	376.0	10.9892558537	0.621677367458	0.120807883299	1602.372727	548.584629347	2550.99933302	400.041976674	7.54189654225	0.102890812309
1403.2296511	519.190419738	2298.42007084	376.0	-15.1778821035	0.0515933232305	0.0100259081287	1134.77320989	488.41188259	1949.56858224	326.383489769	1.02787749633	0.0140228853524
1403.2296511	519.190419738	2298.42007084	376.0	8.93293102974	0.720125928851	0.139938967907	1611.18351761	551.279850696	2503.73635054	341.272982238	7.6206264062	0.10396488958
1403.2296511	519.190419738	2298.42007084	376.0	-7.5972118796	0.210051983527	0.0408184966045	1082.73401662	637.945617361	2123.80422817	403.124594191	2.68371914209	0.0366128123068
1403.2296511	519.190419738	2298.42007084	376.0	11.7577252894	2.94868022178	0.573004318262	1649.0164305	615.749002155	2568.66198877	303.896556114	9.48563195804	0.129408348677
1403.2296511	519.190419738	2298.42007084	376.0	-4.41840406634	0.257274883694	0.0499951192565	1336.63460472	451.587262014	2196.86658497	408.644718237	2.96943452513	0.0405107029349
1403.2296511	519.190419738	2298.42007084	376.0	-3.45760890751	0.283158853781	0.0550250395999	1369.52625246	526.352067639	2218.94969374	323.071373641	3.21129004217	0.043810232499
1403.2296511	519.190419738	2298.42007084	376.0	9.26083848684	0.687364565543	0.133572593382	1676.54657273	462.069388208	2511.27304135	372.657080408	6.94751656423	0.0947819449417
1403.2296511	519.190419738	2298.42007084	376.0	-19.6104400521	0.0335337022484	0.00651645982286	1152.41152577	410.10962774	1847.6897807	285.168627196	-0.162778140583	-0.00222071133128
1403.2296511	519.190419738	2298.42007084	376.0	-0.359129673445	0.337814001713	0.065645938926	1411.49878063	505.893668155	2290.16576235	372.773313558	3.65730329901	0.049894997258
1403.2296511	519.190419738	2298.42007084	376.0	-10.7279200383	-0.0336293798234	-0.00653505243361	1068.58638159	547.808017369	2051.8474035	435.453004541	1.61416317342	0.0220213256947
1403.2296511	519.190419738	2298.42007084	376.0	-9.19125413326	0.331945685875	0.0645055744025	1391.37759269	392.109386053	2087.16644108	303.679462334	2.24356449855	0.0306079740593
1403.2296511	519.190419738	2298.42007084	376.0	6.38802225937	0.322749653174	0.0627185490039	1402.750607	580.120149107	2445.24365658	462.372900472	4.73183661413	0.0645543876416
1403.2296511	519.190419738	2298.42007084	376.0	-17.0875339628	-0.155403092178	-0.0301988130934	1052.4815355	447.352483234	1905.67676063	405.842741897	-0.364555830248	-0.00497347653818
1403.2296511	519.190419738	2298.42007084	376.0	4.50327662771	0.56004371097	0.108830880484	1586.11606818	465.277125525	2401.9242847	350.531090997	5.17294237416	0.0705722015575
1403.2296511	519.190419738	2298.42007084	376.0	12.2477590005	3.074263734	0.59740842091	1722.41413231	548.488252407	2579.92502194	309.022637216	9.55356911809	0.130335185786
1403.2296511	519.190419738	2298.42007084	376.0	7.46128247413	0.538868341161	0.104715962138	1568.30228117	465.197406617	2469.91168477	436.411996983	5.2495191941	0.0716169057857
1403.2296511	519.190419738	2298.42007084	376.0	-2.08107673101	0.296686556536	0.05765381977	1381.78594355	535.879704292	2250.58818556	332.922537719	3.41170886746	0.0465444593105
1403.2296511	519.190419738	2298.42007084	376.0	-8.50950601795	0.221004511113	0.0429468540834	1302.43520415	454.308484831	2102.83587659	346.092187613	2.372533688	0.0323674445838
1403.2296511	519.190419738	2298.42007084	376.0	10.3484333423	2.61181913042	0.507543554298	1601.83878336	599.426810204	2536.2705398	335.004946231	8.45261925346	0.115315405914
1403.2296511	519.190419738	2298.42007084	376.0	10.8596772767	2.18741558783	0.425071043107	1545.19235105	627.012537004	2548.021073	375.816184946	8.17832873447	0.111573379734
1403.2296511	519.190419738	2298.42007084	376.0	-0.590789731163	0.074537602405	0.0144845710076	1182.11179141	641.749180811	2284.84124108	460.980268862	3.63888012649	0.049643657933
1403.2296511	519.190419738	2298.42007084	376.0	-9.23720535455	0.146286152593	0.028427157519	1235.06386493	535.290446223	2086.11028899	315.755977829	2.35233006854	0.0320918153962
1403.2296511	519.190419738	2298.42007084	376.0	1.7608357261	0.317030037702	0.0616070807816	1393.74858575	507.298957886	2338.89147258	437.843928951	3.90689904777	0.0533001234347
1403.2296511	519.190419738	2298.42007084	376.0	-7.32996889507	0.22778046399	0.0442635958006	1314.85362554	494.133545638	2129.94659457	320.959423396	2.62467905832	0.035807354138
1403.2296511	519.190419738	2298.42007084	376.0	-1.21653700373	0.237693053545	0.0461898666042	1338.9225868	583.794936407	2270.45894018	347.741416966	3.56469154874	0.0486315354534
1403.2296511	519.190419738	2298.42007084	376.0	4.40981602005	0.333745661318	0.0648553558721	1410.79500419	551.911484126	2399.77616733	437.069679011	4.30470477788	0.0587272138865
1403.2296511	519.190419738	2298.42007084	376.0	17.8626927496	3.08496867604	0.599488666157	1692.1770921	631.513309567	2708.97978619	385.289384518	11.0771647069	0.151120937339
1403.2296511	519.190419738	2298.42007084	376.0	-10.7938600766	0.184922676481	0.0359352266773	1264.53443765	499.406064323	2050.33182442	286.391322447	2.04543376045	0.0279049626255
1403.2296511	519.190419738	2298.42007084	376.0	-7.58948830641	0.200087829788	0.0388822055553	1076.40024995	637.84071213	2123.98174833	409.740786251	2.65805753287	0.0362627221401
1403.2296511	519.190419738	2298.42007084	376.0	-3.5281105955	0.293816409305	0.0570960764292	1380.36323673	541.996513112	2217.32926879	294.969518949	3.14769063559	0.0429425734732
1403.2296511	519.190419738	2298.42007084	376.0	-20.052739886	0.0244228198312	0.00474598131194	1155.38044262	391.625064364	1837.52387255	290.518365564	-0.383196753081	-0.0052277865359
1403.2296511	519.190419738	2298.42007084	376.0	4.58077057106	0.568136209774	0.110403460897	1590.41573232	403.361303714	2403.70542104	409.928385013	4.35914908235	0.0594699738383
1403.2296511	519.190419738	2298.42007084	376.0	-9.98683681369	0.0892881851501	0.0173509881753	1194.21472867	458.435606053	2068.88060907	416.230274345	1.78204748304	0.024311698268
1403.2296511	519.190419738	2298.42007084	376.0	-8.45795338387	0.145221404837	0.0282202496769	1241.14209206	572.659030657	2104.02077268	290.219649962	2.48991633206	0.0339688449121
1403.2296511	519.190419738	2298.42007084	376.0	0.277824869432	0.365890135015	0.0711018528983	1424.70156297	424.516193347	2304.8056534	455.587897085	3.61568482829	0.0493272145742
1403.2296511	519.190419738	2298.42007084	376.0	6.69512491828	0.570246884435	0.110813619206	1592.06379416	417.277005797	2452.30216573	442.961365778	4.76188572761	0.0649643346195
1403.2296511	519.190419738	2298.42007084	376.0	13.2335411456	2.89084142139	0.561764753476	1684.23414224	558.01512421	2602.58243661	360.33317016	9.29550290747	0.126814500784
1403.2296511	519.190419738	2298.42007084	376.0	-1.19019735608	0.431060796844	0.0837661867166	1477.75842499	401.378520217	2271.06433592	391.927390722	3.49249618489	0.0476466055237
1403.2296511	519.190419738	2298.42007084	376.0	5.64239944239	0.283782502557	0.0551462305785	1374.09818807	596.4745201	2428.1061121	457.533403927	4.55127285747	0.0620910348905
1403.2296511	519.190419738	2298.42007084	376.0	14.1646381739	0.664102647582	0.129052205127	1639.4710072	525.184299607	2623.98295759	459.327650784	7.98152791644	0.10888851182
1403.2296511	519.190419738	2298.42007084	376.0	-5.76797381752	0.260422894131	0.0506068585563	1335.49508219	421.518871745	2165.84780294	408.833849006	2.69881616021	0.0368187743548
1403.2296511	519.190419738	2298.42007084	376.0	8.87892640963	0.445116561186	0.0864975828189	1493.44000384	556.783944381	2502.49509751	452.271149295	5.81992253306	0.0793986703009
1403.2296511	519.190419738	2298.42007084	376.0	-6.31684550288	0.082480375255	0.016028055821	1178.36330189	548.470848219	2153.23242596	426.398275849	2.6622484247	0.0363198966535
1403.2296511	519.190419738	2298.42007084	376.0	-7.94989133131	0.0981938265549	0.0190815830849	1188.3906651	545.208796604	2115.69817287	382.098711162	2.49466659325	0.0340336506582
1403.2296511	519.190419738	2298.42007084	376.0	12.5501607427	3.15634647352	0.613359205893	1742.99893385	550.396626026	2586.87548427	293.479924395	9.91616534347	0.135281928287
1403.2296511	519.190419738	2298.42007084	376.0	-15.2771693869	-0.0619830766655	-0.0120449041324	1089.77753299	475.361734833	1947.2865434	382.147275574	0.567840595613	0.00774680212297
1403.2296511	519.190419738	2298.42007084	376.0	-11.3980352462	0.114264072935	0.0222044447989	1182.59524155	523.109455622	2036.44534106	330.740643884	1.93656983548	0.0264197794745
1403.2296511	519.190419738	2298.42007084	376.0	-11.4299747875	0.144233209107	0.02802821786	1240.98189034	400.400634596	2035.71123623	394.328711298	1.47339911517	0.0201009429081
1403.2296511	519.190419738	2298.42007084	376.0	-4.85517438969	0.0924314934851	0.0179618137359	1172.40929947	642.980991502	2186.82776819	371.437477226	3.15781970515	0.0430807599612
1403.2296511	519.190419738	2298.42007084	376.0	2.70117306052	0.331116740141	0.0643444889509	1409.25536464	548.813501455	2360.50437461	402.435508513	4.08725523952	0.0557606444682
1403.2296511	519.190419738	2298.42007084	376.0	0.739009907509	0.381332095252	0.0741026224742	1438.73009864	434.364063384	2315.40562288	442.311460854	3.72030607018	0.0507545166464
1403.2296511	519.190419738	2298.42007084	376.0	11.7189212529	0.746361657167	0.145037243911	1698.15035511	480.2917444	2567.770109	389.328009495	7.88278723889	0.107541435728
1403.2296511	519.190419738	2298.42007084	376.0	-9.0922349057	0.18050036461	0.035075857872	1266.72456878	451.452608519	2089.44231888	371.26514158	2.19192359866	0.0299034597362
1403.2296511	519.190419738	2298.42007084	376.0	-0.345098598256	0.301887962981	0.0586645866656	1375.08890022	457.060128022	2290.48825539	458.339227152	3.52658454598	0.0481116581989
1403.2296511	519.190419738	2298.42007084	376.0	-3.48851267047	0.219945350583	0.0427410319828	1326.72728682	606.809893155	2218.23939545	284.702215471	3.15231365595	0.0430056433281
1403.2296511	519.190419738	2298.42007084	376.0	-5.35791311371	0.103374962662	0.0200884109332	1206.68791986	578.375685272	2175.27272046	390.209115327	2.9638564164	0.0404346032252
1403.2296511	519.190419738	2298.42007084	376.0	-4.08344207869	0.38572881925	0.0749570188981	1443.68293785	430.868687906	2204.56541852	330.013792763	3.08925889248	0.0421454146314
1403.2296511	519.190419738	2298.42007084	376.0	-2.33432267363	0.27652756799	0.053736410414	1368.56421193	563.491255129	2244.76752999	312.712062927	3.35346761634	0.045749899268
1403.2296511	519.190419738	2298.42007084	376.0	9.28127409586	0.540012351584	0.104938272752	1557.47668855	552.53252351	2511.74273749	401.73352543	6.74162392456	0.0919730412628
1403.2296511	519.190419738	2298.42007084	376.0	-4.40092578783	0.209060453445	0.0406258168373	1315.16909754	590.429834546	2197.26830923	291.669377144	3.05297890762	0.0416504625868
1403.2296511	519.190419738	2298.42007084	376.0	-13.3271127594	0.134690114423	0.026173749402	1164.62854966	523.908229956	1992.10703631	303.570256703	1.62190303314	0.0221269172325
1403.2296511	519.190419738	2298.42007084	376.0	-15.051239644	0.0710444027169	0.0138057525684	1164.58652611	460.453067163	1952.47935795	327.439764683	1.00401223156	0.0136973019312
1403.2296511	519.190419738	2298.42007084	376.0	-2.4408599195	0.290078238979	0.0563696539019	1361.37507118	426.527759514	2242.31885655	454.416025854	3.16329255994	0.0431554237372
1403.2296511	519.190419738	2298.42007084	376.0	2.48432156367	0.426834917175	0.0829449897348	1482.05102804	504.55542625	2355.52021628	368.913761993	4.2339239101	0.0577615813111
1403.2296511	519.190419738	2298.42007084	376.0	6.65683297508	0.65069734889	0.126447211211	1659.16143942	389.702728882	2451.42205602	402.557887714	5.19340161103	0.0708513180222
1403.2296511	519.190419738	2298.42007084	376.0	9.07542802928	0.520494008766	0.101145357319	1521.37804164	600.774808589	2507.01153018	384.858679949	7.01859617772	0.0957516531749
1403.2296511	519.190419738	2298.42007084	376.0	-5.24614788068	0.0675418357553	0.0131251138273	1150.07773601	582.809688474	2177.841555	444.954130517	2.85031887694	0.0388856599856
1403.2296511	519.190419738	2298.42007084	376.0	5.10568147569	0.273508172667	0.0531496643349	1366.35918788	590.709086782	2415.77007863	458.701803971	4.37726033311	0.0597170577504
1403.2296511	519.190419738	2298.42007084	376.0	-3.22765375847	0.311399745476	0.0605129703606	1392.04724383	518.786655431	2224.23502904	313.401129776	3.22140211692	0.043948187134
1403.2296511	519.190419738	2298.42007084	376.0	-14.3135144168	0.259277728434	0.0503843234422	1087.18782155	586.592152235	1969.43538264	295.655408857	1.54472212788	0.021073971731
1403.2296511	519.190419738	2298.42007084	376.0	-1.13064256321	0.383680388606	0.0745589562001	1447.63150406	489.345655759	2272.43315524	335.455995423	3.51951410026	0.048015199185
1403.2296511	519.190419738	2298.42007084	376.0	-13.2895645119	0.181305457368	0.0352323080776	1065.64284313	596.898354954	1992.97005277	330.42885469	1.67632237684	0.0228693366554
1403.2296511	519.190419738	2298.42007084	376.0	8.20862109065	1.36218906947	0.26470833064	1537.98377149	609.130156035	2487.08866553	339.974738001	7.55969110003	0.103133575717
1403.2296511	519.190419738	2298.42007084	376.0	-6.53607939363	0.149138729527	0.0289814864996	1257.46121278	598.726089016	2148.19351021	292.006208418	2.78405778824	0.0379816887891
1403.2296511	519.190419738	2298.42007084	376.0	0.339777854923	0.51162385876	0.0994216593004	1548.86946468	463.289801937	2306.22959325	294.070326636	4.11943336746	0.0561996366639
1403.2296511	519.190419738	2298.42007084	376.0	9.57458723678	2.44289125762	0.474716528881	1540.94518092	639.080255896	2518.48430559	338.45886877	8.09744065094	0.110469858812
1403.2296511	519.190419738	2298.42007084	376.0	12.0709501151	0.593765406387	0.115383872209	1596.44839957	536.522528744	2575.86121103	442.890282708	7.31766460248	0.09983171354
1403.2296511	519.190419738	2298.42007084	376.0	3.24230748882	0.47796236397	0.0928803661037	1515.81844297	409.467791069	2372.94191692	447.655682884	4.0600134801	0.055388997
1403.2296511	519.190419738	2298.42007084	376.0	2.5909539991	0.348573276779	0.0677367424754	1419.5316925	601.120764539	2357.97107758	337.318620547	4.82808794891	0.0658675027136
1403.2296511	519.190419738	2298.42007084	376.0	-10.1234647477	0.116079767536	0.0225572809048	1183.98647657	551.279109043	2065.74032521	330.474739603	2.21943754724	0.0302788205626
1403.2296511	519.190419738	2298.42007084	376.0	1.59996101949	0.559864903873	0.108796133671	1584.9956389	399.919067106	2335.19389604	350.279190027	3.92236046462	0.0535110568161
1403.2296511	519.190419738	2298.42007084	376.0	-7.20485657226	0.310507991803	0.060339679713	1379.81527173	438.309788575	2132.82220131	314.697141003	2.60712702227	0.0355678993489
1403.2296511	519.190419738	2298.42007084	376.0	-4.06492553279	0.0875523521165	0.0170136712236	1156.03040647	637.154749021	2204.99100653	411.805851036	3.22808551638	0.0440393658442
1403.2296511	519.190419738	2298.42007084	376.0	-2.10135585383	0.265206650107	0.0515364652366	1346.30646556	471.535487026	2250.12208614	432.280133545	3.31673006161	0.0452487047969
1403.2296511	519.190419738	2298.42007084	376.0	4.77239687922	0.502963038822	0.0977386394913	1536.28413127	414.506643567	2408.10979857	457.319023735	4.25317345411	0.0580241944626
1403.2296511	519.190419738	2298.42007084	376.0	7.73496184246	0.529962923957	0.102985410796	1561.01074329	467.994175303	2476.2019863	447.197067704	5.22052068308	0.0712212917201
1403.2296511	519.190419738	2298.42007084	376.0	-16.4830780802	0.142943973017	0.0277776861674	1222.67228269	408.137752289	1919.56969595	288.759660977	0.730717941845	0.00996886687373
1403.2296511	519.190419738	2298.42007084	376.0	20.421449348	3.13419409877	0.609054430386	1734.68441942	584.995094082	2767.79076141	448.111247908	11.1630811061	0.152293057382
1403.2296511	519.190419738	2298.42007084	376.0	-21.8415892267	-0.0799150201198	-0.0155295414147	1096.7287566	402.295942196	1796.40860026	297.383901469	-1.06996083219	-0.0145970099889
1403.2296511	519.190419738	2298.42007084	376.0	7.62901402129	0.434234019186	0.0843828253373	1486.62155115	530.122315991	2473.76686031	457.022993173	5.18234110673	0.0707004243756
1403.2296511	519.190419738	2298.42007084	376.0	-12.0107114463	0.0610652836867	0.0118665533787	1175.77910287	445.022747579	2022.36346831	401.561617863	1.32955579479	0.0181385510885
1403.2296511	519.190419738	2298.42007084	376.0	5.83967793277	0.338401441028	0.065760093476	1411.23101691	615.874519025	2432.64040052	405.534864582	5.31405823889	0.0724973838866
1403.2296511	519.190419738	2298.42007084	376.0	10.4511951627	2.64703183033	0.514386286501	1603.82181919	601.351591957	2538.6324381	333.459026959	8.51351496472	0.1161461796
1403.2296511	519.190419738	2298.42007084	376.0	3.5478406894	0.357508261688	0.0694730395818	1425.3443447	501.224286541	2379.96435333	453.395722088	4.1259134309	0.0562880413493
1403.2296511	519.190419738	2298.42007084	376.0	10.2791742571	0.622362193752	0.120940962641	1631.10853445	475.817103444	2534.67867508	427.753037187	6.5996925212	0.090036732895
1403.2296511	519.190419738	2298.42007084	376.0	-18.9346025255	-0.121760885492	-0.0236612680706	1079.91498182	392.673557296	1863.22336606	390.634826945	-1.01667279003	-0.0138700244206
1403.2296511	519.190419738	2298.42007084	376.0	12.4444014207	0.651982017823	0.126696855387	1645.74540477	496.036631451	2584.44469079	442.66265457	7.38776792662	0.100788102682
1403.2296511	519.190419738	2298.42007084	376.0	4.5629686688	0.605306616659	0.117626625857	1611.52566559	492.35040305	2403.29625855	299.420189908	5.94924276237	0.0811629299095
1403.2296511	519.190419738	2298.42007084	376.0	-8.33286268552	0.173648302191	0.0337443261157	1264.17336443	405.67786038	2106.8958824	437.044657592	1.99423485026	0.0272064781754
1403.2296511	519.190419738	2298.42007084	376.0	-10.7437599478	0.134998090489	0.0262335970636	1219.06646114	492.211396489	2051.48333584	340.20547821	1.99579947803	0.0272278237111
1403.2296511	519.190419738	2298.42007084	376.0	11.583331955	0.847322121116	0.164656455716	1648.95360781	533.152899015	2564.65369737	382.547190541	8.24214975899	0.112444062196
1403.2296511	519.190419738	2298.42007084	376.0	14.6388584032	2.9946621144	0.581939781267	1743.03478929	511.277467741	2634.88253052	380.570273488	9.55524420249	0.130358038233
1403.2296511	519.190419738	2298.42007084	376.0	-16.2323572686	0.170918961623	0.0332139451269	1096.94704433	540.966585628	1925.33231341	287.418683446	1.05814577265	0.0144358222736
1403.2296511	519.190419738	2298.42007084	376.0	-4.34881373235	0.170497467791	0.0331320380472	1276.19322687	559.985936733	2198.46606317	362.286899567	3.12809730834	0.0426752702366
1403.2296511	519.190419738	2298.42007084	376.0	13.257112271	0.768778247919	0.149393363373	1717.74761144	467.874362802	2603.12420009	417.502225852	8.10716923385	0.110602581635
1403.2296511	519.190419738	2298.42007084	376.0	-6.70955079487	0.248369795408	0.0482646318322	1334.07670385	495.789741547	2144.20640871	314.33996331	2.71906535258	0.037095025274
1403.2296511	519.190419738	2298.42007084	376.0	-15.6269567457	-0.153313623626	-0.0297927756755	1056.13941892	440.057800523	1939.24696054	443.049741096	-0.277407738424	-0.00378455304807
1403.2296511	519.190419738	2298.42007084	376.0	-16.0005173759	0.114694933096	0.0222881719969	1107.1157802	525.424005173	1930.66096803	298.121182659	1.04695234489	0.01428311521
1403.2296511	519.190419738	2298.42007084	376.0	-1.52995487427	0.216786645705	0.0421272144783	1322.77714784	593.553897309	2263.25528093	346.924235789	3.52947682366	0.0481511162846
1403.2296511	519.190419738	2298.42007084	376.0	-7.10766069479	0.15552917153	0.0302233135504	1132.18349226	627.757201414	2135.05617086	375.115477194	2.83556952526	0.0386844409995
1403.2296511	519.190419738	2298.42007084	376.0	-1.63522556448	0.307250599055	0.0597066846201	1384.80350751	491.718646251	2260.83571826	384.313564503	3.47284203858	0.0473784725591
1403.2296511	519.190419738	2298.42007084	376.0	18.2523538716	3.00665238974	0.584269799794	1665.80736792	638.520173692	2717.93583563	413.60829401	10.7999987882	0.147339683332
1403.2296511	519.190419738	2298.42007084	376.0	-11.6659302908	-0.0503563403729	-0.0097855305816	1080.53946962	517.98689914	2030.28798759	431.761618825	1.31952182482	0.018001662003
1403.2296511	519.190419738	2298.42007084	376.0	-5.32146546669	0.338987573628	0.0658739940979	1406.23007735	448.368175458	2176.11044049	321.512187686	2.90824294223	0.0396758927998
1403.2296511	519.190419738	2298.42007084	376.0	-7.12870987439	0.0437599520451	0.00850368286923	1117.61840657	566.328138109	2134.5723723	450.625827612	2.42669331971	0.0331063208691
1403.2296511	519.190419738	2298.42007084	376.0	10.5763504358	0.609596629253	0.118460285514	1604.90099892	533.941187567	2541.50903202	402.666845528	7.27015901363	0.0991836154656
1403.2296511	519.190419738	2298.42007084	376.0	8.454391053	0.788230168559	0.153173371271	1697.86994375	477.305880739	2492.73749167	317.561667182	7.52191942139	0.102618273143
1403.2296511	519.190419738	2298.42007084	376.0	-7.52675227407	0.155423215647	0.0302027236002	1250.14258501	418.843163741	2125.42368589	456.437937137	2.0829835732	0.0284172383793
1403.2296511	519.190419738	2298.42007084	376.0	7.3115708224	0.373186982494	0.0725198178185	1439.46019031	584.651862979	2466.47068212	442.358628822	5.36154280848	0.0731451952043
1403.2296511	519.190419738	2298.42007084	376.0	1.59150060645	0.429589888386	0.0834803514158	1474.73245631	397.329639895	2334.99944021	462.937343998	3.78899089631	0.0516915538377
1403.2296511	519.190419738	2298.42007084	376.0	13.2295562629	0.601642176037	0.116914530905	1593.74713042	552.580842635	2602.49084727	456.162874216	7.67059342391	0.104646567857
1403.2296511	519.190419738	2298.42007084	376.0	4.44529329585	0.466740286577	0.0906996281728	1481.32901928	609.845150803	2400.59158416	309.41741408	6.03441896809	0.0823249518157
1403.2296511	519.190419738	2298.42007084	376.0	10.1320602315	0.579787773578	0.112667659071	1600.04201069	461.328978747	2531.29737679	469.926387358	5.8683726463	0.0800596541105
1403.2296511	519.190419738	2298.42007084	376.0	12.5244034062	0.801835290045	0.155817195889	1724.42165664	468.809062238	2586.28347248	393.052753607	8.19356470978	0.111781237514
1403.2296511	519.190419738	2298.42007084	376.0	-5.69135897339	0.098665612996	0.0191732633105	1201.16754092	498.181438163	2167.60873389	468.259754811	2.53095582188	0.0345287288115
1403.2296511	519.190419738	2298.42007084	376.0	12.2492177859	2.97805708268	0.578712997023	1725.81109716	519.447475019	2579.95855095	334.69997877	9.17003895719	0.125102850712
1403.2296511	519.190419738	2298.42007084	376.0	16.2895162046	3.09104345867	0.600669152481	1693.30410207	627.14520813	2672.82158073	352.372270529	10.8685851264	0.148275376895
1403.2296511	519.190419738	2298.42007084	376.0	15.4608582916	2.47525816288	0.481006250074	1590.06963696	615.440283121	2653.77554094	448.265620857	9.07368869033	0.123788385953
1403.2296511	519.190419738	2298.42007084	376.0	-5.37818995017	0.321806351538	0.0625352412627	1392.36321837	454.475002454	2174.80667358	327.968452758	2.90671241004	0.0396550124153
1403.2296511	519.190419738	2298.42007084	376.0	-12.3329221649	0.0538952208195	0.0104732259657	1115.05627159	535.799989646	2014.95771248	364.101451249	1.63954240858	0.022367563555
1403.2296511	519.190419738	2298.42007084	376.0	4.93610696716	0.450313634999	0.0875075077728	1496.73818006	464.032290252	2411.87254409	451.102073779	4.29561085611	0.0586031494695
1403.2296511	519.190419738	2298.42007084	376.0	8.5376944431	2.68843427191	0.522431844522	1562.18703116	646.291769072	2494.65215351	286.173353275	8.30000675412	0.113233380002
1403.2296511	519.190419738	2298.42007084	376.0	10.5823326529	2.87557087578	0.558797294167	1643.66571287	594.270094369	2541.6465285	303.710721263	8.93871888559	0.121947051645
1403.2296511	519.190419738	2298.42007084	376.0	13.3911027829	1.4750831038	0.286646541742	1687.58536656	512.255604364	2606.20386491	406.362893986	8.73991620617	0.119234873208
1403.2296511	519.190419738	2298.42007084	376.0	-1.10839613085	0.118362887341	0.0230009497358	1239.98533891	637.527853353	2272.9444717	395.431279439	3.63562410125	0.0495992373977
1403.2296511	519.190419738	2298.42007084	376.0	14.2825450626	3.04687821125	0.592086710309	1677.59990118	623.442197314	2626.69295318	325.650854686	10.3416325332	0.141086391994
1403.2296511	519.190419738	2298.42007084	376.0	21.0982764621	3.16335714944	0.614721560326	1728.06482263	618.987981242	2783.34709164	436.29428777	11.7241967483	0.159948113892
1403.2296511	519.190419738	2298.42007084	376.0	7.77501758188	0.335559167512	0.0652077667144	1401.27301585	647.042930846	2477.12263545	428.806688753	5.85230804336	0.0798404917239
1403.2296511	519.190419738	2298.42007084	376.0	-0.419776128839	0.37760371325	0.0733781020695	1437.10267062	442.724239295	2288.77185204	408.944942127	3.60475483284	0.049178101403
1403.2296511	519.190419738	2298.42007084	376.0	1.72072010414	0.355354941065	0.0690545940663	1428.21286103	565.289397764	2337.96944708	344.46718828	4.32460991316	0.0589987709845
1403.2296511	519.190419738	2298.42007084	376.0	16.4176242859	2.57229166454	0.499862352223	1649.50541528	571.53773878	2675.76604258	454.722888522	9.35314113462	0.127600834033
1403.2296511	519.190419738	2298.42007084	376.0	11.8496055626	2.37617889656	0.461752603296	1623.87014146	573.034822802	2570.77378341	373.868819143	8.58649123951	0.117141763158
1403.2296511	519.190419738	2298.42007084	376.0	13.3194838163	2.84069249665	0.552019529081	1647.54157483	592.957824159	2604.55776021	364.058361219	9.31327278629	0.127056927507
1403.2296511	519.190419738	2298.42007084	376.0	-5.94166077533	0.329299965221	0.0639914429112	1397.05217207	442.371563621	2161.85574704	322.432011348	2.81167281376	0.0383584285642
1403.2296511	519.190419738	2298.42007084	376.0	2.95538499364	0.406498127334	0.0789930290194	1421.48201155	648.84048135	2366.3472327	296.024739804	5.61695713942	0.0766297017656
1403.2296511	519.190419738	2298.42007084	376.0	-1.37260978668	0.376527253297	0.0731689182466	1432.23173375	407.226365702	2266.87173201	427.413632554	3.41055058021	0.0465286573017
1403.2296511	519.190419738	2298.42007084	376.0	9.20392392623	0.725560373846	0.14099502018	1702.38092389	450.113972062	2509.96490567	357.470009716	7.12273805729	0.0971724155155
1403.2296511	519.190419738	2298.42007084	376.0	-15.1383242099	0.096091881849	0.0186731212299	1150.72283354	493.912494609	1950.47778881	305.84246066	1.14956453227	0.0156830086259
1403.2296511	519.190419738	2298.42007084	376.0	5.96886236021	0.235129682029	0.0456917376659	1338.00676634	630.024500471	2435.60960133	467.578334513	4.59652174865	0.0627083458206
1403.2296511	519.190419738	2298.42007084	376.0	-16.4530833275	0.0787159668159	0.0152965345542	1181.01531192	423.644143175	1920.25910137	315.599646271	0.623820987019	0.00851051824037
1403.2296511	519.190419738	2298.42007084	376.0	0.792879571068	0.176684856089	0.0343344065466	1287.27165537	585.783150291	2316.64377404	443.588968374	3.80729319181	0.0519412440902
1403.2296511	519.190419738	2298.42007084	376.0	-4.02904909358	0.128670490962	0.0250039819202	1246.33110698	632.862140759	2205.81559781	326.622350072	3.21249604001	0.0438266854026
1403.2296511	519.190419738	2298.42007084	376.0	-2.29137402314	0.308891360253	0.0600255266717	1382.15582254	461.23153486	2245.75467039	402.367312995	3.34005014001	0.0455668504776
1403.2296511	519.190419738	2298.42007084	376.0	-21.7929820629	-0.0878670258223	-0.0170748204085	1086.25664427	420.097609649	1797.52579707	291.171543156	-0.954521341172	-0.013022119252
1403.2296511	519.190419738	2298.42007084	376.0	8.26699266537	0.582446422501	0.113184302857	1601.57202935	480.847615184	2488.43028952	406.010644979	6.05614853455	0.0826213988343
1403.2296511	519.190419738	2298.42007084	376.0	6.40157800288	0.549225415428	0.10672860774	1577.10987714	462.941207449	2445.55522451	405.504139918	5.22910264925	0.0713383717497
1403.2296511	519.190419738	2298.42007084	376.0	-13.330320678	-0.108561067201	-0.0210962042755	1079.24249843	446.077997981	1992.03330487	466.712808463	0.297251123818	0.00405526771921
1403.2296511	519.190419738	2298.42007084	376.0	18.2805579941	2.90285291621	0.564098895494	1692.23923626	565.359934959	2718.58408484	460.984913614	10.0046040018	0.136488458415
1403.2296511	519.190419738	2298.42007084	376.0	7.22873158591	0.577547596423	0.1122323351	1583.62272561	534.003414128	2464.56668848	346.940548742	6.59241749057	0.0899374828181
1403.2296511	519.190419738	2298.42007084	376.0	1.20982187646	0.355694388318	0.0691205573879	1428.59915387	561.830471243	2326.22685967	335.797234558	4.21594794632	0.0575163430603
1403.2296511	519.190419738	2298.42007084	376.0	6.51889481992	0.632756945046	0.122960929857	1629.00837565	495.052405112	2448.25165778	324.190877014	6.50176800448	0.0887007913298
1403.2296511	519.190419738	2298.42007084	376.0	4.12302495568	0.23443655948	0.0455570461484	1337.76850476	631.948465794	2393.18450395	423.467533392	4.43953099178	0.0605665892466
1403.2296511	519.190419738	2298.42007084	376.0	-7.32933049824	0.188460932804	0.0366228007781	1276.39347764	391.636570432	2129.96126761	461.931219536	2.06388188832	0.0281566424055
1403.2296511	519.190419738	2298.42007084	376.0	-13.2303925749	0.154817432687	0.0300850044087	1247.00463983	390.756812107	1994.33007245	356.568620514	1.21942456172	0.0166360786047
1403.2296511	519.190419738	2298.42007084	376.0	1.85157805094	0.443549719797	0.0861931052851	1490.58746154	554.448134355	2340.97711239	295.941516493	4.93603560021	0.0673401855418
1403.2296511	519.190419738	2298.42007084	376.0	-0.143683444418	0.229756378863	0.0446475668215	1326.22225014	540.771312603	2295.11762171	428.124058972	3.66850931563	0.0500478760659
1403.2296511	519.190419738	2298.42007084	376.0	10.1022429078	2.15761827127	0.419280659012	1560.48467003	611.678154241	2530.61204944	358.449225169	8.089871514	0.110366596371
1403.2296511	519.190419738	2298.42007084	376.0	-0.208830027503	0.338242006696	0.0657291112896	1411.98700174	507.584771997	2293.62027957	374.04850584	3.67818363161	0.0501798585485
1403.2296511	519.190419738	2298.42007084	376.0	5.99313756681	0.662704170522	0.128780445107	1667.53360891	423.321484519	2436.16754755	345.312454122	5.77916557652	0.0788426408803
1403.2296511	519.190419738	2298.42007084	376.0	3.91443594704	0.328041924975	0.0637469733726	1393.88543669	645.777068169	2388.39025231	348.727747443	5.31563646695	0.0725189149653
1403.2296511	519.190419738	2298.42007084	376.0	-4.90177386132	0.125179539671	0.0243256004025	1227.55091955	534.372518434	2185.75671658	423.833278597	2.91205075429	0.0397278411226
1403.2296511	519.190419738	2298.42007084	376.0	6.25157589721	0.481851527578	0.0936361305048	1515.08230449	567.732002911	2442.10754601	359.293238608	6.05132166156	0.0825555479067
1403.2296511	519.190419738	2298.42007084	376.0	-4.0750149098	0.353552173932	0.0687042700996	1423.64610731	489.465549762	2204.75911026	291.647453195	3.04647189142	0.0415616901968
1403.2296511	519.190419738	2298.42007084	376.0	7.03089860066	1.63272151061	0.317279733892	1546.39326756	600.676531399	2460.01965544	312.949856484	7.38451748407	0.100743758309
1403.2296511	519.190419738	2298.42007084	376.0	-15.9509910309	-0.0788428257758	-0.0153211865091	1090.18862969	452.520968297	1931.79929149	389.089693497	0.236141528664	0.00322157610729
1403.2296511	519.190419738	2298.42007084	376.0	-10.9450026843	0.199680642525	0.0388030786096	1096.42002708	601.643318103	2046.85793239	348.79458721	2.1447435057	0.0292598022606
1403.2296511	519.190419738	2298.42007084	376.0	10.6151171954	2.77655562623	0.539556087492	1728.68943875	489.898512368	2542.400055	323.812103886	8.59096398807	0.11720278292
1403.2296511	519.190419738	2298.42007084	376.0	9.56463698027	2.79937190967	0.543989877511	1747.55148342	467.44702254	2518.2556069	303.257100934	8.36404532567	0.114107030364
1403.2296511	519.190419738	2298.42007084	376.0	-9.01662042973	0.114078574968	0.0221683977785	1203.51831353	521.887759671	2091.18025717	365.774183969	2.30589777422	0.031458359812
1403.2296511	519.190419738	2298.42007084	376.0	-11.1816679498	0.138988709794	0.0270090769129	1177.29736949	559.2624425	2041.41837043	304.858558433	2.07982564951	0.0283741562006
1403.2296511	519.190419738	2298.42007084	376.0	-18.8996434611	0.0502759198635	0.00976990281064	1165.27908786	405.935123738	1864.02687221	292.812660611	0.0041146476826	5.6134347648e-05
1403.2296511	519.190419738	2298.42007084	376.0	-5.85267398372	0.200804273402	0.0390214289548	1287.79585934	454.921802789	2163.90103732	421.183375186	2.6663678013	0.0363760955157
1403.2296511	519.190419738	2298.42007084	376.0	-14.4681583694	0.106842575542	0.0207622571982	1180.98705777	472.145552321	1965.881015	312.748404908	1.24064100428	0.0169255252972
1403.2296511	519.190419738	2298.42007084	376.0	8.2582807707	0.493488866994	0.095897564515	1494.73611194	619.287992752	2488.23005358	374.20594889	6.84822264524	0.0934273212175
1403.2296511	519.190419738	2298.42007084	376.0	11.5370183169	3.04101445914	0.590947232634	1712.09444064	549.270873317	2563.58921541	302.223901451	9.32947520598	0.127277970068
1403.2296511	519.190419738	2298.42007084	376.0	0.26573126456	0.539161250882	0.104772882021	1570.67827855	448.681851607	2304.52769156	285.167561403	4.15023641155	0.056619869189
1403.2296511	519.190419738	2298.42007084	376.0	9.12766050393	2.91340816716	0.566150051917	1754.03185775	465.397250076	2508.21205186	288.782944035	8.34063572127	0.113787663319
1403.2296511	519.190419738	2298.42007084	376.0	5.87759057966	0.405606521626	0.0788197671251	1461.57761328	586.55411071	2433.5117924	385.380068416	5.55778003991	0.0758223743508
1403.2296511	519.190419738	2298.42007084	376.0	-7.74352545641	0.130775867845	0.0254131107355	1172.40553163	634.611401298	2120.44132756	313.424394627	2.73826654766	0.0373569788222
1403.2296511	519.190419738	2298.42007084	376.0	1.93975129946	0.266640092431	0.0518150199049	1357.72866161	640.225862795	2343.00370403	345.049179625	4.52466974359	0.0617281001854
1403.2296511	519.190419738	2298.42007084	376.0	13.289956464	3.06286293153	0.595192952104	1718.46341305	555.601754147	2603.87909761	329.81393042	9.73738447917	0.132842898761
1403.2296511	519.190419738	2298.42007084	376.0	5.72389425593	0.672098284375	0.130605962762	1656.7778055	474.440000734	2429.97920525	298.761399016	6.44590178173	0.0879386327658
1403.2296511	519.190419738	2298.42007084	376.0	-1.12877708065	0.158247968573	0.0307516456613	1277.50187247	634.532255437	2272.47603186	360.441903957	3.62054413828	0.0493935080256
1403.2296511	519.190419738	2298.42007084	376.0	-1.04752249579	0.208165380946	0.0404518812565	1315.81479937	595.79148228	2274.34360355	362.7373219	3.60661275598	0.0492034482398
1403.2296511	519.190419738	2298.42007084	376.0	2.77523628333	0.402839298858	0.0782820246518	1461.06404479	485.574587272	2362.20665859	415.568026532	4.05306584225	0.0552942134004
1403.2296511	519.190419738	2298.42007084	376.0	7.54720309206	0.605401562643	0.117645076301	1621.82166357	442.549045703	2471.88650149	407.515792221	5.62929871283	0.0767980724807
1403.2296511	519.190419738	2298.42007084	376.0	-13.9728143241	0.351791681367	0.0683621611673	1076.79337714	618.342607667	1977.26610195	282.130117146	1.67369199964	0.0228334515641
1403.2296511	519.190419738	2298.42007084	376.0	-1.66399033969	0.179264254746	0.03483564997	1292.3056489	605.4340607	2260.1745829	362.434873298	3.53299452914	0.0481991068096
1403.2296511	519.190419738	2298.42007084	376.0	7.61696511922	0.676196179546	0.131402289068	1678.01197835	421.489444536	2473.48992593	373.988503046	6.08243493356	0.0829800127361
1403.2296511	519.190419738	2298.42007084	376.0	-12.7594206227	0.15139908872	0.0294207323591	1241.80485363	409.468614651	2005.15498632	353.881518048	1.38084934472	0.0188383266674
1403.2296511	519.190419738	2298.42007084	376.0	-11.2304144162	0.198197590832	0.0385148835663	1118.7883746	589.405939623	2040.29797186	332.103657631	2.11975974144	0.0289189596376
1403.2296511	519.190419738	2298.42007084	376.0	4.05785947241	0.505529674654	0.0982374027699	1542.24360833	457.308060693	2391.6867274	392.135058375	4.46355058335	0.0608942780812
1403.2296511	519.190419738	2298.42007084	376.0	5.64153434785	0.498678005928	0.0969059475182	1535.93115974	521.453039295	2428.08622859	370.702029562	5.52130552719	0.0753247684474
1403.2296511	519.190419738	2298.42007084	376.0	-17.9694209874	0.0258038925637	0.00501435922342	1066.22535645	522.825453525	1885.40729225	296.356482277	0.506358074628	0.00690802284622
1403.2296511	519.190419738	2298.42007084	376.0	6.93783879761	1.97358888513	0.383519021595	1521.13212195	624.827532452	2457.88075025	311.921095844	7.35006874315	0.100273789129
1403.2296511	519.190419738	2298.42007084	376.0	-0.815815981643	0.237667655508	0.0461849311131	1339.19377372	586.716829233	2279.66919258	353.758589627	3.62332162036	0.0494314000049
1403.2296511	519.190419738	2298.42007084	376.0	-4.25516748661	0.0901104505574	0.0175107754678	1193.31908385	573.135990802	2200.61844728	434.163372623	3.03998073383	0.0414731341586
1403.2296511	519.190419738	2298.42007084	376.0	-5.7001465916	0.123004704642	0.0239029740852	1234.57121039	628.681897428	2167.40675751	304.153649689	2.95239620946	0.0402782566093
1403.2296511	519.190419738	2298.42007084	376.0	8.6345582842	0.51635123616	0.100340310175	1529.96157579	583.448377402	2496.87849147	383.468538285	6.79862173121	0.0927506375335
1403.2296511	519.190419738	2298.42007084	376.0	-8.03905040149	0.298147584554	0.0579377350474	1370.49480044	454.070809662	2113.64892291	289.083312803	2.45991408782	0.0335595373509
1403.2296511	519.190419738	2298.42007084	376.0	0.741187137861	0.227284378873	0.044167193718	1332.36466693	604.088214385	2315.45566478	379.00278346	3.84585394886	0.0524673117171
1403.2296511	519.190419738	2298.42007084	376.0	-6.82059902397	0.0992081433717	0.0192786909001	1112.63809784	603.584790926	2141.65405392	425.431165157	2.69034989343	0.0367032727617
1403.2296511	519.190419738	2298.42007084	376.0	14.5848945546	2.88785589007	0.561184588043	1726.22976483	516.195818038	2633.64221459	391.216631723	9.39947405269	0.12823293387
1403.2296511	519.190419738	2298.42007084	376.0	-3.3374586615	0.317583809472	0.0617146928629	1396.93140556	516.706955812	2221.71125111	308.072889734	3.19492751449	0.0435870056547
1403.2296511	519.190419738	2298.42007084	376.0	-0.962313828947	0.229065295988	0.044513271665	1331.88791577	584.887901132	2276.30205665	359.526239751	3.60898956916	0.0492358740676
1403.2296511	519.190419738	2298.42007084	376.0	0.0579586733733	0.460530009343	0.089492811765	1501.17108724	392.148715585	2299.75220462	406.4324018	3.65722666886	0.0498939518262
1403.2296511	519.190419738	2298.42007084	376.0	13.6349921646	0.749137644115	0.14557668949	1729.63220001	421.908350178	2611.80946741	460.268917223	7.44315119422	0.1015436725
1403.2296511	519.190419738	2298.42007084	376.0	15.4920941651	3.04229114761	0.591195326004	1682.2328055	617.519300903	2654.49347252	354.741366118	10.4449743478	0.142496239397
1403.2296511	519.190419738	2298.42007084	376.0	-8.05623466138	0.135398045684	0.0263113186327	1233.69006632	597.092178996	2113.25395643	282.471711113	2.55590961568	0.0348691625604
1403.2296511	519.190419738	2298.42007084	376.0	-2.80903886696	0.114075982288	0.0221678939541	1223.80291425	571.79239336	2233.85655772	438.261250111	3.26583685309	0.0445543909016
1403.2296511	519.190419738	2298.42007084	376.0	-1.18553160704	0.408477136465	0.079377601334	1464.11231107	450.678853124	2271.17157444	356.380410246	3.51957647664	0.0480160501588
1403.2296511	519.190419738	2298.42007084	376.0	10.5349714873	0.794429738473	0.154378106971	1723.59954987	461.087129924	2540.55796996	355.87129017	7.82931333375	0.106811914512
1403.2296511	519.190419738	2298.42007084	376.0	5.22020509622	0.47403575625	0.0921173253498	1518.27525329	505.445588091	2418.40231251	394.68147113	4.98737481369	0.0680405840886
1403.2296511	519.190419738	2298.42007084	376.0	3.35966565347	0.46507340528	0.0903757103147	1504.2706311	402.500202178	2375.63930053	468.868467255	4.03825795145	0.0550921957906
1403.2296511	519.190419738	2298.42007084	376.0	11.5671784672	0.568922041819	0.110556168251	1570.48232149	563.124197179	2564.28242236	430.675903691	7.3483823272	0.10025078209
1403.2296511	519.190419738	2298.42007084	376.0	8.31513380774	0.629220306273	0.122273670088	1622.88506161	511.108207289	2489.53677519	355.5435063	6.90395527853	0.0941876572787
1403.2296511	519.190419738	2298.42007084	376.0	-14.3322616653	0.130570360444	0.025373175368	1114.44872024	541.112762577	1969.00449212	313.443009302	1.42235756816	0.0194046052955
1403.2296511	519.190419738	2298.42007084	376.0	1.35934784468	0.374650341344	0.0728041860366	1433.47562621	439.682914054	2329.66359453	456.505054275	3.78671892163	0.051660558276
1403.2296511	519.190419738	2298.42007084	376.0	17.3158899229	3.18955006543	0.619811516796	1727.71214792	626.64521604	2696.41196027	342.054596316	11.5292836395	0.157288999175
1403.2296511	519.190419738	2298.42007084	376.0	14.608871223	1.48020477744	0.287641814504	1646.51595452	548.414252462	2634.19329915	439.26309217	8.84319801063	0.120643901919
1403.2296511	519.190419738	2298.42007084	376.0	-5.39956732218	0.112967426679	0.0219524731206	1213.76146242	513.480069772	2174.31533177	447.073799578	2.71141978419	0.0369907201117
1403.2296511	519.190419738	2298.42007084	376.0	3.13017055408	0.618815889016	0.120251824527	1633.91724587	389.724262898	2370.36453911	346.723030334	4.47613256769	0.0610659286179
1403.2296511	519.190419738	2298.42007084	376.0	-0.680818104396	0.106838229788	0.0207614127065	1228.62335002	642.511149638	2282.77201088	411.637511227	3.689365016	0.0503324013097
1403.2296511	519.190419738	2298.42007084	376.0	-6.09421583015	0.119221200088	0.0231677419527	1218.59208453	516.633889386	2158.34939104	423.123417123	2.67499759129	0.0364938279848
1403.2296511	519.190419738	2298.42007084	376.0	0.651186189796	0.562279772707	0.109265404724	1589.15354095	428.955940483	2313.38706492	295.277583492	4.15345380431	0.0566637626782
1403.2296511	519.190419738	2298.42007084	376.0	-4.24555243705	0.137867985743	0.0267912914387	1253.63622124	617.548091699	2200.83944151	329.655128574	3.17449099205	0.043308199073
1403.2296511	519.190419738	2298.42007084	376.0	-10.4125495767	0.169616262065	0.0329607971366	1255.23504962	445.741091013	2059.09594148	358.119800853	1.95369717591	0.0266534403262
1403.2296511	519.190419738	2298.42007084	376.0	-10.7661670928	0.278551249234	0.0541296636677	1344.15071728	395.30222789	2050.96832552	311.515380351	1.94849806105	0.0265825110648
1403.2296511	519.190419738	2298.42007084	376.0	8.29416823843	0.592125369021	0.115065170816	1580.03001267	555.687954481	2489.05489834	353.33693119	7.04238197713	0.0960761524847
1403.2296511	519.190419738	2298.42007084	376.0	4.61426049191	0.436470614556	0.0848174532756	1462.82655589	619.541368156	2404.47516011	322.10723606	5.95077503673	0.0811838340619
1403.2296511	519.190419738	2298.42007084	376.0	4.84896802788	0.354572682872	0.0689025812033	1426.84141591	577.363165941	2409.86972522	405.66514337	4.8415482169	0.066051135292
1403.2296511	519.190419738	2298.42007084	376.0	13.0633353301	1.57788533874	0.306623656964	1675.401532	522.137008787	2598.67039199	401.1318512	8.69181428639	0.118578639651
1403.2296511	519.190419738	2298.42007084	376.0	-4.95805623111	0.128560506864	0.0249826091847	1241.96813437	613.844493179	2184.4631113	328.650483756	3.07549847712	0.0419576872731
1403.2296511	519.190419738	2298.42007084	376.0	7.02371205577	0.597693810243	0.116147261998	1615.60081976	450.91401074	2459.85447845	393.339647949	5.62713366634	0.0767685356936
1403.2296511	519.190419738	2298.42007084	376.0	5.29276306121	0.706937740988	0.137376164203	1685.68127681	448.074341294	2420.06999934	286.314381241	6.35027888408	0.086634091188
1403.2296511	519.190419738	2298.42007084	376.0	-4.83455160417	0.0933263076471	0.0181356991153	1170.8708242	644.573706372	2187.30176643	371.857235857	3.16428092715	0.0431689076009
1403.2296511	519.190419738	2298.42007084	376.0	-13.8639599464	0.0810118405636	0.015742681804	1172.98099702	466.952601681	1979.76803282	339.834434117	1.25723787914	0.0171519492379
1403.2296511	519.190419738	2298.42007084	376.0	10.4629698616	0.636812821619	0.12374909087	1640.72380945	477.780556535	2538.90307015	420.398704162	6.79890929829	0.0927545606861
1403.2296511	519.190419738	2298.42007084	376.0	-9.02168673599	0.110200122224	0.0214147147735	1086.98759855	597.275417873	2091.06381217	406.800795749	2.31388645575	0.0315673459175
1403.2296511	519.190419738	2298.42007084	376.0	17.4785639445	3.05491173775	0.593647830887	1731.27056947	549.07332167	2700.15089263	419.807001494	10.2515447657	0.139857363789
1403.2296511	519.190419738	2298.42007084	376.0	-8.07072312102	0.311737842154	0.0605786712308	1376.02130423	401.627372359	2112.92095076	335.272274172	2.42895276577	0.0331371455085
1403.2296511	519.190419738	2298.42007084	376.0	-11.9899505582	0.0879880689926	0.0170983422061	1115.06220853	552.777561961	2022.84064073	355.000870234	1.80241934242	0.0245896226797
1403.2296511	519.190419738	2298.42007084	376.0	-8.58675144654	0.106744344349	0.0207431683539	1209.58136926	454.005362743	2101.06045216	437.473720154	1.98870430286	0.0271310273241
1403.2296511	519.190419738	2298.42007084	376.0	6.76165879693	0.59890989947	0.116383579376	1613.15213324	480.462701402	2453.83139375	360.216559107	6.05657895621	0.0826272708896
1403.2296511	519.190419738	2298.42007084	376.0	6.14839868898	0.345003099666	0.0670429653451	1419.48292461	574.364356213	2439.73610034	445.888819522	4.83372794279	0.0659444466956
1403.2296511	519.190419738	2298.42007084	376.0	-8.37413300083	0.235143196921	0.0456943639567	1320.16061253	496.579612925	2105.94731719	289.207091733	2.43512924871	0.0332214085772
1403.2296511	519.190419738	2298.42007084	376.0	5.27448309595	0.610760688931	0.118686492214	1626.70929553	405.982582536	2419.64984895	386.957970885	4.8773818463	0.0665399979031
1403.2296511	519.190419738	2298.42007084	376.0	17.2327025171	2.8147844721	0.546984934337	1622.70138368	629.967184102	2694.49996424	441.831396462	9.89174740258	0.134948804947
1403.2296511	519.190419738	2298.42007084	376.0	3.26005526778	0.41143836501	0.0799530441139	1463.85258391	445.263613977	2373.34983543	464.233637543	4.04854463856	0.055232532586
1403.2296511	519.190419738	2298.42007084	376.0	-10.4316758981	0.0329766864081	0.00640821733543	1102.6527106	550.603348901	2058.65633827	405.400278772	1.89771664522	0.0258897223086
1403.2296511	519.190419738	2298.42007084	376.0	-4.55817149957	0.0699711644061	0.0135971947933	1162.93884385	577.461778035	2193.65414223	453.253520346	2.93361812622	0.0400220753918
1403.2296511	519.190419738	2298.42007084	376.0	-2.32099618163	0.204590369259	0.0397571646443	1308.69771768	566.763821826	2245.07382876	369.612289255	3.42161328758	0.0466795810039
1403.2296511	519.190419738	2298.42007084	376.0	1.38370507978	0.558467094143	0.108524503331	1584.9400454	459.522595806	2330.22342611	285.760784909	4.63659619901	0.0632550641065
1403.2296511	519.190419738	2298.42007084	376.0	0.176451014646	0.497752375198	0.096726073688	1532.9126201	395.28622541	2302.47565638	374.276810867	3.69104580692	0.0503553316087
1403.2296511	519.190419738	2298.42007084	376.0	-3.98353946184	0.197065434635	0.0382948765322	1296.12124653	532.450975554	2206.86160032	378.289378237	3.15216335984	0.0430035929037
1403.2296511	519.190419738	2298.42007084	376.0	0.952013875674	0.306535685381	0.0595677585272	1388.27629142	530.512043416	2320.30134884	401.513014	3.83896826009	0.0523733732618
1403.2296511	519.190419738	2298.42007084	376.0	-4.41171375332	0.242540375151	0.0471318257193	1334.16223444	521.234570822	2197.02035647	341.623551202	3.09251290956	0.0421898077702
1403.2296511	519.190419738	2298.42007084	376.0	-2.47065697904	0.111956209472	0.0217559676393	1231.8759626	641.032981688	2241.63399495	368.725050661	3.46115148453	0.0472189834179
1403.2296511	519.190419738	2298.42007084	376.0	-19.7746420123	-0.0407285326871	-0.00791460021124	1106.37482753	434.571009788	1843.91572989	302.969892576	-0.308773797208	-0.00421246653763
1403.2296511	519.190419738	2298.42007084	376.0	7.94396876617	0.72936432125	0.141734224883	1674.36638871	489.16741466	2481.00584338	317.472040018	7.27089140796	0.0991936072027
1403.2296511	519.190419738	2298.42007084	376.0	2.798802929	0.219573918898	0.0426688532644	1327.07305607	618.726943369	2362.7483191	416.948319667	4.11209090239	0.0560994666083
1403.2296511	519.190419738	2298.42007084	376.0	1.78190933403	0.297519364294	0.057815655712	1385.15585391	577.130011661	2339.37583262	377.089967044	4.0384173752	0.0550943707394
1403.2296511	519.190419738	2298.42007084	376.0	-21.1875487276	-0.0996842206387	-0.0193712049434	1062.11550878	460.83607165	1811.44119836	288.489617932	-0.623785528402	-0.00851003449388
1403.2296511	519.190419738	2298.42007084	376.0	-1.19352296601	0.432565905044	0.0840586679059	1485.45248342	464.354429527	2270.98789944	321.180986491	3.47845888655	0.0474551007714
1403.2296511	519.190419738	2298.42007084	376.0	10.8692389013	0.624115075904	0.121281592675	1631.24244724	481.910047225	2548.2408393	435.088344828	6.76392075687	0.0922772272424
1403.2296511	519.190419738	2298.42007084	376.0	12.550533523	2.93231542732	0.56982421829	1629.68345313	645.174002008	2586.88405233	312.026597189	9.76403967202	0.133206543957
1403.2296511	519.190419738	2298.42007084	376.0	5.40825328874	0.524067876636	0.101839851659	1557.43139725	483.877126859	2422.72444991	381.415925801	5.18990915211	0.0708036719252
1403.2296511	519.190419738	2298.42007084	376.0	10.7539043714	0.658853261343	0.128032114524	1626.57436304	533.565186176	2545.58996731	385.450418098	7.6324015991	0.104125533412
1403.2296511	519.190419738	2298.42007084	376.0	-0.364277366512	0.354064287718	0.0688037869643	1424.50049519	582.478053078	2290.04744673	283.068898466	4.19845114519	0.0572776418171
1403.2296511	519.190419738	2298.42007084	376.0	2.44261159438	0.281883322618	0.0547771711268	1367.68083242	531.984795398	2354.56154598	454.895918159	3.98793891883	0.0544057151273
1403.2296511	519.190419738	2298.42007084	376.0	8.0525416097	0.395479693389	0.0768518642419	1433.0703448	647.320829458	2483.50130341	403.11012915	6.35847845956	0.0867459544278
1403.2296511	519.190419738	2298.42007084	376.0	7.47780856927	0.4274647751	0.0830673873105	1464.02579158	620.087242883	2470.29152385	386.178489393	6.30951701496	0.086077994747
1403.2296511	519.190419738	2298.42007084	376.0	11.8651642913	2.82797607257	0.549548401198	1609.9861872	633.867088493	2571.13138835	327.278112651	9.21925059814	0.125774223713
1403.2296511	519.190419738	2298.42007084	376.0	13.6366704447	2.38235198709	0.462952193372	1594.20708315	603.126746238	2611.84804134	414.514211945	8.79596246871	0.119999487977
1403.2296511	519.190419738	2298.42007084	376.0	5.290755482	1.61777638726	0.314375512487	1495.96235917	629.793552037	2420.02385674	294.267945534	6.87589289829	0.0938048144378
1403.2296511	519.190419738	2298.42007084	376.0	0.190842955757	0.295803499122	0.0574822190287	1383.63420238	564.630388081	2302.80644364	354.541853177	3.74289930062	0.0510627462568
1403.2296511	519.190419738	2298.42007084	376.0	5.52688127625	0.581066423956	0.112916133688	1596.24556616	498.771057993	2425.45101938	330.434395236	5.97342514707	0.0814928396599
1403.2296511	519.190419738	2298.42007084	376.0	-10.8370478802	0.0194320605421	0.00377614857016	1152.64500583	443.211383551	2049.33918728	453.482797899	1.24437708262	0.016976494988
1403.2296511	519.190419738	2298.42007084	376.0	9.60281126727	0.405269847521	0.0787543426974	1443.92411669	640.363090128	2519.13301237	434.845805553	6.55215101704	0.0893881448437
1403.2296511	519.190419738	2298.42007084	376.0	1.22723473251	0.264527107708	0.051404412691	1354.36599225	536.209997914	2326.62708025	436.05109008	3.84924149507	0.0525135265357
1403.2296511	519.190419738	2298.42007084	376.0	-16.3387467366	0.0373100273766	0.0072502968085	1144.6704277	454.242065795	1922.88703652	323.974543031	0.656483028214	0.00895611225395
1403.2296511	519.190419738	2298.42007084	376.0	22.0363260041	3.18163552271	0.618273517821	1727.53170159	636.821939309	2804.90741059	440.553769691	12.1216936418	0.165370991021
1403.2296511	519.190419738	2298.42007084	376.0	2.12031495536	0.192850830646	0.0374758707046	1301.07392762	586.460430934	2347.15381534	459.619456783	3.96637073764	0.0541114698178
1403.2296511	519.190419738	2298.42007084	376.0	-6.97715681502	0.155498597763	0.030217372282	1258.47912202	568.406570672	2138.05569823	311.170005537	2.73053305996	0.037251474215
1403.2296511	519.190419738	2298.42007084	376.0	-9.90562956079	0.116273632154	0.0225949537803	1200.97739034	518.296668204	2070.74709287	351.473034327	2.16769534733	0.0295729242474
1403.2296511	519.190419738	2298.42007084	376.0	-7.24620988702	0.0818011501216	0.0158960649284	1151.46129313	580.720997244	2131.87172842	399.689438052	2.63576575692	0.0359586051422
1403.2296511	519.190419738	2298.42007084	376.0	4.24235054584	0.290329958052	0.0564185693844	1376.75432159	556.668143506	2395.92710726	462.50464216	4.22801628366	0.0576809861345
1403.2296511	519.190419738	2298.42007084	376.0	-14.643473071	0.14780929892	0.0287231439797	1202.55497697	473.853955948	1961.85154671	285.442613792	1.28707964079	0.017559067405
1403.2296511	519.190419738	2298.42007084	376.0	7.79196251619	0.594219915847	0.115472195073	1558.4615545	579.989922132	2477.51210122	339.060624588	7.10139149798	0.0968811936969
1403.2296511	519.190419738	2298.42007084	376.0	5.03045890789	0.329324626528	0.0639962352367	1408.05068707	584.328661754	2414.04114803	421.661799209	4.72424638021	0.0644508373835
1403.2296511	519.190419738	2298.42007084	376.0	-6.04709998651	0.207194064054	0.0402631294314	1300.54139303	512.386957147	2159.43231105	346.50396087	2.83853439151	0.0387248893794
1403.2296511	519.190419738	2298.42007084	376.0	11.246397681	0.586520585435	0.11397601738	1579.5837647	561.259369562	2556.90953239	416.06639812	7.43219462196	0.101394196753
1403.2296511	519.190419738	2298.42007084	376.0	5.73254966479	0.562767304496	0.109360144675	1587.51035561	475.153573304	2430.17814291	367.514213996	5.49341577134	0.0749442806458
1403.2296511	519.190419738	2298.42007084	376.0	-2.38995656851	0.297214766924	0.057756464618	1378.24306563	504.302992793	2243.48882938	360.942770963	3.37720162376	0.0460736920022
1403.2296511	519.190419738	2298.42007084	376.0	5.73957428434	0.682769964463	0.132679744357	1669.50755547	459.391013796	2430.33959817	301.441028907	6.37447120649	0.0869641365141
1403.2296511	519.190419738	2298.42007084	376.0	8.56749634478	2.508045108	0.487377595803	1560.81184186	621.895769858	2495.3371264	312.629514675	7.98932403101	0.108994870819
1403.2296511	519.190419738	2298.42007084	376.0	7.86169100082	2.31182742714	0.449247459607	1512.40675803	648.091938622	2479.11475471	318.616058062	7.62826369478	0.104069081784
1403.2296511	519.190419738	2298.42007084	376.0	-14.3835008606	-0.0836232708948	-0.0162501498047	1056.76709533	518.635888432	1967.82680017	392.423816413	0.844368168096	0.0115193474502
1403.2296511	519.190419738	2298.42007084	376.0	15.3221519915	0.79491501674	0.154472409005	1751.88189066	433.267495441	2650.5874875	465.438101393	8.16649704968	0.111411965207
1403.2296511	519.190419738	2298.42007084	376.0	-14.6518484644	0.184347875025	0.0358235279877	1261.8610479	393.551005849	1961.65904499	306.246991239	1.10668678533	0.0150980461846
1403.2296511	519.190419738	2298.42007084	376.0	-5.83062706625	0.13016696097	0.025294784487	1236.2242917	576.355509124	2164.40776809	351.82796727	2.92501870928	0.039904757289
1403.2296511	519.190419738	2298.42007084	376.0	-9.82521148335	0.199518544686	0.0387715788351	1141.76504604	607.692055002	2072.5954381	323.138337058	2.42298569597	0.0330557393721
1403.2296511	519.190419738	2298.42007084	376.0	14.9964010598	0.779796774858	0.151534546222	1708.01084556	487.998712743	2643.1003627	447.090804399	8.50048910444	0.115968473458
1403.2296511	519.190419738	2298.42007084	376.0	7.68944845976	0.499290871114	0.0970250429681	1505.40984509	606.872398399	2475.15589758	362.873654083	6.7331048001	0.0918568185553
1403.2296511	519.190419738	2298.42007084	376.0	17.4274926209	2.768007343	0.537894936456	1698.65509568	540.81659413	2698.97705908	459.505369275	9.65875359022	0.131770171763
1403.2296511	519.190419738	2298.42007084	376.0	8.58181678607	0.485467859747	0.0943388767483	1517.84000295	571.396728857	2495.66627029	406.429538489	6.40095819961	0.0873254870343
1403.2296511	519.190419738	2298.42007084	376.0	-15.4959376837	0.13089493639	0.0254362488127	1118.33504528	525.98739355	1942.25832895	297.935890127	1.17458352583	0.0160243318667
1403.2296511	519.190419738	2298.42007084	376.0	21.9651473747	3.17643514961	0.617262951731	1737.48487342	610.13903071	2803.27142669	455.647522558	11.7864886167	0.160797934743
1403.2296511	519.190419738	2298.42007084	376.0	7.10961995195	0.710438420195	0.138056436105	1679.75730586	470.108182077	2461.82900278	311.963514838	6.89258974011	0.0940326021843
1403.2296511	519.190419738	2298.42007084	376.0	5.6066465084	0.405133632232	0.0787278725674	1462.42885256	579.753188652	2427.28435949	385.102318276	5.43276475057	0.0741168451647
1403.2296511	519.190419738	2298.42007084	376.0	-12.212179933	0.137976932284	0.0268124625503	1151.21616096	549.882171207	2017.73287617	316.634544004	1.87234563815	0.0255435967006
1403.2296511	519.190419738	2298.42007084	376.0	-7.02331642958	0.0641791831898	0.0124716640478	1141.44068012	567.288074785	2136.99475638	428.266001483	2.55268598308	0.0348251839438
1403.2296511	519.190419738	2298.42007084	376.0	14.2929228054	3.08041985334	0.598604713046	1688.88152542	620.706436822	2626.93147731	317.343515071	10.4720127537	0.142865112602
1403.2296511	519.190419738	2298.42007084	376.0	-5.36792697845	0.127540349205	0.0247843663437	1241.91331799	638.847383861	2175.04255978	294.281857932	2.97938005199	0.0406463854296
1403.2296511	519.190419738	2298.42007084	376.0	-2.62509737597	0.473808983772	0.0920732576316	1515.58264052	411.417029805	2238.08430587	311.084635544	3.25816892541	0.0444497807013
1403.2296511	519.190419738	2298.42007084	376.0	7.44083603425	0.781909970576	0.151945194438	1720.86704506	446.739918471	2469.44173969	301.834776157	7.1527372762	0.0975816818035
1403.2296511	519.190419738	2298.42007084	376.0	-9.20394658088	0.199431894306	0.0387547404403	1283.34879522	472.668745718	2086.87471532	330.857174378	2.28445491696	0.0311658242423
1403.2296511	519.190419738	2298.42007084	376.0	-3.04614065236	0.484401694268	0.0941316934062	1525.06015724	414.972881271	2228.4069627	288.373924193	3.14617421368	0.0429218855891
1403.2296511	519.190419738	2298.42007084	376.0	11.1816700753	0.608080554022	0.118165673148	1618.22850371	491.905453608	2555.42182011	445.287862791	6.77026162619	0.0923637329631
1403.2296511	519.190419738	2298.42007084	376.0	2.44717531655	0.178038766884	0.0345975061959	1289.58653888	595.594472072	2354.66643948	469.48542853	4.00055502055	0.0545778311126
1403.2296511	519.190419738	2298.42007084	376.0	-8.05826316139	0.201379362662	0.0391331835721	1285.25169193	421.178558556	2113.20733298	406.777082488	2.23850141752	0.0305389006483
1403.2296511	519.190419738	2298.42007084	376.0	2.73059818362	0.234431574026	0.0455560773467	1337.25856843	637.679216934	2361.18068755	386.242902184	4.35164967885	0.0593676627401
1403.2296511	519.190419738	2298.42007084	376.0	4.95961347815	0.305944730935	0.0594529208968	1389.69074185	611.293625884	2412.41282246	411.428454726	4.86834921614	0.0664167696609
1403.2296511	519.190419738	2298.42007084	376.0	4.46868716717	0.236193858787	0.0458985345486	1338.7818554	608.206425634	2401.12927359	454.140992556	4.29002796706	0.0585269845437
1403.2296511	519.190419738	2298.42007084	376.0	15.3368781119	2.50446302476	0.486681505005	1565.88309657	638.483997087	2650.9259556	446.55886195	9.03986588634	0.123326956157
1403.2296511	519.190419738	2298.42007084	376.0	9.7705836547	0.469557304786	0.0912470471796	1509.98992211	561.542142748	2522.9891266	451.45706174	6.22361671343	0.084906094317
1403.2296511	519.190419738	2298.42007084	376.0	-9.95158330658	0.112577881628	0.02187677451	1212.50451924	449.921881319	2069.69088275	407.264482191	1.83317996644	0.0250092764862
1403.2296511	519.190419738	2298.42007084	376.0	7.09118587417	2.50017224098	0.485847695488	1528.85355773	645.627584705	2461.40531023	286.924167797	7.66585705805	0.104581951679
1403.2296511	519.190419738	2298.42007084	376.0	-5.08535205734	0.0815072199969	0.0158389467542	1159.4768668	610.306122766	2181.53731848	411.754328917	3.02082637579	0.0412118195878
1403.2296511	519.190419738	2298.42007084	376.0	-12.529750805	0.141318513393	0.0274618176045	1221.48989029	464.27214582	2010.43376351	324.6717274	1.62872243924	0.022219951422
1403.2296511	519.190419738	2298.42007084	376.0	-16.6273939882	0.0499677275863	0.00971001313376	1070.06745319	535.679512726	1916.25271016	310.505744245	0.832336603859	0.0113552060554
1403.2296511	519.190419738	2298.42007084	376.0	-6.01485141677	0.14359535039	0.0279042655246	1146.08766502	647.033148108	2160.17351865	367.052705519	3.03877624787	0.0414567018809
1403.2296511	519.190419738	2298.42007084	376.0	-9.12601645689	0.0498875897469	0.00969444029283	1159.86074316	489.650885172	2088.66587693	439.154248597	1.895872057	0.0258645573943
1403.2296511	519.190419738	2298.42007084	376.0	10.655124432	2.5891255131	0.503133601457	1606.37192651	594.450894386	2543.31958936	342.496768463	8.48686773363	0.115782643024
1403.2296511	519.190419738	2298.42007084	376.0	-7.03214079377	0.0354672793099	0.00689220351922	1138.99128953	527.950045762	2136.79193543	469.850600134	2.26603707912	0.0309145576961
1403.2296511	519.190419738	2298.42007084	376.0	-6.7270673435	0.137354173894	0.0266914445965	1241.63565931	579.567618061	2143.80380484	322.600527465	2.78891787994	0.038047992905
1403.2296511	519.190419738	2298.42007084	376.0	-14.4693458621	-0.111458025877	-0.0216591577686	1076.39257032	448.832641728	1965.85372143	440.628509373	0.195797591661	0.00267118133234
1403.2296511	519.190419738	2298.42007084	376.0	-11.8960692787	0.206405575756	0.0401099058989	1282.31814628	420.944860704	2024.9984269	321.735419914	1.72155227947	0.0234863885331
1403.2296511	519.190419738	2298.42007084	376.0	-13.9630827802	0.0396176020427	0.00769871784739	1114.58701554	515.713240611	1977.48977371	347.189517562	1.28384811343	0.0175149810836
1403.2296511	519.190419738	2298.42007084	376.0	-11.2163171276	0.164496415028	0.0319658793292	1074.66794057	603.012068708	2040.62198677	362.941977496	2.03060278449	0.027702630075
1403.2296511	519.190419738	2298.42007084	376.0	-8.08966332011	0.162308768321	0.0315407633738	1260.21525978	558.11101966	2112.48562543	294.159345984	2.53513451637	0.0345857369218
1403.2296511	519.190419738	2298.42007084	376.0	-6.31721244786	0.29051282801	0.0564541057152	1367.37681254	470.373363791	2153.22399202	315.473815693	2.76464906115	0.037716903972
1403.2296511	519.190419738	2298.42007084	376.0	-13.6663317246	-0.0105292364766	-0.00204610114197	1130.02639472	449.995206729	1984.31035953	404.28875809	0.831665415771	0.0113460493284
1403.2296511	519.190419738	2298.42007084	376.0	14.3573307423	2.02351041421	0.393220057172	1712.67982682	499.573264386	2628.41184226	416.158751055	8.98088429725	0.122522296006
1403.2296511	519.190419738	2298.42007084	376.0	5.65131517179	0.470385387657	0.0914079649546	1514.72193872	490.069272781	2428.31103301	423.519821517	4.7596643419	0.064934029221
1403.2296511	519.190419738	2298.42007084	376.0	15.1125592326	3.00960423618	0.58484341939	1698.28670113	575.425715975	2645.77016546	372.057748358	9.95929397273	0.135870313407
1403.2296511	519.190419738	2298.42007084	376.0	-12.8188318267	0.113564624932	0.0220685240831	1204.12667793	453.720132109	2003.78946729	345.942657248	1.46550631634	0.0199932648887
1403.2296511	519.190419738	2298.42007084	376.0	-4.38491706108	0.0808649142578	0.0157141302483	1176.46062425	604.486150404	2197.63625702	416.689482361	3.10711549445	0.0423890244809
1403.2296511	519.190419738	2298.42007084	376.0	14.845803594	3.11597360312	0.605513720001	1706.8993586	608.813151789	2639.63900032	323.926489935	10.6149984453	0.144815804165
1403.2296511	519.190419738	2298.42007084	376.0	15.1360265399	3.24389774527	0.630372667173	1752.48739179	602.024592909	2646.30954276	291.797558062	11.2540752233	0.153534450523
1403.2296511	519.190419738	2298.42007084	376.0	7.44590757315	1.22272236584	0.237606367244	1492.2536909	637.366534366	2469.55830496	339.938079689	7.24757819489	0.0988755551827
1403.2296511	519.190419738	2298.42007084	376.0	-4.31816819297	0.406234857948	0.0789418690144	1459.14913369	414.01896824	2199.1704264	326.002324468	3.04503770042	0.0415421241531
1403.2296511	519.190419738	2298.42007084	376.0	8.85688613508	0.415597645169	0.0807612991	1468.53004937	587.861524217	2501.98851942	445.596945833	5.97104176611	0.0814603242307
1403.2296511	519.190419738	2298.42007084	376.0	1.34416818794	0.310314415637	0.060302062891	1394.80797504	578.48753057	2329.31470226	356.019196643	4.08355299096	0.0557101363023
1403.2296511	519.190419738	2298.42007084	376.0	-14.4348930962	0.0677969577073	0.0131746905766	1187.94279147	402.581252753	1966.64559071	376.121546493	0.755693296811	0.0103095947723
1403.2296511	519.190419738	2298.42007084	376.0	12.574790318	1.7882252613	0.347498107521	1651.44749914	542.15172407	2587.44157537	393.842352161	8.61412160504	0.117518712211
1403.2296511	519.190419738	2298.42007084	376.0	16.7344596556	2.75550167721	0.535464764324	1602.65539931	639.821164404	2683.04825031	440.571686596	9.70107354607	0.132347524503
1403.2296511	519.190419738	2298.42007084	376.0	-4.56838460743	0.131792684563	0.0256107043456	1237.86745132	557.782214813	2193.41940211	397.76973598	3.05458956526	0.0416724360882
1403.2296511	519.190419738	2298.42007084	376.0	-5.93924634198	0.24050413672	0.0467361322815	1318.82893764	423.751332687	2161.91124086	419.330970536	2.62917330219	0.0358686671513
1403.2296511	519.190419738	2298.42007084	376.0	-5.38110773885	0.264973389144	0.0514911366389	1348.5985609	490.380582021	2174.73961054	335.760467616	2.92857926635	0.0399533324195
1403.2296511	519.190419738	2298.42007084	376.0	7.67319627612	0.574231961427	0.111588022042	1539.73236178	593.64010531	2474.78235413	341.409887032	7.04312123079	0.0960862378007
1403.2296511	519.190419738	2298.42007084	376.0	-11.6396316444	0.160731020106	0.0312341663634	1245.17315004	442.392533439	2030.89244095	343.326757469	1.73460449056	0.0236644541687
1403.2296511	519.190419738	2298.42007084	376.0	3.97556407903	0.3112792019	0.0604895456471	1394.69192828	570.948676141	2389.79523356	424.154629138	4.30655878498	0.0587525072985
1403.2296511	519.190419738	2298.42007084	376.0	10.8292574527	0.594112182276	0.115451259673	1610.42138623	474.403943718	2547.32189766	462.496567708	6.30840857513	0.0860628727849
1403.2296511	519.190419738	2298.42007084	376.0	-7.84937830832	0.321356387257	0.0624478016435	1386.55032366	420.670384966	2118.00838437	310.787675741	2.4905135759	0.0339769928499
1403.2296511	519.190419738	2298.42007084	376.0	16.5967170126	2.97911361573	0.578918308537	1738.72929809	519.933942826	2679.88234576	421.219104844	9.82074069996	0.133980091405
1403.2296511	519.190419738	2298.42007084	376.0	2.4200174124	0.473144746556	0.0919441792763	1513.35670286	421.835767455	2354.04223676	418.849766445	3.98421014661	0.0543548451106
1403.2296511	519.190419738	2298.42007084	376.0	-2.91004318985	0.332489505385	0.0646112525039	1396.38562649	416.676430126	2231.53505409	418.472997474	3.18255108043	0.043418159351
1403.2296511	519.190419738	2298.42007084	376.0	-9.4198807931	0.0426743485458	0.00829272222033	1151.20944551	497.973566221	2081.91164004	432.728628313	1.87771606904	0.025616863152
1403.2296511	519.190419738	2298.42007084	376.0	8.55833666117	0.478132234001	0.0929133762148	1497.04372348	608.442026511	2495.12659839	389.640848402	6.72204640755	0.0917059537183
1403.2296511	519.190419738	2298.42007084	376.0	16.4794982372	3.09967843807	0.602347150811	1704.43369564	610.978856119	2677.1881659	361.775614138	10.7851817052	0.147137540317
1403.2296511	519.190419738	2298.42007084	376.0	-13.0507114157	0.204925483219	0.0398222858957	1138.66918477	560.449010819	1998.45990027	299.341704682	1.78107413814	0.0242984193471
1403.2296511	519.190419738	2298.42007084	376.0	-13.9099270412	0.132617493857	0.0257709859808	1074.77164125	572.833389837	1978.71151588	331.106484801	1.49615872761	0.0204114423958
1403.2296511	519.190419738	2298.42007084	376.0	17.3376575706	3.16375020416	0.614797940956	1711.9700844	642.553956085	2696.91227226	342.388231769	11.5572000358	0.15766985042
1403.2296511	519.190419738	2298.42007084	376.0	8.41414407431	0.596633070508	0.115941133018	1536.24230244	602.653980871	2491.81244703	352.916163726	7.26095428931	0.0990580394176
1403.2296511	519.190419738	2298.42007084	376.0	0.554772879474	0.421632738315	0.081934072739	1476.56529399	474.921853881	2311.17108205	359.683934177	3.75714583599	0.0512571055388
1403.2296511	519.190419738	2298.42007084	376.0	-7.62824347884	0.152785941679	0.029690233517	1248.20197848	525.245966085	2123.09099167	349.643047106	2.58842636821	0.035312774464
1403.2296511	519.190419738	2298.42007084	376.0	-7.20591479142	0.133527817111	0.025947885175	1064.59917306	625.968317832	2132.79787899	442.230388092	2.57089591196	0.0350736140786
1403.2296511	519.190419738	2298.42007084	376.0	-0.650334226525	0.353060969913	0.0686088165397	1426.66220151	558.202168294	2283.47265845	298.608288648	3.87739181755	0.0528975691343
1403.2296511	519.190419738	2298.42007084	376.0	18.9589492511	3.07428420111	0.597412398196	1691.7674162	629.238138122	2734.17636565	413.170811331	11.1246819542	0.151769194464
1403.2296511	519.190419738	2298.42007084	376.0	-12.5228880984	0.0181890941576	0.00353460827004	1126.99502973	496.311601568	2010.59149734	387.284866042	1.37446453326	0.0187512214633
1403.2296511	519.190419738	2298.42007084	376.0	5.34944785959	0.479520984207	0.0931832460566	1522.2138778	489.864447969	2421.37285412	409.29452835	4.81855235682	0.0657374127806
1403.2296511	519.190419738	2298.42007084	376.0	-6.58479406594	0.0601625464975	0.0116911283516	1146.47989304	559.343496194	2147.0738424	441.250453176	2.56878722623	0.0350448461969
1403.2296511	519.190419738	2298.42007084	376.0	2.91536469895	0.203381181896	0.0395221884758	1314.47228161	624.754454556	2365.42739822	426.200662055	4.12652212777	0.0562963455358
1403.2296511	519.190419738	2298.42007084	376.0	-2.17624483601	0.490100241606	0.0952390675488	1529.5294827	415.910836917	2248.40082274	302.960503117	3.29884549713	0.0450047134669
1403.2296511	519.190419738	2298.42007084	376.0	8.45220944413	0.805953570534	0.156617483586	1696.56475083	479.629039415	2492.68734913	316.493558884	7.57615764037	0.10335822156
1403.2296511	519.190419738	2298.42007084	376.0	8.61082580829	0.482866775535	0.0938334192645	1523.927419	510.352232956	2496.33301948	462.053367531	5.46701949621	0.0745841677519
1403.2296511	519.190419738	2298.42007084	376.0	-6.13424406723	0.153013799338	0.0297345121138	1252.62279629	531.343392901	2157.429374	373.463184817	2.81298248938	0.0383762958988
1403.2296511	519.190419738	2298.42007084	376.0	2.03411814629	0.457169868016	0.0888398499836	1503.07814715	538.433447327	2345.17265058	303.661056098	4.8854035657	0.0666494347299
1403.2296511	519.190419738	2298.42007084	376.0	-18.2692338426	-0.111639048393	-0.0216943350938	1074.63768956	441.174959132	1878.51633341	362.703684725	-0.332112312311	-0.00453086374231
1403.2296511	519.190419738	2298.42007084	376.0	13.931887046	2.85114953777	0.554051600811	1633.28710706	616.028548456	2618.63335895	369.317703434	9.5205802494	0.129885133007
1403.2296511	519.190419738	2298.42007084	376.0	-9.29288234097	0.286446293946	0.0556638736778	1353.79669022	407.715383304	2084.83059796	323.318524427	2.22401234868	0.0303412325877
1403.2296511	519.190419738	2298.42007084	376.0	-11.875977912	0.0899239400212	0.0174745316792	1132.572657	543.452672227	2025.4602109	349.434881672	1.82677771905	0.0249219334113
1403.2296511	519.190419738	2298.42007084	376.0	-5.36851683407	0.151194353434	0.0293809470334	1250.98189108	523.275670407	2175.02900242	400.771440927	2.88133946799	0.0393088604091
1403.2296511	519.190419738	2298.42007084	376.0	-1.62827638288	0.248847692228	0.0483574994613	1341.24962164	531.33286882	2260.99543965	388.412949186	3.49197795865	0.0476395355887
1403.2296511	519.190419738	2298.42007084	376.0	-7.66530512411	0.117824919871	0.0228964088362	1212.41259637	554.85466109	2122.23915938	354.971901914	2.60948132472	0.0356000180726
1403.2296511	519.190419738	2298.42007084	376.0	-6.57389019227	0.120991880469	0.0235118306391	1226.71629336	620.979871813	2147.32445923	299.628294051	2.82146166428	0.0384919735918
1403.2296511	519.190419738	2298.42007084	376.0	17.6761531845	2.60134387264	0.505507942605	1746.46890216	489.036458648	2704.69232339	469.186962577	9.56612870059	0.130506530704
1403.2296511	519.190419738	2298.42007084	376.0	-3.80527868862	0.25449532893	0.0494549803595	1334.71997366	454.682092479	2210.95878171	421.556715573	3.04431495556	0.0415322640595
1403.2296511	519.190419738	2298.42007084	376.0	-6.23917295309	0.366306724668	0.0711828069701	1428.45901414	440.930754434	2155.01766743	285.627898858	2.71513356174	0.0370413855626
1403.2296511	519.190419738	2298.42007084	376.0	-2.46672243575	0.374201011737	0.0727168697507	1435.92951777	450.657936816	2241.72442728	355.136972695	3.34144752086	0.0455859143364
1403.2296511	519.190419738	2298.42007084	376.0	14.3109288671	3.11495071197	0.605314945971	1740.14184966	545.417616396	2627.34533224	341.785866183	10.0082987722	0.13653886456
1403.2296511	519.190419738	2298.42007084	376.0	8.31159254152	0.716135876223	0.139163598178	1711.20497212	395.342727295	2489.45538202	382.907682606	6.18842129965	0.0844259386037
1403.2296511	519.190419738	2298.42007084	376.0	-9.2883113377	0.17079327885	0.0331895217353	1260.58510142	415.30048998	2084.93565881	409.05006741	1.94023828919	0.0264698265919
1403.2296511	519.190419738	2298.42007084	376.0	-1.56248214746	0.419445674739	0.0815090701009	1476.84986231	488.411717206	2262.50766756	297.246088045	3.45116681856	0.0470827669654
1403.2296511	519.190419738	2298.42007084	376.0	9.57826240707	0.611093540715	0.118751173866	1600.97196019	539.797939786	2518.56877644	377.798876461	7.21723740519	0.0984616289931
1403.2296511	519.190419738	2298.42007084	376.0	-8.99242107276	0.021305883182	0.00414028044734	1143.99666381	481.742070902	2091.73646005	465.997725336	1.72545274153	0.0235396008394
1403.2296511	519.190419738	2298.42007084	376.0	-2.67705935394	0.377690119421	0.0733948930084	1437.07560549	435.246961209	2236.89000134	364.567434636	3.30400280671	0.0450750723971
1403.2296511	519.190419738	2298.42007084	376.0	0.103697901154	0.513234727182	0.0997346924177	1549.78203244	444.101187131	2300.80348421	306.92026464	3.85938122615	0.0526518584741
1403.2296511	519.190419738	2298.42007084	376.0	-13.3702202709	0.0953905375858	0.0185368320221	1183.08063548	469.486016199	1991.11624462	338.549592937	1.39015176726	0.0189652355697
1403.2296511	519.190419738	2298.42007084	376.0	-5.03449143263	0.117288473611	0.0227921635467	1231.0907212	640.926543848	2182.70630929	310.689044238	3.06478729828	0.0418115593216
1403.2296511	519.190419738	2298.42007084	376.0	8.82368267112	0.664506142894	0.129130614631	1669.09988811	420.792725708	2501.22536434	411.332750518	6.06454302852	0.0827359212622
1403.2296511	519.190419738	2298.42007084	376.0	-10.6056324851	-0.00721697768495	-0.0014024441673	1072.07441029	557.411601845	2054.65808516	425.172073028	1.74328694435	0.023782905107
1403.2296511	519.190419738	2298.42007084	376.0	-6.98899273535	0.12304393249	0.0239105970637	1153.63306487	627.734708624	2137.78365906	356.415885565	2.85254501149	0.0389160301703
1403.2296511	519.190419738	2298.42007084	376.0	-5.30046179754	0.277912950343	0.0540056257953	1349.01994129	407.681030407	2176.59319304	419.892221336	2.73951371565	0.0373739933922
1403.2296511	519.190419738	2298.42007084	376.0	-0.763857201241	0.217102626518	0.0421886176677	1322.15587454	586.882775006	2280.86342361	371.824774064	3.64267710595	0.0496954584713
1403.2296511	519.190419738	2298.42007084	376.0	-1.31066068407	0.276726761133	0.0537751187588	1358.59575839	488.925566102	2268.29558262	420.77425812	3.47671712859	0.0474313387256
1403.2296511	519.190419738	2298.42007084	376.0	-0.714822176545	0.46721982208	0.0907928142402	1510.63542274	427.745305879	2281.99045446	343.60972584	3.5642422565	0.048625405955
1403.2296511	519.190419738	2298.42007084	376.0	16.837401699	2.85941359782	0.55565751998	1714.55410221	531.766180623	2685.4142909	439.094008069	9.68895868912	0.132182246782
1403.2296511	519.190419738	2298.42007084	376.0	-14.0430586121	0.205628154461	0.0399588329695	1278.67722826	393.174908964	1975.65159314	303.799455914	1.26164237305	0.0172120378315
1403.2296511	519.190419738	2298.42007084	376.0	7.99137743531	0.552486880759	0.10736239424	1567.74670462	541.3240218	2482.09549375	373.024767331	6.56861491214	0.0896127545995
1403.2296511	519.190419738	2298.42007084	376.0	-6.72713939328	0.0988402245829	0.0192071948276	1192.19491807	581.437549328	2143.80214883	370.169681438	2.77960621639	0.0379209579317
1403.2296511	519.190419738	2298.42007084	376.0	0.532112077389	0.370850811921	0.0720658398602	1439.90103789	528.313182874	2310.65024163	342.436020862	3.85228365171	0.0525550293548
1403.2296511	519.190419738	2298.42007084	376.0	-2.05314856693	0.135597984744	0.0263501719284	1253.67783278	615.983490448	2251.23009209	381.568768869	3.4933447106	0.0476581815907
1403.2296511	519.190419738	2298.42007084	376.0	-4.84884399911	0.174053314952	0.0338230304998	1270.43004483	505.492049412	2186.97326716	411.051172922	2.92968572557	0.0399684273611
1403.2296511	519.190419738	2298.42007084	376.0	-1.43458521617	0.411535685728	0.0799719560295	1468.26907352	465.292726573	2265.4472763	331.885476208	3.46706444434	0.0472996513552
1403.2296511	519.190419738	2298.42007084	376.0	-7.27844074503	0.113618530179	0.0220789992574	1096.90228935	607.005193876	2131.13092791	427.22344469	2.60586773016	0.0355507193747
1403.2296511	519.190419738	2298.42007084	376.0	15.5557638795	2.86836889789	0.557397764844	1650.22526438	603.19366263	2655.95687002	402.537943011	9.73476289901	0.132807133684
1403.2296511	519.190419738	2298.42007084	376.0	-13.3048163752	0.000361154594618	7.01816157438e-05	1074.95725496	542.570171423	1992.61950088	375.092074496	1.34204422867	0.018308925357
1403.2296511	519.190419738	2298.42007084	376.0	-8.10560843085	0.18345586841	0.035650188187	1270.74615358	449.055828409	2112.1191398	392.317157814	2.31722250888	0.0316128582384
1403.2296511	519.190419738	2298.42007084	376.0	9.24525613331	0.506905769309	0.098504813313	1539.1162931	541.852867689	2510.91489341	429.945732618	6.27474155226	0.0856035682437
1403.2296511	519.190419738	2298.42007084	376.0	4.42015926856	0.410896350575	0.0798477167848	1468.27638075	503.304342545	2400.01389863	428.433175331	4.31007158457	0.0588004308945
1403.2296511	519.190419738	2298.42007084	376.0	-9.24461510951	0.143376104661	0.0278616604471	1241.3891456	408.313382415	2085.93998169	436.237453671	1.77313914226	0.0241901656515
1403.2296511	519.190419738	2298.42007084	376.0	1.85927389432	0.35476879339	0.0689406905149	1420.54793048	471.823311013	2341.1539952	448.782753705	3.88858881799	0.0530503249385
1403.2296511	519.190419738	2298.42007084	376.0	10.4858917394	1.01077247191	0.196419057892	1500.64069932	639.735044184	2539.42991118	399.054167677	7.74666400564	0.105684365698
1403.2296511	519.190419738	2298.42007084	376.0	7.07310364281	0.579081317317	0.11253037647	1599.30847576	416.381803001	2460.9897046	445.299425834	4.87112317859	0.0664546136233
1403.2296511	519.190419738	2298.42007084	376.0	-22.7527470492	-0.0882111730242	-0.017141697051	1094.93071534	389.762854898	1775.46636599	290.77279575	-1.38247381548	-0.0188604886151
1403.2296511	519.190419738	2298.42007084	376.0	-3.08869859183	0.329740429138	0.0640770363657	1406.65210533	514.317365298	2227.42880248	306.459331845	3.22239295535	0.0439617047115
1403.2296511	519.190419738	2298.42007084	376.0	-11.7560642282	0.137794980346	0.0267771046145	1124.43883535	566.328926804	2028.21633108	337.44856892	1.95263233218	0.0266389131266
1403.2296511	519.190419738	2298.42007084	376.0	-16.1696426364	-0.0159639378176	-0.00310220322922	1073.32610053	518.922273764	1926.7737591	334.525384803	0.76535219278	0.0104413668865
1403.2296511	519.190419738	2298.42007084	376.0	6.798067051	0.404262188063	0.078558528578	1454.03661229	612.217211599	2454.66820837	388.414384476	5.96146625217	0.0813296896613
1403.2296511	519.190419738	2298.42007084	376.0	-3.36359969233	0.401828767293	0.0780856524082	1461.4300755	469.807955489	2221.11042041	289.872389417	3.12619876482	0.0426493692336
1403.2296511	519.190419738	2298.42007084	376.0	-10.2280923958	0.0662532544197	0.0128747093703	1171.36243057	481.31375176	2063.33554235	410.65936002	1.7897265762	0.024416460794
1403.2296511	519.190419738	2298.42007084	376.0	-1.542575515	0.148748669108	0.0289056877395	1257.6825658	562.015737947	2262.9652056	443.266901853	3.44536145062	0.0470035668571
1403.2296511	519.190419738	2298.42007084	376.0	-13.8661328943	0.0732105220802	0.014226685208	1183.12273848	432.321194736	1979.71808935	364.274156126	1.05601878888	0.0144068047597
1403.2296511	519.190419738	2298.42007084	376.0	2.77973823337	0.515416934857	0.10015875143	1549.56779674	435.847274332	2362.31013231	376.895061235	4.13527194428	0.0564157154744
1403.2296511	519.190419738	2298.42007084	376.0	0.91321287444	0.208649742336	0.0405460051178	1317.00182912	604.183597228	2319.40953884	398.224112483	3.87157076193	0.0528181550058
1403.2296511	519.190419738	2298.42007084	376.0	-0.236799230484	0.480247103488	0.0933243496868	1521.05078035	425.18194845	2292.9774298	346.744700998	3.62888391021	0.0495072839047
1403.2296511	519.190419738	2298.42007084	376.0	9.15405015037	0.458500000174	0.0890983288329	1475.64415835	628.769726506	2508.81859679	404.40471193	6.80431045675	0.0928282463404
1403.2296511	519.190419738	2298.42007084	376.0	-0.417172734993	0.383718574253	0.0745663766523	1447.72844661	493.006762666	2288.83168897	348.096479688	3.62822006036	0.0494982272901
1403.2296511	519.190419738	2298.42007084	376.0	4.73955947855	0.522924430029	0.101617650608	1486.15568599	620.686656474	2407.35505716	300.512714696	6.35181816343	0.0866550909063
1403.2296511	519.190419738	2298.42007084	376.0	4.01218689669	0.59271394365	0.115179545987	1602.99072287	493.284880695	2390.63697975	294.361376186	5.7700230957	0.0787179139932
1403.2296511	519.190419738	2298.42007084	376.0	-11.6417212798	-0.0675964775012	-0.0131357321223	1066.50874483	526.611238325	2030.84441235	437.724429198	1.29373636446	0.0176498821892
1403.2296511	519.190419738	2298.42007084	376.0	7.11822193312	0.55814157697	0.108461246982	1581.14717459	414.026735493	2462.02671244	466.852802359	4.64046784589	0.0633078833
1403.2296511	519.190419738	2298.42007084	376.0	9.42412512091	1.65212750524	0.321050817186	1503.46144325	641.53368258	2515.02605412	370.03092829	7.68158482445	0.104796518751
1403.2296511	519.190419738	2298.42007084	376.0	-2.65598751717	0.0833106978279	0.0161894088278	1149.98159813	643.212900227	2237.37432067	444.179822309	3.38978397272	0.0462453475132
1403.2296511	519.190419738	2298.42007084	376.0	-0.235388490146	0.252907628227	0.0491464493251	1352.30309875	595.774593732	2293.00985454	344.932162058	3.70596853526	0.0505589158971
1403.2296511	519.190419738	2298.42007084	376.0	-6.51842428399	0.107364989238	0.0208637756	1203.93808698	628.069287741	2148.59929879	316.591924074	2.8721837751	0.0391839532756
1403.2296511	519.190419738	2298.42007084	376.0	-9.53757769214	0.0973029587246	0.0189084645792	1057.56544214	607.201095969	2079.20647089	414.439932782	2.16585497471	0.0295478168446
1403.2296511	519.190419738	2298.42007084	376.0	4.1080032706	0.49467437452	0.0961279390828	1534.70603526	494.128377252	2392.83924252	364.004830007	4.90221052445	0.0668787247537
1403.2296511	519.190419738	2298.42007084	376.0	9.7354224396	0.818204439897	0.158998142226	1739.40957464	445.390703113	2522.18097417	337.380696417	7.70838775473	0.105162179464
1403.2296511	519.190419738	2298.42007084	376.0	-5.13381073695	0.293218430511	0.0569798737876	1372.22131681	485.243210693	2180.42353446	322.95900696	2.95566546346	0.0403228576189
1403.2296511	519.190419738	2298.42007084	376.0	-4.49152979051	0.111211125546	0.0216111786914	1224.51772765	624.83957004	2195.18584865	345.828550954	3.16593415525	0.0431914618725
1403.2296511	519.190419738	2298.42007084	376.0	2.72344723476	0.479286523197	0.093137684259	1522.43973597	510.691643368	2361.0163287	327.884949363	4.81789826814	0.0657284893334
1403.2296511	519.190419738	2298.42007084	376.0	16.5639057189	3.01045040634	0.58500785199	1696.44670163	583.469880365	2679.1282044	399.211622402	10.2036730194	0.139204270387
1403.2296511	519.190419738	2298.42007084	376.0	19.3759373957	3.22261953946	0.626237765149	1751.72561085	605.815782533	2743.76050486	386.219111475	11.7453627495	0.160236872435
1403.2296511	519.190419738	2298.42007084	376.0	6.37850725046	0.369015880089	0.0717092654662	1436.78721807	582.40747866	2445.0249617	425.830264969	5.20191683791	0.0709674875567
1403.2296511	519.190419738	2298.42007084	376.0	-0.713405175704	0.275077084759	0.0534545442595	1357.39998236	491.301002614	2282.0230231	433.322038121	3.5463627186	0.0483814832005
1403.2296511	519.190419738	2298.42007084	376.0	-4.25838585663	0.185952105587	0.0361352711985	1285.57160889	530.309333723	2200.54447562	384.663533004	3.10050963153	0.042298903568
1403.2296511	519.190419738	2298.42007084	376.0	-20.1415070347	-0.0723887039772	-0.0140669848382	1098.02207065	418.872370464	1835.48363059	318.589189475	-0.610769358805	-0.00833246055669
1403.2296511	519.190419738	2298.42007084	376.0	9.81402651914	2.87602130214	0.558884823579	1674.46952399	551.674109089	2523.98762611	297.843993038	8.63729081746	0.117834799693
1403.2296511	519.190419738	2298.42007084	376.0	-4.16555759651	0.143461190138	0.0278781947411	1257.64250742	605.00705687	2202.67805898	340.028494686	3.1852792639	0.0434553787708
1403.2296511	519.190419738	2298.42007084	376.0	-3.10059181914	0.2423499793	0.0470948269141	1329.00670152	487.294364637	2227.15544615	410.854379993	3.21167970455	0.0438155484931
1403.2296511	519.190419738	2298.42007084	376.0	-3.69207219467	0.218946808512	0.042546989606	1316.40912605	537.574429861	2213.56074249	359.577186575	3.20933853011	0.0437836088692
1403.2296511	519.190419738	2298.42007084	376.0	-2.9770634596	0.217224072077	0.0422122176598	1316.00193581	543.532095907	2229.99464676	370.460615047	3.31426415166	0.0452150634606
1403.2296511	519.190419738	2298.42007084	376.0	8.880257172	0.720353198064	0.139983132154	1680.18315304	482.781308966	2502.52568402	339.561222015	7.34417545206	0.100193389523
1403.2296511	519.190419738	2298.42007084	376.0	6.10147673782	0.578782357103	0.112472280821	1599.6891422	416.809693881	2438.6576368	422.158800716	4.78864710313	0.0653294284192
1403.2296511	519.190419738	2298.42007084	376.0	-5.78343214084	0.17832516028	0.0346531597901	1268.24211821	440.864292444	2165.49250573	456.386095077	2.50872096242	0.0342253883004
1403.2296511	519.190419738	2298.42007084	376.0	-13.4448928075	0.134183517977	0.0260753046982	1170.0665863	517.823753972	1989.39995605	301.509615778	1.58880810896	0.0216754175847
1403.2296511	519.190419738	2298.42007084	376.0	-4.03777353973	0.0917472146811	0.0178288407853	1198.04256966	604.191459242	2205.61507339	403.381044481	3.18133550141	0.0434015757355
1403.2296511	519.190419738	2298.42007084	376.0	1.20749890525	0.582532502111	0.113201030336	1605.37743941	421.595093347	2326.17346803	299.200935273	4.31868318411	0.0589179151993
1403.2296511	519.190419738	2298.42007084	376.0	16.5612249591	3.22558227588	0.626813500948	1741.37798436	620.610149199	2679.06658928	317.078455717	11.5678813194	0.157815570525
1403.2296511	519.190419738	2298.42007084	376.0	-7.38968118566	0.0713350141299	0.0138622258317	1159.70857479	549.892053836	2128.5741553	418.973526672	2.48596166986	0.0339148931769
1403.2296511	519.190419738	2298.42007084	376.0	2.95885673986	0.454692115883	0.0883583590912	1503.87219193	506.165547385	2366.42702802	356.389288699	4.55764832638	0.0621780126382
1403.2296511	519.190419738	2298.42007084	376.0	8.07353845666	0.57967501865	0.112645747892	1595.89477849	503.552077142	2483.98389915	384.537043524	6.34278770043	0.0865318922296
1403.2296511	519.190419738	2298.42007084	376.0	-7.61956501639	0.122307530351	0.0237674952101	1219.11289302	490.215452012	2123.29045919	413.962114164	2.37560712695	0.0324093741739
1403.2296511	519.190419738	2298.42007084	376.0	14.1636377386	0.75948598705	0.14758763837	1736.97917149	419.679645072	2623.95996338	467.301146818	7.5623064942	0.103169256401
1403.2296511	519.190419738	2298.42007084	376.0	-2.11210376285	0.294727902049	0.0572732028855	1371.40184256	470.577463395	2249.87505404	407.895748085	3.36436490708	0.045898566263
1403.2296511	519.190419738	2298.42007084	376.0	12.7798429065	2.89782613497	0.563122062761	1676.64094233	566.638687871	2592.15454522	348.874915026	9.2647800326	0.126395361973
1403.2296511	519.190419738	2298.42007084	376.0	4.64447553931	0.586423120456	0.11395707743	1606.70302615	411.371151654	2405.16962882	387.095451018	4.6419839013	0.0633285661841
1403.2296511	519.190419738	2298.42007084	376.0	7.38912073297	0.565098593291	0.109813173978	1535.30493197	594.890580413	2468.25310482	338.057592446	6.96124243097	0.0949692009682
1403.2296511	519.190419738	2298.42007084	376.0	10.6941741575	0.716742841318	0.139281547089	1677.84117768	490.98947632	2544.21711609	375.386462082	7.65262371688	0.104401414964
1403.2296511	519.190419738	2298.42007084	376.0	3.80326345232	0.48733538271	0.0947017844364	1517.84093659	559.84503183	2385.83504137	308.149072955	5.65178395592	0.0771048288666
1403.2296511	519.190419738	2298.42007084	376.0	9.33347257525	0.579539979719	0.112619506358	1583.22789228	543.585760778	2512.94247782	386.128824758	6.98367713883	0.0952752679241
1403.2296511	519.190419738	2298.42007084	376.0	3.709169861	0.26489704419	0.0514763008531	1358.03202721	570.409378101	2383.67237539	455.230970071	4.17456159686	0.0569517271058
1403.2296511	519.190419738	2298.42007084	376.0	-16.7189250892	-0.0826075890739	-0.0160527767341	1056.83272913	506.706962411	1914.14894096	350.609249422	0.445776268281	0.00608153162731
1403.2296511	519.190419738	2298.42007084	376.0	15.3674631974	2.79135499155	0.542431984367	1733.66687051	503.711794639	2651.62892935	414.250264198	9.39921686391	0.128229425156
1403.2296511	519.190419738	2298.42007084	376.0	-5.90227399109	0.211008764411	0.0410044237099	1309.56809322	547.19334085	2162.76102079	305.99958672	2.8598304338	0.0390154220164
1403.2296511	519.190419738	2298.42007084	376.0	-5.22823120395	0.165777335363	0.0322147950568	1275.90583873	593.010452285	2178.2533555	309.337064488	2.99096271395	0.0408044026459
1403.2296511	519.190419738	2298.42007084	376.0	-10.1634239315	0.0856598987907	0.0166459189255	1136.44945015	557.450282711	2064.82189531	370.92216245	2.13257361455	0.0290937737319
1403.2296511	519.190419738	2298.42007084	376.0	-5.67562613372	0.136852169151	0.0265938921786	1242.70195983	569.027085251	2167.97034064	356.241295561	2.93943951852	0.0401014941135
1403.2296511	519.190419738	2298.42007084	376.0	9.58315458273	0.750599405114	0.145860747204	1734.54639391	402.455811487	2518.68121919	381.679013794	6.79400396917	0.0926876394157
1403.2296511	519.190419738	2298.42007084	376.0	13.2319833225	0.712554153135	0.138467577368	1632.66914864	547.155696354	2602.54663129	422.721786295	8.26346359112	0.112734837532
1403.2296511	519.190419738	2298.42007084	376.0	-14.3959716593	0.128690202834	0.0250078124434	1194.61681025	472.213448627	1967.54016883	300.709909953	1.299363996	0.017726657517
1403.2296511	519.190419738	2298.42007084	376.0	5.70744718625	0.468777124909	0.0910954381868	1513.7823283	522.73623807	2429.6011825	393.082616131	5.24714484311	0.0715845135486
1403.2296511	519.190419738	2298.42007084	376.0	-19.258471649	-0.00886708429259	-0.00172310227217	1112.07681103	450.732636687	1855.77949312	292.970045407	-0.0277293314381	-0.000378299201066
1403.2296511	519.190419738	2298.42007084	376.0	-9.76865495648	0.0138280663854	0.00268714853972	1138.64878078	480.823622002	2073.89534467	454.422941883	1.60333365166	0.0218735832423
1403.2296511	519.190419738	2298.42007084	376.0	-4.94846108555	0.298491213378	0.0580045109557	1368.55226935	425.154754615	2184.68364805	390.976624091	2.9013737257	0.0395821790682
1403.2296511	519.190419738	2298.42007084	376.0	3.8721179118	0.194283254455	0.0377542274494	1308.10448442	648.612206522	2387.41760609	430.700915154	4.30990126616	0.0587981073146
1403.2296511	519.190419738	2298.42007084	376.0	9.25258494708	0.59726976903	0.116064859897	1599.57522782	528.15048993	2511.08334034	383.357622582	6.9514651822	0.0948358142182
1403.2296511	519.190419738	2298.42007084	376.0	-0.866659827604	0.324482807729	0.0630553454585	1405.0245685	544.715203242	2278.50058742	328.760815671	3.57011105067	0.0487054713598
1403.2296511	519.190419738	2298.42007084	376.0	11.1259488623	0.555213428805	0.10789223257	1577.7367627	511.180994661	2554.14111256	465.223355202	6.48682662391	0.0884969525773
1403.2296511	519.190419738	2298.42007084	376.0	-11.7683731372	0.0758677856924	0.0147430597925	1119.75946335	547.079988147	2027.93342064	361.093969145	1.81033488352	0.0246976109621
1403.2296511	519.190419738	2298.42007084	376.0	-11.9566242849	0.275239566934	0.0534861187202	1338.5748551	396.315382046	2023.60661848	288.716381338	1.73928767499	0.0237283448157
1403.2296511	519.190419738	2298.42007084	376.0	-6.23235388318	0.212402763166	0.0412753134795	1305.39451528	514.615273486	2155.1743983	335.164609533	2.81353815939	0.0383838766629
1403.2296511	519.190419738	2298.42007084	376.0	4.38296270521	0.30939106698	0.0601226325263	1384.48707772	644.429463053	2399.15896535	370.242424584	5.22394337675	0.0712679860402
1403.2296511	519.190419738	2298.42007084	376.0	-10.1993353733	0.110436835896	0.0214607143211	1216.94002938	415.330778463	2063.99649953	431.725691685	1.56159123791	0.0213041096577
1403.2296511	519.190419738	2298.42007084	376.0	0.00311132903686	0.396737564824	0.0770963009763	1457.00712027	481.049405043	2298.49158225	360.435056941	3.68946819019	0.0503338088703
1403.2296511	519.190419738	2298.42007084	376.0	-0.138258972713	0.317209066912	0.0616418707562	1398.9281144	589.189916272	2295.24229886	307.124268191	4.04427353984	0.055174263845
1403.2296511	519.190419738	2298.42007084	376.0	0.708540585879	0.158136297462	0.0307299450957	1276.68886254	626.439354198	2314.70530988	411.577093138	3.856419044	0.0526114467122
1403.2296511	519.190419738	2298.42007084	376.0	3.4744809313	0.218992476106	0.0425558639926	1325.72900857	612.638157338	2378.27823792	439.911072017	4.18089333038	0.0570381081908
1403.2296511	519.190419738	2298.42007084	376.0	-0.238693383108	0.326846719046	0.0635147141558	1395.1541501	449.44896982	2292.93389421	448.330774296	3.5647249289	0.0486319908445
1403.2296511	519.190419738	2298.42007084	376.0	6.87225313569	0.799962851286	0.155453332935	1677.33735513	487.913337922	2456.37331623	291.122623178	7.25265112862	0.0989447630098
1403.2296511	519.190419738	2298.42007084	376.0	0.539606638416	0.552253383932	0.107317019808	1580.90408349	425.456278368	2310.82249812	304.462136261	4.00718303163	0.0546682541832
1403.2296511	519.190419738	2298.42007084	376.0	17.044600914	3.14191685028	0.610555159402	1717.40795913	613.406529264	2690.17659924	359.362110844	11.0939780978	0.151350315113
1403.2296511	519.190419738	2298.42007084	376.0	-13.138845447	0.203141680705	0.0394756472415	1274.49685333	424.115727077	1996.43421001	297.821629606	1.51455594117	0.020662427574
1403.2296511	519.190419738	2298.42007084	376.0	16.585279122	2.34087594647	0.454892333166	1750.46967517	477.11563387	2679.61945498	452.03414594	9.35238153518	0.127590471148
1403.2296511	519.190419738	2298.42007084	376.0	2.33997545546	0.396503298102	0.0770507769339	1456.54376385	489.980576327	2352.20253636	405.678196186	4.00230176232	0.0546016611504
1403.2296511	519.190419738	2298.42007084	376.0	-13.1086254064	0.000653343310986	0.00012696138962	1149.48969084	404.606883651	1997.12879349	443.032219002	0.559369625017	0.00763123635766
1403.2296511	519.190419738	2298.42007084	376.0	-2.10413889232	0.212170960856	0.0412302683357	1321.60028301	618.936165544	2250.05812022	309.521671665	3.41273510177	0.0465584597786
1403.2296511	519.190419738	2298.42007084	376.0	0.914986702812	0.405673016008	0.0788326886919	1463.50766323	477.097888825	2319.45030886	378.844756812	3.81484293325	0.052044241927
1403.2296511	519.190419738	2298.42007084	376.0	4.13798424052	0.41821893824	0.0812706836845	1435.74095052	642.829956296	2393.52833115	314.95742434	5.88142500496	0.0802377217594
1403.2296511	519.190419738	2298.42007084	376.0	2.31532287199	0.422771353509	0.082155334922	1479.43528775	521.73073395	2351.63591643	350.469894737	4.40526176147	0.0600990690514
1403.2296511	519.190419738	2298.42007084	376.0	-4.64557826667	0.302890287413	0.0588593640523	1370.27488256	408.088091124	2191.64516755	413.282193873	2.88533701259	0.0393633971704
1403.2296511	519.190419738	2298.42007084	376.0	-6.80008044309	0.31952413249	0.0620917474719	1384.08493654	408.168308877	2142.1256571	349.872411682	2.64024477109	0.0360197103832
1403.2296511	519.190419738	2298.42007084	376.0	2.76070365079	0.53091691962	0.103170796661	1559.78833355	503.761194622	2361.87263765	298.32310947	5.18745210389	0.0707701514855
1403.2296511	519.190419738	2298.42007084	376.0	8.17713624539	0.624513485011	0.121359013799	1634.24059427	464.873846291	2486.36501152	387.250570959	6.25035527683	0.0852708769008
1403.2296511	519.190419738	2298.42007084	376.0	2.96139978727	0.49270428719	0.0957451005033	1528.42292079	410.489328082	2366.48547793	427.573229056	4.04564345335	0.0551929529789
1403.2296511	519.190419738	2298.42007084	376.0	5.55581431071	0.257902976522	0.0501171738287	1352.21063923	645.836715441	2426.11602206	428.06866738	4.9380990658	0.0673683365047
1403.2296511	519.190419738	2298.42007084	376.0	-6.13740351405	0.128434238585	0.0249580720141	1234.72969914	586.700259864	2157.35675664	335.92679764	2.88961038381	0.0394216969142
1403.2296511	519.190419738	2298.42007084	376.0	7.93920020897	0.563832389011	0.109567117958	1584.92871992	504.170325953	2480.89624191	391.797196033	6.17850917918	0.0842907118579
1403.2296511	519.190419738	2298.42007084	376.0	-3.32626874041	0.275273419649	0.0534926971724	1346.62498994	406.513611746	2221.9684425	468.829840809	2.92504247633	0.0399050815325
1403.2296511	519.190419738	2298.42007084	376.0	-2.72864085705	0.405919399087	0.0788805672535	1456.87293116	400.343687663	2235.70444172	378.487822897	3.2723011039	0.0446425798623
1403.2296511	519.190419738	2298.42007084	376.0	-11.4010889358	0.110387645954	0.0214511554515	1188.03645446	507.83543492	2036.37515445	340.503265064	1.88478880851	0.0257133534586
1403.2296511	519.190419738	2298.42007084	376.0	-5.0320296168	0.207713851908	0.0403641375648	1299.67989397	498.422785558	2182.76289216	384.660212627	2.95073569959	0.0402556029958
1403.2296511	519.190419738	2298.42007084	376.0	-3.61250396507	0.335554811408	0.0652069202115	1401.58571819	435.617702072	2215.38955465	378.186134381	3.15144662782	0.0429938148407
1403.2296511	519.190419738	2298.42007084	376.0	-7.20744538276	0.206132818498	0.0400569021567	1292.03587927	463.619261041	2132.76269957	377.107559258	2.55514237641	0.034858695449
1403.2296511	519.190419738	2298.42007084	376.0	5.20393933004	0.539948278857	0.104925821776	1523.1576259	591.501948342	2418.02845688	303.368882632	6.44120846831	0.0878746039333
1403.2296511	519.190419738	2298.42007084	376.0	-6.72227214244	0.352899648566	0.0685774676575	1410.57396472	389.50955886	2143.9140187	343.830495119	2.64964706691	0.0361479818133
1403.2296511	519.190419738	2298.42007084	376.0	3.69731185448	0.471990810761	0.0917199399068	1505.84076073	568.071343619	2383.39982858	309.487724237	5.60468045235	0.0764622162667
1403.2296511	519.190419738	2298.42007084	376.0	-7.59712911123	0.156182684185	0.0303503078478	1250.31052404	424.268392274	2123.80613054	449.22721423	2.11806352655	0.028895818916
1403.2296511	519.190419738	2298.42007084	376.0	15.3630271149	3.00351065492	0.583659280007	1667.80410468	623.672255089	2651.52696954	360.050609766	10.3093537281	0.140646026305
1403.2296511	519.190419738	2298.42007084	376.0	4.33318257234	0.256751587393	0.0498934293418	1353.30980101	632.52366358	2398.01480879	412.181344195	4.64502333852	0.0633700319034
1403.2296511	519.190419738	2298.42007084	376.0	-8.93893476544	0.140187947399	0.0272421195878	1233.04141014	468.160729927	2092.96580007	391.763660002	2.16490023865	0.029534791796
1403.2296511	519.190419738	2298.42007084	376.0	-9.71038167716	0.141275231476	0.0274534068161	1234.69774668	446.191134657	2075.23470942	394.345828079	1.95523458467	0.0266744145248
1403.2296511	519.190419738	2298.42007084	376.0	-5.21555081051	0.11783106543	0.0228976030762	1218.76509583	519.246954996	2178.54480421	440.532753381	2.78031512201	0.0379306292225
1403.2296511	519.190419738	2298.42007084	376.0	13.7858685698	0.77023229336	0.149675921757	1708.48207023	481.968324538	2615.27724099	424.826846215	8.28084431321	0.11297195516
1403.2296511	519.190419738	2298.42007084	376.0	-12.684843227	0.14784541893	0.0287301630257	1054.52853758	602.97590617	2006.86908816	349.364644407	1.74476642248	0.0238030889834
1403.2296511	519.190419738	2298.42007084	376.0	14.6313603927	0.747132187482	0.145186977746	1668.88901318	521.297332487	2634.71019474	444.523849073	8.47676564042	0.115644824562
1403.2296511	519.190419738	2298.42007084	376.0	-6.94944336071	0.248483589799	0.0482867450056	1324.19643965	411.798920554	2138.69266983	402.697309622	2.47987958968	0.0338319180038
1403.2296511	519.190419738	2298.42007084	376.0	-11.5569325092	0.0587879448102	0.0114240079305	1180.56158379	424.596003455	2032.79321447	427.635627228	1.22496830891	0.016711709535
1403.2296511	519.190419738	2298.42007084	376.0	17.66012356	3.22282189833	0.626277088676	1731.65618893	647.288169611	2704.32389528	325.37953674	12.0083987748	0.163825358455
1403.2296511	519.190419738	2298.42007084	376.0	-4.24929898382	0.233687338857	0.045411453334	1319.52452857	475.474376699	2200.75333013	405.754424858	3.02294602113	0.0412407369868
1403.2296511	519.190419738	2298.42007084	376.0	3.88827511915	0.477140553225	0.0927206671638	1519.29986885	463.190871134	2387.78896659	405.298226608	4.28370322627	0.0584406988578
1403.2296511	519.190419738	2298.42007084	376.0	-7.60412248104	0.178668430077	0.0347198659303	1275.86472062	541.817904676	2123.64539352	305.962768225	2.60895137785	0.035592788238
1403.2296511	519.190419738	2298.42007084	376.0	-5.0954162743	0.144254889537	0.0280324309243	1241.6001019	488.851638846	2181.3060005	450.854259755	2.72792122438	0.0372158420788
1403.2296511	519.190419738	2298.42007084	376.0	8.97886350845	1.75750409988	0.341528196635	1545.673016	611.013981886	2504.79207185	348.105073966	7.77157441546	0.106024207578
1403.2296511	519.190419738	2298.42007084	376.0	-8.15527956008	0.323353446222	0.0628358815045	1385.36367767	396.437216261	2110.9774886	329.176594668	2.41694794896	0.0329733690172
1403.2296511	519.190419738	2298.42007084	376.0	-10.6592936678	0.153467179089	0.0298226154468	1235.96179727	492.509060639	2053.42472577	324.953867857	2.04406894567	0.0278863430514
1403.2296511	519.190419738	2298.42007084	376.0	-4.19740808868	0.3937587388	0.0765174385541	1453.18048533	453.965858117	2201.94600087	294.799657431	3.02556841499	0.0412765131649
1403.2296511	519.190419738	2298.42007084	376.0	8.17508506464	0.552100287874	0.107287269311	1578.36319181	454.291826405	2486.31786677	453.662848558	5.27747888215	0.0719983476419
1403.2296511	519.190419738	2298.42007084	376.0	-6.16621755391	0.286709231979	0.0557149692925	1368.49425346	500.866156877	2156.69448897	287.334078636	2.7574646395	0.0376188900341
1403.2296511	519.190419738	2298.42007084	376.0	-0.272525769294	0.269975852135	0.0524632437106	1354.65305205	502.79943386	2292.15628386	434.703797949	3.61699589136	0.0493451008371
1403.2296511	519.190419738	2298.42007084	376.0	-12.4485704684	0.0865678562474	0.0168223583847	1185.20901995	461.104340895	2012.29962866	365.986267816	1.46551562371	0.019993391865
1403.2296511	519.190419738	2298.42007084	376.0	-2.33650490943	0.377316139124	0.0733222190292	1431.32765969	391.569191839	2244.71737305	421.820521516	3.25712226652	0.0444355015896
1403.2296511	519.190419738	2298.42007084	376.0	-3.82810915014	0.347572906543	0.0675423448393	1418.33404874	487.022849599	2210.4340418	305.077143457	3.11153976261	0.042449382846
1403.2296511	519.190419738	2298.42007084	376.0	-11.8790456253	-0.0256760585029	-0.00498951778136	1129.91099107	427.309305625	2025.38970196	468.169405271	0.746203658966	0.0101801317731
1403.2296511	519.190419738	2298.42007084	376.0	-6.05290051992	0.29504773002	0.0573353536767	1374.69460122	493.780591228	2159.29899042	290.823797973	2.77806056068	0.0378998712234
1403.2296511	519.190419738	2298.42007084	376.0	0.659974507475	0.362486999658	0.0704405362725	1431.82320999	511.549695101	2313.58905738	370.216152289	3.79045272369	0.0517114969125
1403.2296511	519.190419738	2298.42007084	376.0	-8.50698462206	0.268828086178	0.0522402032992	1341.40484908	427.609397623	2102.89382886	333.879582158	2.37006510716	0.0323337668098
1403.2296511	519.190419738	2298.42007084	376.0	-16.1551278708	0.026561891047	0.00516165780159	1160.7717187	405.915166496	1927.10736939	360.420484188	0.352176865088	0.00480459570379
1403.2296511	519.190419738	2298.42007084	376.0	-17.6892546766	-0.0232563260816	-0.00451930160932	1135.4897112	391.523002763	1891.84669097	364.833977007	-0.24129393782	-0.00329186818308
1403.2296511	519.190419738	2298.42007084	376.0	7.59895833976	0.580032738506	0.112715262049	1600.8777485	432.902586675	2473.0760545	439.295719325	5.18984726177	0.0708028275821
1403.2296511	519.190419738	2298.42007084	376.0	-1.75051899811	0.355377846387	0.0690590451587	1415.1818726	413.649562599	2258.18579084	429.354355646	3.34788070692	0.0456736794941
1403.2296511	519.190419738	2298.42007084	376.0	14.0551666686	0.788377595983	0.153202020207	1683.21763178	511.120331366	2621.46684254	427.12887939	8.5122236664	0.11612856298
1403.2296511	519.190419738	2298.42007084	376.0	9.67392573652	2.2467312209	0.436597594422	1590.56982451	588.521633394	2520.76752161	341.676063698	8.11004441627	0.110641806498
1403.2296511	519.190419738	2298.42007084	376.0	9.66365020692	0.458254292295	0.0890505814798	1502.26123204	560.616710106	2520.53134677	457.653404622	6.08279113015	0.0829848721713
1403.2296511	519.190419738	2298.42007084	376.0	2.20863006653	0.53297215202	0.103570181115	1562.41628276	407.898474418	2349.18366758	378.868910403	3.95960698571	0.0540191948937
1403.2296511	519.190419738	2298.42007084	376.0	-11.2351261611	0.136010444408	0.0264303234373	1200.03651349	535.772450768	2040.18967617	304.380711914	2.02274617896	0.0275954458248
1403.2296511	519.190419738	2298.42007084	376.0	12.8262998249	3.03778804516	0.590320257512	1720.46570087	542.366863131	2593.22232036	330.389756359	9.5062298266	0.129689356434
1403.2296511	519.190419738	2298.42007084	376.0	-15.3389102628	-0.0119184639267	-0.00231606372459	1135.63334011	423.570922469	1945.86747871	386.663216127	0.411387676597	0.00561238303679
1403.2296511	519.190419738	2298.42007084	376.0	15.4985026603	0.820877665813	0.159517618697	1662.07901479	532.681994835	2654.64076666	459.87975704	8.76029097637	0.119512837331
1403.2296511	519.190419738	2298.42007084	376.0	15.8850661791	3.1988047453	0.621609938846	1719.61592056	646.696391294	2663.52562017	297.213308312	11.6010735931	0.158268398269
1403.2296511	519.190419738	2298.42007084	376.0	5.92790536111	0.380544950071	0.0739496599439	1428.7607411	637.134151257	2434.66823744	368.773345078	5.90456963016	0.0805534738085
1403.2296511	519.190419738	2298.42007084	376.0	-9.76185363201	0.0953804695102	0.0185348755364	1196.28320192	470.01286042	2074.05166768	407.755605332	1.90318391355	0.0259643098711
1403.2296511	519.190419738	2298.42007084	376.0	-13.8461749898	0.361369564378	0.0702233898908	1053.05763322	644.106618912	1980.17680583	283.012553703	1.71685598394	0.023422319017
1403.2296511	519.190419738	2298.42007084	376.0	-9.04476844938	0.123216755715	0.0239441810562	1136.9166298	591.66474687	2090.53329744	361.951920764	2.4485120475	0.0334039842769
1403.2296511	519.190419738	2298.42007084	376.0	-12.3727615543	0.0822503048831	0.0159833472373	1147.30322672	521.077295052	2014.04203596	345.661514181	1.68398545875	0.0229738807469
1403.2296511	519.190419738	2298.42007084	376.0	-7.2168983716	0.146853342421	0.0285373770737	1241.37264117	467.648271727	2132.54543017	423.524517274	2.39163936438	0.032628095012
1403.2296511	519.190419738	2298.42007084	376.0	13.7334469866	2.6783893895	0.520479865818	1677.92341577	544.886239913	2614.0723728	391.26271711	9.09212664923	0.124039927002
1403.2296511	519.190419738	2298.42007084	376.0	-8.86227587438	0.0506514555406	0.00984287904014	1155.64052814	504.495098305	2094.72774341	434.592116968	2.01238252363	0.0274540589853
1403.2296511	519.190419738	2298.42007084	376.0	10.5731684319	0.640290165388	0.124424828097	1517.08545096	625.52555871	2541.4358962	398.824886532	7.66616272145	0.104586121711
1403.2296511	519.190419738	2298.42007084	376.0	-8.88750416417	0.12715555745	0.0247095914206	1214.46912269	560.6145079	2094.14789133	319.064260744	2.44044326065	0.0332939053294
1403.2296511	519.190419738	2298.42007084	376.0	-7.07860541339	0.305127902649	0.0592941901766	1376.16059759	445.323043765	2135.72398328	314.240341932	2.63114642752	0.0358955856414
1403.2296511	519.190419738	2298.42007084	376.0	-8.33502465103	0.186046686888	0.036153650775	1274.92491725	493.092497432	2106.84619135	338.82877667	2.44840262582	0.0334024914846
1403.2296511	519.190419738	2298.42007084	376.0	-11.314022903	0.168529620183	0.0327496347034	1175.53156415	576.057451372	2038.37629762	286.787282095	2.09718971496	0.0286110465888
1403.2296511	519.190419738	2298.42007084	376.0	-8.90157999708	0.0914271732342	0.0177666485103	1202.00971777	433.476467751	2093.82436957	458.338184044	1.73675845125	0.023693839717
1403.2296511	519.190419738	2298.42007084	376.0	-19.5574385738	-0.0891815404433	-0.0173302643691	1071.73244428	462.526998835	1848.90797732	314.648534201	-0.278116669321	-0.00379422468378
1403.2296511	519.190419738	2298.42007084	376.0	-17.3089750172	0.0120211856589	0.00233602519606	1134.23379731	444.09884909	1900.58711499	322.25446859	0.35996756397	0.00491088081815
1403.2296511	519.190419738	2298.42007084	376.0	8.00919409298	0.559754095363	0.108774600731	1584.22755156	442.869164829	2482.50499539	455.408278996	5.16153305194	0.0704165491397
1403.2296511	519.190419738	2298.42007084	376.0	3.43793868958	0.477364719022	0.0927642283369	1465.36246906	625.584094359	2377.4383437	286.491780287	5.93574801585	0.0809788269557
1403.2296511	519.190419738	2298.42007084	376.0	12.15277999	2.84894159149	0.553622540125	1656.27797711	579.441429189	2577.74200529	342.022598996	9.10132690942	0.124165442148
1403.2296511	519.190419738	2298.42007084	376.0	7.37253377403	0.781132057012	0.151794025848	1740.68124272	418.511475068	2467.87186683	308.67914904	6.92429710188	0.0944651719219
1403.2296511	519.190419738	2298.42007084	376.0	10.3729575591	0.567627883226	0.11030467999	1524.168531	615.527612077	2536.83420932	397.138066244	7.48295688828	0.10208672426
1403.2296511	519.190419738	2298.42007084	376.0	8.65132127305	0.686225307316	0.133351206241	1675.80220225	460.505543359	2497.26377537	360.956029762	6.84276366411	0.0933528467136
1403.2296511	519.190419738	2298.42007084	376.0	-1.95431911843	0.403412491247	0.0783934106582	1465.04315023	505.76559695	2253.50160797	282.692860797	3.44519738217	0.0470013285425
1403.2296511	519.190419738	2298.42007084	376.0	-11.8366680929	-0.0078052683883	-0.00151676416407	1091.45327688	530.865566456	2026.36371567	404.044872335	1.50986732232	0.0205984627874
1403.2296511	519.190419738	2298.42007084	376.0	8.5477982761	0.591715773894	0.114985575961	1610.33208908	440.59228832	2494.88438203	443.960004636	5.53010530329	0.075444819963
1403.2296511	519.190419738	2298.42007084	376.0	-9.10027331807	0.111714278549	0.0217089542458	1174.52680586	577.931003702	2089.2575624	336.799752832	2.43282838761	0.0331900189306
1403.2296511	519.190419738	2298.42007084	376.0	-11.8107633879	0.252196311703	0.0490082222509	1319.95811147	407.950034833	2026.95911461	299.05096831	1.76899525111	0.024133632348
1403.2296511	519.190419738	2298.42007084	376.0	-0.593108556916	0.42962443587	0.0834870648795	1484.4639883	485.342576281	2284.78794473	314.981380143	3.63193281721	0.049548878816
1403.2296511	519.190419738	2298.42007084	376.0	2.82106498228	0.308938099529	0.0600346093138	1393.38121811	573.010569667	2363.2599946	396.868206827	4.1900688328	0.0571632855771
1403.2296511	519.190419738	2298.42007084	376.0	6.76697643132	0.681215950116	0.132377759447	1677.97041532	437.759943792	2453.95361533	338.223256215	6.26149430935	0.0854228418738
1403.2296511	519.190419738	2298.42007084	376.0	-1.25461693907	0.485832193505	0.0944096761572	1527.25729447	436.765606563	2269.5837033	305.560802269	3.43890314581	0.0469154590152
1403.2296511	519.190419738	2298.42007084	376.0	11.5747936065	2.79962435442	0.544038934011	1616.02684354	616.730687335	2564.45745025	331.699919378	9.01855995654	0.123036288629
1403.2296511	519.190419738	2298.42007084	376.0	-18.8699116839	-0.0534837405917	-0.0103932647866	1108.37614432	422.823815906	1864.71023335	333.510273125	-0.290490615519	-0.00396303704665
1403.2296511	519.190419738	2298.42007084	376.0	6.08986874329	0.318708807848	0.0619333089484	1399.68126629	595.774629083	2438.39083632	442.934940954	4.88404096785	0.0666308454004
1403.2296511	519.190419738	2298.42007084	376.0	-6.76926842493	0.324787110656	0.0631144793347	1386.77830071	391.517867609	2142.83384671	364.537678389	2.61054698807	0.0356145564539
1403.2296511	519.190419738	2298.42007084	376.0	16.2042540035	0.888838985301	0.17272424899	1745.01515956	466.270136998	2670.86189719	459.576600626	8.89736984248	0.121382944645
1403.2296511	519.190419738	2298.42007084	376.0	10.4440448521	0.653387769888	0.126970029127	1659.69055294	422.060224424	2538.46809393	456.717316569	6.09460561753	0.0831460520808
1403.2296511	519.190419738	2298.42007084	376.0	2.4094849468	0.512943909494	0.0996781790699	1544.80115025	399.214564203	2353.80015646	409.784442009	3.98200000342	0.0543246930889
1403.2296511	519.190419738	2298.42007084	376.0	10.1842297212	2.9264623645	0.568686817819	1655.33596879	590.075307086	2532.49645081	287.085174932	8.97611673969	0.122457254293
1403.2296511	519.190419738	2298.42007084	376.0	-3.96035466091	0.0942567091568	0.0183165000305	1135.56553533	630.95892873	2207.39448444	440.870020375	3.18360711473	0.0434325663674
1403.2296511	519.190419738	2298.42007084	376.0	2.56696988821	0.482305888676	0.0937244245387	1520.50839653	417.038395305	2357.41982196	419.87303013	4.00153209644	0.0545911609336
1403.2296511	519.190419738	2298.42007084	376.0	4.73878317402	0.517062283719	0.100478484982	1546.83046785	528.695473755	2407.33721443	331.811272816	5.67719645041	0.0774515204695
1403.2296511	519.190419738	2298.42007084	376.0	5.06151082965	0.49854963146	0.0968810010611	1533.37228378	426.280138741	2414.75485164	455.102429119	4.29651762215	0.058615520084
1403.2296511	519.190419738	2298.42007084	376.0	-7.73585662072	0.105718378192	0.0205437967726	1195.14081862	568.470979015	2120.61758962	357.005791979	2.61443601551	0.0356676127628
1403.2296511	519.190419738	2298.42007084	376.0	-4.41537790013	0.347309287405	0.0674911168684	1409.18807308	416.206033098	2196.93613898	371.542032798	3.02001838972	0.0412007965856
1403.2296511	519.190419738	2298.42007084	376.0	12.6558242596	0.7309046972	0.142033559503	1632.22517324	547.462227082	2589.30407575	409.616675432	8.24126824323	0.11243203606
1403.2296511	519.190419738	2298.42007084	376.0	7.39066683866	0.599299229385	0.116459236181	1616.45566046	418.418618822	2468.28864083	433.414361551	5.1503539144	0.0702640370314
1403.2296511	519.190419738	2298.42007084	376.0	6.77445975796	2.12456326312	0.412857221749	1494.72977558	648.853587285	2454.12561361	310.542250747	7.28113107804	0.0993333025654
1403.2296511	519.190419738	2298.42007084	376.0	-12.4339579539	0.272039009387	0.0528641681669	1123.54619713	589.03055389	2012.63548563	300.058734609	1.9440215678	0.0265214402156
1403.2296511	519.190419738	2298.42007084	376.0	6.88344192619	0.497826029724	0.0967403866546	1535.004498	467.172878626	2456.63048164	454.453105007	4.79824588661	0.0654603804449
1403.2296511	519.190419738	2298.42007084	376.0	-11.9160120818	0.0258431006805	0.00502197836776	1064.96969422	567.5818214	2024.54005751	391.988541893	1.65407676999	0.0225658495224
1403.2296511	519.190419738	2298.42007084	376.0	-5.83862855095	0.101825057257	0.0197872244961	1122.45633307	613.638742058	2164.22386036	428.128785236	2.87833673363	0.039267895411
1403.2296511	519.190419738	2298.42007084	376.0	4.19225797511	0.365832347917	0.0710906233806	1434.93857736	578.923178192	2394.77576956	380.914014007	4.89664026939	0.0668027321881
1403.2296511	519.190419738	2298.42007084	376.0	-17.4917930361	-0.130646126981	-0.0253878987527	1063.41192599	450.324851156	1896.38518895	382.6484118	-0.244560745605	-0.00333643581999
1403.2296511	519.190419738	2298.42007084	376.0	-4.41992158727	0.100163160782	0.0194642753172	1210.0793876	626.508319481	2196.83170596	360.243998884	3.18403879079	0.043438455536
1403.2296511	519.190419738	2298.42007084	376.0	-16.1397716235	-0.0170267159099	-0.00330872831517	1140.65616568	389.848839747	1927.46032046	396.955315026	-0.0294164472009	-0.000401315787188
1403.2296511	519.190419738	2298.42007084	376.0	4.43066548713	0.241215131758	0.0468742968826	1342.90473718	610.601328199	2400.25537567	446.749310293	4.30840037855	0.0587776313581
1403.2296511	519.190419738	2298.42007084	376.0	-0.365015972147	0.391961729259	0.0761682334354	1456.29358922	531.71430585	2290.03047047	302.022575405	3.90423842238	0.0532638256805
1403.2296511	519.190419738	2298.42007084	376.0	-8.11318153762	0.127423692047	0.0247616968611	1221.27883864	513.885300895	2111.945078	376.780938459	2.43701641269	0.0332471543342
1403.2296511	519.190419738	2298.42007084	376.0	-2.25399174	0.239790620989	0.0465974778446	1325.100313	476.347291677	2246.61387229	445.166267616	3.25974537577	0.0444712875276
1403.2296511	519.190419738	2298.42007084	376.0	1.48643162982	0.596706072598	0.115955319199	1616.53149638	400.599916141	2332.58451376	315.45310124	4.20460243806	0.0573615612286
1403.2296511	519.190419738	2298.42007084	376.0	-5.29644902879	0.291469944322	0.0566400980027	1365.86399453	450.969627905	2176.68542332	359.851800885	2.90898355655	0.0396859966788
1403.2296511	519.190419738	2298.42007084	376.0	-6.15938223281	0.197080283097	0.0382977619698	1290.69141339	508.731297692	2156.85159336	357.428882279	2.80983657195	0.0383333775163
1403.2296511	519.190419738	2298.42007084	376.0	-3.29218947398	0.180684089428	0.0351115603241	1283.82068904	545.519237276	2222.7517272	393.411800882	3.25087089518	0.044350216851
1403.2296511	519.190419738	2298.42007084	376.0	2.93062030342	0.23056489249	0.0448046817896	1333.39044453	595.390861447	2365.77803609	436.996730119	4.10542417114	0.0560085152952
1403.2296511	519.190419738	2298.42007084	376.0	-14.820330708	0.184353519709	0.035824624895	1058.10401682	590.744082738	1957.78661528	308.938515725	1.38298751443	0.0188674967863
1403.2296511	519.190419738	2298.42007084	376.0	7.23964586513	0.822935607999	0.159917529732	1584.90211864	565.520188174	2464.81754446	314.395237649	7.36536345885	0.100482448279
1403.2296511	519.190419738	2298.42007084	376.0	-7.86009886652	0.093501275407	0.0181696998459	1161.88780878	582.258188705	2117.7619809	373.615983415	2.5943511817	0.035393604116
1403.2296511	519.190419738	2298.42007084	376.0	3.36808454969	0.431241044674	0.0838012135005	1485.22056564	505.446293883	2375.83280213	385.165942606	4.38322012606	0.059798364612
1403.2296511	519.190419738	2298.42007084	376.0	-12.8364825878	0.0690782160241	0.0134236719829	1178.71476827	445.555314428	2003.38377865	379.113695954	1.2603509724	0.0171944198144
1403.2296511	519.190419738	2298.42007084	376.0	6.81947395811	0.361038458404	0.0701590474941	1431.1361246	558.106381335	2455.16022902	465.917723088	4.80999596521	0.0656206816536
1403.2296511	519.190419738	2298.42007084	376.0	-14.6483551391	0.157632251105	0.0306319959396	1072.64706211	573.604647304	1961.73933627	315.48762686	1.38232295185	0.0188584304482
1403.2296511	519.190419738	2298.42007084	376.0	-4.76976871	0.236861394959	0.0460282539757	1323.27855915	483.202461024	2188.79074948	382.309729301	2.98715522558	0.0407524587392
1403.2296511	519.190419738	2298.42007084	376.0	3.03605249825	0.454380658148	0.0882978348518	1500.8018937	460.165918076	2368.20131082	407.233499041	4.0808982637	0.0556739190136
1403.2296511	519.190419738	2298.42007084	376.0	7.53001127758	2.53004187084	0.491652131915	1611.92514636	571.093774061	2471.49136138	288.47244096	7.81479529049	0.106613851166
1403.2296511	519.190419738	2298.42007084	376.0	1.06328126642	0.356366299912	0.0692511270719	1425.67604844	590.476086697	2322.85874088	306.706605735	4.54109938781	0.0619522426714
1403.2296511	519.190419738	2298.42007084	376.0	5.79916553818	0.725195402076	0.140924096789	1709.90122744	417.979747722	2431.70925551	303.828280351	6.2563158128	0.085352193899
1403.2296511	519.190419738	2298.42007084	376.0	13.7816762305	3.10581006782	0.603538683991	1752.56561909	520.521669497	2615.18088342	342.093594837	9.73251421061	0.132776455806
1403.2296511	519.190419738	2298.42007084	376.0	7.44364015839	0.582939361497	0.113280093567	1579.27991298	547.843255541	2469.50619024	342.383021719	6.79376314794	0.0926843539965
1403.2296511	519.190419738	2298.42007084	376.0	12.4876095978	2.75413497729	0.535199179419	1600.8379326	629.262521683	2585.4377962	355.337341916	9.09874694251	0.124130244782
1403.2296511	519.190419738	2298.42007084	376.0	18.4108005872	3.00773248028	0.584479689133	1686.13540127	604.077512822	2721.57760674	431.364692645	10.5486932142	0.143911230753
1403.2296511	519.190419738	2298.42007084	376.0	-13.9183107115	0.126824818971	0.0246453204375	1223.17762389	408.208609101	1978.51882393	347.132590931	1.11479680814	0.0152086876964
1403.2296511	519.190419738	2298.42007084	376.0	-3.36155612076	0.1138725892	0.0221283694521	1230.57703358	624.045731147	2221.15739027	366.534625543	3.32489479367	0.0453600926831
1403.2296511	519.190419738	2298.42007084	376.0	9.00806017359	2.30992391602	0.448877558495	1618.17379427	564.592284016	2505.46313386	322.697055582	8.04529541542	0.109758464058
1403.2296511	519.190419738	2298.42007084	376.0	-23.7368336364	-0.124547457449	-0.0242027705886	1074.50526179	392.428309714	1752.84792236	285.914350851	-1.72022502938	-0.0234682814376
1403.2296511	519.190419738	2298.42007084	376.0	-11.524658348	0.150281620861	0.0292035796466	1218.85970061	521.720360642	2033.53501027	292.954949019	1.9524432141	0.0266363330709
1403.2296511	519.190419738	2298.42007084	376.0	-10.8744518729	0.00872101059726	0.00169471640056	1137.49778806	471.166919201	2048.4794864	439.814779138	1.39538655728	0.0190366515318
1403.2296511	519.190419738	2298.42007084	376.0	-2.12331229752	0.0932186698122	0.0181147823187	1205.06521679	601.070901157	2249.61743483	443.481316879	3.39413697791	0.0463047336686
1403.2296511	519.190419738	2298.42007084	376.0	11.3602611055	0.574786525556	0.111695788099	1577.18263924	555.461768277	2559.52659219	426.882184673	7.29641885952	0.0995418671149
1403.2296511	519.190419738	2298.42007084	376.0	1.31252227896	0.143438495326	0.0278737845562	1262.51871932	619.564620665	2328.58734633	446.504006345	3.89936418632	0.0531973285992
1403.2296511	519.190419738	2298.42007084	376.0	18.1819782905	2.91605916685	0.566665209259	1640.606096	639.628451799	2716.31830915	436.083761344	10.4049008347	0.141949533898
1403.2296511	519.190419738	2298.42007084	376.0	14.5204566439	3.19920434971	0.621687592248	1740.90071268	590.825540961	2632.16116072	300.434907084	10.8026148374	0.147375372953
1403.2296511	519.190419738	2298.42007084	376.0	9.13975089696	2.94256645688	0.571816256682	1746.15881745	476.239075529	2508.48993988	286.092046901	8.3918167345	0.114485903608
1403.2296511	519.190419738	2298.42007084	376.0	-2.44586068032	0.443197852407	0.0861247284118	1488.70588823	402.640318299	2242.20391806	350.857711534	3.32489050372	0.0453600341572
1403.2296511	519.190419738	2298.42007084	376.0	-7.07676350385	0.0562534044554	0.0109314816276	1131.39346197	566.724298002	2135.7663181	437.648558131	2.50105884542	0.0341208573727
1403.2296511	519.190419738	2298.42007084	376.0	11.3750488857	0.486311814695	0.0945028788757	1516.45199214	580.749470526	2559.8664775	462.665014834	6.79430175691	0.0926917020042
1403.2296511	519.190419738	2298.42007084	376.0	11.069942919	3.01198247106	0.585305571523	1748.32081355	492.546469521	2552.85386072	311.986577649	8.92087820302	0.121703658977
1403.2296511	519.190419738	2298.42007084	376.0	-7.30249671283	0.101554049534	0.0197345607335	1197.85806354	527.441438083	2130.57802072	405.278519093	2.52000018668	0.0343792658483
1403.2296511	519.190419738	2298.42007084	376.0	2.19814681398	0.546898654672	0.106276458351	1573.6671905	401.319467461	2348.9427184	373.956060436	3.95823396956	0.054000463432
1403.2296511	519.190419738	2298.42007084	376.0	-3.53603789794	0.185511323342	0.0360496158846	1285.12790579	527.784320249	2217.14706608	404.234840041	3.18283621765	0.043422049354
1403.2296511	519.190419738	2298.42007084	376.0	-3.01931708884	0.355653469308	0.0691126057731	1426.71099063	503.007771272	2229.02348087	299.304718963	3.20869141688	0.043774780585
1403.2296511	519.190419738	2298.42007084	376.0	10.1580416904	0.566232988602	0.110033616129	1589.04421634	475.717820547	2531.89453986	467.132502967	5.95589691916	0.0812537096748
1403.2296511	519.190419738	2298.42007084	376.0	-3.75569963861	0.0676150201986	0.0131393354447	1155.19965915	595.132747199	2212.09831655	461.765910193	3.07504789289	0.0419515401486
1403.2296511	519.190419738	2298.42007084	376.0	3.93802024557	0.395809990414	0.0769160494392	1446.81926708	610.021987928	2388.93231856	332.09106355	5.49199366455	0.0749248794617
1403.2296511	519.190419738	2298.42007084	376.0	16.3073986555	2.75367011268	0.535108844284	1623.30144974	613.966641034	2673.23259457	435.964503799	9.57953149832	0.13068937924
1403.2296511	519.190419738	2298.42007084	376.0	-6.47081302108	0.169182590543	0.0328765236189	1260.7103548	458.016619902	2149.69360562	430.966630915	2.50419421984	0.0341636319214
1403.2296511	519.190419738	2298.42007084	376.0	-2.32487914985	0.328846234955	0.0639032714643	1403.85599599	498.59524316	2244.98458184	342.533342691	3.37446340962	0.0460363357383
1403.2296511	519.190419738	2298.42007084	376.0	-11.3513206092	0.329598703676	0.0640494954675	1118.49668787	617.956860486	2037.51903965	301.065491298	2.18552627825	0.0298161838779
1403.2296511	519.190419738	2298.42007084	376.0	19.454253374	3.04840894466	0.592384171134	1712.37914749	580.723223838	2745.56053502	452.458163689	10.6523006135	0.145324701412
1403.2296511	519.190419738	2298.42007084	376.0	7.49184715857	0.339581321798	0.0659893746206	1413.8922592	602.897600282	2470.61418961	453.824330128	5.30804916857	0.0724154047554
1403.2296511	519.190419738	2298.42007084	376.0	9.24547912545	0.706836433729	0.1373564776	1636.74721772	529.694106171	2510.9200187	344.478694809	7.59927692217	0.10367362786
1403.2296511	519.190419738	2298.42007084	376.0	-8.1619261322	0.301102660024	0.0585119821267	1367.01113117	402.920688234	2110.82472245	340.892903047	2.40556486168	0.0328180745113
1403.2296511	519.190419738	2298.42007084	376.0	7.07943747435	0.729727472695	0.141804794539	1717.7206999	407.717154316	2461.13528265	335.697428438	6.35797754966	0.086739120732
1403.2296511	519.190419738	2298.42007084	376.0	0.245807728191	0.286448013329	0.0556642077982	1366.62384896	490.596495165	2304.069765	446.849420877	3.66470741611	0.0499960084054
1403.2296511	519.190419738	2298.42007084	376.0	4.16894959792	0.192106998195	0.0373313249504	1305.31004035	629.631848442	2394.24004514	459.298156351	4.26036835421	0.0581223513535
1403.2296511	519.190419738	2298.42007084	376.0	1.14055678208	0.286016413312	0.0555803368271	1373.72916593	621.6667997	2324.63485684	329.238891206	4.36156780335	0.0595029713963
1403.2296511	519.190419738	2298.42007084	376.0	-5.15758103772	0.218473416045	0.0424549972881	1309.60995536	501.184670019	2179.8771931	369.082567721	2.95460173259	0.0403083456015
1403.2296511	519.190419738	2298.42007084	376.0	-7.76612444852	0.105386798289	0.0204793622793	1209.47517128	453.703492469	2119.92190779	456.743244035	2.06561195191	0.0281802449102
1403.2296511	519.190419738	2298.42007084	376.0	7.85946811042	0.512841455276	0.0996582695834	1546.57606406	463.061997929	2479.06366335	469.425601359	4.96766068287	0.0677716327813
1403.2296511	519.190419738	2298.42007084	376.0	-11.4047584928	0.311923443467	0.060614738334	1061.88736854	647.770038112	2036.29081261	326.633405956	2.15518821547	0.0294022948905
1403.2296511	519.190419738	2298.42007084	376.0	-6.11217960616	0.208425476196	0.0405024244455	1301.56034092	512.205795514	2157.93650801	344.170371568	2.8290398923	0.0385953600587
1403.2296511	519.190419738	2298.42007084	376.0	0.342451405596	0.416688072105	0.0809731970666	1470.44242685	452.677150185	2306.29104268	383.171465643	3.73173157793	0.0509103898763
1403.2296511	519.190419738	2298.42007084	376.0	3.6458999944	0.516617374415	0.100392027675	1544.75875302	530.912384521	2382.21816807	306.547030538	5.53664725732	0.0755340689948
1403.2296511	519.190419738	2298.42007084	376.0	8.37042272529	0.83913781215	0.163066034231	1753.93628936	426.909650634	2490.80754677	309.961606778	7.44150428769	0.101521204471
1403.2296511	519.190419738	2298.42007084	376.0	-11.2623412094	0.155049247754	0.0301300520314	1238.56257621	463.730559256	2039.56416004	337.271024571	1.86152867492	0.0253960255787
1403.2296511	519.190419738	2298.42007084	376.0	3.17579336016	0.41716725314	0.0810663142519	1474.66204084	516.146800309	2371.41314284	380.604301692	4.3828707109	0.0597935976931
1403.2296511	519.190419738	2298.42007084	376.0	4.97300264367	0.627050532504	0.121852027304	1597.21090689	533.147550691	2412.72056173	282.362104142	6.49088870243	0.0885523697467
1403.2296511	519.190419738	2298.42007084	376.0	11.9032198163	0.686666572939	0.133436955488	1682.22113217	443.620891829	2572.00606417	446.164040171	6.94981231744	0.0948132649036
1403.2296511	519.190419738	2298.42007084	376.0	-13.9318853847	0.156899047069	0.0304895155596	1246.38657105	392.697717556	1978.20682091	339.122532304	1.1356034799	0.0154925440641
1403.2296511	519.190419738	2298.42007084	376.0	17.6766240951	3.15358882686	0.612823324303	1707.80441192	645.506554477	2704.70314689	351.392180495	11.5744580696	0.157905294265
1403.2296511	519.190419738	2298.42007084	376.0	14.1419405018	2.38859231465	0.46416484933	1717.36655147	500.932286055	2623.46126974	405.16243221	9.0347443021	0.123257084613
1403.2296511	519.190419738	2298.42007084	376.0	-17.3414963367	-0.00649120627253	-0.00126140813691	1135.26874328	422.201039217	1899.83963845	342.369855956	0.149435547436	0.00203868413964
1403.2296511	519.190419738	2298.42007084	376.0	7.72754658373	0.306128263574	0.0594885860034	1385.96711477	636.823287818	2476.0315525	453.241149916	5.46510128105	0.0745579983773
1403.2296511	519.190419738	2298.42007084	376.0	13.998187772	1.20255658821	0.233687638595	1616.32497933	567.905467446	2620.15722814	435.926781365	8.65723087653	0.118106833241
1403.2296511	519.190419738	2298.42007084	376.0	14.6233245456	3.0075833393	0.58445070721	1704.21516797	564.215896758	2634.52549722	366.094432491	9.81788990423	0.133941199239
1403.2296511	519.190419738	2298.42007084	376.0	-2.24128317804	0.10535721783	0.0204736140361	1218.95039131	597.46038641	2246.90596843	430.495190715	3.39833978889	0.0463620707898
1403.2296511	519.190419738	2298.42007084	376.0	-11.1088436987	-0.0317896274432	-0.00617754128318	1062.71971596	553.059473683	2043.09217763	427.312987991	1.58417908228	0.0216122657882
1403.2296511	519.190419738	2298.42007084	376.0	11.8016908122	2.8364585084	0.551196756394	1717.44586684	510.20601309	2569.67250117	342.020621234	8.88293554025	0.121186023741
1403.2296511	519.190419738	2298.42007084	376.0	0.809507672001	0.366463798325	0.0712133304168	1429.94310618	465.216721368	2317.02595765	421.866130103	3.77572092806	0.051510517436
1403.2296511	519.190419738	2298.42007084	376.0	-14.1632059868	0.0331148955643	0.00643507492505	1168.51436516	400.660749627	1972.89010177	403.714986974	0.596024772472	0.00813130658215
1403.2296511	519.190419738	2298.42007084	376.0	-11.5894200958	-0.0430505934259	-0.0083658362662	1106.64518087	473.477454766	2032.04651326	451.923877631	1.08205767008	0.0147620418837
1403.2296511	519.190419738	2298.42007084	376.0	4.27802687943	0.687103720564	0.133521904501	1683.05830389	422.740418711	2396.74709927	290.948376675	5.75166014254	0.0784673962147
1403.2296511	519.190419738	2298.42007084	376.0	-4.84790201524	0.216961816467	0.0421612546575	1300.28227891	435.462783087	2186.99491791	451.249855912	2.72428541239	0.0371662402781
1403.2296511	519.190419738	2298.42007084	376.0	9.84687408958	1.41571640605	0.275110067246	1751.77023879	443.529639576	2524.74260127	329.442722898	8.13487218732	0.110980520973
1403.2296511	519.190419738	2298.42007084	376.0	13.3614825747	2.94259446956	0.571821700265	1670.33957928	588.29018864	2605.5230681	346.89330018	9.56543668844	0.130497089883
1403.2296511	519.190419738	2298.42007084	376.0	-9.05204102948	0.177692703285	0.0345302571484	1264.79532369	439.394926392	2090.366143	386.175892913	2.13160387434	0.0290805439883
1403.2296511	519.190419738	2298.42007084	376.0	3.84293810871	0.568854530185	0.110543049006	1591.19588172	478.258526071	2386.74693164	317.292523848	5.35537820688	0.0730610942276
1403.2296511	519.190419738	2298.42007084	376.0	-18.8821103583	0.014625762201	0.00284216132938	1093.22534739	486.540031445	1864.42985657	284.664477727	0.223461257852	0.00304858469102
1403.2296511	519.190419738	2298.42007084	376.0	-15.6217498349	0.0930031666026	0.0180729045089	1189.22673012	430.20297119	1939.36663722	319.936935907	0.841855479943	0.0114850679392
1403.2296511	519.190419738	2298.42007084	376.0	-18.4956520763	-0.0675178888905	-0.0131204603363	1109.25691967	397.500431315	1873.31229129	366.554940297	-0.545802019929	-0.00744613942605
1403.2296511	519.190419738	2298.42007084	376.0	0.484264134362	0.487327666727	0.0947002850228	1525.84944083	416.760093914	2309.5504949	366.940960154	3.73593448277	0.0509677282778
1403.2296511	519.190419738	2298.42007084	376.0	-15.4690648772	0.0974032571791	0.0189279551456	1137.66097608	502.825961021	1942.87597893	302.389041826	1.10378767117	0.0150584948318
1403.2296511	519.190419738	2298.42007084	376.0	5.13527194226	0.718439258111	0.139611204452	1696.16599426	437.393807424	2416.45019185	282.890390166	6.29560844891	0.0858882462335
1403.2296511	519.190419738	2298.42007084	376.0	14.6928465311	3.20750558567	0.623300735653	1738.26350868	603.632284622	2636.12340449	294.227611191	11.0021870507	0.150098049805
1403.2296511	519.190419738	2298.42007084	376.0	2.63069131418	0.509471143936	0.0990033315072	1545.24217761	501.568858039	2358.88440801	312.073372363	4.95368691813	0.0675809947903
1403.2296511	519.190419738	2298.42007084	376.0	4.14641577211	0.446799554389	0.0868246316341	1494.17880726	556.289700403	2393.72212317	343.253615502	5.32665375945	0.0726692190921
1403.2296511	519.190419738	2298.42007084	376.0	-4.45457535514	0.0918210351196	0.0178431859929	1167.55257695	646.618453989	2196.03521681	381.864185863	3.2170807424	0.043889232502
1403.2296511	519.190419738	2298.42007084	376.0	-2.68033151979	0.175017298029	0.0340103571763	1276.27745248	530.209149718	2236.81479322	430.328191023	3.268163636	0.0445861341882
1403.2296511	519.190419738	2298.42007084	376.0	-14.9017735875	0.0964730712656	0.0187471961262	1168.40950472	476.610516012	1955.91471579	310.894695059	1.1514018305	0.0157080740859
1403.2296511	519.190419738	2298.42007084	376.0	-5.71986586261	0.246875942463	0.047974337828	1324.16765926	422.658470967	2166.95352583	420.127395605	2.66860805467	0.0364066583174
1403.2296511	519.190419738	2298.42007084	376.0	8.7441386114	0.383251790073	0.0744756684946	1441.12275653	615.317363207	2499.39710771	442.956987965	6.01150132313	0.0820122963591
1403.2296511	519.190419738	2298.42007084	376.0	-9.21520962505	0.0499797275824	0.00971234504128	1146.28294208	521.387368414	2086.61584325	418.945532753	2.0478680113	0.0279381720504
1403.2296511	519.190419738	2298.42007084	376.0	-9.18882465809	0.119740525375	0.0232686601972	1197.09471594	569.756198843	2087.22228062	320.371365837	2.40794566691	0.032850554801
1403.2296511	519.190419738	2298.42007084	376.0	-3.00413576651	0.306324071298	0.0595266364746	1373.16803673	409.226458509	2229.37241143	446.977916183	3.07569069319	0.0419603095932
1403.2296511	519.190419738	2298.42007084	376.0	-12.7121852889	-0.0550692184782	-0.0107013638706	1109.47582862	441.627756536	2006.24065272	455.137067561	0.631289072699	0.00861240208321
1403.2296511	519.190419738	2298.42007084	376.0	11.1449063932	2.78207370063	0.540628391106	1640.74895389	582.086359647	2554.57683626	331.741522719	8.81083325206	0.120202363602
1403.2296511	519.190419738	2298.42007084	376.0	1.09803027758	0.147899687274	0.028740708759	1266.76190004	620.708787778	2323.65741912	436.18673131	3.88400688608	0.0529878156355
1403.2296511	519.190419738	2298.42007084	376.0	-0.131279322802	0.252672600503	0.0491007774006	1337.76970662	489.000823907	2295.40272054	468.632190011	3.55178780307	0.0484554952669
1403.2296511	519.190419738	2298.42007084	376.0	-10.2241314229	0.109989812064	0.0213738461065	1192.66859855	518.218092836	2063.42658215	352.53989076	2.10308054322	0.0286914125951
1403.2296511	519.190419738	2298.42007084	376.0	6.27660910655	0.377936721185	0.0734428140662	1443.79423477	574.398690889	2442.68291431	424.489988652	5.16367674565	0.0704457946201
1403.2296511	519.190419738	2298.42007084	376.0	3.07927878543	0.198645474958	0.0386019189581	1311.65690623	641.047208689	2369.19483248	416.490717564	4.18978341155	0.0571593916991
1403.2296511	519.190419738	2298.42007084	376.0	12.8908343013	0.731969921578	0.142240559965	1663.3251045	520.031841461	2594.70559372	411.348647759	8.20123898475	0.111885934308
1403.2296511	519.190419738	2298.42007084	376.0	0.122524515799	0.334685863025	0.0650380612175	1408.7317539	505.744653096	2301.2361989	386.759791908	3.72200330118	0.0507776712303
1403.2296511	519.190419738	2298.42007084	376.0	-2.99466348304	0.329990953312	0.0641257196487	1402.40311926	478.351005893	2229.59012429	348.83599914	3.27664637285	0.0447018604755
1403.2296511	519.190419738	2298.42007084	376.0	-14.1656615579	0.0951040873833	0.0184811673889	1185.69183838	455.032771798	1972.83366243	332.109052244	1.20059506238	0.0163791959397
1403.2296511	519.190419738	2298.42007084	376.0	0.346684124623	0.236480435756	0.0459542238158	1336.31658223	573.239533367	2306.38832834	396.832212748	3.78134730125	0.0515872755968
1403.2296511	519.190419738	2298.42007084	376.0	-9.05352578229	0.296861748775	0.0576878641226	1109.87503042	640.419748364	2090.33201714	340.037238354	2.58596165011	0.0352791493876
1403.2296511	519.190419738	2298.42007084	376.0	-9.70450041578	0.1340473345	0.02604884075	1219.55710064	521.936360909	2075.36988551	333.876423963	2.24336676007	0.0306052763994
1403.2296511	519.190419738	2298.42007084	376.0	4.39844023164	0.432304662241	0.0840079017181	1486.07758909	535.615168826	2399.51470393	377.821946009	4.93535244962	0.0673308656156
1403.2296511	519.190419738	2298.42007084	376.0	14.0748117212	1.87673513966	0.364697850692	1699.63469728	508.02727265	2621.91836837	414.256398439	8.90644018347	0.12150668736
1403.2296511	519.190419738	2298.42007084	376.0	0.132620015682	0.107666129355	0.020922294861	1230.36496304	644.357088741	2301.4682359	426.746184117	3.78668795146	0.0516601357635
1403.2296511	519.190419738	2298.42007084	376.0	-1.53997475904	0.25334572509	0.0492315828002	1339.75288396	496.045074365	2263.02498189	427.227023562	3.43326817435	0.0468385835519
1403.2296511	519.190419738	2298.42007084	376.0	-2.79469592704	0.129602964346	0.025185185454	1234.01151845	534.532249336	2234.18621873	465.642450945	3.147932873	0.0429458782129
1403.2296511	519.190419738	2298.42007084	376.0	10.2454207196	0.616779249463	0.119856053141	1629.94060077	434.141764438	2533.902877	469.820511789	5.84902437734	0.0797956940975
1403.2296511	519.190419738	2298.42007084	376.0	13.6741094688	3.14339408141	0.610842223359	1726.68535984	580.160312504	2612.70854738	305.862875031	10.3010473854	0.140532706486
1403.2296511	519.190419738	2298.42007084	376.0	-9.05012468001	0.150254419794	0.0291982937805	1084.69998612	609.765994037	2090.41018876	395.944208603	2.37561079463	0.0324094242105
1403.2296511	519.190419738	2298.42007084	376.0	4.18318647514	0.541339500981	0.105196171975	1530.23841874	578.946097709	2394.56726839	285.382751941	6.18731949616	0.0844109071782
1403.2296511	519.190419738	2298.42007084	376.0	-0.169224424384	0.272678542561	0.0529884458922	1360.57223298	528.822734903	2294.53058271	405.135614822	3.68426612284	0.0502628393293
1403.2296511	519.190419738	2298.42007084	376.0	10.3434844726	2.74100829904	0.532648328612	1586.14826119	636.188951499	2536.15679398	313.819581291	8.7312904388	0.119117195618
1403.2296511	519.190419738	2298.42007084	376.0	-5.48314664119	0.354747860467	0.0689366227102	1415.73962364	417.695805205	2172.39432793	338.958899084	2.87305915583	0.0391958957139
1403.2296511	519.190419738	2298.42007084	376.0	14.9454843677	0.699263603105	0.135884882065	1644.69408564	536.368164938	2641.93008323	460.867832653	8.36404974171	0.11410709061
1403.2296511	519.190419738	2298.42007084	376.0	-6.96838129551	0.200859771422	0.0390322136459	1285.64533317	399.289830835	2138.25739653	453.32223253	2.21473709736	0.0302146943705
1403.2296511	519.190419738	2298.42007084	376.0	-8.36777128671	0.225945466755	0.043907008697	1106.30172657	629.966806581	2106.0935361	369.825002955	2.63456764979	0.035942259888
1403.2296511	519.190419738	2298.42007084	376.0	-8.21855939645	0.110546765033	0.0214820763763	1198.30512058	562.598383484	2109.52305214	348.619548075	2.53629648224	0.0346015891165
1403.2296511	519.190419738	2298.42007084	376.0	0.679904389918	0.465870579469	0.090530621739	1512.3557164	508.071654675	2314.0471298	293.619758724	4.36342198291	0.0595282671611
1403.2296511	519.190419738	2298.42007084	376.0	10.0661930584	0.440323518972	0.0855661715841	1475.33595584	616.101502079	2529.78347246	438.346014543	6.66207224373	0.0908877523019
1403.2296511	519.190419738	2298.42007084	376.0	-8.31791277367	0.153278268954	0.0297859053545	1245.69458047	453.164513001	2107.23949417	408.380400701	2.20836066753	0.0301277035134
1403.2296511	519.190419738	2298.42007084	376.0	0.412527844606	0.419314802018	0.0814836381692	1471.52213707	442.222619811	2307.90169362	394.156936741	3.73463563092	0.0509500086074
1403.2296511	519.190419738	2298.42007084	376.0	8.22304702951	0.599344429708	0.116468019765	1614.27914849	477.741225636	2487.4202342	395.399860079	6.18416858997	0.0843679207363
1403.2296511	519.190419738	2298.42007084	376.0	-3.83594060132	0.15257468008	0.0296491799611	1253.99399092	524.822073243	2210.25404215	431.437977992	3.06683003943	0.0418394275502
1403.2296511	519.190419738	2298.42007084	376.0	6.54001785398	0.662726409222	0.128784766658	1622.44553029	523.072521385	2448.73715383	303.219102152	6.90585796648	0.0942136148223
1403.2296511	519.190419738	2298.42007084	376.0	3.45960746686	0.583529263984	0.113394726775	1604.90756418	451.631514131	2377.93638323	321.397304921	5.0705785761	0.0691756968089
1403.2296511	519.190419738	2298.42007084	376.0	15.9444651634	3.00434568069	0.583821546966	1700.17490082	573.76564677	2664.89085834	390.950310752	10.0440223013	0.137026225121
1403.2296511	519.190419738	2298.42007084	376.0	6.06689828299	0.68329569567	0.132781907437	1666.45148633	467.727046925	2437.86287865	303.684345398	6.51703447603	0.0889090651573
1403.2296511	519.190419738	2298.42007084	376.0	13.7910022853	3.07135978365	0.596844108754	1689.89119416	611.173758176	2615.39523534	314.330282999	10.2693274269	0.140099964896
1403.2296511	519.190419738	2298.42007084	376.0	-7.46107961775	0.206525595813	0.0401332288794	1297.55277871	509.061064109	2126.9331194	320.319276585	2.61474778936	0.0356718661577
1403.2296511	519.190419738	2298.42007084	376.0	8.0801751766	0.627601126566	0.121959021875	1575.53199795	570.945714308	2484.13643886	337.658726601	7.24978905995	0.0989057170525
1403.2296511	519.190419738	2298.42007084	376.0	-2.53599861574	0.185448955057	0.0360374961246	1296.7829862	600.214938734	2240.13216966	343.134244727	3.40038799549	0.046390013581
1403.2296511	519.190419738	2298.42007084	376.0	-8.70009768795	0.225791949301	0.0438771763119	1304.1891112	405.119765148	2098.4552794	389.146403048	2.1607303168	0.0294779033669
1403.2296511	519.190419738	2298.42007084	376.0	-10.5743467533	0.207106930717	0.0402461971855	1285.57124335	461.481104104	2055.3771627	308.324815247	2.04608566985	0.0279138563417
1403.2296511	519.190419738	2298.42007084	376.0	-9.04154914113	0.22620892402	0.0439582052119	1304.19161918	408.145395285	2090.60729067	378.270276201	2.13418317846	0.0291157323119
1403.2296511	519.190419738	2298.42007084	376.0	3.13984381367	0.166626887236	0.0323798848107	1285.67234454	643.092797272	2370.58687125	441.821729434	4.15709405935	0.0567134250935
1403.2296511	519.190419738	2298.42007084	376.0	-10.1660833969	0.0789691422574	0.0153457330465	1148.9501224	542.087002958	2064.76076963	373.723644264	2.08848632426	0.0284923100171
1403.2296511	519.190419738	2298.42007084	376.0	9.62296908735	0.49984249375	0.0971322374175	1534.52677402	539.648776072	2519.59632375	445.420773664	6.20207262016	0.0846121776284
1403.2296511	519.190419738	2298.42007084	376.0	2.9101199573	0.47166921859	0.0916574462864	1511.63153021	546.312836039	2365.30685202	307.362485771	5.23660228789	0.0714406860559
1403.2296511	519.190419738	2298.42007084	376.0	11.3928284531	0.687254850003	0.133551272834	1687.15683331	404.297445659	2560.27512664	468.820847673	6.27199657186	0.0855661196706
1403.2296511	519.190419738	2298.42007084	376.0	-8.05415158297	0.127669133444	0.0248093924299	1171.95966005	624.156833183	2113.30183432	317.18534109	2.67932211137	0.0365528255303
1403.2296511	519.190419738	2298.42007084	376.0	-2.76509761072	0.211297757321	0.0410605824565	1305.75227813	511.827825474	2234.86651238	417.286408772	3.26956779862	0.0446052905678
1403.2296511	519.190419738	2298.42007084	376.0	17.4216064676	3.12959422694	0.60816055712	1719.68548095	602.322970637	2698.84177055	376.833318968	10.9709317613	0.149671647494
1403.2296511	519.190419738	2298.42007084	376.0	8.68098701954	0.708108703533	0.137603712307	1698.35441551	432.17023058	2497.94561884	367.420972755	6.68247453948	0.0911660919438
1403.2296511	519.190419738	2298.42007084	376.0	9.01400021075	2.67141605981	0.519124768715	1681.79475365	521.374149437	2505.59966087	302.430757785	8.2232562315	0.112186306023
1403.2296511	519.190419738	2298.42007084	376.0	9.74451277239	1.26927986599	0.246653685579	1666.04958393	515.295428381	2522.38990821	341.044895895	8.08004364486	0.110232519029
1403.2296511	519.190419738	2298.42007084	376.0	-14.6266353531	0.0194738795043	0.00378427506886	1159.10051544	405.15340052	1962.2385482	397.984632236	0.506626995509	0.00691169161677
1403.2296511	519.190419738	2298.42007084	376.0	15.6017948203	3.21379704804	0.624523328418	1748.40814725	590.501699958	2657.0148544	318.105007197	11.0418377578	0.150638987147
1403.2296511	519.190419738	2298.42007084	376.0	4.47485757136	0.386367871238	0.0750812031166	1449.6507839	516.477476819	2401.2710954	435.14283468	4.29369613676	0.0585770277866
1403.2296511	519.190419738	2298.42007084	376.0	-9.90571463749	0.147986588337	0.0287575958681	1235.32136178	485.616776106	2070.74513745	349.80699957	2.12946096588	0.0290513092207
1403.2296511	519.190419738	2298.42007084	376.0	-19.9238997621	-0.072984185153	-0.0141827021285	1101.83769096	408.129547278	1840.48515981	330.517921577	-0.671613526069	-0.00916253105142
1403.2296511	519.190419738	2298.42007084	376.0	19.5266310224	3.16395489877	0.614837718377	1718.85026127	635.262859608	2747.22407742	393.110956536	11.7417912905	0.160188148574
1403.2296511	519.190419738	2298.42007084	376.0	-4.67003433307	0.37906836782	0.0736627220792	1433.92249929	396.427415562	2191.08306441	360.733149561	2.98016382884	0.0406570781561
1403.2296511	519.190419738	2298.42007084	376.0	0.474524104046	0.122792937507	0.0238618222906	1243.7197895	625.876555899	2309.32662809	439.730282691	3.80027458469	0.0518454922877
1403.2296511	519.190419738	2298.42007084	376.0	0.456656662285	0.367877457434	0.0714880406983	1433.15678336	587.085054016	2308.91595922	288.674121843	4.48910174332	0.0612428614369
1403.2296511	519.190419738	2298.42007084	376.0	14.6026171439	0.765721768412	0.148799410884	1698.93759038	493.660457041	2634.04955414	441.451506721	8.42256851408	0.114905436754
1403.2296511	519.190419738	2298.42007084	376.0	-18.6965631602	-0.146531254303	-0.028474787078	1064.5107823	405.930594125	1868.69451061	398.253134188	-0.988967382023	-0.0134920515965
1403.2296511	519.190419738	2298.42007084	376.0	-14.9366941145	0.0945911280834	0.0183814862191	1125.91411869	517.419731355	1955.11209539	311.778245351	1.22634277411	0.0167304607654
1403.2296511	519.190419738	2298.42007084	376.0	-7.84718069856	0.113203352028	0.0219983194769	1189.39869685	613.364997057	2118.05889467	315.295200762	2.67391708065	0.0364790870484
1403.2296511	519.190419738	2298.42007084	376.0	14.764042209	2.32268564942	0.451357491144	1560.7563543	630.079341576	2637.75978024	446.924084365	8.81615687838	0.12027499152
1403.2296511	519.190419738	2298.42007084	376.0	8.7081726722	0.533795365341	0.103730152612	1563.81003947	472.994915118	2498.57045934	461.76550475	5.42502570413	0.0740112647221
1403.2296511	519.190419738	2298.42007084	376.0	4.95644624466	0.540890246989	0.105108870383	1530.93179567	581.934488068	2412.34002613	299.473742393	6.35527633568	0.0867022692453
1403.2296511	519.190419738	2298.42007084	376.0	14.3036053932	2.64273703907	0.513551698225	1726.43622591	500.429712757	2627.17700805	400.311069388	9.15496450563	0.12489719653
1403.2296511	519.190419738	2298.42007084	376.0	3.60460720531	0.285897042799	0.0555571400697	1374.49826157	565.99882079	2381.26908632	440.772003957	4.17343265762	0.0569363254792
1403.2296511	519.190419738	2298.42007084	376.0	-6.84703614555	0.234231130198	0.0455171259616	1320.98969547	492.811195794	2141.04641781	327.245526553	2.70144447488	0.0368546313081
1403.2296511	519.190419738	2298.42007084	376.0	-1.2110838571	0.187220974002	0.0363818449284	1292.91269461	562.23806319	2270.58427639	415.433518594	3.54502584428	0.0483632448059
1403.2296511	519.190419738	2298.42007084	376.0	19.7502229586	3.1131109723	0.604957437291	1706.49476109	626.257942108	2752.36315936	419.610456162	11.3834425873	0.155299353169
1403.2296511	519.190419738	2298.42007084	376.0	-6.81468645267	0.232709556368	0.0452214450773	1311.21960926	411.446361896	2141.78994965	419.123978493	2.44011608448	0.0332894418074
1403.2296511	519.190419738	2298.42007084	376.0	-7.26935853362	0.0513829288234	0.00998502309045	1149.54967556	531.847312113	2131.33967528	449.942687607	2.33465075209	0.0318506241758
1403.2296511	519.190419738	2298.42007084	376.0	-0.887904594616	0.385105303115	0.074835853695	1450.24994896	505.435005919	2278.01229343	322.327338545	3.54516772554	0.0483651804303
1403.2296511	519.190419738	2298.42007084	376.0	-12.2262839531	-0.0232922443198	-0.00452628144575	1117.42117679	471.064791317	2017.40870654	428.922738437	1.09179757521	0.0148949191707
1403.2296511	519.190419738	2298.42007084	376.0	-14.7011920858	0.166317392036	0.0323197419425	1062.6182285	583.692765915	1960.52492129	314.213926873	1.38472964619	0.0188912639317
1403.2296511	519.190419738	2298.42007084	376.0	-16.3749049681	0.129663016257	0.0251968550831	1128.06643905	508.881295288	1922.05596847	285.108234137	0.971457050536	0.0132531657645
1403.2296511	519.190419738	2298.42007084	376.0	14.5083211942	2.87983831869	0.559626567953	1641.75647842	614.479062851	2631.88223711	375.646695833	9.67992250898	0.132058970109
1403.2296511	519.190419738	2298.42007084	376.0	-19.4488994642	-0.100877320878	-0.0196030549706	1086.4542564	414.861849599	1851.402662	350.086555997	-0.688129321328	-0.00938784885851
1403.2296511	519.190419738	2298.42007084	376.0	-3.53061121397	0.424271145817	0.082446783097	1475.00797253	420.705966532	2217.27179407	321.557855015	3.15556647171	0.0430500200779
1403.2296511	519.190419738	2298.42007084	376.0	5.69325809334	0.396499057693	0.0770499529134	1456.87424555	513.355165312	2429.27505754	459.045646676	4.4390854664	0.0605605111378
1403.2296511	519.190419738	2298.42007084	376.0	4.22211742423	0.57768062477	0.112258185925	1594.75264178	491.176270822	2395.46206513	309.533152527	5.65701702958	0.0771762214131
1403.2296511	519.190419738	2298.42007084	376.0	-4.0090139599	0.089722065406	0.0174353022553	1191.49501961	648.609723848	2206.27608934	366.171345884	3.27317872818	0.0446545529084
1403.2296511	519.190419738	2298.42007084	376.0	0.695527936453	0.457051645522	0.088816876316	1503.19248584	447.401947542	2314.40622453	363.811791147	3.77005493062	0.0514332186988
1403.2296511	519.190419738	2298.42007084	376.0	-0.960459394369	0.358472757814	0.0696604659568	1414.8248621	391.993719377	2276.34467935	469.526097871	3.35138717173	0.0457215166676
1403.2296511	519.190419738	2298.42007084	376.0	-13.7653769084	0.0971486674817	0.018878481827	1206.49749892	403.030990226	1982.03388515	372.505396008	0.982763295772	0.0134074119478
1403.2296511	519.190419738	2298.42007084	376.0	1.34970156714	0.309074000744	0.0600610184112	1392.64889386	599.892447747	2329.44188256	336.900540945	4.32367227454	0.0589859791888
1403.2296511	519.190419738	2298.42007084	376.0	-8.11675550723	0.249239606429	0.0484336584588	1324.2493332	415.3771224	2111.86293316	372.23647756	2.35233426308	0.0320918726204
1403.2296511	519.190419738	2298.42007084	376.0	9.39385029605	0.755587458398	0.1468300541	1695.34526017	478.708115236	2514.33021147	340.276836059	7.57780539126	0.103380701109
1403.2296511	519.190419738	2298.42007084	376.0	14.2135826041	1.92482769771	0.374043470212	1697.59726551	510.670268203	2625.1079062	416.840372489	8.93176272006	0.121852151706
1403.2296511	519.190419738	2298.42007084	376.0	8.67041381862	0.409768629611	0.0796285716307	1456.67821584	617.222226314	2497.70260227	423.802160118	6.26906389487	0.0855261104348
1403.2296511	519.190419738	2298.42007084	376.0	10.2956003346	0.698159892817	0.135670402802	1673.93106915	483.516950423	2535.05621534	377.608195769	7.40622142567	0.101039855739
1403.2296511	519.190419738	2298.42007084	376.0	-5.78503680416	0.112605522259	0.0218821457947	1212.86336268	520.113150355	2165.45562383	432.479110791	2.70336015034	0.0368807660346
1403.2296511	519.190419738	2298.42007084	376.0	1.54306320639	0.18626311641	0.0361957085911	1297.40854717	599.35184923	2333.88614528	437.125748882	3.92713329626	0.053576170481
1403.2296511	519.190419738	2298.42007084	376.0	0.710981756449	0.310414831181	0.0603215762109	1388.20092835	503.24834091	2314.76141823	423.312148971	3.77694579686	0.0515272277879
1403.2296511	519.190419738	2298.42007084	376.0	12.4244584133	0.735575482188	0.142941213017	1709.20401313	455.143844354	2583.9863167	419.638459219	7.64084554644	0.104240730511
1403.2296511	519.190419738	2298.42007084	376.0	-1.6912829638	0.167674322697	0.0325834284293	1278.6623172	582.506319675	2259.54728375	398.378646872	3.5085157368	0.0478651532988
1403.2296511	519.190419738	2298.42007084	376.0	-5.36092662673	0.163326168224	0.0317384703118	1263.88441441	532.484411624	2175.20345727	378.834631237	2.93345750877	0.0400198841579
1403.2296511	519.190419738	2298.42007084	376.0	-7.53651744638	0.0594927497159	0.01156096963	1157.39572704	527.713309804	2125.19924121	440.090204363	2.32167391548	0.0316735868415
1403.2296511	519.190419738	2298.42007084	376.0	1.0579436729	0.271937615643	0.0528444647576	1360.83387287	638.080031702	2322.73606056	323.822155983	4.41445146563	0.060224440186
1403.2296511	519.190419738	2298.42007084	376.0	12.6143676536	2.62102005111	0.509331529559	1584.35524238	625.982506798	2588.3512288	378.013479622	8.8476760062	0.120704993263
1403.2296511	519.190419738	2298.42007084	376.0	2.26699329469	0.499505922941	0.0970668330627	1532.85744937	391.168974075	2350.52509973	426.498676288	3.94697745813	0.0538468957453
1403.2296511	519.190419738	2298.42007084	376.0	-3.41275029607	0.0930992167966	0.0180915695291	1123.8744239	627.468233297	2219.98073307	468.638075872	3.18806545241	0.0434933895281
1403.2296511	519.190419738	2298.42007084	376.0	-6.97323700859	0.184552184868	0.0358632306389	1279.10372551	516.340262993	2138.14579185	342.701803341	2.69499626141	0.036766661138
1403.2296511	519.190419738	2298.42007084	376.0	2.60179822723	0.393739630171	0.0765137252567	1420.68024883	643.899267742	2358.2203235	293.640806926	5.47552789629	0.0747002441513
1403.2296511	519.190419738	2298.42007084	376.0	15.4449345711	3.23723845109	0.629078595238	1743.88964751	618.654778367	2653.40954695	290.865121072	11.4452856255	0.156143050825
1403.2296511	519.190419738	2298.42007084	376.0	-4.39377006778	0.210631124017	0.0409310384798	1295.07000675	435.874287065	2197.43277774	466.488483923	2.74604341966	0.0374630753024
1403.2296511	519.190419738	2298.42007084	376.0	10.3128422672	0.494514238007	0.0960968204445	1505.41824889	610.993322913	2535.45250738	419.04093558	7.0671220085	0.0964136699659
1403.2296511	519.190419738	2298.42007084	376.0	15.016239047	0.845051871771	0.164215287946	1720.31551759	483.885870814	2643.55632298	439.354934577	8.70899931047	0.118813087455
1403.2296511	519.190419738	2298.42007084	376.0	2.84623337445	0.451857002147	0.0878074236586	1488.90948208	578.411915389	2363.83846998	296.517072513	5.41772131315	0.0739116140948
1403.2296511	519.190419738	2298.42007084	376.0	-0.312880175823	0.216098465996	0.0419934834815	1312.58040371	528.487689772	2291.22877008	450.160676595	3.59514963278	0.0490470618387
1403.2296511	519.190419738	2298.42007084	376.0	-13.4893881942	0.307734449612	0.0598007092134	1121.29492537	582.874857723	1988.37726515	284.207482061	1.74481055211	0.0238036910247
1403.2296511	519.190419738	2298.42007084	376.0	9.79660736451	0.591380479162	0.114920419581	1609.49840576	444.155798027	2523.58726077	469.933056979	5.68593137211	0.0775706872048
1403.2296511	519.190419738	2298.42007084	376.0	-4.96463669712	0.266633999893	0.0518138359683	1338.99195702	400.945964143	2184.31186455	444.373943381	2.70184461318	0.0368600902207
1403.2296511	519.190419738	2298.42007084	376.0	-4.29778261596	0.166451389062	0.032345781007	1270.53754913	548.460856048	2199.63897259	380.640567421	3.11349115602	0.042476004857
1403.2296511	519.190419738	2298.42007084	376.0	-18.0820146315	-0.0338732076711	-0.00658243444832	1062.02308467	510.865055106	1882.81941734	309.931277566	0.348625760803	0.00475614953346
1403.2296511	519.190419738	2298.42007084	376.0	11.1560494927	0.500890094286	0.0973358131143	1508.26741304	612.517868287	2554.83295149	434.047670162	7.21581902111	0.0984422785964
1403.2296511	519.190419738	2298.42007084	376.0	17.1229950376	3.0553641475	0.593735745725	1687.665638	620.434485967	2691.97842551	383.878301549	10.7407250808	0.146531037937
1403.2296511	519.190419738	2298.42007084	376.0	12.4628909202	3.08866197047	0.600206368144	1735.70509362	534.055672523	2584.86965716	315.108891011	9.545291527	0.130222258213
1403.2296511	519.190419738	2298.42007084	376.0	13.5705727676	2.82490791947	0.548952180232	1655.0760531	582.007518972	2610.32883906	373.245266982	9.28678225753	0.126695528752
1403.2296511	519.190419738	2298.42007084	376.0	-1.66966737532	0.323300308398	0.0628255554601	1403.45274596	535.916413259	2260.04410077	320.674941555	3.44221475112	0.0469606378052
1403.2296511	519.190419738	2298.42007084	376.0	9.53506532871	2.79030736219	0.542228403068	1597.20009473	630.080296554	2517.57592612	290.295534837	8.68018599496	0.118419999931
1403.2296511	519.190419738	2298.42007084	376.0	-13.3567465943	-0.0273761157414	-0.00531988257702	1057.46621667	548.552131893	1991.4259263	385.407577743	1.26817675173	0.0173011835161
1403.2296511	519.190419738	2298.42007084	376.0	6.01339805913	0.464994567825	0.0903603901719	1501.8847632	576.344651419	2436.63321877	358.403804156	5.97678383178	0.0815386607337
1403.2296511	519.190419738	2298.42007084	376.0	7.43916630012	2.11882140708	0.411741431613	1708.25600987	475.513646444	2469.40336218	285.633705871	7.70843464214	0.105162819129
1403.2296511	519.190419738	2298.42007084	376.0	-7.54695758377	0.118009044893	0.022932189058	1213.55901582	596.108758672	2124.959283	315.291508506	2.6850350297	0.0366307643888
1403.2296511	519.190419738	2298.42007084	376.0	8.55897400436	0.432561465034	0.084057805098	1478.8383043	591.522278927	2495.14124721	424.780663992	6.15803954102	0.0840114534928
1403.2296511	519.190419738	2298.42007084	376.0	9.66488756987	0.496235223185	0.0964312520765	1525.73892727	569.004850694	2520.55978657	425.816008604	6.58200296256	0.0897954019449
1403.2296511	519.190419738	2298.42007084	376.0	-3.40007892279	0.104911941848	0.0203870854737	1128.89177831	638.312242244	2220.27197445	453.0679539	3.26153810969	0.0444957450163
1403.2296511	519.190419738	2298.42007084	376.0	-5.86856578462	0.202329744703	0.0393178672178	1090.56838363	644.816022107	2163.53577698	428.151371242	2.93705858314	0.0400690120482
1403.2296511	519.190419738	2298.42007084	376.0	-7.20560735975	0.189374890545	0.0368004062466	1276.52614317	407.971950529	2132.80494506	448.306851356	2.19833471869	0.0299909238566
1403.2296511	519.190419738	2298.42007084	376.0	-16.4927968817	-0.00984410158575	-0.00191296183167	1068.76156297	523.138724508	1919.34631707	327.446029596	0.730366314859	0.00996406977979
1403.2296511	519.190419738	2298.42007084	376.0	-12.6716840129	0.0603522302448	0.0117279887767	1175.47531563	440.503802261	2007.17154217	391.19242428	1.21399407408	0.0165619928251
1403.2296511	519.190419738	2298.42007084	376.0	12.2016453412	2.17655691629	0.422960924269	1526.76456829	644.623378737	2578.86513633	407.477189308	8.30808964188	0.113343651322
1403.2296511	519.190419738	2298.42007084	376.0	6.59361519396	0.470385269809	0.0914079420538	1514.82794487	522.149351914	2449.96904585	412.991749073	5.34351466192	0.0728992450467
1403.2296511	519.190419738	2298.42007084	376.0	-7.05072143221	0.113811482124	0.0221164947773	1214.44252478	471.812308844	2136.3648743	450.110040679	2.2972459934	0.0313403273315
1403.2296511	519.190419738	2298.42007084	376.0	-13.4391609914	0.060026354785	0.0116646628032	1129.90061742	514.810491261	1989.53169726	344.820588582	1.42613928307	0.0194561975862
1403.2296511	519.190419738	2298.42007084	376.0	-7.17391589132	0.128132395843	0.0248994162152	1162.76419286	635.69184599	2133.53334813	335.077309276	2.84051152667	0.038751862574
1403.2296511	519.190419738	2298.42007084	376.0	7.17374266378	1.56066799833	0.303277885412	1513.87544492	624.535768177	2463.30281205	324.891598956	7.31121610254	0.0997437394616
1403.2296511	519.190419738	2298.42007084	376.0	4.08986941443	0.540800781771	0.105091484992	1569.2560616	424.81479765	2392.42245033	398.35159108	4.34653755125	0.059297920208
1403.2296511	519.190419738	2298.42007084	376.0	4.52920819546	0.507211690232	0.0985642616075	1525.39865185	568.947234024	2402.52030105	308.174415182	5.99977872164	0.0818523700087
1403.2296511	519.190419738	2298.42007084	376.0	0.926841432183	0.309770218299	0.0601963113679	1385.42043001	486.828492556	2319.72278034	447.473857773	3.76298418101	0.0513367555391
1403.2296511	519.190419738	2298.42007084	376.0	-13.0695977456	0.225950183098	0.0439079252037	1131.16313686	567.449604438	1998.02581308	299.413071779	1.78801539622	0.0243931159102
1403.2296511	519.190419738	2298.42007084	376.0	13.2815207695	0.653442568059	0.126980677819	1632.28656556	527.814564363	2603.68520992	443.584079992	7.84044453267	0.106963772615
1403.2296511	519.190419738	2298.42007084	376.0	-14.749447776	0.0763340782959	0.0148336724244	1120.46373601	517.87862267	1959.41580282	321.073444144	1.22920577614	0.0167695194562
1403.2296511	519.190419738	2298.42007084	376.0	-5.3392558183	0.122253348588	0.0237569663016	1228.23530793	571.815882388	2175.70154348	375.650353165	2.97887158795	0.0406394486759
1403.2296511	519.190419738	2298.42007084	376.0	-1.19357348798	0.478874513189	0.0930576201299	1523.19438908	464.109804901	2270.98673823	283.682544254	3.62949694092	0.0495156472158
1403.2296511	519.190419738	2298.42007084	376.0	-9.46832272957	0.205114256559	0.0398589694052	1068.79571648	630.832657229	2080.79824085	381.169867143	2.37139630275	0.0323519277319
1403.2296511	519.190419738	2298.42007084	376.0	7.03292262153	0.446372079884	0.086741562356	1483.24522643	599.828942615	2460.06617594	376.992006896	6.20860414491	0.084701284378
1403.2296511	519.190419738	2298.42007084	376.0	-0.187956379128	0.370931659004	0.0720815505255	1438.00652086	570.291438528	2294.1000437	285.802084304	4.21895645729	0.0575573868662
1403.2296511	519.190419738	2298.42007084	376.0	-7.62144671233	0.111477034505	0.0216628516332	1207.39360718	517.625893041	2123.24720992	398.22770969	2.46978935926	0.0336942613815
1403.2296511	519.190419738	2298.42007084	376.0	0.447282003164	0.0979302905636	0.0190303712716	1219.51979102	643.390378999	2308.70049017	445.790320152	3.8063107506	0.0519278410723
1403.2296511	519.190419738	2298.42007084	376.0	-6.12447790008	0.306892537689	0.0596371040981	1380.75117637	464.484355135	2157.65384155	312.418310041	2.78787406876	0.0380337526434
1403.2296511	519.190419738	2298.42007084	376.0	15.0692026407	2.3898596059	0.464411116577	1553.59261938	640.034936621	2644.77364885	451.146092849	8.8733063281	0.121054656591
1403.2296511	519.190419738	2298.42007084	376.0	-2.10886924503	0.167326693095	0.032515875067	1270.80994374	538.664803045	2249.94939684	440.474650057	3.34294509021	0.0456063450233
1403.2296511	519.190419738	2298.42007084	376.0	-13.4149457217	0.156803593238	0.030470966428	1215.37839919	487.854570401	1990.08826588	286.855296285	1.55928222867	0.0212726088496
1403.2296511	519.190419738	2298.42007084	376.0	5.12550080013	0.444958476734	0.0864668629486	1495.29706504	504.198441261	2416.22560996	416.730103664	4.67164867692	0.063733269808
1403.2296511	519.190419738	2298.42007084	376.0	4.21277584733	0.438909176043	0.0852913284188	1489.06683713	478.908586628	2395.24735645	427.271932692	4.23758296821	0.0578115002485
1403.2296511	519.190419738	2298.42007084	376.0	16.5126844886	2.86384903804	0.556519439962	1731.28040622	514.290708194	2677.95092536	432.379810946	9.62852398343	0.131357762393
1403.2296511	519.190419738	2298.42007084	376.0	9.17871732559	0.549795039009	0.106839300235	1560.88628385	557.3817169	2509.3855521	391.117551349	6.86926099206	0.0937143382273
1403.2296511	519.190419738	2298.42007084	376.0	-7.15007416423	0.0583755249524	0.0113438641571	1159.15105486	523.600876101	2134.08133117	451.329400204	2.34004738147	0.0319242480418
1403.2296511	519.190419738	2298.42007084	376.0	-6.66317273442	0.0886038055001	0.0172179956277	1183.27600386	551.453365779	2145.27237136	410.543001716	2.65647492962	0.0362411313727
1403.2296511	519.190419738	2298.42007084	376.0	-10.3803415757	0.0287349229394	0.00558393372317	1161.20842302	432.715843453	2059.83621664	465.91195017	1.25229563994	0.0170845244194
1403.2296511	519.190419738	2298.42007084	376.0	-9.63374009841	0.159557408693	0.0310061035159	1149.59478913	600.473583692	2076.99625485	326.927882019	2.42292394885	0.0330548969829
1403.2296511	519.190419738	2298.42007084	376.0	0.291698901178	0.479870583867	0.0932511822516	1522.36396695	448.027282046	2305.12453693	334.733287936	3.7187024674	0.0507326393915
1403.2296511	519.190419738	2298.42007084	376.0	3.06116172451	0.262182736682	0.0509488411741	1358.66507525	613.492040683	2368.77842632	396.621310388	4.32843119051	0.0590509030083
1403.2296511	519.190419738	2298.42007084	376.0	14.9983745041	3.15002711252	0.612131191706	1737.00928854	570.564872943	2643.14572074	335.571559256	10.4523806699	0.142597280626
1403.2296511	519.190419738	2298.42007084	376.0	13.149099373	0.781006065757	0.15176954251	1752.36859531	412.219028162	2600.64160996	436.053986495	7.58831877743	0.103524130661
1403.2296511	519.190419738	2298.42007084	376.0	-2.95784734841	0.318800725294	0.0619511708694	1397.13468749	510.615112434	2230.43631372	322.686513794	3.27023268585	0.0446143613349
1403.2296511	519.190419738	2298.42007084	376.0	6.97800550852	1.40587986128	0.273198573899	1568.96732946	580.901519245	2458.80394999	308.935101286	7.3996854692	0.100950688529
1403.2296511	519.190419738	2298.42007084	376.0	12.4811793705	1.97760063466	0.384298607591	1566.51310608	610.379039563	2585.29000257	408.397856928	8.42810786232	0.114981007671
1403.2296511	519.190419738	2298.42007084	376.0	-10.018726823	0.252641753193	0.0490947829758	1324.89607844	422.44428608	2068.1476427	320.807278173	2.10243114727	0.0286825531688
1403.2296511	519.190419738	2298.42007084	376.0	9.72313813074	0.900661152928	0.175021599869	1605.69721894	560.76881075	2521.89862915	355.432599459	7.91152188519	0.107933450003
1403.2296511	519.190419738	2298.42007084	376.0	-2.5703158323	0.222720066282	0.0432802305251	1327.17119228	589.210109308	2239.34341587	322.962114276	3.35901281047	0.0458255499382
1403.2296511	519.190419738	2298.42007084	376.0	17.4155015366	3.07121576605	0.596816122434	1714.62092262	581.098780948	2698.70145359	402.981750024	10.5223028322	0.143551198257
1403.2296511	519.190419738	2298.42007084	376.0	1.91662011539	0.570231402808	0.110810610728	1594.41106534	409.547164735	2342.47205225	338.513822183	4.14803997536	0.0565899041659
1403.2296511	519.190419738	2298.42007084	376.0	-11.8329769602	0.0523487406843	0.0101727051466	1179.68479605	410.213735559	2026.44855341	436.550021802	1.04285831412	0.0142272621299
1403.2296511	519.190419738	2298.42007084	376.0	9.92992796995	2.74007370068	0.532466712142	1706.74619719	505.822804377	2526.65152832	314.082526757	8.44588920822	0.115223590835
1403.2296511	519.190419738	2298.42007084	376.0	3.80651619803	0.547791067583	0.106449877105	1574.778667	417.830058826	2385.90980314	393.301077312	4.28814215422	0.05850125722
1403.2296511	519.190419738	2298.42007084	376.0	-5.04918285564	0.097780846931	0.0190013305346	1199.57336697	546.79185902	2182.36863867	436.003412684	2.86092119257	0.0390303027635
1403.2296511	519.190419738	2298.42007084	376.0	3.30968820316	0.372125981626	0.0723136380928	1433.42049436	606.939068869	2374.49060878	334.131045557	5.18539718295	0.0707421170935
1403.2296511	519.190419738	2298.42007084	376.0	15.9307059253	0.808770496454	0.157164884659	1722.02170203	480.960281217	2664.57461325	461.592630003	8.6892293608	0.118543374636
1403.2296511	519.190419738	2298.42007084	376.0	14.1754978716	0.660994899822	0.128448289899	1605.74172367	566.177349123	2624.23255906	452.313486268	8.23042713111	0.112284135486
1403.2296511	519.190419738	2298.42007084	376.0	15.8031989015	1.57021734762	0.3051335693	1628.30583848	565.752617404	2661.64396623	467.585510342	8.95497930019	0.122168885405
1403.2296511	519.190419738	2298.42007084	376.0	5.66829103038	0.486414870004	0.0945229051698	1526.80536306	474.515134946	2428.70120956	427.380711552	4.68778766906	0.063953447054
1403.2296511	519.190419738	2298.42007084	376.0	1.09390267607	0.309912080483	0.0602238788347	1392.90687642	547.84175781	2323.5625495	382.813915273	3.8649837655	0.0527282914802
1403.2296511	519.190419738	2298.42007084	376.0	0.433845195406	0.153386376214	0.0298069133724	1274.96392257	648.525068384	2308.39165589	384.902664933	3.83941231947	0.0523794313707
1403.2296511	519.190419738	2298.42007084	376.0	12.2842105078	0.792902364652	0.154081299	1618.47915749	558.636528973	2580.7628307	403.64714423	8.27512575696	0.112893939386
1403.2296511	519.190419738	2298.42007084	376.0	-3.02550307861	0.263858918871	0.0512745664342	1343.71117919	461.136439489	2228.88130084	424.03368216	3.17653568778	0.043336093967
1403.2296511	519.190419738	2298.42007084	376.0	13.7523987345	2.99094907799	0.581218242905	1741.83304082	508.839515913	2614.50796357	363.83540684	9.406094978	0.128323260273
1403.2296511	519.190419738	2298.42007084	376.0	-1.54824071434	0.290549871597	0.0564613042357	1378.36395165	601.251425452	2262.83499552	283.219618418	3.75180289192	0.0511842140781
1403.2296511	519.190419738	2298.42007084	376.0	-4.38259915883	0.338683814967	0.0658149659865	1412.15626655	496.71678806	2197.68953215	288.816477543	3.00097791224	0.0409410356377
1403.2296511	519.190419738	2298.42007084	376.0	4.20667274217	0.436588966292	0.0848404520584	1489.55087607	518.367941221	2395.10708146	387.188264166	4.70446497761	0.0641809683167
1403.2296511	519.190419738	2298.42007084	376.0	-16.1016969935	0.0033547172135	0.000651907736785	1135.88382898	440.401738477	1928.33543539	352.049867939	0.498904344768	0.00680633485359
1403.2296511	519.190419738	2298.42007084	376.0	-2.21930805892	0.251665706456	0.0489051120202	1345.86898642	546.848578314	2247.41104898	354.693484244	3.42018177402	0.0466600514873
1403.2296511	519.190419738	2298.42007084	376.0	9.71833110238	0.546597027507	0.106217844444	1542.04642494	588.433105323	2521.78814345	391.308613182	7.18668195329	0.0980447742604
1403.2296511	519.190419738	2298.42007084	376.0	8.05590299684	0.666522849961	0.129522512624	1665.34426007	453.283991879	2483.57856221	364.950310261	6.49398804984	0.0885946527945
1403.2296511	519.190419738	2298.42007084	376.0	-10.1515849971	0.0704321009876	0.0136867666124	1192.09891707	409.01749643	2065.09400376	463.977590262	1.30169931778	0.0177585172958
1403.2296511	519.190419738	2298.42007084	376.0	-1.15141457739	0.156534834865	0.0304187397716	1264.95894792	561.296298302	2271.95572709	445.700480871	3.49991255524	0.0477477838368
1403.2296511	519.190419738	2298.42007084	376.0	8.72739897726	0.536490873535	0.104253959101	1564.92773209	507.07050697	2499.0123606	427.014121533	6.01242406366	0.0820248849067
1403.2296511	519.190419738	2298.42007084	376.0	-6.44279690724	0.256578564493	0.0498598065475	1338.76021333	477.086994938	2150.3375336	334.49032533	2.75497423173	0.0375849144847
1403.2296511	519.190419738	2298.42007084	376.0	-11.3033943108	0.226589794854	0.0440322181993	1114.23456276	596.819548507	2038.62058731	327.56647605	2.12637487678	0.0290092070502
1403.2296511	519.190419738	2298.42007084	376.0	11.1058860998	0.703438220295	0.13669611743	1690.90702564	452.355777166	2553.679986	410.417183194	7.17587814601	0.0978973826195
1403.2296511	519.190419738	2298.42007084	376.0	-0.844657397225	0.519466606906	0.100945706744	1551.43632392	390.277350731	2279.00629569	337.292621037	3.52954044816	0.0481519842859
1403.2296511	519.190419738	2298.42007084	376.0	3.49702131721	0.512362000559	0.0995650992147	1538.62802454	540.99440679	2378.79631068	299.173879344	5.59080815252	0.0762729625174
1403.2296511	519.190419738	2298.42007084	376.0	-8.77367079235	0.0454624702165	0.00883452588739	1147.18101435	516.111576479	2096.7642604	433.471669569	2.05904690948	0.0280906808933
1403.2296511	519.190419738	2298.42007084	376.0	-2.28335390786	0.183166805329	0.0355940158044	1279.15335262	502.018110077	2245.93900633	464.767543635	3.21148850653	0.0438129400618
1403.2296511	519.190419738	2298.42007084	376.0	-13.3917965234	0.10558573619	0.0205180210241	1206.1505975	425.787144978	1990.6203317	358.682589222	1.21161848142	0.0165295836483
1403.2296511	519.190419738	2298.42007084	376.0	8.00837803585	0.439253567128	0.085358252454	1490.3375855	537.520399829	2482.48623896	454.628253632	5.3835644763	0.0734456272346
1403.2296511	519.190419738	2298.42007084	376.0	-4.41843305708	0.262033069736	0.0509197570415	1335.63769134	406.644329952	2196.86591864	454.583897352	2.77140343532	0.0378090509593
1403.2296511	519.190419738	2298.42007084	376.0	8.27420492823	0.709539918665	0.137881834175	1705.94044277	397.762699199	2488.59605761	384.892915643	6.14953502379	0.0838954300653
1403.2296511	519.190419738	2298.42007084	376.0	-12.0569492786	0.168812828331	0.032804669322	1246.36842201	460.918886144	2021.30072869	314.013420537	1.75096286705	0.02388762438
1403.2296511	519.190419738	2298.42007084	376.0	-1.34735605323	0.082854206449	0.0161007008257	1195.26733507	629.5643418	2267.45216889	442.620492014	3.54676446783	0.0483869640904
1403.2296511	519.190419738	2298.42007084	376.0	10.8743292894	2.92879170851	0.5691394692	1706.59624992	527.77711959	2548.3578378	313.984468286	8.86178116861	0.120897423855
1403.2296511	519.190419738	2298.42007084	376.0	8.82609372632	1.20890662209	0.234921613308	1492.3907056	642.061258551	2501.28078052	366.828816367	7.48348772511	0.102093966236
1403.2296511	519.190419738	2298.42007084	376.0	2.02796514706	0.531200921063	0.103225985438	1563.78196865	445.717490316	2345.03122881	335.531769846	4.29948953876	0.0586560646488
1403.2296511	519.190419738	2298.42007084	376.0	-14.4969599827	-0.0175865765113	-0.00341752361276	1136.19783091	413.558433141	1965.21903294	415.462768888	0.391660966018	0.00534326010938
1403.2296511	519.190419738	2298.42007084	376.0	4.97857234371	0.481297612928	0.0935284906584	1491.15380037	606.405010538	2412.84857683	315.289765918	6.18951217621	0.0844408209578
1403.2296511	519.190419738	2298.42007084	376.0	-13.229579647	0.177217310029	0.0344378760258	1244.23085911	464.126192328	1994.34875695	285.991705511	1.56159404831	0.0213041479988
1403.2296511	519.190419738	2298.42007084	376.0	-15.5320148686	0.144420827476	0.0280646769289	1221.7954248	423.817731799	1941.42912369	295.815967096	0.969306100242	0.0132238212857
1403.2296511	519.190419738	2298.42007084	376.0	-6.41151962517	0.29936796058	0.0581748854606	1369.63277528	430.660671582	2151.05641693	350.762970069	2.72022980235	0.0371109113554
1403.2296511	519.190419738	2298.42007084	376.0	8.02768537195	0.409376631631	0.0795523963527	1461.26332427	601.441930682	2482.93000265	420.224747703	6.01326979013	0.0820364227849
1403.2296511	519.190419738	2298.42007084	376.0	4.2164382097	0.440191908892	0.0855405963645	1488.23596051	457.078241449	2395.33153293	450.017330963	4.20225121849	0.0573294845632
1403.2296511	519.190419738	2298.42007084	376.0	12.8588774389	1.34580045173	0.261523601192	1727.95959103	475.788526321	2593.97109078	390.222973425	8.66567682059	0.11822205758
1403.2296511	519.190419738	2298.42007084	376.0	-2.83931692215	0.385246894487	0.0748633685362	1438.75319959	395.802594435	2233.16064083	398.604846799	3.22521208978	0.0440001649357
1403.2296511	519.190419738	2298.42007084	376.0	9.83114118275	0.733687459296	0.142574321667	1720.30826391	414.873844173	2524.38099298	389.198884896	6.8253705685	0.0931155602796
1403.2296511	519.190419738	2298.42007084	376.0	-7.02062703459	0.110013502702	0.0213784498061	1206.55240325	568.282754809	2137.05656998	362.221411915	2.72363763181	0.0371574028896
1403.2296511	519.190419738	2298.42007084	376.0	-16.0923642611	0.0958259626583	0.0186214462997	1126.76792956	504.829360501	1928.54994079	296.952650732	0.977895578672	0.0133410038018
1403.2296511	519.190419738	2298.42007084	376.0	-15.1867649548	0.0234583634168	0.00455856265386	1135.01453796	468.363320941	1949.36441701	345.98655811	0.866811107514	0.0118255267055
1403.2296511	519.190419738	2298.42007084	376.0	-3.44691694139	0.149580087493	0.0290672536909	1248.78864084	505.13442073	2219.19544003	465.272378464	3.0018059041	0.0409523315702
1403.2296511	519.190419738	2298.42007084	376.0	-16.9800452945	-0.105103433775	-0.0204242972746	1054.37033749	495.999466473	1908.14730175	357.777497794	0.27580173732	0.00376264307395
1403.2296511	519.190419738	2298.42007084	376.0	4.3781411718	0.411082627523	0.0798839151812	1464.98671763	583.852605799	2399.04814626	350.208822832	5.38991799938	0.073532305585
1403.2296511	519.190419738	2298.42007084	376.0	-18.9017866634	-0.0520662948312	-0.0101178186613	1074.69200075	483.34199696	1863.97761242	305.943614715	0.0575399189841	0.000784992073454
1403.2296511	519.190419738	2298.42007084	376.0	-9.36328152928	0.0669088258138	0.0130021037337	1061.45518575	596.257877281	2083.21252888	425.499465854	2.12875802203	0.0290417192637
1403.2296511	519.190419738	2298.42007084	376.0	8.25669430701	0.615456435294	0.119598996365	1627.15106612	468.924852817	2488.19358998	392.117671039	6.22446895433	0.0849177210686
1403.2296511	519.190419738	2298.42007084	376.0	-6.95928629858	0.242460664379	0.0471163358684	1318.30559745	390.057921545	2138.46643777	430.102918771	2.33698748641	0.0318825032253
1403.2296511	519.190419738	2298.42007084	376.0	5.63493951727	0.50872788228	0.0988588966731	1541.08292621	420.934018345	2427.93465168	465.917707127	4.35560282562	0.0594215938011
1403.2296511	519.190419738	2298.42007084	376.0	3.27638979629	0.454553070531	0.0883313390072	1503.09410032	490.077822169	2373.72527152	380.553349029	4.37013613631	0.0596198654339
1403.2296511	519.190419738	2298.42007084	376.0	9.99521345533	2.09833167205	0.407759749718	1520.05758856	640.661714675	2528.15206302	367.432759785	7.9301391645	0.108187437442
1403.2296511	519.190419738	2298.42007084	376.0	2.60614935231	0.401661664662	0.0780531800743	1457.23116508	456.07002591	2358.32033063	445.019139642	3.99262522746	0.0544696483964
1403.2296511	519.190419738	2298.42007084	376.0	-15.34115267	0.112631856637	0.0218872632407	1174.21943001	474.547394579	1945.81593877	297.049114189	1.09617474983	0.0149546350591
1403.2296511	519.190419738	2298.42007084	376.0	-10.0022007046	0.0801975482082	0.0155844438803	1190.22905688	448.93385702	2068.52748232	429.364568417	1.67784992672	0.0228901763536
1403.2296511	519.190419738	2298.42007084	376.0	7.7425236145	0.326912105547	0.0635274204328	1397.22802201	643.915848763	2476.37578759	435.231916814	5.74010900732	0.0783098091039
1403.2296511	519.190419738	2298.42007084	376.0	-9.18906127589	0.179995121176	0.0349776760933	1266.52709099	436.772061304	2087.21684215	383.917689863	2.1085276383	0.0287657249427
1403.2296511	519.190419738	2298.42007084	376.0	5.91695291258	0.416703534131	0.0809762017355	1473.41800353	553.923919877	2434.41650416	407.074580758	5.21139365708	0.0710967756764
1403.2296511	519.190419738	2298.42007084	376.0	1.98321620653	0.463043148188	0.0899811792049	1506.0329882	431.251736084	2344.00271018	406.717985893	3.93660073665	0.0537053306501
1403.2296511	519.190419738	2298.42007084	376.0	1.37035931768	0.36160828136	0.0702697787331	1433.03011426	542.005905342	2329.91668444	354.88066484	4.04535123421	0.0551889663603
1403.2296511	519.190419738	2298.42007084	376.0	0.0855439582447	0.266813368898	0.0518486919739	1353.19256608	511.763352594	2300.38623035	435.430311676	3.67384671294	0.0501206918546
1403.2296511	519.190419738	2298.42007084	376.0	5.66999561007	0.383770593816	0.0745764853899	1436.96763562	622.941143603	2428.74038796	368.831608731	5.76637334572	0.0786681220426
1403.2296511	519.190419738	2298.42007084	376.0	-1.60403171797	0.402687456589	0.078252517798	1458.44533947	441.424740865	2261.55268389	361.682603555	3.46050761359	0.0472101993669
1403.2296511	519.190419738	2298.42007084	376.0	-5.74641581419	0.116596125341	0.0226576224914	1221.71390414	581.244104815	2166.34329641	363.385287461	2.93762715059	0.0400767687665
1403.2296511	519.190419738	2298.42007084	376.0	0.101031291161	0.278676830909	0.0541540674134	1369.07977202	617.156700919	2300.74219431	314.505721374	4.10465194165	0.0559979801043
1403.2296511	519.190419738	2298.42007084	376.0	-1.35711790752	0.179307799182	0.0348441117727	1296.33333459	639.466860881	2267.22780047	331.427604997	3.55524357275	0.0485026408287
1403.2296511	519.190419738	2298.42007084	376.0	-10.8274505938	0.227076592925	0.0441268155703	1302.10254462	455.726828404	2049.55977323	291.730400203	2.00015761363	0.0272872798585
1403.2296511	519.190419738	2298.42007084	376.0	-5.20940183211	0.274176605562	0.0532795580182	1358.88204492	506.084436515	2178.68613356	313.719652128	2.94537030313	0.0401824052269
1403.2296511	519.190419738	2298.42007084	376.0	14.1847027703	2.63994438785	0.51300901435	1578.02264455	639.864860011	2624.4441263	406.556621739	9.11408380624	0.124339478939
1403.2296511	519.190419738	2298.42007084	376.0	-6.83934116984	0.0706123922096	0.0137218018285	1097.29496994	593.981797239	2141.22328068	449.946513504	2.55712979681	0.0348858089606
1403.2296511	519.190419738	2298.42007084	376.0	-8.75309837152	0.217347606476	0.0422362235671	1303.87139098	502.169892565	2097.23710105	291.195817501	2.38339569744	0.0325156302516
1403.2296511	519.190419738	2298.42007084	376.0	16.8053860625	3.28070140707	0.637524564141	1753.33094328	643.21780857	2684.67843708	288.129685229	12.2011369133	0.166454801001
1403.2296511	519.190419738	2298.42007084	376.0	5.87504981459	0.549153049041	0.106714545092	1576.02450311	434.755177348	2433.45339495	422.673714494	4.73676032848	0.0646215597337
1403.2296511	519.190419738	2298.42007084	376.0	1.0795699401	0.42565620927	0.0827159365081	1481.80190634	509.363010055	2323.23312302	332.06820663	4.10672332419	0.0560262390749
1403.2296511	519.190419738	2298.42007084	376.0	-3.32737094089	0.176993402572	0.0343943650548	1270.91750666	483.417734983	2221.9431093	467.607867658	2.99437526958	0.0408509586573
1403.2296511	519.190419738	2298.42007084	376.0	-1.43241968111	0.205215120445	0.0398785698494	1301.60145586	518.917496866	2265.49704939	444.978096663	3.42558881427	0.0467338173843
1403.2296511	519.190419738	2298.42007084	376.0	3.04404589288	0.405498328711	0.0787987424623	1465.00172115	508.150928305	2368.38503261	395.232383156	4.17933974792	0.0570169133413
1403.2296511	519.190419738	2298.42007084	376.0	5.85054329978	0.644912713172	0.125323107884	1654.88359743	406.979764545	2432.8901323	371.026770319	5.32417682055	0.0726354272926
1403.2296511	519.190419738	2298.42007084	376.0	9.35522812668	0.648570353791	0.126033881421	1655.97359728	428.848369385	2513.44251178	428.620545113	6.06151938379	0.082694670993
1403.2296511	519.190419738	2298.42007084	376.0	2.10421808304	0.262345401078	0.0509804510451	1356.54294946	569.928251758	2346.78384159	420.312640377	3.99829014439	0.0545469323928
1403.2296511	519.190419738	2298.42007084	376.0	1.58723177261	0.26143911757	0.0508043368771	1357.31688519	622.81454634	2334.90132447	354.769892939	4.25080649469	0.0579919030654
1403.2296511	519.190419738	2298.42007084	376.0	-1.88004166875	0.178660247027	0.0347182757533	1278.45428715	522.566088732	2255.20881579	454.188439899	3.33073882487	0.0454398202574
1403.2296511	519.190419738	2298.42007084	376.0	-13.7017918957	0.166657917655	0.0323859148182	1145.80293146	539.660358442	1983.49533584	298.032045941	1.60367890766	0.0218782934196
1403.2296511	519.190419738	2298.42007084	376.0	-12.7975593289	-0.038539065936	-0.00748913057442	1094.72815157	499.296512901	2004.27839865	410.253734176	1.13169133295	0.0154391723459
1403.2296511	519.190419738	2298.42007084	376.0	13.4736435545	0.770277657912	0.149684737255	1748.69450393	402.374715299	2608.10099857	457.031779343	7.36822951794	0.100521548676
1403.2296511	519.190419738	2298.42007084	376.0	-6.5792962798	0.0870877384584	0.0169233848539	1166.71075916	591.116628833	2147.20020462	389.372816635	2.79054397347	0.0380701769914
1403.2296511	519.190419738	2298.42007084	376.0	0.731077580906	0.277874804326	0.0539982130443	1370.83531848	591.803417472	2315.22330469	352.584568737	3.9258661999	0.0535588840369
1403.2296511	519.190419738	2298.42007084	376.0	12.7092051327	2.0781962083	0.403846911835	1653.89181777	544.479063739	2590.53099245	392.160110945	8.68794729911	0.118525884026
1403.2296511	519.190419738	2298.42007084	376.0	11.105892168	0.639438588777	0.124259344885	1637.11507587	497.425939998	2553.68012547	419.13910961	7.1584493921	0.0976596097149
1403.2296511	519.190419738	2298.42007084	376.0	-5.32729028041	0.295219885229	0.0573688078564	1364.67740004	416.666179046	2175.9765618	394.632982714	2.81953411227	0.0384656768387
1403.2296511	519.190419738	2298.42007084	376.0	7.60330949298	2.11428622772	0.410860129754	1630.3908538	543.370204358	2473.17606227	299.415004118	7.71928112837	0.10531079302
1403.2296511	519.190419738	2298.42007084	376.0	-4.84211568641	0.203118504816	0.0394711435709	1291.76173727	469.377726489	2187.12791205	425.98844829	2.85463316778	0.0389445179779
1403.2296511	519.190419738	2298.42007084	376.0	14.0724077228	0.718841268597	0.139689325417	1640.43434106	542.865300098	2621.86311439	438.563473234	8.37725387257	0.114287228821
1403.2296511	519.190419738	2298.42007084	376.0	13.2703070573	0.736369658423	0.143095541862	1706.07866286	464.193157739	2603.42747171	433.155651106	7.8366630193	0.106912183074
1403.2296511	519.190419738	2298.42007084	376.0	-6.84714136736	0.115097925016	0.0223664836797	1213.96390963	634.151251675	2141.04399937	292.928838065	2.78904393553	0.0380497126266
1403.2296511	519.190419738	2298.42007084	376.0	-8.83901558316	0.325475595414	0.0632482696103	1388.04727929	410.366167993	2095.26236261	296.848915333	2.31340907708	0.031560833248
1403.2296511	519.190419738	2298.42007084	376.0	-6.49931405361	0.0950047048698	0.0184618548134	1170.92249577	610.793167247	2149.03853216	367.322869148	2.86906926437	0.0391414633611
1403.2296511	519.190419738	2298.42007084	376.0	-6.77609498337	0.283372889867	0.05506663231	1357.27370973	443.451499909	2142.67694372	341.951734088	2.6750479051	0.0364945143943
1403.2296511	519.190419738	2298.42007084	376.0	-10.1816628602	0.134348756852	0.0261074148566	1205.84827739	559.89316451	2064.40268811	298.661246218	2.23106192521	0.0304374068923
1403.2296511	519.190419738	2298.42007084	376.0	-14.6461684399	0.129007597171	0.0250694903169	1210.83142863	439.148364045	1961.78959581	311.809803127	1.14823590689	0.015664882768
1403.2296511	519.190419738	2298.42007084	376.0	-1.59152841595	0.430789407249	0.0837134487465	1485.66483459	483.576285512	2261.84006229	292.598942191	3.46179860966	0.0472278118644
1403.2296511	519.190419738	2298.42007084	376.0	-10.1922781237	0.027575205354	0.00535857080334	1129.98609443	515.821495327	2064.15870477	418.351115015	1.80803876097	0.0246662859614
1403.2296511	519.190419738	2298.42007084	376.0	-13.3582619861	-0.00668286843135	-0.00129865301814	1112.57693358	493.193230258	1991.39109624	385.6209324	1.1506745771	0.0156981524844
[truncated: 1 more rows]
