# Supplementary material for: Optimization of nutritional strategies using a mechanistic computational model in prediabetes: Application to the J-DOIT1 study data
Source: PLoS One. 2023 Nov 30;18(11):e0287069. doi: 10.1371/journal.pone.0287069 (PMC10688723; doi:10.1371/journal.pone.0287069)
Supplement: S1 File — (ZIP) [file pone.0287069.s011.zip › improved_intervention_T1411054.csv]

baseline_carb	baseline_fat	baseline_kcal	baseline_protein	diet_change_percent	hba1c_change	hba1c_percent_change	random_carb_kcal	random_fat_kcal	random_total_kcal	random_protein_kcal	weight_change	weight_percent_change
390.68752783	1378.87647521	2145.56400304	376.0	16.948837905	0.177146181629	0.0318952433613	450.163172059	1683.06277065	2509.21216806	375.986225347	13.1348547575	0.160376736966
390.68752783	1378.87647521	2145.56400304	376.0	15.563293411	0.337376411222	0.0607447625535	484.199600737	1670.45156008	2479.48442415	324.833263328	13.2428971282	0.161695935631
390.68752783	1378.87647521	2145.56400304	376.0	-16.5187072853	-0.803576057765	-0.144684201974	293.599888327	1049.95179301	1791.14456576	447.592884415	-2.89303280055	-0.0353239658187
390.68752783	1378.87647521	2145.56400304	376.0	-5.69312034413	0.0265512524564	0.00478056400008	446.435278925	1157.7694464	2023.41446228	419.209736959	1.15722673911	0.0141297526143
390.68752783	1378.87647521	2145.56400304	376.0	-13.578065471	-0.113354908357	-0.0204095981917	422.297252695	1041.82714585	1854.23791798	390.113519439	-1.14789036606	-0.0140157553854
390.68752783	1378.87647521	2145.56400304	376.0	8.19394072957	0.0789040837164	0.0142067129486	434.38595099	1575.13501074	2321.37024576	311.849284028	9.14138725591	0.111616450011
390.68752783	1378.87647521	2145.56400304	376.0	4.04520292654	-0.50354712719	-0.0906638687775	327.313311823	1615.47415882	2232.35642088	289.568950238	7.94066391044	0.096955603302
390.68752783	1378.87647521	2145.56400304	376.0	0.633871099362	0.128433276084	0.0231244645452	466.497004418	1307.54530819	2159.16411317	385.121800565	2.84487623845	0.0347359736075
390.68752783	1378.87647521	2145.56400304	376.0	10.9178264525	-0.189514968567	-0.0341222485716	379.124551518	1688.39733356	2379.81295732	312.291072233	11.4423961337	0.139711796504
390.68752783	1378.87647521	2145.56400304	376.0	17.5386757733	-0.0136655633063	-0.00246049033242	412.217198844	1690.38183275	2521.86751704	419.268485439	12.7180681561	0.155287767474
390.68752783	1378.87647521	2145.56400304	376.0	-4.90890025952	-0.146734133945	-0.0264195415817	403.620895294	1330.49430384	2040.24040612	306.125206992	2.00459979271	0.0244761879452
390.68752783	1378.87647521	2145.56400304	376.0	5.00864490361	0.133702891434	0.0240732609713	463.883695218	1359.79173797	2253.02768513	429.352251937	4.08445226893	0.0498712120749
390.68752783	1378.87647521	2145.56400304	376.0	1.75765899378	0.000949419604004	0.000170943392871	437.365100725	1295.30861655	2183.2757017	450.601984432	2.79748906215	0.0341573756062
390.68752783	1378.87647521	2145.56400304	376.0	-5.94654037674	-0.326407180589	-0.0587697480354	370.571535078	1199.24286047	2017.97717329	448.162777742	0.983894862907	0.0120133682895
390.68752783	1378.87647521	2145.56400304	376.0	2.56900943109	-0.216638935168	-0.0390059299906	383.641382387	1459.98654728	2200.68374462	357.05581496	4.87010530203	0.0594640452018
390.68752783	1378.87647521	2145.56400304	376.0	15.9334485676	-0.546531795282	-0.0984032760681	319.206540273	1721.14433704	2487.42633994	447.075462633	11.7884762975	0.14393743953
390.68752783	1378.87647521	2145.56400304	376.0	13.5849024206	0.0166456195287	0.00299705068936	418.687084175	1662.62744143	2437.03677922	355.722253611	11.723297778	0.143141609011
390.68752783	1378.87647521	2145.56400304	376.0	8.52438386048	-0.636519226521	-0.114605550328	305.370250634	1699.91421739	2328.46011463	323.175646601	10.2840236365	0.12556805417
390.68752783	1378.87647521	2145.56400304	376.0	-5.71666470875	0.100517463128	0.018098210862	461.210320519	1211.02668927	2022.90930287	350.672293087	1.59181436599	0.0194360728449
390.68752783	1378.87647521	2145.56400304	376.0	2.13214735482	0.169464539203	0.0305121604614	477.373129385	1277.07134425	2191.31058917	436.866115537	2.90299780283	0.0354456386181
390.68752783	1378.87647521	2145.56400304	376.0	4.42714893156	0.271263207163	0.0488410527841	481.968640497	1466.72953716	2240.55131687	291.853139212	6.77639118356	0.0827398190911
390.68752783	1378.87647521	2145.56400304	376.0	-0.0487372460424	-0.240879323328	-0.0433704219171	383.680787758	1385.67577328	2144.51831423	375.161753189	3.03324782735	0.0370359930079
390.68752783	1378.87647521	2145.56400304	376.0	-0.827739309811	-0.745281461164	-0.134188235716	294.891632185	1433.06768806	2127.80432637	399.845006117	2.77354647501	0.0338650363249
390.68752783	1378.87647521	2145.56400304	376.0	6.44756430618	-0.341387416511	-0.0614669457169	361.528371995	1458.68201637	2283.90062186	463.690233496	4.85616054837	0.0592937795894
390.68752783	1378.87647521	2145.56400304	376.0	-6.22719373589	-0.581597936202	-0.104716949262	321.553942554	1360.80029163	2011.95557584	329.60134166	1.76521240048	0.0215532649631
390.68752783	1378.87647521	2145.56400304	376.0	-8.14317017736	-0.421447718891	-0.0758818363146	352.985724704	1181.33476635	1970.847075	436.526583949	0.461734636473	0.00563778554911
390.68752783	1378.87647521	2145.56400304	376.0	14.8700546546	0.281700909642	0.0507203654378	482.02109291	1518.7954671	2464.61054294	463.79398293	9.14097708308	0.111611441796
390.68752783	1378.87647521	2145.56400304	376.0	-4.41208044455	-0.659154430751	-0.118681028223	307.268042776	1449.01998256	2050.89999323	294.611967899	2.72866501246	0.0333170331192
390.68752783	1378.87647521	2145.56400304	376.0	-8.6104554048	-0.366808430253	-0.0660440097683	360.356029439	1285.50661125	1960.82117137	314.958530681	1.20508507939	0.0147141035335
390.68752783	1378.87647521	2145.56400304	376.0	2.2561618557	-0.547303350748	-0.0985421949492	322.946952551	1526.98740206	2193.97139966	344.037045047	5.49333702011	0.0670737120892
390.68752783	1378.87647521	2145.56400304	376.0	-14.6639783404	-0.469591035486	-0.0845500604045	344.296569821	1152.43805459	1830.93896235	334.204337944	-0.657966587027	-0.00803378006138
390.68752783	1378.87647521	2145.56400304	376.0	-0.568076875026	-0.598651100669	-0.107787378586	319.096083033	1378.17088166	2133.3755501	436.108585403	2.53075874581	0.0309005951869
390.68752783	1378.87647521	2145.56400304	376.0	12.7157570611	0.250743809362	0.0451465267126	472.36976554	1552.89963029	2418.38870925	393.119313419	9.68787936701	0.11828912536
390.68752783	1378.87647521	2145.56400304	376.0	-19.0672088764	-0.476187182468	-0.0857376994001	345.869444484	1082.39145819	1736.464833	308.203930324	-2.05853552241	-0.0251347438633
390.68752783	1378.87647521	2145.56400304	376.0	-7.4611044729	0.0328918058066	0.00592218325651	452.232423746	1084.26414979	1985.48123124	448.984657698	0.295109978699	0.00360329644321
390.68752783	1378.87647521	2145.56400304	376.0	-3.11199302153	-0.480945641447	-0.0865944619098	339.558608284	1335.93236469	2078.79420099	403.303228016	2.11207697232	0.0257884856205
390.68752783	1378.87647521	2145.56400304	376.0	4.39831103692	-0.331810901044	-0.0597426901411	363.302259668	1453.61316062	2239.93258139	423.017161093	4.58969051456	0.056040177223
390.68752783	1378.87647521	2145.56400304	376.0	15.4004003077	0.198239549093	0.0356931129084	454.966413451	1668.00226438	2475.98944836	353.020770529	12.6676561632	0.154672236425
390.68752783	1378.87647521	2145.56400304	376.0	-12.3667622097	-0.516472986996	-0.0929911751883	338.931895209	1100.13022753	1880.22720472	441.165081987	-1.08799996315	-0.0132844928345
390.68752783	1378.87647521	2145.56400304	376.0	8.24181652702	-0.539208880835	-0.0970847822893	323.341983792	1570.89721078	2322.39745164	428.158257065	7.18815448597	0.0877674540412
390.68752783	1378.87647521	2145.56400304	376.0	-6.26750894017	-0.0648136606008	-0.0116697264315	422.649259186	1244.75394462	2011.09058733	343.687383523	1.550424463	0.0189307016239
390.68752783	1378.87647521	2145.56400304	376.0	-4.04898356342	-0.606535763592	-0.109207015411	318.048893546	1316.85087028	2058.69046921	423.790705384	1.79939310963	0.0219706118392
390.68752783	1378.87647521	2145.56400304	376.0	-12.9480248699	-0.171957446774	-0.0309610095019	402.431673667	1143.14048332	1867.75584232	322.183685339	-0.132021103198	-0.00161197928203
390.68752783	1378.87647521	2145.56400304	376.0	-12.5887303614	-0.393099981504	-0.0707778144587	356.911575373	1198.96752896	1875.46473596	319.585631633	0.106462049179	0.00129990292038
390.68752783	1378.87647521	2145.56400304	376.0	3.63835345557	-0.719912196937	-0.129620489186	296.938174189	1504.57594516	2223.62720508	422.113085728	4.69278524513	0.057298965142
390.68752783	1378.87647521	2145.56400304	376.0	15.4669184622	-0.0346709000027	-0.00624250990326	411.384489937	1607.76192021	2477.41663794	458.270227789	10.2978867365	0.12573732279
390.68752783	1378.87647521	2145.56400304	376.0	15.2944634493	0.19024092804	0.0342529578753	454.063744588	1652.34568443	2473.71650526	367.307076247	12.2301374625	0.149330127748
390.68752783	1378.87647521	2145.56400304	376.0	6.80007618749	-0.0926131065485	-0.0166750281866	411.626839241	1413.88197923	2291.46398989	465.955171421	4.63326774538	0.0565722557434
390.68752783	1378.87647521	2145.56400304	376.0	-5.61834680341	-0.633700473326	-0.114098032648	314.328911317	1251.4465086	2025.01877646	459.24335654	1.10448434366	0.0134857673218
390.68752783	1378.87647521	2145.56400304	376.0	6.70205956408	0.180557308721	0.0325094182069	471.256341766	1388.85975321	2289.3609805	429.24488553	4.99221553123	0.0609550125913
390.68752783	1378.87647521	2145.56400304	376.0	-10.595166613	-0.576062049872	-0.103720210636	326.26934964	1151.44525615	1918.23792213	440.523316333	-0.350053625957	-0.00427415904709
390.68752783	1378.87647521	2145.56400304	376.0	-7.80999627696	0.012155378862	0.00218858099785	441.764121652	1177.48234011	1977.99553428	358.749072514	1.03592446892	0.0126486504142
390.68752783	1378.87647521	2145.56400304	376.0	20.3135480154	0.327914152452	0.0590410789434	482.676774476	1673.94973302	2581.40417699	424.777669494	13.7654043211	0.168075754836
390.68752783	1378.87647521	2145.56400304	376.0	-5.08781754848	-0.755365308095	-0.136003836531	293.200440463	1417.84281784	2036.40162118	325.358362878	2.06948595556	0.0252684487859
390.68752783	1378.87647521	2145.56400304	376.0	11.7858805016	-0.284571343004	-0.0512371881535	363.36393065	1659.99239022	2398.43761252	375.081291646	10.5360674954	0.128645512765
390.68752783	1378.87647521	2145.56400304	376.0	10.7909454923	-0.186446383254	-0.0335697485154	386.262800337	1528.41288993	2377.09064511	462.414954838	7.37026816319	0.0899910642636
390.68752783	1378.87647521	2145.56400304	376.0	-10.0589750446	-0.367277980108	-0.0661285524141	361.635428234	1217.50573336	1929.7422554	350.601093806	0.621007436321	0.00758250837999
390.68752783	1378.87647521	2145.56400304	376.0	-10.4050936445	-0.0392060813499	-0.00705907118292	429.703232642	1176.1728671	1922.31605932	316.439959577	0.607428966247	0.00741671509459
390.68752783	1378.87647521	2145.56400304	376.0	8.39545850222	0.237986928837	0.0428496450913	481.43646982	1413.98738471	2325.69393855	430.27008402	5.90780832722	0.0721344118097
390.68752783	1378.87647521	2145.56400304	376.0	-17.3489723536	-0.746458609503	-0.134400181761	301.416923071	1066.60372821	1773.33069732	405.310046037	-2.56414257147	-0.0313082121059
390.68752783	1378.87647521	2145.56400304	376.0	-13.9817048284	-0.379254189584	-0.0682848738897	359.07468773	1201.46636958	1845.57757723	285.036519914	-0.0966874588992	-0.00118055505371
390.68752783	1378.87647521	2145.56400304	376.0	16.0276955754	-0.0149610445948	-0.00269374227491	413.27778007	1652.48910409	2489.44846982	423.681585659	11.5851656005	0.141455013438
390.68752783	1378.87647521	2145.56400304	376.0	-8.81765598072	-0.372167480189	-0.0670089089285	363.565912518	1144.96777352	1956.3755504	447.841864367	0.0818318305359	0.000999167650012
390.68752783	1378.87647521	2145.56400304	376.0	9.04688430867	-0.416920007914	-0.0750666200781	340.825171975	1656.7868132	2339.67069616	342.058710981	9.7968508914	0.119619669004
390.68752783	1378.87647521	2145.56400304	376.0	-11.1349250813	0.0263070637605	0.00473659772425	447.564209687	1114.43373844	1906.65705873	344.659110599	0.153318211544	0.00187201723496
390.68752783	1378.87647521	2145.56400304	376.0	-18.8842774988	-0.773943778872	-0.139348897888	293.336257774	1133.60637646	1740.38974279	313.447108557	-1.85286785378	-0.0226235391182
390.68752783	1378.87647521	2145.56400304	376.0	-5.48593730148	-0.357490933287	-0.0643663905811	361.303861428	1371.94460086	2027.85970707	294.611244777	1.96163209606	0.0239515518445
390.68752783	1378.87647521	2145.56400304	376.0	-12.5460392781	0.120050390196	0.0216151224695	475.133678058	1041.49616936	1876.38070048	359.750853063	-0.53683271211	-0.0065547339696
390.68752783	1378.87647521	2145.56400304	376.0	-11.092317301	-0.517009878782	-0.0930878427767	334.125423807	1225.58869445	1907.57123592	347.857117666	0.400446918144	0.00488946176
390.68752783	1378.87647521	2145.56400304	376.0	-11.2077334478	-0.128051025982	-0.023055640256	410.279669559	1179.56007756	1905.09490862	315.255161502	0.425809455474	0.00519913865047
390.68752783	1378.87647521	2145.56400304	376.0	8.57746392096	-0.346022833194	-0.0623015544101	355.336869568	1575.19295214	2329.5989813	399.069159585	7.86964909335	0.0960885115183
390.68752783	1378.87647521	2145.56400304	376.0	1.68671972722	-0.656926916188	-0.118279963304	306.034377915	1515.23111437	2181.75365434	360.488162051	4.89266172245	0.0597394593706
390.68752783	1378.87647521	2145.56400304	376.0	-2.63170648218	-0.572378060008	-0.103056906735	323.388156846	1373.08441679	2089.09905609	392.62648245	2.29729057678	0.0280499459925
390.68752783	1378.87647521	2145.56400304	376.0	-5.57878468274	-0.662645142326	-0.119309532288	308.35934906	1347.20020258	2025.86760708	370.308055438	1.76196114243	0.0215135670627
390.68752783	1378.87647521	2145.56400304	376.0	6.70365226895	0.237752661977	0.0428074652462	482.390755567	1401.81568867	2289.39515301	405.188708771	5.47821421854	0.0668890624974
390.68752783	1378.87647521	2145.56400304	376.0	11.189940739	0.0906383935139	0.016319480287	438.938100056	1549.25864919	2385.65134349	397.454594243	8.86827147851	0.108281703034
390.68752783	1378.87647521	2145.56400304	376.0	15.1178724992	0.235739583873	0.0424450096999	461.05468683	1702.96224734	2469.9276334	305.910699235	13.640355844	0.166548911404
390.68752783	1378.87647521	2145.56400304	376.0	11.3356670491	0.15175802888	0.0273240959452	451.703478979	1546.45810066	2388.77799474	390.616415106	9.03075103054	0.110265580348
390.68752783	1378.87647521	2145.56400304	376.0	13.1166047996	-0.0506059428705	-0.00911162097055	405.020083055	1682.89603849	2426.98915404	339.073032491	11.9736506311	0.146198420405
390.68752783	1378.87647521	2145.56400304	376.0	9.58008836332	-0.00849837332138	-0.00153013563583	420.050158998	1530.56639911	2351.11093042	400.494372312	7.90873692462	0.0965657744153
390.68752783	1378.87647521	2145.56400304	376.0	11.1231547656	-0.225327400081	-0.0405702916962	372.371621485	1703.77669862	2384.21840769	308.07008758	11.7514991548	0.143485948166
390.68752783	1378.87647521	2145.56400304	376.0	10.908693371	0.170025172489	0.0306131027168	458.335620591	1507.55765385	2379.61700121	413.723726767	8.09638425777	0.0988569506443
390.68752783	1378.87647521	2145.56400304	376.0	6.6524328575	-0.269562759387	-0.0485348864579	367.266454184	1604.397068	2288.29620775	316.632685564	8.61363566148	0.105172596599
390.68752783	1378.87647521	2145.56400304	376.0	14.2600539806	0.275404879591	0.0495867626199	469.792851545	1689.28402715	2451.52258806	292.445709359	13.329170017	0.162749328657
390.68752783	1378.87647521	2145.56400304	376.0	2.73929438562	0.210052631966	0.0378200633717	471.777133307	1431.33889249	2204.33731731	301.221291517	5.57147530875	0.0680277815476
390.68752783	1378.87647521	2145.56400304	376.0	0.767475784201	-0.573575796386	-0.103272559666	317.455974046	1558.87004005	2162.03068719	285.704673093	5.98725621385	0.0731044714756
390.68752783	1378.87647521	2145.56400304	376.0	5.14559350017	-0.0300952793241	-0.00541866750524	418.917988185	1474.50174996	2255.96600492	362.54626677	6.0462815515	0.0738251715689
390.68752783	1378.87647521	2145.56400304	376.0	0.599339460507	-0.337053892335	-0.0606866928944	363.569414321	1423.79892775	2158.42321476	371.054872684	3.56744757838	0.0435585784906
390.68752783	1378.87647521	2145.56400304	376.0	7.02925173561	-0.302972480446	-0.05455032057	362.212766293	1585.54240342	2296.38109796	348.625928246	8.09743832051	0.0988698207633
390.68752783	1378.87647521	2145.56400304	376.0	10.9019354692	-0.356634533604	-0.0642121954635	351.63252787	1636.59081976	2379.4720061	391.248658463	9.63384817663	0.117629403866
390.68752783	1378.87647521	2145.56400304	376.0	16.7558735075	0.158332861369	0.0285078972576	446.379742761	1681.40596935	2505.07199341	377.286281297	13.0067626047	0.158812730216
390.68752783	1378.87647521	2145.56400304	376.0	-13.098036472	-0.517008497842	-0.0930875941379	335.731377951	1163.34170651	1864.53724739	365.464162929	-0.403894312414	-0.00493155448613
390.68752783	1378.87647521	2145.56400304	376.0	-3.50965352139	-0.680719528593	-0.12256383302	305.218826127	1403.12463477	2070.26214045	361.918679551	2.26471581035	0.0276522076965
390.68752783	1378.87647521	2145.56400304	376.0	-4.83731063325	-0.428453539558	-0.0771432372268	349.9293593	1262.82586104	2041.77640737	429.021187038	1.50211011695	0.0183407828687
390.68752783	1378.87647521	2145.56400304	376.0	-10.2379476715	-0.145729321368	-0.0262386246612	408.713147682	1140.58990488	1925.90228315	376.599230582	0.245197997767	0.00299387054661
390.68752783	1378.87647521	2145.56400304	376.0	12.5247057845	-0.0364191355224	-0.00655728043254	414.608364251	1535.73467473	2414.28958183	463.946542854	8.19765652036	0.100093486207
390.68752783	1378.87647521	2145.56400304	376.0	11.3972988315	-0.208929083824	-0.0376177680634	375.375772394	1700.72501443	2390.10034408	313.999557265	11.7544424769	0.143521886164
390.68752783	1378.87647521	2145.56400304	376.0	-8.01937867749	0.166898359883	0.0300501188121	483.369001331	1088.57263903	1973.50310086	401.561460504	0.540973427887	0.00660529215979
390.68752783	1378.87647521	2145.56400304	376.0	0.660409350985	-0.595433637688	-0.107208073044	315.649383332	1511.38490397	2159.73350834	332.699221037	4.83000727093	0.0589744477525
390.68752783	1378.87647521	2145.56400304	376.0	18.0718476535	0.0978089487266	0.0176105417225	435.452430342	1655.55334052	2533.30706097	442.30129011	12.2328020054	0.149362661849
390.68752783	1378.87647521	2145.56400304	376.0	-10.4917332182	0.0731747156199	0.0131751378502	462.849172283	1061.04079941	1920.45715181	396.567180118	-0.183190581667	-0.00223675923891
390.68752783	1378.87647521	2145.56400304	376.0	1.79903705086	-0.229992916953	-0.0414103199411	387.234556908	1357.42320362	2184.1634944	439.505733872	2.93174000015	0.0357965811984
390.68752783	1378.87647521	2145.56400304	376.0	-13.9353057189	-0.603800871515	-0.10871459696	323.255897642	1104.52571401	1846.57309982	418.791488169	-1.34870444086	-0.0164676976906
390.68752783	1378.87647521	2145.56400304	376.0	-2.13248763036	-0.522729296519	-0.0941176263087	332.340643504	1332.71533851	2099.81011607	434.75413406	2.165659264	0.0264427260561
390.68752783	1378.87647521	2145.56400304	376.0	11.3259748812	1.32385910163e-05	2.3836137948e-06	418.269180694	1594.99886119	2388.57004308	375.302001192	9.71943628836	0.118674435755
390.68752783	1378.87647521	2145.56400304	376.0	4.55653545583	0.0758349883391	0.0136541210549	447.303633831	1397.56220438	2243.32738756	398.461549353	4.61769392557	0.0563820992133
390.68752783	1378.87647521	2145.56400304	376.0	2.01384714163	0.170212102486	0.0306467595401	469.920835616	1369.77604501	2188.77238238	349.075501758	4.07901961272	0.0498048792762
390.68752783	1378.87647521	2145.56400304	376.0	18.1613783815	0.187341762198	0.0337309618649	453.490243975	1659.15751714	2535.22800005	422.580238933	12.6614401013	0.154596338233
390.68752783	1378.87647521	2145.56400304	376.0	11.5119291598	0.0768284038334	0.0138329859261	436.043715592	1551.47097618	2392.55981114	405.045119375	8.90487032451	0.108728575391
390.68752783	1378.87647521	2145.56400304	376.0	-8.14019401797	0.00154550923056	0.000278269576982	439.698002518	1168.90430631	1970.91093041	362.308621579	0.923748427784	0.0112789795822
390.68752783	1378.87647521	2145.56400304	376.0	-20.4112738526	-0.714240735886	-0.128599340275	303.212925859	1115.80790811	1707.62705869	288.606224723	-2.22202742915	-0.0271309820409
390.68752783	1378.87647521	2145.56400304	376.0	4.75748782412	-0.393074494149	-0.07077322545	347.440019927	1560.04560919	2247.63894924	340.153320124	6.96775099549	0.0850763247313
390.68752783	1378.87647521	2145.56400304	376.0	8.149809222	0.0283223917465	0.00509945836271	423.234573729	1594.99770297	2320.42337602	302.191099317	9.45265630084	0.11541704885
390.68752783	1378.87647521	2145.56400304	376.0	9.17720541175	-0.427961238851	-0.0770545982807	341.956516297	1562.05913521	2342.46681883	438.451167327	7.35275193703	0.0897771909284
390.68752783	1378.87647521	2145.56400304	376.0	6.29330191861	0.0327648525712	0.00589932527389	428.539692042	1516.91301654	2280.5908236	335.138115019	7.37240632883	0.0900171712922
390.68752783	1378.87647521	2145.56400304	376.0	-2.49177953254	-0.591081601341	-0.106424487098	318.588272122	1444.60102082	2092.10127835	328.91198541	3.0402461412	0.0371214425055
390.68752783	1378.87647521	2145.56400304	376.0	6.99545930245	-0.571336723314	-0.102869413632	317.790938368	1582.44407805	2295.65605968	395.421043258	7.2829752887	0.0889252172002
390.68752783	1378.87647521	2145.56400304	376.0	1.61982819608	-0.35193609957	-0.0633662404699	363.451982492	1355.98856529	2180.31845372	460.877905943	2.80525149724	0.0342521550335
390.68752783	1378.87647521	2145.56400304	376.0	-9.36990280195	0.158372647894	0.028515060838	479.7568388	1103.2862098	1944.5267414	361.483692793	0.490196686785	0.00598530753096
390.68752783	1378.87647521	2145.56400304	376.0	3.33899786066	-0.12116906062	-0.0218165395427	402.527002525	1450.95466591	2217.2043392	363.722670764	5.03273187888	0.0614497176909
390.68752783	1378.87647521	2145.56400304	376.0	11.2995244489	-0.289414791394	-0.0521092530418	366.20013768	1557.72648096	2388.00253212	464.075913484	7.83003147623	0.0956047799296
390.68752783	1378.87647521	2145.56400304	376.0	-10.1947495027	-0.149354438806	-0.0268913285571	408.948212194	1123.28013506	1926.82912751	394.600780248	0.0809215348648	0.000988052928752
390.68752783	1378.87647521	2145.56400304	376.0	5.59710604753	-0.266123664358	-0.0479156759737	377.115294186	1426.58827796	2265.6534956	461.949923459	4.29173075095	0.0524020848712
390.68752783	1378.87647521	2145.56400304	376.0	17.1355284068	0.338275163165	0.060906583213	483.302974624	1697.5271701	2513.21773226	332.387587538	14.1006910286	0.172169609629
390.68752783	1378.87647521	2145.56400304	376.0	1.68789352604	0.186747251708	0.0336239200051	477.270603012	1338.09650673	2181.77883894	366.411729202	3.50510196355	0.0427973377723
390.68752783	1378.87647521	2145.56400304	376.0	-5.25741182889	-0.0882864267959	-0.0158960077054	416.621085101	1291.88983913	2032.76286734	324.251943109	1.86817752953	0.0228104704461
390.68752783	1378.87647521	2145.56400304	376.0	-13.1041181602	-0.0365812470482	-0.00658646867991	435.143695492	1084.41963567	1864.40676087	344.843429714	-0.471749429909	-0.00576006629925
390.68752783	1378.87647521	2145.56400304	376.0	-0.338248393847	0.207696894479	0.0373959118615	487.258882869	1242.47567553	2138.30666726	408.572108859	2.50602993799	0.0305986561415
390.68752783	1378.87647521	2145.56400304	376.0	2.40112859925	-0.602979038248	-0.10856662554	318.201356066	1417.08779747	2197.08175393	461.79260039	3.08372983831	0.0376523789782
390.68752783	1378.87647521	2145.56400304	376.0	4.19210334756	-0.274676364323	-0.0494555931443	371.552830394	1487.90497142	2235.50826343	376.050461616	5.5142885592	0.0673295306374
390.68752783	1378.87647521	2145.56400304	376.0	-12.6765276252	-0.561867692587	-0.101164510729	325.606462988	1248.41423008	1873.58098948	299.560296407	0.274115115201	0.00334694890355
390.68752783	1378.87647521	2145.56400304	376.0	4.78720185768	-0.660042391299	-0.118840905887	303.888614101	1581.97224642	2248.27648285	362.415622322	6.82772707073	0.0833666309002
390.68752783	1378.87647521	2145.56400304	376.0	-4.70340682623	-0.406271147661	-0.0731492883798	353.253883261	1307.15754819	2044.64939926	384.237967801	1.82428845806	0.0222745843474
390.68752783	1378.87647521	2145.56400304	376.0	9.13568855295	-0.349044689171	-0.0628456408302	355.634419706	1556.15700003	2341.57604806	429.78462832	7.42886231995	0.0907064996331
390.68752783	1378.87647521	2145.56400304	376.0	-0.710916393915	-0.381247640391	-0.0686437955332	351.824544862	1487.85535941	2130.3108368	290.630932528	4.63744137975	0.05662321587
390.68752783	1378.87647521	2145.56400304	376.0	19.3582854117	0.133828330491	0.0240958463254	442.08808123	1672.02407661	2560.90840643	446.796248595	12.9034677149	0.157551498351
390.68752783	1378.87647521	2145.56400304	376.0	-3.54089386792	-0.387247950969	-0.0697241539374	356.965656231	1303.57029514	2069.59185882	409.055907452	1.95198215922	0.0238337259978
390.68752783	1378.87647521	2145.56400304	376.0	-6.50380589756	-0.435682920261	-0.0784448902162	346.816194049	1371.1257911	2006.02068487	288.078699716	1.76849225628	0.0215933120425
390.68752783	1378.87647521	2145.56400304	376.0	9.05858519585	0.0617723567535	0.0111221384144	435.161951902	1513.70523375	2339.92174618	391.054560532	7.68580356743	0.0938437554021
390.68752783	1378.87647521	2145.56400304	376.0	0.497934850889	-0.0106540676045	-0.00191826928422	434.485325139	1300.48260548	2156.24751396	421.279583337	2.6874071209	0.0328132737594
390.68752783	1378.87647521	2145.56400304	376.0	13.560943279	-0.0436925884305	-0.00786686864071	405.13388587	1719.43487115	2436.5227205	311.953963481	12.9688184882	0.158349432091
390.68752783	1378.87647521	2145.56400304	376.0	-5.41338317106	-0.606740651014	-0.109243905476	317.309103538	1375.9372815	2029.41640237	336.170017336	1.92834252964	0.023545085832
390.68752783	1378.87647521	2145.56400304	376.0	6.60249945234	-0.507849617634	-0.0914385339636	326.095015974	1647.53176146	2287.22485459	313.598077152	9.04515127313	0.110441407486
390.68752783	1378.87647521	2145.56400304	376.0	-7.43636823568	-0.572483382649	-0.10307587012	324.490236416	1249.47452084	1986.01196304	412.047205785	0.974187927668	0.0118948464917
390.68752783	1378.87647521	2145.56400304	376.0	13.443497668	-0.391075301675	-0.0704132700172	343.984351271	1720.65512983	2434.00284975	369.363368647	11.9793966915	0.146268579871
390.68752783	1378.87647521	2145.56400304	376.0	21.9353606839	0.309912891817	0.0557999445116	476.943428005	1717.44394755	2616.2012058	421.813830254	14.9743266794	0.182836711592
390.68752783	1378.87647521	2145.56400304	376.0	-1.87578953425	-0.311939922807	-0.0561649122806	370.539921788	1370.02103052	2105.31773802	364.756785707	2.51705879436	0.0307333186124
390.68752783	1378.87647521	2145.56400304	376.0	7.47707742938	-0.0773910938609	-0.0139342984985	402.334493346	1604.49292534	2305.98948484	299.162066152	9.27278109552	0.113220770397
390.68752783	1378.87647521	2145.56400304	376.0	16.5657511215	0.183433013685	0.0330271900765	451.077114605	1690.37618352	2500.99279593	359.53949781	13.3067444206	0.162475511851
390.68752783	1378.87647521	2145.56400304	376.0	-4.11322422564	-0.375250055079	-0.067563927814	358.648581604	1338.00129644	2057.31214469	360.662266645	2.06513965182	0.0252153803641
390.68752783	1378.87647521	2145.56400304	376.0	15.5642915079	0.0506909261475	0.00912692224478	423.238635054	1723.38454798	2479.50583896	332.882655919	13.5956903681	0.166003545398
390.68752783	1378.87647521	2145.56400304	376.0	-2.41587883945	-0.636592881172	-0.114618811878	312.803352415	1357.87505986	2093.7297763	423.05136402	2.20067493598	0.0268702678386
390.68752783	1378.87647521	2145.56400304	376.0	-7.77995960418	-0.286233610572	-0.0515364801174	378.142868004	1199.04279649	1978.63999032	401.454325819	0.846410934783	0.0103346878484
390.68752783	1378.87647521	2145.56400304	376.0	7.29121717211	-0.581475576422	-0.104694918333	317.022696719	1555.61808648	2302.00173406	429.360950864	6.60549402411	0.0806531626876
390.68752783	1378.87647521	2145.56400304	376.0	16.9601158151	0.210981927835	0.0379873834777	456.865064858	1688.67135585	2509.45414284	363.91772213	13.4004383959	0.163619516433
390.68752783	1378.87647521	2145.56400304	376.0	16.7518649359	-0.24944122587	-0.0449119960156	369.190569881	1683.31914107	2504.98598694	452.476275988	11.6983325427	0.142836783183
390.68752783	1378.87647521	2145.56400304	376.0	17.6977335767	0.132396427876	0.0238380316665	442.786682745	1646.84515588	2525.28020401	435.648365389	12.0982794444	0.147720139736
390.68752783	1378.87647521	2145.56400304	376.0	-9.34019019121	-0.214686138224	-0.0386543280922	397.696522429	1090.58933587	1945.16424448	456.878386183	-0.320313271419	-0.00391102895506
390.68752783	1378.87647521	2145.56400304	376.0	9.17759225061	-0.572863165017	-0.103144250093	317.897666269	1576.031678	2342.47511871	448.545774445	7.30874752286	0.089239896494
390.68752783	1378.87647521	2145.56400304	376.0	-0.633052086411	-0.00358807453696	-0.000646034306258	432.656069304	1363.47211421	2131.98146535	335.853281834	3.14459822361	0.0383955827059
390.68752783	1378.87647521	2145.56400304	376.0	-4.98653887786	-0.112671916004	-0.0202866251357	411.636337554	1285.21083715	2038.57461988	341.727445173	1.87399281574	0.0228814751616
390.68752783	1378.87647521	2145.56400304	376.0	13.2837670016	0.220914378991	0.0397757254215	461.059181458	1633.74389214	2430.57572607	335.772652472	11.6564494682	0.142325390332
390.68752783	1378.87647521	2145.56400304	376.0	-11.6453104758	0.0118029347984	0.00212512329823	448.451928148	1061.05841513	1895.70641343	386.196070146	-0.438313469751	-0.00535181281747
390.68752783	1378.87647521	2145.56400304	376.0	12.669025774	-0.494147998416	-0.0889715517495	327.623830312	1701.10805008	2417.38605958	388.654179184	11.1084388883	0.13563417446
390.68752783	1378.87647521	2145.56400304	376.0	-9.24995532925	0.165939357231	0.0298774499875	477.166242663	1175.11738593	1947.10029119	294.816662598	0.938095062879	0.0114541521719
390.68752783	1378.87647521	2145.56400304	376.0	12.9290815203	0.0384096502357	0.00691567343099	425.659849543	1601.9498379	2422.96572206	395.356034614	10.1808980371	0.124308889342
390.68752783	1378.87647521	2145.56400304	376.0	-9.59760805306	-0.617422988721	-0.111167264804	316.104082926	1282.91333369	1939.6411795	340.623762884	0.906170143023	0.0110643485107
390.68752783	1378.87647521	2145.56400304	376.0	4.14347813541	-0.196066791611	-0.0353019070239	389.276981775	1438.34737516	2234.46497838	406.840621449	4.6144401836	0.0563423709841
390.68752783	1378.87647521	2145.56400304	376.0	-1.69191069236	0.152773606455	0.0275069511083	475.131280363	1196.01727012	2109.26297626	438.114425769	2.02749799714	0.0247557753009
390.68752783	1378.87647521	2145.56400304	376.0	-5.73623575131	0.18527084447	0.0333580922704	481.326080784	1214.47908969	2022.48939363	326.684223156	1.66562538784	0.0203373063229
390.68752783	1378.87647521	2145.56400304	376.0	8.82758794917	-0.209129235232	-0.0376538054072	376.294145754	1658.9335255	2334.96555241	299.737881153	10.3944936423	0.12691689429
390.68752783	1378.87647521	2145.56400304	376.0	-8.81604642137	-0.169714652074	-0.0305571933874	400.953228117	1211.79324873	1956.41008453	343.663607682	0.935192774436	0.0114187151946
390.68752783	1378.87647521	2145.56400304	376.0	-15.5244862929	-0.288249036153	-0.0518993583279	379.150716019	1129.06182218	1812.47621348	304.263675281	-0.777874095348	-0.00949785220205
390.68752783	1378.87647521	2145.56400304	376.0	2.62751582458	0.23021683737	0.0414506369049	486.513043123	1345.02414982	2201.93903674	370.401843796	3.8674740632	0.0472219055336
390.68752783	1378.87647521	2145.56400304	376.0	8.82035364861	0.0761797684224	0.0137161988517	432.91820312	1593.33882495	2334.81033586	308.553307788	9.64938425029	0.117819099515
390.68752783	1378.87647521	2145.56400304	376.0	0.607475966138	-0.231196275135	-0.0416269850801	381.665096096	1443.19557618	2158.59778869	333.737116412	4.23663221526	0.0517293310776
390.68752783	1378.87647521	2145.56400304	376.0	-9.09566195338	-0.577443201652	-0.103968887586	325.661855677	1165.88415779	1950.41075433	458.864740859	-0.0362959539481	-0.000443174040881
390.68752783	1378.87647521	2145.56400304	376.0	-0.12970414071	0.0229673184176	0.00413527519223	432.701447033	1420.27287872	2142.78111768	289.806791933	4.36518978951	0.0532990206289
390.68752783	1378.87647521	2145.56400304	376.0	-5.63512394771	-0.148796021902	-0.0267907853623	404.057509492	1279.23739693	2024.65881209	341.363905667	1.73773632613	0.0212177817599
390.68752783	1378.87647521	2145.56400304	376.0	8.48040227393	-0.6040486116	-0.108759202665	310.126955045	1709.19128266	2327.51646154	308.198223828	10.5904987149	0.129310118619
390.68752783	1378.87647521	2145.56400304	376.0	13.6726384276	-0.00474699495945	-0.000854698408255	413.598176594	1687.92839585	2438.9192114	337.392638963	12.3075132793	0.150274887415
390.68752783	1378.87647521	2145.56400304	376.0	-5.30250340502	-0.724226630752	-0.130397304781	298.786464512	1320.01042995	2031.79539872	412.998504253	1.59297666062	0.0194502644765
390.68752783	1378.87647521	2145.56400304	376.0	-0.639776695857	-0.544801992029	-0.098091824276	326.137644033	1450.95267755	2131.83718455	354.746862965	3.48568936134	0.0425603096623
390.68752783	1378.87647521	2145.56400304	376.0	3.41137870779	-0.057464667115	-0.0103465371111	421.32741301	1376.56957434	2218.7573166	420.860329249	3.68396620885	0.0449812723913
390.68752783	1378.87647521	2145.56400304	376.0	-2.42187115771	-0.428175699539	-0.0770932120164	348.815820504	1363.82201074	2093.60120728	380.963376028	2.36105577172	0.0288285198012
390.68752783	1378.87647521	2145.56400304	376.0	1.11809767392	-0.12123221585	-0.0218279106679	399.54653654	1484.09961597	2169.55350425	285.907351735	5.49036275877	0.067037396322
390.68752783	1378.87647521	2145.56400304	376.0	12.3440911396	0.115518562265	0.0207991649738	444.038195279	1551.57190206	2410.41437903	414.804281689	9.12124175712	0.111370473225
390.68752783	1378.87647521	2145.56400304	376.0	4.07811619572	0.0344094319613	0.00619543247412	434.621887171	1438.74552616	2233.06259613	359.6951828	5.32606243229	0.0650312873296
390.68752783	1378.87647521	2145.56400304	376.0	-2.94951024286	-0.468405195477	-0.0843365494196	341.434735216	1372.03648021	2082.280373	368.809157574	2.30820535986	0.0281832156271
390.68752783	1378.87647521	2145.56400304	376.0	18.698446618	0.351988891554	0.0633757456885	487.531153012	1677.16501952	2546.7511428	382.054970265	13.7960695861	0.168450178096
390.68752783	1378.87647521	2145.56400304	376.0	6.4236933659	0.192689071754	0.0346937471649	467.471887962	1448.47653246	2283.38845556	367.440035133	6.33540930832	0.07735542501
390.68752783	1378.87647521	2145.56400304	376.0	-5.89115659245	-0.6409628891	-0.115405633615	312.110844109	1322.7445539	2019.16546783	384.310069819	1.6045441187	0.0195915032808
390.68752783	1378.87647521	2145.56400304	376.0	9.93212723688	-0.349216792501	-0.062876628106	352.475891534	1647.52049779	2358.66414977	358.667760439	9.84090980448	0.12015762887
390.68752783	1378.87647521	2145.56400304	376.0	10.4886681727	0.226555055305	0.0407913315277	475.044416981	1454.84665896	2370.60509175	440.714015803	6.99682284874	0.0854312924144
390.68752783	1378.87647521	2145.56400304	376.0	5.16021744442	0.15393448919	0.0277159685254	470.114615072	1344.2030166	2256.279771	441.962139334	3.87108392712	0.0472659820162
390.68752783	1378.87647521	2145.56400304	376.0	11.6306503814	-0.507021580106	-0.0912894454638	325.778699299	1687.33948575	2395.10705094	381.988865891	10.6121726331	0.129574757425
390.68752783	1378.87647521	2145.56400304	376.0	-4.86497727559	0.0048934684856	0.000881071027296	436.508651479	1317.43538455	2041.18280185	287.238765821	2.00387101583	0.0244672895706
390.68752783	1378.87647521	2145.56400304	376.0	11.7555814149	-0.353043719255	-0.0635656678528	353.78774433	1591.72427464	2397.78752622	452.275507255	8.55155751827	0.104414621713
390.68752783	1378.87647521	2145.56400304	376.0	15.9316592356	-0.0154169514376	-0.00277582849075	414.119678265	1630.27671804	2487.38794868	442.991552381	10.9924052358	0.134217402146
390.68752783	1378.87647521	2145.56400304	376.0	-15.1037662475	-0.340881334195	-0.0613758253861	369.948223746	1114.67856562	1821.50303133	336.876241959	-0.919141866518	-0.0112227334129
390.68752783	1378.87647521	2145.56400304	376.0	-10.0488275188	-0.764329527203	-0.137617847894	294.183420639	1190.71441611	1929.95997706	445.062140318	-0.109032166131	-0.00133128407974
390.68752783	1378.87647521	2145.56400304	376.0	-5.15273643517	-0.435279503753	-0.078372254907	347.374061407	1346.77248236	2035.00874491	340.86220114	1.92786427858	0.0235392463807
390.68752783	1378.87647521	2145.56400304	376.0	2.64778568613	-0.56396446394	-0.101542035279	322.610335599	1469.48477143	2202.3739396	410.278832569	4.17651798173	0.0509953355523
390.68752783	1378.87647521	2145.56400304	376.0	-8.25955716321	-0.525764502778	-0.0946641164526	331.027860411	1339.18650966	1968.34991773	298.135547659	1.38779333453	0.0169449735596
390.68752783	1378.87647521	2145.56400304	376.0	-9.10586785993	-0.578691499145	-0.104193644066	324.645547416	1191.18060355	1950.19178007	434.365629102	0.245922355404	0.0030027149622
390.68752783	1378.87647521	2145.56400304	376.0	21.8675298081	0.325996918646	0.0586958802027	481.35735903	1695.82684048	2614.74585095	437.561651439	14.4617119676	0.176577679702
390.68752783	1378.87647521	2145.56400304	376.0	-11.9039369922	0.111701420415	0.020111887003	467.831190496	1102.19741889	1890.15741599	320.128806598	0.0636552238034	0.00077723105987
390.68752783	1378.87647521	2145.56400304	376.0	-3.49085729827	-0.256367443394	-0.0461590643489	381.975063072	1310.79137498	2070.66542545	377.898987394	2.0948632685	0.0255783060867
390.68752783	1378.87647521	2145.56400304	376.0	11.1603647953	0.0903230271978	0.0162626984512	437.392297039	1572.8727641	2385.01677269	374.751711549	9.45453762549	0.115440019847
390.68752783	1378.87647521	2145.56400304	376.0	-12.3955807754	-0.711104799444	-0.12803471362	302.925335915	1171.9123219	1879.60888395	404.77122614	-0.493535695788	-0.00602607687165
390.68752783	1378.87647521	2145.56400304	376.0	-8.06422812753	-0.52008797306	-0.0936420549262	332.522076434	1303.23450511	1972.54082721	336.784245669	1.28933848884	0.0157428386916
390.68752783	1378.87647521	2145.56400304	376.0	-4.51691429977	-0.343377834303	-0.0618253212644	364.1602326	1370.17744531	2048.65071577	314.313037862	2.12048051414	0.0258910929687
390.68752783	1378.87647521	2145.56400304	376.0	4.27205606645	-0.73244453908	-0.131876942578	296.063292687	1473.72479588	2237.22370019	467.435611621	4.02617600327	0.0491596581596
390.68752783	1378.87647521	2145.56400304	376.0	-6.92174110062	-0.17639396285	-0.0317598060588	397.335944356	1315.31893021	1997.0536176	284.39874303	1.62159752385	0.019799725566
390.68752783	1378.87647521	2145.56400304	376.0	15.7949845917	-0.225269871099	-0.0405599335792	372.417519472	1719.20718796	2484.45550672	392.830799289	12.6465171463	0.15441412877
390.68752783	1378.87647521	2145.56400304	376.0	-4.79920104402	-0.618810959322	-0.111417169485	315.264358218	1389.99178861	2042.594073	337.337926178	2.06018145478	0.0251548407177
390.68752783	1378.87647521	2145.56400304	376.0	-1.7104333475	-0.655592290813	-0.118039663452	306.138412524	1505.3057513	2108.86556084	297.421397016	4.25533817513	0.0519577310761
390.68752783	1378.87647521	2145.56400304	376.0	6.88457144398	-0.421931103043	-0.0759688698312	340.237612673	1639.38754781	2293.2768897	313.651729216	9.09521907255	0.111052735929
390.68752783	1378.87647521	2145.56400304	376.0	-11.6310259371	-0.18484612416	-0.0332816212027	398.789891431	1170.70275514	1896.01289734	326.520250776	0.251152693236	0.00306657745098
390.68752783	1378.87647521	2145.56400304	376.0	-9.90324435921	-0.443587049922	-0.0798680320349	348.273111463	1194.19210823	1933.08355693	390.618337243	0.368783576528	0.00450285197226
390.68752783	1378.87647521	2145.56400304	376.0	-0.662214213422	0.0483005609899	0.00869653600826	448.351664067	1269.3543608	2131.35577325	413.649748386	2.45697740352	0.0299997240967
390.68752783	1378.87647521	2145.56400304	376.0	-6.82372437874	-0.359025856708	-0.0646427541787	363.901637283	1209.87365634	1999.1566291	425.381335481	0.94929493862	0.0115909027915
390.68752783	1378.87647521	2145.56400304	376.0	3.58139258442	0.182122142688	0.0327911672107	480.420698182	1289.52046164	2222.40507313	452.46391331	3.12165187668	0.0381154075296
390.68752783	1378.87647521	2145.56400304	376.0	-15.9945711678	-0.731953240923	-0.131788484142	305.044436973	1051.31772031	1802.39024162	446.028084335	-2.65824916608	-0.0324572547751
390.68752783	1378.87647521	2145.56400304	376.0	-5.42913571475	-0.635122636934	-0.114354093794	312.192107167	1413.21363327	2029.07842146	303.672681028	2.07274025918	0.0253081838727
390.68752783	1378.87647521	2145.56400304	376.0	14.0339567264	0.0883733282178	0.0159116543424	433.052624319	1656.93798692	2446.67152676	356.680915518	11.8643025043	0.144863278441
390.68752783	1378.87647521	2145.56400304	376.0	9.17038325183	0.218505501765	0.0393420060793	467.670010113	1515.08087419	2342.32044503	359.569560729	8.28577632083	0.101169430047
390.68752783	1378.87647521	2145.56400304	376.0	11.6778420701	-0.432892503305	-0.0779424744878	338.316956085	1660.91081751	2396.11957882	396.891805233	10.1245799374	0.123621244657
390.68752783	1378.87647521	2145.56400304	376.0	21.7886748166	0.320099386398	0.0576340270793	479.482573506	1708.94329914	2613.05396664	424.628093998	14.7773892405	0.180432103059
390.68752783	1378.87647521	2145.56400304	376.0	8.47813747766	-0.0873679813783	-0.0157306412276	406.324553619	1502.27416274	2327.46786888	418.869152526	6.84859674147	0.0836214498349
390.68752783	1378.87647521	2145.56400304	376.0	-7.39283185855	0.0799490325185	0.0143948564131	457.983644887	1164.94042506	1986.94606387	364.021993926	1.0847171184	0.0132444092601
390.68752783	1378.87647521	2145.56400304	376.0	3.11383442267	-0.346526790029	-0.0623922920469	361.12133997	1442.91436265	2212.37331352	408.337610901	4.19528259456	0.051224451704
390.68752783	1378.87647521	2145.56400304	376.0	16.4357873903	-0.203891079916	-0.0367106733734	377.867129698	1662.60663133	2498.2043409	457.730579871	11.2627281393	0.137518048098
390.68752783	1378.87647521	2145.56400304	376.0	-8.40652397741	-0.104774005861	-0.0188646031438	421.302789199	1085.98611715	1965.19665067	457.907744321	-0.0605194391757	-0.000738943091278
390.68752783	1378.87647521	2145.56400304	376.0	14.0764693797	-0.491954749728	-0.0885766564149	329.04656133	1653.69097551	2447.58366294	464.846126102	9.97143300194	0.121751318705
390.68752783	1378.87647521	2145.56400304	376.0	14.565480561	-0.396940615319	-0.0714693221677	343.54518083	1698.93651685	2458.07571082	415.594013143	11.4922180496	0.140320122705
390.68752783	1378.87647521	2145.56400304	376.0	-3.02020498587	0.199308120921	0.0358855097084	485.568813256	1213.25226449	2080.76357204	381.942494299	2.03911622612	0.0248976340185
390.68752783	1378.87647521	2145.56400304	376.0	-5.02090081032	-0.0697577299873	-0.012559908172	421.634198902	1252.09586089	2037.83736262	364.107302825	1.75065372308	0.0213755033344
390.68752783	1378.87647521	2145.56400304	376.0	-2.91015341484	-0.296157065502	-0.0533232022871	373.483894246	1366.27564046	2083.12479893	343.365264228	2.36785679903	0.0289115604277
390.68752783	1378.87647521	2145.56400304	376.0	9.37230074146	-0.648344896042	-0.116734767022	304.767781815	1635.91737892	2346.652714	405.967553262	8.68362290474	0.106027141694
390.68752783	1378.87647521	2145.56400304	376.0	8.01629980054	-0.524764920727	-0.0944841412905	324.835267409	1597.63517172	2317.55884593	395.088406806	7.88934661182	0.0963290184594
390.68752783	1378.87647521	2145.56400304	376.0	-4.97023930282	-0.0600394555588	-0.0108101288367	423.996684395	1243.4487178	2038.92433769	371.478935494	1.72015015695	0.0210030544194
390.68752783	1378.87647521	2145.56400304	376.0	-4.88535822874	-0.156538602591	-0.0281848402216	401.839986269	1316.73869521	2040.74551546	322.16683398	1.97410371111	0.0241038304165
390.68752783	1378.87647521	2145.56400304	376.0	9.08485247292	-0.133927880006	-0.0241137702567	395.510279321	1535.41839237	2340.48532742	409.55665573	7.56836942044	0.0924098830334
390.68752783	1378.87647521	2145.56400304	376.0	7.38307140257	-0.0889878678766	-0.0160223024625	405.656055628	1505.22697408	2303.97252537	393.089495655	6.81248521925	0.0831805277075
390.68752783	1378.87647521	2145.56400304	376.0	18.4519920711	0.295767874849	0.0532531283488	478.602200161	1617.78052492	2541.46330276	445.080577676	12.0200636988	0.146765124527
390.68752783	1378.87647521	2145.56400304	376.0	-4.3475207946	-0.644339004376	-0.116013504569	310.333369354	1430.09022794	2052.28516184	311.861564549	2.44518828163	0.0298557787745
390.68752783	1378.87647521	2145.56400304	376.0	-15.7411785676	-0.753383129173	-0.135646944396	294.314845225	1230.50943607	1807.82694204	283.002660737	-0.465736278227	-0.0056866456438
390.68752783	1378.87647521	2145.56400304	376.0	-2.5427860937	0.100914703327	0.0181697341244	456.889669556	1336.50611183	2091.00689994	297.611118549	2.69905682576	0.032955516798
390.68752783	1378.87647521	2145.56400304	376.0	4.5532217636	-0.550565330142	-0.0991295156899	321.774597334	1552.93943936	2243.25629017	368.542253478	6.35857084838	0.0776382276969
390.68752783	1378.87647521	2145.56400304	376.0	-1.67011500636	-0.53597017242	-0.096501651498	330.082031298	1332.60522237	2109.73061665	447.043362984	2.19954682283	0.0268564935632
390.68752783	1378.87647521	2145.56400304	376.0	3.22718548583	-0.61985690961	-0.111605493268	311.795711456	1520.11895278	2214.80533313	382.890668894	5.25722970846	0.0641908389311
390.68752783	1378.87647521	2145.56400304	376.0	-13.6975242937	-0.102519750678	-0.0184587235646	424.06391967	1046.85995564	1851.67485248	380.750977173	-1.07631258158	-0.0131417897629
390.68752783	1378.87647521	2145.56400304	376.0	11.0463227782	-0.419615869243	-0.0755520110268	339.395227616	1707.15245544	2382.56992822	336.022245164	11.2996044003	0.137968307695
390.68752783	1378.87647521	2145.56400304	376.0	15.8143273646	-0.213067783519	-0.0383629426573	376.696241041	1646.94068703	2484.87051829	461.233590222	10.7665306078	0.13145947018
390.68752783	1378.87647521	2145.56400304	376.0	8.47080844931	-0.515119025182	-0.092747393803	325.694838066	1624.0293179	2327.31061989	377.586463925	8.63585010308	0.105443835202
390.68752783	1378.87647521	2145.56400304	376.0	4.49345787381	-0.253386504899	-0.0456223451385	378.992682003	1432.04808966	2241.97401767	430.933246004	4.34658614331	0.0530718698817
390.68752783	1378.87647521	2145.56400304	376.0	-18.6894515157	-0.550175668318	-0.0990593569171	331.292724789	1108.78964758	1744.56985895	304.487486579	-1.80733507788	-0.0220675833685
390.68752783	1378.87647521	2145.56400304	376.0	8.60375172952	-0.625370081649	-0.112598142177	309.089869988	1597.53273028	2330.16300305	423.540402787	7.67566275637	0.0937199359752
390.68752783	1378.87647521	2145.56400304	376.0	0.839704715412	-0.222372064595	-0.0400381823182	384.682670343	1424.51566152	2163.58040514	354.382073279	3.8998994124	0.0476178194432
390.68752783	1378.87647521	2145.56400304	376.0	11.4676805199	-0.300506065036	-0.0541062414541	363.728462311	1570.12171603	2391.61042825	457.76024991	8.1280351769	0.0992434087534
390.68752783	1378.87647521	2145.56400304	376.0	-18.5293634518	-0.734493198745	-0.132245804599	302.385399082	1078.37893154	1748.00465082	367.240320198	-2.48703714432	-0.0303667538989
390.68752783	1378.87647521	2145.56400304	376.0	-9.3222122975	0.131765824394	0.0237244912485	475.155365471	1081.28343494	1945.54997169	389.111171284	0.262904996528	0.00321007321768
390.68752783	1378.87647521	2145.56400304	376.0	-18.2038858265	-0.696334238028	-0.12537526792	305.02640342	1153.03371057	1754.98798159	296.927867603	-1.44936382353	-0.017696749982
390.68752783	1378.87647521	2145.56400304	376.0	5.53166264141	-0.228198642891	-0.0410872601532	377.718682924	1532.55155865	2264.24936544	353.979123865	6.85254523281	0.0836696609623
390.68752783	1378.87647521	2145.56400304	376.0	-7.38638565299	-0.484119768186	-0.0871659647435	339.956850033	1245.75276714	1987.08437134	401.374754168	1.04180545261	0.0127204572968
390.68752783	1378.87647521	2145.56400304	376.0	-9.68045093284	-0.740461330243	-0.133320369147	297.09519437	1230.80825288	1937.86373249	409.960285237	0.385166186912	0.00470288384508
390.68752783	1378.87647521	2145.56400304	376.0	-1.97866331479	-0.35782060091	-0.0644257473731	360.988678434	1395.083945	2103.11051521	347.037891779	2.71700778478	0.0331746982268
390.68752783	1378.87647521	2145.56400304	376.0	4.91886017911	0.236118168936	0.0425131740973	473.503837474	1477.58613629	2251.1012964	300.011322634	6.96698853526	0.0850670150826
390.68752783	1378.87647521	2145.56400304	376.0	-11.0154062227	-0.687788657992	-0.123836632696	304.006429908	1316.19873528	1909.22141233	289.016247143	0.80163294387	0.0097879480326
390.68752783	1378.87647521	2145.56400304	376.0	6.08346756292	-0.263998928157	-0.0475331163409	370.930910943	1540.93730569	2276.0886932	364.220476569	7.01005861531	0.0855929012858
390.68752783	1378.87647521	2145.56400304	376.0	7.71578367945	-0.471708763269	-0.0849313581688	336.372624696	1514.93095209	2311.11108021	459.807503431	5.92679685624	0.072366261981
390.68752783	1378.87647521	2145.56400304	376.0	-17.5085568461	-0.354450631358	-0.0638189829596	371.979712574	1045.13259318	1769.9067099	352.794404138	-2.0946889163	-0.0255761772442
390.68752783	1378.87647521	2145.56400304	376.0	-14.1212866222	-0.264396424053	-0.0476046856414	384.68451033	1121.27719842	1842.5827605	336.621051752	-0.607232754285	-0.00741431934414
390.68752783	1378.87647521	2145.56400304	376.0	-12.8575320012	-0.0582794492688	-0.0104932389753	432.393252314	1062.33910683	1869.69742474	374.965065595	-0.706508845337	-0.00862648162804
390.68752783	1378.87647521	2145.56400304	376.0	0.846590912835	-0.37582035519	-0.0676666105851	353.738997333	1475.55094952	2163.72815291	334.438206059	4.58572740407	0.0559917875955
390.68752783	1378.87647521	2145.56400304	376.0	1.07419865168	-0.34509568564	-0.0621346211092	356.811986321	1519.91818914	2168.61162263	291.881447162	5.68820435142	0.0694530445839
390.68752783	1378.87647521	2145.56400304	376.0	3.97476903011	0.0326901702392	0.00588587868909	442.946891	1346.84113943	2230.84521655	441.057186121	3.46764383202	0.0423399735289
390.68752783	1378.87647521	2145.56400304	376.0	-3.5275994473	-0.746060208564	-0.134328449507	294.90638985	1398.42117004	2069.87709912	376.549539235	2.21524207737	0.0270481328128
390.68752783	1378.87647521	2145.56400304	376.0	-4.11062111137	-0.169079797033	-0.0304428874744	399.561454372	1307.76380401	2057.36799617	350.042737787	2.05317235374	0.0250692595084
390.68752783	1378.87647521	2145.56400304	376.0	-15.1033060275	-0.678686081433	-0.122197710017	313.951668774	1051.01044941	1821.51290564	456.55078746	-2.45946932005	-0.0300301504279
390.68752783	1378.87647521	2145.56400304	376.0	-8.30755086155	0.0599202488999	0.0107886656284	452.860528825	1169.77822908	1967.32018222	344.68142431	0.971455418107	0.0118614825166
390.68752783	1378.87647521	2145.56400304	376.0	0.717750188203	-0.375183569028	-0.067551956973	358.8978845	1365.41680936	2160.96379271	436.649098848	2.7517924022	0.0335994188303
390.68752783	1378.87647521	2145.56400304	376.0	-3.96927882509	-0.153565978872	-0.0276496180901	403.84139425	1258.49751753	2060.40058538	398.061673602	1.84107374947	0.0224795329605
390.68752783	1378.87647521	2145.56400304	376.0	-3.22179584947	0.0342955988804	0.00617493678077	445.058391977	1254.34886772	2076.43831104	377.031051344	2.07290457148	0.025310190128
390.68752783	1378.87647521	2145.56400304	376.0	5.2865444075	-0.561292672895	-0.101060978195	320.13152425	1553.14177682	2258.99019685	385.716895775	6.410250734	0.0782692397314
390.68752783	1378.87647521	2145.56400304	376.0	-7.74348958506	0.0433079747662	0.00779761879118	457.150937543	1055.0130499	1979.42247792	467.258490473	-0.0400332171328	-0.000488806069998
390.68752783	1378.87647521	2145.56400304	376.0	-9.08924711769	-0.00969087099273	-0.00174484533539	436.224397866	1184.37237492	1950.54838873	329.951615947	0.878314166883	0.0107242267019
390.68752783	1378.87647521	2145.56400304	376.0	1.24832914391	-0.562731146334	-0.101319975933	325.240388995	1387.05107708	2172.34770379	460.056237711	2.78239970363	0.0339731343545
390.68752783	1378.87647521	2145.56400304	376.0	13.4776006081	0.0547447181462	0.00985680917289	423.983960976	1716.07487123	2434.73455016	294.675717953	13.1743794691	0.160859334177
390.68752783	1378.87647521	2145.56400304	376.0	5.25736854693	-0.0293414458594	-0.00528293947774	418.053074238	1488.32523631	2258.36421009	351.985899534	6.38227715262	0.0779276819612
390.68752783	1378.87647521	2145.56400304	376.0	-0.846554014734	-0.726424107737	-0.130792961422	294.677719623	1531.53616797	2127.40064483	301.186757232	4.8058044746	0.0586789313138
390.68752783	1378.87647521	2145.56400304	376.0	-0.19810085207	0.0824087549141	0.0148377304491	455.374656123	1312.96186176	2141.31362246	372.977104576	2.73111295873	0.033346922573
390.68752783	1378.87647521	2145.56400304	376.0	-6.70993456473	-0.710364766979	-0.127901470468	300.00457459	1416.12916744	2001.59806239	285.464320354	1.82465227	0.0222790264957
390.68752783	1378.87647521	2145.56400304	376.0	3.94760662199	-0.683411166401	-0.123048463522	303.742425354	1469.02920291	2230.2624297	457.490801437	4.00694183631	0.0489248087461
390.68752783	1378.87647521	2145.56400304	376.0	12.4176002807	0.199585077305	0.0359353758202	464.013010216	1518.04517771	2411.9915647	429.933376771	8.59978594963	0.105003491448
390.68752783	1378.87647521	2145.56400304	376.0	-10.3579667873	-0.0157125322188	-0.0028290479328	434.114269497	1193.23205148	1923.3271962	295.980875229	0.716475108104	0.00874816981812
390.68752783	1378.87647521	2145.56400304	376.0	4.58434962217	-0.0351411319143	-0.00632717535367	428.153381851	1351.23735638	2243.9241583	464.533420076	3.42709029732	0.041844814375
390.68752783	1378.87647521	2145.56400304	376.0	19.8617516897	0.352568735835	0.0634801468915	486.206635587	1710.01342192	2571.71059766	375.490540155	14.7550431447	0.180159256956
390.68752783	1378.87647521	2145.56400304	376.0	2.43864309854	-0.223351012862	-0.0402144423591	384.970747233	1422.25408646	2197.88665152	390.661817828	4.0252015593	0.0491477601868
390.68752783	1378.87647521	2145.56400304	376.0	6.10036979618	0.0429922210943	0.00774076721179	435.938589606	1448.88894963	2276.45134143	391.623802197	5.79462144227	0.0707523985625
390.68752783	1378.87647521	2145.56400304	376.0	9.04060654464	-0.312530597331	-0.0562712634734	363.203480329	1529.39820569	2339.53600271	446.934316691	6.85667289701	0.0837200597926
390.68752783	1378.87647521	2145.56400304	376.0	7.75683157725	-0.325901037369	-0.0586786167391	357.709585534	1601.9142311	2311.99178913	352.367972495	8.51975671565	0.104026333524
390.68752783	1378.87647521	2145.56400304	376.0	-9.72974522388	-0.763601762487	-0.137486813555	293.603754808	1223.15350123	1936.80609193	420.048835887	0.278261466127	0.00339757589898
390.68752783	1378.87647521	2145.56400304	376.0	-5.54579783168	0.19723073424	0.0355114753763	484.317795978	1214.20402361	2026.57536108	328.053541486	1.70069162763	0.0207654655388
390.68752783	1378.87647521	2145.56400304	376.0	4.0307270961	-0.211099788234	-0.0380086042913	385.18711189	1456.31641355	2232.04583267	390.542307235	4.95851587404	0.0605435393656
390.68752783	1378.87647521	2145.56400304	376.0	-9.78412764383	-0.628556819538	-0.113171915653	313.848224276	1310.43540517	1935.6392823	311.355652856	1.00835020492	0.0123119683141
390.68752783	1378.87647521	2145.56400304	376.0	-4.72314676538	-0.316095414682	-0.0569131103136	369.448706909	1359.95589145	2044.22586623	314.821267873	2.06709584136	0.0252392654623
390.68752783	1378.87647521	2145.56400304	376.0	4.5320334826	-0.47351136545	-0.0852559174379	332.427704034	1607.98172826	2242.80168204	302.392249747	7.8976335001	0.0964302014664
390.68752783	1378.87647521	2145.56400304	376.0	-9.97745332572	0.0444540133188	0.00800396350716	456.393781135	1060.60063564	1931.49135606	414.496939286	-0.191263982042	-0.00233533555607
390.68752783	1378.87647521	2145.56400304	376.0	11.3505094325	0.0446596961403	0.00804099678435	429.333838649	1554.96954529	2389.09644758	404.793063639	8.86493340408	0.108240945105
390.68752783	1378.87647521	2145.56400304	376.0	-5.11664106741	-0.324754292497	-0.05847214485	369.411111578	1258.65357873	2035.78319413	407.718503821	1.54845160631	0.0189066130196
390.68752783	1378.87647521	2145.56400304	376.0	-8.29128922385	-0.272543255396	-0.0490715259986	379.837934397	1228.17188662	1967.66908606	359.659265049	1.015235517	0.0123960380587
390.68752783	1378.87647521	2145.56400304	376.0	7.36446961942	0.0605353132783	0.0108994082244	435.603096628	1499.98009236	2303.5734122	367.990223213	7.18004847867	0.087668479593
390.68752783	1378.87647521	2145.56400304	376.0	11.5604071531	-0.390295953678	-0.0702729480875	345.413786498	1658.40388301	2393.59993752	389.782268013	10.1677967242	0.124148922151
390.68752783	1378.87647521	2145.56400304	376.0	-4.57731782652	-0.707634621962	-0.127409906727	301.530728479	1314.64341866	2047.35471945	431.180572303	1.64506366705	0.0200862474609
390.68752783	1378.87647521	2145.56400304	376.0	3.87178664978	-0.656019249747	-0.118116537585	308.185520797	1464.38281965	2228.63566367	456.067323219	3.96316120595	0.0483902467149
390.68752783	1378.87647521	2145.56400304	376.0	-8.57065014842	-0.677027834569	-0.121899141982	307.036114645	1247.43244905	1961.67521863	407.206654935	0.725056588773	0.00885294980186
390.68752783	1378.87647521	2145.56400304	376.0	-8.38576266103	0.175708652755	0.0316364156922	480.352213246	1165.42223842	1965.642098	319.867646333	1.04410247507	0.0127485039691
390.68752783	1378.87647521	2145.56400304	376.0	-8.74415260843	-0.219717007088	-0.0395601381145	393.109594487	1152.98993281	1957.9526123	411.853084997	0.419857586899	0.0051264662625
390.68752783	1378.87647521	2145.56400304	376.0	13.6368769079	-0.0112582123391	-0.00202704579385	417.464057286	1573.85605475	2438.15192511	446.831813071	9.3498807974	0.114162158698
390.68752783	1378.87647521	2145.56400304	376.0	-6.19412114616	-0.438061450737	-0.0788731456134	346.538347507	1362.32196518	2012.66516942	303.804856732	1.80834159048	0.0220798728996
390.68752783	1378.87647521	2145.56400304	376.0	2.36306313617	-0.0892567560468	-0.0160707158889	405.158949798	1495.99973816	2196.26503505	295.106347101	6.01930926776	0.0734958396551
390.68752783	1378.87647521	2145.56400304	376.0	-0.218273635256	-0.658286333812	-0.11852472701	306.38165424	1492.74995746	2140.88080249	341.749190789	4.16553548826	0.0508612391729
390.68752783	1378.87647521	2145.56400304	376.0	2.81567942021	-0.0565336564411	-0.0101789082537	424.03785509	1334.79252667	2205.97620712	447.145825354	3.06000678392	0.0373627201944
390.68752783	1378.87647521	2145.56400304	376.0	6.0820307645	-0.645042521049	-0.116140173037	306.044405591	1591.33341417	2276.05786577	378.680046011	7.23170416127	0.0882991961083
390.68752783	1378.87647521	2145.56400304	376.0	-4.50474095556	-0.110515392151	-0.0198983421229	414.801238776	1193.91211259	2048.91190266	440.198551293	1.37704182075	0.016813697445
390.68752783	1378.87647521	2145.56400304	376.0	0.155040566882	-0.274817411453	-0.0494809887383	377.647015334	1378.20339572	2148.89049763	393.040086571	2.8837313808	0.03521039537
390.68752783	1378.87647521	2145.56400304	376.0	-1.48341452153	-0.671869697739	-0.12097041731	307.169123778	1351.0452673	2113.73639505	455.522003965	2.22466332443	0.0271631663545
390.68752783	1378.87647521	2145.56400304	376.0	-13.4535060696	-0.478244397356	-0.0861081017925	347.91847902	1066.4165798	1856.91041966	442.575360844	-1.60417933902	-0.0195870493165
390.68752783	1378.87647521	2145.56400304	376.0	-11.755167258	-0.410457127912	-0.0739029758574	352.826248967	1234.91669052	1893.34936585	305.606426366	0.443424119653	0.00541421391518
390.68752783	1378.87647521	2145.56400304	376.0	15.520956356	-0.351794304154	-0.0633407101465	350.608879404	1722.60254879	2478.57605554	405.364627343	12.3375885	0.150642106227
390.68752783	1378.87647521	2145.56400304	376.0	-4.940705172	-0.668143232145	-0.120299465636	308.018744828	1299.98339934	2039.55801137	431.555867206	1.53607182004	0.0187554556782
390.68752783	1378.87647521	2145.56400304	376.0	-8.35523812391	-0.629248110185	-0.11329638282	313.846502426	1316.08690178	1966.29702148	336.363617277	1.25150859635	0.0152809352423
390.68752783	1378.87647521	2145.56400304	376.0	14.3817552058	-0.3921453912	-0.0706059400793	345.704176561	1643.19957307	2454.13376574	465.230016103	10.003187797	0.12213904514
390.68752783	1378.87647521	2145.56400304	376.0	-7.5141792262	-0.697399397096	-0.125567050251	302.929767476	1312.43447132	1984.34247843	368.978239639	1.30577309559	0.0159435054407
390.68752783	1378.87647521	2145.56400304	376.0	8.30031062656	-0.409808437405	-0.073786178863	345.441976696	1549.02960482	2323.65247998	429.180898463	6.99926569509	0.0854611195982
390.68752783	1378.87647521	2145.56400304	376.0	15.642942927	-0.399846794834	-0.0719925809928	342.642579601	1722.41965409	2481.19335549	416.131121799	12.2056935432	0.149031667194
390.68752783	1378.87647521	2145.56400304	376.0	9.04569525063	0.0287059357876	0.00516851562614	424.215243217	1581.83755622	2339.64518416	333.592384717	9.24312940322	0.112858722872
390.68752783	1378.87647521	2145.56400304	376.0	-7.59622008489	-0.29864038025	-0.0537703241357	375.659510207	1201.61847159	1982.5822393	405.304257503	0.872767168367	0.0106564977823
390.68752783	1378.87647521	2145.56400304	376.0	12.1403829677	-0.0895874939009	-0.0161302653765	404.268226448	1535.69857643	2406.04368982	466.076886944	7.98356520009	0.0974794285725
390.68752783	1378.87647521	2145.56400304	376.0	9.73105039721	-0.643422433319	-0.115848475571	305.90582036	1618.43283158	2354.34991748	430.011265538	8.27046431777	0.100982470302
390.68752783	1378.87647521	2145.56400304	376.0	-5.50029635655	0.0132139663674	0.00237918011657	443.804554871	1150.58948858	2027.55162435	433.157580902	1.09614051067	0.0133838890192
390.68752783	1378.87647521	2145.56400304	376.0	-10.8161380003	-0.693219635446	-0.124814482435	306.84735368	1146.09302252	1913.49683958	460.556463377	-0.632633206367	-0.0077244591742
390.68752783	1378.87647521	2145.56400304	376.0	-11.7637377366	-0.193917044376	-0.034914844144	396.117666481	1189.23813573	1893.16548075	307.809678534	0.340194972431	0.00415378476717
390.68752783	1378.87647521	2145.56400304	376.0	-5.76666496997	0.12553942962	0.0226034262909	467.744607458	1195.02583619	2021.83651526	359.06607162	1.52480131896	0.0186178427223
390.68752783	1378.87647521	2145.56400304	376.0	-4.97649740805	-0.400862183853	-0.0721754022061	354.83361746	1270.84222837	2038.79006604	413.114220203	1.57319095606	0.0192086807822
390.68752783	1378.87647521	2145.56400304	376.0	-16.2045430802	-0.697372783727	-0.125562258503	306.183608151	1128.84511038	1797.88515985	362.856441324	-1.4373481625	-0.0175500386141
390.68752783	1378.87647521	2145.56400304	376.0	-2.37375816125	0.100185821614	0.0180384986701	460.081820227	1269.74990716	2094.63350241	364.80177502	2.29736804818	0.0280508919192
390.68752783	1378.87647521	2145.56400304	376.0	-0.450174029183	-0.0166380370848	-0.00299568546719	430.433704795	1358.69067555	2135.90523111	346.780850774	3.05752495427	0.0373324170241
390.68752783	1378.87647521	2145.56400304	376.0	6.63838936799	-0.230143929299	-0.0414375097765	380.841174593	1474.58448048	2287.9948957	432.569240626	5.56773419299	0.0679821024785
390.68752783	1378.87647521	2145.56400304	376.0	-9.16042942926	-0.252011567887	-0.0453747871601	388.648434414	1113.30469925	1949.02112668	447.067993018	-0.102206653382	-0.00124794448574
390.68752783	1378.87647521	2145.56400304	376.0	1.13272018979	-0.290956753551	-0.0523868839667	372.985196876	1409.28859082	2169.86723968	387.593451982	3.45906689932	0.0422352490759
390.68752783	1378.87647521	2145.56400304	376.0	-14.5330594106	-0.339115772414	-0.0610579352564	369.477997354	1131.54206612	1833.74791178	332.727848303	-0.670202120579	-0.00818317607544
390.68752783	1378.87647521	2145.56400304	376.0	15.9664437417	-0.100383345085	-0.0180740628529	396.890904213	1658.22537272	2488.13427252	433.01799559	11.4443243893	0.139735340528
390.68752783	1378.87647521	2145.56400304	376.0	-1.00369291798	-0.124368434659	-0.0223925881632	409.116130401	1324.30057494	2124.02912909	390.612423749	2.54449466972	0.0310683109856
390.68752783	1378.87647521	2145.56400304	376.0	-16.7051487524	-0.195413523685	-0.0351842858633	400.198235534	1084.87321305	1787.14434475	302.072896165	-1.24071308853	-0.0151491219601
390.68752783	1378.87647521	2145.56400304	376.0	0.823195396477	0.134768259922	0.0242650810086	456.614106071	1416.11559452	2163.22618714	290.496486551	4.74639807475	0.0579535784462
390.68752783	1378.87647521	2145.56400304	376.0	10.7671742563	-0.108915578418	-0.0196102949979	402.106528612	1507.59391746	2376.58061802	466.88017195	7.10300031121	0.0867277205276
390.68752783	1378.87647521	2145.56400304	376.0	-14.4271388243	-0.34646975147	-0.0623820222307	372.534907263	1065.03727005	1836.02050575	398.448328441	-1.44103865576	-0.017595099582
390.68752783	1378.87647521	2145.56400304	376.0	-9.75918333832	-0.0521979917392	-0.00939827002867	430.106102778	1119.78075875	1936.17447834	386.287616814	0.255109591697	0.00311489122951
390.68752783	1378.87647521	2145.56400304	376.0	-10.0532775582	-0.387016180452	-0.0696824235599	359.025377561	1183.84969116	1929.86449862	386.989429898	0.328650591505	0.00401282773511
390.68752783	1378.87647521	2145.56400304	376.0	-2.1565403556	-0.736720029705	-0.132646746436	296.714091174	1359.64833851	2099.29404946	442.931619776	2.16525098866	0.0264377410093
390.68752783	1378.87647521	2145.56400304	376.0	-1.07040253349	-0.573243060362	-0.103212650407	318.830564897	1513.29126638	2122.59783159	290.476000315	4.69780409934	0.0573602454132
390.68752783	1378.87647521	2145.56400304	376.0	-11.0084694224	-0.186404609692	-0.0335622271682	401.194010464	1121.19128835	1909.37024582	386.984947007	-0.0937312892403	-0.00114446018608
390.68752783	1378.87647521	2145.56400304	376.0	9.55684839027	0.0404726560916	0.00728711848967	429.599416977	1533.32534711	2350.61230192	387.687537838	8.14180084022	0.0994114876706
390.68752783	1378.87647521	2145.56400304	376.0	5.57111643885	0.082212730124	0.0148024361044	447.072181826	1415.50010055	2265.09587192	402.523589544	5.12493701878	0.0625755435749
390.68752783	1378.87647521	2145.56400304	376.0	-9.16231096293	-0.374359861856	-0.0674036481555	360.82633949	1205.15472464	1948.98075717	382.99969304	0.632711342255	0.00772541321434
390.68752783	1378.87647521	2145.56400304	376.0	-12.6130315143	-0.301880892115	-0.0543537796391	380.288867357	1081.50406917	1874.94333917	413.150402647	-0.936668894912	-0.0114367386436
390.68752783	1378.87647521	2145.56400304	376.0	-8.07022474347	0.129985321737	0.0234039110077	473.634527475	1099.40504303	1972.41216598	399.372595474	0.56718841343	0.00692537745335
390.68752783	1378.87647521	2145.56400304	376.0	-0.352206095492	-0.197059985693	-0.0354807320297	393.003119035	1370.97270954	2138.00719583	374.031367263	2.86888707611	0.0350291462284
390.68752783	1378.87647521	2145.56400304	376.0	-14.736576414	-0.00598510042462	-0.00107761980998	442.475584896	1070.64925643	1829.38132422	316.256482886	-0.784362601941	-0.00957707694678
390.68752783	1378.87647521	2145.56400304	376.0	3.73617879333	-0.109851599795	-0.0197788260344	401.913461789	1490.88810835	2225.72611031	332.924540177	6.01792582602	0.0734789478146
390.68752783	1378.87647521	2145.56400304	376.0	7.2280027041	-0.582794406359	-0.104932374209	313.327432649	1705.06962669	2300.64542719	282.248367855	10.3733205918	0.126658371085
390.68752783	1378.87647521	2145.56400304	376.0	6.00889219788	-0.396914661971	-0.0714646492565	351.360533926	1464.48289847	2274.48863101	458.645198617	4.79624006281	0.058562149729
390.68752783	1378.87647521	2145.56400304	376.0	14.5293938753	-0.0968492986432	-0.0174377563276	395.866926337	1703.81589071	2457.30144788	357.618630842	12.5156452781	0.152816181661
390.68752783	1378.87647521	2145.56400304	376.0	8.96765792129	0.0920960598943	0.0165819337224	435.442908541	1605.53004472	2337.97084331	296.997890046	10.0126069079	0.122254052599
390.68752783	1378.87647521	2145.56400304	376.0	17.1306109468	-0.0728518092947	-0.0131169984326	400.615880994	1702.05084773	2513.11222501	410.445496283	12.7938243277	0.156212751255
390.68752783	1378.87647521	2145.56400304	376.0	0.113337693436	-0.1381442801	-0.0248729348398	407.224178149	1276.08042995	2147.99573579	464.691127686	2.38353558413	0.0291029985852
390.68752783	1378.87647521	2145.56400304	376.0	21.1881870198	0.206954661948	0.037262272587	455.339943339	1716.12821888	2600.17011663	428.701954414	14.4897554894	0.176920091445
390.68752783	1378.87647521	2145.56400304	376.0	-9.44062120337	-0.232007684503	-0.0417730796728	390.649673101	1149.88670344	1943.00943283	402.473056289	0.29559418746	0.00360920863809
390.68752783	1378.87647521	2145.56400304	376.0	-10.9104933419	-0.535300230132	-0.0963810281117	333.451736963	1147.76717315	1911.47238534	430.253475228	-0.359736558925	-0.00439238777686
390.68752783	1378.87647521	2145.56400304	376.0	16.2076492292	0.00235266093702	0.000423597575985	415.097390805	1692.13728988	2493.30949064	386.074809947	12.697790208	0.155040173479
390.68752783	1378.87647521	2145.56400304	376.0	-4.39086346704	-0.240809590648	-0.0433578665193	385.97059759	1258.1495691	2051.35521706	407.235050373	1.70778384735	0.0208520616282
390.68752783	1378.87647521	2145.56400304	376.0	2.12292625967	-0.142575210458	-0.0256707256857	401.696648825	1405.12128692	2191.11274467	384.294808932	3.86670093723	0.0472124656561
390.68752783	1378.87647521	2145.56400304	376.0	2.42162427677	-0.336557048254	-0.0605972359118	362.086556099	1455.0410014	2197.52150181	380.393944306	4.41442905641	0.053900232679
390.68752783	1378.87647521	2145.56400304	376.0	-1.81776363708	0.145205491225	0.026144308827	473.653954229	1186.76208266	2106.56272078	446.146683891	1.940368935	0.0236919283883
390.68752783	1378.87647521	2145.56400304	376.0	-1.98251307884	0.184713209663	0.0332576898926	476.485481433	1328.64675575	2103.02791606	297.89567888	2.86109330433	0.0349339841798
390.68752783	1378.87647521	2145.56400304	376.0	15.3816950736	-0.532448618773	-0.0958675943055	321.487134385	1714.49986383	2475.58811559	439.601117378	11.6016006748	0.141655685895
390.68752783	1378.87647521	2145.56400304	376.0	2.36869915399	-0.589870686242	-0.106206461333	317.043820498	1503.43570553	2196.38595942	375.906433395	4.85154817968	0.0592374625114
390.68752783	1378.87647521	2145.56400304	376.0	-10.0359114254	-0.345938826662	-0.0622864289993	364.74039633	1251.79702507	1930.23710012	313.699678716	0.842787601149	0.0102904469005
390.68752783	1378.87647521	2145.56400304	376.0	5.28103934438	0.185694678522	0.0334344037671	470.755358517	1400.3264106	2258.8720822	387.79031308	5.1194274866	0.0625082721197
390.68752783	1378.87647521	2145.56400304	376.0	9.10126870967	-0.0776294928779	-0.0139772223403	411.040022837	1463.02089058	2340.83754829	466.776634875	5.98928233575	0.0731292104488
390.68752783	1378.87647521	2145.56400304	376.0	-2.36384797377	-0.106579991201	-0.0191897715521	408.621435301	1392.16771534	2094.84613182	294.056981181	3.1536394131	0.03850597574
390.68752783	1378.87647521	2145.56400304	376.0	14.4915278062	0.212804738392	0.0383155812733	461.166650127	1605.57884393	2456.48900714	389.743513083	11.0421845474	0.134825208149
390.68752783	1378.87647521	2145.56400304	376.0	-5.26082791078	-0.418521948037	-0.0753550500607	352.784699236	1215.86947278	2032.68957312	464.035401099	1.07659786728	0.0131452731048
390.68752783	1378.87647521	2145.56400304	376.0	-8.84804696832	-0.694498565626	-0.125044754344	304.238280838	1244.71132284	1955.72349231	406.773888635	0.652808235856	0.0079707965306
390.68752783	1378.87647521	2145.56400304	376.0	-3.15854855008	-0.520689038497	-0.0937502770071	332.540010309	1338.40807371	2077.79532233	406.847238309	2.09240999384	0.0255483515731
390.68752783	1378.87647521	2145.56400304	376.0	9.06696236318	-0.484378920261	-0.087212625182	329.957037104	1652.58363829	2340.10148367	357.560808273	9.51175559151	0.116138651911
390.68752783	1378.87647521	2145.56400304	376.0	0.686064265373	-0.101405116065	-0.0182580331409	414.823622208	1290.2124851	2160.28395095	455.247843643	2.56427696549	0.0313098530585
390.68752783	1378.87647521	2145.56400304	376.0	14.8786682509	0.343379189731	0.0618255653099	485.519152302	1667.43130103	2464.79535316	311.844899829	13.1085348034	0.160055370005
390.68752783	1378.87647521	2145.56400304	376.0	8.48246456503	-0.355606799218	-0.0640271514617	352.300661893	1613.61099245	2327.56070931	361.649054975	8.80747727219	0.107539405033
390.68752783	1378.87647521	2145.56400304	376.0	7.98922976438	-0.679077814325	-0.122268241686	299.153557475	1689.1879337	2316.97804098	328.636549808	9.84841456244	0.120249262057
390.68752783	1378.87647521	2145.56400304	376.0	-15.2784825435	-0.486901187395	-0.0876667604241	342.928137552	1114.12677428	1817.75438137	360.699469539	-1.17339019875	-0.0143271086539
390.68752783	1378.87647521	2145.56400304	376.0	-15.8768453908	-0.0715992429295	-0.0128914733398	427.953725294	1067.32268133	1804.91612351	309.639716889	-1.09138035719	-0.0133257674871
390.68752783	1378.87647521	2145.56400304	376.0	-11.1391592473	-0.298088330603	-0.0536709273682	375.040567945	1204.22334127	1906.56621198	327.302302764	0.44185020677	0.00539499641966
390.68752783	1378.87647521	2145.56400304	376.0	-17.4519319397	-0.0574605119272	-0.0103457889678	431.870895434	1050.84503565	1771.1216335	288.405702423	-1.47930442115	-0.0180623250445
390.68752783	1378.87647521	2145.56400304	376.0	-4.86341349859	-0.0939311151111	-0.0169123361741	417.297716343	1223.14786237	2041.21635369	400.770774983	1.57740714055	0.0192601604463
390.68752783	1378.87647521	2145.56400304	376.0	19.8044686489	0.160884822189	0.02896737886	446.938228945	1687.93951715	2570.48155336	435.603807267	13.4595014981	0.164340677632
390.68752783	1378.87647521	2145.56400304	376.0	-3.63228452755	-0.589356313489	-0.106113848305	320.635630975	1349.04460617	2067.63101372	397.950776583	2.05034460418	0.0250347326517
390.68752783	1378.87647521	2145.56400304	376.0	-14.4070660407	-0.0812735316272	-0.0146333330261	428.29737872	1047.999327	1836.45118017	360.154474452	-1.10542838132	-0.0134972940333
390.68752783	1378.87647521	2145.56400304	376.0	1.70771004025	-0.655759410536	-0.118069753427	308.49128304	1451.92264921	2182.20401494	421.790082691	3.51357369244	0.0429007776855
390.68752783	1378.87647521	2145.56400304	376.0	-10.4180375748	-0.498438529538	-0.0897440636547	340.562745954	1135.53904441	1922.03833901	445.936548645	-0.399596618772	-0.00487907959429
390.68752783	1378.87647521	2145.56400304	376.0	17.2254327711	-0.0452351860609	-0.00814461398288	406.709694257	1675.78767421	2515.14668794	432.64931947	12.1986195627	0.148945293806
390.68752783	1378.87647521	2145.56400304	376.0	14.3744984709	0.197939048963	0.0356390077355	456.484029305	1633.53374998	2453.97806784	363.960288555	11.6863400255	0.142690354402
390.68752783	1378.87647521	2145.56400304	376.0	-16.5720919912	-0.590175671377	-0.106261374033	328.516253605	1053.91564849	1789.99916272	407.567260623	-2.35810380162	-0.0287924762102
390.68752783	1378.87647521	2145.56400304	376.0	2.45712686467	-0.477780726189	-0.0860246176069	339.621766256	1409.84189059	2198.28323255	448.819575711	3.19575042545	0.0390201517148
390.68752783	1378.87647521	2145.56400304	376.0	12.4858677268	-0.266469220244	-0.0479778934541	368.117087817	1613.79016877	2413.45628645	431.549029862	9.45125659683	0.115399958447
390.68752783	1378.87647521	2145.56400304	376.0	-8.3170340301	-0.224817905977	-0.0404785570719	389.126600796	1234.64271361	1967.11671477	343.347400361	1.09180448712	0.0133309461186
390.68752783	1378.87647521	2145.56400304	376.0	3.05446162158	-0.425431784615	-0.0765991689981	343.337814518	1521.68636145	2211.09943208	346.075256104	5.76901250599	0.0704397131379
390.68752783	1378.87647521	2145.56400304	376.0	2.8131497095	-0.162600051009	-0.0292762065194	390.27166583	1514.07426232	2205.92193055	301.576002409	6.28062093518	0.076686458305
390.68752783	1378.87647521	2145.56400304	376.0	13.4685032449	-0.284366318188	-0.0512002733503	364.835127577	1619.72622571	2434.53936041	449.978007121	9.63364317316	0.117626900771
390.68752783	1378.87647521	2145.56400304	376.0	-16.7348145421	-0.692658658686	-0.124713478337	308.52366072	1094.83304885	1786.50784625	383.151136671	-1.95435477798	-0.0238626957018
390.68752783	1378.87647521	2145.56400304	376.0	-5.77387184272	-0.414963585463	-0.0747143654056	353.597065427	1208.36167267	2021.6818872	459.723149102	0.963331393694	0.0117622880793
390.68752783	1378.87647521	2145.56400304	376.0	-1.35998094261	-0.607490342654	-0.109378887766	316.604661475	1431.97731455	2116.38474148	367.80276546	2.92163427057	0.0356731901169
390.68752783	1378.87647521	2145.56400304	376.0	-10.9576414593	-0.035752237721	-0.00643720520725	433.32569173	1121.0431889	1910.4607923	356.091911672	0.143528945472	0.0017524901767
390.68752783	1378.87647521	2145.56400304	376.0	2.83162826652	-0.390404553116	-0.0702925014614	350.038047843	1505.11339238	2206.31839982	351.166959601	5.44835799009	0.0665245175835
390.68752783	1378.87647521	2145.56400304	376.0	-8.60746113439	0.046106684755	0.00830152768366	448.735748195	1188.53746086	1960.88541536	323.612206304	1.01946831812	0.012447720612
390.68752783	1378.87647521	2145.56400304	376.0	12.0104358787	-0.3190455164	-0.0574442773496	356.807916421	1683.22232103	2403.25559186	363.225354411	11.0612319568	0.13505777725
390.68752783	1378.87647521	2145.56400304	376.0	3.23775288535	-0.746391351955	-0.134388072012	293.234864491	1493.99302236	2215.03206345	427.8041766	4.35297487681	0.0531498763957
390.68752783	1378.87647521	2145.56400304	376.0	0.192689627399	-0.221281845979	-0.0398418880048	383.17279486	1446.54403337	2149.69828232	319.981454086	4.28162749343	0.0522787239735
390.68752783	1378.87647521	2145.56400304	376.0	13.3327621503	0.321959675258	0.0579689728589	487.178570073	1562.93269883	2431.62694834	381.515679436	10.2680791959	0.125373372355
390.68752783	1378.87647521	2145.56400304	376.0	15.5660098691	0.341514562361	0.0614898383797	485.326897183	1666.10631923	2479.5427075	328.10949108	13.1502843711	0.160565132736
390.68752783	1378.87647521	2145.56400304	376.0	10.564515197	-0.10389337859	-0.0187060458391	397.837277207	1604.9723669	2372.2324382	369.422794096	9.55652479687	0.116685284455
390.68752783	1378.87647521	2145.56400304	376.0	-17.8735300591	-0.127244339509	-0.0229103960225	415.53589785	1064.16472981	1762.07597602	282.37534836	-1.53128302013	-0.0186969843727
390.68752783	1378.87647521	2145.56400304	376.0	12.8549644209	-0.641795258026	-0.115555501985	304.986953705	1689.58413112	2421.37549225	426.804407427	10.4296941858	0.127346693355
390.68752783	1378.87647521	2145.56400304	376.0	10.3938962023	-0.266863523599	-0.0480488879364	365.660922618	1681.60473262	2368.57169847	321.306043226	10.9905461151	0.13419470226
390.68752783	1378.87647521	2145.56400304	376.0	10.8865808909	0.0918338451889	0.0165347218561	444.063362844	1481.54145088	2379.14256379	453.537750066	7.1719606175	0.0875697267093
390.68752783	1378.87647521	2145.56400304	376.0	10.6946410614	0.170980739997	0.0307851530424	454.184961561	1567.11349499	2375.0243719	353.72591535	9.54581393865	0.116554504745
390.68752783	1378.87647521	2145.56400304	376.0	-0.851124891111	-0.132555716445	-0.0238667116393	407.267302236	1333.52160767	2127.30257375	386.51366385	2.59684411898	0.0317074984002
390.68752783	1378.87647521	2145.56400304	376.0	-6.00626786275	-0.631625083098	-0.113724357778	313.387204921	1346.84187868	2016.69568185	356.466598249	1.72084634915	0.0210115549347
390.68752783	1378.87647521	2145.56400304	376.0	19.7665338255	0.172797858892	0.0311123260518	448.862724069	1699.99414846	2569.66763744	420.81076491	13.8178336657	0.168715917774
390.68752783	1378.87647521	2145.56400304	376.0	-12.0099211765	-0.66842925603	-0.120350964355	307.985665258	1249.92713562	1887.88345748	329.970656606	0.31849692457	0.00388885133784
390.68752783	1378.87647521	2145.56400304	376.0	-7.21846770683	-0.120093149169	-0.0216228212404	410.320257378	1255.40446407	1990.68715835	324.962436896	1.42318404314	0.0173770945438
390.68752783	1378.87647521	2145.56400304	376.0	2.92358470145	-0.223554732307	-0.0402511221295	377.572095268	1542.03537961	2208.29138399	288.683909116	6.76959137214	0.0826567933107
390.68752783	1378.87647521	2145.56400304	376.0	16.0626312124	-0.132973255943	-0.0239418897989	391.200953011	1648.86818004	2490.19803627	450.128903217	11.0972812037	0.135497938995
390.68752783	1378.87647521	2145.56400304	376.0	10.1243750657	-0.154697787722	-0.0278534007421	392.528368035	1521.19181182	2362.78894998	449.068770122	7.23759239118	0.0883710914674
390.68752783	1378.87647521	2145.56400304	376.0	12.2501188088	0.231424175763	0.0416680186825	461.819259505	1656.50412813	2408.39814253	290.07475489	12.1240153091	0.148034374959
390.68752783	1378.87647521	2145.56400304	376.0	-9.03477609975	-0.629363185934	-0.113317102257	315.357590088	1220.55368473	1951.71709928	415.80582447	0.48403462304	0.00591006865739
390.68752783	1378.87647521	2145.56400304	376.0	1.81541626148	-0.326147103617	-0.058722921069	368.206923645	1371.90862992	2184.51492085	444.399367284	2.93573608595	0.0358453734548
390.68752783	1378.87647521	2145.56400304	376.0	-13.1853615715	-0.668844796753	-0.120425782635	310.410038657	1150.47211252	1862.66363149	401.781480315	-0.773832546849	-0.00944850484554
390.68752783	1378.87647521	2145.56400304	376.0	10.9715357165	-0.0478029021024	-0.00860693231947	409.941772536	1576.16710108	2380.96532395	394.856450333	9.04941640628	0.110493484814
390.68752783	1378.87647521	2145.56400304	376.0	4.97350395458	0.173316805821	0.0312057626613	458.579567204	1495.66940473	2252.27371357	298.02474164	7.1736943068	0.0875908950769
390.68752783	1378.87647521	2145.56400304	376.0	-0.709828073216	-0.324572020997	-0.0584393267909	365.374685672	1426.94165117	2130.33418741	338.017850574	3.50601197555	0.0428084490299
390.68752783	1378.87647521	2145.56400304	376.0	7.87713648436	-0.706315745022	-0.127172442388	296.604363558	1605.75814983	2314.57300791	412.210494522	7.61871535894	0.0930246075572
390.68752783	1378.87647521	2145.56400304	376.0	-9.45604735215	-0.646069811827	-0.116325137167	310.92881675	1317.89608581	1942.67845494	313.853552374	1.08449449546	0.0132416910312
390.68752783	1378.87647521	2145.56400304	376.0	-1.58816049944	-0.664505165562	-0.119644430242	304.517304797	1513.05853322	2111.48900305	293.913165031	4.42286924099	0.0540032874358
390.68752783	1378.87647521	2145.56400304	376.0	5.19746369327	-0.0783413568413	-0.0141053937417	405.105343539	1540.16508522	2257.07891311	311.808484347	7.44191283631	0.0908658465972
390.68752783	1378.87647521	2145.56400304	376.0	-3.77097314082	-0.0506045683806	-0.00911137349308	426.21693093	1245.73727348	2064.65536076	392.701156354	1.88643722149	0.0230334215078
390.68752783	1378.87647521	2145.56400304	376.0	0.102342707154	0.0378645844024	0.00681753410198	444.737898856	1327.0619267	2147.75983132	375.960005759	2.81562977621	0.0343788739464
390.68752783	1378.87647521	2145.56400304	376.0	12.9578309256	-0.286827321862	-0.0516433780809	365.407987899	1591.20798362	2423.58255895	466.966587433	8.83697967159	0.10789962969
390.68752783	1378.87647521	2145.56400304	376.0	-9.88694044281	0.0922481342653	0.0166093147759	460.057614395	1165.05698854	1933.43336789	308.318764963	0.738452409475	0.0090165129362
390.68752783	1378.87647521	2145.56400304	376.0	14.8441737076	0.185718877578	0.0334387608171	453.258829706	1648.4789663	2464.05525065	362.317454649	12.0699688844	0.147374467453
390.68752783	1378.87647521	2145.56400304	376.0	-2.97730638031	0.0833979124704	0.0150158286767	459.06736895	1179.25778319	2081.68398908	443.358836938	1.68463379816	0.020569399245
390.68752783	1378.87647521	2145.56400304	376.0	-6.86747826938	-0.642585487025	-0.115697783044	313.130391715	1231.64161976	1998.21786137	453.445849894	0.790584042483	0.00965304081175
390.68752783	1378.87647521	2145.56400304	376.0	4.07838642469	0.193056207953	0.0347598501897	471.69328679	1403.17489247	2233.06839407	358.200214807	5.07705289495	0.0619908778382
390.68752783	1378.87647521	2145.56400304	376.0	17.8459320271	0.213308474796	0.0384062792214	460.942213211	1618.61953218	2528.45989662	448.898151225	11.6738668509	0.142538056788
390.68752783	1378.87647521	2145.56400304	376.0	8.37221548685	0.230723371154	0.0415418385226	466.365235732	1563.5890858	2325.19524478	295.240923245	9.38997310145	0.11465168622
390.68752783	1378.87647521	2145.56400304	376.0	8.30691981864	0.166820777214	0.0300361500205	467.174357573	1401.34873547	2323.79428443	455.271191378	5.35641085439	0.0654018419339
390.68752783	1378.87647521	2145.56400304	376.0	-14.851092399	-0.579611253891	-0.104359246289	325.949528573	1130.52360514	1826.92431046	370.451176749	-1.07081910689	-0.0130747143698
390.68752783	1378.87647521	2145.56400304	376.0	6.53945467674	-0.381982672494	-0.0687761383677	353.531136969	1473.87645523	2285.87218857	458.464596377	5.09846901832	0.0622523689661
390.68752783	1378.87647521	2145.56400304	376.0	10.5409342766	-0.0551939618862	-0.00993769569432	409.744063803	1552.64115854	2371.72649446	409.341272116	8.39121345595	0.102456818754
390.68752783	1378.87647521	2145.56400304	376.0	-3.99257527222	-0.225132387473	-0.0405351795954	388.873483678	1271.63663387	2059.9007452	399.390627656	1.85113173674	0.0226023411079
390.68752783	1378.87647521	2145.56400304	376.0	4.67615258165	0.215455222743	0.0387928020784	478.587495873	1387.58600221	2245.89384955	379.720351467	4.88829120201	0.0596860952627
390.68752783	1378.87647521	2145.56400304	376.0	2.9093671175	-0.0507149910241	-0.00913125513578	423.119424341	1370.67321226	2207.98633663	414.193700022	3.54697789595	0.0433086434182
390.68752783	1378.87647521	2145.56400304	376.0	-14.4710816557	-0.750034554252	-0.135044032094	295.162489377	1224.16669503	1835.07768418	315.748499771	-0.296749816032	-0.00362331887707
390.68752783	1378.87647521	2145.56400304	376.0	-4.16306181113	-0.218082497645	-0.0392658440125	389.038012732	1340.24821033	2056.24284739	326.956624328	2.13046609055	0.0260130169786
390.68752783	1378.87647521	2145.56400304	376.0	-14.5725569191	-0.326068458888	-0.058708761053	379.112753259	1036.21653294	1832.90046746	417.571181253	-1.82090222701	-0.022233238425
390.68752783	1378.87647521	2145.56400304	376.0	8.75810698631	-0.0235923706215	-0.00424781610038	417.603979111	1520.49105965	2333.47479388	395.379755124	7.53177020725	0.0919630061935
390.68752783	1378.87647521	2145.56400304	376.0	10.0564068032	0.193921140961	0.0349155817358	468.164439625	1451.97858552	2361.3306474	441.187622261	6.76841001862	0.0826423689697
390.68752783	1378.87647521	2145.56400304	376.0	12.8208983889	0.229147786267	0.0412581538112	471.773366257	1501.17184668	2420.64458373	447.699370796	8.32867718223	0.101693250088
390.68752783	1378.87647521	2145.56400304	376.0	0.184427127958	0.0212896814543	0.00383321596225	438.389110779	1360.60280991	2149.52100511	350.529084414	3.26142806535	0.0398220765
390.68752783	1378.87647521	2145.56400304	376.0	-20.1570193725	-0.73855081847	-0.132976380711	302.536667559	1061.02658316	1713.08225129	349.519000572	-2.96600624714	-0.0362149724925
390.68752783	1378.87647521	2145.56400304	376.0	4.70507127263	0.152341356676	0.0274291243566	460.169769161	1430.6324035	2246.51431858	355.712145922	5.60622494374	0.0684520750152
390.68752783	1378.87647521	2145.56400304	376.0	-2.89112094716	-0.280265071293	-0.0504618421485	378.305501451	1259.43410422	2083.53315271	445.793547035	1.82981305743	0.0223420397733
390.68752783	1378.87647521	2145.56400304	376.0	16.1939613989	0.0924179195478	0.0166398846863	436.779772401	1602.45393571	2493.01580948	453.782101369	10.6687596147	0.130265685162
390.68752783	1378.87647521	2145.56400304	376.0	13.527555202	-0.0338478906929	-0.00609432673621	408.417299899	1677.89185136	2435.80635794	349.49720668	11.9435260582	0.145830599001
390.68752783	1378.87647521	2145.56400304	376.0	3.24430501459	0.0748228519918	0.0134718854865	446.820382432	1397.0212306	2215.17264358	371.331030543	4.46645628174	0.0545354857355
390.68752783	1378.87647521	2145.56400304	376.0	-17.9028828037	-0.367326805974	-0.0661373435315	364.201524983	1113.27592664	1761.44619409	283.968742471	-1.40157951661	-0.0171133030111
390.68752783	1378.87647521	2145.56400304	376.0	16.9709377608	0.268641054562	0.0483689331224	472.142881169	1625.78960051	2509.68633461	411.753852926	11.996306681	0.14647505105
390.68752783	1378.87647521	2145.56400304	376.0	-12.7137711589	-0.398826196072	-0.0718088217631	363.272000364	1060.07650128	1872.78190562	449.433403979	-1.45163939782	-0.0177245347719
390.68752783	1378.87647521	2145.56400304	376.0	-4.9718116256	-0.142273930176	-0.0256164800461	405.421331885	1284.86809172	2038.8906025	348.601178888	1.8579303266	0.0226853519732
390.68752783	1378.87647521	2145.56400304	376.0	9.66749332679	-0.352366318647	-0.0634437015928	353.66753532	1593.5136897	2352.98625985	405.805034834	8.41929087031	0.102799644326
390.68752783	1378.87647521	2145.56400304	376.0	16.054231681	-0.085394931104	-0.0153753927087	399.045191379	1676.35504628	2490.01781895	414.617581286	11.979594405	0.146270993956
390.68752783	1378.87647521	2145.56400304	376.0	-17.8885043748	-0.276601157556	-0.049802152963	387.681450762	1038.31737308	1761.75469249	335.755868648	-2.07639583925	-0.02535281855
390.68752783	1378.87647521	2145.56400304	376.0	3.92984712989	-0.509090230095	-0.091661906751	326.541532352	1610.8635417	2229.88138843	292.476314378	7.80090673554	0.0952491664901
390.68752783	1378.87647521	2145.56400304	376.0	1.17586687761	-0.26369763514	-0.0474788684084	379.494734515	1386.44398603	2170.79297949	404.854258945	3.13076560898	0.0382266863124
390.68752783	1378.87647521	2145.56400304	376.0	-13.1978508088	-0.175313744243	-0.0315653122511	403.806625528	1107.66279566	1862.39566691	350.926245725	-0.481466451748	-0.00587871125456
390.68752783	1378.87647521	2145.56400304	376.0	15.4891086633	0.215670600075	0.0388315808561	462.862435736	1589.71451036	2477.89274291	425.315796809	10.7378771732	0.131109611394
390.68752783	1378.87647521	2145.56400304	376.0	15.3715248915	-0.610193519687	-0.10986559591	309.743167203	1698.14580826	2475.36990783	467.480932361	10.9485976296	0.133682510741
390.68752783	1378.87647521	2145.56400304	376.0	5.82812985488	0.135200969985	0.0243429906347	448.564484437	1525.19060992	2270.61025925	296.855164892	7.84015422497	0.0957283788153
390.68752783	1378.87647521	2145.56400304	376.0	19.9721767722	0.0582104577776	0.0104808170287	426.009288796	1698.90569586	2574.07983848	449.164853829	13.3953895987	0.163557870558
390.68752783	1378.87647521	2145.56400304	376.0	-10.6630601983	-0.030338517975	-0.00546246272507	437.741422505	1078.34338945	1916.7812218	400.696409844	-0.223747310017	-0.00273195738726
390.68752783	1378.87647521	2145.56400304	376.0	16.9555658439	0.0681782850926	0.0122755284646	426.888021323	1721.09201008	2509.35652029	361.376488888	13.7422647792	0.167793220747
390.68752783	1378.87647521	2145.56400304	376.0	-11.1702893503	-0.678269348811	-0.122122677136	305.608103457	1308.25487744	1905.8982957	292.035314801	0.749377315099	0.00914990616727
390.68752783	1378.87647521	2145.56400304	376.0	8.59773472195	0.207536767213	0.037367080881	474.523941856	1416.19150249	2330.03390431	439.318459964	5.86261295745	0.0715825757931
390.68752783	1378.87647521	2145.56400304	376.0	14.371690115	-0.517042446686	-0.0930937066414	324.907409761	1660.04166003	2453.91781277	468.968742983	10.0946114885	0.123255329529
390.68752783	1378.87647521	2145.56400304	376.0	17.0112372951	0.322223252941	0.0580164301299	486.879991225	1575.8136383	2510.55098691	447.857357387	10.9233965419	0.133374805152
390.68752783	1378.87647521	2145.56400304	376.0	-18.3239620273	-0.780736029981	-0.140571845513	297.735384295	1039.76387736	1752.41166985	414.912408192	-3.20428913735	-0.0391244094914
390.68752783	1378.87647521	2145.56400304	376.0	-13.0597041756	-0.385317458555	-0.069376567979	359.853703026	1157.10572217	1865.35969134	348.400266151	-0.28883498868	-0.00352667873847
390.68752783	1378.87647521	2145.56400304	376.0	0.47968877086	-0.140967986312	-0.0253813443126	400.821984444	1415.30038506	2155.85603263	339.73366313	3.88861347194	0.0474800179724
390.68752783	1378.87647521	2145.56400304	376.0	10.1585618089	-0.174352791757	-0.0313922923582	381.546998276	1694.38989835	2363.52244843	287.585551805	11.5363439612	0.140858900625
390.68752783	1378.87647521	2145.56400304	376.0	0.00865931594944	-0.422609142981	-0.0760909512029	345.637310822	1473.31867856	2145.7497942	326.793804817	4.31715369426	0.0527124993194
390.68752783	1378.87647521	2145.56400304	376.0	9.13271467187	-0.153929331534	-0.0277150398873	394.790268313	1484.67383928	2341.51224154	462.048133942	6.26011967758	0.0764361376994
390.68752783	1378.87647521	2145.56400304	376.0	-12.4929851759	-0.463765398347	-0.083501152025	342.925699538	1239.70211844	1877.5190102	294.891192216	0.313925951087	0.00383303969582
390.68752783	1378.87647521	2145.56400304	376.0	-9.52785061009	-0.3448399246	-0.0620885712279	364.134147138	1293.81786551	1941.13787008	283.185857439	1.08173115878	0.0132079506567
390.68752783	1378.87647521	2145.56400304	376.0	11.8369294126	-0.519960050036	-0.0936190223328	325.549457002	1609.09438562	2399.53289958	464.889056951	8.53050111487	0.10415752277
390.68752783	1378.87647521	2145.56400304	376.0	5.26870349434	-0.116477043767	-0.0209717399652	407.544153058	1403.03688118	2258.60740864	448.026374395	4.20198924466	0.0513063399836
390.68752783	1378.87647521	2145.56400304	376.0	-3.51058173079	0.0605391789093	0.0109001042329	450.518702357	1272.75603735	2070.24222512	346.967485416	2.13096619982	0.0260191233189
390.68752783	1378.87647521	2145.56400304	376.0	-0.255764461736	-0.121541529012	-0.021883602631	408.363639776	1366.18099425	2140.07641281	365.531778786	2.96178372279	0.0361634154187
390.68752783	1378.87647521	2145.56400304	376.0	-7.87646162792	-0.693235982683	-0.124817425762	302.921800486	1379.7400415	1976.56947763	293.907635652	1.52287490575	0.0185943211935
390.68752783	1378.87647521	2145.56400304	376.0	1.88506471663	-0.26834411161	-0.0483154684209	379.428591933	1369.92549377	2186.00927303	436.655187329	2.98552191771	0.0364532590685
390.68752783	1378.87647521	2145.56400304	376.0	-11.618181553	-0.543985842223	-0.0979448761655	334.407958726	1095.85644954	1896.28848183	466.024073567	-1.13419465401	-0.0138485305741
390.68752783	1378.87647521	2145.56400304	376.0	0.842756221466	0.106485942628	0.0191728380677	462.528104994	1255.74532004	2163.64587716	445.372452123	2.59508037831	0.0316859631051
390.68752783	1378.87647521	2145.56400304	376.0	5.08061074878	-0.664008544515	-0.119555013416	306.13689901	1489.34776566	2254.5717584	459.087093723	4.59958504417	0.0561609895502
390.68752783	1378.87647521	2145.56400304	376.0	14.906967784	0.116200635236	0.0209219724948	436.05539005	1721.32322857	2465.40253775	308.023919137	13.6771498086	0.166998166161
390.68752783	1378.87647521	2145.56400304	376.0	5.25773477328	-0.714427356184	-0.128632941337	298.149904159	1496.45149393	2258.37206771	463.770669614	4.65824066697	0.0568771754209
390.68752783	1378.87647521	2145.56400304	376.0	10.3382253253	0.108736164455	0.0195779914394	444.688484938	1517.68987964	2367.37724417	404.998879591	8.07013959848	0.0985365030339
390.68752783	1378.87647521	2145.56400304	376.0	6.3102514935	0.0075909940656	0.00136676162506	434.007218269	1390.56291464	2280.95448758	456.384354674	4.41460683455	0.0539024033522
390.68752783	1378.87647521	2145.56400304	376.0	-4.41518325744	0.0688234763143	0.0123916954113	455.49594592	1177.1893004	2050.8334204	418.148174079	1.50292426372	0.0183507236107
390.68752783	1378.87647521	2145.56400304	376.0	10.308876388	-0.315770119886	-0.0568545408508	357.30977414	1679.17295237	2366.74754393	330.264817423	10.7831666607	0.13166259659
390.68752783	1378.87647521	2145.56400304	376.0	-7.24983934513	-0.0907889306443	-0.0163465845597	417.623965849	1219.57799968	1990.01405977	352.812094235	1.26485941154	0.0154439488589
390.68752783	1378.87647521	2145.56400304	376.0	14.3829144379	0.123095837082	0.0221634564425	446.57837379	1540.60925878	2454.1586378	466.971005234	9.04344386404	0.11042056
390.68752783	1378.87647521	2145.56400304	376.0	9.19260213203	0.0583481094208	0.0105056012641	431.909724736	1551.9493507	2342.79716532	358.93808989	8.62410487369	0.105300425808
390.68752783	1378.87647521	2145.56400304	376.0	-4.10774260874	0.0131872195033	0.0023743643326	438.46327281	1320.82115263	2057.42975629	298.145330845	2.1480864678	0.0262281620001
390.68752783	1378.87647521	2145.56400304	376.0	7.47259215459	-0.244970394908	-0.0441070210493	378.582989896	1468.35019439	2305.8932504	458.960066112	5.44811429139	0.0665215420194
390.68752783	1378.87647521	2145.56400304	376.0	-3.66498216077	-0.213612712523	-0.0384610573502	390.405566396	1316.16797614	2066.92946508	360.355922545	2.12233148138	0.0259136933014
390.68752783	1378.87647521	2145.56400304	376.0	18.8561370947	0.17026267749	0.0306558655906	450.798187798	1643.38987748	2550.1344929	455.946427626	12.241836865	0.149472977594
390.68752783	1378.87647521	2145.56400304	376.0	-3.79525179904	-0.10125607924	-0.018231198999	413.258477977	1338.08249124	2064.13444661	312.793477389	2.21420296343	0.027035445219
390.68752783	1378.87647521	2145.56400304	376.0	13.3464318614	-0.553648630216	-0.0996846651452	319.210145443	1653.79909491	2431.92024074	458.911000392	9.7451646144	0.11898857893
390.68752783	1378.87647521	2145.56400304	376.0	0.697730855751	-0.723418309897	-0.130251766276	298.798778121	1392.0949383	2160.53426511	469.640548699	2.64316881802	0.0322731235412
390.68752783	1378.87647521	2145.56400304	376.0	-7.03428800724	-0.165120407576	-0.0297299977631	406.447103174	1118.95027165	1994.63885168	469.241476855	0.324261045737	0.00395923132769
390.68752783	1378.87647521	2145.56400304	376.0	-4.00075506283	-0.163260251319	-0.0293950758586	400.942591095	1299.23975389	2059.72524256	359.542897577	2.03717701705	0.0248739562521
390.68752783	1378.87647521	2145.56400304	376.0	16.2803609227	-0.119686807865	-0.0215496593203	393.194467606	1662.14312194	2494.86956656	439.531977013	11.5105733081	0.140544240636
390.68752783	1378.87647521	2145.56400304	376.0	-3.81840607691	-0.545757370539	-0.0982638405724	328.176246803	1334.89779748	2063.63765676	400.563612481	1.98122687999	0.0241908043954
390.68752783	1378.87647521	2145.56400304	376.0	-7.40820839997	-0.0224759593298	-0.00404680578498	431.978699091	1233.47572273	1986.61615034	321.161728518	1.36024558606	0.0166086152145
390.68752783	1378.87647521	2145.56400304	376.0	3.72714786385	0.0368472405923	0.00663436092767	442.296089686	1363.34414666	2225.53234594	419.892109599	3.73677105352	0.0456260201895
390.68752783	1378.87647521	2145.56400304	376.0	12.6441004348	-0.260928694468	-0.0469803194937	366.402559803	1700.68769074	2416.85127047	349.761019926	11.7455329885	0.143413101203
390.68752783	1378.87647521	2145.56400304	376.0	-3.31732726413	-0.456586809088	-0.0822086440562	343.273297263	1390.20264043	2074.38862339	340.912685704	2.34330119557	0.0286117362096
390.68752783	1378.87647521	2145.56400304	376.0	-5.85043763946	0.152633143282	0.0274816606558	473.787579423	1204.78482443	2020.03911902	341.466715171	1.58577636271	0.0193623487511
390.68752783	1378.87647521	2145.56400304	376.0	1.19004010051	-0.446098299749	-0.0803201836062	344.920628717	1411.92403381	2171.09707505	414.252412525	3.16831341073	0.0386851454301
390.68752783	1378.87647521	2145.56400304	376.0	-0.335505483391	-0.401301996544	-0.0722545906633	354.091189708	1350.96315555	2138.36551816	433.311172896	2.54822690632	0.0311138816401
390.68752783	1378.87647521	2145.56400304	376.0	-6.32326669336	-0.0392503078021	-0.00706703417394	430.082176318	1190.7145486	2009.89426905	389.097544131	1.25044684667	0.0152679712659
390.68752783	1378.87647521	2145.56400304	376.0	-9.59571963196	-0.288361203434	-0.0519195540932	382.170205851	1099.96734006	1939.68169678	457.544150874	-0.376550023159	-0.00459768038045
390.68752783	1378.87647521	2145.56400304	376.0	6.89006044	0.181924488148	0.0327555794288	458.432043011	1526.81475087	2293.39465962	308.147865744	8.1707663065	0.0997651563675
390.68752783	1378.87647521	2145.56400304	376.0	-6.33084826364	-0.609538441734	-0.109747648854	317.647393839	1292.18042066	2009.7316016	399.903787103	1.38311561063	0.0168878584936
390.68752783	1378.87647521	2145.56400304	376.0	-5.46846983708	0.137542392102	0.0247645646565	473.903772829	1131.38895291	2028.23448269	422.941756952	1.13583456301	0.0138685538829
390.68752783	1378.87647521	2145.56400304	376.0	0.697766654967	-0.157000497379	-0.0282680045696	403.025330747	1292.15296289	2160.53503321	465.356739571	2.52017235221	0.0307713351918
390.68752783	1378.87647521	2145.56400304	376.0	7.21486724939	-0.463579827458	-0.0834677399097	333.755652523	1628.76703451	2300.36359761	337.84091057	8.7600774764	0.106960652947
390.68752783	1378.87647521	2145.56400304	376.0	6.5550556791	0.0204630183494	0.00368437492788	423.085702538	1564.20569497	2286.20691807	298.915520558	8.48621972176	0.103616846419
390.68752783	1378.87647521	2145.56400304	376.0	14.3296168669	0.311537162927	0.0560923951976	478.95314885	1660.24519407	2453.0151043	313.816761384	12.752707441	0.155710713565
390.68752783	1378.87647521	2145.56400304	376.0	7.89375224757	0.0936312513877	0.0168583455866	444.628020499	1473.33152987	2314.92950975	396.969959381	6.71351730117	0.0819721282194
390.68752783	1378.87647521	2145.56400304	376.0	-5.26725542448	-0.373113409845	-0.0671792239549	359.351369938	1305.75330686	2032.5516667	367.446989902	1.76986280496	0.0216100464586
390.68752783	1378.87647521	2145.56400304	376.0	-9.63944264097	-0.165097076908	-0.0297257970666	402.686476607	1185.97383934	1938.74359164	350.083275694	0.659009725148	0.00804651679058
390.68752783	1378.87647521	2145.56400304	376.0	-0.621856795382	-0.429952314814	-0.0774130923323	348.510026883	1381.60632683	2132.22166748	402.105313769	2.65336754375	0.0323976501068
390.68752783	1378.87647521	2145.56400304	376.0	7.03293543878	-0.312143303976	-0.0562015311444	365.303448374	1485.80980573	2296.46013417	445.346880063	5.62243864715	0.0686500445317
390.68752783	1378.87647521	2145.56400304	376.0	8.06895521885	-0.465946185398	-0.0838938036367	333.614979546	1622.97848421	2318.68860163	362.095137878	8.69936093538	0.10621930324
390.68752783	1378.87647521	2145.56400304	376.0	5.98810535477	-0.29869920325	-0.0537809152413	368.894716942	1463.27718313	2274.04263599	441.870735923	5.04430281171	0.061590998922
390.68752783	1378.87647521	2145.56400304	376.0	-3.81180623865	-0.233666069496	-0.0420716725776	386.456605464	1310.01192843	2063.77926051	367.310726617	2.06538403282	0.0252183642591
390.68752783	1378.87647521	2145.56400304	376.0	-10.4434111092	-0.0293911479028	-0.00529188835123	432.494560883	1162.76786087	1921.49393359	326.231511839	0.530848796083	0.00648167028184
390.68752783	1378.87647521	2145.56400304	376.0	14.094266564	0.179112972626	0.0322493648948	456.244327477	1570.07045295	2447.96551292	421.650732493	9.97795586622	0.121830962957
390.68752783	1378.87647521	2145.56400304	376.0	10.0846453172	0.066115264408	0.011904080736	431.508515326	1587.28244863	2361.9365228	343.145558837	9.61732768297	0.117427688437
390.68752783	1378.87647521	2145.56400304	376.0	2.88609369864	-0.538631992738	-0.0969809133486	322.54920331	1581.91530129	2207.48699053	303.022485931	6.89757624821	0.0842194902102
390.68752783	1378.87647521	2145.56400304	376.0	-9.11582161122	-0.413147719224	-0.0743874179373	351.197500012	1314.67757138	1949.97821596	284.103144568	1.19527071941	0.0145942700783
390.68752783	1378.87647521	2145.56400304	376.0	8.78301031605	0.236197445308	0.0425274478408	479.335597488	1430.37383396	2334.00911076	424.299679314	6.30988608175	0.0770437861019
390.68752783	1378.87647521	2145.56400304	376.0	-9.23173439206	-0.326345473707	-0.0587586376858	368.418952518	1260.06642992	1947.49123306	319.005850626	1.01887664785	0.0124404963107
390.68752783	1378.87647521	2145.56400304	376.0	9.40053471339	-0.493847286741	-0.0889174084877	331.172689586	1558.74604455	2347.25849194	457.339757799	7.10069831004	0.0866996130653
390.68752783	1378.87647521	2145.56400304	376.0	-17.1913910525	-0.530990480707	-0.095605055943	335.391267107	1101.99710112	1776.71170499	339.323336764	-1.63954423911	-0.0200188551784
390.68752783	1378.87647521	2145.56400304	376.0	-9.80912243344	0.0864453204585	0.0155645157469	462.884843657	1099.27343109	1935.10300309	372.944728339	0.288975431779	0.00352839355041
390.68752783	1378.87647521	2145.56400304	376.0	-2.73680606949	-0.346079102305	-0.0623116856868	364.920881664	1295.58117236	2086.84407718	426.342023154	2.02422565643	0.0247158199809
390.68752783	1378.87647521	2145.56400304	376.0	-2.20457694848	-0.471679758931	-0.0849261359257	341.446002739	1323.16221365	2098.26339361	433.655177225	2.14138427196	0.0261463281069
390.68752783	1378.87647521	2145.56400304	376.0	-17.1427102915	-0.72906607427	-0.13126864859	299.953141822	1154.32080469	1777.75618188	323.482235367	-1.30983895002	-0.0159931495729
390.68752783	1378.87647521	2145.56400304	376.0	4.40295968481	-0.280253080022	-0.0504596831153	367.345506008	1549.91296721	2240.0323211	322.773847888	6.99082447781	0.0853580522322
390.68752783	1378.87647521	2145.56400304	376.0	9.86969360527	0.255413767542	0.0459873546169	479.790093103	1469.79746315	2357.32459624	407.73703999	7.40686487866	0.0904379106064
390.68752783	1378.87647521	2145.56400304	376.0	-17.5861713441	-0.669850507099	-0.120606861199	309.163596322	1160.5344778	1768.24144116	298.543367041	-1.25032915841	-0.0152665342907
390.68752783	1378.87647521	2145.56400304	376.0	16.3227227467	0.296110354699	0.0533147919876	473.305959502	1716.10924005	2495.7784666	306.363267049	14.3187587691	0.174832219403
390.68752783	1378.87647521	2145.56400304	376.0	8.73831979661	0.0575211107138	0.0103566998044	433.276632404	1527.46607208	2333.05024706	372.30754258	7.97488273769	0.0973734156006
390.68752783	1378.87647521	2145.56400304	376.0	6.31611659736	-0.287866438063	-0.0518304713834	365.903497717	1558.52100057	2281.08032714	356.655828856	7.39589408472	0.0903039570784
390.68752783	1378.87647521	2145.56400304	376.0	9.42860076764	-0.478683880531	-0.0861872309203	330.544304074	1667.99296382	2347.8606671	349.323399203	9.96093698659	0.121623162229
390.68752783	1378.87647521	2145.56400304	376.0	-3.20122620389	0.107629466756	0.0193787300605	461.00869224	1294.65077295	2076.87964595	321.220180758	2.26115670984	0.0276087510359
390.68752783	1378.87647521	2145.56400304	376.0	-2.44217987641	-0.730307737417	-0.131492210554	297.917078947	1332.4202692	2093.16547072	462.828122574	1.95920102957	0.0239218684929
390.68752783	1378.87647521	2145.56400304	376.0	11.4628010282	0.00496855914498	0.000894591131613	417.570439864	1629.50019201	2391.50573564	344.435103762	10.6197924064	0.12966779495
390.68752783	1378.87647521	2145.56400304	376.0	1.13286364858	-0.000901538335244	-0.000162322350602	437.302345314	1274.06609143	2169.87031768	458.501880941	2.6141716924	0.0319190682833
390.68752783	1378.87647521	2145.56400304	376.0	5.82391501657	-0.60117933049	-0.108242587413	313.72552174	1558.15883718	2270.5198272	398.635468275	6.48441050746	0.0791747314708
390.68752783	1378.87647521	2145.56400304	376.0	-4.2045976857	0.0476307168057	0.00857593028551	447.126931258	1283.15047472	2055.35166862	325.074262644	2.0564557972	0.0251093503932
390.68752783	1378.87647521	2145.56400304	376.0	8.95753815655	-0.242161021254	-0.0436011921595	375.037550457	1544.71387729	2337.75371728	418.002289534	7.44781001911	0.0909378512712
390.68752783	1378.87647521	2145.56400304	376.0	15.7047394114	0.0339764644751	0.00611747649894	423.659245798	1631.5586955	2482.51923862	427.301297316	11.178533433	0.136490029707
390.68752783	1378.87647521	2145.56400304	376.0	3.873893403	0.143932233175	0.0259150581877	463.495269743	1380.83367091	2228.68086541	384.351924753	4.42325588653	0.0540080083825
390.68752783	1378.87647521	2145.56400304	376.0	-15.3281408297	-0.452210004943	-0.0814205986573	349.645534269	1105.98549816	1816.68893106	361.057898631	-1.22003397578	-0.014896629741
390.68752783	1378.87647521	2145.56400304	376.0	-13.1318049926	-0.673938760528	-0.121342952922	308.2458008	1192.43445208	1863.81272217	363.132469286	-0.312354975494	-0.00381385806464
390.68752783	1378.87647521	2145.56400304	376.0	3.02339027107	-0.0865506168191	-0.0155834744003	410.506690293	1434.31493912	2210.43277636	365.611146952	4.73613724548	0.0578282935956
390.68752783	1378.87647521	2145.56400304	376.0	-8.95862637294	-0.0541381177943	-0.00974759052832	425.521241106	1208.1281603	1953.35094041	319.701539003	0.98719518759	0.0120536652941
390.68752783	1378.87647521	2145.56400304	376.0	-4.97878393167	-0.598683629997	-0.107793235505	318.929986674	1349.96178615	2038.74100721	369.849234381	1.88680249606	0.0230378815148
390.68752783	1378.87647521	2145.56400304	376.0	2.60101545881	-0.708592272197	-0.127582332048	299.330396359	1481.38789132	2201.37045443	420.652166755	4.09827695148	0.0500400116176
390.68752783	1378.87647521	2145.56400304	376.0	7.53351023234	-0.0469817376059	-0.00845908131183	414.330536301	1497.99923353	2307.20028675	394.870516917	6.78983328194	0.0829039472764
390.68752783	1378.87647521	2145.56400304	376.0	0.88492660005	-0.434195456284	-0.0781770717112	341.533016583	1521.21511556	2164.55066962	301.802537475	5.46920812171	0.0667790979452
390.68752783	1378.87647521	2145.56400304	376.0	-1.12073920694	-0.0982367755449	-0.0176875721183	411.823255179	1378.82883664	2121.51782604	330.865734224	3.11174771416	0.0379944775844
390.68752783	1378.87647521	2145.56400304	376.0	-9.09499975353	-0.0101669751528	-0.00183056808656	435.674533508	1194.64782942	1950.42496225	320.102599323	0.931870564948	0.0113781509762
390.68752783	1378.87647521	2145.56400304	376.0	4.9799262099	-0.23901846728	-0.0430353740152	381.405770476	1437.0651479	2252.41150717	433.940588801	4.54004315972	0.0554339824142
390.68752783	1378.87647521	2145.56400304	376.0	-8.66489275571	-0.217283833951	-0.0391220442835	390.914484821	1223.17277611	1959.65318317	345.56592224	0.982966799163	0.0120020366198
390.68752783	1378.87647521	2145.56400304	376.0	7.87383824826	-0.402547995214	-0.0724789332397	342.629560654	1674.2248666	2314.50224215	297.647814892	10.1326939327	0.123720316639
390.68752783	1378.87647521	2145.56400304	376.0	-17.6382232282	-0.62460781887	-0.112460896448	322.581361357	1051.78632518	1767.12463468	392.75694814	-2.58232639394	-0.0315302368003
390.68752783	1378.87647521	2145.56400304	376.0	-10.4837461646	-0.24031957798	-0.0432696395355	386.014840488	1219.71784276	1920.62851916	314.895835915	0.677673287351	0.00827439911296
390.68752783	1378.87647521	2145.56400304	376.0	10.2711170537	0.0733833434406	0.0132127013757	433.169091213	1584.19246674	2365.93739325	348.575835299	9.58568683182	0.117041353258
390.68752783	1378.87647521	2145.56400304	376.0	2.32181122029	0.180042690626	0.0324167610057	469.325109178	1394.01991798	2195.3799488	332.03492164	4.63463245839	0.0565889189059
390.68752783	1378.87647521	2145.56400304	376.0	9.66151402417	-0.0554722982127	-0.00998781026516	411.158824672	1525.92802155	2352.85797009	415.771123866	7.64304553744	0.0933216793338
390.68752783	1378.87647521	2145.56400304	376.0	-13.4782000923	-0.410425233427	-0.0738972332421	354.557350897	1170.46006515	1856.3805936	331.363177554	-0.259287613405	-0.00316590492558
390.68752783	1378.87647521	2145.56400304	376.0	-4.91453619864	-0.392682775738	-0.0707026963878	354.881091382	1373.03942811	2040.11948344	312.198963952	2.05116268629	0.0250447214443
390.68752783	1378.87647521	2145.56400304	376.0	2.58078395397	-0.446480294908	-0.0803889619928	337.980682251	1565.56132948	2200.93637455	297.39436282	6.69366647817	0.0817297494282
390.68752783	1378.87647521	2145.56400304	376.0	-8.65552375067	0.0299350205191	0.00538981284103	448.166784875	1128.7238819	1959.85420117	382.963534396	0.59157373313	0.00722312250464
390.68752783	1378.87647521	2145.56400304	376.0	5.31572562685	-0.568010771298	-0.102270574595	321.259909658	1492.65863288	2259.61629859	445.697756051	4.93375769326	0.0602412416759
390.68752783	1378.87647521	2145.56400304	376.0	0.59271413375	-0.190328590043	-0.0342687414554	395.314872228	1344.41011512	2158.28106413	418.556076785	2.77036776787	0.0338262242719
390.68752783	1378.87647521	2145.56400304	376.0	-14.3257559339	0.104002768949	0.0187257416184	470.822692911	1039.57686918	1838.19574056	327.796178468	-0.82797987949	-0.0101096444382
390.68752783	1378.87647521	2145.56400304	376.0	-9.86713539775	0.168262797213	0.0302957863186	482.080132793	1101.79806769	1933.85829781	349.980097323	0.427881694337	0.00522444071229
390.68752783	1378.87647521	2145.56400304	376.0	2.10010523105	-0.00529124509134	-0.000952690869884	428.52727635	1411.37554589	2190.6231049	350.720282658	4.38864816195	0.0535854476428
390.68752783	1378.87647521	2145.56400304	376.0	9.25833432187	-0.446161097806	-0.0803314904224	335.122491249	1697.7465461	2344.20749153	311.338454176	10.7830432756	0.131661090057
390.68752783	1378.87647521	2145.56400304	376.0	3.11511946043	-0.528777652047	-0.0952066352263	330.368375507	1424.98716052	2212.40088483	457.045348801	3.4040991701	0.0415640924311
390.68752783	1378.87647521	2145.56400304	376.0	-18.9062792433	-0.549198660303	-0.0988834462194	332.735123265	1086.65317234	1739.91768128	320.529385673	-2.09865660939	-0.0256246228253
390.68752783	1378.87647521	2145.56400304	376.0	6.28104684197	-0.59208328275	-0.10660484025	314.113998524	1595.69204881	2280.32788309	370.521835757	7.49455797796	0.0915086444195
390.68752783	1378.87647521	2145.56400304	376.0	6.13271761837	-0.331360650266	-0.0596616223021	362.737595338	1468.4176772	2277.14538466	445.990112126	5.08106579397	0.0620398753842
390.68752783	1378.87647521	2145.56400304	376.0	-2.6377025408	-0.729456055605	-0.131338864891	297.472376165	1416.93530972	2088.97040681	374.562720924	2.41564280344	0.0294950281251
390.68752783	1378.87647521	2145.56400304	376.0	8.25389781712	-0.112651543014	-0.0202829569705	403.506365912	1471.29862042	2322.65666345	447.851677113	5.9999588473	0.0732595707851
390.68752783	1378.87647521	2145.56400304	376.0	2.26022910532	0.233445487843	0.0420319567596	478.64121985	1413.45980399	2194.05866511	301.957641262	5.20401165577	0.0635410458579
390.68752783	1378.87647521	2145.56400304	376.0	-19.394217362	-0.455113039051	-0.0819432911508	350.945231536	1064.09343778	1729.44865665	314.409987334	-2.2967979532	-0.0280439310525
390.68752783	1378.87647521	2145.56400304	376.0	-14.2449866459	-0.280525669517	-0.0505087629667	384.08883391	1082.18491143	1839.92869732	373.654951987	-1.07031877064	-0.0130686052582
390.68752783	1378.87647521	2145.56400304	376.0	9.07991840785	0.0157639433422	0.00283830452685	421.825253251	1579.25528181	2340.3794639	339.298928843	9.14157101191	0.111618693674
390.68752783	1378.87647521	2145.56400304	376.0	-6.66251565351	-0.142212983048	-0.0256055064904	411.087702725	1122.91973995	2002.61546548	468.608022807	0.444996773295	0.00543341603535
390.68752783	1378.87647521	2145.56400304	376.0	5.25891395673	-0.482147478708	-0.0868108532064	334.118793389	1522.01139511	2258.39736784	402.267179342	5.85399235037	0.0714773180754
390.68752783	1378.87647521	2145.56400304	376.0	-8.44877830168	-0.458739433989	-0.0825962250611	344.50684531	1239.23177008	1964.2900571	380.551441714	0.894694005585	0.0109242247324
390.68752783	1378.87647521	2145.56400304	376.0	17.1887724852	-0.22902554098	-0.0412361434966	372.524242068	1693.61454412	2514.36011804	448.22133185	12.0733810269	0.147416129755
390.68752783	1378.87647521	2145.56400304	376.0	9.03803660113	0.11050428505	0.0198963422849	451.908997729	1433.74796649	2339.48086293	453.823898712	5.94897676273	0.07263707891
390.68752783	1378.87647521	2145.56400304	376.0	-7.05410901951	0.0747330658921	0.013455719462	453.826952546	1238.87269303	1994.21357918	301.513933602	1.48206566712	0.0180960398915
390.68752783	1378.87647521	2145.56400304	376.0	3.04624296211	-0.561041296121	-0.101015717703	323.884947635	1451.63261889	2210.92309548	435.405528947	3.84058915892	0.0468936405241
390.68752783	1378.87647521	2145.56400304	376.0	12.1642771988	0.0495152181653	0.0089152355357	430.234467607	1557.9368596	2406.55635584	418.385028631	9.03048517044	0.110262334193
390.68752783	1378.87647521	2145.56400304	376.0	-7.83094699427	-0.0993857801841	-0.0178944508794	414.35123615	1262.68434233	1977.54602323	300.510444753	1.35953096266	0.016599889654
390.68752783	1378.87647521	2145.56400304	376.0	-1.71940296856	-0.222341470479	-0.0400326738349	389.214405735	1298.84377201	2108.67311188	420.614934133	2.26086727502	0.0276052170332
390.68752783	1378.87647521	2145.56400304	376.0	6.09058797227	-0.0987710417302	-0.0177837669662	406.763163558	1459.23474862	2276.24146614	410.243553966	5.56827846287	0.0679887480204
390.68752783	1378.87647521	2145.56400304	376.0	12.336875353	-0.232800046892	-0.0419157448491	370.919958482	1714.16578052	2410.25955971	325.17382071	12.1374679133	0.14819863142
390.68752783	1378.87647521	2145.56400304	376.0	17.9918926342	0.234288124351	0.0421836738118	465.493406902	1616.51950088	2531.59157486	449.578667074	11.711171864	0.142993551453
390.68752783	1378.87647521	2145.56400304	376.0	11.3189137883	0.0159918083746	0.00287933172032	423.451708671	1557.92965015	2388.41854281	407.037183993	8.83711841852	0.107901323791
390.68752783	1378.87647521	2145.56400304	376.0	-5.10873286181	-0.624516702713	-0.112444490946	314.043171665	1410.01640159	2035.95286974	311.893296483	2.1007240549	0.0256498663602
390.68752783	1378.87647521	2145.56400304	376.0	-9.60622827051	-0.533252045062	-0.0960122515416	333.909273005	1149.0493587	1939.45622721	456.497595506	-0.21528371299	-0.00262861676423
390.68752783	1378.87647521	2145.56400304	376.0	-12.6305010116	0.14436355056	0.0259927170616	475.796534381	1094.74718156	1874.56851993	304.024803986	-0.0619319071352	-0.000756189342311
390.68752783	1378.87647521	2145.56400304	376.0	4.32415316477	0.0933330093512	0.0168046469844	458.553196915	1316.32485021	2238.34147678	463.463429652	3.25070346338	0.039691128979
390.68752783	1378.87647521	2145.56400304	376.0	15.571452131	0.236951509771	0.0426632174596	463.874420094	1651.10222404	2479.65947471	364.682830576	12.3942410606	0.151333834684
390.68752783	1378.87647521	2145.56400304	376.0	-1.00062605726	-0.562723672069	-0.101318630189	325.036966981	1391.02364362	2124.09493055	408.034319942	2.57500335896	0.0314408224538
390.68752783	1378.87647521	2145.56400304	376.0	16.4605127583	0.0198130817144	0.00356735356758	419.782474212	1658.76692799	2498.73483949	420.18543729	11.9065135061	0.145378675288
390.68752783	1378.87647521	2145.56400304	376.0	2.76233347699	-0.299380392992	-0.0539035637363	363.865669229	1545.90517946	2204.83163576	295.060787076	6.63438100502	0.0810058730772
390.68752783	1378.87647521	2145.56400304	376.0	-1.993495554	-0.141797143756	-0.0255306344538	406.005190768	1285.20997675	2102.79228003	411.577112505	2.22563719895	0.0271750573742
390.68752783	1378.87647521	2145.56400304	376.0	0.432890691475	0.229645591619	0.041347783871	485.138943912	1348.18453483	2154.85194988	321.528471138	3.65544872247	0.0446330735344
390.68752783	1378.87647521	2145.56400304	376.0	1.88970865709	-0.425094700398	-0.0765384768452	348.973663068	1405.76907291	2186.10891174	431.366175769	3.17929081878	0.0388191797164
390.68752783	1378.87647521	2145.56400304	376.0	11.8561541431	-0.0694951465409	-0.0125126299137	405.595333453	1581.97075054	2399.94537847	412.379294478	9.20616723569	0.112407414355
390.68752783	1378.87647521	2145.56400304	376.0	-12.5178413433	-0.46929351268	-0.0844964912999	350.340867637	1058.13229633	1876.98570522	468.512541255	-1.62479030322	-0.019838709441
390.68752783	1378.87647521	2145.56400304	376.0	-1.48712129834	-0.0524941857374	-0.00945159988069	419.961384185	1389.02305076	2113.65686378	304.672428828	3.35746847824	0.040994731114
390.68752783	1378.87647521	2145.56400304	376.0	15.8058973727	-0.274619975365	-0.049445440289	364.890220278	1677.70593856	2484.68964742	442.093488587	11.3935749507	0.139115689264
390.68752783	1378.87647521	2145.56400304	376.0	-9.19180363421	0.052319493527	0.00942014647587	448.911283079	1213.50553316	1948.34797303	285.931156795	1.02660034082	0.0125348026962
390.68752783	1378.87647521	2145.56400304	376.0	-6.21239417661	-0.752898308332	-0.135559652202	293.827709027	1364.3212925	2012.27310986	354.124108333	1.71426963452	0.0209312531687
390.68752783	1378.87647521	2145.56400304	376.0	16.3918694943	-0.172061171441	-0.0309796851713	383.189761472	1675.30509469	2497.26205433	438.767198164	11.6994587478	0.142850534161
390.68752783	1378.87647521	2145.56400304	376.0	0.0853124224975	0.0255941373707	0.00460823503254	441.251678158	1338.65850508	2147.39443566	367.484252426	2.9228983784	0.0356886248889
390.68752783	1378.87647521	2145.56400304	376.0	-7.74220335349	0.12516955713	0.0225368305961	477.2882771	1045.97551929	1979.45007484	456.186278449	0.0459448264747	0.000560986892242
390.68752783	1378.87647521	2145.56400304	376.0	-20.3396544717	-0.364198139295	-0.0655740258004	368.082901866	1056.31980315	1709.16369835	284.760993337	-2.38926841013	-0.0291729964606
390.68752783	1378.87647521	2145.56400304	376.0	14.799707686	-0.50966393501	-0.0917652025585	325.557461657	1686.39502716	2463.1012037	451.148714885	10.8583188598	0.132580205858
390.68752783	1378.87647521	2145.56400304	376.0	4.6363181514	-0.321036651873	-0.0578027821162	364.854644168	1460.64877325	2245.03917636	419.535758937	4.79917004852	0.0585979248904
390.68752783	1378.87647521	2145.56400304	376.0	-3.95371918747	-0.0172546713289	-0.0031067107182	432.147059374	1302.50641724	2060.73442737	326.080950753	2.12488344177	0.0259448527688
390.68752783	1378.87647521	2145.56400304	376.0	-15.6084164505	-0.442617136689	-0.0796933987556	353.004144956	1080.41136014	1810.67543823	377.259933137	-1.56042586841	-0.0190528189061
390.68752783	1378.87647521	2145.56400304	376.0	-5.11899990045	0.0808991810043	0.0145659310415	454.258688115	1293.37156627	2035.73258386	288.10232947	1.93023368733	0.0235681768905
390.68752783	1378.87647521	2145.56400304	376.0	-5.37681867401	-0.204479594144	-0.0368166356039	394.790230728	1200.93816116	2030.20091706	434.472525173	1.22103822188	0.014908891598
390.68752783	1378.87647521	2145.56400304	376.0	-8.13034609704	-0.769584289892	-0.138563970092	293.023807085	1212.16699019	1971.12222386	465.931426581	0.308133818809	0.00376231768998
390.68752783	1378.87647521	2145.56400304	376.0	-7.37614826395	-0.319474356243	-0.057521490141	369.5606169	1283.84864407	1987.30402107	333.894760101	1.41018391604	0.0172183628332
390.68752783	1378.87647521	2145.56400304	376.0	-7.79597518095	-0.443065889574	-0.0797741968985	347.28856435	1245.15075884	1978.29636587	385.857042676	1.03152157453	0.0125948910199
390.68752783	1378.87647521	2145.56400304	376.0	-4.95382407716	0.0728065020268	0.0131088408403	452.555503949	1288.83825418	2039.27653686	297.882778731	1.95280180046	0.0238437338274
390.68752783	1378.87647521	2145.56400304	376.0	17.8713220722	-0.0434701005058	-0.00782680959773	405.582967911	1720.95834843	2529.00465628	402.463339945	13.4559615308	0.164297454589
390.68752783	1378.87647521	2145.56400304	376.0	14.8624026419	-0.56288376422	-0.101347454847	316.781674594	1711.07740323	2464.44636411	436.587286277	11.3841316506	0.139000386454
390.68752783	1378.87647521	2145.56400304	376.0	8.99968915342	-0.362289824239	-0.0652304328842	350.67519536	1630.65985055	2338.6580939	357.323047985	9.27628406386	0.113263541683
390.68752783	1378.87647521	2145.56400304	376.0	2.38374576841	-0.162272565444	-0.0292172426078	400.485572705	1368.96086779	2196.70879417	427.262353668	3.20196121518	0.0390959855333
390.68752783	1378.87647521	2145.56400304	376.0	0.488695708198	0.0491725364833	0.00885353555694	447.562188104	1322.79955145	2156.04928224	385.687542677	2.84135160792	0.0346929378256
390.68752783	1378.87647521	2145.56400304	376.0	-6.26086712611	-0.277583588192	-0.0499790400057	376.833622037	1342.96074257	2011.2330917	291.438727096	1.77768319738	0.0217055335456
390.68752783	1378.87647521	2145.56400304	376.0	11.799801431	0.21816713787	0.0392810835199	459.344348487	1649.3574695	2398.73629497	290.034476979	11.8482029877	0.144666703147
390.68752783	1378.87647521	2145.56400304	376.0	15.0041466276	-0.383309250193	-0.0690149892318	345.813882085	1699.70579896	2467.48757204	421.967890992	11.5900727872	0.141514930247
390.68752783	1378.87647521	2145.56400304	376.0	17.4583257406	0.183277172846	0.0329991308689	455.073452936	1610.62623582	2520.14355566	454.443866905	11.3203768985	0.138221940153
390.68752783	1378.87647521	2145.56400304	376.0	11.9552784203	-0.579763257849	-0.104386614665	314.28699059	1695.38955333	2402.07215328	392.395609369	10.6644053126	0.130212519079
390.68752783	1378.87647521	2145.56400304	376.0	8.23304606165	0.0277867085806	0.00500300838686	422.851830546	1600.53043681	2322.20927569	298.827008332	9.59471504003	0.11715158779
390.68752783	1378.87647521	2145.56400304	376.0	-7.46902280187	-0.23807218467	-0.0428649954393	390.957301922	1126.08298825	1985.31133842	468.271048247	0.228744631455	0.00279297474304
390.68752783	1378.87647521	2145.56400304	376.0	2.18594915594	0.143892447481	0.0259078947571	467.218837665	1343.71515584	2192.46494125	381.530947745	3.53533457962	0.0431664783836
390.68752783	1378.87647521	2145.56400304	376.0	-1.76961375464	-0.3978571061	-0.0716343367123	353.073703557	1409.74703027	2107.59580732	344.775073501	2.89783718334	0.0353826273912
390.68752783	1378.87647521	2145.56400304	376.0	15.5802083546	-0.0626474286375	-0.0112796954695	404.445364814	1645.00520948	2479.84734509	430.396770793	11.1890854032	0.136618869391
390.68752783	1378.87647521	2145.56400304	376.0	4.26904266854	0.0443555499992	0.0079862351457	444.28924208	1360.38123977	2237.15904581	432.488563957	3.75617140053	0.0458628986634
390.68752783	1378.87647521	2145.56400304	376.0	0.128160394446	-0.623613578181	-0.112281883	310.608741094	1526.8278721	2148.31376633	310.877153131	5.05123881016	0.0616756875478
390.68752783	1378.87647521	2145.56400304	376.0	8.00238391003	0.0148240187014	0.00266907070604	433.282561035	1417.36687462	2317.26027159	466.610835935	5.15742980032	0.0629722808342
390.68752783	1378.87647521	2145.56400304	376.0	-14.7170809374	-0.528385311438	-0.0951359941372	333.671074084	1157.63771606	1829.79961215	338.490822002	-0.687887995976	-0.00839912082999
390.68752783	1378.87647521	2145.56400304	376.0	11.3142200646	0.176067506569	0.0317010274701	453.411535104	1598.19315874	2388.31783597	336.713142118	10.3977650134	0.126956837771
390.68752783	1378.87647521	2145.56400304	376.0	-14.9793301565	-0.625247221155	-0.112576021094	315.928277197	1193.41053007	1824.1728873	314.834080032	-0.5098265374	-0.00622498824664
390.68752783	1378.87647521	2145.56400304	376.0	6.62783483197	-0.299032209046	-0.0538408730727	360.72096883	1644.80952949	2287.76844137	282.237943048	9.51389206915	0.116164738329
390.68752783	1378.87647521	2145.56400304	376.0	-2.59783922224	-0.17351571617	-0.031241576552	400.250374682	1243.88731007	2089.82569983	445.688015074	1.86721655803	0.0227987369723
390.68752783	1378.87647521	2145.56400304	376.0	13.2780501667	0.122582051422	0.0220709491218	440.546970424	1640.67012302	2430.45306772	349.235974271	11.4888584398	0.140279101829
390.68752783	1378.87647521	2145.56400304	376.0	-4.31707229015	-0.100510377	-0.0180969350019	417.659087281	1176.44601269	2052.93845399	458.833354018	1.26021207415	0.0153872048125
390.68752783	1378.87647521	2145.56400304	376.0	-13.2401202243	-0.391283478441	-0.07045075233	358.049140821	1172.97287635	1861.48874955	330.466732378	-0.183397851299	-0.00223929000365
390.68752783	1378.87647521	2145.56400304	376.0	0.661169799129	0.0104840201731	0.00188765217376	428.681806905	1439.4475008	2159.74982424	291.620516542	4.83932821503	0.0590882565938
390.68752783	1378.87647521	2145.56400304	376.0	-11.8153587056	-0.730043713131	-0.131444672872	297.606616313	1285.51771496	1892.05791982	308.933588549	0.521510340284	0.00636764762252
390.68752783	1378.87647521	2145.56400304	376.0	7.82079971816	-0.689981539748	-0.124231461964	300.487381088	1547.6130389	2313.36426654	465.263846553	6.16936590901	0.075328033077
390.68752783	1378.87647521	2145.56400304	376.0	7.09912440746	-0.41570728696	-0.0748482691682	342.689249335	1593.81139147	2297.88026085	361.379620053	7.99639067461	0.097636027773
390.68752783	1378.87647521	2145.56400304	376.0	3.08357958962	-0.518366539016	-0.0933321100137	326.524926929	1560.0389831	2211.72417672	325.160266691	6.44777512467	0.0787274129997
390.68752783	1378.87647521	2145.56400304	376.0	3.60885744998	-0.607670798667	-0.109411378946	315.649522456	1469.50104064	2222.9943494	437.843786306	4.1619640608	0.050817632
390.68752783	1378.87647521	2145.56400304	376.0	-1.35609897625	-0.0440721241959	-0.00793520421244	427.657858854	1260.4377905	2116.46803156	428.372382204	2.24313952459	0.027388760984
390.68752783	1378.87647521	2145.56400304	376.0	20.1861207372	0.198519053368	0.0357434377688	454.002173069	1704.07030177	2578.67014318	420.597668345	14.0551862453	0.171613995669
390.68752783	1378.87647521	2145.56400304	376.0	6.14296340192	-0.508475260321	-0.0915511811884	331.227280778	1488.9773213	2277.36521451	457.160612428	5.072555309	0.0619359622589
390.68752783	1378.87647521	2145.56400304	376.0	-1.03160873569	-0.187872546919	-0.0338265298737	396.523078222	1287.36833097	2123.43017735	439.538768163	2.29505502354	0.02802264986
390.68752783	1378.87647521	2145.56400304	376.0	-11.6288388728	-0.448390978925	-0.0807329814414	346.560635256	1212.87108516	1896.05982221	336.628101798	0.295865159282	0.00361251720735
390.68752783	1378.87647521	2145.56400304	376.0	0.952255992234	-0.664720818827	-0.119683258701	308.186472605	1396.6566545	2165.99526482	461.152137717	2.73601075339	0.0334067247056
390.68752783	1378.87647521	2145.56400304	376.0	-10.0047687445	-0.419131439576	-0.0754647892647	356.702833887	1104.53939277	1930.90528627	469.663059607	-0.616102956931	-0.00752262462675
390.68752783	1378.87647521	2145.56400304	376.0	20.5018846369	0.0919140831961	0.0165491687425	432.527784634	1703.34552906	2585.44505975	449.571746056	13.675974281	0.166983812954
390.68752783	1378.87647521	2145.56400304	376.0	-5.61865863573	0.0084583083777	0.00152292192613	438.094453068	1275.62372063	2025.01208589	311.293912199	1.79872244459	0.0219624230108
390.68752783	1378.87647521	2145.56400304	376.0	-5.40206142994	-0.0830449719123	-0.014952281583	420.396881931	1198.43983213	2029.65931757	410.822603513	1.3564888883	0.0165627458889
390.68752783	1378.87647521	2145.56400304	376.0	-4.00341153277	-0.609622578319	-0.109762797681	317.87204318	1289.85545638	2059.6682463	451.940746732	1.6061785052	0.0196114591599
390.68752783	1378.87647521	2145.56400304	376.0	-6.73342563341	0.211345146054	0.0380527810684	487.278594736	1216.3560004	2001.09404647	297.459451333	1.52284410159	0.0185939450743
390.68752783	1378.87647521	2145.56400304	376.0	2.19066693024	-0.464183227327	-0.0835763823059	341.219486669	1426.54693656	2192.56616412	424.79974089	3.48637590583	0.0425686923789
390.68752783	1378.87647521	2145.56400304	376.0	-5.70735652022	-0.0202048231313	-0.00363788677193	432.05113402	1262.27757374	2023.10901601	328.780308251	1.73131822169	0.0211394166262
390.68752783	1378.87647521	2145.56400304	376.0	14.8250102048	-0.404703143389	-0.0728669685612	342.891226895	1672.13228875	2463.64408544	448.620569793	10.7752852123	0.131566364009
390.68752783	1378.87647521	2145.56400304	376.0	-8.83584069806	-0.450085382498	-0.0810380595062	348.930674899	1148.04319448	1955.98538565	459.011516269	-0.0161156470378	-0.000196772247104
390.68752783	1378.87647521	2145.56400304	376.0	-9.51576178289	0.0663322653493	0.0119431518454	461.169314757	1064.82162488	1941.39724361	415.406303967	-0.0508922469425	-0.000621394956563
390.68752783	1378.87647521	2145.56400304	376.0	-11.6656481582	-0.750019668692	-0.135041351943	297.62204481	1146.30700024	1895.27005543	451.341010383	-0.802673913121	-0.00980065827987
390.68752783	1378.87647521	2145.56400304	376.0	2.27926039256	-0.188262377871	-0.0338967190982	393.320927896	1398.87015428	2194.46699355	402.275911375	3.63890714569	0.04443110068
390.68752783	1378.87647521	2145.56400304	376.0	6.90432446791	-0.457651879072	-0.0824004103478	334.827066769	1623.75719076	2293.70070347	335.116445942	8.61469356954	0.10518551367
390.68752783	1378.87647521	2145.56400304	376.0	-10.8835920428	-0.493653189427	-0.088882461186	340.656958908	1151.73699684	1912.04956993	419.655614176	-0.24397019272	-0.00297887903198
390.68752783	1378.87647521	2145.56400304	376.0	-1.61315077608	-0.120162262001	-0.0216352650344	407.261335782	1379.46302997	2110.95282067	324.228454922	3.00579915116	0.0367008443365
390.68752783	1378.87647521	2145.56400304	376.0	7.32564225732	0.192762861057	0.0347070329595	469.175893071	1433.91934433	2302.7403463	399.645108898	6.09463885909	0.0744156148851
390.68752783	1378.87647521	2145.56400304	376.0	-6.87059228947	-0.635357936227	-0.114396459529	313.076031188	1310.42171878	1998.15104808	374.65329811	1.41641948162	0.0172944991651
390.68752783	1378.87647521	2145.56400304	376.0	14.2591636003	-0.0417371123286	-0.00751478435878	405.951040004	1708.30832442	2451.50348438	337.24411995	12.7741238946	0.155972208725
390.68752783	1378.87647521	2145.56400304	376.0	-8.521323398	-0.381527547021	-0.0686941928377	357.10067938	1315.57338421	1962.73355563	290.059492037	1.30993074061	0.0159942703371
390.68752783	1378.87647521	2145.56400304	376.0	2.03348507945	-0.0928080138408	-0.0167101213253	414.205692479	1372.26118675	2189.19372691	402.726847675	3.37803301126	0.0412458243133
390.68752783	1378.87647521	2145.56400304	376.0	-0.245392552072	-0.388565124331	-0.0699613115468	351.579084918	1470.74499515	2140.29894877	317.974868707	4.31296594309	0.0526613668265
390.68752783	1378.87647521	2145.56400304	376.0	10.6722441356	-0.0440523229148	-0.00793163898358	411.144152638	1566.46488717	2374.54383153	396.934791715	8.7887112216	0.107310271326
390.68752783	1378.87647521	2145.56400304	376.0	8.87378772656	-0.360675349747	-0.0649397460834	351.820841639	1603.50784178	2335.9567982	380.628114784	8.57570060777	0.10470940913
390.68752783	1378.87647521	2145.56400304	376.0	-10.1661546619	-0.428881073996	-0.0772202149795	350.728018723	1200.13470333	1927.44264812	376.579926065	0.407624207826	0.00497709655466
390.68752783	1378.87647521	2145.56400304	376.0	12.1215472848	-0.072608948023	-0.0130732711601	406.580407572	1552.49788891	2405.63955819	446.56126171	8.46653927126	0.103376547879
390.68752783	1378.87647521	2145.56400304	376.0	0.480656343034	0.050692391149	0.00912718601891	449.603291164	1248.56168039	2155.87679251	457.711820961	2.45384290324	0.02996145181
390.68752783	1378.87647521	2145.56400304	376.0	11.7391870238	0.203313499994	0.0366066798693	460.904455279	1570.58245565	2397.43577407	365.948863135	9.85650536003	0.120348050794
390.68752783	1378.87647521	2145.56400304	376.0	0.38351818009	-0.618493662671	-0.111360040092	313.080448619	1482.26157247	2153.79263105	358.450609962	4.09404320677	0.0499883175429
390.68752783	1378.87647521	2145.56400304	376.0	0.352531776042	0.0859995124166	0.0154842478244	457.483327217	1261.01819549	2153.12779792	434.626275216	2.55479510291	0.0311940794007
390.68752783	1378.87647521	2145.56400304	376.0	-17.7813174789	-0.261722539986	-0.0471232517079	387.515366086	1072.16981334	1764.05445594	304.369276518	-1.63720554146	-0.0199902996515
390.68752783	1378.87647521	2145.56400304	376.0	1.69677967014	-0.24702725845	-0.0444773601818	379.170097636	1440.17013931	2181.96949685	362.629259902	4.25695372888	0.0519774570071
390.68752783	1378.87647521	2145.56400304	376.0	-16.366550576	-0.711919775523	-0.1281814504	305.911448755	1086.61185417	1794.40918534	401.885882414	-2.07185413772	-0.0252973643189
390.68752783	1378.87647521	2145.56400304	376.0	3.56593283322	0.0980238156762	0.0176492286057	446.992173865	1445.15248161	2222.07337428	329.928718804	5.61421643114	0.0685496511739
390.68752783	1378.87647521	2145.56400304	376.0	9.12190463782	0.162017202028	0.029171264319	464.544786151	1417.62949052	2341.28030534	459.106028663	5.7729313205	0.0704875619108
390.68752783	1378.87647521	2145.56400304	376.0	-1.97992921114	-0.193096168199	-0.0347670450485	394.6098359	1330.04420114	2103.0833546	378.429317557	2.40713227086	0.0293911144183
390.68752783	1378.87647521	2145.56400304	376.0	7.96263153891	0.0796143857338	0.014334603121	436.580960389	1542.10570055	2316.40735903	337.720698093	8.32088183025	0.101598068745
390.68752783	1378.87647521	2145.56400304	376.0	-2.47853061412	0.0349504833379	0.00629284899854	445.256190058	1257.94450008	2092.38554237	389.184852241	2.18107702537	0.0266309771107
390.68752783	1378.87647521	2145.56400304	376.0	-12.7732256284	-0.541148181138	-0.097433954112	329.768456709	1221.41020302	1871.50627193	320.327612195	0.1086975728	0.00132719869108
390.68752783	1378.87647521	2145.56400304	376.0	4.17162453013	-0.563580055929	-0.101472822457	318.702202359	1583.73536418	2235.0688773	332.631310758	7.0390624398	0.0859470383369
390.68752783	1378.87647521	2145.56400304	376.0	13.6845680378	0.0543499332167	0.00978572798285	428.215231214	1615.60714186	2439.17516883	395.352795754	10.656183937	0.130112135982
390.68752783	1378.87647521	2145.56400304	376.0	9.80694210892	-0.436779510952	-0.0786423318242	337.53684262	1660.72380078	2355.97822272	357.717579327	9.92551011826	0.121190599735
390.68752783	1378.87647521	2145.56400304	376.0	-9.54114431541	0.0833646229459	0.015009834884	457.796697671	1171.38010033	1940.85264513	311.675847123	0.818286176936	0.00999128421168
390.68752783	1378.87647521	2145.56400304	376.0	-0.568803282591	-0.358826829462	-0.0646069192406	361.509134529	1384.40844974	2133.35996456	387.442380284	2.74665535333	0.0335366954008
390.68752783	1378.87647521	2145.56400304	376.0	16.470340924	-0.532496395879	-0.0958761965933	321.585956414	1710.9109686	2498.94570908	466.448784068	11.5914877028	0.141532206383
390.68752783	1378.87647521	2145.56400304	376.0	14.1785434619	-0.636597865541	-0.114619709316	306.053676897	1675.64859649	2449.77372771	468.07145432	10.1760958174	0.124250254181
390.68752783	1378.87647521	2145.56400304	376.0	7.02326589867	0.243450881759	0.0438334320776	473.017516724	1508.04319209	2296.252668	315.191959185	7.96015488126	0.0971935882938
390.68752783	1378.87647521	2145.56400304	376.0	-9.13901969162	0.165480463246	0.0297948259356	480.651970367	1115.63879937	1949.4804863	353.189716566	0.623890146987	0.00761770631242
390.68752783	1378.87647521	2145.56400304	376.0	3.93505626777	-0.645720424888	-0.116262229904	306.232885563	1572.93411187	2229.99315382	350.82615638	6.5472844253	0.0799424227753
390.68752783	1378.87647521	2145.56400304	376.0	2.81232282976	-0.500801701691	-0.0901695537794	333.696624928	1455.3071085	2205.90418932	416.900455888	4.03897150246	0.049315891361
390.68752783	1378.87647521	2145.56400304	376.0	-11.1122457282	-0.196178495737	-0.035322019398	399.176837266	1120.9338699	1907.14365876	387.032951599	-0.124289861902	-0.0015175807314
390.68752783	1378.87647521	2145.56400304	376.0	8.10622242406	-0.180944286502	-0.0325790937166	387.689361057	1515.86061165	2319.48819337	415.938220667	6.84580303751	0.0835873386753
390.68752783	1378.87647521	2145.56400304	376.0	-0.532058654466	0.115948297571	0.0208765389937	459.325590533	1351.4330925	2134.14834407	323.389661038	3.2615494013	0.0398235580135
390.68752783	1378.87647521	2145.56400304	376.0	14.8211118217	0.0908351279438	0.0163549024026	434.121150156	1646.56536546	2463.56044313	382.873927516	11.6858770764	0.142684701788
390.68752783	1378.87647521	2145.56400304	376.0	1.476790439	0.0670145900631	0.0120660046927	453.128951332	1264.33128103	2177.2494871	459.789254736	2.66220570031	0.0325055641063
390.68752783	1378.87647521	2145.56400304	376.0	-1.96886336371	-0.610914422503	-0.109995394761	316.734623875	1405.38254229	2103.32077944	381.20361327	2.50461413861	0.0305813692139
390.68752783	1378.87647521	2145.56400304	376.0	-1.02298961647	0.171939235216	0.0309577305034	470.808540428	1355.46100501	2123.61510607	297.345560637	3.41595386916	0.0417088384512
390.68752783	1378.87647521	2145.56400304	376.0	6.68377572265	-0.302402974111	-0.0544477807186	362.687873445	1575.12818921	2288.96868898	351.152626331	7.80323492333	0.0952775936914
390.68752783	1378.87647521	2145.56400304	376.0	-9.64468154198	-0.362472081186	-0.065263248323	362.622804716	1217.10109497	1938.63118766	358.907287976	0.677557369184	0.00827298375072
390.68752783	1378.87647521	2145.56400304	376.0	9.18482274736	-0.420184335258	-0.0756543635682	340.057680875	1666.4546314	2342.63025365	336.117941376	10.0495426199	0.122705038094
390.68752783	1378.87647521	2145.56400304	376.0	-13.7459528376	-0.345265855442	-0.0621652602525	370.799008199	1093.15709738	1850.63578708	386.679681502	-0.99851542197	-0.0121918854941
390.68752783	1378.87647521	2145.56400304	376.0	-14.6895595562	-0.198324739359	-0.035708451451	403.732588548	1045.88113514	1830.39010099	380.776377308	-1.41005100102	-0.0172167399391
390.68752783	1378.87647521	2145.56400304	376.0	8.76329354679	0.208970933239	0.0376253030678	466.367760398	1505.08876938	2333.58607486	362.129545075	7.96848168122	0.0972952586229
390.68752783	1378.87647521	2145.56400304	376.0	12.8232193745	0.113405500646	0.0204187073544	443.141521132	1559.7857218	2420.69438197	417.767139036	9.36386697669	0.114332930118
390.68752783	1378.87647521	2145.56400304	376.0	13.023375038	0.328599768853	0.0591645244604	483.31010118	1642.72457702	2424.98884983	298.954171628	12.2224651934	0.149236449247
390.68752783	1378.87647521	2145.56400304	376.0	14.3679443474	0.0573342257576	0.0103230510907	424.90820859	1708.22342369	2453.83744493	320.705812654	13.0969151228	0.159913493563
390.68752783	1378.87647521	2145.56400304	376.0	12.8994816448	0.071770380831	0.0129222867899	433.673226161	1576.86866854	2422.33063778	411.788743084	9.65503415171	0.117888084881
390.68752783	1378.87647521	2145.56400304	376.0	13.2518267334	0.235612589067	0.0424221442324	461.486622342	1685.00401979	2429.89042717	283.399785036	12.9593353828	0.158233643258
390.68752783	1378.87647521	2145.56400304	376.0	-1.54122198593	-0.539785321089	-0.0971885705957	326.217929973	1464.14987332	2112.4960989	322.128295608	3.654648669	0.0446233048717
390.68752783	1378.87647521	2145.56400304	376.0	7.53531783325	-0.404257575023	-0.0727867437924	345.602110004	1567.23956019	2307.23906998	394.397399785	7.40345051164	0.0903962211433
390.68752783	1378.87647521	2145.56400304	376.0	-2.2113125112	-0.536589675303	-0.0966131932486	328.552957227	1421.72096855	2098.1188778	347.844952025	2.77784354058	0.033917503548
390.68752783	1378.87647521	2145.56400304	376.0	-7.07902330117	-0.0196510089725	-0.00353817230329	434.205711475	1191.9246345	1993.67902732	367.548681348	1.18892378819	0.0145167739705
390.68752783	1378.87647521	2145.56400304	376.0	8.86611122369	0.195849317168	0.0352627506605	465.424859446	1483.7408028	2335.79209392	386.626431676	7.42131631129	0.0906143627752
390.68752783	1378.87647521	2145.56400304	376.0	2.87093900142	-0.183141743662	-0.0329747467883	393.719661786	1408.30826605	2207.1618368	405.133908966	3.89566457794	0.0475661120628
390.68752783	1378.87647521	2145.56400304	376.0	13.7164594832	0.0958113325889	0.0172508701096	434.039836981	1666.92630216	2439.8594202	338.893281054	12.1083776609	0.147843439083
390.68752783	1378.87647521	2145.56400304	376.0	-14.5739638493	-0.115367487477	-0.0207719638957	420.426961082	1053.01108188	1832.87028087	359.432237907	-1.13694426845	-0.0138821033999
390.68752783	1378.87647521	2145.56400304	376.0	-11.8322339781	-0.427053028086	-0.0768910745564	350.266509271	1217.204214	1891.69585005	324.225126778	0.314423402206	0.00383911358005
390.68752783	1378.87647521	2145.56400304	376.0	-15.3762437424	-0.602902347842	-0.1085528174	319.580621679	1193.32564158	1815.65685228	302.750589024	-0.553332855695	-0.00675620092424
390.68752783	1378.87647521	2145.56400304	376.0	-15.9510406448	-0.180882308852	-0.0325679346151	405.928157152	1056.18055075	1803.32421685	341.215508951	-1.40750640356	-0.0171856703731
390.68752783	1378.87647521	2145.56400304	376.0	-10.6634893715	-0.143163165964	-0.0257765873179	407.475149734	1174.75078964	1916.77201361	334.546074242	0.462178590824	0.00564320623716
390.68752783	1378.87647521	2145.56400304	376.0	-4.57870347682	-0.155573857637	-0.0280111374932	404.448052756	1218.00322696	2047.32498943	424.873709719	1.50023697614	0.0183179117966
390.68752783	1378.87647521	2145.56400304	376.0	-9.21356006596	0.0635084708862	0.0114347264829	451.660464385	1208.43847549	1947.88117486	287.782234984	1.01139317689	0.0123491230389
390.68752783	1378.87647521	2145.56400304	376.0	-12.0169464259	-0.277454096463	-0.0499557249664	385.125749528	1082.92005661	1887.73272626	419.686920121	-0.807086849664	-0.00985454028894
390.68752783	1378.87647521	2145.56400304	376.0	-3.02322888296	-0.53723238175	-0.0967289128105	328.059656401	1427.54567743	2080.69869239	325.093358563	2.76868772582	0.0338057109379
390.68752783	1378.87647521	2145.56400304	376.0	-14.108132733	-0.618345090508	-0.111333289613	317.300323664	1190.80188779	1842.86498562	334.76277416	-0.396925531019	-0.0048464655802
390.68752783	1378.87647521	2145.56400304	376.0	-15.7577204055	-0.518014218038	-0.0932686744757	336.94567686	1120.88908123	1807.47202632	349.637268231	-1.20441698384	-0.0147059460787
390.68752783	1378.87647521	2145.56400304	376.0	10.7584113891	-0.060629148158	-0.0109163032334	409.220287714	1543.93277901	2376.3926051	423.239538379	8.17343275003	0.0997977136756
390.68752783	1378.87647521	2145.56400304	376.0	-6.35820703877	-0.253461882457	-0.0456359168989	385.954364366	1168.95622099	2009.14460157	454.234016218	0.762455333301	0.00930958892919
390.68752783	1378.87647521	2145.56400304	376.0	1.72019359876	0.1576592807	0.0283866187792	461.039932411	1423.38039177	2182.47185767	298.051533497	5.09490419308	0.0622088424064
390.68752783	1378.87647521	2145.56400304	376.0	3.15879930359	-0.467242589316	-0.084127221699	341.755842853	1403.25393047	2213.33806382	468.328290499	3.18292650248	0.0388635714589
390.68752783	1378.87647521	2145.56400304	376.0	4.92816063007	-0.09693612194	-0.0174533888981	402.182452815	1528.9600868	2251.30084353	320.158303912	7.08832169819	0.0865484944834
390.68752783	1378.87647521	2145.56400304	376.0	-13.3868258155	-0.530156817069	-0.0954549544597	333.322435114	1164.88865907	1858.34108719	360.129993008	-0.441804535319	-0.00539443877068
390.68752783	1378.87647521	2145.56400304	376.0	9.05948155677	-0.0946982943369	-0.0170504671114	400.520999496	1580.36087113	2339.94097818	359.059107551	8.81212733491	0.107596182355
390.68752783	1378.87647521	2145.56400304	376.0	-6.28778600338	-0.337575116341	-0.0607805394925	366.031188864	1297.67780995	2010.65552996	346.946531149	1.61705527789	0.0197442646874
390.68752783	1378.87647521	2145.56400304	376.0	-9.31538424506	0.0121478817946	0.00218723114775	441.723790227	1169.5938194	1945.69647193	334.378862303	0.77946027913	0.0095172195254
390.68752783	1378.87647521	2145.56400304	376.0	-1.4071002195	-0.382419541066	-0.0688547967349	357.207085259	1376.80445938	2115.37376724	381.362222597	2.56649000782	0.0313368743324
390.68752783	1378.87647521	2145.56400304	376.0	4.90612963082	-0.0567221706226	-0.0102128503102	418.079392927	1419.07594825	2250.82815434	413.672813156	4.68857653736	0.0572475767688
390.68752783	1378.87647521	2145.56400304	376.0	-6.23620908443	-0.221184582848	-0.0398243757379	388.07227592	1335.9713844	2011.76214577	287.718485441	1.77432269729	0.0216645017984
390.68752783	1378.87647521	2145.56400304	376.0	0.308114201447	-0.138626225358	-0.0249597092831	399.878082382	1432.23092848	2152.17479043	320.065779565	4.21972796969	0.0515229300329
390.68752783	1378.87647521	2145.56400304	376.0	15.4557047237	0.0302475533665	0.00544608450964	422.245072849	1646.28129377	2477.17604	408.649673385	11.5278415917	0.14075508659
390.68752783	1378.87647521	2145.56400304	376.0	6.53165504237	0.25267384794	0.0454940309578	488.187918132	1380.79133134	2285.70484243	416.725592951	5.06123962558	0.0617977976261
390.68752783	1378.87647521	2145.56400304	376.0	-9.36073460776	-0.0077635428261	-0.00139782910085	436.118815046	1194.89354012	1944.72345087	313.711095706	0.893558199354	0.0109103565245
390.68752783	1378.87647521	2145.56400304	376.0	7.86703714856	0.117419139272	0.021141364651	443.065677293	1559.42255657	2314.3563202	311.868086335	8.84994653506	0.108057955251
390.68752783	1378.87647521	2145.56400304	376.0	8.61461119866	0.224353112447	0.0403948708043	466.787799361	1540.40411187	2330.39599992	323.204088687	8.85009855071	0.108059811364
390.68752783	1378.87647521	2145.56400304	376.0	-6.14082043473	0.0890715413215	0.0160373679009	464.825563007	1093.37367732	2013.8087703	455.60952997	0.629349351942	0.00768436327157
390.68752783	1378.87647521	2145.56400304	376.0	-2.20445337532	-0.148172375922	-0.0266784976453	403.152672097	1356.76059561	2098.26604495	338.352777248	2.54366461025	0.0310581759493
390.68752783	1378.87647521	2145.56400304	376.0	-9.67533605067	-0.574513530479	-0.103441399078	325.969324481	1169.85355518	1937.97347556	442.1505959	-0.0399113207766	-0.000487317714
390.68752783	1378.87647521	2145.56400304	376.0	-8.10445451585	-0.52681938584	-0.0948540485848	332.442637529	1241.76788974	1971.6777443	397.467217027	0.885559737082	0.0108126952025
390.68752783	1378.87647521	2145.56400304	376.0	-15.6479360341	-0.352768818271	-0.0635161718169	371.762055958	1056.57456145	1809.82752027	381.490902863	-1.70765268312	-0.0208504601113
390.68752783	1378.87647521	2145.56400304	376.0	-5.81690335492	-0.0200676069176	-0.00361318093584	431.418983041	1286.93917382	2020.75861856	302.4004617	1.7853589931	0.021799255105
390.68752783	1378.87647521	2145.56400304	376.0	4.79373347125	-0.0550509514594	-0.00991194660774	409.852231223	1533.90591032	2248.4166228	304.658481254	7.31333397894	0.0892958971788
390.68752783	1378.87647521	2145.56400304	376.0	-4.08683162042	-0.318236920549	-0.0572986893319	370.209324539	1288.21809737	2057.87841492	399.450993014	1.85764303922	0.0226818441907
390.68752783	1378.87647521	2145.56400304	376.0	1.11766090626	0.186197106467	0.0335248661266	482.209569786	1242.37143955	2169.54413312	444.963123776	2.63351509615	0.0321552514793
390.68752783	1378.87647521	2145.56400304	376.0	10.7634560521	-0.0489155835701	-0.00880727107853	410.779101984	1556.30590517	2376.50084157	409.415834414	8.52475749365	0.104087393085
390.68752783	1378.87647521	2145.56400304	376.0	-3.49117225825	0.148901887576	0.0268098465206	473.618654935	1201.59723092	2070.65866778	395.442781927	1.86636360052	0.0227883223507
390.68752783	1378.87647521	2145.56400304	376.0	-9.46666251753	-0.434615384554	-0.0782526799701	350.402060869	1181.2300344	1942.45069977	410.818604503	0.305961106815	0.00373578885
390.68752783	1378.87647521	2145.56400304	376.0	-5.24861233548	-0.183431481288	-0.0330269141678	397.564640947	1254.12058871	2032.95166611	381.266436445	1.63777824487	0.0199972923672
390.68752783	1378.87647521	2145.56400304	376.0	-3.11618368841	0.214264041967	0.0385783294863	487.085831359	1280.69135454	2078.70428755	310.927101648	2.27172021599	0.027737731575
390.68752783	1378.87647521	2145.56400304	376.0	14.2673582436	-0.151257413067	-0.0272339598608	387.255115249	1661.48620702	2451.67930569	402.937983424	11.2169939698	0.13695963333
390.68752783	1378.87647521	2145.56400304	376.0	8.89386197576	-0.336204810339	-0.0605338153293	359.968362037	1509.60899666	2336.38750407	466.810145372	6.28251881703	0.0767096314656
390.68752783	1378.87647521	2145.56400304	376.0	-3.59318215101	0.136645381046	0.0246030574444	466.473552312	1315.41808775	2068.46998024	286.578340179	2.3297318249	0.0284460540281
390.68752783	1378.87647521	2145.56400304	376.0	-3.49043388144	-0.0380125482668	-0.00684417505704	429.489713431	1230.11979634	2070.67451013	411.065000351	1.83589575377	0.0224163095698
390.68752783	1378.87647521	2145.56400304	376.0	-12.0953443073	-0.219810807906	-0.0395770269906	389.88225148	1213.93002415	1886.05064954	282.238373908	0.389923239596	0.00476096751644
390.68752783	1378.87647521	2145.56400304	376.0	-1.82618742266	-0.0827833409228	-0.0149051748151	419.314863713	1253.44095548	2106.38198307	433.626163874	2.11085043118	0.0257735095382
390.68752783	1378.87647521	2145.56400304	376.0	7.99233930706	-0.114932790515	-0.0206936965277	394.131677964	1634.13834032	2317.04475821	288.774739922	9.94660996572	0.12144822913
390.68752783	1378.87647521	2145.56400304	376.0	2.28424926815	-0.476380914794	-0.0857725809855	340.233665397	1397.50575573	2194.57403307	456.834611949	3.02252432993	0.0369050589735
390.68752783	1378.87647521	2145.56400304	376.0	4.64644701119	-0.252622553024	-0.0454847952869	370.701609633	1585.06184226	2245.25649753	289.493045639	7.93496821257	0.0968860587616
390.68752783	1378.87647521	2145.56400304	376.0	-1.4650263729	-0.42115416059	-0.0758289810208	345.602348579	1473.0945278	2114.13092454	295.434048166	4.12043040098	0.0503105055065
390.68752783	1378.87647521	2145.56400304	376.0	9.52934465043	-0.360658651347	-0.0649367395296	353.546646047	1559.0038916	2350.02219158	437.471653934	7.5006377924	0.0915828790281
390.68752783	1378.87647521	2145.56400304	376.0	5.90048408144	-0.573301906357	-0.103223245653	317.309252432	1585.11222903	2272.16266549	369.741184029	7.23722964337	0.0883666623122
390.68752783	1378.87647521	2145.56400304	376.0	-11.2130361586	-0.732175318679	-0.131828469334	296.853569104	1325.70506019	1904.98113557	282.422506275	0.785560553257	0.00959170394697
390.68752783	1378.87647521	2145.56400304	376.0	10.8797786724	-0.303300133386	-0.0546093146175	363.062310231	1573.21843747	2378.99661784	442.71587014	8.15064061049	0.0995194213735
390.68752783	1378.87647521	2145.56400304	376.0	-17.2961622325	-0.512115422784	-0.0922065939474	341.153152157	1065.54102004	1774.46377227	367.769600072	-2.10177672995	-0.0256627195354
390.68752783	1378.87647521	2145.56400304	376.0	13.5704280993	-0.000466849244918	-8.40563998772e-05	413.2457022	1720.65404275	2436.72622339	302.826478438	13.1312133064	0.160332274804
390.68752783	1378.87647521	2145.56400304	376.0	-1.33381915485	-0.421702681964	-0.0759277425215	350.095283227	1365.71494437	2116.94605938	401.135831789	2.50189981373	0.0305482272738
390.68752783	1378.87647521	2145.56400304	376.0	-12.1442590074	-0.147261657806	-0.0265145224713	411.953710953	1080.11454774	1885.00115334	392.932894643	-0.596617313724	-0.00728470468527
390.68752783	1378.87647521	2145.56400304	376.0	-11.4628435952	0.166478721852	0.0299745628109	479.218668451	1126.63990195	1899.62135713	293.762786727	0.342827054666	0.0041859225234
390.68752783	1378.87647521	2145.56400304	376.0	-11.3759705623	-0.275583666751	-0.0496189533222	381.140402367	1159.51401488	1901.48527365	360.830856409	0.093360250665	0.00113992980055
390.68752783	1378.87647521	2145.56400304	376.0	15.6777191035	0.347868271528	0.0626338263464	486.444443894	1671.26947817	2481.93950062	324.225578552	13.3143311566	0.16256814599
390.68752783	1378.87647521	2145.56400304	376.0	-3.86590158249	-0.470849716949	-0.0847766865231	341.812822897	1295.13876227	2062.61861029	425.667025127	1.79088898201	0.0218667763371
390.68752783	1378.87647521	2145.56400304	376.0	-12.6945034734	-0.0424841646965	-0.00764929144697	438.235336367	1039.21812588	1873.19530615	395.741843895	-0.923042799212	-0.0112703638487
390.68752783	1378.87647521	2145.56400304	376.0	-10.1959596769	-0.115034506001	-0.0207120104431	418.203698514	1093.46496936	1926.80316244	415.134494567	-0.1718141164	-0.00209785245909
390.68752783	1378.87647521	2145.56400304	376.0	-6.95580477058	-0.468063191399	-0.0842749714438	341.437110599	1330.91446244	1996.32275976	323.971186716	1.59149343653	0.0194321542922
390.68752783	1378.87647521	2145.56400304	376.0	0.963673689733	-0.201571679323	-0.0362930643362	391.028091386	1391.60047529	2166.24023883	383.611672157	3.33426225175	0.0407113828052
390.68752783	1378.87647521	2145.56400304	376.0	-9.82293592235	-0.306388480358	-0.0551653727688	376.216776045	1141.88999474	1934.80662584	416.699855057	0.0566056537928	0.000691155723966
390.68752783	1378.87647521	2145.56400304	376.0	12.3187976882	-0.253784558436	-0.0456940148426	369.651297506	1633.3579845	2409.87169184	406.862409839	9.98596814886	0.121928793026
390.68752783	1378.87647521	2145.56400304	376.0	17.2782774646	-0.116354543907	-0.0209496838147	392.463505073	1705.71900599	2516.28050466	418.097993601	12.7624686916	0.155829898555
390.68752783	1378.87647521	2145.56400304	376.0	16.7791236776	0.0988317942087	0.0177947054751	437.776647436	1609.15126909	2505.57084069	458.642924156	10.9138108212	0.133257763384
390.68752783	1378.87647521	2145.56400304	376.0	-6.39546724171	-0.299797717465	-0.0539787031806	375.56484083	1202.7320086	2008.34516007	430.048310643	1.00728697358	0.0122989862464
390.68752783	1378.87647521	2145.56400304	376.0	10.4147713658	-0.494046627926	-0.0889532999507	330.409766035	1583.02744667	2369.01958846	455.582375754	7.8073990993	0.0953284383309
390.68752783	1378.87647521	2145.56400304	376.0	-8.1093133825	-0.0940899084801	-0.016940926986	416.942445893	1213.19243782	1971.57349421	341.43861049	1.10784138258	0.0135267568081
390.68752783	1378.87647521	2145.56400304	376.0	0.652917777295	-0.323375853167	-0.0582239562777	368.897605758	1347.77859091	2159.57277183	442.896575171	2.69043439697	0.0328502368372
390.68752783	1378.87647521	2145.56400304	376.0	1.47237932277	-0.0853733087574	-0.0153714995962	417.158146475	1350.05498988	2177.15484377	409.941707419	3.01099957813	0.0367643416133
390.68752783	1378.87647521	2145.56400304	376.0	-2.66966873062	-0.0250470616284	-0.00450973381858	432.330646204	1235.65954724	2088.28455175	420.294358309	1.97336250936	0.0240947803341
390.68752783	1378.87647521	2145.56400304	376.0	-10.2071245836	-0.123830471517	-0.0222957276767	410.024026991	1215.47225286	1926.56361223	301.067332377	0.775761122612	0.00947205277914
390.68752783	1378.87647521	2145.56400304	376.0	12.5763430906	-0.380466760596	-0.0685031978027	348.82288112	1601.6914229	2415.39749329	464.883189269	8.79648505061	0.107405189873
390.68752783	1378.87647521	2145.56400304	376.0	11.4480290514	-0.529338014866	-0.0953075287839	322.765521885	1661.55874487	2391.18879342	406.864526666	9.85645921528	0.120347487366
390.68752783	1378.87647521	2145.56400304	376.0	9.69114973592	-0.532441933441	-0.0958663906088	322.558279079	1643.52171841	2353.49382325	387.41382576	9.2125164516	0.112484938359
390.68752783	1378.87647521	2145.56400304	376.0	-3.6882783464	-0.025782936494	-0.00464222839287	434.142228736	1175.77218365	2066.4296305	456.515218117	1.4268279578	0.0174215867863
390.68752783	1378.87647521	2145.56400304	376.0	15.02367345	-0.408333138439	-0.0735205506731	341.974768223	1686.12346483	2467.90653251	439.808299464	11.1558976865	0.136213646966
390.68752783	1378.87647521	2145.56400304	376.0	7.77859811262	0.292929491643	0.052742076277	481.217632698	1540.19030223	2312.45880408	291.05086915	8.97486644999	0.109583228938
390.68752783	1378.87647521	2145.56400304	376.0	7.37016964986	-0.393640592941	-0.0708751517719	350.654420127	1492.13141593	2303.69571001	460.909873946	5.56543502863	0.0679540296536
390.68752783	1378.87647521	2145.56400304	376.0	2.1703048854	-0.561697531256	-0.101133873111	320.455377676	1531.82688299	2192.12928341	339.847022743	5.56215750487	0.0679140110485
390.68752783	1378.87647521	2145.56400304	376.0	8.86393791815	-0.381874853125	-0.0687567254457	347.147925939	1637.91275731	2335.74546426	350.68478101	9.39183792936	0.114674455792
390.68752783	1378.87647521	2145.56400304	376.0	11.8092830351	-0.161253551355	-0.0290337686991	388.674721955	1575.12481015	2398.93972885	435.140196751	8.72497004884	0.106531990828
390.68752783	1378.87647521	2145.56400304	376.0	5.88735855274	-0.192465135591	-0.0346534273661	381.57704508	1587.70810631	2271.88104887	302.595897481	8.32930527544	0.101700919114
390.68752783	1378.87647521	2145.56400304	376.0	-13.4296777571	0.0161808788365	0.00291337393526	445.776708219	1096.4664838	1857.42167136	315.178479336	-0.335814208332	-0.00410029558403
390.68752783	1378.87647521	2145.56400304	376.0	-14.5914145212	-0.406844117781	-0.073252451887	363.226844279	1039.99191473	1832.49586553	429.27710653	-1.95711517596	-0.0238964001948
390.68752783	1378.87647521	2145.56400304	376.0	-5.9491442895	-0.00815661610468	-0.00146860210743	434.501942868	1268.12007215	2017.92130467	315.299289654	1.71852108203	0.0209831633947
390.68752783	1378.87647521	2145.56400304	376.0	4.75069330699	0.207223031907	0.0373105927092	473.887298805	1412.89441992	2247.49316853	360.711449802	5.41016380348	0.0660581660987
390.68752783	1378.87647521	2145.56400304	376.0	-3.89432847499	-0.342934497272	-0.0617454982485	365.446729118	1291.85191046	2062.00869312	404.710053539	1.87997419718	0.0229545079021
390.68752783	1378.87647521	2145.56400304	376.0	7.22520542464	0.0491040165905	0.00884119852188	443.135705348	1387.66831818	2300.58540977	469.781386247	4.5656545614	0.0557466979414
390.68752783	1378.87647521	2145.56400304	376.0	17.5691041884	0.111323031251	0.0200437578774	435.931747457	1708.25260139	2522.52037816	378.33602931	13.6164775516	0.166257357163
390.68752783	1378.87647521	2145.56400304	376.0	10.5474180071	-0.299876256752	-0.0539928442118	361.722343684	1624.48843358	2371.86560705	385.654829784	9.45267492716	0.115417276278
390.68752783	1378.87647521	2145.56400304	376.0	-15.4343914978	-0.242688074686	-0.0436960883483	388.447743008	1123.90024978	1814.40925497	302.061262181	-0.75320481827	-0.00919664002772
390.68752783	1378.87647521	2145.56400304	376.0	1.33856817615	-0.0635789539885	-0.0114474169947	422.657192258	1314.37209603	2174.28383998	437.254551695	2.79876910556	0.0341730049519
390.68752783	1378.87647521	2145.56400304	376.0	8.02772892408	0.188774727175	0.0339889678025	466.989620923	1448.68560238	2317.80406509	402.128841788	6.4879925262	0.0792184679633
390.68752783	1378.87647521	2145.56400304	376.0	15.624874419	0.213868528559	0.0385071171333	463.819076405	1568.98075093	2480.80568409	448.005856752	10.2109011097	0.124675227225
390.68752783	1378.87647521	2145.56400304	376.0	-3.41993390719	-0.193118954847	-0.0347711477938	393.602832249	1362.04006897	2072.1871322	316.544230982	2.36376158097	0.0288615577651
390.68752783	1378.87647521	2145.56400304	376.0	-5.89122012559	0.00868431068135	0.00156361373449	444.379088259	1121.2105551	2019.16410468	453.574461321	0.778247639052	0.00950241317524
390.68752783	1378.87647521	2145.56400304	376.0	-1.22200775132	-0.435393359661	-0.0783927547103	347.732886703	1353.84380018	2119.34504461	417.768357727	2.44632869595	0.0298697032473
390.68752783	1378.87647521	2145.56400304	376.0	-11.7037397933	-0.362513544727	-0.0652707138507	367.219851992	1103.26639296	1894.45277502	423.966530065	-0.684193154209	-0.0083540067669
390.68752783	1378.87647521	2145.56400304	376.0	-2.72384081061	-0.540458620018	-0.0973097983468	328.86926718	1368.69708828	2087.1222551	389.55589964	2.28395583531	0.0278871286363
390.68752783	1378.87647521	2145.56400304	376.0	5.08970744158	0.232691625379	0.0418962235108	474.021073923	1465.23286063	2254.76693376	315.512999212	6.70048787788	0.081813038802
390.68752783	1378.87647521	2145.56400304	376.0	4.93863800771	-0.177805278768	-0.0320139140741	394.049976365	1422.18998407	2251.52564237	435.285681933	4.39297452384	0.0536382725744
390.68752783	1378.87647521	2145.56400304	376.0	-6.10874095968	0.148199700092	0.0266834173734	472.959723208	1197.27246001	2014.49705597	344.264872747	1.51027707883	0.018440501573
390.68752783	1378.87647521	2145.56400304	376.0	-0.0334403217918	-0.583890469194	-0.105129720777	319.794300371	1452.00613402	2144.84651953	373.046085136	3.4902641915	0.0426161683944
390.68752783	1378.87647521	2145.56400304	376.0	-15.3792355593	-0.572804618127	-0.103133708701	324.392495086	1202.10518459	1815.59266093	289.094981259	-0.467697978805	-0.00571059803181
390.68752783	1378.87647521	2145.56400304	376.0	1.85166068467	-0.580439332976	-0.104508342272	316.491439119	1560.05391634	2185.29256814	308.747212689	6.14513345127	0.0750321544722
390.68752783	1378.87647521	2145.56400304	376.0	-0.54884681207	-0.563542263916	-0.10146601799	325.012743452	1380.80519346	2133.7881434	427.970206488	2.57083256193	0.0313898969711
390.68752783	1378.87647521	2145.56400304	376.0	-11.5915866619	-0.638493134415	-0.114960953262	312.2223112	1291.61011966	1896.85909224	293.026661377	0.625357171879	0.00763561870426
390.68752783	1378.87647521	2145.56400304	376.0	4.19871893975	0.229067761957	0.041243745401	474.4671886	1449.91583409	2235.6502052	311.267182508	6.23254194295	0.0760994132228
390.68752783	1378.87647521	2145.56400304	376.0	-13.2233075951	-0.742308633667	-0.133652976894	295.776792278	1266.45094849	1861.84947527	299.621734495	0.183320792703	0.00223834911725
390.68752783	1378.87647521	2145.56400304	376.0	-5.17629146118	-0.429151766977	-0.0772689533629	348.20553783	1371.01270394	2034.50335675	315.285114982	1.9972408915	0.0243863356715
390.68752783	1378.87647521	2145.56400304	376.0	14.7786463502	0.210351734774	0.037873916956	458.833145896	1639.00047629	2462.64931926	364.815697078	11.9105566784	0.145428042471
390.68752783	1378.87647521	2145.56400304	376.0	4.85229915166	-0.612796546526	-0.110334271971	313.423460748	1509.74717854	2249.67318695	426.502547662	5.18288419077	0.0632830792523
390.68752783	1378.87647521	2145.56400304	376.0	-1.63252145366	0.134277670675	0.0241767502115	463.486314184	1345.85356248	2110.53721038	301.19733372	3.06091706688	0.0373738347605
390.68752783	1378.87647521	2145.56400304	376.0	11.1235392691	0.203497231355	0.0366397607769	468.725900275	1469.8706657	2384.22665746	445.630091486	7.32313056674	0.0894155136354
390.68752783	1378.87647521	2145.56400304	376.0	-14.9457571817	-0.331960674057	-0.0597696568342	376.209459626	1053.6330397	1824.89321696	395.05071764	-1.62410223933	-0.0198303081725
390.68752783	1378.87647521	2145.56400304	376.0	7.33290608038	-0.00603230857109	-0.0010861196563	420.203380803	1529.72474103	2302.89619627	352.968074445	7.66944612017	0.0936440307713
390.68752783	1378.87647521	2145.56400304	376.0	13.53848126	-0.471008863505	-0.0848053409264	332.813746441	1636.89258439	2436.04078351	466.334452677	9.53963775989	0.116479093527
390.68752783	1378.87647521	2145.56400304	376.0	-3.75010251075	-0.204439196144	-0.0368093619272	393.90757552	1237.7298615	2065.10315349	433.465716472	1.67278446413	0.0204247187317
390.68752783	1378.87647521	2145.56400304	376.0	7.57941810522	-0.0145803108307	-0.00262519100301	421.880549036	1482.18361716	2308.18526954	404.121103344	6.52316317641	0.0796479020318
390.68752783	1378.87647521	2145.56400304	376.0	-3.48398967545	-0.0376002176942	-0.00676993476669	428.44764167	1271.88148685	2070.81277469	370.483646174	2.06727679438	0.0252414749008
390.68752783	1378.87647521	2145.56400304	376.0	11.3017437172	-0.395462131486	-0.0712031205412	345.889385012	1611.33953674	2388.05014795	430.821226193	8.89976031729	0.10866618214
390.68752783	1378.87647521	2145.56400304	376.0	-8.77217064719	0.155637291502	0.0280225587868	474.59952592	1180.87147346	1957.35146734	301.880467961	1.03558068468	0.0126444528044
390.68752783	1378.87647521	2145.56400304	376.0	-13.6446820795	-0.72865648801	-0.131194902414	302.397633723	1108.64656768	1852.80861601	441.764414606	-1.49174084181	-0.0182141738926
390.68752783	1378.87647521	2145.56400304	376.0	2.16845340144	0.162605245656	0.0292771418177	474.291666933	1315.77889179	2192.08955864	402.018999916	3.1532940176	0.0385017584566
390.68752783	1378.87647521	2145.56400304	376.0	12.0447337487	0.066328571089	0.0119424866923	430.795389797	1607.19603604	2403.99147461	366.000048772	10.323495645	0.126050007875
390.68752783	1378.87647521	2145.56400304	376.0	-5.73872632833	-0.624395807084	-0.112422723638	314.449418504	1364.08527594	2022.4359567	343.901262262	1.83306450783	0.0223817400223
390.68752783	1378.87647521	2145.56400304	376.0	0.658100746482	-0.193434427749	-0.0348279488206	393.969783361	1369.72293242	2159.68397576	395.991259976	2.9728800136	0.036298901265
390.68752783	1378.87647521	2145.56400304	376.0	-1.218705339	-0.103060793044	-0.0185561384667	410.765754487	1379.61690118	2119.41589998	329.033244312	3.10096810681	0.0378628584471
390.68752783	1378.87647521	2145.56400304	376.0	-3.16097797178	-0.700088077873	-0.126051148339	302.128021704	1407.53894045	2077.74319753	368.076235378	2.3201429576	0.0283289738413
390.68752783	1378.87647521	2145.56400304	376.0	3.03163547217	0.177872641066	0.0320260426839	476.610480413	1329.75233272	2210.60968243	404.246869295	3.48652437499	0.0425705051892
390.68752783	1378.87647521	2145.56400304	376.0	8.71697695397	-0.563191051226	-0.101402782	319.950790943	1558.00780521	2332.59232271	454.633726562	6.83560375078	0.0834628052598
390.68752783	1378.87647521	2145.56400304	376.0	-17.7898763685	-0.169789827081	-0.0305707286786	407.060624558	1060.80882329	1763.87081949	296.001371642	-1.61201099852	-0.0196826739746
390.68752783	1378.87647521	2145.56400304	376.0	6.55220548959	0.211782026392	0.0381314415542	469.56113252	1469.58667047	2286.14576543	346.997962433	6.90207255241	0.0842743901394
390.68752783	1378.87647521	2145.56400304	376.0	8.8183166447	-0.282946257632	-0.0509445908592	365.113161601	1606.8994731	2334.76663064	362.753995941	8.8808229959	0.108434957215
390.68752783	1378.87647521	2145.56400304	376.0	-1.92606010394	-0.129031191235	-0.0232321194158	408.782634843	1281.24285929	2104.23915077	414.213656635	2.22220472129	0.0271331467801
390.68752783	1378.87647521	2145.56400304	376.0	-7.83125822604	-0.727818078778	-0.131043946485	298.049030934	1314.60106037	1977.53934555	364.889254249	1.25828220566	0.0153636410948
390.68752783	1378.87647521	2145.56400304	376.0	7.35524973513	0.0375343496153	0.00675807519181	427.049984327	1557.38203195	2303.37559369	318.943577412	8.47892161544	0.103527736452
390.68752783	1378.87647521	2145.56400304	376.0	-2.02135778277	-0.482015895588	-0.0867871616111	339.965285326	1296.76055625	2102.19447808	465.4686365	1.97025736622	0.0240568664984
390.68752783	1378.87647521	2145.56400304	376.0	-15.8767854947	-0.306150698878	-0.0551225601148	381.550839021	1047.80324661	1804.91740862	375.563322991	-1.75568757752	-0.0214369667585
390.68752783	1378.87647521	2145.56400304	376.0	8.48518010563	-0.0282709737361	-0.00509020052865	413.023339011	1581.70625228	2327.61897298	332.889381687	8.99270032897	0.109800980818
390.68752783	1378.87647521	2145.56400304	376.0	-10.0407718754	-0.122638787697	-0.0220811645114	415.348680869	1111.72162298	1930.13281605	403.0625122	0.0263383348801	0.000321591390477
390.68752783	1378.87647521	2145.56400304	376.0	-8.85384266084	-0.118813897113	-0.021392491378	416.260338924	1113.8833131	1955.59914202	425.455489992	0.181279563033	0.00221342567806
390.68752783	1378.87647521	2145.56400304	376.0	10.0881443115	-0.0975755734061	-0.0175685223994	404.614295451	1501.33672894	2362.01159596	456.06057157	6.93087760007	0.084626100123
390.68752783	1378.87647521	2145.56400304	376.0	-10.1457294725	-0.732255716693	-0.131842945029	296.98294776	1325.32211157	1927.88088363	305.575824295	0.970891227634	0.011854593744
390.68752783	1378.87647521	2145.56400304	376.0	-9.03954015695	0.0841341382147	0.0151483864268	467.587590846	1043.09502508	1951.61488339	440.932267463	-0.206535600042	-0.00252180219831
390.68752783	1378.87647521	2145.56400304	376.0	-14.3873954347	-0.196625386041	-0.0354024821823	398.53887901	1116.03124749	1836.87322561	322.303099112	-0.600645913261	-0.00733389393481
390.68752783	1378.87647521	2145.56400304	376.0	-7.17224113227	-0.331060529394	-0.0596075854149	367.710660871	1267.80463284	1991.67897909	356.163685378	1.35141071965	0.0165007413877
390.68752783	1378.87647521	2145.56400304	376.0	11.8613923287	-0.294404856502	-0.053007716331	364.155529694	1587.00468621	2400.0577671	448.897551199	8.61556011713	0.105196094226
390.68752783	1378.87647521	2145.56400304	376.0	-6.89771016801	-0.212278464324	-0.0382208254094	390.210056058	1308.14277605	1997.56921664	299.216384532	1.60847539399	0.0196395042001
390.68752783	1378.87647521	2145.56400304	376.0	1.91038523091	0.135057582893	0.0243171737293	468.122991359	1311.75132526	2186.55254087	406.678224252	3.02995620497	0.0369958022585
390.68752783	1378.87647521	2145.56400304	376.0	10.2925215553	-0.0807232791679	-0.014534259843	402.354729975	1600.67938578	2366.39664053	363.362524776	9.49417814946	0.115924031129
390.68752783	1378.87647521	2145.56400304	376.0	18.8124069727	0.303330450711	0.0546147732645	475.807808532	1703.37813195	2549.19623515	370.010294662	14.2976306447	0.174574244746
390.68752783	1378.87647521	2145.56400304	376.0	9.41861586065	-0.484711535774	-0.0872725127429	328.912746571	1699.80719427	2347.64643453	318.926493681	10.7569047558	0.13134193841
390.68752783	1378.87647521	2145.56400304	376.0	-12.8611138284	-0.506331016927	-0.0911651092775	336.000316399	1214.03875353	1869.62057434	319.581504414	0.072824902357	0.000889192946971
390.68752783	1378.87647521	2145.56400304	376.0	-6.68543511145	-0.258297065392	-0.0465064935887	382.691157442	1236.40913977	2002.12371384	383.023416621	1.2837833372	0.0156750102222
390.68752783	1378.87647521	2145.56400304	376.0	-21.9512897301	-0.755381311838	-0.136006718012	300.875851423	1041.43933518	1674.58503238	332.269845778	-3.54925019246	-0.0433363881863
390.68752783	1378.87647521	2145.56400304	376.0	21.855811434	0.115672801365	0.0208269357877	436.805905982	1718.14843477	2614.49442573	459.540084981	14.2642693398	0.174166902806
390.68752783	1378.87647521	2145.56400304	376.0	13.8175846345	-0.541509807834	-0.0974990651483	319.975792783	1715.74662176	2442.02912504	406.306710503	11.4764773655	0.140127928761
390.68752783	1378.87647521	2145.56400304	376.0	3.35145919114	0.156522669171	0.0281819714027	455.952671174	1479.16876135	2217.47170502	282.35027249	6.52450448781	0.0796642794605
390.68752783	1378.87647521	2145.56400304	376.0	-3.5735216083	0.0770480906232	0.0138725406236	459.354913826	1140.95460935	2068.89180977	468.58228659	1.2996453608	0.0158686857241
390.68752783	1378.87647521	2145.56400304	376.0	-8.560340489	-0.636834179645	-0.114662257768	312.694590522	1306.50041034	1961.89641897	342.701418108	1.1703446367	0.014289922304
390.68752783	1378.87647521	2145.56400304	376.0	-19.9943312693	-0.368943881201	-0.0664284985958	368.468670332	1044.00526216	1716.57282867	304.09889618	-2.48841570294	-0.0303835861165
390.68752783	1378.87647521	2145.56400304	376.0	-8.86246784267	-0.0846420279539	-0.0152398321847	419.939019595	1183.54887605	1955.41408322	351.926187583	0.83218711021	0.0101610147767
390.68752783	1378.87647521	2145.56400304	376.0	-0.997251680143	0.179609084061	0.0323386899642	481.148695827	1213.39837039	2124.16732997	429.620263749	2.24343294969	0.0273923437081
390.68752783	1378.87647521	2145.56400304	376.0	3.79573242033	-0.0213586426275	-0.00384563245004	428.474549173	1380.68323318	2227.0038715	417.846089145	3.90034078021	0.0476232085495
390.68752783	1378.87647521	2145.56400304	376.0	-8.59890957073	-0.394180688695	-0.070972396236	355.62266351	1268.03099774	1961.06889463	337.415233378	1.11145424811	0.0135708699403
390.68752783	1378.87647521	2145.56400304	376.0	-7.79508244816	-0.41493423192	-0.074709080288	352.338058865	1248.79229367	1978.31552002	377.185167485	1.08421956091	0.0132383340771
390.68752783	1378.87647521	2145.56400304	376.0	14.4619714815	-0.44747262325	-0.0805676311218	335.269483294	1698.77377605	2455.85485727	421.81159793	11.3361041296	0.138413969837
390.68752783	1378.87647521	2145.56400304	376.0	12.4090596536	-0.319448188731	-0.0575167786696	358.509642192	1624.07513454	2411.80832008	429.223543343	9.55226794506	0.116633308243
390.68752783	1378.87647521	2145.56400304	376.0	-14.2107677017	-0.717788176604	-0.129238058445	300.591181813	1210.45628359	1840.66288667	329.615421271	-0.339795983872	-0.00414891311199
390.68752783	1378.87647521	2145.56400304	376.0	-11.4925491061	-0.744380644078	-0.134026043226	296.85798828	1204.2735838	1898.98400638	397.852434303	-0.0820274855047	-0.00100155659957
390.68752783	1378.87647521	2145.56400304	376.0	1.69743498638	0.131420681307	0.0236623480928	467.023533922	1315.18533563	2181.98355708	399.774687524	3.03374029366	0.0370420060276
390.68752783	1378.87647521	2145.56400304	376.0	0.312129159889	-0.0125384437561	-0.00225755199066	433.535510856	1327.39459174	2152.26093393	391.330831341	2.78997697251	0.0340656529
390.68752783	1378.87647521	2145.56400304	376.0	-18.3045382991	-0.493851619927	-0.0889181886797	343.457746267	1074.92620543	1752.82841837	334.444466668	-2.06984432051	-0.0252728244262
390.68752783	1378.87647521	2145.56400304	376.0	2.81135376981	0.266676321616	0.0480151821419	484.506778069	1427.57330769	2205.88339752	293.803311762	5.68694815367	0.069437706394
390.68752783	1378.87647521	2145.56400304	376.0	-14.6127333247	-0.635656533018	-0.114450222005	318.877840321	1085.11595858	1832.03845696	428.04465806	-1.76362048747	-0.0215338276859
390.68752783	1378.87647521	2145.56400304	376.0	-7.09862607755	-0.267673019254	-0.0481946379643	384.097830844	1144.76300057	1993.25843721	464.397605796	0.418305850259	0.00510751953918
390.68752783	1378.87647521	2145.56400304	376.0	8.12305663328	0.112869712681	0.0203222385093	445.796376831	1508.74953216	2319.84938211	365.303473119	7.64885059899	0.0933925592062
390.68752783	1378.87647521	2145.56400304	376.0	-20.6507867287	-0.600333634764	-0.108090319547	324.159535106	1076.27996265	1702.48815664	302.048658883	-2.57432659938	-0.031432559211
390.68752783	1378.87647521	2145.56400304	376.0	-4.83522320033	-0.221677357548	-0.0399131000267	390.008169053	1247.50430311	2041.82119458	404.308722421	1.60783997875	0.0196317457723
390.68752783	1378.87647521	2145.56400304	376.0	13.676360679	-0.109880094311	-0.0197839564838	395.046662367	1654.75474572	2438.99907469	389.197666604	11.1187348537	0.135759888324
390.68752783	1378.87647521	2145.56400304	376.0	13.9431896681	0.0817256597358	0.0147147388793	432.495644257	1640.06966751	2444.72406143	372.15874966	11.4021306668	0.139220154662
390.68752783	1378.87647521	2145.56400304	376.0	4.2121638941	-0.507162706179	-0.0913148552717	328.851058689	1549.36416339	2235.9386753	357.723453222	6.34668617287	0.0774931156639
390.68752783	1378.87647521	2145.56400304	376.0	-7.22715321538	0.0384055233748	0.00691493038797	452.864627411	1092.98372841	1990.5008052	444.652449386	0.421276188401	0.00514378740417
390.68752783	1378.87647521	2145.56400304	376.0	7.83191659728	-0.319898347588	-0.0575978299582	364.259974177	1480.99263428	2313.60278629	468.350177841	5.55173824128	0.0677867917128
390.68752783	1378.87647521	2145.56400304	376.0	-16.9076620148	-0.681363506398	-0.122679781491	306.670949622	1184.01414254	1782.79929309	292.114200929	-0.946342706889	-0.011554856006
390.68752783	1378.87647521	2145.56400304	376.0	14.7482723446	0.189874348774	0.0341869551267	459.66780072	1553.72244201	2461.99762553	448.607382804	9.65774902858	0.11792123356
390.68752783	1378.87647521	2145.56400304	376.0	10.0811191274	-0.386944676124	-0.0696695491761	345.265645334	1681.25562124	2361.86086614	335.339599561	10.6160792907	0.129622457762
390.68752783	1378.87647521	2145.56400304	376.0	11.9481216727	0.0607800435878	0.010943472018	434.521994562	1526.11686271	2401.91860068	441.27974341	8.25044256144	0.100738004413
390.68752783	1378.87647521	2145.56400304	376.0	-4.92835050888	-0.683562721288	-0.123075751042	305.200417571	1330.05071009	2039.82308857	404.571960914	1.72975583977	0.0211203399239
390.68752783	1378.87647521	2145.56400304	376.0	-10.7367744849	-0.167916145619	-0.0302333715555	403.572442612	1148.24268655	1915.1996346	363.384505442	0.219327274763	0.00267798870284
390.68752783	1378.87647521	2145.56400304	376.0	21.6347653237	0.198911106078	0.0358140270216	453.520118162	1721.31730259	2609.75173996	434.914319214	14.6345688665	0.178688264548
390.68752783	1378.87647521	2145.56400304	376.0	-4.23368048488	0.00498887575429	0.000898249145533	441.331955695	1167.5126145	2054.72767855	445.883108351	1.35233696526	0.0165120508579
390.68752783	1378.87647521	2145.56400304	376.0	-6.30474913719	-0.0573455204985	-0.0103250847134	427.871388825	1151.60901451	2010.29157507	430.811171732	0.912759044212	0.0111447990746
390.68752783	1378.87647521	2145.56400304	376.0	17.9664277597	-0.0879660229799	-0.0158383188657	397.91442825	1700.53948419	2531.04520968	432.59129724	12.7759319521	0.155994285129
390.68752783	1378.87647521	2145.56400304	376.0	4.49021893565	0.0662213386126	0.0119231794405	451.128468536	1337.64326448	2241.90452418	453.132791163	3.45869226153	0.0422306747439
390.68752783	1378.87647521	2145.56400304	376.0	-16.0379553652	-0.00375447655203	-0.000675995057981	444.706536241	1047.07964601	1801.4594059	309.673223645	-1.19985861198	-0.0146502883026
390.68752783	1378.87647521	2145.56400304	376.0	-1.90409289987	0.0328987789671	0.00592343877693	443.908640914	1299.88358465	2104.71047119	360.918245631	2.43182484331	0.0296926110295
390.68752783	1378.87647521	2145.56400304	376.0	6.19007790549	-0.185651792587	-0.0334266821366	382.892541859	1587.12116065	2278.37608634	308.362383823	8.37325651289	0.10223756426
390.68752783	1378.87647521	2145.56400304	376.0	7.28122180949	-0.0908538088106	-0.0163582659004	402.794752754	1546.00094691	2301.78727716	352.991577494	7.78708595177	0.0950804145516
390.68752783	1378.87647521	2145.56400304	376.0	-11.9721683234	-0.316117109587	-0.0569170164902	377.862211677	1078.21851737	1888.69346911	432.612740059	-0.943444267395	-0.0115194660244
390.68752783	1378.87647521	2145.56400304	376.0	7.70234315894	-0.329739200428	-0.0593696795873	357.391309287	1592.40795904	2310.82270524	361.023436921	8.26449161059	0.100909543475
390.68752783	1378.87647521	2145.56400304	376.0	1.74487646873	-0.0600711362419	-0.0108158329568	414.53867866	1444.72353426	2183.00144445	323.739231527	4.89099656355	0.05971912776
390.68752783	1378.87647521	2145.56400304	376.0	5.30865183309	-0.251045805524	-0.0452009012467	372.5161039	1553.60995147	2259.46452581	333.338470448	7.26947386016	0.0887603645929
390.68752783	1378.87647521	2145.56400304	376.0	-16.6382929962	-0.564300474533	-0.101602534126	326.319464333	1178.19458652	1788.57877779	284.064726935	-0.847382168209	-0.0103465466204
390.68752783	1378.87647521	2145.56400304	376.0	-22.2651099413	-0.662650814468	-0.119310553559	314.447903641	1059.36590246	1667.8518189	294.0380128	-3.1553815598	-0.0385272473724
390.68752783	1378.87647521	2145.56400304	376.0	6.72126812478	0.0247316007429	0.00445293495551	424.990286166	1547.56935022	2289.77311247	317.213476083	8.12601456805	0.0992187370947
390.68752783	1378.87647521	2145.56400304	376.0	16.4257080133	0.342207313637	0.0616145685338	485.931945382	1660.63000141	2497.98808141	351.426134624	13.1102624148	0.160076464161
390.68752783	1378.87647521	2145.56400304	376.0	3.91478729647	0.213612578599	0.0384610332372	484.086801356	1337.29880518	2229.55827006	408.172663528	3.81112197936	0.0465338459018
390.68752783	1378.87647521	2145.56400304	376.0	19.0514118035	-0.159952296472	-0.0287994772186	384.337841286	1716.42944676	2554.32423676	453.556948713	13.0554052097	0.159406657017
390.68752783	1378.87647521	2145.56400304	376.0	4.01701118472	-0.312833842335	-0.0563258628619	361.992651447	1540.41466832	2231.75154901	329.344229245	6.62779096097	0.0809254085588
390.68752783	1378.87647521	2145.56400304	376.0	9.61879829845	-0.521311373694	-0.0938623287169	325.711311417	1590.72524759	2351.94147685	435.504917844	7.86459316232	0.0960267785388
390.68752783	1378.87647521	2145.56400304	376.0	-17.0206628158	-0.766136962039	-0.137943277285	296.474149512	1098.30252505	1780.37478858	385.598114018	-2.06756179305	-0.0252449547381
390.68752783	1378.87647521	2145.56400304	376.0	-2.94032707412	-0.691452326732	-0.12449627777	303.08757021	1430.65043157	2082.47740376	348.739401986	2.57129061309	0.0313954897813
390.68752783	1378.87647521	2145.56400304	376.0	8.70171494795	-0.343372290338	-0.0618243230712	356.721848528	1552.69243099	2332.26486661	422.850587091	7.31997526883	0.0893769874094
390.68752783	1378.87647521	2145.56400304	376.0	-8.67254004885	-0.240065875685	-0.0432239603322	384.995619612	1273.84622655	1959.4891056	300.647259438	1.20334335785	0.0146928370922
390.68752783	1378.87647521	2145.56400304	376.0	-15.7460786607	-0.49088563186	-0.0883841612999	343.540675207	1090.29181812	1807.7218074	373.889314074	-1.53573850426	-0.0187513858884
390.68752783	1378.87647521	2145.56400304	376.0	-4.81895833678	-0.458368313125	-0.0825294045958	343.905218738	1298.04371626	2042.17016764	400.221232646	1.71761806673	0.0209721375669
390.68752783	1378.87647521	2145.56400304	376.0	3.86608383644	-0.472703209084	-0.0851104085494	334.89821482	1537.55363556	2228.51330616	356.061455778	6.11313816602	0.0746414916486
390.68752783	1378.87647521	2145.56400304	376.0	0.684794473729	-0.0701546615617	-0.0126313758663	421.884494544	1274.90333057	2160.25670676	463.468881648	2.50264954847	0.0305573815442
390.68752783	1378.87647521	2145.56400304	376.0	8.6273372276	-0.511848293279	-0.0921584971695	324.27469266	1714.98390242	2330.66904501	291.41044993	10.9724438557	0.133973673452
390.68752783	1378.87647521	2145.56400304	376.0	1.31790070375	0.137846384222	0.0248192985635	469.834779782	1266.07231944	2173.84040613	437.933306913	2.73259194569	0.0333649810219
390.68752783	1378.87647521	2145.56400304	376.0	4.24020004023	-0.418505045805	-0.0753520068068	349.757562823	1419.25272434	2236.54020876	467.529921595	3.63842351056	0.0444251954891
390.68752783	1378.87647521	2145.56400304	376.0	18.4000774171	0.274664267139	0.0494534150413	472.223514713	1650.99552478	2540.34944063	417.130401133	12.7971295113	0.156253107586
390.68752783	1378.87647521	2145.56400304	376.0	-16.1353980625	-0.117064823441	-0.021077569939	416.265146048	1089.65558324	1799.36871046	293.447981174	-0.998792258967	-0.0121952656773
390.68752783	1378.87647521	2145.56400304	376.0	8.59964819663	0.0917044803855	0.0165114296697	443.484141142	1483.92357093	2330.07495913	402.667247062	7.02649902565	0.0857936388968
390.68752783	1378.87647521	2145.56400304	376.0	21.2818059576	0.127194703691	0.0229014590729	439.752935613	1699.99678782	2602.17877086	462.429047426	13.7756022214	0.168200271324
390.68752783	1378.87647521	2145.56400304	376.0	1.4639871612	-0.0779834097677	-0.0140409452228	419.957326264	1290.7275566	2176.97478458	466.28990171	2.66348741168	0.0325212138179
390.68752783	1378.87647521	2145.56400304	376.0	-5.80427986628	-0.7460678911	-0.134329832751	295.05870852	1347.64118222	2021.02946359	378.329572849	1.68838121575	0.0206151552594
390.68752783	1378.87647521	2145.56400304	376.0	16.6910617867	-0.33556293018	-0.060418244541	353.444790469	1720.77936452	2503.68141646	429.457261462	12.4375947837	0.151863184173
390.68752783	1378.87647521	2145.56400304	376.0	3.81347013633	0.144227586448	0.025968236667	463.080156609	1384.97349206	2227.38444555	379.330796877	4.50262251671	0.0549770759061
390.68752783	1378.87647521	2145.56400304	376.0	-10.9531375799	-0.510381240623	-0.0918943537312	334.146684876	1279.88758986	1910.55742592	296.523151185	0.736330719141	0.00899060707132
390.68752783	1378.87647521	2145.56400304	376.0	-9.08180894516	-0.451936905545	-0.0813714269976	345.528335571	1244.17008325	1950.70797948	361.009560661	0.857274396014	0.0104673308427
390.68752783	1378.87647521	2145.56400304	376.0	15.2202943358	0.0453575135242	0.0081666390933	427.507162028	1597.84726838	2472.12515946	446.770729053	10.3001332833	0.125764753154
390.68752783	1378.87647521	2145.56400304	376.0	4.01659971241	0.180921316681	0.0325749579908	468.607572746	1407.05361117	2231.74272061	356.081536693	5.11191108069	0.0624164967117
390.68752783	1378.87647521	2145.56400304	376.0	-18.1736329751	-0.672006126986	-0.120994981452	311.389185635	1099.43102294	1755.63707588	344.816867298	-2.03161159044	-0.0248060023253
390.68752783	1378.87647521	2145.56400304	376.0	-1.08218874219	-0.304175724553	-0.0547669651698	367.191041482	1454.7788577	2122.34495094	300.375051757	4.07133919003	0.0497111012213
390.68752783	1378.87647521	2145.56400304	376.0	-13.8284220132	0.0395313968879	0.00711764438025	452.372714279	1078.36211169	1848.86635813	318.131532163	-0.511320057417	-0.00624322414428
390.68752783	1378.87647521	2145.56400304	376.0	-3.95717480283	-0.0735334273263	-0.0132397240415	421.374206275	1239.10484567	2060.66028493	400.181232987	1.80315828815	0.0220165847149
390.68752783	1378.87647521	2145.56400304	376.0	5.6571117153	-0.278540546289	-0.0501513407074	366.055676128	1591.25024324	2266.94095561	309.635036243	8.1452828985	0.0994540036447
390.68752783	1378.87647521	2145.56400304	376.0	11.8862967463	-0.0294833706651	-0.00530849309779	416.112113809	1532.26704173	2400.59210732	452.212951776	8.08201986308	0.0986815612098
390.68752783	1378.87647521	2145.56400304	376.0	-1.75442434512	-0.0938084766321	-0.0168902550652	413.809617753	1363.26874532	2107.92170583	330.84334275	2.78755297265	0.0340360558321
390.68752783	1378.87647521	2145.56400304	376.0	12.133798905	0.0626526643483	0.0112806381614	428.950685718	1629.59725109	2405.90242454	347.354487737	10.8848031189	0.132903578985
390.68752783	1378.87647521	2145.56400304	376.0	4.55247416318	-0.356786100488	-0.0642394851437	359.771727505	1437.64710819	2243.24024993	445.821414237	4.18885855974	0.0511460141604
390.68752783	1378.87647521	2145.56400304	376.0	5.48149239933	-0.693171196294	-0.124805760946	297.570369616	1647.11825583	2263.17293079	318.484305344	8.45681401206	0.103257802345
390.68752783	1378.87647521	2145.56400304	376.0	15.6643831833	-0.539821982889	-0.0971951715681	320.248644735	1720.60525128	2481.65336992	440.799473897	11.7699983865	0.143711824011
390.68752783	1378.87647521	2145.56400304	376.0	13.4780328084	0.203587332662	0.0366559835545	464.286101321	1527.55287985	2434.74382329	442.904842116	8.94278441906	0.109191506948
390.68752783	1378.87647521	2145.56400304	376.0	8.19691105598	0.0818583532812	0.0147386304071	447.604620694	1414.19902857	2321.43397601	459.630326753	5.33233429383	0.0651078668356
390.68752783	1378.87647521	2145.56400304	376.0	-5.30134443819	-0.458525753927	-0.0825577518774	342.134388353	1401.43741687	2031.82026509	288.248459866	2.16855786251	0.0264781179793
390.68752783	1378.87647521	2145.56400304	376.0	-8.78579819787	-0.0306532645554	-0.00551913297721	431.022273469	1199.91614329	1957.05907952	326.12066276	0.989911567103	0.0120868323212
390.68752783	1378.87647521	2145.56400304	376.0	3.8553853829	-0.492755744728	-0.0887208758964	329.205943535	1608.87683444	2228.28376399	290.200986012	7.78240927813	0.0950233123093
390.68752783	1378.87647521	2145.56400304	376.0	-17.6403949238	-0.725022232397	-0.130540553186	303.288952049	1091.80704174	1767.07803956	371.982045771	-2.16245078149	-0.0264035504455
390.68752783	1378.87647521	2145.56400304	376.0	2.4887016882	-0.332194040822	-0.0598116746168	361.504909009	1478.81505056	2198.9606906	358.640731034	4.96293416261	0.0605974867229
390.68752783	1378.87647521	2145.56400304	376.0	-1.34466955618	0.173923577336	0.0313150121238	478.444747124	1252.33691019	2116.71325708	385.931599766	2.40699163552	0.0293893972591
390.68752783	1378.87647521	2145.56400304	376.0	-9.79839818793	-0.153694433867	-0.027672746465	406.291450318	1157.26243583	1935.33309864	371.779212491	0.432085374049	0.0052757676929
390.68752783	1378.87647521	2145.56400304	376.0	12.5154249095	-0.0413333201123	-0.007442081403	408.229005885	1643.35147786	2414.09045472	362.509970977	10.9318107713	0.133477542995
390.68752783	1378.87647521	2145.56400304	376.0	-12.1572553142	-0.0871347034823	-0.0156886394459	424.713033031	1080.78790276	1884.72230926	379.221373468	-0.476909670881	-0.00582307290453
390.68752783	1378.87647521	2145.56400304	376.0	-9.36121304102	-0.00513173854855	-0.000923971650801	447.733909165	1036.00216288	1944.71318578	460.977113735	-0.537671946504	-0.0065649810318
390.68752783	1378.87647521	2145.56400304	376.0	1.57575981598	-0.161832517796	-0.0291380118465	401.737328198	1314.68384661	2179.37293842	462.951763613	2.73262834832	0.0333654254984
390.68752783	1378.87647521	2145.56400304	376.0	1.08016662972	-0.517277959298	-0.0931361107847	332.691948095	1409.61943351	2168.73966942	426.428287807	2.99296876002	0.036544185104
390.68752783	1378.87647521	2145.56400304	376.0	3.10552640746	-0.319377980848	-0.0575041377112	369.53369471	1377.1376669	2212.19505974	465.523698127	3.10223640542	0.0378783443885
390.68752783	1378.87647521	2145.56400304	376.0	-4.63665539374	0.0881976800795	0.0158800288224	462.361766239	1131.04203644	2046.08159396	452.677791282	1.13153122547	0.013816010079
390.68752783	1378.87647521	2145.56400304	376.0	9.73229965261	-0.39210280871	-0.0705982730842	344.872538427	1661.54960177	2354.37672105	347.954580855	10.0601580386	0.122834652485
390.68752783	1378.87647521	2145.56400304	376.0	-14.547289588	0.0133287137435	0.00239984042915	447.94393173	1059.20369192	1833.44259422	326.294970566	-0.831014766005	-0.0101467004396
390.68752783	1378.87647521	2145.56400304	376.0	2.26586340859	-0.00817426477249	-0.00147177975738	424.63155424	1448.86479903	2194.17955269	320.683199416	5.20154300775	0.0635109036355
390.68752783	1378.87647521	2145.56400304	376.0	-1.90856194095	-0.483872306462	-0.0871214091577	335.488539723	1462.14979862	2104.61458506	306.976246709	3.68848402111	0.0450364349342
390.68752783	1378.87647521	2145.56400304	376.0	12.0128269428	-0.360956862032	-0.0649904324868	349.001255014	1714.25674673	2403.30689367	340.048891918	11.7466919542	0.143427252188
390.68752783	1378.87647521	2145.56400304	376.0	-7.27409213425	-0.514147966132	-0.092572554219	333.401290282	1321.94230371	1989.49370066	334.150106668	1.49053824175	0.0181994901312
390.68752783	1378.87647521	2145.56400304	376.0	-12.257802597	-0.751212200338	-0.13525606776	294.598728905	1261.06705023	1882.56500295	326.89922382	0.297673899205	0.0036346019439
390.68752783	1378.87647521	2145.56400304	376.0	1.8117856974	-0.639130127527	-0.115075644135	307.662425882	1550.45537641	2184.43702477	326.319222482	5.77595964319	0.0705245377679
390.68752783	1378.87647521	2145.56400304	376.0	-0.390205564666	0.169515865572	0.0305214017955	478.464393786	1222.82295331	2137.1918929	435.904545809	2.35019136528	0.028695865266
390.68752783	1378.87647521	2145.56400304	376.0	-10.5452356094	-0.150726245128	-0.0271383228535	411.837326719	1076.84108693	1919.30922377	430.630810119	-0.472393803792	-0.00576793411223
390.68752783	1378.87647521	2145.56400304	376.0	-10.4366363019	-0.412634915395	-0.0742950873956	356.774709907	1124.03360612	1921.63929141	440.830975383	-0.392274489751	-0.00478967630954
390.68752783	1378.87647521	2145.56400304	376.0	-10.5249667718	-0.534177288887	-0.0961788420755	330.125369194	1278.25842784	1919.74410465	311.360307616	0.789856406736	0.0096441563704
390.68752783	1378.87647521	2145.56400304	376.0	-15.1656578763	-0.265655664563	-0.0478314124169	388.978214542	1056.10247566	1820.17510682	375.094416616	-1.47629538224	-0.0180255846428
390.68752783	1378.87647521	2145.56400304	376.0	5.86334749773	-0.0953352541117	-0.0171651519827	407.666089237	1455.62578437	2271.36587632	408.074002715	5.47456512247	0.0668445069899
390.68752783	1378.87647521	2145.56400304	376.0	-17.1564157942	-0.253233581186	-0.0455948111606	388.300009642	1086.33882422	1777.46212154	302.823287679	-1.38146166081	-0.0168676637462
390.68752783	1378.87647521	2145.56400304	376.0	10.1860033172	-0.629894253379	-0.11341272117	307.19323031	1657.55301784	2364.11122356	399.364975408	9.37257353767	0.114439237334
390.68752783	1378.87647521	2145.56400304	376.0	-1.93852985763	-0.650833646107	-0.117182867502	310.530527364	1354.61298402	2103.97160422	438.828092835	2.21960002798	0.027101343443
390.68752783	1378.87647521	2145.56400304	376.0	-5.45513745943	-0.498003105195	-0.0896656653214	336.196298555	1343.55729308	2028.52053739	348.766945757	1.84601142762	0.0225398220711
390.68752783	1378.87647521	2145.56400304	376.0	-0.383208354008	0.166251063552	0.0299335728398	476.507574575	1262.0592348	2137.34202254	398.775213164	2.55769053732	0.0312294326902
390.68752783	1378.87647521	2145.56400304	376.0	-11.7916918746	0.122817081482	0.0221132663813	472.142480246	1081.85047477	1892.56570683	338.572751812	-0.0610871686828	-0.000745875075492
390.68752783	1378.87647521	2145.56400304	376.0	-6.40017752094	0.18722583755	0.0337100895841	486.898915074	1113.37910641	2008.24409802	407.966076533	0.968785724264	0.0118288855221
390.68752783	1378.87647521	2145.56400304	376.0	-1.06940130337	0.0887737806624	0.0159837559709	448.989381941	1389.97868603	2122.61931362	283.651245653	3.81398180205	0.0465687643717
390.68752783	1378.87647521	2145.56400304	376.0	-1.18898371536	-0.0317404697285	-0.00571488471885	428.950727374	1330.94004399	2120.05359644	360.162825078	2.6037773849	0.0317921536618
390.68752783	1378.87647521	2145.56400304	376.0	-7.44120896001	0.0949005663192	0.0170868862656	460.934532028	1175.60058252	1985.9081022	349.372987646	1.16090541914	0.0141746693423
390.68752783	1378.87647521	2145.56400304	376.0	-5.25949119553	0.146869440214	0.0264439035315	474.571365542	1160.53367451	2032.7182532	397.613213146	1.39613267709	0.0170467970341
390.68752783	1378.87647521	2145.56400304	376.0	-8.67368052232	-0.286391280769	-0.0515648687017	376.923164825	1232.92005311	1959.46463601	349.621418078	0.981870822872	0.0119886547359
390.68752783	1378.87647521	2145.56400304	376.0	2.79363223178	0.019465492742	0.00350477002916	431.377494406	1437.17152834	2205.50317058	336.954147838	5.09641315963	0.0622272669064
390.68752783	1378.87647521	2145.56400304	376.0	-7.0423328135	-0.341401377784	-0.0614694594497	365.683672835	1271.61029234	1994.46624522	357.172280041	1.38203278635	0.0168746371959
390.68752783	1378.87647521	2145.56400304	376.0	-16.6928227455	-0.323695889262	-0.0582815789093	377.234150673	1054.95966539	1787.40880712	355.214991055	-1.79702503465	-0.0219416976148
390.68752783	1378.87647521	2145.56400304	376.0	-5.03324888198	-0.274500517117	-0.049423931782	380.726486979	1201.98045942	2037.57242684	454.86548044	1.16744801905	0.0142545545672
390.68752783	1378.87647521	2145.56400304	376.0	11.756168506	-0.215943760858	-0.0388807635683	378.627482854	1575.61249702	2397.80012264	443.560142765	8.55755596568	0.104487862829
390.68752783	1378.87647521	2145.56400304	376.0	-5.12622483204	-0.65774021467	-0.118426398032	308.555880283	1415.34500207	2035.57756832	311.676685971	2.11851924488	0.0258671458471
390.68752783	1378.87647521	2145.56400304	376.0	1.84734328211	0.199729143536	0.0359613150047	470.892832035	1415.90003939	2185.19993551	298.407064086	5.0891503582	0.0621385880122
390.68752783	1378.87647521	2145.56400304	376.0	-11.6507023984	-0.325177312031	-0.0585483096923	368.711742991	1237.06411141	1895.59072628	289.814871873	0.517293398074	0.00631615870664
390.68752783	1378.87647521	2145.56400304	376.0	-1.78090252044	-0.552192066373	-0.0994224102219	326.754031128	1392.23723578	2107.35359963	388.362332722	2.49671563196	0.0304849283512
390.68752783	1378.87647521	2145.56400304	376.0	15.3817122483	0.159858185612	0.0287825325193	449.199915812	1625.46333679	2475.58848409	400.92523148	11.4402460728	0.139685544234
390.68752783	1378.87647521	2145.56400304	376.0	-1.30666324886	-0.707150767839	-0.127322788592	298.17841671	1509.90506294	2117.52870673	309.445227075	4.30223851882	0.0525303848452
390.68752783	1378.87647521	2145.56400304	376.0	7.93509699266	-0.043213913623	-0.0077806830434	409.541396834	1591.49981725	2315.81658772	314.775373637	9.11964698954	0.111351001093
390.68752783	1378.87647521	2145.56400304	376.0	-13.1574495915	-0.0601754504827	-0.010834614779	426.51599147	1133.39818264	1863.26250088	303.348326771	-0.113038914073	-0.00138020652104
390.68752783	1378.87647521	2145.56400304	376.0	5.95583243375	-0.641438639223	-0.115491292622	306.929664063	1578.03543178	2273.35019982	388.385103974	6.89299649641	0.0841635713848
390.68752783	1378.87647521	2145.56400304	376.0	13.0936076334	-0.2187259904	-0.0393817051494	377.89908243	1583.32238132	2426.49573512	465.274271366	8.85721173585	0.108146663441
390.68752783	1378.87647521	2145.56400304	376.0	-15.8703071523	-0.670784543039	-0.120775034757	313.705590554	1071.19639204	1805.0564056	420.154423007	-2.17967893285	-0.026613906384
390.68752783	1378.87647521	2145.56400304	376.0	-3.26991339611	-0.608453638551	-0.109552329591	317.118841251	1392.86700381	2075.40591828	365.420073219	2.28593248547	0.0279112635589
390.68752783	1378.87647521	2145.56400304	376.0	-5.77295150785	-0.243740346619	-0.0438855503456	387.988891276	1168.68275838	2021.70163357	465.02998392	0.829073582085	0.0101229985603
390.68752783	1378.87647521	2145.56400304	376.0	-17.7831111682	-0.481588324586	-0.0867101772752	347.948836409	1048.18560939	1764.01597119	367.881525394	-2.35049205922	-0.0286995367427
390.68752783	1378.87647521	2145.56400304	376.0	-5.99641406627	-0.735026755024	-0.132341871628	296.090746338	1424.33563805	2016.90710136	296.480716972	2.0012788449	0.0244356391319
390.68752783	1378.87647521	2145.56400304	376.0	15.8480001818	-0.109413608222	-0.0196999654703	395.690492643	1645.05120014	2485.59299014	444.851297351	11.0565491589	0.135000600231
390.68752783	1378.87647521	2145.56400304	376.0	1.57302788419	0.120043645739	0.0216139081272	465.056519051	1290.23305308	2179.31432308	424.024750942	2.86467704731	0.0349777417254
390.68752783	1378.87647521	2145.56400304	376.0	6.66361634324	-0.670674069324	-0.120755143919	302.677423341	1572.18683329	2288.5361566	413.671899968	6.73893786725	0.0822825136417
390.68752783	1378.87647521	2145.56400304	376.0	-11.3087754209	-0.0206517031205	-0.00371834769904	443.879104087	1035.39490196	1902.92698842	423.652982373	-0.771654333422	-0.00942190883299
390.68752783	1378.87647521	2145.56400304	376.0	-12.1233697912	-0.174954275943	-0.0315005898348	402.047468316	1143.04917946	1885.44934484	340.352697061	-0.0175611169896	-0.000214421452865
390.68752783	1378.87647521	2145.56400304	376.0	15.6739754089	0.0750108992072	0.0135057434655	432.427098438	1618.10986046	2481.85917725	431.322218358	10.9704536648	0.133949373196
390.68752783	1378.87647521	2145.56400304	376.0	-1.03343256758	0.128789848336	0.0231886655268	464.268573739	1330.32477838	2123.39104587	328.797693749	2.88935015651	0.0352790006899
390.68752783	1378.87647521	2145.56400304	376.0	-1.43105197179	-0.00479214038644	-0.00086282686108	437.892721141	1208.81188833	2114.85986706	468.155257598	1.93051228138	0.0235715785273
390.68752783	1378.87647521	2145.56400304	376.0	-6.73239282753	0.169693977341	0.0305534708932	486.603734717	1062.74381489	2001.11620599	451.768656379	0.425123823211	0.00519076707217
390.68752783	1378.87647521	2145.56400304	376.0	0.405904983752	0.0315847432729	0.00568684610604	445.194940511	1248.70884909	2154.27295425	460.369164648	2.42536050126	0.029613681334
390.68752783	1378.87647521	2145.56400304	376.0	-4.58359295436	-0.104223621826	-0.0187655062704	414.061610608	1261.69542389	2047.22008256	371.46304806	1.8281155548	0.0223213132455
390.68752783	1378.87647521	2145.56400304	376.0	-14.452701445	-0.60045899899	-0.108112891428	326.120634681	1066.65378612	1835.47204337	442.697622567	-1.96314744623	-0.0239700542885
390.68752783	1378.87647521	2145.56400304	376.0	-10.8033960536	-0.297357941042	-0.0535394204253	381.558552402	1080.65741347	1913.7702262	451.554260328	-0.758564843211	-0.00926208599769
390.68752783	1378.87647521	2145.56400304	376.0	2.00532177538	0.18645717885	0.0335716922668	475.849632168	1350.24949516	2188.58946519	362.490337861	3.75772656552	0.0458818872469
390.68752783	1378.87647521	2145.56400304	376.0	6.45926262574	0.129141097492	0.0232519080828	448.085834896	1517.42349124	2284.1516168	318.642290659	7.72085349621	0.0942717154605
390.68752783	1378.87647521	2145.56400304	376.0	3.27129210119	-0.117291913394	-0.021118457579	410.864975328	1343.01259914	2215.75166879	461.87409433	3.09274215129	0.0377624194297
390.68752783	1378.87647521	2145.56400304	376.0	-6.64470570053	0.180461027608	0.0324920827526	481.100850314	1185.51606927	2002.99758942	336.380669835	1.40442679668	0.0171480683355
390.68752783	1378.87647521	2145.56400304	376.0	7.92538270099	0.264327644184	0.0475923017976	480.800267412	1474.86157204	2315.60816137	359.946321924	7.36509335173	0.0899278797525
390.68752783	1378.87647521	2145.56400304	376.0	-10.8492400715	-0.0751657759323	-0.0135336290839	428.535168514	1070.15463733	1912.78661346	414.096807616	-0.425675540396	-0.00519750354573
390.68752783	1378.87647521	2145.56400304	376.0	5.06089452574	-0.174897149005	-0.031490304106	395.706929836	1407.51990252	2254.14873421	450.921901857	4.10679015559	0.0501439579437
390.68752783	1378.87647521	2145.56400304	376.0	2.2692570093	-0.688869554653	-0.124031248587	303.791552473	1437.8663249	2194.25236456	452.594487187	3.24193864351	0.0395841104214
390.68752783	1378.87647521	2145.56400304	376.0	-9.77813655253	-0.0226381866181	-0.00407601487543	442.725914531	1045.31759349	1935.767825	447.724316981	-0.501330283308	-0.00612124888044
390.68752783	1378.87647521	2145.56400304	376.0	9.11220309416	-0.204161832959	-0.036759422571	382.295831057	1538.32050407	2341.07215251	420.455817379	7.41967310992	0.0905942992664
390.68752783	1378.87647521	2145.56400304	376.0	-14.9686193996	-0.690618086731	-0.124346072512	310.854926187	1066.63954033	1824.40269345	446.908226933	-2.20752411871	-0.0269538964434
390.68752783	1378.87647521	2145.56400304	376.0	-10.9041943959	-0.741628447708	-0.13353050913	298.057361249	1176.89779915	1911.60753326	436.65237286	-0.324255621791	-0.00395916510123
390.68752783	1378.87647521	2145.56400304	376.0	-0.622575175176	-0.182036685775	-0.0327757806582	390.614162949	1442.02791978	2132.20625419	299.564171456	4.18141725766	0.0510551557712
390.68752783	1378.87647521	2145.56400304	376.0	18.7218522269	-0.028572733281	-0.00514453245967	409.033871215	1703.1354775	2547.25332512	435.083976402	13.1061956468	0.160026808874
390.68752783	1378.87647521	2145.56400304	376.0	11.7379270087	-0.12483183764	-0.0224760240619	393.526894855	1617.67192382	2397.40873964	386.209920962	9.92930980882	0.121236994003
390.68752783	1378.87647521	2145.56400304	376.0	1.85201813032	-0.677562244446	-0.121995362702	303.15087444	1507.05941164	2185.30023737	375.089951294	4.67376548286	0.0570667336124
390.68752783	1378.87647521	2145.56400304	376.0	1.60245766576	-0.651479430043	-0.117299141167	310.353720201	1401.85012423	2179.94575788	467.741913448	2.83631374039	0.0346314254016
390.68752783	1378.87647521	2145.56400304	376.0	9.42777522362	0.066708592151	0.0120109096419	430.196477061	1611.12371431	2347.84295452	306.522763148	10.1259360175	0.123637802411
390.68752783	1378.87647521	2145.56400304	376.0	3.06538926844	-0.679394984966	-0.122325348391	302.687072535	1516.28726227	2211.33389173	392.359556927	5.00757657486	0.0611425711216
390.68752783	1378.87647521	2145.56400304	376.0	-12.7479498242	-0.567517646659	-0.102181787299	329.130153579	1114.50191687	1872.04858048	428.416510031	-1.02377488016	-0.0125003037871
390.68752783	1378.87647521	2145.56400304	376.0	-4.16499455013	0.0284378075817	0.00512023903164	443.14860907	1268.22993876	2056.20137924	344.822831412	2.00421474142	0.0244714864643
390.68752783	1378.87647521	2145.56400304	376.0	-17.0110664351	-0.736606159572	-0.132626244071	298.067222013	1176.39754284	1780.58068507	306.115920222	-1.07945250673	-0.0131801282873
390.68752783	1378.87647521	2145.56400304	376.0	6.3812233044	0.0593833952011	0.0106920048976	444.716569978	1392.33053124	2282.47723321	445.430131993	4.62471958265	0.0564678825721
390.68752783	1378.87647521	2145.56400304	376.0	-1.25274887802	0.161034579992	0.0289943428146	475.238461161	1255.56233588	2118.68547406	387.884677017	2.42191120217	0.0295715653501
390.68752783	1378.87647521	2145.56400304	376.0	6.16542142352	-0.339405581515	-0.061110115505	361.094347621	1472.22748502	2277.84706573	444.525233098	5.14906781611	0.0628701809048
390.68752783	1378.87647521	2145.56400304	376.0	13.7093106944	0.186861949995	0.0336445714792	454.007281602	1635.01070148	2439.70603836	350.688055282	11.6151257994	0.141820827832
390.68752783	1378.87647521	2145.56400304	376.0	2.98007056846	-0.721997414308	-0.129995933437	296.746998575	1498.91579919	2209.50332442	413.840526653	4.49650178824	0.0549023417368
390.68752783	1378.87647521	2145.56400304	376.0	12.7304692825	-0.041366003521	-0.00744796606427	409.970919868	1604.68755071	2418.70436938	404.045898798	9.9613961213	0.12162876827
390.68752783	1378.87647521	2145.56400304	376.0	6.45237047865	-0.410547048472	-0.0739191660915	344.779817724	1557.97466859	2284.00374137	381.249255059	7.04884851574	0.0860665264437
390.68752783	1378.87647521	2145.56400304	376.0	15.2961842625	-0.151854076865	-0.0273413894248	385.492444174	1717.69968862	2473.75342641	370.561293613	12.7832337897	0.156083440655
390.68752783	1378.87647521	2145.56400304	376.0	-3.54929942697	0.0761455280328	0.0137100338554	453.623465544	1292.5507571	2069.41151217	323.237289528	2.19231512244	0.0267681944132
390.68752783	1378.87647521	2145.56400304	376.0	-6.26569404633	-0.268464711024	-0.0483371823955	382.114140051	1191.70242902	2011.12952704	437.312957968	0.964773243103	0.0117798930782
390.68752783	1378.87647521	2145.56400304	376.0	-6.98125956459	-0.710505770239	-0.127926858163	301.706625136	1252.40291019	1995.77661086	441.667075536	0.897099898487	0.0109536007141
390.68752783	1378.87647521	2145.56400304	376.0	0.172899588897	0.0981710237253	0.0176757334759	459.860412137	1280.02657959	2149.27367438	409.386682655	2.64601633092	0.0323078917084
390.68752783	1378.87647521	2145.56400304	376.0	13.5850699165	0.219149635397	0.0394579826066	463.606636571	1585.19517353	2437.04037295	388.238562855	10.4629443632	0.127752678428
390.68752783	1378.87647521	2145.56400304	376.0	-0.451725883406	-0.471667395421	-0.0849239098705	341.372320291	1343.95230805	2135.87193509	450.547306747	2.44074447502	0.0298015198415
390.68752783	1378.87647521	2145.56400304	376.0	-9.86312041459	0.019271543107	0.00346984931707	444.496489903	1144.32772547	1933.94444184	345.120226476	0.543878068978	0.00664075786298
390.68752783	1378.87647521	2145.56400304	376.0	-14.1246546562	-0.671988659993	-0.120991836513	307.476420436	1231.01261966	1842.51049718	304.021457083	-0.135989799423	-0.00166043711139
390.68752783	1378.87647521	2145.56400304	376.0	19.436680479	-0.0538804915448	-0.00970120481541	404.65161798	1692.4773156	2562.59042278	465.461489197	12.7929906588	0.156202572146
390.68752783	1378.87647521	2145.56400304	376.0	12.0195226913	0.14495890032	0.0260999100324	446.189074267	1615.22985588	2403.45055524	342.031625091	10.791333244	0.131762310672
390.68752783	1378.87647521	2145.56400304	376.0	-0.87760710065	-0.631205536977	-0.113648818325	313.643929316	1380.35231861	2126.734381	432.738133075	2.48926923081	0.0303940077022
390.68752783	1378.87647521	2145.56400304	376.0	-5.78814839778	0.110294393087	0.0198585511499	464.576412816	1184.68043829	2021.37557457	372.118723461	1.44699950739	0.0176678816531
390.68752783	1378.87647521	2145.56400304	376.0	-11.4467305909	-0.695179653257	-0.125167384454	305.500922093	1175.09052365	1899.96707195	419.375626214	-0.333695652445	-0.00407442799078
390.68752783	1378.87647521	2145.56400304	376.0	17.6790950494	0.236258448127	0.0425384314236	461.22538427	1710.90120528	2524.88030248	352.753712926	14.1326244387	0.172559516956
390.68752783	1378.87647521	2145.56400304	376.0	-3.80098618929	-0.3380827963	-0.0608719474793	366.912749704	1263.58358294	2064.0114116	433.515078952	1.70754506724	0.0208491461201
390.68752783	1378.87647521	2145.56400304	376.0	9.65869731913	0.0739653614016	0.0133174939506	430.84184077	1627.39845122	2352.79753588	294.557243888	10.5722601653	0.129087425706
390.68752783	1378.87647521	2145.56400304	376.0	8.5877126448	-0.267409330068	-0.0481471606171	366.305377944	1649.92091123	2329.81887423	313.592585054	9.97943882245	0.121849069871
390.68752783	1378.87647521	2145.56400304	376.0	-5.09113808103	-0.484386582961	-0.0872140048544	340.582446072	1226.443457	2036.33037702	469.304473949	1.10394409666	0.0134791708994
390.68752783	1378.87647521	2145.56400304	376.0	5.52155558263	-0.259139848539	-0.0466582370434	368.826917406	1606.68583529	2264.03251202	288.519759327	8.55162831695	0.104415486165
390.68752783	1378.87647521	2145.56400304	376.0	10.4091229635	-0.524571763794	-0.0944493633046	325.103966627	1595.44299107	2368.89839837	448.351440674	8.04467094465	0.0982255304597
390.68752783	1378.87647521	2145.56400304	376.0	7.74430164545	-0.260862798061	-0.0469684548184	373.375778223	1508.5496005	2311.72295143	429.797572707	6.38679025352	0.0779827869783
390.68752783	1378.87647521	2145.56400304	376.0	-0.142742198275	-0.452089859639	-0.0813989664455	344.348076316	1395.13705693	2142.50137781	403.016244561	2.78473488683	0.0340016469698
390.68752783	1378.87647521	2145.56400304	376.0	-0.374357960459	0.178056468264	0.032059140847	480.614675102	1221.11597322	2137.53191339	435.801265073	2.35159991731	0.0287130637034
390.68752783	1378.87647521	2145.56400304	376.0	0.06258458676	0.16889483372	0.0304095847534	465.988577263	1394.09554832	2146.9067954	286.822669817	4.29467353881	0.0524380163469
390.68752783	1378.87647521	2145.56400304	376.0	-1.1678503826	-0.376123161874	-0.067721131054	355.45995752	1437.33968926	2120.50702562	327.70737884	3.53156901283	0.0431205007672
390.68752783	1378.87647521	2145.56400304	376.0	-15.1911312481	-0.321249065362	-0.0578410272527	371.820039318	1149.16955315	1819.62855932	298.63896686	-0.598728818704	-0.00731048618686
390.68752783	1378.87647521	2145.56400304	376.0	-11.5244347369	-0.509567910843	-0.0917479133674	335.459726808	1221.6290935	1898.29987977	341.211059459	0.318702181002	0.00389135752139
390.68752783	1378.87647521	2145.56400304	376.0	-12.4554568971	0.140221455883	0.0252469311998	478.475102258	1055.37006793	1878.32420344	344.479033255	-0.353938162064	-0.00432158928039
390.68752783	1378.87647521	2145.56400304	376.0	7.05215059746	-0.490549391533	-0.0883236210898	329.164611709	1637.02499465	2296.87240769	330.682801339	8.87936394597	0.108417142197
390.68752783	1378.87647521	2145.56400304	376.0	-12.6265478424	-0.218402427546	-0.0393234475237	391.252728168	1181.47462632	1874.6533377	301.925983214	0.134900185397	0.00164713291083
390.68752783	1378.87647521	2145.56400304	376.0	-1.47940012062	-0.352480522456	-0.063464264036	358.207402799	1460.01159471	2113.82252659	295.603529082	4.007062971	0.0489262878021
390.68752783	1378.87647521	2145.56400304	376.0	10.249263576	-0.0445425328203	-0.00801990148006	406.612551424	1659.86111838	2365.4685129	298.994843096	11.0756766856	0.135234147565
390.68752783	1378.87647521	2145.56400304	376.0	1.76290366574	0.153756514692	0.0276839241433	473.531739217	1275.22893772	2183.3882295	434.627552557	2.84109532894	0.0346898086561
390.68752783	1378.87647521	2145.56400304	376.0	-7.98448824299	-0.25406829269	-0.0457451013126	384.075662565	1210.65254699	1974.25169747	379.523487915	0.951320330042	0.0116156328454
390.68752783	1378.87647521	2145.56400304	376.0	13.2223201185	0.163013554558	0.0293506580047	446.255168555	1693.37713768	2429.25734386	289.625037632	12.9241597948	0.157804148898
390.68752783	1378.87647521	2145.56400304	376.0	-12.1316964456	-0.399586685045	-0.0719457481175	356.878334538	1169.18382355	1885.27069114	359.208533058	-0.0747647633171	-0.00091287867298
390.68752783	1378.87647521	2145.56400304	376.0	0.899876363133	0.150345690923	0.0270698039112	461.154626015	1404.98666853	2164.87142636	298.730131813	4.57750337247	0.0558913720692
390.68752783	1378.87647521	2145.56400304	376.0	-11.0748194929	-0.655755620163	-0.118069070969	311.655154208	1186.01754965	1907.94666259	410.273958737	-0.117235661261	-0.00143144885545
390.68752783	1378.87647521	2145.56400304	376.0	-8.93394815665	0.00749528651546	0.00134952944103	440.117224908	1184.03803197	1953.88042734	329.72517046	0.914568336871	0.0111668905601
390.68752783	1378.87647521	2145.56400304	376.0	-6.09410698173	0.162888141509	0.0293280773333	474.399774979	1253.42453404	2014.81103733	286.986728315	1.70277549841	0.0207909096265
390.68752783	1378.87647521	2145.56400304	376.0	-9.23057960232	-0.0659315691522	-0.0118710063292	430.933680266	1069.70284431	1947.51600982	446.879485239	-0.248936886891	-0.00303952242846
390.68752783	1378.87647521	2145.56400304	376.0	-8.37454301806	-0.445835184926	-0.0802728096735	345.828893726	1289.45721159	1965.88282262	330.596717307	1.21931498037	0.0148878507982
390.68752783	1378.87647521	2145.56400304	376.0	-16.2972051322	-0.677645028087	-0.122010267931	312.339069538	1073.66084516	1795.89703622	409.89712152	-2.19890288603	-0.026848631087
390.68752783	1378.87647521	2145.56400304	376.0	20.5672363661	0.31846341244	0.0573394692906	479.708750761	1693.63753441	2586.84722293	413.500937753	14.2649166394	0.174174806342
390.68752783	1378.87647521	2145.56400304	376.0	-6.36400030239	0.113723708829	0.0204760008694	463.436920419	1229.76579692	2009.02030339	315.817586057	1.58343182811	0.0193337219549
390.68752783	1378.87647521	2145.56400304	376.0	-17.182678611	-0.139363677746	-0.0250924878909	414.689635657	1049.91706011	1776.898636	312.291940235	-1.57885786848	-0.0192778738521
390.68752783	1378.87647521	2145.56400304	376.0	3.14206615381	-0.545837283365	-0.0982782289098	327.090358768	1435.38021465	2212.97904338	450.508469961	3.56050165386	0.0434737686674
390.68752783	1378.87647521	2145.56400304	376.0	5.03332182685	-0.249370395681	-0.0448992430106	374.18068311	1525.4613053	2253.55714431	353.915155903	6.56576393129	0.0801680577691
390.68752783	1378.87647521	2145.56400304	376.0	15.6004085565	0.154058207927	0.0277382441353	444.091779957	1711.72362769	2480.28075335	324.465345701	13.6432070978	0.166583725248
390.68752783	1378.87647521	2145.56400304	376.0	-3.91407721892	0.0573740890972	0.0103302285015	448.649215621	1314.45991408	2061.58497118	298.475841477	2.17665433279	0.0265769759803
390.68752783	1378.87647521	2145.56400304	376.0	6.98619665715	-0.474215338165	-0.0853826680167	332.350100862	1616.42202498	2295.45732369	346.685197851	8.39611976761	0.102516724879
390.68752783	1378.87647521	2145.56400304	376.0	10.2338933586	0.263568236101	0.0474555700577	484.673365219	1439.6850447	2365.13873505	440.780325131	6.75865290069	0.0825232344407
390.68752783	1378.87647521	2145.56400304	376.0	11.0315139113	0.0655246299659	0.0117977367601	429.797594574	1620.25109281	2382.25219451	332.203507126	10.538480643	0.128674977326
390.68752783	1378.87647521	2145.56400304	376.0	2.10717581146	-0.265744603766	-0.0478474259572	371.333444078	1513.54392154	2190.77480873	305.89744311	5.89036328123	0.0719214075853
390.68752783	1378.87647521	2145.56400304	376.0	-21.9583011708	-0.574531185195	-0.103444577817	330.76794977	1042.61066984	1674.43459744	301.055977829	-3.18659377811	-0.0389083489391
390.68752783	1378.87647521	2145.56400304	376.0	-4.86393933826	0.0083103094706	0.00149627466161	442.073936586	1165.44140937	2041.20507146	433.689725505	1.27822847732	0.0156071853152
390.68752783	1378.87647521	2145.56400304	376.0	-13.4474901522	-0.673607245251	-0.121283263459	307.596118516	1218.58676812	1857.03949502	330.856608378	-0.123462798872	-0.00150748228171
390.68752783	1378.87647521	2145.56400304	376.0	6.95990583243	0.0583702714842	0.0105095915528	439.460416368	1446.74536197	2294.89323722	408.68745888	5.88082460813	0.0718049402702
390.68752783	1378.87647521	2145.56400304	376.0	-10.391665583	-0.465926698176	-0.0838902949542	347.581046551	1112.51585892	1922.60416697	462.5072615	-0.635525593371	-0.00775977525484
390.68752783	1378.87647521	2145.56400304	376.0	-11.2508334737	-0.410733513517	-0.0739527392	352.363531582	1255.80126989	1904.17016998	296.005368508	0.62750865429	0.00766188833077
390.68752783	1378.87647521	2145.56400304	376.0	-11.3004651817	-0.329484903965	-0.0593238934039	368.169562285	1230.07493725	1903.10528992	304.860790388	0.542147972954	0.00661963336941
390.68752783	1378.87647521	2145.56400304	376.0	2.67211396617	-0.358862984243	-0.0646134289239	356.346820556	1487.92965557	2202.89591841	358.619442292	5.11850794828	0.0624970445455
390.68752783	1378.87647521	2145.56400304	376.0	-14.8723955827	-0.645311966774	-0.116188686852	317.080814422	1087.36979031	1826.46723702	422.016632289	-1.77473150926	-0.0216694933976
390.68752783	1378.87647521	2145.56400304	376.0	-4.38828437191	0.183238680377	0.0329922002839	484.464146598	1144.41855631	2051.4105532	422.527850295	1.42438999325	0.0173918192094
390.68752783	1378.87647521	2145.56400304	376.0	-14.3193080044	-0.582576242316	-0.104893093683	325.164140166	1138.77154	1838.33408501	374.398404845	-0.91367062228	-0.011155929454
390.68752783	1378.87647521	2145.56400304	376.0	5.18556789698	-0.540932154137	-0.097395058361	323.331101247	1554.42296686	2256.82368119	379.06961308	6.48441094251	0.0791747367828
390.68752783	1378.87647521	2145.56400304	376.0	-14.9054949953	-0.516101598177	-0.0929243064777	334.50841291	1193.23567275	1825.75706794	298.012982281	-0.404863373678	-0.004943386736
390.68752783	1378.87647521	2145.56400304	376.0	-12.4530160587	-0.576626962522	-0.103821923392	323.021508413	1254.29301256	1878.37657319	301.062052213	0.334345495048	0.0040823625769
390.68752783	1378.87647521	2145.56400304	376.0	-5.32911456053	-0.0124211770567	-0.00223643807286	432.643431579	1312.80853792	2031.22443934	285.772469844	1.91354102411	0.0233643592687
390.68752783	1378.87647521	2145.56400304	376.0	-17.1389615699	-0.238629376696	-0.0429653180944	394.379162649	1049.67605681	1777.8366131	333.781393634	-1.75672206796	-0.0214495978994
390.68752783	1378.87647521	2145.56400304	376.0	-0.763721115891	-0.482067165237	-0.0867963927326	339.004218934	1394.63582181	2129.17787769	395.537836945	2.67631426726	0.0326778298811
390.68752783	1378.87647521	2145.56400304	376.0	5.29052793771	0.149981757992	0.0270042776363	451.549980369	1523.76896401	2259.07566604	283.756721654	7.78065194843	0.0950018552922
390.68752783	1378.87647521	2145.56400304	376.0	-10.9498951403	-0.118893245684	-0.021406778121	417.71412143	1086.85008875	1910.62699453	406.062784356	-0.333521694095	-0.00407230395721
390.68752783	1378.87647521	2145.56400304	376.0	9.57769869026	-0.0103811037361	-0.00186912202666	417.083688483	1574.23899539	2351.05965845	359.736974577	8.98615695346	0.109721086123
390.68752783	1378.87647521	2145.56400304	376.0	4.89990344964	-0.0632769092352	-0.0113930337118	415.37799478	1435.70000519	2250.69456763	399.616567661	5.03231131842	0.0614445826425
390.68752783	1378.87647521	2145.56400304	376.0	2.19016487973	0.161740486652	0.029121441601	471.6551764	1339.57252221	2192.5553923	381.327693689	3.51535774209	0.0429225609535
390.68752783	1378.87647521	2145.56400304	376.0	-13.0994921607	-0.652667940222	-0.117513132917	316.399335986	1082.00897164	1864.50601465	466.097707031	-1.70349217729	-0.0207996602844
390.68752783	1378.87647521	2145.56400304	376.0	2.4546904476	-0.507143599206	-0.0913114150534	332.63729541	1454.35731759	2198.23095767	411.236344666	3.96928328562	0.0484649973825
390.68752783	1378.87647521	2145.56400304	376.0	-2.21485599587	0.0591919588274	0.0106575366992	449.481549146	1316.24606648	2098.04285007	332.315234444	2.45365310787	0.0299591344063
390.68752783	1378.87647521	2145.56400304	376.0	-13.4960754146	-0.661939041048	-0.11918239846	308.908628762	1245.28553817	1855.99706712	301.802900186	0.0624969159302	0.000763088106596
390.68752783	1378.87647521	2145.56400304	376.0	-10.7624982454	0.0775198714233	0.013957484952	461.704359695	1084.27129344	1914.64771485	368.672061715	0.021921973366	0.000267667562466
390.68752783	1378.87647521	2145.56400304	376.0	-11.4937817982	-0.413031803869	-0.0743665473297	353.489276306	1197.70895171	1898.95755819	347.75933017	0.235145506549	0.0028711295061
390.68752783	1378.87647521	2145.56400304	376.0	-12.4201565667	-0.430652264445	-0.0775391185532	355.929951342	1078.53277603	1879.08159462	444.618867243	-1.22427243652	-0.0149483813983
390.68752783	1378.87647521	2145.56400304	376.0	-6.36608557186	-0.58920986687	-0.106087480531	321.589294592	1258.48126432	2008.9755626	428.90500369	1.14289965698	0.0139548187665
390.68752783	1378.87647521	2145.56400304	376.0	8.88557324532	0.106436505122	0.0191639368243	441.121614172	1558.5846328	2336.20966405	336.503417079	8.91479389564	0.108849742316
390.68752783	1378.87647521	2145.56400304	376.0	4.54734112667	-0.169617550656	-0.030539710237	388.110034699	1535.46121826	2243.13011734	319.558864389	6.97985060853	0.0852240611542
390.68752783	1378.87647521	2145.56400304	376.0	8.27302801467	-0.53199699016	-0.0957862783868	321.882825957	1672.56111912	2323.06711408	328.623169	9.81267690151	0.11981290478
390.68752783	1378.87647521	2145.56400304	376.0	-6.38832112779	0.114741023545	0.0206591688054	468.29909597	1130.71438904	2008.49848452	409.484999506	0.996141290412	0.0121628973188
390.68752783	1378.87647521	2145.56400304	376.0	1.20117166582	-0.219211463249	-0.0394691147369	389.810141175	1322.24933281	2171.33590991	459.276435931	2.68824696731	0.0328235282944
390.68752783	1378.87647521	2145.56400304	376.0	-0.332211590491	-0.276349038283	-0.0497567587834	374.040883361	1429.80116152	2138.43619074	334.594145854	3.72760226255	0.0455140691398
390.68752783	1378.87647521	2145.56400304	376.0	-16.7793143103	-0.272393876285	-0.0490446302278	383.622529171	1100.57245681	1785.55307524	301.358089256	-1.21153773375	-0.014792890522
390.68752783	1378.87647521	2145.56400304	376.0	-7.60502934046	-0.620988620584	-0.111809258297	315.987543565	1267.38554399	1982.39323109	399.020143531	1.04971992033	0.0128170930444
390.68752783	1378.87647521	2145.56400304	376.0	9.26319645069	0.0260840687689	0.00469644738367	422.531973893	1604.29304682	2344.31181161	317.486790894	9.8100396149	0.119780703479
390.68752783	1378.87647521	2145.56400304	376.0	5.70083780781	0.0982856864619	0.0176963785491	442.196860255	1509.06339089	2267.87912691	316.618875766	7.33024181471	0.08950234206
390.68752783	1378.87647521	2145.56400304	376.0	-10.1484664337	-0.764568940157	-0.137660954295	293.28811199	1229.69698948	1927.82216037	404.837058901	0.296827032719	0.00362426169375
390.68752783	1378.87647521	2145.56400304	376.0	-10.5369417162	-0.447230888939	-0.080524106759	346.642854825	1224.21944184	1919.48717455	348.624877888	0.529508417088	0.00646530423795
390.68752783	1378.87647521	2145.56400304	376.0	4.34785229481	0.112027770975	0.0201706465566	456.077127115	1386.8399475	2238.84995678	395.932882159	4.49108271093	0.0548361747366
390.68752783	1378.87647521	2145.56400304	376.0	-13.8100310862	0.0320862792586	0.00577714786795	447.859749279	1114.31273097	1849.26094724	287.088466992	-0.254310029041	-0.00310512855972
390.68752783	1378.87647521	2145.56400304	376.0	-10.9204051643	-0.0622352607105	-0.0112054844635	423.947368689	1189.34899285	1911.25972084	297.963359304	0.574671552333	0.00701674667073
390.68752783	1378.87647521	2145.56400304	376.0	4.66616862314	0.175646962025	0.0316253082508	470.290642483	1383.68377111	2245.67963733	391.705223747	4.66946135241	0.0570141801271
390.68752783	1378.87647521	2145.56400304	376.0	-11.1883783491	-0.722016625817	-0.129999392477	300.832628064	1188.66248603	1905.51018466	416.015070566	-0.188842529362	-0.00230576958928
390.68752783	1378.87647521	2145.56400304	376.0	12.9766860823	-0.174935338653	-0.0314971801681	384.841878113	1607.59297828	2423.9871084	431.552252009	9.61998996168	0.117460194892
390.68752783	1378.87647521	2145.56400304	376.0	0.3685014425	-0.626801892484	-0.11285594031	312.360204859	1466.94656292	2153.47043734	374.163669553	3.74615135068	0.0457405537324
390.68752783	1378.87647521	2145.56400304	376.0	9.63670260837	-0.0419315688408	-0.00754979633432	416.869006733	1480.49835867	2352.32562528	454.958259877	6.5725055067	0.0802503724872
390.68752783	1378.87647521	2145.56400304	376.0	13.7383066287	-0.33641711752	-0.0605720413252	353.04902994	1723.51842592	2440.32816469	363.76070883	12.2365674737	0.149408638262
390.68752783	1378.87647521	2145.56400304	376.0	-19.9676206714	-0.666935760844	-0.120082059929	311.417796118	1106.89416328	1717.14592165	298.833962249	-2.19018619783	-0.0267422002177
390.68752783	1378.87647521	2145.56400304	376.0	14.9517649186	-0.652663222733	-0.117512283531	303.256114022	1702.02142672	2466.36368895	461.086148203	10.9094113608	0.13320404592
390.68752783	1378.87647521	2145.56400304	376.0	11.5985224471	-0.6007627369	-0.108167579564	310.695484119	1718.17390403	2394.41772554	365.548337391	11.1774775	0.136477136752
390.68752783	1378.87647521	2145.56400304	376.0	-13.0144644251	-0.723103523467	-0.130195088849	299.21354497	1243.96743005	1866.33033914	323.149364127	0.0888306540595	0.00108462337069
390.68752783	1378.87647521	2145.56400304	376.0	-3.7063673975	0.0581533702693	0.0104705383992	450.761410064	1242.70701618	2066.04151833	372.573092094	1.97540139665	0.0241196751728
390.68752783	1378.87647521	2145.56400304	376.0	8.3788354959	-0.383286470582	-0.0690108877533	351.32694783	1517.62570119	2325.33728131	456.384632292	6.29925030529	0.0769139231415
390.68752783	1378.87647521	2145.56400304	376.0	-7.01434883023	-0.206334525914	-0.0371506168372	392.380115146	1262.1421042	1995.06665949	340.544440143	1.43098030285	0.0174722869701
390.68752783	1378.87647521	2145.56400304	376.0	4.10222868264	-0.543391083779	-0.0978377896613	322.785624187	1555.49557066	2233.57994497	355.298750121	6.39143792937	0.0780395351571
390.68752783	1378.87647521	2145.56400304	376.0	-6.31445298205	0.134948167848	0.0242974735053	468.954139061	1216.67850493	2010.08337286	324.450728876	1.55544213822	0.0189919674997
390.68752783	1378.87647521	2145.56400304	376.0	9.63065343703	0.327112916071	0.0588968160012	486.743761174	1571.96342961	2352.19583644	293.488645653	10.0842410468	0.12312870631
390.68752783	1378.87647521	2145.56400304	376.0	0.374714295019	-0.277807284177	-0.0500193165604	375.390469909	1407.67887584	2153.60373806	370.534392316	3.3779302441	0.041244569525
390.68752783	1378.87647521	2145.56400304	376.0	6.38138649453	-0.542239739328	-0.0976304896162	323.075674282	1559.27504678	2282.48073456	400.130013498	6.71793950915	0.0820261234328
390.68752783	1378.87647521	2145.56400304	376.0	9.78069731631	-0.0418466107682	-0.00753449959817	412.306127411	1551.1710975	2355.4151239	391.937898992	8.32785068993	0.101683158607
390.68752783	1378.87647521	2145.56400304	376.0	-1.62063998963	-0.306842639034	-0.0552471442264	367.211507182	1444.82401719	2110.7921348	298.756610423	3.78542634401	0.0462201018805
390.68752783	1378.87647521	2145.56400304	376.0	17.1668507134	0.327467968139	0.0589607432731	487.909571013	1577.84417358	2513.8897724	448.13602781	11.0091965184	0.134422423912
390.68752783	1378.87647521	2145.56400304	376.0	2.58038623553	-0.69689255941	-0.125475793916	302.233580323	1448.45074384	2200.92784124	450.243517082	3.44354183231	0.0420456878182
390.68752783	1378.87647521	2145.56400304	376.0	-2.57825025281	-0.239470652128	-0.0431167900843	381.449455133	1413.02693819	2090.2459937	295.769600378	3.19008217888	0.0389509423551
390.68752783	1378.87647521	2145.56400304	376.0	-15.3557357111	0.0479860882385	0.00863991505915	454.850765433	1064.65231536	1816.09686522	296.593784428	-0.854471653104	-0.0104331093175
390.68752783	1378.87647521	2145.56400304	376.0	-4.07546785709	0.0727541754389	0.0130994194164	457.119346776	1163.25787156	2058.12223174	437.7450134	1.43587938841	0.0175321048646
390.68752783	1378.87647521	2145.56400304	376.0	-1.56074498244	-0.47516799192	-0.0855541937198	340.75477452	1334.17822241	2112.07722051	437.144223587	2.27058086784	0.0277238201201
390.68752783	1378.87647521	2145.56400304	376.0	4.35028035841	0.214596816818	0.038638245736	470.100976849	1462.9391493	2238.90205244	305.861926288	6.49201113417	0.0792675352157
390.68752783	1378.87647521	2145.56400304	376.0	-1.86680773804	-0.148394805071	-0.0267185461057	401.386200623	1382.41857537	2105.5104482	321.705672211	2.95685426787	0.0361032267139
390.68752783	1378.87647521	2145.56400304	376.0	-11.2330340236	-0.00281426597281	-0.000506709753837	445.480722711	1058.90393666	1904.55206858	400.167409207	-0.445076007878	-0.00543438349058
390.68752783	1378.87647521	2145.56400304	376.0	-9.31276195302	-0.189969954338	-0.0342041689482	396.454784767	1218.75480577	1945.75273488	330.543144346	0.887567548294	0.0108372106019
390.68752783	1378.87647521	2145.56400304	376.0	-0.010812790307	-0.653987220424	-0.117750669864	307.446838438	1482.58204202	2145.3320077	355.30312724	3.97738762554	0.0485639514718
390.68752783	1378.87647521	2145.56400304	376.0	8.56615337559	-0.670152586648	-0.120661250747	300.777427513	1672.37160718	2329.35630631	356.207271615	9.50028814316	0.115998634227
390.68752783	1378.87647521	2145.56400304	376.0	-7.42771807269	0.152671003856	0.0274884774678	485.029356334	1036.04462259	1986.19755782	465.123578898	0.0263420497705	0.000321636749335
390.68752783	1378.87647521	2145.56400304	376.0	11.8920928892	-0.265953932036	-0.0478851155988	367.313074356	1638.0561571	2400.71646727	395.34723582	10.0323953578	0.122495669814
390.68752783	1378.87647521	2145.56400304	376.0	-10.1938075739	-0.294008900265	-0.0529364242464	379.591645437	1122.64817675	1926.84933719	424.609515008	-0.172672999647	-0.00210833943403
390.68752783	1378.87647521	2145.56400304	376.0	7.51127682452	-0.335928488665	-0.0604840634975	354.04141748	1661.69293218	2306.72325475	290.988905093	9.94815867445	0.121467138882
390.68752783	1378.87647521	2145.56400304	376.0	14.7609794893	0.292332968258	0.0526346719947	482.646739603	1540.10978667	2462.27026545	439.513739175	9.71011591352	0.118560633865
390.68752783	1378.87647521	2145.56400304	376.0	-13.618259176	-0.395460534078	-0.0712028329273	359.576247324	1121.64506301	1853.37553631	372.154225982	-0.735548068721	-0.00898105090013
390.68752783	1378.87647521	2145.56400304	376.0	0.0919926987977	-0.190518022056	-0.0343028487678	393.508545684	1384.26354507	2147.53776527	369.765674509	3.13663880301	0.0382983980832
390.68752783	1378.87647521	2145.56400304	376.0	-14.9130451187	-0.406883850131	-0.0732596057131	355.125127113	1164.47354887	1825.59507521	305.996399232	-0.52114311605	-0.00636316381014
390.68752783	1378.87647521	2145.56400304	376.0	-12.2812476215	-0.709046541897	-0.127664123496	303.472921642	1165.37510002	1882.06197495	413.21395328	-0.555668329112	-0.00678471708317
390.68752783	1378.87647521	2145.56400304	376.0	-1.53512451306	-0.689226024011	-0.124095431043	304.218021098	1371.56119898	2112.62692408	436.847704008	2.33334049218	0.0284901158997
390.68752783	1378.87647521	2145.56400304	376.0	10.9626046873	0.261890675825	0.0471535246354	471.053067756	1601.97017747	2380.773703	307.750457778	10.7452430392	0.131199548709
390.68752783	1378.87647521	2145.56400304	376.0	-2.6189956854	-0.0886362798809	-0.0159589988982	418.906765272	1219.08471844	2089.37177437	451.380290658	1.78640443464	0.021812019959
390.68752783	1378.87647521	2145.56400304	376.0	0.17495087149	0.226729804145	0.0408227951287	482.89596748	1359.53522006	2149.31768596	306.886498419	3.82047376912	0.046648031369
390.68752783	1378.87647521	2145.56400304	376.0	-6.0939029816	-0.36918083037	-0.0664711613919	359.668481355	1325.14960573	2014.81541428	329.997327195	1.73973069944	0.0212421330823
390.68752783	1378.87647521	2145.56400304	376.0	1.16803068045	-0.068738645107	-0.0123764215173	419.007012747	1371.2845891	2170.62484886	380.333247016	3.32910674038	0.0406484339485
390.68752783	1378.87647521	2145.56400304	376.0	-10.5253225835	-0.688741664126	-0.124008221845	304.350584156	1283.58766898	1919.73647048	331.798217347	0.731988081253	0.00893758340968
390.68752783	1378.87647521	2145.56400304	376.0	-16.908154103	-0.694857442364	-0.125109370249	305.665544614	1148.92864663	1782.78873502	328.194543784	-1.29193118579	-0.015774495553
390.68752783	1378.87647521	2145.56400304	376.0	-14.9499569922	0.173400119524	0.0312207633281	485.280333894	1053.88895376	1824.80310734	285.633819688	-0.699316942005	-0.00853866840055
390.68752783	1378.87647521	2145.56400304	376.0	-15.7392093999	-0.33115194124	-0.0596240441555	370.946749227	1126.58720422	1807.86919179	310.335238338	-0.884592365948	-0.0108008835891
390.68752783	1378.87647521	2145.56400304	376.0	-9.35745870243	0.0285107389338	0.00513337035179	445.336414868	1170.84734634	1944.79373752	328.609976307	0.796485940211	0.00972510305508
390.68752783	1378.87647521	2145.56400304	376.0	-1.36752645606	-0.282605955609	-0.050883319339	377.026254582	1314.31235908	2116.22284766	424.884234	2.33393664351	0.0284973949146
390.68752783	1378.87647521	2145.56400304	376.0	4.57105070039	-0.0209544411063	-0.00377285579876	417.303537923	1520.01513613	2243.63882142	306.320147369	7.06435051748	0.0862558060743
390.68752783	1378.87647521	2145.56400304	376.0	-12.19078573	-0.196864069113	-0.0354454571684	396.818417413	1157.24160109	1884.00289273	329.94287422	0.0588448196787	0.000718495966773
390.68752783	1378.87647521	2145.56400304	376.0	7.39094776845	-0.487281198976	-0.0877351816665	331.333858345	1581.15670365	2304.14151784	391.650955845	7.5113057134	0.0917131344738
390.68752783	1378.87647521	2145.56400304	376.0	-17.3925815103	-0.242387733185	-0.0436420117365	393.127983801	1053.90953175	1772.39503495	325.357519397	-1.7492064636	-0.0213578322784
390.68752783	1378.87647521	2145.56400304	376.0	5.70119958569	-0.482711862354	-0.0869124707156	334.953730624	1500.93276843	2267.88688909	432.000390029	5.3862374047	0.0657660244775
390.68752783	1378.87647521	2145.56400304	376.0	8.69685323796	-0.191524973944	-0.0344841508722	383.555416117	1558.35517439	2332.16055551	390.249964995	7.92201618861	0.0967279143909
390.68752783	1378.87647521	2145.56400304	376.0	8.15998040725	-0.699893344217	-0.126016086463	297.422131782	1613.17218305	2320.64160531	410.047290474	7.85202349365	0.0958733027307
390.68752783	1378.87647521	2145.56400304	376.0	4.92459105977	-0.0448078176345	-0.00806766612073	411.512200623	1539.4349766	2251.22425611	300.277078887	7.49029128013	0.091456547987
390.68752783	1378.87647521	2145.56400304	376.0	-4.55987668365	-0.492286695135	-0.0886364233228	338.741913391	1248.46243515	2047.72893033	460.52458179	1.34127347171	0.0163769654665
390.68752783	1378.87647521	2145.56400304	376.0	8.07120788961	-0.605360127405	-0.108995341628	313.554749074	1548.0199189	2318.73693413	457.162266149	6.41764926274	0.0783595758577
390.68752783	1378.87647521	2145.56400304	376.0	-15.3075289196	0.106039243004	0.0190924096154	470.317383842	1043.95963726	1817.13117278	302.854151678	-0.934414426824	-0.0114092115607
390.68752783	1378.87647521	2145.56400304	376.0	-13.9316854641	-0.339928344256	-0.0612042391531	366.976209907	1187.06667015	1846.6507747	292.607894645	-0.144306189801	-0.00176198033945
390.68752783	1378.87647521	2145.56400304	376.0	8.62601723672	0.0216540805908	0.00389882617767	422.173934176	1592.32548467	2330.64072376	316.141304917	9.42692417594	0.115102859291
390.68752783	1378.87647521	2145.56400304	376.0	-6.34997884724	-0.179443556	-0.0323088865682	401.811380581	1151.55187338	2009.32114269	455.957888732	0.708951239839	0.00865630329474
390.68752783	1378.87647521	2145.56400304	376.0	-17.8916705362	-0.740118621105	-0.133258664225	301.29319924	1083.44956331	1761.68676047	376.94399792	-2.34448807338	-0.0286262280022
390.68752783	1378.87647521	2145.56400304	376.0	9.35336350995	-0.711616383454	-0.128126824532	296.279336682	1588.57943885	2346.24640358	461.387628041	7.28640113766	0.0889670468578
390.68752783	1378.87647521	2145.56400304	376.0	0.458718069191	-0.565055990985	-0.101738565176	324.664395036	1402.65559108	2155.4060928	428.08610669	2.79448532281	0.0341206999122
390.68752783	1378.87647521	2145.56400304	376.0	-4.30525067622	-0.326999162723	-0.0588763346639	368.078173565	1313.48993119	2053.19209429	371.623989527	1.95970999509	0.0239280829682
390.68752783	1378.87647521	2145.56400304	376.0	1.11979379086	0.116350183801	0.0209488987758	457.364626422	1374.89660574	2169.58989552	337.328663356	3.90471142313	0.047676574153
390.68752783	1378.87647521	2145.56400304	376.0	9.22178912544	0.276270652987	0.0497426454783	479.067283918	1527.5339669	2343.42339095	336.822140126	8.79882560158	0.107433768029
390.68752783	1378.87647521	2145.56400304	376.0	-6.13207072934	-0.317627805246	-0.0571890178694	371.912747443	1209.88320342	2013.99650083	432.200549966	1.07269870448	0.0130976642793
390.68752783	1378.87647521	2145.56400304	376.0	-20.2511581443	-0.305922187131	-0.0550814164802	380.150628911	1046.66007435	1711.06244369	284.251740437	-2.38964926487	-0.0291776467017
390.68752783	1378.87647521	2145.56400304	376.0	0.738243476408	-0.492189440021	-0.0886189124993	333.623333813	1481.79411809	2161.40348932	345.986037416	4.42053417084	0.0539747762007
390.68752783	1378.87647521	2145.56400304	376.0	-12.6431374456	-0.43209560493	-0.0777989926053	348.497044586	1242.99692869	1874.29739715	282.803423872	0.31788387169	0.0038813659547
390.68752783	1378.87647521	2145.56400304	376.0	-10.8585033472	-0.0916042097323	-0.0164933758971	418.784338786	1164.69358766	1912.58786395	329.109937506	0.419068386551	0.00511683011662
390.68752783	1378.87647521	2145.56400304	376.0	-2.16297551688	-0.269594872845	-0.0485406684992	379.029555241	1346.63725363	2099.15597895	373.489170077	2.40830631618	0.029405449526
390.68752783	1378.87647521	2145.56400304	376.0	-7.20153789525	0.00331952437091	0.000597681737651	438.737474427	1206.08125704	1991.05039829	346.231666823	1.27908148888	0.0156176005968
390.68752783	1378.87647521	2145.56400304	376.0	9.8825102516	0.222910520638	0.0401351315516	469.610737565	1504.86596887	2357.59958559	383.122879153	8.12868430006	0.0992513345551
390.68752783	1378.87647521	2145.56400304	376.0	0.736445706926	-0.506684445176	-0.09122874418	334.846549107	1392.59721179	2161.36491703	433.921156132	2.80577582279	0.0342585570548
390.68752783	1378.87647521	2145.56400304	376.0	11.591103116	0.277927369297	0.050040937936	484.505425674	1475.59579173	2394.25853905	434.157321642	7.78754550862	0.0950860257462
390.68752783	1378.87647521	2145.56400304	376.0	-13.0092263409	-0.702195986053	-0.126430678079	302.836415546	1228.75132467	1866.44272559	334.854985373	-0.00585029258215	-7.14321438602e-05
390.68752783	1378.87647521	2145.56400304	376.0	2.48242599183	-0.297409519077	-0.0535487070718	368.879108148	1459.12327903	2198.82604152	370.823654339	4.61632562884	0.0563653922935
390.68752783	1378.87647521	2145.56400304	376.0	4.15129282998	0.0690995104267	0.0124413954675	438.110186932	1480.32318937	2234.63264766	316.19927136	6.38148148696	0.0779179668737
390.68752783	1378.87647521	2145.56400304	376.0	-2.82965972953	-0.009508179006	-0.00171195156752	436.219733675	1221.13353025	2084.85184247	427.498578546	1.87899214328	0.0229425170119
390.68752783	1378.87647521	2145.56400304	376.0	13.7555298387	0.242946695513	0.0437426531353	464.034297906	1666.27761362	2440.69769968	310.385788151	12.5932517693	0.153763757867
390.68752783	1378.87647521	2145.56400304	376.0	10.2693046753	-0.700173699024	-0.126066564462	297.743271534	1601.6404528	2365.89850751	466.514783178	7.72948167818	0.0943770656677
390.68752783	1378.87647521	2145.56400304	376.0	-2.03103001737	-0.432773823991	-0.0779211062281	347.827952157	1383.43982656	2101.98695409	370.719175373	2.48990733002	0.0304017989013
390.68752783	1378.87647521	2145.56400304	376.0	7.61510210116	0.101656110054	0.0183032247127	448.923753373	1443.1037685	2308.95089251	416.923370644	6.00817153366	0.0733598477859
390.68752783	1378.87647521	2145.56400304	376.0	1.80414467705	-0.108447079089	-0.0195259414996	412.260114676	1352.75881108	2184.27308179	419.254156037	3.03711006801	0.0370831510135
390.68752783	1378.87647521	2145.56400304	376.0	-1.11099697002	-0.28530797662	-0.0513698193411	373.756625574	1406.76336501	2121.72685197	341.20686139	3.16816351868	0.0386833152464
390.68752783	1378.87647521	2145.56400304	376.0	-5.87177072624	-0.281432408452	-0.0506720216875	377.735683356	1257.38811779	2019.58140399	384.45760285	1.49486779454	0.0182523540237
390.68752783	1378.87647521	2145.56400304	376.0	3.92158248496	0.193269819737	0.0347983110798	472.283379071	1397.97399728	2229.70406518	359.446688831	4.94964022353	0.0604351675645
390.68752783	1378.87647521	2145.56400304	376.0	-1.26215281329	-0.208513627377	-0.0375429649581	391.171664325	1357.44523065	2118.48370661	369.866811635	2.60191366307	0.0317693975955
390.68752783	1378.87647521	2145.56400304	376.0	13.9120324441	0.301150927859	0.0542223492724	483.589001596	1551.39090205	2444.05556325	409.075659597	9.95394478533	0.121537787367
390.68752783	1378.87647521	2145.56400304	376.0	13.0412610218	0.306417226635	0.055170548548	483.928919702	1560.21297415	2425.37260506	381.230711214	10.1124050469	0.123472589095
390.68752783	1378.87647521	2145.56400304	376.0	-5.99088104486	-0.640023061979	-0.115236417353	312.275726357	1320.93108559	2017.02581587	383.819003928	1.58256668246	0.019323158516
390.68752783	1378.87647521	2145.56400304	376.0	12.8930475596	-0.227073480325	-0.0408846741672	375.865227284	1595.64178173	2422.19259037	450.685581358	9.13511920881	0.11153991708
390.68752783	1378.87647521	2145.56400304	376.0	-20.2314004549	-0.746872609722	-0.134474722672	299.187046429	1093.40091523	1711.48635757	318.898395909	-2.51709668455	-0.0307337812522
390.68752783	1378.87647521	2145.56400304	376.0	-13.7541164047	-0.773455938907	-0.139261062101	293.196631069	1161.63871618	1850.46063252	395.625285267	-0.853319590655	-0.0104190426209
390.68752783	1378.87647521	2145.56400304	376.0	-2.75766217567	0.178646144339	0.0321653122685	477.776941055	1299.91947602	2086.39659607	308.700178997	2.38021152582	0.0290624117926
390.68752783	1378.87647521	2145.56400304	376.0	15.0953139151	-0.254641475064	-0.0458483030364	368.008777273	1689.19095331	2469.44362454	412.24389396	11.6995743052	0.142851945118
390.68752783	1378.87647521	2145.56400304	376.0	10.7147098994	0.150522998836	0.0271017282744	450.975249549	1551.77161809	2375.45496167	372.708094031	9.09685433415	0.111072702493
390.68752783	1378.87647521	2145.56400304	376.0	-13.4230971771	-0.0922909168591	-0.0166170177996	426.396427259	1046.37410891	1857.56286191	384.792325745	-1.02823557032	-0.0125547688684
390.68752783	1378.87647521	2145.56400304	376.0	2.00784786157	-0.0751252836061	-0.0135263384239	416.886933209	1383.21431	2188.64366399	388.542420777	3.61680427266	0.0441612243304
390.68752783	1378.87647521	2145.56400304	376.0	15.5117537518	-0.0536051288423	-0.00965162564679	405.198322779	1669.76120887	2478.37860777	403.419076121	11.862835417	0.144845365288
390.68752783	1378.87647521	2145.56400304	376.0	-11.9894030062	-0.204234557909	-0.0367725167283	398.58313618	1101.42280182	1888.32368796	388.317749957	-0.445689172859	-0.00544187024248
390.68752783	1378.87647521	2145.56400304	376.0	3.43521897725	-0.0773964977577	-0.0139352714724	415.859645746	1393.27346578	2219.26882484	410.13571331	3.94882997671	0.0482152622308
390.68752783	1378.87647521	2145.56400304	376.0	0.0844246453603	0.183877892414	0.0331072906758	481.163264176	1252.69365873	2147.37538784	413.518464934	2.58056586679	0.0315087407422
390.68752783	1378.87647521	2145.56400304	376.0	2.65651287758	0.23342619351	0.0420284828071	485.243330577	1360.71723257	2202.56118707	356.600623931	4.17987772683	0.051036358081
390.68752783	1378.87647521	2145.56400304	376.0	5.03318575786	-0.0834002741124	-0.0150162538913	409.58595746	1459.11274581	2253.55422486	384.855521588	5.51081580163	0.067287128225
390.68752783	1378.87647521	2145.56400304	376.0	1.86313216099	0.221282839189	0.0398420668327	475.426481412	1416.98650858	2185.53869601	293.125706018	5.18275460737	0.0632814970375
390.68752783	1378.87647521	2145.56400304	376.0	0.37282912103	-0.0732025951055	-0.0131801575631	420.332387057	1320.39707854	2153.56329045	412.833824856	2.71994480224	0.033210559246
390.68752783	1378.87647521	2145.56400304	376.0	-5.55303186691	0.0289280398091	0.00520850554719	443.37777797	1251.87276323	2026.42015022	331.169609017	1.74230584284	0.0212735756147
390.68752783	1378.87647521	2145.56400304	376.0	18.2890253917	0.323836594231	0.0583069128972	482.377269157	1658.10096565	2537.96674835	397.488513537	13.1592504816	0.160674609054
390.68752783	1378.87647521	2145.56400304	376.0	-15.0435641087	-0.514017654547	-0.092549091564	341.13742201	1067.30861341	1822.79470675	414.348671328	-1.82683181335	-0.0223056387467
390.68752783	1378.87647521	2145.56400304	376.0	3.23688777918	-0.0489881306255	-0.0088203332059	421.285815706	1396.46931114	2215.01350204	397.258375199	4.07532639672	0.0497597850637
390.68752783	1378.87647521	2145.56400304	376.0	13.3424631452	-0.0372362620919	-0.00670440440977	408.723912315	1652.78595098	2431.8350894	370.325226099	11.2702971018	0.137610465224
390.68752783	1378.87647521	2145.56400304	376.0	9.16858347352	-0.664625963303	-0.119666179925	301.127740104	1706.21036691	2342.28182963	334.943722616	10.4528411454	0.127629318014
390.68752783	1378.87647521	2145.56400304	376.0	15.2705633529	0.0472645234586	0.00850999702171	428.339289228	1589.36467322	2473.2037134	455.499750948	10.0908293204	0.123209149211
390.68752783	1378.87647521	2145.56400304	376.0	11.7348897137	-0.389358097326	-0.0701040866629	346.466459518	1626.9743858	2397.34357253	423.902727208	9.3636201009	0.114329915762
390.68752783	1378.87647521	2145.56400304	376.0	4.23458893806	-0.0792162952773	-0.0142629267694	410.708029162	1453.11449487	2236.41981897	372.597294938	5.30503400093	0.0647745299259
390.68752783	1378.87647521	2145.56400304	376.0	-15.0153009633	-0.325694192298	-0.0586413741983	371.142112024	1146.64632446	1823.40111062	305.612674133	-0.594476593553	-0.00725856646585
390.68752783	1378.87647521	2145.56400304	376.0	-12.1474039877	0.00370723843114	0.000667489814754	439.628076832	1155.31667171	1884.93367577	289.988927234	0.242839758163	0.00296507641225
390.68752783	1378.87647521	2145.56400304	376.0	-8.48195156281	-0.0831342282542	-0.0149683522244	419.568528435	1203.13585474	1963.57830355	340.873920376	1.00768884012	0.0123038930417
390.68752783	1378.87647521	2145.56400304	376.0	14.9894852277	0.248941857805	0.0448220845885	467.345140952	1631.73693475	2467.17300232	368.090926617	11.8876286388	0.145148090827
390.68752783	1378.87647521	2145.56400304	376.0	-21.1543146957	-0.555724455858	-0.100058418412	332.81029141	1060.38883534	1691.68464184	298.485515088	-2.78597644602	-0.0340168064227
390.68752783	1378.87647521	2145.56400304	376.0	-7.81827971074	-0.0434905332902	-0.00783048852903	432.456473074	1119.53731053	1977.81780791	425.824024299	0.479305361562	0.005852324317
390.68752783	1378.87647521	2145.56400304	376.0	-9.82048306618	-0.358100908028	-0.0644762167857	366.253708423	1141.71788912	1934.85925344	426.887655904	-0.0296216783444	-0.000361681054266
390.68752783	1378.87647521	2145.56400304	376.0	-19.9339381385	-0.751300082896	-0.135271891051	297.760010929	1108.82715479	1717.86860195	311.281436225	-2.2789264391	-0.0278257196471
390.68752783	1378.87647521	2145.56400304	376.0	-16.3225386448	-0.530981598011	-0.0956034566098	337.978118168	1066.00463539	1795.35348949	391.370735933	-2.01960975387	-0.0246594597542
390.68752783	1378.87647521	2145.56400304	376.0	-8.08099851592	-0.0646062829987	-0.0116323880084	429.944583464	1088.00528382	1972.18100779	454.231140506	0.0769195117252	0.000939188177352
390.68752783	1378.87647521	2145.56400304	376.0	19.32470233	0.165921016737	0.029874147774	447.977165089	1686.61276055	2560.18785992	425.597934284	13.4026035568	0.163645953075
390.68752783	1378.87647521	2145.56400304	376.0	-1.89189583289	0.0689408994547	0.0124128374963	453.945563905	1231.77936462	2104.97216707	419.247238549	2.13498432367	0.0260681846601
390.68752783	1378.87647521	2145.56400304	376.0	4.73044426037	-0.449422812978	-0.0809187635898	341.579519999	1476.47041411	2247.05871227	429.008778161	4.81648975442	0.0588093987109
390.68752783	1378.87647521	2145.56400304	376.0	-12.9308406238	-0.569899497261	-0.102610640486	329.975757651	1091.47355171	1868.12454132	446.675231966	-1.37241450639	-0.0167571978803
390.68752783	1378.87647521	2145.56400304	376.0	12.4715131818	-0.37706399272	-0.0678905280374	348.685740064	1623.78844711	2413.1483005	440.674113327	9.37863864249	0.114513292338
390.68752783	1378.87647521	2145.56400304	376.0	-8.21013033807	-0.63352439766	-0.114066330151	313.333526669	1302.3581843	1969.4104019	353.718690935	1.19803842282	0.0146280637707
390.68752783	1378.87647521	2145.56400304	376.0	1.19757043773	0.154949142418	0.0278986572593	472.488868938	1313.2778647	2171.25864326	385.491909616	3.00007071628	0.0366309000767
390.68752783	1378.87647521	2145.56400304	376.0	14.7477232173	-0.110594959795	-0.0199126683103	393.852493193	1688.32735548	2461.98584365	379.805994986	12.0922383908	0.147646378399
390.68752783	1378.87647521	2145.56400304	376.0	9.03168489725	0.163037962379	0.029355052643	450.371254393	1595.70750565	2339.34458306	293.265823015	10.0140095992	0.122271179478
390.68752783	1378.87647521	2145.56400304	376.0	-12.4006236859	-0.761839128214	-0.137169450525	293.577234141	1224.62005513	1879.50068508	361.303395808	-0.0134141279474	-0.000163786666025
390.68752783	1378.87647521	2145.56400304	376.0	-9.33342032208	-0.707011621785	-0.127297735287	301.567444804	1283.87208386	1945.30949635	359.869967689	0.886277724694	0.01082146184
390.68752783	1378.87647521	2145.56400304	376.0	16.6665034595	0.328319537912	0.0591140687634	484.573599508	1632.10442015	2503.15450183	386.476482172	12.3582113671	0.150893911686
390.68752783	1378.87647521	2145.56400304	376.0	18.8002251018	-0.137741020819	-0.0248003278393	388.304380425	1717.98314305	2548.93486531	442.647341833	13.1485809912	0.160544334446
390.68752783	1378.87647521	2145.56400304	376.0	13.6918086736	0.0793476698506	0.0142865808157	433.800539665	1603.8452972	2439.3305213	401.684684439	10.442671448	0.127505145885
390.68752783	1378.87647521	2145.56400304	376.0	17.4424224892	0.277125217769	0.0498965102214	470.147084813	1701.55434636	2519.80234122	348.100910045	14.0154329761	0.171128607767
390.68752783	1378.87647521	2145.56400304	376.0	3.50174339442	0.239013183959	0.043034422751	480.623124635	1411.08753951	2220.69614879	328.985484643	5.33433626647	0.065132310946
390.68752783	1378.87647521	2145.56400304	376.0	1.30391830852	-0.0724914946544	-0.0130521236324	411.12990385	1455.21343272	2173.54040489	307.197068325	5.02437652352	0.0613476986998
390.68752783	1378.87647521	2145.56400304	376.0	3.48738653963	-0.036395715127	-0.00655306358066	421.798250584	1419.98590533	2220.38811328	378.603957362	4.62921504646	0.0565227722401
390.68752783	1378.87647521	2145.56400304	376.0	4.06323717938	0.101222718772	0.0182251924329	460.244269812	1318.98914273	2232.74335731	453.50994477	3.26046870028	0.0398103626407
390.68752783	1378.87647521	2145.56400304	376.0	-13.8792407244	0.0931949870261	0.0167797960076	465.055621921	1073.70841104	1847.77601016	309.011977202	-0.480158936679	-0.0058627464796
390.68752783	1378.87647521	2145.56400304	376.0	-3.40552224867	0.0897633183158	0.0161619226352	460.557782263	1177.64692822	2072.49634355	434.291633074	1.63929706851	0.0200158372223
390.68752783	1378.87647521	2145.56400304	376.0	-16.2462034563	-0.663621594259	-0.119485342863	310.350828186	1162.97589863	1796.99130982	323.664583	-1.01361162684	-0.01237621034
390.68752783	1378.87647521	2145.56400304	376.0	10.3465800829	-0.531071541381	-0.0956196509509	322.055623747	1679.19056157	2367.55650084	366.310315522	10.2091011981	0.124653250282
390.68752783	1378.87647521	2145.56400304	376.0	0.359678008558	-0.0545801048736	-0.00982717048498	425.498793522	1263.71582438	2153.28112491	464.066507015	2.41848173652	0.0295296915326
390.68752783	1378.87647521	2145.56400304	376.0	2.81493293565	-0.369399810919	-0.0665105889303	355.231799678	1474.75800788	2205.96019081	375.970383255	4.80581068589	0.0586790071538
390.68752783	1378.87647521	2145.56400304	376.0	7.58891436854	-0.0120218069622	-0.00216453132196	418.649982724	1536.3762327	2308.38901795	353.362802526	7.83870449354	0.0957106775768
390.68752783	1378.87647521	2145.56400304	376.0	-5.05417862763	-0.590210558097	-0.106267655401	320.258343301	1358.89869967	2037.12336575	357.966322785	1.92122438669	0.0234581732197
390.68752783	1378.87647521	2145.56400304	376.0	-13.59713413	-0.62253776465	-0.112088182328	316.643614562	1192.16817994	1853.8287877	345.016993195	-0.318473195568	-0.00388856160644
390.68752783	1378.87647521	2145.56400304	376.0	-12.2484415725	-0.573767940142	-0.103307155229	326.94283018	1139.61074394	1882.76584972	416.212275605	-0.658101595083	-0.00803542851139
390.68752783	1378.87647521	2145.56400304	376.0	-3.73946266578	-0.0607711093002	-0.0109418633958	424.715258841	1221.63341125	2065.33143817	418.982768083	1.72711726251	0.0210881228634
390.68752783	1378.87647521	2145.56400304	376.0	12.7494581775	0.212511350117	0.038262756593	468.706867841	1494.87651215	2419.11178827	455.528408283	8.10334819047	0.0989419803477
390.68752783	1378.87647521	2145.56400304	376.0	6.94689082826	-0.21985201538	-0.0395844464134	378.56165981	1550.0182564	2294.61399198	366.03407577	7.45355095808	0.0910079482061
390.68752783	1378.87647521	2145.56400304	376.0	2.44349125758	-0.051262349376	-0.0092298072337	425.695751585	1302.3505773	2197.99067188	469.944342991	2.84881494261	0.0347840652333
390.68752783	1378.87647521	2145.56400304	376.0	12.1389242455	-0.453087503155	-0.0815785925739	334.244979743	1697.35413692	2406.012392	374.413275341	11.0694329485	0.135157911459
390.68752783	1378.87647521	2145.56400304	376.0	4.87876907899	0.120047824149	0.0216146604517	460.644580504	1361.80553088	2250.24111619	427.7910048	4.06788448401	0.0496689192187
390.68752783	1378.87647521	2145.56400304	376.0	-10.5672612451	-0.408679652891	-0.0735829407438	355.475443382	1168.74968973	1918.83664965	394.611516544	0.0976688657546	0.0011925380434
390.68752783	1378.87647521	2145.56400304	376.0	7.18078926816	-0.508928782284	-0.0916328380058	329.058360004	1543.94138584	2299.63243271	426.632686863	6.49723353914	0.0793313008442
390.68752783	1378.87647521	2145.56400304	376.0	11.9389669452	0.0533720277385	0.00960965569652	432.433285212	1534.93581869	2401.72218015	434.353076245	8.4443588766	0.103105724989
390.68752783	1378.87647521	2145.56400304	376.0	11.5791365102	0.0292779463244	0.00527150636018	425.923378899	1561.24871916	2394.00178786	406.829689801	8.99064695756	0.109775909128
390.68752783	1378.87647521	2145.56400304	376.0	-9.65383377664	-0.588808752001	-0.106015259633	321.541879845	1245.77535541	1938.43482061	371.117585359	0.672592419228	0.00821236165114
390.68752783	1378.87647521	2145.56400304	376.0	-2.11890443099	0.0019937477565	0.0003589751092	437.697386574	1264.09242098	2100.10155231	398.311744752	2.22548756274	0.0271732303143
390.68752783	1378.87647521	2145.56400304	376.0	-1.83117527375	0.00606560539982	0.0010921147641	439.119733879	1246.65853414	2106.27496553	420.496697514	2.16323379356	0.0264131110325
390.68752783	1378.87647521	2145.56400304	376.0	5.38609173749	0.258179138291	0.0464852607654	481.408922484	1447.8938466	2261.12604853	331.823279442	6.43633298744	0.0785877043644
390.68752783	1378.87647521	2145.56400304	376.0	-6.34851674981	-0.729258570513	-0.131303307618	297.44226367	1373.74523495	2009.35251293	338.165014309	1.74294355575	0.0212813620971
390.68752783	1378.87647521	2145.56400304	376.0	0.413331580302	-0.31205433913	-0.056185512987	364.683450079	1478.68448319	2154.43229664	311.064363371	4.76408506392	0.0581695368
390.68752783	1378.87647521	2145.56400304	376.0	19.7464269409	0.0639131460281	0.0115075884098	427.240802749	1695.41133835	2569.23623137	446.584090264	13.3042721489	0.162445325384
390.68752783	1378.87647521	2145.56400304	376.0	0.967175139514	-0.272725365535	-0.0491043150046	375.431056691	1423.02529276	2166.31536468	367.859015228	3.7532173635	0.0458268298352
390.68752783	1378.87647521	2145.56400304	376.0	-10.2445763638	-0.674133240161	-0.12137796906	306.599255483	1293.06280955	1925.76006031	326.097995278	0.834153270429	0.010185021617
390.68752783	1378.87647521	2145.56400304	376.0	-14.7168939623	0.12875203145	0.0231818565809	476.096667166	1042.42348667	1829.80362382	311.283469982	-0.818016132379	-0.00998798696433
390.68752783	1378.87647521	2145.56400304	376.0	-11.5983881523	-0.652650327803	-0.117509961794	313.279576856	1150.20329986	1896.71316191	433.23028519	-0.587022125434	-0.0071675473191
390.68752783	1378.87647521	2145.56400304	376.0	1.00892461316	-0.473034387252	-0.0851700373158	340.944519048	1377.36479892	2167.21112635	448.901808387	2.77206024749	0.0338468894688
390.68752783	1378.87647521	2145.56400304	376.0	-11.0246510689	-0.735313342142	-0.132393471758	297.258279512	1259.83078395	1909.02305824	351.93399478	0.474521933492	0.00579391860186
390.68752783	1378.87647521	2145.56400304	376.0	10.9538903657	-0.321351486487	-0.0578594682187	360.066151398	1569.31494925	2380.58673165	451.205631004	8.00174253158	0.0977013740119
390.68752783	1378.87647521	2145.56400304	376.0	12.215525151	-0.12299292663	-0.0221449273731	395.228030776	1588.10189214	2407.65591346	424.325990542	9.21837881559	0.112556517895
390.68752783	1378.87647521	2145.56400304	376.0	-8.25236485521	-0.402952788319	-0.072551816406	353.376456889	1305.03566476	1968.5042333	310.092111658	1.32022468321	0.0161199595019
390.68752783	1378.87647521	2145.56400304	376.0	1.09366762852	0.13559024215	0.0244130792491	469.293779217	1264.55044888	2169.02934199	435.185113891	2.69966578818	0.0329629522366
390.68752783	1378.87647521	2145.56400304	376.0	6.51103760894	-0.696189431126	-0.125349195377	299.173881411	1558.27153639	2285.2624822	427.817064391	6.31120806169	0.0770599274931
390.68752783	1378.87647521	2145.56400304	376.0	4.86847100149	-0.268397784971	-0.0483251323319	372.047734452	1501.00276721	2250.02016434	376.969662685	5.909773685	0.0721584088522
390.68752783	1378.87647521	2145.56400304	376.0	16.7534671747	0.279356009368	0.0502981651725	471.372383089	1683.22694906	2505.020364	350.421031842	13.4855521785	0.164658756758
390.68752783	1378.87647521	2145.56400304	376.0	10.3555826821	-0.56272436361	-0.101318754701	317.237489701	1672.62419821	2367.74965737	377.88796946	9.95652518103	0.12156929403
390.68752783	1378.87647521	2145.56400304	376.0	-3.44889311146	-0.0597289647955	-0.0107542248461	425.481344594	1206.80086303	2071.56579393	439.28358631	1.65094420728	0.0201580489289
390.68752783	1378.87647521	2145.56400304	376.0	19.045592605	0.281848803426	0.0507469937749	475.084002419	1627.91587003	2554.19938213	451.19950968	12.2778535646	0.149912741937
390.68752783	1378.87647521	2145.56400304	376.0	-14.9620608186	-0.304703231206	-0.0548619429612	382.996410132	1038.3703458	1824.543412	403.176656072	-1.78063100735	-0.0217415263413
390.68752783	1378.87647521	2145.56400304	376.0	-1.21311280579	-0.236125591942	-0.0425145106125	386.762058946	1284.24157982	2119.53589136	448.532252593	2.20928928815	0.0269754491837
390.68752783	1378.87647521	2145.56400304	376.0	-12.8949093187	-0.375068537132	-0.0675312454325	364.253009583	1109.36516707	1868.89547047	395.27729382	-0.759422782657	-0.00927256144881
390.68752783	1378.87647521	2145.56400304	376.0	-10.6822812996	-0.103142158951	-0.018570788432	419.197111176	1114.30518077	1916.36882077	382.866528825	0.0122526343468	0.000149604814979
390.68752783	1378.87647521	2145.56400304	376.0	6.612924504	0.206028051119	0.0370954359236	475.80854136	1397.91382385	2287.44853074	413.726165532	5.26986253477	0.0643450858947
390.68752783	1378.87647521	2145.56400304	376.0	10.1995399428	-0.414842679737	-0.0746925962796	344.158316697	1564.32072079	2364.40166052	455.922623039	7.53386788091	0.0919886188146
390.68752783	1378.87647521	2145.56400304	376.0	-23.3689282059	-0.783421881698	-0.141055434227	296.031092181	1041.45030031	1644.16869155	306.687299065	-3.80539935533	-0.0464639725925
390.68752783	1378.87647521	2145.56400304	376.0	-12.2996493279	-0.201265729539	-0.0362379779508	399.567134098	1095.02820689	1881.66715456	387.071813564	-0.546796476471	-0.0066763916541
390.68752783	1378.87647521	2145.56400304	376.0	-3.72032774009	-0.603777014256	-0.10871030145	317.893799429	1387.21939428	2065.74199025	360.628796542	2.20652385452	0.0269416832054
390.68752783	1378.87647521	2145.56400304	376.0	-4.760615124	-0.070104498964	-0.0126223440699	419.915695292	1327.0849424	2043.42195861	296.421320922	2.03249412435	0.0248167780751
390.68752783	1378.87647521	2145.56400304	376.0	6.81859235622	0.102051067152	0.0183743369016	456.527362841	1366.94914954	2291.86126614	468.384753762	4.28316966622	0.0522975539221
390.68752783	1378.87647521	2145.56400304	376.0	-15.9050328066	-0.383435529289	-0.0690377258353	363.577873358	1085.49206078	1804.31134447	355.241410327	-1.42317621721	-0.0173769989891
390.68752783	1378.87647521	2145.56400304	376.0	0.822088082805	-0.211697760177	-0.0381162693872	388.101051826	1405.02224693	2163.20242901	370.079130257	3.54069653243	0.0432319478929
390.68752783	1378.87647521	2145.56400304	376.0	-5.17144896982	0.0322414920895	0.00580509400244	443.176360854	1291.06922603	2034.6072555	300.361668622	1.91348624305	0.0233636903913
390.68752783	1378.87647521	2145.56400304	376.0	2.53202643429	-0.380180443665	-0.0684516463207	358.017650942	1375.89219788	2199.89025076	465.980401938	2.9813936844	0.0364028532894
390.68752783	1378.87647521	2145.56400304	376.0	-0.178340509784	-0.544240680066	-0.0979907598246	324.185689489	1499.23086985	2141.73759326	318.321033921	4.57198312845	0.0558239698223
390.68752783	1378.87647521	2145.56400304	376.0	-11.4139697467	-0.0400749102721	-0.00721550419016	428.967857719	1180.89998742	1900.66997683	290.802131697	0.464720376927	0.00567424147652
390.68752783	1378.87647521	2145.56400304	376.0	-8.11359512259	-0.292474645875	-0.0526601811081	375.325986761	1252.62962395	1971.48162673	343.526016022	1.16829535793	0.0142649005852
390.68752783	1378.87647521	2145.56400304	376.0	15.8237002963	0.00400578673216	0.000721243559986	414.91344449	1705.11122906	2485.07162054	365.046946993	13.0028597447	0.158765076248
390.68752783	1378.87647521	2145.56400304	376.0	-10.6760375583	-0.177683811477	-0.0319920438381	406.558542616	1071.96875156	1916.50278423	437.975490053	-0.602871781911	-0.00736107181821
390.68752783	1378.87647521	2145.56400304	376.0	4.80837791462	-0.169402010591	-0.030500902159	395.268998993	1427.32466236	2248.7308287	426.137167351	4.51579718396	0.055137938754
390.68752783	1378.87647521	2145.56400304	376.0	-3.09985889442	-0.258209039936	-0.0464906445689	382.86352974	1249.60550789	2079.05454645	446.585508822	1.76227912728	0.0215174496615
390.68752783	1378.87647521	2145.56400304	376.0	-8.79820045669	-0.358796611155	-0.0646014784218	365.614829496	1156.09361694	1956.79298112	435.084534684	0.228483695961	0.00278978871747
390.68752783	1378.87647521	2145.56400304	376.0	0.671723665572	0.0134424887368	0.00242032566382	435.77177608	1372.01844811	2159.9762642	352.186040009	3.50092390707	0.0427463236517
390.68752783	1378.87647521	2145.56400304	376.0	-10.0114015042	-0.351527100823	-0.0632926000762	368.595392565	1120.03717698	1930.76297616	442.130406617	-0.288845178189	-0.00352680315249
390.68752783	1378.87647521	2145.56400304	376.0	9.71224818235	-0.224343113962	-0.0403930705729	378.222903608	1547.29257085	2353.94650392	428.431029468	7.63456454824	0.0932181263521
390.68752783	1378.87647521	2145.56400304	376.0	1.28565918402	-0.440793767123	-0.0793651003102	341.404862886	1501.16142775	2173.14864369	330.582353053	5.04723522988	0.0616268037837
390.68752783	1378.87647521	2145.56400304	376.0	9.50053781781	0.181237813865	0.0326319434398	469.283579487	1412.82976177	2349.40412255	467.290781289	5.76589897563	0.0704016968942
390.68752783	1378.87647521	2145.56400304	376.0	11.0142755763	-0.124603021824	-0.0224348256796	392.461660792	1643.01286145	2381.882335	346.407812753	10.5025098919	0.128235774016
390.68752783	1378.87647521	2145.56400304	376.0	1.06088632608	-0.421459505445	-0.0758839584885	343.190123063	1532.89406362	2168.32599816	292.24181148	5.79068982937	0.0707043935211
390.68752783	1378.87647521	2145.56400304	376.0	-4.39521636789	-0.330086474438	-0.0594322064167	367.751550544	1296.5371964	2051.26182279	386.973075845	1.85975892497	0.0227076791816
390.68752783	1378.87647521	2145.56400304	376.0	-20.5999549539	-0.344661257035	-0.0620564020589	372.351259213	1048.89170153	1703.5787849	282.335824159	-2.48683442957	-0.0303642787493
390.68752783	1378.87647521	2145.56400304	376.0	-1.4632127897	-0.207979439365	-0.0374467841853	391.73473485	1324.74323019	2114.16983613	397.69187109	2.43542197853	0.0297365320944
390.68752783	1378.87647521	2145.56400304	376.0	-10.3990538395	-0.0513954535619	-0.0092537726975	427.877238448	1159.04054339	1922.4456472	335.527865363	0.490096826901	0.00598408824055
390.68752783	1378.87647521	2145.56400304	376.0	0.719239409739	0.206910000026	0.0372542311895	481.004000713	1341.69008701	2160.99574491	338.301657185	3.50926192474	0.0428481309491
390.68752783	1378.87647521	2145.56400304	376.0	-5.4231773561	-0.158355544294	-0.0285119813277	401.969656315	1285.8109099	2029.20626186	341.425695645	1.78920448992	0.0218462086681
390.68752783	1378.87647521	2145.56400304	376.0	-13.8452562257	-0.523582465375	-0.0942712397146	339.20741794	1073.05153816	1848.50516933	436.246213225	-1.63992263716	-0.0200234754232
390.68752783	1378.87647521	2145.56400304	376.0	-15.6210372094	-0.476857461225	-0.0858583833679	345.823929688	1094.44842473	1810.40465177	370.132297357	-1.44149694951	-0.0176006953542
390.68752783	1378.87647521	2145.56400304	376.0	13.1023145101	0.179047662114	0.0322376057101	455.187924752	1584.339746	2426.68254673	387.154875975	10.2481309987	0.125129804624
390.68752783	1378.87647521	2145.56400304	376.0	-10.4765231087	-0.289331915636	-0.0520943312272	376.24906927	1224.02193818	1920.78349444	320.512486992	0.667380094992	0.00814871910857
390.68752783	1378.87647521	2145.56400304	376.0	-14.4096767038	-0.252664249974	-0.0454923028401	391.526628685	1058.86490959	1836.39516672	386.003628453	-1.32506491939	-0.0161790588448
390.68752783	1378.87647521	2145.56400304	376.0	-14.5897292285	-0.1597234759	-0.0287582779798	408.023246808	1088.19827682	1832.53202457	336.310500942	-0.838344853187	-0.0102362008936
390.68752783	1378.87647521	2145.56400304	376.0	19.2013497926	0.133498313589	0.0240364266455	440.593621989	1706.60291662	2557.54125228	410.344713679	13.8014716391	0.16851613723
390.68752783	1378.87647521	2145.56400304	376.0	3.08922852491	-0.0969359236601	-0.0174533531977	415.426752491	1327.8988848	2211.84537824	468.519740947	3.00840378089	0.0367326468973
390.68752783	1378.87647521	2145.56400304	376.0	17.1959663877	0.0756081337753	0.0136132757968	431.574722157	1641.51877995	2514.51446782	441.420965713	11.7118736948	0.143002120816
390.68752783	1378.87647521	2145.56400304	376.0	20.5072792286	0.212013882849	0.0381731874053	456.32894235	1715.93727594	2585.56080417	413.294585873	14.4447841139	0.176370990402
390.68752783	1378.87647521	2145.56400304	376.0	-7.35678053147	-0.681973894724	-0.122789682161	306.108889443	1261.56193253	1987.71956817	420.048746201	0.970263479321	0.0118469289294
390.68752783	1378.87647521	2145.56400304	376.0	9.33701892679	-0.31126379129	-0.056043174521	358.299570261	1667.35326554	2345.89572009	320.24288428	10.3841133878	0.126790151255
390.68752783	1378.87647521	2145.56400304	376.0	3.95608459583	-0.216547710997	-0.0389895050409	389.156585648	1382.8466791	2230.44433005	458.441065302	3.44302334423	0.0420393570724
390.68752783	1378.87647521	2145.56400304	376.0	-5.69012479951	-0.123977817604	-0.0223222574008	410.622953611	1227.23372197	2023.47873361	385.622058028	1.47688574118	0.0180327929327
390.68752783	1378.87647521	2145.56400304	376.0	3.47147834936	0.0429071022632	0.007725441531	431.146771628	1498.79686609	2220.04679287	290.10315516	6.62661298778	0.0809110254918
390.68752783	1378.87647521	2145.56400304	376.0	7.36960969182	0.119623831476	0.0215383203953	445.987760269	1522.36515994	2303.68369575	335.330775534	7.91443047355	0.0966352927173
390.68752783	1378.87647521	2145.56400304	376.0	8.16419477429	0.305914226457	0.0550799831575	487.073976172	1505.90657619	2320.73202725	327.751474889	8.27099345706	0.1009889311
390.68752783	1378.87647521	2145.56400304	376.0	-11.4744325568	-0.26340148174	-0.047425545866	388.921983594	1071.4561339	1899.37270855	438.994591048	-0.872406885994	-0.0106520987301
390.68752783	1378.87647521	2145.56400304	376.0	-12.5180998797	-0.0505979044802	-0.00911017365506	429.971745703	1115.31818467	1876.98015815	331.690227784	-0.138524434859	-0.00169138504102
390.68752783	1378.87647521	2145.56400304	376.0	5.18495147171	-0.0943340680633	-0.01698488802	414.083765834	1376.38981494	2256.81045539	466.336874617	3.74234322497	0.0456940564709
390.68752783	1378.87647521	2145.56400304	376.0	9.07824351575	0.219590204548	0.0395373072647	471.244468862	1476.19040684	2340.34352802	392.908652311	7.34951162058	0.0897376266249
390.68752783	1378.87647521	2145.56400304	376.0	-10.5922879756	-0.424140883046	-0.0763667416359	350.855495821	1223.14454826	1918.29968513	344.299641049	0.535282435003	0.0065358050672
390.68752783	1378.87647521	2145.56400304	376.0	-10.4737683704	0.0138946219072	0.00250173242838	443.830476904	1131.99200605	1920.84259912	345.020116165	0.363374871515	0.00443681161801
390.68752783	1378.87647521	2145.56400304	376.0	-10.3402109797	-0.296169554971	-0.053325451021	376.466761506	1179.6931704	1923.70815842	367.548226509	0.371013623506	0.00453008087309
390.68752783	1378.87647521	2145.56400304	376.0	-15.9129128843	-0.0751778814382	-0.0135358086853	429.15531516	1046.9669246	1804.14227236	328.020032597	-1.30798843806	-0.0159705547993
390.68752783	1378.87647521	2145.56400304	376.0	4.30166583958	-0.216228872622	-0.0389320980594	386.423898364	1425.00230065	2237.85899682	426.432797803	4.28390817802	0.0523065711602
390.68752783	1378.87647521	2145.56400304	376.0	-2.29165056682	-0.0483976464752	-0.00871401629009	427.913766003	1213.33756977	2096.3951734	455.143837624	1.82665504692	0.0223034804264
390.68752783	1378.87647521	2145.56400304	376.0	-20.339917536	-0.553546488485	-0.0996662744841	333.224274854	1063.26934838	1709.15805414	312.664430898	-2.61928270697	-0.0319814738335
390.68752783	1378.87647521	2145.56400304	376.0	-11.6575256334	-0.577880050807	-0.104047542457	324.881405176	1178.14282936	1895.4443294	392.420094864	-0.161027247772	-0.00196614466144
390.68752783	1378.87647521	2145.56400304	376.0	5.96785048624	-0.654688103441	-0.117876864141	307.042567531	1507.04657574	2273.60805482	459.518911548	5.11070111074	0.0624017229639
390.68752783	1378.87647521	2145.56400304	376.0	-22.3369061366	-0.740001105559	-0.133237505502	302.721600861	1047.90746093	1666.31138558	315.682323784	-3.47088547037	-0.0423795539727
390.68752783	1378.87647521	2145.56400304	376.0	-1.98659327693	0.0665204717479	0.0119770384854	446.089310813	1370.29067249	2102.9403728	286.560389499	3.25175890596	0.0397040159457
390.68752783	1378.87647521	2145.56400304	376.0	-17.1289385047	-0.562577116551	-0.101292242807	327.72332187	1146.18476409	1778.05166438	304.143578421	-1.19552419299	-0.0145973649938
390.68752783	1378.87647521	2145.56400304	376.0	-9.49074383929	-0.0902732777502	-0.0162537410425	424.135802935	1087.35533496	1941.9340196	430.442881708	-0.119370378639	-0.0014575137807
390.68752783	1378.87647521	2145.56400304	376.0	-9.91405137366	-0.743082975782	-0.133792397512	297.811768322	1180.63004644	1932.85168552	454.409870757	-0.186466240132	-0.00227675506877
390.68752783	1378.87647521	2145.56400304	376.0	-2.20236585648	-0.630069635313	-0.11344429876	310.690571539	1487.26035149	2098.310834	300.359910976	3.85440861408	0.0470623762403
390.68752783	1378.87647521	2145.56400304	376.0	3.06258838314	-0.361353441945	-0.0650618368644	353.422281016	1540.30390174	2211.27379695	317.547614187	6.37834871851	0.0778797157327
390.68752783	1378.87647521	2145.56400304	376.0	-6.0452342034	0.0901950739423	0.0162396604145	460.698232389	1165.20502115	2015.85963407	389.956380528	1.26398448371	0.0154332659794
390.68752783	1378.87647521	2145.56400304	376.0	-7.89245769451	-0.498617069838	-0.0897762099096	336.004408512	1323.52994992	1976.22627179	316.69191336	1.40852439302	0.0171981000369
390.68752783	1378.87647521	2145.56400304	376.0	-3.73917834656	0.031812390461	0.00572783407652	445.339415064	1222.98494288	2065.33753842	397.013180483	1.83891784976	0.0224532093988
390.68752783	1378.87647521	2145.56400304	376.0	-1.58037986205	0.0943500122278	0.0169877587735	459.430010133	1249.11546034	2111.6559416	403.110471128	2.29291150882	0.0279964775192
390.68752783	1378.87647521	2145.56400304	376.0	-5.1160610498	-0.201874386477	-0.0363475668846	391.607694418	1358.47919718	2035.79563878	285.708747183	2.04932929315	0.0250223356917
390.68752783	1378.87647521	2145.56400304	376.0	-1.55402689713	0.0313983644003	0.00565328851283	442.749544421	1329.47487212	2112.22136133	339.996944789	2.61680718897	0.0319512477285
390.68752783	1378.87647521	2145.56400304	376.0	-4.31105054888	-0.536048631704	-0.0965157781245	330.515380432	1280.4836203	2053.06765431	442.068653578	1.57788940798	0.0192660489374
390.68752783	1378.87647521	2145.56400304	376.0	-15.9152145866	-0.681908287327	-0.122777869522	311.205223861	1081.36851678	1804.09288786	411.519147222	-2.04652501487	-0.0249880954196
390.68752783	1378.87647521	2145.56400304	376.0	-20.0873303886	-0.779749332111	-0.140394190153	294.930981661	1077.50621785	1714.57747305	342.140273537	-2.77902444102	-0.0339319223568
390.68752783	1378.87647521	2145.56400304	376.0	-10.724319825	-0.341767360645	-0.0615353548155	368.012929934	1169.3108083	1915.4668573	378.143119064	0.175430444727	0.00214200787213
390.68752783	1378.87647521	2145.56400304	376.0	-16.0229982838	-0.749332014056	-0.134917539441	296.849465357	1156.52431698	1801.78031965	348.406537314	-1.15570300284	-0.0141111477758
390.68752783	1378.87647521	2145.56400304	376.0	8.52148560848	-0.514910858964	-0.0927099133893	325.368580949	1638.47412542	2328.39793078	364.555224411	9.01252896611	0.110043088719
390.68752783	1378.87647521	2145.56400304	376.0	-9.7433846379	-0.500467017033	-0.0901092936681	338.739358619	1174.22065398	1936.51344957	423.553436966	0.111901897705	0.0013663235373
390.68752783	1378.87647521	2145.56400304	376.0	6.89673455833	-0.657091640938	-0.118309622063	303.437874106	1628.12128292	2293.5378571	361.978700082	8.21980350361	0.100363901143
390.68752783	1378.87647521	2145.56400304	376.0	4.81615229743	-0.673810366383	-0.121319835503	303.137063049	1534.04655143	2248.89763306	411.714018577	5.61390762936	0.0685458807004
390.68752783	1378.87647521	2145.56400304	376.0	4.20943576097	-0.256827048114	-0.0462418163691	377.07810435	1450.93847128	2235.88014145	407.863565828	4.72327747265	0.0576712756124
390.68752783	1378.87647521	2145.56400304	376.0	7.32110804535	-0.566493099832	-0.101997317219	316.337239539	1676.92648797	2302.64306188	309.379334371	9.72463696238	0.118737936049
390.68752783	1378.87647521	2145.56400304	376.0	-13.4408017513	-0.426915055246	-0.0768662324893	359.101177472	1045.95267672	1857.18299894	452.129144749	-1.80082528439	-0.0219880987105
390.68752783	1378.87647521	2145.56400304	376.0	9.06073232638	-0.272250841167	-0.0490188766956	367.05487501	1605.91274096	2339.96781424	367.000198269	8.91211758788	0.108817064565
390.68752783	1378.87647521	2145.56400304	376.0	5.41333068638	-0.0779327008762	-0.0140318150659	408.446080045	1490.34400283	2261.71047761	362.920394732	6.29262586216	0.07683303861
390.68752783	1378.87647521	2145.56400304	376.0	7.50699293099	-0.0881067059825	-0.0158636488985	402.599044985	1559.58392763	2306.63134107	344.448368455	8.15210175812	0.0995372620039
390.68752783	1378.87647521	2145.56400304	376.0	-7.20492400444	-0.499899385746	-0.0900070914199	336.089700201	1308.23531061	1990.97774715	346.652736338	1.44618280354	0.0176579096892
390.68752783	1378.87647521	2145.56400304	376.0	-9.11221894894	-0.429394181717	-0.0773126002371	348.5600871	1296.07957493	1950.05551339	305.415851362	1.13822510734	0.0138977424584
390.68752783	1378.87647521	2145.56400304	376.0	-11.5286516195	-0.222508267139	-0.0400627056426	398.310608314	1058.40837899	1898.20940385	441.490416549	-0.962035817911	-0.0117464690832
390.68752783	1378.87647521	2145.56400304	376.0	0.325129030736	0.113583490653	0.0204507545288	464.364091699	1247.14141387	2152.53985448	441.034348916	2.50211181608	0.0305508158252
390.68752783	1378.87647521	2145.56400304	376.0	-18.7640313856	-0.590398709418	-0.106301532124	325.467321297	1089.99780317	1742.96970011	327.504575645	-2.10248737124	-0.0256713964743
390.68752783	1378.87647521	2145.56400304	376.0	-13.0359365508	-0.515013559808	-0.0927284047187	335.17705372	1189.548417	1865.86964094	341.144170223	-0.149386872634	-0.00182401553888
390.68752783	1378.87647521	2145.56400304	376.0	-3.80289600192	-0.306957932592	-0.0552679028794	370.147063381	1390.51203524	2063.97043535	303.311336724	2.48982804338	0.0304008308105
390.68752783	1378.87647521	2145.56400304	376.0	-12.7801667971	-0.265039509616	-0.0477204734635	388.090379966	1074.60540096	1871.35734471	408.661563785	-0.967979907802	-0.0118190464933
390.68752783	1378.87647521	2145.56400304	376.0	1.90631832955	-0.258501685534	-0.04654333553	373.784743757	1492.54988019	2186.4652829	320.130658948	5.40666170005	0.066015405373
390.68752783	1378.87647521	2145.56400304	376.0	2.56246900187	0.0828652371298	0.014919920261	451.482100518	1367.08348031	2200.54341553	381.977834705	3.82189787354	0.0466654197014
390.68752783	1378.87647521	2145.56400304	376.0	7.41247304112	-0.627646274627	-0.113007971665	308.695360664	1595.96220556	2304.60335634	399.945790117	7.5214262391	0.0918367062162
390.68752783	1378.87647521	2145.56400304	376.0	-1.3438887391	-0.228715313205	-0.0411802868572	387.586545581	1323.26307638	2116.73001001	405.880388044	2.42672966253	0.0296303988099
390.68752783	1378.87647521	2145.56400304	376.0	-5.24073905175	-0.112310412503	-0.0202215362806	411.652588258	1285.56635152	2033.12059245	335.901652674	1.83870458828	0.0224506054735
390.68752783	1378.87647521	2145.56400304	376.0	13.782165271	0.18981071314	0.0341754975046	451.817478136	1692.92601248	2441.26917993	296.525689316	13.0728985193	0.159620250541
390.68752783	1378.87647521	2145.56400304	376.0	1.9980909721	-0.680980257807	-0.122610777423	301.229911048	1552.76763584	2188.43432368	334.436776791	5.7565388123	0.0702874091856
390.68752783	1378.87647521	2145.56400304	376.0	-13.9010674442	-0.434921554473	-0.0783078059908	348.801193506	1204.17428267	1847.30770392	294.332227742	-0.103835439044	-0.00126783197855
390.68752783	1378.87647521	2145.56400304	376.0	3.8380810903	-0.310879209913	-0.0559739304849	366.69107054	1458.64897107	2227.91248932	402.572447711	4.70685429782	0.0574707484471
390.68752783	1378.87647521	2145.56400304	376.0	7.70546783365	0.276414191054	0.0497684895667	482.068753923	1488.69945797	2310.88974714	340.121535251	7.70814176249	0.0941165050366
390.68752783	1378.87647521	2145.56400304	376.0	0.602934740138	-0.308253721281	-0.0555012101695	371.480059865	1373.78678005	2158.50035378	413.233513869	2.83900960634	0.0346643419577
390.68752783	1378.87647521	2145.56400304	376.0	16.1458269622	-0.36484773667	-0.0656909860767	349.011070247	1697.36494737	2491.98305433	445.607036714	11.6766863776	0.142572483243
390.68752783	1378.87647521	2145.56400304	376.0	5.53403425451	0.227496375543	0.0409608166264	484.269613914	1364.69574002	2264.30024992	415.334895983	4.5423383253	0.0554620064139
390.68752783	1378.87647521	2145.56400304	376.0	1.19091270833	0.0172638659462	0.00310836621285	439.336885315	1343.49436445	2171.11579741	388.284547651	3.09852487355	0.0378330265391
390.68752783	1378.87647521	2145.56400304	376.0	-9.17898971463	0.156276714547	0.0281376871709	479.005311963	1107.48235799	1948.62290388	362.135233923	0.544385516375	0.00664695380189
390.68752783	1378.87647521	2145.56400304	376.0	-13.2863520767	-0.562820572568	-0.101336077164	326.190923462	1212.67553703	1860.49681556	321.630355073	-0.0484023667373	-0.000590993488857
390.68752783	1378.87647521	2145.56400304	376.0	-10.4402067084	-0.111535174529	-0.0200819543624	421.048935744	1066.77800993	1921.56268606	433.73574038	-0.501327450359	-0.00612121429009
390.68752783	1378.87647521	2145.56400304	376.0	-20.9178888301	-0.726438926206	-0.130795629493	305.943274131	1039.70951442	1696.7573101	351.104521549	-3.38362048089	-0.0413140473857
390.68752783	1378.87647521	2145.56400304	376.0	-0.440381632253	0.104183309002	0.0187582479298	462.645840406	1225.7494106	2136.11533326	447.720082254	2.28471283239	0.0278963715798
390.68752783	1378.87647521	2145.56400304	376.0	-5.1317682231	-0.339924027799	-0.0612034619732	365.439039844	1317.34868447	2035.45863132	352.670907009	1.86086101107	0.0227211356663
390.68752783	1378.87647521	2145.56400304	376.0	-4.96451802948	-0.0987394687924	-0.0177780822457	413.306587204	1341.58534152	2039.04709127	284.155162544	2.04021325704	0.0249110287794
390.68752783	1378.87647521	2145.56400304	376.0	6.93438667874	-0.632110978033	-0.113811843362	306.751572487	1651.28115248	2294.34570745	336.312982483	8.87422257872	0.10835436604
390.68752783	1378.87647521	2145.56400304	376.0	-1.08006951822	-0.491168113855	-0.0884350223001	333.828018467	1474.53524769	2122.39042025	314.027154091	4.04115377558	0.0493425369423
390.68752783	1378.87647521	2145.56400304	376.0	-2.57406024132	-0.685679706592	-0.123456915123	303.193694324	1455.28362695	2090.33589308	331.858571808	3.04831326152	0.0372199421431
390.68752783	1378.87647521	2145.56400304	376.0	-6.39331423469	0.0207111308862	0.00372904769287	444.669737862	1163.79112398	2008.39135422	399.930492372	1.12082676738	0.013685308515
390.68752783	1378.87647521	2145.56400304	376.0	-11.7297911304	-0.307901963437	-0.055437876024	372.109235087	1233.03510007	1893.89382691	288.749491753	0.49433494474	0.00603583571111
390.68752783	1378.87647521	2145.56400304	376.0	6.25745184766	0.0549038883623	0.00988546783621	433.223914433	1513.36274396	2279.82163739	333.234978993	7.35648866622	0.0898228164374
390.68752783	1378.87647521	2145.56400304	376.0	-21.670336914	-0.765460394158	-0.137821460958	299.923566829	1034.38929172	1680.61305487	346.300196323	-3.6504321826	-0.0445718215213
390.68752783	1378.87647521	2145.56400304	376.0	-3.98040998207	-0.200485064397	-0.0360974188688	393.511878537	1288.79539733	2060.16175929	377.854483422	1.96673962064	0.0240139147819
390.68752783	1378.87647521	2145.56400304	376.0	6.17021395753	-0.0955820299435	-0.0172095840734	409.130686018	1436.62318885	2277.94989262	432.196017749	5.0701595579	0.0619067101087
390.68752783	1378.87647521	2145.56400304	376.0	-2.68364285862	-0.74744251432	-0.134577334231	294.710568735	1406.99580612	2087.98472789	386.278353037	2.35601121018	0.0287669256432
390.68752783	1378.87647521	2145.56400304	376.0	-17.7376739885	-0.645839138161	-0.116283604278	315.562022646	1103.87344261	1764.99085496	345.555389702	-1.87305832351	-0.0228700650001
390.68752783	1378.87647521	2145.56400304	376.0	-3.45153830155	-0.070190729914	-0.0126378699881	420.331829375	1319.87320073	2071.50903969	331.304009582	2.23023797822	0.0272312329452
390.68752783	1378.87647521	2145.56400304	376.0	-3.65015341745	-0.190979419745	-0.0343859236128	397.474823615	1210.25188266	2067.24762526	459.520918985	1.48324520716	0.0181104420899
390.68752783	1378.87647521	2145.56400304	376.0	-2.21568021514	-0.00492955399163	-0.0008875682376	436.404460581	1253.28294077	2098.02516592	408.337764571	2.14931402768	0.0262431505211
390.68752783	1378.87647521	2145.56400304	376.0	4.84805399476	0.162245863162	0.029212434851	464.12299615	1413.45579135	2249.5821044	372.003316894	5.27804637554	0.0644450106904
390.68752783	1378.87647521	2145.56400304	376.0	3.4704827915	-0.65927603828	-0.118702923709	304.380959552	1563.32340069	2220.02543254	352.321072301	6.22870402141	0.076052552154
390.68752783	1378.87647521	2145.56400304	376.0	3.00593420241	-0.567139799398	-0.102113755743	323.49474989	1436.65313389	2210.05824524	449.910361462	3.52647415995	0.0430582925512
390.68752783	1378.87647521	2145.56400304	376.0	-4.34738639161	-0.721071724796	-0.129829262657	298.110027303	1437.02052234	2052.28804554	317.157495901	2.43542644277	0.0297365866028
390.68752783	1378.87647521	2145.56400304	376.0	18.2038651944	0.100033214035	0.0180110216123	433.87654153	1705.06434404	2536.13958181	397.198696239	13.5536836419	0.165490642759
390.68752783	1378.87647521	2145.56400304	376.0	-21.0040957252	-0.688697575031	-0.124000283585	310.647843689	1057.79639337	1694.90768599	326.463448937	-3.03508024517	-0.0370583668519
390.68752783	1378.87647521	2145.56400304	376.0	0.232713272473	-0.207454400107	-0.0373522506494	389.587120561	1393.90141371	2150.55701524	367.068480969	3.27956201115	0.0400434921996
390.68752783	1378.87647521	2145.56400304	376.0	16.2189325212	0.226063650631	0.0407028539126	460.385356036	1677.71876574	2493.55158089	355.447459112	13.0986828378	0.159935077385
390.68752783	1378.87647521	2145.56400304	376.0	2.32049108058	0.155813330701	0.0280542547175	466.48301933	1373.22438031	2195.35162435	355.644224716	4.1374986594	0.0505189091502
390.68752783	1378.87647521	2145.56400304	376.0	-11.3168523426	-0.508552616097	-0.0915651091281	338.7964876	1132.30316383	1902.7536929	431.654041466	-0.544920691907	-0.00665348830167
390.68752783	1378.87647521	2145.56400304	376.0	-14.5452128858	-0.438034883234	-0.0788683621235	350.170495056	1149.10211983	1833.48715119	334.21453631	-0.633616893849	-0.00773647001036
390.68752783	1378.87647521	2145.56400304	376.0	-16.5487564437	-0.732917450008	-0.131962090387	304.392984866	1056.99008597	1790.49984183	429.11677099	-2.61542777531	-0.031934405071
390.68752783	1378.87647521	2145.56400304	376.0	-3.57412266144	0.0678271223884	0.0122123014743	456.090133458	1162.57366707	2068.87891379	450.215113263	1.47138826555	0.017965668688
390.68752783	1378.87647521	2145.56400304	376.0	6.85262299113	-0.267980893243	-0.0482500708035	366.260677337	1640.76160039	2292.5914152	285.569137474	9.52897531945	0.116348904999
390.68752783	1378.87647521	2145.56400304	376.0	-3.75784647174	-0.248015372795	-0.0446552705788	384.759849259	1251.92266346	2064.93700185	428.254489129	1.72516741526	0.0210643152047
390.68752783	1378.87647521	2145.56400304	376.0	19.4621499946	0.175239040118	0.0315518617425	450.377652174	1675.47794039	2563.13688754	437.281294968	13.1550170051	0.160622918256
390.68752783	1378.87647521	2145.56400304	376.0	-13.8028648952	-0.182590773449	-0.0328755443732	401.48087205	1117.70173717	1849.41470246	330.232093237	-0.481618385204	-0.00588056636391
390.68752783	1378.87647521	2145.56400304	376.0	-7.13684841252	-0.238163369727	-0.0428814133466	387.041823209	1221.86206472	1992.43835255	383.53446462	1.15061609114	0.0140490365219
390.68752783	1378.87647521	2145.56400304	376.0	15.409733551	0.283554380885	0.0510540837028	475.146823282	1625.04812794	2476.18969907	375.994747851	11.8878672593	0.145151004387
390.68752783	1378.87647521	2145.56400304	376.0	-9.16657841758	-0.190733809616	-0.0343417014073	400.705146597	1120.39242046	1948.8891962	427.791629139	0.0899745056062	0.00109858981204
390.68752783	1378.87647521	2145.56400304	376.0	-4.47799049651	-0.0303252200735	-0.00546006843239	430.442876931	1249.36261414	2049.48585088	369.680359813	1.83808566957	0.0224430484685
390.68752783	1378.87647521	2145.56400304	376.0	17.5270172593	0.242677056896	0.0436941045905	468.913212791	1588.22926585	2521.61737616	464.474897516	10.9712212458	0.13395874537
390.68752783	1378.87647521	2145.56400304	376.0	8.37221078705	-0.428245512177	-0.0771057818108	341.794709319	1563.28981626	2325.19514394	420.110618357	7.31326346259	0.0892950361732
390.68752783	1378.87647521	2145.56400304	376.0	6.92031816756	-0.635305326118	-0.114386987058	307.562360639	1592.83397448	2294.04385853	393.647523413	7.3757980254	0.0900585839487
390.68752783	1378.87647521	2145.56400304	376.0	-10.8333458591	-0.15852558531	-0.0285425972831	411.184108667	1064.44740329	1913.12763396	437.496121997	-0.672028506031	-0.00820547626411
390.68752783	1378.87647521	2145.56400304	376.0	-2.90090761659	0.0997214834975	0.0179548944	458.547156966	1314.36336316	2083.32317345	310.412653331	2.37700166907	0.0290232194025
390.68752783	1378.87647521	2145.56400304	376.0	-3.67153755935	-0.547488737191	-0.0985755738551	325.064789718	1453.1864572	2066.7888148	288.537567884	3.12515607734	0.0381581938626
390.68752783	1378.87647521	2145.56400304	376.0	13.1918390426	-0.576909553563	-0.103872804027	314.981056793	1684.56187294	2428.60335287	429.060423137	10.4934053939	0.128124607984
390.68752783	1378.87647521	2145.56400304	376.0	4.81169244291	0.260320351031	0.0468707870059	487.989053952	1392.51863195	2248.80194403	368.294258122	5.16404577817	0.0630530620045
390.68752783	1378.87647521	2145.56400304	376.0	-7.36469423705	-0.0317045787469	-0.00570842253276	433.501858126	1148.22672982	1987.54977455	405.821186603	0.811226280765	0.00990508279322
390.68752783	1378.87647521	2145.56400304	376.0	-10.8346107979	-0.351159957157	-0.0632264957071	370.340493019	1090.80408664	1913.10049389	451.95591423	-0.738607116221	-0.00901840190746
390.68752783	1378.87647521	2145.56400304	376.0	12.1529001987	-0.0278611440395	-0.00501641052205	415.099070608	1555.19288472	2406.31225502	436.020299695	8.69040816802	0.106109989842
390.68752783	1378.87647521	2145.56400304	376.0	8.08969758063	-0.374483957871	-0.0674259916944	346.946123211	1688.53514828	2319.13364228	283.652370791	10.5843070729	0.129234518594
390.68752783	1378.87647521	2145.56400304	376.0	-1.78648786754	-0.53095397758	-0.0955984835398	330.832687337	1343.23499304	2107.23376243	433.166082051	2.25775727383	0.0275672438808
390.68752783	1378.87647521	2145.56400304	376.0	8.2919847642	-0.144676163123	-0.026049003083	390.686341663	1588.40393392	2323.47384327	344.383567689	8.77404484304	0.107131194665
390.68752783	1378.87647521	2145.56400304	376.0	-12.4297876054	-0.713932230946	-0.128543793833	300.160220336	1278.97233321	1878.87495452	299.742400977	0.395044153252	0.00482349393471
390.68752783	1378.87647521	2145.56400304	376.0	-10.5084645414	-0.724081398829	-0.130371155713	298.107808201	1336.16992545	1920.09817056	285.82043691	0.945442603302	0.0115438657302
390.68752783	1378.87647521	2145.56400304	376.0	4.86053070528	-0.437464144946	-0.0787656004583	343.826733739	1472.51730277	2249.8498002	433.505763692	4.76977779809	0.0582390451537
390.68752783	1378.87647521	2145.56400304	376.0	-10.5787320315	-0.461248740338	-0.0830480267082	344.406664826	1213.36954289	1918.59053659	360.814328874	0.429127475542	0.00523965171602
390.68752783	1378.87647521	2145.56400304	376.0	-18.020990539	-0.715984919663	-0.128913381286	304.965747003	1086.74679766	1758.91211704	367.199572381	-2.26628553594	-0.0276713740651
390.68752783	1378.87647521	2145.56400304	376.0	3.48081130558	-0.568564048311	-0.10237019235	323.299490973	1436.70210069	2220.24703742	460.245445757	3.5660651882	0.0435416994896
390.68752783	1378.87647521	2145.56400304	376.0	11.2463309716	0.263787426069	0.0474950353022	478.304879136	1509.61916084	2386.86123203	398.937192049	8.52931235881	0.104143008044
390.68752783	1378.87647521	2145.56400304	376.0	-4.2122113406	-0.388439525759	-0.0699386974719	354.425460479	1405.89221057	2055.18831278	294.87064173	2.51625792286	0.0307235399616
390.68752783	1378.87647521	2145.56400304	376.0	-7.16432801558	-0.000532082451323	-9.58016657045e-05	439.415176787	1169.94582746	1991.84876007	382.487755832	1.0497670005	0.0128176678938
390.68752783	1378.87647521	2145.56400304	376.0	-1.22548936027	-0.674329467169	-0.121413299814	306.779197487	1352.27231672	2119.27034446	460.218830253	2.25476054187	0.0275306537469
390.68752783	1378.87647521	2145.56400304	376.0	7.27756650918	-0.0194721105472	-0.00350596156774	416.700951736	1543.30618682	2301.70885035	341.701711796	7.94802042546	0.0970454264403
390.68752783	1378.87647521	2145.56400304	376.0	-3.41300482737	-0.302170067171	-0.0544058457277	373.031584788	1309.95070154	2072.33580004	389.353513709	2.06821960177	0.0252529865906
390.68752783	1378.87647521	2145.56400304	376.0	12.1242546462	-0.14212804737	-0.0255902137864	392.33783443	1573.44388076	2405.69764636	439.915931174	8.77081607978	0.107091771426
390.68752783	1378.87647521	2145.56400304	376.0	1.49151130307	-0.497537803244	-0.0895818875125	333.236161118	1473.31129203	2177.56533266	371.01787951	4.30440389329	0.0525568240939
390.68752783	1378.87647521	2145.56400304	376.0	1.7098734033	-0.469754958236	-0.0845795747634	339.909610873	1432.70253438	2182.25043127	409.638286023	3.54467866087	0.0432805697298
390.68752783	1378.87647521	2145.56400304	376.0	-15.2910913037	-0.745258139349	-0.134184036613	296.833625555	1181.4088652	1817.48385235	339.241361598	-0.786951968479	-0.00960869314382
390.68752783	1378.87647521	2145.56400304	376.0	-0.258078374118	0.0740578822815	0.0133341523733	444.81954926	1403.49269888	2140.02676634	291.714518205	4.15590279241	0.0507436238389
390.68752783	1378.87647521	2145.56400304	376.0	5.7958664054	0.209018954982	0.0376339494026	478.553653908	1378.34905959	2269.91802629	413.015312791	4.78466084848	0.0584207673807
390.68752783	1378.87647521	2145.56400304	376.0	-10.0915042487	-0.497146993411	-0.0895115220402	341.43965428	1122.78341385	1929.04432051	464.821252379	-0.53075274984	-0.00648049755605
390.68752783	1378.87647521	2145.56400304	376.0	-9.35185839572	-0.411837636409	-0.074151536984	355.075591513	1168.50259908	1944.91389568	421.335705085	0.22190713957	0.00270948888364
390.68752783	1378.87647521	2145.56400304	376.0	-9.54264286774	0.187271006677	0.0337182223041	484.371592959	1136.80434761	1940.82049273	319.644552157	0.727764619848	0.00888601489436
390.68752783	1378.87647521	2145.56400304	376.0	-3.42489677756	0.0927807132377	0.0167052058404	458.758052473	1246.42348082	2072.08065064	366.899117339	2.05664300747	0.0251116362329
390.68752783	1378.87647521	2145.56400304	376.0	-7.13439743465	-0.583214860393	-0.105008077132	323.36270899	1218.10133305	1992.49093984	451.026897805	0.707063092841	0.00863324899683
390.68752783	1378.87647521	2145.56400304	376.0	12.5573566856	-0.128855838919	-0.0232005471587	394.436530499	1582.30413621	2414.99012781	438.2494611	9.07892981694	0.110853843919
390.68752783	1378.87647521	2145.56400304	376.0	3.84065474147	-0.613277218989	-0.110420817247	315.418452581	1452.76378488	2227.96770865	459.78547119	3.81497162128	0.0465808500766
390.68752783	1378.87647521	2145.56400304	376.0	9.48274780029	-0.729123006774	-0.131278899311	293.123259861	1614.97796741	2349.02242634	440.921199068	7.94171724119	0.0969684644834
390.68752783	1378.87647521	2145.56400304	376.0	4.59429995356	0.210921495892	0.0379765026814	477.280496572	1389.98560804	2244.13764903	376.871544421	4.9145590862	0.0600068264493
390.68752783	1378.87647521	2145.56400304	376.0	-5.07541369472	-0.589579743492	-0.10615407697	318.760051942	1435.27122166	2036.6677538	282.636480193	2.50863331443	0.0306304433996
390.68752783	1378.87647521	2145.56400304	376.0	-11.909632164	0.0719589938514	0.0129562466423	458.660021839	1101.39353236	1890.03522243	329.981668229	0.00457737451576	5.58897987273e-05
390.68752783	1378.87647521	2145.56400304	376.0	11.9208318999	-0.0152699401393	-0.00274935904561	420.21759996	1512.02159386	2401.33308114	469.093887324	7.6262752635	0.0931169140842
390.68752783	1378.87647521	2145.56400304	376.0	10.0215273643	-0.34426441373	-0.0619849502575	356.126257189	1566.31767619	2360.58228672	438.138353344	7.77769841774	0.0949657926463
390.68752783	1378.87647521	2145.56400304	376.0	2.83365965743	-0.591193578524	-0.106444648636	316.70353721	1508.26335864	2206.36198461	381.395088766	5.00837153669	0.0611522776152
390.68752783	1378.87647521	2145.56400304	376.0	-4.72660810063	-0.658074196049	-0.118486531518	308.940606148	1376.69864455	2044.15160106	358.51235037	2.00817712108	0.0245198671682
390.68752783	1378.87647521	2145.56400304	376.0	11.0540212212	-0.596907207192	-0.107473389844	311.765671197	1685.8360502	2382.73510324	385.133381849	10.2829770785	0.125555275683
390.68752783	1378.87647521	2145.56400304	376.0	7.68277655898	-0.16620282087	-0.0299248867249	385.995026101	1602.74214141	2310.40289132	321.665723806	8.99355180694	0.109811377374
390.68752783	1378.87647521	2145.56400304	376.0	-3.78204821105	0.00487069478925	0.000876970613837	437.324884482	1292.95472363	2064.41773804	334.13812993	2.13185189318	0.0260299376456
390.68752783	1378.87647521	2145.56400304	376.0	6.95761310442	-0.0253026803648	-0.00455575807792	413.525500162	1577.38194592	2294.84404527	303.936599197	8.71139420881	0.106366229656
390.68752783	1378.87647521	2145.56400304	376.0	4.22941451448	-0.393939569574	-0.0709289826385	350.340672423	1490.54773138	2236.3087984	395.42039459	5.24517794852	0.0640436867951
390.68752783	1378.87647521	2145.56400304	376.0	13.2529125499	-0.431443059484	-0.0776815015276	338.283958333	1676.79025396	2429.91372406	414.839511766	10.6899076585	0.130523903035
390.68752783	1378.87647521	2145.56400304	376.0	4.1587059928	-0.513523844746	-0.092460180905	332.353612694	1440.9226245	2234.79170181	461.515464617	3.83080981137	0.0467742345711
390.68752783	1378.87647521	2145.56400304	376.0	7.25927260777	-0.214673797969	-0.0386521062242	382.884746297	1489.26309443	2301.31634299	429.168502265	6.01881221355	0.0734897706172
390.68752783	1378.87647521	2145.56400304	376.0	13.7198465208	-0.608909760181	-0.10963445448	309.545541191	1719.70816293	2439.93209126	410.67838714	11.3974986973	0.139163598258
390.68752783	1378.87647521	2145.56400304	376.0	6.79490016374	0.144014020311	0.0259297839956	452.012153536	1507.66628361	2291.35293499	331.674497843	7.5824073387	0.0925812861868
390.68752783	1378.87647521	2145.56400304	376.0	7.69872391805	-0.350630863283	-0.063131232136	352.816844594	1620.91534988	2310.74505211	337.01285764	8.92075603826	0.10892254015
390.68752783	1378.87647521	2145.56400304	376.0	14.3358716411	-0.205806659205	-0.0370555742176	377.042887896	1673.05496165	2453.14930449	403.051454943	11.3555748045	0.138651707015
390.68752783	1378.87647521	2145.56400304	376.0	-2.76563618785	-0.501051202831	-0.0902144765631	335.910925456	1348.25651094	2086.22550853	402.058072139	2.20271836247	0.0268952181009
390.68752783	1378.87647521	2145.56400304	376.0	16.0807471707	-0.118807370211	-0.0213913162065	391.735284365	1711.84270117	2490.58672575	387.008740212	12.80843915	0.156391198412
390.68752783	1378.87647521	2145.56400304	376.0	-19.9397279223	-0.63849220969	-0.114960786765	317.175053	1088.21243132	1717.74437843	312.356894109	-2.37319686111	-0.0289767626509
390.68752783	1378.87647521	2145.56400304	376.0	9.66147939042	-0.68393604416	-0.12314296798	298.199888792	1714.06137038	2352.857227	340.595967823	10.6648533906	0.130217990118
390.68752783	1378.87647521	2145.56400304	376.0	16.0534950251	0.324839821205	0.0584875443293	480.932691062	1683.26541925	2490.00201352	325.803903216	13.5730505027	0.165727112366
390.68752783	1378.87647521	2145.56400304	376.0	-4.21875533314	0.0811895601025	0.0146182139183	455.170430898	1270.80344635	2055.04790723	329.074029982	2.03185606929	0.0248089874151
390.68752783	1378.87647521	2145.56400304	376.0	3.92953930952	0.0296842604371	0.00534466338443	429.853059762	1483.18503198	2229.87478395	316.836692202	6.2936808776	0.0768459203615
390.68752783	1378.87647521	2145.56400304	376.0	-14.596612302	-0.607785964286	-0.109432114564	321.632557108	1121.14582569	1832.38434382	389.605961028	-1.20270197488	-0.0146850057983
390.68752783	1378.87647521	2145.56400304	376.0	-21.1356914471	-0.703491408815	-0.126663919484	305.610573464	1098.8373246	1692.08421555	287.636317492	-2.52521878593	-0.0308329522091
390.68752783	1378.87647521	2145.56400304	376.0	-1.73325884246	-0.731482478239	-0.131703723126	297.278657973	1407.95479803	2108.37582523	403.142369225	2.4797420251	0.0302776804042
390.68752783	1378.87647521	2145.56400304	376.0	-14.8579377665	-0.556932848819	-0.100275990065	330.185236276	1123.55281685	1826.77743872	373.039385595	-1.12036399652	-0.0136796580771
390.68752783	1378.87647521	2145.56400304	376.0	-12.4857510549	-0.599869234696	-0.108006704122	319.171293172	1251.29388835	1877.67422289	307.20904137	0.29958466698	0.00365793244176
390.68752783	1378.87647521	2145.56400304	376.0	-9.22224386435	-0.529850039515	-0.0953997190341	332.264250432	1220.76758092	1947.69485841	394.663027056	0.580592117818	0.00708903684759
390.68752783	1378.87647521	2145.56400304	376.0	0.390293034006	-0.629773126138	-0.11339091216	308.573146699	1561.95169239	2153.93798988	283.413150787	5.87966323643	0.0717907599076
390.68752783	1378.87647521	2145.56400304	376.0	-8.27814812505	-0.448672535955	-0.0807836759012	345.549266054	1277.41699077	1967.95103675	344.984779921	1.1708689222	0.0142963238364
390.68752783	1378.87647521	2145.56400304	376.0	1.26725361851	0.196156280096	0.0353180194628	484.691122538	1242.47944756	2172.7537405	445.583170404	2.6599554905	0.0324780890171
390.68752783	1378.87647521	2145.56400304	376.0	-14.0977725114	-0.0446243036156	-0.00803462434562	433.792319359	1075.38092463	1843.0872708	333.914026817	-0.708271836455	-0.00864800777113
390.68752783	1378.87647521	2145.56400304	376.0	1.12469965239	-0.532826187128	-0.0959355756442	329.394631599	1427.25059099	2169.69515392	413.049931327	3.24928773924	0.03967384297
390.68752783	1378.87647521	2145.56400304	376.0	10.8785585467	-0.235694198533	-0.0424368380507	371.221113963	1679.37773437	2378.97043926	328.371590925	11.0787602085	0.135271797418
390.68752783	1378.87647521	2145.56400304	376.0	-5.30759973844	0.0629384324292	0.0113320908227	451.372627582	1246.31719087	2031.68605362	333.996235167	1.77694587044	0.0216965307746
390.68752783	1378.87647521	2145.56400304	376.0	2.25516953994	-0.531666979088	-0.0957268597566	326.705384115	1496.05857306	2193.95010889	371.18615172	4.81268461815	0.0587629379505
390.68752783	1378.87647521	2145.56400304	376.0	-4.94863444984	0.0701638255905	0.0126330258535	454.921959667	1195.49471076	2039.38788364	388.971213208	1.57100738933	0.0191820194058
390.68752783	1378.87647521	2145.56400304	376.0	6.18749056571	-0.389907254335	-0.0702029626098	349.660144903	1524.48126427	2278.32057331	404.179164132	6.25560096974	0.0763809642215
390.68752783	1378.87647521	2145.56400304	376.0	5.82586612361	-0.670291274224	-0.120686221502	301.861665123	1605.28878603	2270.56168945	363.411238299	7.49631145703	0.0915300544204
390.68752783	1378.87647521	2145.56400304	376.0	-15.862947332	-0.216532764183	-0.0389868138608	395.132745599	1099.48875288	1805.21431526	310.592816776	-1.00105452417	-0.012222887963
390.68752783	1378.87647521	2145.56400304	376.0	14.265183911	0.160982318319	0.0289849330786	448.398980443	1642.49377458	2451.632654	360.739898973	11.7714718959	0.143729815579
390.68752783	1378.87647521	2145.56400304	376.0	16.5379560876	-0.235291919106	-0.0423644074732	370.976658971	1708.75282866	2500.39643569	420.666948055	12.4045627122	0.151459862176
390.68752783	1378.87647521	2145.56400304	376.0	6.6705180555	-0.715734242125	-0.128868246692	294.022639349	1665.94278234	2288.68423725	328.718815558	9.01976961279	0.110131497104
390.68752783	1378.87647521	2145.56400304	376.0	-7.42810219472	-0.27657445555	-0.0497973452557	378.05798157	1273.89486878	1986.18931624	334.236465884	1.38235043855	0.0168785157332
390.68752783	1378.87647521	2145.56400304	376.0	6.89837322585	-0.0324630251241	-0.00584498111704	415.246020693	1525.02219732	2293.57301576	353.304797747	7.42310965294	0.0906362594987
390.68752783	1378.87647521	2145.56400304	376.0	5.4418786435	0.0626535876483	0.0112808044019	436.228363816	1491.74617916	2262.3229923	334.348449324	6.78012389757	0.0827853955747
390.68752783	1378.87647521	2145.56400304	376.0	7.99385634808	-0.00312208871684	-0.000562133366374	421.427584592	1521.72817126	2317.07730729	373.92155144	7.55492195211	0.092245689281
390.68752783	1378.87647521	2145.56400304	376.0	-12.1396450624	-0.401989253175	-0.0723783315043	356.589363865	1165.22735861	1885.10014848	363.283426007	-0.115245961429	-0.00140715459621
390.68752783	1378.87647521	2145.56400304	376.0	-8.58232871277	0.0919649087118	0.0165583198977	462.422609152	1129.90711683	1961.42464755	369.094921574	0.700170584385	0.00854909138443
390.68752783	1378.87647521	2145.56400304	376.0	9.55266590189	0.275197326852	0.0495493926633	478.607335949	1531.39357818	2350.52256396	340.521649828	8.92492124297	0.10897339735
390.68752783	1378.87647521	2145.56400304	376.0	-9.35631644116	-0.731945022043	-0.131787004329	297.749455885	1274.26190308	1944.81824546	372.806886502	0.797240814622	0.00973432008085
390.68752783	1378.87647521	2145.56400304	376.0	-12.4892586721	-0.439878527779	-0.0792003110874	347.101747053	1243.96787344	1877.59896472	286.529344228	0.346309443366	0.00422844253194
390.68752783	1378.87647521	2145.56400304	376.0	17.2132929122	-0.156384689407	-0.0281571280892	385.344659811	1699.54011094	2514.8862195	430.001448748	12.4638784945	0.152184108602
390.68752783	1378.87647521	2145.56400304	376.0	-14.3098729852	-0.373873146857	-0.0673160149185	369.410602464	1041.38326357	1838.53651938	427.742653352	-1.82976169178	-0.022341412598
390.68752783	1378.87647521	2145.56400304	376.0	3.17236339097	-0.548145243387	-0.0986937780676	327.28531595	1420.42002978	2213.62909	465.923744272	3.29401708955	0.0402199888834
390.68752783	1378.87647521	2145.56400304	376.0	-17.7843115027	-0.637342161331	-0.114753720081	319.844289767	1058.9025305	1763.99021725	385.243396984	-2.51201457003	-0.0306717285718
390.68752783	1378.87647521	2145.56400304	376.0	14.3557417471	-0.22087457576	-0.0397685588333	375.963005437	1625.0161017	2453.57563033	452.596523195	10.0440152365	0.122637548675
390.68752783	1378.87647521	2145.56400304	376.0	-2.78511186623	0.0864376744343	0.0155631390771	457.397573434	1246.95197579	2085.80764539	381.45809617	2.13399351149	0.0260560868314
390.68752783	1378.87647521	2145.56400304	376.0	-7.03618871486	0.0365744003535	0.00658523592969	446.995037132	1188.66527458	1994.59807078	358.937759075	1.23323559984	0.0150578217319
390.68752783	1378.87647521	2145.56400304	376.0	-1.06547292151	-0.0922402239615	-0.0166078905224	416.376404243	1299.86216931	2122.70359957	406.465026018	2.4468764516	0.0298763913504
390.68752783	1378.87647521	2145.56400304	376.0	5.04756284848	-0.0661819425585	-0.0119160861646	406.398306341	1557.12820013	2253.86269454	290.336188073	7.85669887819	0.0959303892331
390.68752783	1378.87647521	2145.56400304	376.0	3.73943321639	-0.661990922847	-0.1191917398	307.178369695	1466.00554431	2225.79593604	452.612022039	3.97272970118	0.0485070781585
390.68752783	1378.87647521	2145.56400304	376.0	16.056180157	-0.408941416029	-0.0736300713053	341.835030516	1690.31564761	2490.05962475	457.908946624	11.3505567089	0.138590436007
390.68752783	1378.87647521	2145.56400304	376.0	-8.96036182673	0.0778762569902	0.0140216523209	461.585273106	1093.26981848	1953.31370514	398.458613557	0.319189591779	0.00389730881293
390.68752783	1378.87647521	2145.56400304	376.0	18.1459199487	0.202886126082	0.0365297310195	454.440153664	1709.88252295	2534.89632947	370.573652859	14.0354197777	0.171372646858
390.68752783	1378.87647521	2145.56400304	376.0	3.26643819542	0.0770362156484	0.0138704025294	447.407388438	1395.90671585	2215.64752514	372.333420847	4.45278998367	0.0543686200692
390.68752783	1378.87647521	2145.56400304	376.0	-12.9028570997	-0.472826541564	-0.0851326146136	343.891285443	1156.27361157	1868.72494574	368.560048731	-0.392121441947	-0.00478780759398
390.68752783	1378.87647521	2145.56400304	376.0	10.4707026971	-0.343198135042	-0.0617929663382	352.192645365	1698.48688577	2370.21963097	319.540099837	11.2167417015	0.136956553132
390.68752783	1378.87647521	2145.56400304	376.0	10.7656104065	0.0437826629572	0.00788308659654	430.674342617	1529.94496769	2376.54706462	415.927754316	8.1825921953	0.0999095506141
390.68752783	1378.87647521	2145.56400304	376.0	11.0073457883	0.113961488471	0.0205188131925	442.59617212	1565.82793222	2381.73365196	373.309547619	9.34596538842	0.114114351507
390.68752783	1378.87647521	2145.56400304	376.0	3.92888303121	-0.136118340194	-0.0245081635207	398.131234466	1473.67692781	2229.86070307	358.052540798	5.56548239185	0.0679546079591
390.68752783	1378.87647521	2145.56400304	376.0	-16.8906059571	-0.29199124717	-0.0525731449712	381.311315443	1079.17761461	1783.16524173	322.676311672	-1.47522356837	-0.0180124977823
390.68752783	1378.87647521	2145.56400304	376.0	-3.5998570907	-0.24446214423	-0.0440155103044	383.38394252	1364.90688269	2068.32676514	320.035939931	2.30166809656	0.0281033955624
390.68752783	1378.87647521	2145.56400304	376.0	-17.3893436028	-0.769960097724	-0.138631634448	296.952096438	1077.74976221	1772.46450633	397.762647677	-2.43383261922	-0.0297171259978
390.68752783	1378.87647521	2145.56400304	376.0	-9.2815115825	-0.719960214086	-0.129629134693	300.275316323	1236.60790123	1946.42323158	409.540014031	0.505369335165	0.00617056575294
390.68752783	1378.87647521	2145.56400304	376.0	5.74166628896	-0.0900698860237	-0.0162171202779	401.28157263	1570.7895668	2268.75512811	296.683988676	8.20171451959	0.100143034427
390.68752783	1378.87647521	2145.56400304	376.0	10.2225895844	-0.149342681313	-0.0268892116155	389.503447812	1601.53221021	2364.89620534	373.86054731	9.29159616511	0.113450502627
390.68752783	1378.87647521	2145.56400304	376.0	-1.69232503036	-0.724693885323	-0.13048143416	298.620500874	1362.83547928	2109.25408637	447.798106218	2.23939078621	0.0273429888427
390.68752783	1378.87647521	2145.56400304	376.0	-16.0625831699	-0.581562507213	-0.104710570258	330.588096773	1047.96203931	1800.93100058	422.380864503	-2.38267954145	-0.0290925462937
390.68752783	1378.87647521	2145.56400304	376.0	-5.27517377133	0.0651509436892	0.0117304543913	451.074111133	1274.52408146	2032.3817735	306.783580904	1.86859796102	0.0228156039196
390.68752783	1378.87647521	2145.56400304	376.0	-1.45067009477	-0.066614731402	-0.0119940099751	421.845935248	1300.31666518	2114.43894768	392.276347251	2.42493014446	0.0296084266722
390.68752783	1378.87647521	2145.56400304	376.0	12.4284613231	-0.352098210139	-0.0633954285449	351.101519872	1689.03659394	2412.22459532	372.086481508	11.1601977979	0.136266151378
390.68752783	1378.87647521	2145.56400304	376.0	3.45843284639	-0.0255844271112	-0.00460648669629	416.970518318	1507.43042587	2219.76689326	295.365949069	6.61361123084	0.0807522738808
390.68752783	1378.87647521	2145.56400304	376.0	-5.70291127159	-0.0906862161974	-0.0163280907809	418.352615452	1207.97461526	2023.20439167	396.877160954	1.38275820141	0.0168834945228
390.68752783	1378.87647521	2145.56400304	376.0	0.206296023421	-0.378032295967	-0.0680648714381	355.394473481	1437.23493396	2149.99021625	357.360808814	3.69111614845	0.0450685732412
390.68752783	1378.87647521	2145.56400304	376.0	8.91003599554	-0.470719910245	-0.0847533147723	334.531623444	1570.4266271	2336.73452801	431.776277473	7.42218009096	0.0906249095355
390.68752783	1378.87647521	2145.56400304	376.0	10.8149578131	-0.315072714787	-0.0567289727741	356.691952723	1710.34031773	2377.60584482	310.57357436	11.6327922834	0.142036535817
390.68752783	1378.87647521	2145.56400304	376.0	-10.1806857636	-0.494507164678	-0.0890362197836	339.247108934	1189.10075264	1927.13087403	398.783012457	0.224930953123	0.00274640968404
390.68752783	1378.87647521	2145.56400304	376.0	-14.0978008767	-0.426558576992	-0.0768020484321	350.611941316	1193.86544209	1843.08666221	298.609278804	-0.195458972999	-0.00238655644687
390.68752783	1378.87647521	2145.56400304	376.0	-11.0338225517	0.0392031517627	0.00705854370952	456.315744753	1046.43059558	1908.82627821	406.079937875	-0.474611551015	-0.0057950128329
390.68752783	1378.87647521	2145.56400304	376.0	1.09707808065	0.209716232254	0.0377594944641	482.649499818	1334.68805809	2169.10251542	351.764957517	3.44272617575	0.0420357286416
390.68752783	1378.87647521	2145.56400304	376.0	-0.589877269577	0.17416657511	0.0313587639736	478.61057865	1254.16532352	2132.90780868	400.131906507	2.50386736399	0.0305722510866
390.68752783	1378.87647521	2145.56400304	376.0	-2.85354776761	0.102876875792	0.0185230240893	462.471095355	1209.49593278	2084.33930932	412.372281186	1.93323664115	0.0236048429933
390.68752783	1378.87647521	2145.56400304	376.0	-3.3918070623	-0.121691913984	-0.0219106795074	409.925309871	1289.89699935	2072.79061165	372.968302435	2.10176317622	0.0256625540442
390.68752783	1378.87647521	2145.56400304	376.0	-4.09368631401	-0.356258914946	-0.0641445651685	361.324300497	1385.31097565	2057.73134309	311.096066936	2.2989983135	0.0280707974786
390.68752783	1378.87647521	2145.56400304	376.0	16.8676453092	-0.069345734775	-0.0124857282634	401.486351353	1694.76461619	2507.47012895	411.219161411	12.5895989292	0.153719156645
390.68752783	1378.87647521	2145.56400304	376.0	8.86817023771	-0.0693436934455	-0.0124853607212	409.675770701	1505.27281789	2335.83627138	420.887682789	7.01659839204	0.0856727520395
390.68752783	1378.87647521	2145.56400304	376.0	-3.82121099716	0.110373962578	0.0198728776698	462.457301412	1257.99451997	2063.5774754	343.125654015	2.06218663449	0.0251793239865
390.68752783	1378.87647521	2145.56400304	376.0	-8.01663817097	-0.13005268745	-0.0234160402324	414.434483797	1107.33146987	1973.56190019	451.795946515	0.170915022172	0.00208687450759
390.68752783	1378.87647521	2145.56400304	376.0	-14.3727645216	-0.233193113532	-0.0419865166604	395.714821929	1056.11067671	1837.18714122	385.361642575	-1.315676587	-0.0160644271917
390.68752783	1378.87647521	2145.56400304	376.0	16.5199815381	0.10006932241	0.0180175229401	436.537883714	1638.5581323	2500.01078023	424.914764209	11.6652049248	0.142432294564
390.68752783	1378.87647521	2145.56400304	376.0	-13.8382040705	-0.601880780661	-0.108368883807	321.905366594	1139.91096628	1848.65647783	386.840144954	-0.872757157974	-0.0106563755552
390.68752783	1378.87647521	2145.56400304	376.0	1.34423407757	-0.301238267351	-0.0542380747841	367.679230869	1464.0648372	2174.40540552	342.661337447	4.5872098226	0.0560098879439
390.68752783	1378.87647521	2145.56400304	376.0	8.12508997896	0.143851791485	0.0259005746281	453.307929866	1495.1480579	2319.89300884	371.437021075	7.43193229218	0.0907439840315
390.68752783	1378.87647521	2145.56400304	376.0	-9.94385861086	-0.411210274196	-0.0740385801578	353.737523768	1208.94384494	1932.21215217	369.530783464	0.52724877776	0.00643771401417
390.68752783	1378.87647521	2145.56400304	376.0	-18.7342022003	-0.725729179677	-0.130667839337	304.909779585	1060.9162443	1743.60970437	377.783680488	-2.76904814333	-0.0338101116401
390.68752783	1378.87647521	2145.56400304	376.0	12.6742073753	0.140391648848	0.0252775745135	453.286509431	1495.75464331	2417.49723415	468.456081408	7.84559046675	0.0957947553937
390.68752783	1378.87647521	2145.56400304	376.0	11.3111009323	0.242358257666	0.0436367046572	467.704933259	1590.98235214	2388.25091299	329.563627588	10.4522189113	0.127621720529
390.68752783	1378.87647521	2145.56400304	376.0	10.1782724423	0.236764778537	0.0426295964237	472.529076993	1506.28461764	2363.94535269	385.131658057	8.2435383939	0.100653704443
390.68752783	1378.87647521	2145.56400304	376.0	-7.28736849911	0.113412913276	0.0204200420014	463.856871842	1209.0438934	1989.20884775	316.30808251	1.36176233891	0.0166271347853
390.68752783	1378.87647521	2145.56400304	376.0	-11.8266514584	-0.482199505289	-0.0868202206137	339.573728987	1248.50515164	1891.81562658	303.736745951	0.46016060102	0.00561856655702
390.68752783	1378.87647521	2145.56400304	376.0	22.0038722944	0.295286498649	0.0531664563646	474.256747924	1707.72375004	2617.67116626	435.690668299	14.6678271599	0.179094348716
390.68752783	1378.87647521	2145.56400304	376.0	2.42130266531	-0.412273583567	-0.0742300294503	345.664820583	1517.27376438	2197.51460143	334.576016466	5.62686366097	0.0687040740046
390.68752783	1378.87647521	2145.56400304	376.0	-13.8933085678	-0.210440168438	-0.0378898394739	395.107695041	1128.73577626	1847.47417557	323.630704274	-0.43541256173	-0.00531639269512
390.68752783	1378.87647521	2145.56400304	376.0	10.8100653642	-0.207868011226	-0.0374267215026	375.874431857	1687.61090675	2377.50087419	314.015535588	11.3573893144	0.138673862203
390.68752783	1378.87647521	2145.56400304	376.0	3.81741547908	-0.241867093443	-0.0435482703354	375.201566708	1527.7169255	2227.4690954	324.55060319	6.50095198623	0.0793767031286
390.68752783	1378.87647521	2145.56400304	376.0	8.74108170598	-0.463922757097	-0.0835294845332	334.243880214	1614.58125011	2333.1095056	384.284375268	8.55745590335	0.104486641067
390.68752783	1378.87647521	2145.56400304	376.0	8.76982287306	0.123033769708	0.0221522811862	447.50396817	1515.63271423	2333.72616573	370.589483332	7.91736892448	0.096671171239
390.68752783	1378.87647521	2145.56400304	376.0	14.3515713295	0.0268766340084	0.00483914908326	425.086944747	1573.12508516	2453.48615135	455.274121446	9.5237514214	0.11628512114
390.68752783	1378.87647521	2145.56400304	376.0	-4.8350530204	-0.663004090727	-0.119374161096	308.071767185	1384.72262213	2041.8248459	349.030456589	2.02228842349	0.024692166343
390.68752783	1378.87647521	2145.56400304	376.0	10.8352857448	0.0112559153446	0.00202663221905	425.317937494	1512.84876238	2378.0419936	439.87529373	7.65002782017	0.0934069330912
390.68752783	1378.87647521	2145.56400304	376.0	15.9434757139	0.019920687516	0.00358672803673	417.432467567	1721.01048085	2487.64147879	349.198530366	13.4769554172	0.164553790198
390.68752783	1378.87647521	2145.56400304	376.0	-4.26071827534	0.070754842768	0.0127394387411	457.758687492	1141.20697911	2054.14756545	455.181898846	1.22809347631	0.0149950363408
390.68752783	1378.87647521	2145.56400304	376.0	-13.3282822008	-0.753979440029	-0.135754310412	298.258576032	1111.00989243	1859.59717791	450.328709452	-1.47314706189	-0.0179871436128
390.68752783	1378.87647521	2145.56400304	376.0	-3.57845005166	-0.495195413545	-0.0891601392772	336.572097182	1377.49003968	2068.78606686	354.723930002	2.23378628898	0.027274557863
390.68752783	1378.87647521	2145.56400304	376.0	8.07834787751	-0.223562142496	-0.0402524563371	381.439376996	1487.52149655	2318.89012714	449.929253591	6.02038785332	0.0735090091981
390.68752783	1378.87647521	2145.56400304	376.0	-12.9509147941	-0.480493770873	-0.0865131024258	340.093424972	1230.54779179	1867.69383715	297.052620383	0.178943007458	0.00218489630595
390.68752783	1378.87647521	2145.56400304	376.0	9.26360110914	-0.551707676869	-0.0993351956912	319.869420533	1627.3806271	2344.32049382	397.070446183	8.701586659	0.106246479353
390.68752783	1378.87647521	2145.56400304	376.0	-11.223514175	-0.116241107756	-0.0209292595887	416.016737797	1118.23389683	1904.75632302	370.505688397	-0.0362958708411	-0.000443173026143
390.68752783	1378.87647521	2145.56400304	376.0	-6.00989236774	-0.107784674873	-0.0194066753462	413.388371528	1248.03491797	2016.61791577	355.194626278	1.57032805479	0.0191737247227
390.68752783	1378.87647521	2145.56400304	376.0	-1.03916749476	-0.586121491829	-0.105531417326	317.244614849	1501.63051538	2123.26799934	304.392869112	4.4171177139	0.0539330612198
390.68752783	1378.87647521	2145.56400304	376.0	10.6834810685	-0.692114888776	-0.12461557234	297.593112929	1675.4852123	2374.78492711	401.706601886	9.73505755547	0.118865171617
390.68752783	1378.87647521	2145.56400304	376.0	6.02271379456	-0.292516189321	-0.052667661023	365.35120182	1551.67254167	2274.78518222	357.761438728	7.1829922199	0.0877044227093
390.68752783	1378.87647521	2145.56400304	376.0	6.59852417878	-0.13126231381	-0.0236338339592	392.930484863	1587.31753276	2287.13956255	306.891544928	8.58730145309	0.104851055593
390.68752783	1378.87647521	2145.56400304	376.0	-8.93905704969	0.0988797830033	0.0178033458774	465.567030542	1105.76322293	1953.77081277	382.44055929	0.470610966677	0.00574616564929
390.68752783	1378.87647521	2145.56400304	376.0	17.501530118	0.250518232418	0.0451059114904	466.640797972	1657.98930723	2521.07053323	396.440428027	12.8069691889	0.15637325017
390.68752783	1378.87647521	2145.56400304	376.0	8.98321788831	0.223801141653	0.0402954882343	471.344633319	1484.86160251	2338.30469236	382.098456535	7.56206491151	0.0923329049025
390.68752783	1378.87647521	2145.56400304	376.0	4.67793286902	-0.470304537886	-0.084678526807	333.788896591	1581.91287944	2245.93204676	330.230270726	7.28842067531	0.0889917054373
390.68752783	1378.87647521	2145.56400304	376.0	3.36902926333	0.13600981419	0.0244886233688	468.976474519	1298.59626049	2217.84868216	450.275947153	3.1024994073	0.0378815556447
390.68752783	1378.87647521	2145.56400304	376.0	-17.7984328327	-0.341968721439	-0.0615716099099	369.974566614	1098.40907627	1763.68723507	295.303592189	-1.49035990145	-0.018197312594
390.68752783	1378.87647521	2145.56400304	376.0	11.9522028842	-0.100808192646	-0.0181505568322	394.419446545	1716.91468252	2402.00616569	290.672036628	12.5350095531	0.153052619696
390.68752783	1378.87647521	2145.56400304	376.0	8.79202788629	-0.00829850182353	-0.00149414868987	421.265386107	1510.95610726	2334.2025885	401.98109513	7.3532142414	0.0897828356704
390.68752783	1378.87647521	2145.56400304	376.0	16.7806377661	0.277262750962	0.0499212731296	474.470102183	1617.00309397	2505.60332643	414.130130272	11.7860803877	0.143908185442
390.68752783	1378.87647521	2145.56400304	376.0	8.26607740981	-0.218459247098	-0.0393336779075	378.851152054	1552.92368452	2322.9179844	391.143147829	7.66168440155	0.0935492600922
390.68752783	1378.87647521	2145.56400304	376.0	-13.5152431762	0.11354102044	0.0204431077494	467.608566249	1101.35331963	1855.58581052	286.623924649	-0.202485457386	-0.00247234990704
390.68752783	1378.87647521	2145.56400304	376.0	-0.903438000214	-0.652066227988	-0.11740479438	306.581333722	1511.56515835	2126.18016251	308.033670438	4.50973054386	0.0550638650044
390.68752783	1378.87647521	2145.56400304	376.0	2.89505643363	-0.537796773112	-0.0968305317091	326.274703577	1484.37868439	2207.67929174	397.025903773	4.59637823056	0.056121834317
390.68752783	1378.87647521	2145.56400304	376.0	15.3943125881	-0.421695295627	-0.0759264126084	339.84982551	1683.65880288	2475.85883244	452.350204055	11.0813252657	0.135303116797
390.68752783	1378.87647521	2145.56400304	376.0	6.46791794538	-0.72170887742	-0.129943982251	295.740532268	1543.04634854	2284.33732222	445.550441407	5.86446345852	0.0716051704337
390.68752783	1378.87647521	2145.56400304	376.0	9.96662376991	0.269163035476	0.0484629160021	486.812864078	1430.80478129	2359.40429496	441.786649591	6.54983980831	0.079973624033
390.68752783	1378.87647521	2145.56400304	376.0	-18.3841542626	-0.167947027558	-0.0302389318613	407.879562307	1053.39223258	1751.12020691	289.848412025	-1.78189712807	-0.0217569856907
390.68752783	1378.87647521	2145.56400304	376.0	5.62651660812	-0.112954205558	-0.0203374514869	406.182120081	1429.64159691	2266.284518	430.460801017	4.8115491707	0.0587490741234
390.68752783	1378.87647521	2145.56400304	376.0	11.7780503363	0.293862238985	0.0529100178223	487.611707315	1480.32560282	2398.26961131	430.332301177	7.98061789867	0.0974434419861
390.68752783	1378.87647521	2145.56400304	376.0	2.54164998944	0.232843119444	0.0419235000799	480.921520916	1394.04444089	2200.09673029	325.130768485	4.83544680213	0.0590408644949
390.68752783	1378.87647521	2145.56400304	376.0	0.561515510278	-0.0276951220045	-0.0049865181859	420.259221381	1448.3008713	2157.6116777	289.051585013	4.90195787476	0.0598529655038
390.68752783	1378.87647521	2145.56400304	376.0	-7.91088996484	0.0349567881992	0.00629398419143	449.382041526	1130.54208257	1975.83079563	395.906671539	0.700885005583	0.00855781447599
390.68752783	1378.87647521	2145.56400304	376.0	-5.30539457625	-0.00820773907499	-0.00147780681941	435.636770503	1233.9506225	2031.73336679	362.145973783	1.67116215691	0.0204049103408
390.68752783	1378.87647521	2145.56400304	376.0	-17.7776975214	-0.387333424142	-0.0697395434177	364.306239629	1060.11993192	1764.13212445	339.705952895	-1.99580114346	-0.0243687563304
390.68752783	1378.87647521	2145.56400304	376.0	-10.4540930612	-0.428101547775	-0.0770798609606	348.785520588	1283.06457168	1921.26474547	289.414653198	0.863308990311	0.0105410133127
390.68752783	1378.87647521	2145.56400304	376.0	2.0382230723	-0.433459811036	-0.0780446184797	345.291958235	1450.45412897	2189.29538358	393.549296368	4.02591402219	0.0491564593674
390.68752783	1378.87647521	2145.56400304	376.0	-8.13596694187	-0.733263168903	-0.132024337217	296.926022543	1337.97943922	1971.00162503	336.096163271	1.33532083127	0.0163042836541
390.68752783	1378.87647521	2145.56400304	376.0	2.30561731879	-0.306668956946	-0.0552158726947	362.854120018	1538.42309516	2195.03249828	293.755283099	6.37976232211	0.0778969758499
390.68752783	1378.87647521	2145.56400304	376.0	11.7017357999	0.126561561786	0.0227874616108	443.309504785	1598.75627751	2396.63223409	354.566451794	10.2827727977	0.125552781413
390.68752783	1378.87647521	2145.56400304	376.0	-16.2568780897	-0.300103891251	-0.0540338298975	382.763034696	1046.4300217	1796.76227873	367.569222325	-1.80706142411	-0.0220642420526
390.68752783	1378.87647521	2145.56400304	376.0	-12.4885319765	-0.338088119687	-0.0608729059574	367.667336828	1187.24374614	1877.61455644	322.703473475	0.0896851552525	0.00109505684069
390.68752783	1378.87647521	2145.56400304	376.0	1.73938027058	-0.152426734461	-0.0274444966621	403.331908298	1341.01885621	2182.88352	438.532755494	2.90192769815	0.0354325726269
390.68752783	1378.87647521	2145.56400304	376.0	0.145815478277	-0.445184911767	-0.0801557277218	343.059311936	1449.22642805	2148.69256745	356.406827466	3.76803737683	0.0460077823788
390.68752783	1378.87647521	2145.56400304	376.0	-5.73355251269	0.110033924559	0.0198116536836	464.218648121	1191.82576883	2022.54696423	366.502547277	1.49586617809	0.018264544299
390.68752783	1378.87647521	2145.56400304	376.0	15.9015840339	-0.135075919597	-0.0243204752605	389.260961604	1694.83840743	2486.74266598	402.643296941	12.2928045394	0.150095293521
390.68752783	1378.87647521	2145.56400304	376.0	0.93700393777	0.0585435696337	0.0105407939564	443.140842091	1392.90248448	2165.66802223	329.624695661	4.06238270374	0.0496017424144
390.68752783	1378.87647521	2145.56400304	376.0	10.7017194482	0.00728529304161	0.0013117200291	421.085880517	1567.60731875	2375.17624322	386.483043954	8.99277396641	0.109801879932
390.68752783	1378.87647521	2145.56400304	376.0	-7.21592674218	-0.255089187457	-0.0459289138381	386.297100621	1151.09445163	1990.74167637	453.35012412	0.49689594442	0.00606710554848
390.68752783	1378.87647521	2145.56400304	376.0	-5.55936140694	-0.209188676298	-0.0376645077959	394.533904138	1180.83848539	2026.28434589	450.911956364	1.01933386814	0.0124460789761
390.68752783	1378.87647521	2145.56400304	376.0	-13.8011969923	-0.708205813995	-0.127512750089	306.0224874	1101.95365752	1849.45048838	441.474343466	-1.56932177107	-0.0191614379862
390.68752783	1378.87647521	2145.56400304	376.0	-9.21300342095	-0.616801645141	-0.111055391635	316.799099827	1250.98361436	1947.89311804	380.110403845	0.740369057868	0.00903991523649
390.68752783	1378.87647521	2145.56400304	376.0	22.8780996567	0.300885728168	0.0541745999582	476.179616337	1693.09273444	2636.42827385	467.155923073	14.3719099174	0.175481195572
390.68752783	1378.87647521	2145.56400304	376.0	-10.5882229596	-0.262009588626	-0.0471749349345	385.359856292	1131.66663246	1918.38690265	401.360413907	-0.0614998821153	-0.000750914311542
390.68752783	1378.87647521	2145.56400304	376.0	18.2814631119	0.329244132705	0.0592805424389	487.061711046	1598.34059555	2537.80449479	452.402188199	11.6350103845	0.142063618858
390.68752783	1378.87647521	2145.56400304	376.0	2.82787336811	0.0229941003572	0.00414009729153	432.942312276	1428.00526139	2206.23783607	345.290262406	4.91283356276	0.0599857577871
390.68752783	1378.87647521	2145.56400304	376.0	-15.4234239751	-0.156960877636	-0.0282608710183	407.732656194	1095.86488442	1814.64457019	311.047029576	-0.883633358157	-0.0107891740923
390.68752783	1378.87647521	2145.56400304	376.0	-7.58689503013	-0.576830618211	-0.103858591684	324.446084831	1216.52150394	1982.78231432	441.814725553	0.656463557968	0.00801542805822
390.68752783	1378.87647521	2145.56400304	376.0	16.2274364271	0.266544833259	0.0479915076087	472.555499931	1609.42932522	2493.73403763	411.749212484	11.5014526332	0.140432877084
390.68752783	1378.87647521	2145.56400304	376.0	13.1296530742	0.252597277077	0.0454802443422	469.92338515	1595.97225442	2427.26911312	361.373473547	10.8113970421	0.132007289892
390.68752783	1378.87647521	2145.56400304	376.0	6.14788401415	-0.475272081913	-0.0855729351662	333.635022118	1567.4173941	2277.47078939	376.418373177	7.07656350253	0.0864049267708
390.68752783	1378.87647521	2145.56400304	376.0	-13.7052117932	0.0630778485734	0.0113571927572	461.017460885	1045.16775378	1851.50991226	345.324697594	-0.762030737651	-0.00930440461112
390.68752783	1378.87647521	2145.56400304	376.0	21.793936467	0.301844208026	0.0543471746536	477.271227233	1672.59737264	2613.16685872	463.298258846	13.7483049417	0.167866971205
390.68752783	1378.87647521	2145.56400304	376.0	5.51827695504	0.0575946586879	0.0103699421476	430.988189672	1550.82275264	2263.96216697	282.15122466	8.1458371728	0.0994607713407
390.68752783	1378.87647521	2145.56400304	376.0	14.4560690211	-0.540416188756	-0.0973021585805	320.38522768	1703.38855126	2455.72821621	431.95443727	11.2033673601	0.13679325226
390.68752783	1378.87647521	2145.56400304	376.0	-11.750647157	0.00149652525746	0.00026944999234	443.717768268	1088.36472987	1893.44634751	361.36384937	-0.193484264252	-0.00236244522896
390.68752783	1378.87647521	2145.56400304	376.0	13.6525273722	-0.0120302999523	-0.00216606048835	414.812912671	1624.28763806	2438.48771584	399.387165105	10.6496016329	0.130031765969
390.68752783	1378.87647521	2145.56400304	376.0	10.1998135349	-0.399943075819	-0.0720099164239	342.805903309	1695.073798	2364.40753062	326.527829309	10.946993863	0.13366292873
390.68752783	1378.87647521	2145.56400304	376.0	5.20586470252	-0.316097997194	-0.056913575296	366.734069473	1445.14796929	2257.25916214	445.377123378	4.51885169714	0.0551752343973
390.68752783	1378.87647521	2145.56400304	376.0	-9.58202988722	-0.532471391158	-0.0958716944828	332.241792944	1202.61974644	1939.97541902	405.113879635	0.372494986703	0.00454816833582
390.68752783	1378.87647521	2145.56400304	376.0	11.437139381	-0.299548600698	-0.0539338496036	362.265015706	1612.78583152	2390.95514857	415.904301344	9.23298065415	0.112734806522
390.68752783	1378.87647521	2145.56400304	376.0	-5.97389823748	-0.725740159919	-0.130669816334	297.187183869	1435.59434226	2017.39019287	284.608666748	2.16275859873	0.0264073088978
390.68752783	1378.87647521	2145.56400304	376.0	14.4376381959	-0.474985299499	-0.0855212998737	330.719073737	1704.58996283	2455.33277106	420.02373449	11.4127313542	0.139349589184
390.68752783	1378.87647521	2145.56400304	376.0	2.39393312945	-0.0701602720042	-0.0126323860288	417.281670318	1391.25617799	2196.92737052	388.389522213	3.82426049762	0.0466942673702
390.68752783	1378.87647521	2145.56400304	376.0	-14.8937544534	-0.527659851448	-0.0950053747657	333.079614404	1175.91046099	1826.00896878	317.018893389	-0.546816231916	-0.00667663286833
390.68752783	1378.87647521	2145.56400304	376.0	15.1698915457	0.213914739602	0.0385154374508	464.572355064	1557.10260392	2471.04373534	449.368776358	9.87014428748	0.120514582265
390.68752783	1378.87647521	2145.56400304	376.0	4.26708597317	0.255845738734	0.0460651312088	484.997882003	1407.68076177	2237.11706365	344.438419885	5.41138366825	0.0660730606624
390.68752783	1378.87647521	2145.56400304	376.0	11.2161858394	-0.147134017821	-0.0264915408391	385.997139859	1713.8264393	2386.21444892	286.390869757	12.2304001326	0.149333334953
390.68752783	1378.87647521	2145.56400304	376.0	-8.22315628527	-0.148764238511	-0.0267850627495	410.026768764	1113.71839338	1969.13092187	445.38575972	0.186634907599	0.0022788145006
390.68752783	1378.87647521	2145.56400304	376.0	10.2380210345	-0.365229829249	-0.0657597820038	348.95884193	1678.83856563	2365.22729697	337.429889416	10.6307698851	0.129801830099
390.68752783	1378.87647521	2145.56400304	376.0	-6.90235403664	-0.174368505294	-0.031395121587	403.947825904	1129.10908621	1997.46957946	464.412667354	0.431399971109	0.00526739891464
390.68752783	1378.87647521	2145.56400304	376.0	0.820948648492	-0.616939659856	-0.111080241242	316.127645795	1380.67518652	2163.17798172	466.375149404	2.66476318009	0.0325367909657
390.68752783	1378.87647521	2145.56400304	376.0	7.92273412437	-0.729972579251	-0.131431865187	293.514092672	1586.43709303	2315.55133446	435.60014876	7.06616055999	0.0862779067154
390.68752783	1378.87647521	2145.56400304	376.0	14.5645499932	0.241061192833	0.0434031675969	461.816174701	1708.24760674	2458.05574489	287.991963455	13.7161043451	0.167473801527
390.68752783	1378.87647521	2145.56400304	376.0	-4.88880433723	-0.19704537748	-0.0354781018149	393.631908773	1311.37202513	2040.671577	335.667643094	1.94198444662	0.0237116538049
390.68752783	1378.87647521	2145.56400304	376.0	11.7614921613	0.0615052892164	0.0110740527937	432.970777692	1551.73021171	2397.91434507	413.21335567	8.88003307982	0.10842531233
390.68752783	1378.87647521	2145.56400304	376.0	11.2461033967	-0.108128941604	-0.0194686607137	395.925213186	1633.27793755	2386.85634926	357.653198519	10.3313164912	0.126145500503
390.68752783	1378.87647521	2145.56400304	376.0	-0.0336937483936	-0.411595198133	-0.0741078858719	352.486172123	1327.17254877	2144.8410821	465.182361209	2.42763085357	0.0296414023635
390.68752783	1378.87647521	2145.56400304	376.0	6.86157541816	0.0244742781163	0.00440660391003	435.563956141	1412.38809631	2292.78349525	444.831442795	4.98262192583	0.0608378745523
390.68752783	1378.87647521	2145.56400304	376.0	-8.01684346749	-0.64749060658	-0.116580951851	311.925337167	1246.71086589	1973.55749542	414.921292357	0.809516083873	0.00988420126829
390.68752783	1378.87647521	2145.56400304	376.0	6.46851558446	-0.518364106984	-0.0933316721253	329.224796205	1498.34372325	2284.35014495	456.781625491	5.29514814939	0.0646538235578
390.68752783	1378.87647521	2145.56400304	376.0	15.2549240179	-0.487796578369	-0.0878279759396	329.005758557	1689.33149121	2472.86816145	454.530911686	11.0349709681	0.134737130257
390.68752783	1378.87647521	2145.56400304	376.0	7.27903427818	-0.584139780396	-0.105174609362	313.922373518	1660.86597722	2301.74034228	326.951991537	9.27269895428	0.113219767451
390.68752783	1378.87647521	2145.56400304	376.0	-4.74283061117	-0.501130139769	-0.0902286891914	335.011455047	1399.13285655	2043.80353672	309.65922512	2.1743641764	0.0265490131428
390.68752783	1378.87647521	2145.56400304	376.0	5.33565800047	-0.174398238405	-0.0314004750459	385.734674785	1567.02426652	2260.04396042	307.285019113	7.81466439857	0.0954171477237
390.68752783	1378.87647521	2145.56400304	376.0	-3.73472177833	-0.608903940111	-0.109633406574	317.073080478	1382.72279303	2065.43315695	365.637283442	2.18473949669	0.0266756959303
390.68752783	1378.87647521	2145.56400304	376.0	-15.4914319749	-0.594539002714	-0.107046993647	322.021120074	1161.46407148	1813.18541503	329.700223471	-0.839123251747	-0.0102457051495
390.68752783	1378.87647521	2145.56400304	376.0	15.547544583	0.14740919056	0.0265410858048	444.676507256	1666.39753448	2479.14652296	368.072481224	12.4635465993	0.152180056157
390.68752783	1378.87647521	2145.56400304	376.0	-4.5359363975	-0.647561888895	-0.116593786261	309.532975828	1437.02504957	2048.24258449	301.684559088	2.52342194072	0.0308110127072
390.68752783	1378.87647521	2145.56400304	376.0	10.0622156288	-0.63659895351	-0.114619905205	305.522638993	1695.68049844	2361.45527948	360.252142047	10.343073745	0.126289056715
390.68752783	1378.87647521	2145.56400304	376.0	5.80752204628	-0.693534704838	-0.12487121081	298.620118457	1594.43209532	2270.16810553	377.115891755	7.1638583509	0.0874707979352
390.68752783	1378.87647521	2145.56400304	376.0	8.46889862753	-0.00976588416736	-0.00175835148854	419.148511137	1538.0300854	2327.26964344	370.091046903	7.97928629221	0.0974271830551
390.68752783	1378.87647521	2145.56400304	376.0	-2.43435558477	-0.589627899991	-0.106162747568	320.258599287	1403.32814269	2093.3333459	369.746603921	2.4483067612	0.0298938554481
390.68752783	1378.87647521	2145.56400304	376.0	-19.6134709332	-0.644338264823	-0.116013371412	316.033437177	1092.42110375	1724.74443095	316.28989002	-2.27994323281	-0.0278381347108
390.68752783	1378.87647521	2145.56400304	376.0	-4.35760148831	0.11974899271	0.0215608557275	464.913394739	1245.31395583	2052.06887411	341.841523541	1.94451854317	0.0237425951547
390.68752783	1378.87647521	2145.56400304	376.0	-1.54756677085	-0.409050088102	-0.073649637757	352.175017439	1384.46328075	2112.35996748	375.721669288	2.57335810616	0.0314207338969
390.68752783	1378.87647521	2145.56400304	376.0	10.4648048544	-0.495801675643	-0.089269297019	328.751622124	1631.49022595	2370.09308898	409.851240903	9.06922058279	0.110735294051
390.68752783	1378.87647521	2145.56400304	376.0	11.624723921	-0.233670126423	-0.0420724030289	372.316019254	1658.11227119	2394.97989494	364.551604489	10.6219376148	0.129693987971
390.68752783	1378.87647521	2145.56400304	376.0	-11.6232166722	-0.00045526700979	-8.1971013646e-05	447.398880377	1044.00855254	1896.18045012	404.77301721	-0.654160932479	-0.00798731297288
390.68752783	1378.87647521	2145.56400304	376.0	8.18159022777	-0.587076663244	-0.105703396335	313.325923791	1672.08357937	2321.10525784	335.695754673	9.65368984414	0.117871670869
390.68752783	1378.87647521	2145.56400304	376.0	-17.6475306099	-0.583798458548	-0.105113154222	326.115926761	1102.51970884	1766.92493885	338.289303242	-1.779050723	-0.02172223105
390.68752783	1378.87647521	2145.56400304	376.0	-18.2021330766	-0.702560266678	-0.126496266957	305.964770358	1107.79389586	1755.02558796	341.266921745	-1.97350250648	-0.0240964897006
390.68752783	1378.87647521	2145.56400304	376.0	-3.84757253464	-0.176753814248	-0.0318245974518	400.310687768	1212.65980693	2063.01187174	450.041377046	1.50380574572	0.0183614865168
390.68752783	1378.87647521	2145.56400304	376.0	-11.1512767103	-0.599271516913	-0.107899084788	322.054942302	1156.37188169	1906.30622406	427.879400073	-0.382109467188	-0.00466556125993
390.68752783	1378.87647521	2145.56400304	376.0	-4.96144329837	-0.620941448809	-0.111800765	315.414429189	1331.00063902	2039.11306159	392.697993384	1.77585859292	0.0216832551028
390.68752783	1378.87647521	2145.56400304	376.0	-2.56363755035	0.0464366714846	0.00836094193096	447.858605914	1258.3193894	2090.55951859	384.381523276	2.18251281606	0.0266485081327
390.68752783	1378.87647521	2145.56400304	376.0	0.686343115612	-0.490414437033	-0.0882993224762	337.827785103	1378.1315927	2160.28993386	444.330556056	2.73201106368	0.0333578884454
390.68752783	1378.87647521	2145.56400304	376.0	-3.95407985593	-0.376615561534	-0.0678097878168	360.271089355	1233.30011629	2060.726689	467.155483347	1.40730843226	0.0171832531411
390.68752783	1378.87647521	2145.56400304	376.0	9.26099487007	0.142078135587	0.0255812271493	458.453228583	1435.87349271	2344.26457529	449.937853997	6.13115911585	0.0748615276661
390.68752783	1378.87647521	2145.56400304	376.0	13.4736779089	0.225690395219	0.0406356491212	471.217906483	1499.94477585	2434.65038614	463.487703799	8.33854442043	0.101813729187
390.68752783	1378.87647521	2145.56400304	376.0	13.8204537864	0.28015237199	0.0504415505924	478.224147387	1562.13411589	2442.09068453	401.732421257	10.1343025818	0.123739958264
390.68752783	1378.87647521	2145.56400304	376.0	8.31720777729	-0.183353421062	-0.0330128593917	388.164414148	1500.53359731	2324.01501916	435.317007701	6.48206099692	0.0791460439185
390.68752783	1378.87647521	2145.56400304	376.0	7.02815723139	0.153607541051	0.0276571013775	465.997093202	1383.67078717	2296.35761467	446.689734299	4.81691138319	0.0588145468033
390.68752783	1378.87647521	2145.56400304	376.0	-18.3362316719	-0.575683644058	-0.103652078512	328.553756706	1082.75231012	1752.14841677	340.842349946	-2.11406357397	-0.0258127420509
390.68752783	1378.87647521	2145.56400304	376.0	-6.40891926785	-0.332885681289	-0.0599362047694	366.098707933	1349.11485209	2008.05653824	292.842978221	1.75761392772	0.021460487518
390.68752783	1378.87647521	2145.56400304	376.0	6.79799373883	0.116504827824	0.0209767424961	450.620640398	1456.71088935	2291.41930962	384.08777988	6.29603598184	0.0768746762129
390.68752783	1378.87647521	2145.56400304	376.0	-2.78853184579	-0.335296859985	-0.0603703384922	364.837739683	1396.61107256	2085.73426754	324.2854553	2.67467087872	0.0326577640869
390.68752783	1378.87647521	2145.56400304	376.0	7.97979917746	-0.624306459467	-0.112406636562	307.091838218	1704.93835208	2316.7757017	304.745511401	10.373783193	0.12666401945
390.68752783	1378.87647521	2145.56400304	376.0	17.2551494522	0.244440583341	0.0440116282574	464.74625146	1669.79568087	2515.78427835	381.242346025	13.0656438898	0.159531671426
390.68752783	1378.87647521	2145.56400304	376.0	-2.57997594996	-0.178142314201	-0.0320745974435	396.995259704	1357.76882647	2090.20896777	335.44488159	2.46126434507	0.0300520677054
390.68752783	1378.87647521	2145.56400304	376.0	-0.129607542018	0.0928000590259	0.0167086890576	457.90618339	1308.99260335	2142.78319027	375.884403526	2.73058110194	0.0333404285951
390.68752783	1378.87647521	2145.56400304	376.0	8.46197654831	0.263462950027	0.0474366132566	476.660338266	1520.73111595	2327.1211258	329.729671586	8.50279976482	0.103819288948
390.68752783	1378.87647521	2145.56400304	376.0	0.569982875479	-0.124785744734	-0.0224677250151	407.51196078	1371.46605195	2157.79335044	378.81533771	3.13147896017	0.0382353963391
390.68752783	1378.87647521	2145.56400304	376.0	1.92947220456	0.231905101751	0.0417546096059	485.057220478	1357.43365301	2186.96206411	344.471190619	4.02533736	0.049149418315
390.68752783	1378.87647521	2145.56400304	376.0	-18.5402333727	-0.67872548933	-0.122204805425	310.066821839	1102.12071903	1747.77142971	335.583888841	-2.05605935919	-0.0251045098803
390.68752783	1378.87647521	2145.56400304	376.0	5.26894573888	-0.329824538222	-0.0593850446925	363.064467086	1465.74825376	2258.61260615	429.799885304	4.94798639183	0.0604149742592
390.68752783	1378.87647521	2145.56400304	376.0	14.3491040035	0.323720872062	0.0582860770727	484.8785286	1604.57689652	2453.43321329	363.97778817	11.4166334746	0.139397234122
390.68752783	1378.87647521	2145.56400304	376.0	10.7961523432	-0.337188675757	-0.0607109607052	353.014377071	1707.84676841	2377.20236142	316.341215942	11.5082570538	0.140515959143
390.68752783	1378.87647521	2145.56400304	376.0	-7.1722689813	0.092131636151	0.0165883392422	458.278154277	1225.7715299	1991.67838157	307.628697391	1.42928519245	0.0174515896514
390.68752783	1378.87647521	2145.56400304	376.0	-11.3531301124	-0.410871570056	-0.073977596337	359.855913808	1077.41422845	1901.97533013	464.705187874	-1.0986860865	-0.0134149705312
390.68752783	1378.87647521	2145.56400304	376.0	-7.14922824258	-0.5948806013	-0.107108498614	319.571926562	1326.73204634	1992.17273537	345.868762462	1.49048838839	0.0181988814211
390.68752783	1378.87647521	2145.56400304	376.0	15.4891374422	-0.328682197196	-0.0591793657177	354.767525848	1710.37006765	2477.89336038	412.755766881	12.075902145	0.147446912637
390.68752783	1378.87647521	2145.56400304	376.0	10.5955029207	0.127244559226	0.0229104355826	444.043539331	1585.10892744	2372.89729964	343.744832872	9.82674329376	0.119984655601
390.68752783	1378.87647521	2145.56400304	376.0	8.27946384854	0.0648769748548	0.0116811261892	442.546804583	1430.08236769	2323.20519901	450.57602674	5.63918300061	0.068854493292
390.68752783	1378.87647521	2145.56400304	376.0	17.0346981535	0.157736826267	0.0284005808906	450.761607312	1592.49305188	2511.05435464	467.799695446	10.7182410563	0.130869854167
390.68752783	1378.87647521	2145.56400304	376.0	15.7916801566	-0.266957699771	-0.0480658443953	366.711941584	1660.86929458	2484.38460795	456.803371788	10.9662807372	0.1338984217
390.68752783	1378.87647521	2145.56400304	376.0	-5.06797905908	-0.255009269481	-0.0459145245735	381.288764047	1355.94606583	2036.82726866	299.592438781	2.01062018657	0.0245496970278
390.68752783	1378.87647521	2145.56400304	376.0	5.97428957416	-0.0241358874058	-0.00434567652247	419.121485759	1489.82087706	2273.74620958	364.803846753	6.51191626157	0.0795105770644
390.68752783	1378.87647521	2145.56400304	376.0	-4.86545934679	-0.689103695563	-0.124073405755	302.587284545	1447.66872103	2041.17245871	290.91645313	2.58560625114	0.0315702838967
390.68752783	1378.87647521	2145.56400304	376.0	-15.6598148175	-0.208287635555	-0.0375022750369	400.162336974	1058.76237905	1809.57265337	350.647937343	-1.39045400609	-0.0169774603918
390.68752783	1378.87647521	2145.56400304	376.0	4.28198631633	-0.655501652157	-0.118023343925	308.45675185	1460.03536704	2237.43676005	468.944641162	3.90791468636	0.0477156860361
390.68752783	1378.87647521	2145.56400304	376.0	15.2679752755	-0.44932582378	-0.0809013006446	334.5505401	1722.89045857	2473.14818454	415.707185871	12.0464397397	0.147087176309
390.68752783	1378.87647521	2145.56400304	376.0	10.5392871719	0.190684056232	0.03433274329	455.005854726	1619.69003938	2371.69115477	296.995260671	10.8773170945	0.132812174536
390.68752783	1378.87647521	2145.56400304	376.0	3.323794974	-0.150573066169	-0.0271107429184	400.515240329	1403.09406339	2216.87815153	413.268847811	3.92590064596	0.0479352948224
390.68752783	1378.87647521	2145.56400304	376.0	19.1496402779	0.324522904935	0.0584304834236	483.068312584	1650.01305195	2556.43179155	423.350427014	13.028803433	0.159081848999
390.68752783	1378.87647521	2145.56400304	376.0	-13.7453490129	-0.742348181042	-0.133660097415	297.778727789	1171.91370118	1850.64874252	380.956313559	-0.688418190512	-0.00840559451175
390.68752783	1378.87647521	2145.56400304	376.0	-6.20393896053	-0.0746386967804	-0.0134387282644	419.039325274	1304.52850706	2012.45452193	288.886689596	1.74221462222	0.0212724618098
390.68752783	1378.87647521	2145.56400304	376.0	10.7570639695	0.228278822825	0.0411016965836	475.922969265	1450.18879955	2376.36369535	450.25192653	6.91559026008	0.084439441515
390.68752783	1378.87647521	2145.56400304	376.0	5.72007701769	-0.50561508667	-0.0910362057383	331.327734597	1496.83159781	2268.29191647	440.13258407	5.22928627916	0.0638496493183
390.68752783	1378.87647521	2145.56400304	376.0	-5.31550031088	-0.518025289362	-0.0932706678721	331.519391383	1411.88107426	2031.51654178	288.116076139	2.22188688724	0.0271292660225
390.68752783	1378.87647521	2145.56400304	376.0	-8.15839493816	-0.343130971058	-0.061780873435	364.499246796	1306.41545739	1970.52041802	299.605713831	1.35823657339	0.0165840851452
390.68752783	1378.87647521	2145.56400304	376.0	-15.1696023925	-0.21007464239	-0.0378240263575	395.976070681	1109.61713768	1820.0904747	314.49726634	-0.793456858531	-0.00968811793078
390.68752783	1378.87647521	2145.56400304	376.0	-8.15195767449	-0.609329675617	-0.109710060428	316.889254895	1339.99477901	1970.65853363	313.774499721	1.38748063009	0.0169411554346
390.68752783	1378.87647521	2145.56400304	376.0	15.8787544196	-0.223180854762	-0.0401838053227	372.791921791	1719.15939647	2486.25284199	394.301523733	12.6596456086	0.154574427455
390.68752783	1378.87647521	2145.56400304	376.0	-9.08057366762	-0.114383185507	-0.0205947399184	418.117275721	1099.66517558	1950.73448315	432.952031856	0.0125550016907	0.00015329672394
390.68752783	1378.87647521	2145.56400304	376.0	1.71665826966	0.11077401342	0.0199449069895	463.120510368	1279.00221984	2182.39600492	440.27327472	2.81378364077	0.0343563326101
390.68752783	1378.87647521	2145.56400304	376.0	15.2696094644	-0.485436661503	-0.0874030719306	329.092544151	1704.50562072	2473.18324711	439.585082232	11.4519270774	0.139828169444
390.68752783	1378.87647521	2145.56400304	376.0	2.73636261149	0.0899984708364	0.0162042619439	449.98090424	1396.02968455	2204.27441422	358.263825433	4.43747092881	0.0541815742224
390.68752783	1378.87647521	2145.56400304	376.0	11.4735379365	0.0812369753425	0.0146267510519	437.326034204	1545.34680688	2391.73610288	409.063261796	8.76340846642	0.107001324376
390.68752783	1378.87647521	2145.56400304	376.0	2.25547570088	0.120981793163	0.0217828219595	457.595946349	1385.13577296	2193.95667777	351.224958459	4.25762360479	0.0519856362001
390.68752783	1378.87647521	2145.56400304	376.0	-5.77786419596	-0.172775739052	-0.0311083433654	403.325199663	1150.48442734	2021.5962287	467.7866017	0.761699987324	0.00930036614559
390.68752783	1378.87647521	2145.56400304	376.0	12.6889420908	-0.00172838712464	-0.000311196817545	414.528355523	1675.06896125	2417.8133769	328.216060128	11.8816053846	0.14507454682
390.68752783	1378.87647521	2145.56400304	376.0	-9.69538302314	-0.329450101467	-0.0593176271997	367.675694438	1262.6194666	1937.54335493	307.248193901	0.95453795192	0.0116549200479
390.68752783	1378.87647521	2145.56400304	376.0	-2.72036073127	0.161267486203	0.0290362776742	479.420218344	1144.34981987	2087.19692243	463.426884216	1.55087884444	0.0189362496268
390.68752783	1378.87647521	2145.56400304	376.0	3.76183967567	0.244121778516	0.0439542273166	480.759778018	1420.48958554	2226.27668097	325.027317408	5.58569410906	0.068201393273
390.68752783	1378.87647521	2145.56400304	376.0	-17.6268821481	-0.571835324539	-0.102959186989	326.748574026	1129.97158552	1767.36796481	310.647805264	-1.44466536596	-0.0176393817578
390.68752783	1378.87647521	2145.56400304	376.0	7.10756041332	-0.255745827893	-0.0460471422206	373.902474421	1514.57787792	2298.06126076	409.580908418	6.49183772341	0.0792654178682
390.68752783	1378.87647521	2145.56400304	376.0	-0.968195529708	-0.228620837937	-0.041163276546	388.149943095	1292.42611967	2124.79074827	444.214685504	2.29273149929	0.0279942796006
390.68752783	1378.87647521	2145.56400304	376.0	-10.7522550705	-0.490110845659	-0.0882446607236	339.215898714	1213.86400984	1914.86748873	361.787580174	0.38117654385	0.00465417025458
390.68752783	1378.87647521	2145.56400304	376.0	15.7784161338	0.249831862875	0.0449823303701	465.282678065	1677.52282843	2484.10001985	341.294513359	13.1311140511	0.160331062895
390.68752783	1378.87647521	2145.56400304	376.0	-7.86595740707	-0.640153403914	-0.115259885472	312.964462314	1256.97593398	1976.79485242	406.854456123	0.919928524771	0.0112323385198
390.68752783	1378.87647521	2145.56400304	376.0	-10.3556218663	-0.202203596247	-0.03640684124	399.265286345	1102.43850675	1923.37750798	421.673714886	-0.252865968097	-0.00308749655796
390.68752783	1378.87647521	2145.56400304	376.0	6.69898720294	0.174062405434	0.0313400081804	459.12652453	1497.16147904	2289.29506103	333.007057457	7.42769780453	0.0906922808856
390.68752783	1378.87647521	2145.56400304	376.0	-3.70925681314	-0.0238345204905	-0.00429141528457	431.337033479	1276.26049378	2065.97952407	358.381996817	2.06667939682	0.0252341806694
390.68752783	1378.87647521	2145.56400304	376.0	5.32363318422	0.21548439563	0.0387980546687	467.327880565	1498.59719847	2259.78596029	293.860881255	7.42626429801	0.0906747777534
390.68752783	1378.87647521	2145.56400304	376.0	-4.17110143973	-0.007943823905	-0.00143028878376	436.741855189	1209.35437477	2056.07035201	409.974122056	1.65921567312	0.0202590436278
390.68752783	1378.87647521	2145.56400304	376.0	-12.40683429	-0.54516544008	-0.0981572632481	335.406705662	1075.46936816	1879.36743259	468.491358775	-1.5146163913	-0.0184934846313
390.68752783	1378.87647521	2145.56400304	376.0	4.58393654741	0.182802421809	0.032913651748	471.424550186	1387.24980209	2243.91529552	385.240943245	4.75967013668	0.0581156304845
390.68752783	1378.87647521	2145.56400304	376.0	-13.1632253169	-0.609471307761	-0.109735561354	318.791163961	1195.67708046	1863.138579	348.670334573	-0.214345883066	-0.0026171658494
390.68752783	1378.87647521	2145.56400304	376.0	9.47991638473	-0.585219971233	-0.105369098169	314.710621446	1624.42732617	2348.9616765	409.823728884	8.55638597236	0.104473577196
390.68752783	1378.87647521	2145.56400304	376.0	14.5453718754	-0.570272635889	-0.102677824251	316.137187782	1680.97630404	2457.6442661	460.530774283	10.5258141623	0.128520319442
390.68752783	1378.87647521	2145.56400304	376.0	-3.69196359037	-0.0437970952959	-0.0078856851451	424.63659415	1348.15929876	2066.35056124	293.554668322	2.39310881138	0.0292198878068
390.68752783	1378.87647521	2145.56400304	376.0	-13.3946205984	-0.338346788563	-0.0609194793955	368.506477895	1160.19945317	1858.17384513	329.467914073	-0.251831716699	-0.00307486833576
390.68752783	1378.87647521	2145.56400304	376.0	-5.44867153238	-0.00850558113945	-0.00153143340646	435.979333213	1220.5158775	2028.65926799	372.164057283	1.57954996513	0.0192863243606
390.68752783	1378.87647521	2145.56400304	376.0	-8.9542413536	-0.452981448065	-0.081559497311	345.399853312	1242.37635039	1953.44502381	365.668820106	0.860391202793	0.0105053870915
390.68752783	1378.87647521	2145.56400304	376.0	-13.9807353073	-0.658129512097	-0.118496491195	309.628053117	1236.54841956	1845.59837892	299.421906246	-0.0680597959161	-0.000831010939146
390.68752783	1378.87647521	2145.56400304	376.0	6.60876758758	-0.470439858132	-0.0847028912734	337.690953629	1487.40716263	2287.35934144	462.261225178	5.1764383153	0.0632043750341
390.68752783	1378.87647521	2145.56400304	376.0	3.70105014217	-0.616422805827	-0.11098718146	310.791065487	1570.26417744	2224.97240262	343.917159693	6.52658882911	0.0796897292931
390.68752783	1378.87647521	2145.56400304	376.0	11.764993165	0.0401632324279	0.00723140663089	422.162030018	1682.2815618	2397.98946134	293.545869525	12.0775689997	0.147467264954
390.68752783	1378.87647521	2145.56400304	376.0	2.90740326345	-0.314597576359	-0.0566434239033	361.39363238	1542.44878625	2207.94420088	304.101782252	6.53278795198	0.0797654206592
390.68752783	1378.87647521	2145.56400304	376.0	7.22437731948	-0.000351408242618	-6.32711996071e-05	430.551718961	1411.75919902	2300.56764225	458.256724264	4.91800946036	0.06004895556
390.68752783	1378.87647521	2145.56400304	376.0	5.99738383585	-0.0412099058494	-0.00741986061387	411.726342236	1551.47244295	2274.24171174	311.042926552	7.92311842824	0.0967413727501
390.68752783	1378.87647521	2145.56400304	376.0	-12.105283941	-0.0901774074349	-0.0162364795526	419.615308137	1147.31935346	1885.83738833	318.902726737	0.116203231928	0.00141884288068
390.68752783	1378.87647521	2145.56400304	376.0	-11.0750383956	-0.534264673041	-0.0961945756285	330.860568446	1236.81250675	1907.9419659	340.2688907	0.467823294614	0.00571212813936
390.68752783	1378.87647521	2145.56400304	376.0	-2.76433617783	0.0214908568873	0.00386943768226	445.048775071	1173.1558962	2086.25340108	468.04872981	1.56233020886	0.0190760709262
390.68752783	1378.87647521	2145.56400304	376.0	-11.8622256019	0.156580756496	0.0281924300497	484.312663799	1039.41739818	1891.05236056	367.322298582	-0.398586271382	-0.00486674324031
390.68752783	1378.87647521	2145.56400304	376.0	9.15443817401	0.0151007973497	0.0027189048163	427.561582648	1489.02221058	2341.97833318	425.394539953	6.93289186753	0.0846506943532
390.68752783	1378.87647521	2145.56400304	376.0	22.1713260717	0.33785300899	0.060830574179	485.372145218	1666.79728297	2621.26399423	469.094566035	13.7669483741	0.168094607743
390.68752783	1378.87647521	2145.56400304	376.0	2.20918574107	-0.210910427673	-0.0379745098439	380.740863726	1522.75601391	2192.96349706	289.466619419	6.26265973339	0.0764671518119
390.68752783	1378.87647521	2145.56400304	376.0	11.334180867	0.224891873866	0.0404918750208	461.526267075	1632.91915415	2388.74610776	294.30068653	11.4130802942	0.139353849746
390.68752783	1378.87647521	2145.56400304	376.0	0.70874478828	-0.693799247951	-0.124918841907	303.494494012	1394.89697482	2160.77057609	462.379107254	2.68230898838	0.0327510254992
390.68752783	1378.87647521	2145.56400304	376.0	-14.0973848856	-0.722304605807	-0.130051243393	299.167466492	1244.89607177	1843.09558756	299.032049295	-0.0758302457678	-0.000925888226713
390.68752783	1378.87647521	2145.56400304	376.0	-6.13308615664	0.124535628191	0.022422691428	465.290081298	1252.52847919	2013.97471418	296.156153697	1.6882069814	0.0206130278559
390.68752783	1378.87647521	2145.56400304	376.0	-9.18880857372	-0.322778365964	-0.0581163784595	370.956562163	1195.01967447	1948.41223397	382.435997338	0.606553493954	0.0074060255672
390.68752783	1378.87647521	2145.56400304	376.0	-19.6958073709	-0.433108729019	-0.0779814060171	354.327696325	1070.76448737	1722.97784998	297.885666287	-2.22577189704	-0.0271767020395
390.68752783	1378.87647521	2145.56400304	376.0	-15.8192923688	-0.271673167133	-0.0489148662465	383.569951267	1108.18723967	1806.15096044	314.393769502	-0.988961048992	-0.0120752264834
390.68752783	1378.87647521	2145.56400304	376.0	9.0649049218	0.0081409617179	0.00146578352861	419.149006804	1601.35238523	2340.05733995	319.555947911	9.65732115702	0.117916009243
390.68752783	1378.87647521	2145.56400304	376.0	-16.0356443566	-0.263585685463	-0.0474587118227	385.716747344	1098.95068012	1801.50899007	316.841562599	-1.09912316031	-0.0134203072077
390.68752783	1378.87647521	2145.56400304	376.0	-1.81562143932	0.18538202711	0.0333781107509	478.033327786	1317.432574	2106.608683	311.142781213	2.72551870842	0.0332786167085
390.68752783	1378.87647521	2145.56400304	376.0	19.5552008915	0.224020222626	0.0403349338541	458.82994149	1713.05243842	2565.13335408	393.250974173	14.327809733	0.174942731783
390.68752783	1378.87647521	2145.56400304	376.0	-9.04189119405	-0.0118285430363	-0.00212973407208	436.319212538	1172.21970248	1951.56444038	343.025525365	0.810267011842	0.00989337010796
390.68752783	1378.87647521	2145.56400304	376.0	-12.0265001225	-0.225235983247	-0.0405538320574	391.75887527	1144.30490649	1887.52774558	351.463963822	-0.0586714062463	-0.000716378586646
390.68752783	1378.87647521	2145.56400304	376.0	-4.35266716361	-0.468744177088	-0.0843975831991	340.090424143	1411.8538978	2052.1747432	300.230421257	2.44791029657	0.0298890146101
390.68752783	1378.87647521	2145.56400304	376.0	-7.271961483	-0.624621323448	-0.112463327953	314.356399403	1351.06028536	1989.53941514	324.122730374	1.55890696781	0.0190342731113
390.68752783	1378.87647521	2145.56400304	376.0	12.3295839118	0.260306026264	0.0468682078258	476.310457564	1527.18480915	2410.10311717	406.607850457	9.04904943825	0.11048900413
[truncated: 1 more rows]
