# Supplementary material for: Optimization of nutritional strategies using a mechanistic computational model in prediabetes: Application to the J-DOIT1 study data
Source: PLoS One. 2023 Nov 30;18(11):e0287069. doi: 10.1371/journal.pone.0287069 (PMC10688723; doi:10.1371/journal.pone.0287069)
Supplement: S1 File — (ZIP) [file pone.0287069.s011.zip › improved_intervention_T1411066.csv]

baseline_carb	baseline_fat	baseline_kcal	baseline_protein	diet_change_percent	hba1c_change	hba1c_percent_change	random_carb_kcal	random_fat_kcal	random_total_kcal	random_protein_kcal	weight_change	weight_percent_change
783.831934492	660.932827986	1820.76476248	376.0	-3.04746906406	-0.298351092161	-0.0537182376955	694.069455418	657.851406227	1765.27751961	413.356657967	-1.06419565479	-0.0177070824424
783.831934492	660.932827986	1820.76476248	376.0	11.6426183537	1.2040364862	0.216787267952	931.581751531	751.677577579	2032.74945489	349.490125783	2.79172172943	0.046451276696
783.831934492	660.932827986	1820.76476248	376.0	-0.91485861514	0.0998264409097	0.0179737920255	785.86884984	631.746092142	1804.10733919	386.492397205	-0.727922071798	-0.0121118481164
783.831934492	660.932827986	1820.76476248	376.0	6.86343965862	1.44861259152	0.260823296996	962.875619253	695.066963282	1945.73185328	287.789270741	2.18116933076	0.0362923349543
783.831934492	660.932827986	1820.76476248	376.0	1.10344265932	0.360982799007	0.06499510245	858.878633969	530.089001451	1840.85585759	451.888222173	-1.24646913972	-0.0207399191302
783.831934492	660.932827986	1820.76476248	376.0	7.33571720749	0.733749371773	0.132111878245	904.01857179	690.376189871	1954.33091647	359.936154806	1.52565154781	0.0253852171016
783.831934492	660.932827986	1820.76476248	376.0	3.43769218016	0.127661893971	0.0229855768763	764.116023789	817.296346964	1883.35705034	301.944679583	1.20397381732	0.0200328422183
783.831934492	660.932827986	1820.76476248	376.0	-11.307619216	-0.273022261529	-0.0491577712512	713.414148906	536.612348397	1614.87961632	364.853119015	-2.82585738108	-0.0470192575887
783.831934492	660.932827986	1820.76476248	376.0	11.1440834776	0.896516302219	0.161418131476	902.878338808	755.430832436	2023.67230754	365.363136295	2.50648178298	0.0417051877368
783.831934492	660.932827986	1820.76476248	376.0	-13.5505248781	-0.264046100715	-0.0475416097794	714.394534093	558.569991353	1574.04158037	301.07705492	-2.95710932706	-0.0492031502007
783.831934492	660.932827986	1820.76476248	376.0	3.28121130794	-0.205735322794	-0.0370427300673	699.865806616	793.634825711	1880.50790176	387.007269428	0.699413052752	0.0116374883985
783.831934492	660.932827986	1820.76476248	376.0	-3.69747895752	-0.145307819323	-0.0261627330434	718.743728416	752.50074234	1753.44236852	282.197897764	-0.318034559115	-0.00529175639127
783.831934492	660.932827986	1820.76476248	376.0	-7.91726515694	-0.571487478126	-0.102896557099	632.906079571	694.12437184	1676.60998835	349.579536938	-1.4387179489	-0.0239387345907
783.831934492	660.932827986	1820.76476248	376.0	2.41155416925	0.724588091493	0.130462385937	948.429783575	522.901736735	1864.67349102	393.34197071	-0.605943501358	-0.0100822545983
783.831934492	660.932827986	1820.76476248	376.0	-1.35907468911	-0.424402247764	-0.0764138004617	654.540061973	803.66500058	1796.01920944	337.81414689	0.118283524414	0.00196811188708
783.831934492	660.932827986	1820.76476248	376.0	-4.4437734786	0.547547171769	0.098586095025	901.499045555	555.784575579	1739.85410086	282.570479722	-1.27663565456	-0.021241857813
783.831934492	660.932827986	1820.76476248	376.0	0.689999808181	0.300865687942	0.0541709917073	824.658745668	673.273270195	1833.32803585	335.396019983	0.0546234790853	0.000908876523881
783.831934492	660.932827986	1820.76476248	376.0	-15.1605497285	-0.630660945518	-0.113550764407	626.045806258	629.192383106	1544.72681522	289.48862586	-2.80191406425	-0.0466208662936
783.831934492	660.932827986	1820.76476248	376.0	-12.0584915929	-0.00705470603591	-0.00127020274323	778.738092655	507.47132833	1601.20799667	314.998575683	-3.04312639312	-0.0506343825809
783.831934492	660.932827986	1820.76476248	376.0	12.6414002992	1.49548865925	0.269263352404	970.451091572	711.922864853	2050.93492461	368.560968185	2.94228433581	0.0489564781333
783.831934492	660.932827986	1820.76476248	376.0	-6.47320507145	-0.0122847687198	-0.00221187769532	767.909228783	578.94284608	1702.90292553	356.050850671	-1.83991120296	-0.0306141631108
783.831934492	660.932827986	1820.76476248	376.0	-1.67322930138	0.661925882944	0.119180029338	925.925026188	562.367708452	1790.29919296	302.006458323	-0.70572353778	-0.0117424881494
783.831934492	660.932827986	1820.76476248	376.0	0.507288509466	-0.356785325746	-0.064239345651	671.128438656	767.841994937	1830.0012929	391.030859309	0.106933486682	0.0017792593458
783.831934492	660.932827986	1820.76476248	376.0	-13.6771273764	-0.51217584747	-0.0922174734371	658.505584168	541.598780617	1571.73644669	371.632081904	-3.11913708482	-0.0518991195478
783.831934492	660.932827986	1820.76476248	376.0	20.8117204056	1.6100698781	0.289893748308	966.856184083	790.444982529	2199.69723409	442.396067477	4.01381975727	0.066785686477
783.831934492	660.932827986	1820.76476248	376.0	2.95756124835	-0.0105737253257	-0.00190380362364	749.982009371	716.691143064	1874.61499552	407.941843081	0.253472445858	0.00421751157833
783.831934492	660.932827986	1820.76476248	376.0	-10.2480155765	-0.217283887235	-0.0391220538773	718.818372007	615.044848534	1634.17250601	300.309285467	-2.13320952078	-0.0354943347883
783.831934492	660.932827986	1820.76476248	376.0	5.18992835251	0.629739655483	0.113384885755	889.112558517	681.272452287	1915.26114912	344.876138314	1.07895157751	0.0179526052831
783.831934492	660.932827986	1820.76476248	376.0	-6.28842247196	-0.613423004122	-0.11044706592	626.067675783	641.350074216	1706.26738199	438.849631994	-1.71673717504	-0.0285646784533
783.831934492	660.932827986	1820.76476248	376.0	-12.1153248043	-0.795541840033	-0.143237637744	590.051641344	552.691584551	1600.17319758	457.429971686	-3.00429126831	-0.0499882074594
783.831934492	660.932827986	1820.76476248	376.0	-12.6261151469	-0.256439427675	-0.0461720251485	718.549367035	528.075002275	1590.87290701	344.248537703	-3.03152210055	-0.05044129951
783.831934492	660.932827986	1820.76476248	376.0	-13.1753143501	-0.443354288363	-0.0798261232198	674.425657478	540.223450238	1580.87328145	366.22417373	-3.05669099295	-0.0508600830773
783.831934492	660.932827986	1820.76476248	376.0	3.95184260137	0.309976048532	0.0558113159041	817.696535053	721.990594978	1892.71852003	353.031390002	0.814983360917	0.0135604552565
783.831934492	660.932827986	1820.76476248	376.0	15.5961836671	1.3019051973	0.234408569913	943.940480005	752.987589837	2104.73457898	407.806509137	3.24023177068	0.0539140061678
783.831934492	660.932827986	1820.76476248	376.0	13.187700476	0.706403366156	0.127188218609	897.356418012	701.887982528	2060.88176573	461.637365187	2.02991479056	0.0337756204752
783.831934492	660.932827986	1820.76476248	376.0	-6.90148672002	0.0972828085811	0.0175158099714	792.611950649	587.723740114	1695.10492419	314.76923343	-1.74641543884	-0.0290584931587
783.831934492	660.932827986	1820.76476248	376.0	-1.48548553038	-0.576921732053	-0.103874996769	625.864148549	749.245125762	1793.71756539	418.608291078	-0.398958870127	-0.00663825075087
783.831934492	660.932827986	1820.76476248	376.0	3.44741403579	-0.621860291242	-0.11196620296	610.257978928	816.927410382	1883.53406246	456.348673148	0.485695962537	0.00808146360295
783.831934492	660.932827986	1820.76476248	376.0	1.77486141938	0.00248220965069	0.000446922875529	748.289991589	757.219616365	1853.08081378	347.571205831	0.497665558765	0.00828062493786
783.831934492	660.932827986	1820.76476248	376.0	8.52820190699	0.502247321037	0.0904298381414	829.291521146	821.881419214	1976.04325767	324.870317313	2.16743737669	0.0360638498617
783.831934492	660.932827986	1820.76476248	376.0	-11.6651237329	-0.166082301386	-0.0299031871419	737.830732625	542.342200556	1608.37030005	328.197366869	-2.79282077789	-0.046469563692
783.831934492	660.932827986	1820.76476248	376.0	0.750021293395	-0.125614551411	-0.0226169520006	721.82479136	753.738609708	1834.4208859	358.857484831	0.235143313415	0.00391253433303
783.831934492	660.932827986	1820.76476248	376.0	12.2754506952	1.5644170594	0.281673939395	959.106484568	758.055188928	2044.27184317	327.110169676	3.08907721662	0.0513989553514
783.831934492	660.932827986	1820.76476248	376.0	4.43843829467	0.4185974063	0.0753686363521	831.864725751	753.438462577	1901.57828295	316.275094624	1.24324951701	0.0206863480368
783.831934492	660.932827986	1820.76476248	376.0	-0.629689121765	-0.529719788954	-0.0953762673666	633.805056823	778.985488022	1809.29960484	396.50905999	-0.055079505489	-0.000916464317621
783.831934492	660.932827986	1820.76476248	376.0	5.70330388755	0.295779390196	0.0532552016917	819.075473091	693.667833375	1924.60850996	411.865203493	0.690811199227	0.0114943627159
783.831934492	660.932827986	1820.76476248	376.0	-4.16330160851	0.170965753102	0.0307824546456	810.563588857	572.933936816	1744.96083383	361.463308161	-1.50127446182	-0.0249796083497
783.831934492	660.932827986	1820.76476248	376.0	12.6971059185	1.06782980522	0.192263198636	962.253252236	655.180534563	2051.9491929	434.515406098	2.21670980211	0.0368836905509
783.831934492	660.932827986	1820.76476248	376.0	-8.27327236624	-0.200126851042	-0.0360329224058	719.077896956	646.848833596	1670.12793453	304.201203977	-1.6494957147	-0.0274458521581
783.831934492	660.932827986	1820.76476248	376.0	-11.2510298602	-0.481170354589	-0.0866349216041	658.816476279	625.583175432	1615.90997537	331.510323656	-2.2650391595	-0.0376878395924
783.831934492	660.932827986	1820.76476248	376.0	15.4736693373	1.00058275371	0.180155339164	913.038345329	766.171465097	2102.50388123	423.294070808	3.03837414083	0.0505553101636
783.831934492	660.932827986	1820.76476248	376.0	4.50739918178	0.783604427098	0.141088301602	955.591799233	549.949431046	1902.83389848	397.292668206	-0.00583545677215	-9.70957865583e-05
783.831934492	660.932827986	1820.76476248	376.0	-6.55041750496	-0.633389393558	-0.114042022607	623.434107314	609.445847278	1701.49706875	468.617114161	-2.02133998513	-0.0336329448442
783.831934492	660.932827986	1820.76476248	376.0	9.10381866306	0.591275182852	0.106459341529	891.138137962	643.490130475	1986.52388473	451.895616298	0.957319849974	0.0159287828615
783.831934492	660.932827986	1820.76476248	376.0	7.64219980661	-0.0998205791985	-0.017972736622	720.550193883	793.442375908	1959.91124363	445.918673844	1.16974490798	0.019463309617
783.831934492	660.932827986	1820.76476248	376.0	17.3395771471	1.33947469976	0.24117297439	935.701745856	794.002289425	2136.47767313	406.773637854	3.56986919301	0.0593988218472
783.831934492	660.932827986	1820.76476248	376.0	5.35343892885	0.635482084987	0.114418812565	889.775701945	682.593963644	1918.23829208	345.868626486	1.11537388622	0.0185586337141
783.831934492	660.932827986	1820.76476248	376.0	13.006929909	1.0116564781	0.182149167825	896.958567013	807.851948649	2057.59035894	352.779843279	2.99772334031	0.0498789241316
783.831934492	660.932827986	1820.76476248	376.0	-1.64076091722	0.509437104516	0.0917243616342	896.500028287	530.035278724	1790.89036586	364.355058849	-1.25584447474	-0.0208959147212
783.831934492	660.932827986	1820.76476248	376.0	4.54633393828	0.656672569239	0.11823416803	891.309670416	687.462820705	1903.54280881	324.77031769	1.10476619984	0.0183821331088
783.831934492	660.932827986	1820.76476248	376.0	12.6679365711	1.0401008393	0.187270586838	910.447784107	775.922240868	2051.4180877	365.048062723	2.87014770753	0.0477562014564
783.831934492	660.932827986	1820.76476248	376.0	-15.8947317966	-0.52110370562	-0.0938249379942	655.350581652	568.418696371	1531.35908684	307.589808813	-3.2331269198	-0.0537957890149
783.831934492	660.932827986	1820.76476248	376.0	-2.22664286814	-0.262773179412	-0.0473124197717	694.580727681	741.37537538	1780.22283375	344.266730688	-0.2872932951	-0.00478025449418
783.831934492	660.932827986	1820.76476248	376.0	2.07728748303	0.283826828048	0.0511031379273	819.437619915	681.073159995	1858.58728098	358.076501074	0.240801586061	0.00400668196442
783.831934492	660.932827986	1820.76476248	376.0	-19.5075730971	-0.776284086523	-0.13977027125	598.848810953	496.369307867	1465.57774551	370.359626691	-4.07420430082	-0.0677904209788
783.831934492	660.932827986	1820.76476248	376.0	19.1751850231	1.3193655897	0.237552320796	928.081070135	821.209953794	2169.89977452	420.608750589	3.7991516623	0.0632138379751
783.831934492	660.932827986	1820.76476248	376.0	-4.93746425871	-0.385957334505	-0.0694917779087	679.27547911	604.091137376	1730.8651531	447.49853661	-1.7595551767	-0.0292771244043
783.831934492	660.932827986	1820.76476248	376.0	-6.0551096446	-0.586288331445	-0.105561456868	632.542190191	633.535053575	1710.51545974	444.438215974	-1.74403975429	-0.0290189642976
783.831934492	660.932827986	1820.76476248	376.0	14.1935772724	0.555969728189	0.100102579796	850.229752681	782.818438238	2079.19641599	446.148225069	2.50185848101	0.0416282609153
783.831934492	660.932827986	1820.76476248	376.0	-4.71127724729	-0.357192677211	-0.0643126894511	673.427936311	759.834849335	1734.9834865	301.720700851	-0.522654660313	-0.00869641697693
783.831934492	660.932827986	1820.76476248	376.0	11.9144178908	1.66335916844	0.299488507102	964.735879909	767.796103217	2037.69828509	305.166301961	3.10665519719	0.0516914342294
783.831934492	660.932827986	1820.76476248	376.0	-7.91425695419	-0.168495672132	-0.0303377155442	724.912348839	658.322313846	1676.66476064	293.430097959	-1.51297747529	-0.0251743340314
783.831934492	660.932827986	1820.76476248	376.0	0.643653958809	-0.483172065517	-0.0869953304856	640.411664964	818.470660425	1832.48418695	373.601861563	0.382898112186	0.0063710168417
783.831934492	660.932827986	1820.76476248	376.0	-22.9954945883	-0.724547773955	-0.130455126747	612.717833374	501.852606307	1402.07090006	287.500460375	-4.54587350668	-0.0756384942875
783.831934492	660.932827986	1820.76476248	376.0	-8.37811475819	-0.175518686422	-0.0316022121753	736.914767949	512.67937718	1668.2190012	418.624856072	-2.68215937762	-0.0446282758339
783.831934492	660.932827986	1820.76476248	376.0	15.4129031309	1.14874842799	0.206832630174	917.343819157	792.445122087	2101.39747156	391.608530316	3.26898683159	0.0543924597602
783.831934492	660.932827986	1820.76476248	376.0	11.8547673926	0.848382250717	0.15275157557	896.235180039	761.463902245	2036.61218984	378.913107552	2.55470776841	0.0425076167789
783.831934492	660.932827986	1820.76476248	376.0	14.1052376072	0.68065623442	0.122552436878	872.983755001	770.670466663	2077.58795849	433.93373683	2.58873417383	0.0430737799305
783.831934492	660.932827986	1820.76476248	376.0	18.1350431522	1.15677559279	0.208277924522	918.201019583	799.778273603	2150.96123785	432.981944668	3.52918621749	0.0587219004574
783.831934492	660.932827986	1820.76476248	376.0	9.34180666344	0.576962099951	0.103882265025	846.67764174	801.540356937	1990.85708638	342.639087708	2.23165860109	0.0371324226471
783.831934492	660.932827986	1820.76476248	376.0	-11.9060844654	-0.37057098279	-0.0667214589106	684.403976123	619.418748621	1603.98297194	300.160247197	-2.3682856382	-0.0394057510516
783.831934492	660.932827986	1820.76476248	376.0	5.29764335078	0.270432796194	0.0486915369452	809.822148455	718.447313035	1917.22238585	388.95292436	0.849615564908	0.0141366982514
783.831934492	660.932827986	1820.76476248	376.0	-1.11316449835	-0.125533632415	-0.0226023825018	717.999395702	789.074246576	1800.49665554	293.423013266	0.261240437097	0.00434676268048
783.831934492	660.932827986	1820.76476248	376.0	5.09379430382	1.01434128187	0.182632567855	979.127010196	593.606792787	1913.51077424	340.776971252	0.987943235958	0.0164383233936
783.831934492	660.932827986	1820.76476248	376.0	-13.3387444888	-0.669162446065	-0.120482975525	616.651441871	630.983395581	1577.89760307	330.262765617	-2.53775620102	-0.0422255607491
783.831934492	660.932827986	1820.76476248	376.0	1.02407960862	0.778019990603	0.140082821498	962.304629253	518.532091719	1839.41084313	358.574122159	-0.669773480621	-0.0111443174812
783.831934492	660.932827986	1820.76476248	376.0	6.71997858664	0.846668571425	0.152443026904	936.857446354	644.794513613	1943.11976463	361.467804663	1.28375811977	0.0213603680494
783.831934492	660.932827986	1820.76476248	376.0	12.4125254464	1.39733551282	0.251590837743	977.822470799	676.733544654	2046.76765194	392.211636486	2.68685163492	0.0447063499986
783.831934492	660.932827986	1820.76476248	376.0	-0.641986314772	0.455600403227	0.0820310412724	886.662225493	503.111220934	1809.07570188	419.302255452	-1.52579466303	-0.0253875983865
783.831934492	660.932827986	1820.76476248	376.0	-13.3645895501	-0.587418283861	-0.105764905268	633.601947861	655.46987637	1577.4270253	288.355201068	-2.39596955559	-0.0398663819566
783.831934492	660.932827986	1820.76476248	376.0	-5.24716946953	-0.532038549471	-0.0957937611578	633.122985388	802.721928768	1725.22614975	289.381235594	-0.431447236592	-0.00717882257224
783.831934492	660.932827986	1820.76476248	376.0	-11.6725634118	-0.530790728825	-0.0955690905338	650.505849304	585.027149609	1608.234841	372.701842085	-2.60808767334	-0.0433958015532
783.831934492	660.932827986	1820.76476248	376.0	11.598693557	1.07477491293	0.193513668154	929.359757067	731.364220206	2031.94968767	371.225710399	2.59987997152	0.0432592341351
783.831934492	660.932827986	1820.76476248	376.0	-12.1143394209	-0.278645307375	-0.0501702029844	712.083473466	540.744177847	1600.19113909	347.363487781	-2.88909102046	-0.048071398011
783.831934492	660.932827986	1820.76476248	376.0	0.831576319338	-0.591088167138	-0.106425669272	620.027213879	780.147150641	1835.90581107	435.731446554	0.0246382563198	0.000409954348084
783.831934492	660.932827986	1820.76476248	376.0	-7.56679503668	0.341809720273	0.0615429816841	859.09135417	521.676331172	1682.9912248	302.223539459	-2.18496595585	-0.036355506753
783.831934492	660.932827986	1820.76476248	376.0	17.2488495164	1.758924094	0.316695011524	975.027817172	821.365496632	2134.82573641	338.432422603	3.83071532667	0.0637390237383
783.831934492	660.932827986	1820.76476248	376.0	-15.823352467	-0.398012902034	-0.0716623878348	688.640976216	506.11581289	1532.65873652	337.90194741	-3.58212780883	-0.0596027921602
783.831934492	660.932827986	1820.76476248	376.0	-10.3443577338	-0.665324024655	-0.11979186616	620.820282078	546.727698223	1632.41834196	464.870361656	-2.8417713382	-0.0472840488885
783.831934492	660.932827986	1820.76476248	376.0	4.50535318433	0.0531313234765	0.00956631679447	767.482472707	679.756283304	1902.79664568	455.557889672	0.103901905421	0.00172881706192
783.831934492	660.932827986	1820.76476248	376.0	9.41675190946	0.564648097559	0.101665123795	866.597172036	724.342246641	1992.22166302	401.282244338	1.70743397845	0.0284098831689
783.831934492	660.932827986	1820.76476248	376.0	-5.40941182359	0.224274936625	0.0403807952152	824.216230561	568.035981028	1722.27209814	330.019886548	-1.62996219114	-0.0271208351271
783.831934492	660.932827986	1820.76476248	376.0	0.88346882208	0.119644459159	0.0215420344183	769.072051808	778.529361392	1836.85065148	289.249238278	0.655955959182	0.0109144086386
783.831934492	660.932827986	1820.76476248	376.0	-4.03922534351	-0.750438611168	-0.135116782709	590.005134452	732.602949696	1747.21997075	424.611886598	-0.885531457652	-0.0147343004601
783.831934492	660.932827986	1820.76476248	376.0	-0.13549281789	0.0528273752273	0.00951159078634	767.864256949	692.307534396	1818.29775699	358.125965649	-0.165838022814	-0.00275936810006
783.831934492	660.932827986	1820.76476248	376.0	-2.2135356301	0.603196565145	0.108605791348	907.73153433	584.888347275	1780.46148572	287.841604115	-0.650465787448	-0.0108230580274
783.831934492	660.932827986	1820.76476248	376.0	-3.87225177522	-0.185039465236	-0.0333164323435	725.4203806	593.369550759	1750.26016664	431.470235281	-1.607609345	-0.0267489075707
783.831934492	660.932827986	1820.76476248	376.0	9.71117309155	0.962872656443	0.173365620534	913.242008464	740.838995796	1997.58238015	343.501375893	2.35450912193	0.0391765244913
783.831934492	660.932827986	1820.76476248	376.0	11.8399628972	0.703954553265	0.126747308834	885.555002527	738.755879858	2036.3426348	412.031752416	2.22884966959	0.0370856850181
783.831934492	660.932827986	1820.76476248	376.0	13.2988862377	1.1972501282	0.215565381383	951.953850147	705.217237449	2062.9061969	405.7351093	2.73211165027	0.0454594284572
783.831934492	660.932827986	1820.76476248	376.0	2.15173087698	-0.0359037504959	-0.00646448514511	732.461596669	815.031132073	1859.94272007	312.449991328	0.892783236698	0.0148549623411
783.831934492	660.932827986	1820.76476248	376.0	-0.485041962631	-0.0940481768769	-0.0169334131935	740.935990133	635.017411502	1811.93328934	435.979887705	-0.871297318028	-0.0144974595346
783.831934492	660.932827986	1820.76476248	376.0	3.61449782432	0.571111232961	0.102828814001	888.646764238	639.863368392	1886.5762652	358.066132574	0.451759709823	0.00751680049622
783.831934492	660.932827986	1820.76476248	376.0	3.57888617965	-0.645047359023	-0.116141044116	604.937572464	823.643346244	1885.92786093	457.346942218	0.525808154346	0.00874888775949
783.831934492	660.932827986	1820.76476248	376.0	-4.15180564779	-0.737872595544	-0.132854266392	588.348520139	821.546077514	1745.17014824	335.275550584	-0.269938831035	-0.00449149469276
783.831934492	660.932827986	1820.76476248	376.0	2.53899133097	0.248887816501	0.0448123544293	824.217828843	586.828059727	1866.99382195	455.947933385	-0.707365944821	-0.0117698160536
783.831934492	660.932827986	1820.76476248	376.0	-8.56066853574	-0.0861457358798	-0.0155105754195	755.428696693	539.560358971	1664.89512635	369.906070683	-2.42562242885	-0.0403597741904
783.831934492	660.932827986	1820.76476248	376.0	-1.37572395926	0.203729761558	0.0366816279363	811.391340399	619.634741225	1795.7160654	364.689983774	-0.762709356252	-0.0126906714851
783.831934492	660.932827986	1820.76476248	376.0	-9.19711939573	-0.638549223537	-0.114971052131	622.417528296	626.119996327	1653.30685336	404.769328734	-2.10727145647	-0.0350627530194
783.831934492	660.932827986	1820.76476248	376.0	-6.24095128116	-0.0772211364587	-0.0139036975979	743.443942426	670.305490656	1707.13172071	293.382287624	-1.15985157557	-0.019298695101
783.831934492	660.932827986	1820.76476248	376.0	3.46324565844	0.0984323543912	0.0177227861705	778.239369579	678.851221849	1883.82231906	426.731727637	0.0818689131833	0.00136221153383
783.831934492	660.932827986	1820.76476248	376.0	-9.91179830969	-0.48574916434	-0.087459338196	655.981596092	644.332908496	1640.29423153	339.97972694	-1.97767506378	-0.0329064070512
783.831934492	660.932827986	1820.76476248	376.0	-4.94623664387	-0.247255597041	-0.0445184726397	698.457184952	743.190862366	1730.7054286	289.057381279	-0.60189183068	-0.0100148391128
783.831934492	660.932827986	1820.76476248	376.0	0.277157616721	0.241766295597	0.0435301216415	811.766252339	673.974599992	1825.8111507	340.070298368	-0.0582288549761	-0.000968866139369
783.831934492	660.932827986	1820.76476248	376.0	14.6728641704	0.655099624585	0.117950958694	867.80596498	775.81936751	2087.92310294	444.29777045	2.62855659767	0.0437363826568
783.831934492	660.932827986	1820.76476248	376.0	14.78521099	0.862883071833	0.155362454417	918.561662061	707.93428575	2089.96867424	463.472726432	2.45070922129	0.0407771917021
783.831934492	660.932827986	1820.76476248	376.0	-7.94683269352	-0.734789865833	-0.132299219631	597.976644512	668.230513685	1676.07163306	409.864474864	-1.72439503986	-0.0286920971691
783.831934492	660.932827986	1820.76476248	376.0	-2.53190670743	0.360180849528	0.0648507111141	858.738043617	543.536048908	1774.66469733	372.390604804	-1.40806833085	-0.0234287575848
783.831934492	660.932827986	1820.76476248	376.0	4.05822085443	0.241291397185	0.0434446159857	790.185317068	793.997911339	1894.65541778	310.472189372	1.25564619332	0.0208926155294
783.831934492	660.932827986	1820.76476248	376.0	-7.58420726256	-0.63690401048	-0.114674830839	623.767494293	596.585316396	1682.67418913	462.32137844	-2.20918923344	-0.0367585562968
783.831934492	660.932827986	1820.76476248	376.0	-8.22297018055	-0.111786141889	-0.0201271411395	740.550829076	630.175173362	1671.043819	300.317816563	-1.72012886164	-0.0286211125064
783.831934492	660.932827986	1820.76476248	376.0	0.772989642192	-0.170798429509	-0.0307523279634	719.817863512	670.576291549	1834.8390855	444.44493044	-0.524387352214	-0.00872524712502
783.831934492	660.932827986	1820.76476248	376.0	-12.6219509123	-0.740961065836	-0.133410346747	603.616337645	547.217320443	1590.94872793	440.115069842	-3.05915055383	-0.0509010075512
783.831934492	660.932827986	1820.76476248	376.0	7.47577781783	0.131918050397	0.0237518996034	776.350610304	739.657718754	1956.88109071	440.872761648	1.00440708763	0.0167122643532
783.831934492	660.932827986	1820.76476248	376.0	-15.4888036413	-0.494457417616	-0.0890272628045	660.41639632	581.193356086	1538.75008365	297.140331242	-3.10819598749	-0.0517170713393
783.831934492	660.932827986	1820.76476248	376.0	20.1723792738	1.53852201912	0.277011526669	961.03356931	780.196041901	2188.05633605	446.826724838	3.88000921753	0.0645592215895
783.831934492	660.932827986	1820.76476248	376.0	-1.57316303137	0.144929537903	0.0260946233171	790.051139383	680.090212889	1792.12116435	321.979812074	-0.32170889106	-0.00535289336207
783.831934492	660.932827986	1820.76476248	376.0	-3.07073930665	-0.500402818076	-0.0900977346193	646.846247778	691.071980821	1764.85382324	426.935594637	-0.948174073591	-0.0157766068817
783.831934492	660.932827986	1820.76476248	376.0	-2.28882409949	0.118907055036	0.0214092645005	794.212726047	602.152889254	1779.0906598	382.725044499	-1.10645108283	-0.0184101677675
783.831934492	660.932827986	1820.76476248	376.0	5.96280068963	0.861441595007	0.155102915918	919.76003504	688.986123082	1929.33333629	320.58717817	1.55611921284	0.0258921666029
783.831934492	660.932827986	1820.76476248	376.0	-12.4033300702	-0.461902277429	-0.0831656963322	663.753549061	622.716201648	1594.92929919	308.459548476	-2.4303832517	-0.040438989213
783.831934492	660.932827986	1820.76476248	376.0	-0.432577871942	-0.15104649122	-0.0271959832949	719.312054264	729.061243797	1812.88853702	364.515238955	-0.100299551753	-0.001668877733
783.831934492	660.932827986	1820.76476248	376.0	9.72321748008	1.36571414355	0.24589739711	946.966332881	734.127749534	1997.80168013	316.70759772	2.61781007407	0.043557571948
783.831934492	660.932827986	1820.76476248	376.0	0.571492514614	-0.354196744618	-0.0637732705469	677.441464379	691.304072998	1831.1702968	462.424759428	-0.536066149447	-0.00891956987433
783.831934492	660.932827986	1820.76476248	376.0	-5.16283524811	0.245463953282	0.0441958864389	828.126263308	575.65465721	1726.76167754	322.980757017	-1.51696617457	-0.02524070174
783.831934492	660.932827986	1820.76476248	376.0	2.45207495858	0.653985646766	0.117750386526	928.822440788	536.826707806	1865.41127927	399.762130679	-0.58255206805	-0.0096930460574
783.831934492	660.932827986	1820.76476248	376.0	3.52640027689	-0.295403526738	-0.0531875273205	685.51135568	737.055498661	1884.9722161	462.405361763	0.148920569203	0.00247787968724
783.831934492	660.932827986	1820.76476248	376.0	-7.95248763362	0.263001600493	0.047353547082	839.091906792	530.43827614	1675.9686699	306.438486972	-2.22097562364	-0.0369546692785
783.831934492	660.932827986	1820.76476248	376.0	10.8741206834	0.989239191384	0.178112926068	896.058558984	795.648346062	2018.75692011	327.050015065	2.71375247335	0.0451539513036
783.831934492	660.932827986	1820.76476248	376.0	2.2313633729	0.271312266295	0.0488498859012	825.312538879	621.386670435	1861.39264049	414.693431181	-0.338769886436	-0.005636770157
783.831934492	660.932827986	1820.76476248	376.0	4.82973393636	0.499322281639	0.0899031835864	861.759726386	693.123732115	1908.70285611	353.819397611	0.9359636429	0.0155734383178
783.831934492	660.932827986	1820.76476248	376.0	-18.1819547726	-0.554444553874	-0.0998279715293	651.401872521	522.874048257	1489.71413685	315.438216071	-3.79003939494	-0.0630622195497
783.831934492	660.932827986	1820.76476248	376.0	-12.1237183901	0.0475423427151	0.00856001849389	792.271531299	502.42238181	1600.02037013	305.326457021	-3.07407919291	-0.0511494042081
783.831934492	660.932827986	1820.76476248	376.0	-6.33562158338	-0.0525573015024	-0.00946296390033	753.691481765	626.843734739	1705.4079972	324.8727807	-1.47144594081	-0.0244832935243
783.831934492	660.932827986	1820.76476248	376.0	-0.66336660268	-0.558984008332	-0.100645302184	631.744729377	709.899729948	1808.68641713	467.041957805	-0.6527938162	-0.0108617939468
783.831934492	660.932827986	1820.76476248	376.0	-10.5772529005	-0.412108684221	-0.0742003392548	671.338075454	661.491939783	1628.17786883	295.347853589	-1.93576295774	-0.0322090342386
783.831934492	660.932827986	1820.76476248	376.0	-8.34396313905	-0.139711624758	-0.0251551358945	740.347628999	566.270943728	1668.84082185	362.222249121	-2.21992913556	-0.0369372568313
783.831934492	660.932827986	1820.76476248	376.0	1.96499509721	0.416814248589	0.0750475780678	847.907380988	680.00742887	1856.54270079	328.627890935	0.408867893745	0.00680312635182
783.831934492	660.932827986	1820.76476248	376.0	7.10790711215	0.989619122187	0.178181332767	955.094580346	643.576518498	1950.18303053	351.511931682	1.54176698475	0.0256533608111
783.831934492	660.932827986	1820.76476248	376.0	0.425089771951	-0.2843883381	-0.0512042380446	692.648768811	695.289355259	1828.50464725	440.566523185	-0.441278753998	-0.00734240855238
783.831934492	660.932827986	1820.76476248	376.0	2.30581167567	0.214333612379	0.0385908556678	790.952075879	762.049551954	1862.74816896	309.746541125	0.821021096818	0.0136609167524
783.831934492	660.932827986	1820.76476248	376.0	10.8892802341	0.209265731657	0.0376783816452	783.429500783	795.132364539	2019.03293987	440.471074546	1.84783568267	0.0307460180145
783.831934492	660.932827986	1820.76476248	376.0	-5.93778689762	0.206204441972	0.0371271951696	818.926476258	577.549830505	1712.65163098	316.175324212	-1.62841762291	-0.0270951351565
783.831934492	660.932827986	1820.76476248	376.0	17.5597097347	1.15685414164	0.208292067274	920.204935274	792.056265851	2140.48576972	428.224568596	3.45317028063	0.0574570762167
783.831934492	660.932827986	1820.76476248	376.0	-3.36613179892	-0.188641755576	-0.033965026211	715.317933781	696.251060008	1759.47542082	347.906427035	-0.693249639607	-0.0115349357672
783.831934492	660.932827986	1820.76476248	376.0	-0.732896184959	-0.0888795638556	-0.0160028022786	732.920596307	728.564863615	1807.420447	345.934987075	-0.0768872613303	-0.00127932215192
783.831934492	660.932827986	1820.76476248	376.0	11.7564590086	0.670490838079	0.120722153057	900.636919962	667.997036239	2034.82222542	466.18826922	1.54613900541	0.0257261065792
783.831934492	660.932827986	1820.76476248	376.0	-7.61460369645	-0.521986861431	-0.0939839505638	643.926476331	690.72816613	1682.12074157	347.46609911	-1.40448795026	-0.0233691838645
783.831934492	660.932827986	1820.76476248	376.0	11.8042414399	0.381725697948	0.0687298699943	820.556698128	776.635947327	2035.69223109	438.499585639	2.02356958347	0.0336700429861
783.831934492	660.932827986	1820.76476248	376.0	-1.42394246827	-0.0584610711745	-0.0105259400746	753.519689531	592.000013524	1794.83811978	449.318416723	-1.31319795751	-0.0218502155991
783.831934492	660.932827986	1820.76476248	376.0	17.4779112746	1.15262153728	0.207529985106	929.022331477	764.185877006	2138.99641218	445.788203698	3.31917547444	0.0552275453318
783.831934492	660.932827986	1820.76476248	376.0	10.9717068765	1.70358138906	0.30673053458	971.201603986	751.95027982	2020.53373513	297.381851322	2.97879458539	0.0495639698068
783.831934492	660.932827986	1820.76476248	376.0	6.13652845202	0.916416544911	0.165001178414	962.171869264	605.480216327	1932.49651017	364.844424581	1.00886498161	0.0167864389619
783.831934492	660.932827986	1820.76476248	376.0	1.63712806094	-0.302259272508	-0.0544219071855	682.815636349	762.391653566	1850.57301333	405.365723413	0.213510596442	0.0035525889591
783.831934492	660.932827986	1820.76476248	376.0	2.15448623443	0.701205839237	0.126252401735	942.857318289	523.135759306	1859.99288865	393.999811052	-0.669651117269	-0.0111422814853
783.831934492	660.932827986	1820.76476248	376.0	15.0383529528	1.06967972279	0.192596277059	908.787064251	795.883685005	2094.5777939	389.907044644	3.19176117433	0.0531075070604
783.831934492	660.932827986	1820.76476248	376.0	-14.0536496646	-0.552134247303	-0.0994119998745	643.884560621	623.262327934	1564.88086154	297.733972987	-2.6690454702	-0.0444100743794
783.831934492	660.932827986	1820.76476248	376.0	-7.8433436729	0.0228811971309	0.00411976901889	773.148438307	610.35607297	1677.95592468	294.451413404	-1.74495202829	-0.0290341435656
783.831934492	660.932827986	1820.76476248	376.0	11.6321065211	0.645005207178	0.116133454659	866.487228109	772.553261089	2032.55805915	393.517569951	2.35994408515	0.0392669564917
783.831934492	660.932827986	1820.76476248	376.0	-6.81967117394	-0.594127767102	-0.106972950504	627.57496111	692.96068998	1696.59459283	376.058941737	-1.34141061384	-0.0223196441571
783.831934492	660.932827986	1820.76476248	376.0	-1.35996740304	0.54697366752	0.0984828353476	887.853103321	619.264394867	1796.00295522	288.885457034	-0.317120848065	-0.0052765532124
783.831934492	660.932827986	1820.76476248	376.0	-1.94735800377	-0.0275567063205	-0.00496159638467	759.8551576	603.697717682	1785.30795415	421.755078864	-1.21228009923	-0.0201710499041
783.831934492	660.932827986	1820.76476248	376.0	-9.90709302567	0.140646388707	0.0253234405307	810.538121769	530.175400315	1640.37990368	299.666381596	-2.54865955027	-0.0424069808698
783.831934492	660.932827986	1820.76476248	376.0	1.10936431555	0.67935501151	0.122318151154	941.565419065	503.203066822	1840.96367702	396.195191136	-1.01824727839	-0.0169425503892
783.831934492	660.932827986	1820.76476248	376.0	-13.5957244295	-0.500899283754	-0.0901871234704	658.594295403	577.43643239	1573.21860286	337.187875068	-2.87236549925	-0.0477931031489
783.831934492	660.932827986	1820.76476248	376.0	2.06664733956	0.411367394558	0.074066869744	851.706945295	654.766554445	1858.393549	351.920049261	0.184513832629	0.00307011368768
783.831934492	660.932827986	1820.76476248	376.0	-0.972593270233	-0.715836820926	-0.128886716047	594.765834214	765.517034205	1803.05612693	442.773258513	-0.343964079019	-0.00572319599033
783.831934492	660.932827986	1820.76476248	376.0	13.8599033638	1.56701706729	0.282142071893	971.008914334	730.944205931	2073.12099904	371.167878774	3.18112428825	0.0529305206032
783.831934492	660.932827986	1820.76476248	376.0	-2.47666126678	0.110267140744	0.0198536443544	779.018319693	704.910279613	1775.67058685	291.74198754	-0.276687278526	-0.00460378167265
783.831934492	660.932827986	1820.76476248	376.0	0.499565752072	0.664609993089	0.119663304481	928.960204012	551.323396266	1829.86067966	349.577079379	-0.580099612214	-0.0096522398039
783.831934492	660.932827986	1820.76476248	376.0	6.926814873	0.418791336647	0.0754035535914	822.367405391	795.658988977	1946.88576685	328.85937248	1.77640897464	0.0295575536546
783.831934492	660.932827986	1820.76476248	376.0	6.03755673826	0.600670107484	0.1081509016	906.661914819	581.15482723	1930.69446808	442.877726034	0.0774512669039	0.00128870660406
783.831934492	660.932827986	1820.76476248	376.0	16.7925493528	1.06992156321	0.192639820527	918.47291804	771.879219318	2126.51758382	436.165446458	3.2323791398	0.0537833467521
783.831934492	660.932827986	1820.76476248	376.0	-10.3591410058	-0.310198238662	-0.0558513213292	700.792072553	579.934030736	1632.14917335	351.423070059	-2.41786718626	-0.0402307352123
783.831934492	660.932827986	1820.76476248	376.0	-1.96817311134	-0.0423860758524	-0.00763163050998	739.484661631	756.730961736	1784.92896	288.713336635	0.0131125280885	0.000218178503968
783.831934492	660.932827986	1820.76476248	376.0	-11.4184050057	-0.514689640382	-0.092670082892	653.048878636	600.420118632	1612.8624677	359.393470428	-2.46612075706	-0.0410336232455
783.831934492	660.932827986	1820.76476248	376.0	2.02084632621	0.78941288274	0.142134116446	954.226287559	560.082723534	1857.55962029	343.250609197	-0.0984456527588	-0.00163803082793
783.831934492	660.932827986	1820.76476248	376.0	-0.231678305661	-0.0588870245962	-0.0106026331646	732.722545696	780.480050771	1816.54644553	303.34384906	0.37280061795	0.00620300529035
783.831934492	660.932827986	1820.76476248	376.0	15.8868604364	0.834426020723	0.15023875058	890.479340614	780.977081151	2110.02711917	438.570697402	2.97512879412	0.0495029749438
783.831934492	660.932827986	1820.76476248	376.0	-1.97385055087	-0.731766931836	-0.131754939113	590.251339812	795.499362409	1784.82558718	399.074884963	-0.209959453921	-0.00349350172914
783.831934492	660.932827986	1820.76476248	376.0	5.98743175525	0.483776912809	0.087104233491	870.317896634	634.740116824	1929.78181006	424.723796597	0.438055459867	0.0072887763705
783.831934492	660.932827986	1820.76476248	376.0	-8.15211688322	-0.696046360377	-0.12532343543	604.468156767	712.597769325	1672.33389087	355.26796478	-1.39742422634	-0.0232516510207
783.831934492	660.932827986	1820.76476248	376.0	-0.891552417773	-0.467213851885	-0.0841220475126	645.538411707	801.927377205	1804.53169022	357.065901305	0.128895554332	0.00214468476427
783.831934492	660.932827986	1820.76476248	376.0	-5.75482576264	-0.278469873362	-0.0501386160176	696.582284762	694.03923599	1715.98292285	325.361402098	-1.04138765609	-0.0173275816322
783.831934492	660.932827986	1820.76476248	376.0	10.5391637366	0.312551328861	0.056274996194	814.65380567	733.675471437	2012.65814205	464.328864947	1.44654155524	0.0240689110689
783.831934492	660.932827986	1820.76476248	376.0	2.34586499672	-0.00712393763881	-0.001282667922	743.532653301	777.162125917	1863.47744571	342.782666496	0.693807838896	0.0115442236089
783.831934492	660.932827986	1820.76476248	376.0	14.5063428663	1.41066767234	0.253991298585	934.163765492	808.002553751	2084.89114171	342.724822469	3.37340619478	0.0561298867684
783.831934492	660.932827986	1820.76476248	376.0	7.78949021522	1.08980463284	0.196219775449	970.354712594	633.325046159	1962.59305549	358.91329674	1.67666193869	0.0278978691962
783.831934492	660.932827986	1820.76476248	376.0	-3.70774028455	-0.523140715616	-0.0941917024876	633.929700389	811.396079334	1753.25553389	307.92975417	-0.174558421796	-0.00290446625285
783.831934492	660.932827986	1820.76476248	376.0	10.9961224061	1.46674543096	0.264088122247	959.278751652	728.076506872	2020.97828449	333.623025963	2.80714738747	0.0467079432191
783.831934492	660.932827986	1820.76476248	376.0	9.65845985097	0.0323638026274	0.00582711606542	744.435600911	818.183587308	1996.62259604	434.003407824	1.69351116052	0.0281782223049
783.831934492	660.932827986	1820.76476248	376.0	-1.61691516352	0.0657570308904	0.0118395806428	787.754068762	540.23088419	1791.32454094	463.33958799	-1.69970342195	-0.0282812549409
783.831934492	660.932827986	1820.76476248	376.0	4.58492444809	0.604849657948	0.108903431391	905.513560599	594.900983786	1904.24545122	403.83090683	0.132583668044	0.00220605104898
783.831934492	660.932827986	1820.76476248	376.0	4.09324553572	0.672596957785	0.121101360782	928.827967439	556.725864866	1895.29313483	409.739302529	-0.195441895689	-0.00325194501978
783.831934492	660.932827986	1820.76476248	376.0	-4.31458351682	-0.748259724745	-0.134724473307	592.990325664	679.96268135	1742.20634616	469.253339142	-1.34399778644	-0.0223626919541
783.831934492	660.932827986	1820.76476248	376.0	-6.88473755209	-0.0266211920691	-0.0047931566563	765.40760439	572.329526764	1695.40988714	357.672755986	-1.94763201515	-0.0324065227147
783.831934492	660.932827986	1820.76476248	376.0	-0.763455807815	-0.147096411274	-0.0264847697648	716.383713633	765.317978868	1806.86402815	325.162335651	0.137115607025	0.0022814576876
783.831934492	660.932827986	1820.76476248	376.0	5.63917585421	0.20541837314	0.0369856631508	797.164925968	708.773411135	1923.44088933	417.502552222	0.690072642177	0.0114820739131
783.831934492	660.932827986	1820.76476248	376.0	0.754672312741	-0.0759003011003	-0.0136658806446	733.630930473	743.15412534	1834.50557002	357.720514208	0.203061337721	0.00337872442132
783.831934492	660.932827986	1820.76476248	376.0	9.62946557646	0.516813624151	0.0930525070491	862.474297987	704.112428143	1996.09467851	429.507952379	1.46227333854	0.0243306711904
783.831934492	660.932827986	1820.76476248	376.0	9.548243238	0.412630510757	0.0742942943386	819.100060361	808.929248501	1994.61581079	366.586501929	2.11013663266	0.0351104265002
783.831934492	660.932827986	1820.76476248	376.0	-2.14648892973	-0.00254062614338	-0.000457440789229	762.453452389	636.496952013	1781.68224842	382.731844013	-0.906026666154	-0.0150753189044
783.831934492	660.932827986	1820.76476248	376.0	-7.17794005735	-0.186045530331	-0.0334975747805	718.04057769	686.04289581	1690.07135924	285.987885742	-1.2392837181	-0.0206203613661
783.831934492	660.932827986	1820.76476248	376.0	-2.34316018866	-0.169751775641	-0.030563877501	710.564789395	776.778077523	1778.10132743	290.758460517	-0.00361372775364	-6.01285815913e-05
783.831934492	660.932827986	1820.76476248	376.0	-8.84325667673	-0.275735958784	-0.0496463735656	703.547243865	633.077462216	1659.74986105	323.125154972	-1.84576683603	-0.0307115946095
783.831934492	660.932827986	1820.76476248	376.0	15.3212859071	0.994649166859	0.179086994393	902.235410268	795.504462819	2099.72933743	401.989464346	3.1567381331	0.05252476095
783.831934492	660.932827986	1820.76476248	376.0	14.7137169538	0.93730860238	0.168762802013	930.871639369	699.274393013	2088.66693602	458.52090364	2.49364013734	0.0414915164283
783.831934492	660.932827986	1820.76476248	376.0	-1.12044038962	0.334583441861	0.0602418872635	846.691259043	582.826176947	1800.36417868	370.846742689	-0.923965614687	-0.0153738039049
783.831934492	660.932827986	1820.76476248	376.0	-5.63646095363	-0.693478995134	-0.124861180255	606.305402378	669.35175761	1718.13806758	442.480907596	-1.49012928033	-0.0247941643982
783.831934492	660.932827986	1820.76476248	376.0	2.37793997958	0.276991129947	0.0498723676535	806.55342201	745.169036736	1864.0614557	312.338996953	0.783463876346	0.0130360045981
783.831934492	660.932827986	1820.76476248	376.0	-17.2590486414	-0.389745090838	-0.070173765005	689.888085483	520.545150438	1506.51808648	296.084850556	-3.70217175176	-0.0616001955367
783.831934492	660.932827986	1820.76476248	376.0	-0.391907777321	-0.228728744333	-0.0411827051373	697.419317387	781.078284421	1813.62904377	335.131441959	0.220425613071	0.00366764747207
783.831934492	660.932827986	1820.76476248	376.0	11.2771033471	0.685236812364	0.123377171834	906.635085702	656.300325533	2026.09428645	463.158875215	1.42661523294	0.0237373582852
783.831934492	660.932827986	1820.76476248	376.0	-5.95879321708	0.0997999281256	0.0179690183877	788.114085538	627.03817162	1712.26915531	297.116898155	-1.32173597095	-0.0219922790508
783.831934492	660.932827986	1820.76476248	376.0	10.7560502784	0.788160790041	0.141908676637	932.176153283	634.245883797	2016.60713578	450.185098701	1.38221750041	0.0229986272947
783.831934492	660.932827986	1820.76476248	376.0	8.27261583322	0.644128727121	0.115975644062	894.091434149	675.195977427	1971.3896365	402.102224929	1.32101220601	0.0219802363729
783.831934492	660.932827986	1820.76476248	376.0	-1.4219024198	-0.371349715272	-0.0668616700165	676.309112187	667.364436885	1794.87526426	451.20171519	-0.914705525413	-0.0152197258804
783.831934492	660.932827986	1820.76476248	376.0	-1.975360556	0.129090244149	0.0232427519173	795.023587033	614.581840182	1784.79809354	375.192666328	-0.95192098915	-0.0158389515666
783.831934492	660.932827986	1820.76476248	376.0	11.6040873331	1.14519134322	0.206192175588	971.118122103	649.585493683	2032.04789565	411.344279861	2.19873635677	0.0365846315602
783.831934492	660.932827986	1820.76476248	376.0	4.93516041341	0.0991387268848	0.0178499688305	768.304226554	754.071273293	1910.62242426	388.246924409	0.886225951424	0.0147458560969
783.831934492	660.932827986	1820.76476248	376.0	-2.88986912217	0.195081039836	0.0351244220087	801.822520258	675.140103585	1768.14704382	291.184419978	-0.471550399153	-0.00784609649174
783.831934492	660.932827986	1820.76476248	376.0	-2.61612962764	0.819722152324	0.147591312986	974.453418878	507.095568178	1773.13119608	291.582209021	-1.09968428583	-0.0182975754714
783.831934492	660.932827986	1820.76476248	376.0	-5.66198818594	-0.0125497914482	-0.00225959514731	764.025071853	613.015948944	1717.67327673	340.632255935	-1.47425240853	-0.0245299901586
783.831934492	660.932827986	1820.76476248	376.0	15.2014603676	0.890399464401	0.160316792294	923.005019191	705.497151475	2097.54759623	469.045425567	2.501705954	0.0416257230283
783.831934492	660.932827986	1820.76476248	376.0	7.62903114092	0.745750238847	0.134272639332	869.622443611	789.476213152	1959.67147321	300.572816447	2.13576333179	0.035536827484
783.831934492	660.932827986	1820.76476248	376.0	6.28461727861	0.493918252233	0.0889301858539	877.490582155	605.674677289	1935.19285934	452.027599899	0.162509327586	0.00270398215617
783.831934492	660.932827986	1820.76476248	376.0	-0.912193634184	0.557957486349	0.100460476476	903.008255052	558.765296815	1804.15586222	342.382310354	-0.820890152947	-0.0136587379858
783.831934492	660.932827986	1820.76476248	376.0	-3.26505621463	-0.372293525164	-0.0670316033785	665.472543951	807.606797415	1761.31576945	288.23642808	-0.0697461613144	-0.00116050185215
783.831934492	660.932827986	1820.76476248	376.0	-2.13823763617	-0.587560102003	-0.105790439684	626.029844974	711.537660514	1781.83248506	444.264979573	-0.773122159607	-0.0128639294444
783.831934492	660.932827986	1820.76476248	376.0	-1.42770541134	0.701329035122	0.126274583205	944.148825783	521.02567153	1794.76960544	329.595108124	-1.02736004863	-0.0170941771819
783.831934492	660.932827986	1820.76476248	376.0	-15.0696344296	-0.563556687803	-0.101468615017	647.523428937	533.163714078	1546.38216895	365.695025935	-3.33837481487	-0.0555470019112
783.831934492	660.932827986	1820.76476248	376.0	-8.68743409594	-0.704737482687	-0.126888275601	607.947858156	609.132625702	1662.5870237	445.506539838	-2.23711630155	-0.0372232329709
783.831934492	660.932827986	1820.76476248	376.0	-8.22204487219	0.0679407732294	0.0122327643553	794.213850453	514.688967742	1671.06066669	362.157848495	-2.50152798147	-0.0416227617549
783.831934492	660.932827986	1820.76476248	376.0	-7.18707285341	0.110592946908	0.0199123058891	805.207575765	502.930898066	1689.90507251	381.766598678	-2.46669571913	-0.0410431900022
783.831934492	660.932827986	1820.76476248	376.0	-1.46654080342	-0.0840294069705	-0.015129529523	740.626390447	667.249215778	1794.0625043	386.186898077	-0.65172463529	-0.010844003915
783.831934492	660.932827986	1820.76476248	376.0	5.91937016909	0.122574172015	0.0220695304313	782.601918167	678.209144699	1928.54256868	467.731505812	0.283976620083	0.00472506855379
783.831934492	660.932827986	1820.76476248	376.0	-1.15883015507	0.740100393493	0.133255382336	944.084083582	557.161394915	1799.66519136	298.41971286	-0.563356940278	-0.00937365957202
783.831934492	660.932827986	1820.76476248	376.0	-17.2535548425	-0.340687984057	-0.0613410126138	701.848327946	514.136409199	1506.61811563	290.633378487	-3.74503535942	-0.0623134003231
783.831934492	660.932827986	1820.76476248	376.0	8.20693926871	0.672166941816	0.121023936229	921.70496167	584.133494602	1970.19382076	464.355364489	0.404407610949	0.00672891199582
783.831934492	660.932827986	1820.76476248	376.0	5.12453051848	0.509800697672	0.0917898267324	849.480730834	747.24411216	1914.0704084	317.345565407	1.39109160444	0.0231462829358
783.831934492	660.932827986	1820.76476248	376.0	9.27213417274	0.662813622682	0.119339867246	854.834628811	811.172427548	1989.58851422	323.581457866	2.34686851482	0.0390493929255
783.831934492	660.932827986	1820.76476248	376.0	3.75430318319	0.743467561528	0.133861642335	940.265051221	576.550330575	1889.12179191	372.306410117	0.142594612697	0.00237262250743
783.831934492	660.932827986	1820.76476248	376.0	-20.9219445744	-0.730177753654	-0.131468806924	609.039051721	544.53101415	1439.82536804	286.255302172	-4.05660631216	-0.0674976091874
783.831934492	660.932827986	1820.76476248	376.0	4.9828127569	0.231433912356	0.0416697717603	800.757040349	723.848542454	1911.49006134	386.884478534	0.81337373339	0.0135336727685
783.831934492	660.932827986	1820.76476248	376.0	7.94943929596	0.602254021126	0.108436085907	888.860823966	664.48612048	1965.50535199	412.158407547	1.11452274131	0.0185444715692
783.831934492	660.932827986	1820.76476248	376.0	0.865225453198	0.156039453785	0.0280949682724	781.309577677	749.954975916	1836.51848265	305.253929053	0.505571915621	0.00841217829652
783.831934492	660.932827986	1820.76476248	376.0	-0.201245173121	-0.567602414794	-0.102197049837	623.485142666	811.393151705	1817.10056128	382.222266908	0.189217041657	0.00314837007749
783.831934492	660.932827986	1820.76476248	376.0	2.06165414448	0.0337098321555	0.00606946923938	748.418757871	801.24396573	1858.30263466	308.639911064	0.862038310467	0.0143433995086
783.831934492	660.932827986	1820.76476248	376.0	-2.99809426995	-0.309326286074	-0.0556943259047	679.549757151	796.59844316	1766.17651846	290.028318154	-0.0605930425857	-0.00100820370359
783.831934492	660.932827986	1820.76476248	376.0	4.35321189921	0.367237248468	0.0661212186655	820.310476133	762.926418324	1900.02651077	316.789616318	1.23482014157	0.0205460922058
783.831934492	660.932827986	1820.76476248	376.0	7.02535242009	0.764352723033	0.137622024313	945.046277752	573.461314583	1948.67990378	430.172311448	0.407635382019	0.0067826186692
783.831934492	660.932827986	1820.76476248	376.0	2.05503189591	0.00521929267072	0.000939735806756	763.348861556	625.107105049	1858.1820591	469.726092491	-0.671794692658	-0.0111779482971
783.831934492	660.932827986	1820.76476248	376.0	6.85959642823	0.825596022204	0.14864890569	961.187884018	561.820637467	1945.66187709	422.653355607	0.402406232774	0.00669561119424
783.831934492	660.932827986	1820.76476248	376.0	-0.97811678324	-0.0756692126942	-0.0136242730814	745.102510357	637.879909587	1802.95555675	419.973136809	-0.864753391074	-0.0143885755586
783.831934492	660.932827986	1820.76476248	376.0	3.8585522685	-0.194477450647	-0.0350157455252	699.228227861	820.361500581	1891.01992252	371.430194083	0.958626145436	0.0159505182269
783.831934492	660.932827986	1820.76476248	376.0	-2.70028780328	-0.649244829479	-0.11689680041	613.552684584	696.013827111	1771.59887367	462.032361976	-1.00261149049	-0.016682387529
783.831934492	660.932827986	1820.76476248	376.0	-4.12167036934	-0.456534040986	-0.0821991431375	648.631302892	802.657042538	1745.71884077	294.430495338	-0.248411025834	-0.00413329493901
783.831934492	660.932827986	1820.76476248	376.0	-9.47666668833	-0.0463713915355	-0.0083491882491	765.79855101	533.032904722	1648.21695476	349.385499028	-2.55538696633	-0.042518917909
783.831934492	660.932827986	1820.76476248	376.0	-4.11402059104	-0.432314737242	-0.0778384474689	665.47639265	645.677486701	1745.85812524	434.704245885	-1.36727934916	-0.0227500723654
783.831934492	660.932827986	1820.76476248	376.0	6.79808190863	0.429203945438	0.0772783481164	855.059721784	650.680973342	1944.54184239	438.801147269	0.564803750316	0.00939773295035
783.831934492	660.932827986	1820.76476248	376.0	0.543293842205	0.247509818811	0.0445642453747	810.804255505	687.506760538	1830.65686531	332.345849271	0.0926131218884	0.00154098372526
783.831934492	660.932827986	1820.76476248	376.0	4.81071456288	0.900975662259	0.162221041098	946.779320383	634.107968077	1908.35655806	327.469269602	1.09862571657	0.0182799620061
783.831934492	660.932827986	1820.76476248	376.0	-2.26725486468	-0.546796686583	-0.0984509698565	633.155143954	741.84998958	1779.48338483	404.478251292	-0.500970311996	-0.00833561251242
783.831934492	660.932827986	1820.76476248	376.0	-11.5367132456	-0.552966695006	-0.0995618824281	639.069574859	680.432850471	1610.70835295	291.205927624	-1.98791609847	-0.0330768069629
783.831934492	660.932827986	1820.76476248	376.0	3.55063050245	0.340875825169	0.0613748334838	825.877100761	712.303213708	1885.41339151	347.233077044	0.738043907523	0.0122802646842
783.831934492	660.932827986	1820.76476248	376.0	-13.322846255	-0.201965967032	-0.0363640560015	729.824385001	545.525405241	1578.18707251	302.837282265	-2.99964139389	-0.0499108385007
783.831934492	660.932827986	1820.76476248	376.0	0.687455687608	-0.54804115796	-0.0986750374433	630.764354429	756.194550999	1833.2817134	446.322807968	-0.143928312665	-0.00239481385465
783.831934492	660.932827986	1820.76476248	376.0	-7.90607268284	0.0804531103165	0.0144856158294	797.030055278	514.999864109	1676.81377697	364.783857586	-2.45786298211	-0.0408962226641
783.831934492	660.932827986	1820.76476248	376.0	15.0648050267	1.15186759356	0.207394237228	909.330070838	816.476900798	2095.05942394	369.252452304	3.31713811357	0.0551936458165
783.831934492	660.932827986	1820.76476248	376.0	2.60138332968	-0.209208296758	-0.0376680404678	699.107050097	796.12267204	1868.12983348	372.900111345	0.65185533919	0.0108461786887
783.831934492	660.932827986	1820.76476248	376.0	-11.4498180006	-0.152554707615	-0.0274675382815	742.304472254	527.440653158	1612.29051096	342.545385543	-2.86737552643	-0.0477100753149
783.831934492	660.932827986	1820.76476248	376.0	-14.1175790371	-0.530885414081	-0.0955861386534	654.806920597	533.883882445	1563.71685806	375.026055013	-3.22287863768	-0.0536252685138
783.831934492	660.932827986	1820.76476248	376.0	-2.05725269829	0.168444119368	0.0303284334477	810.939303413	555.570585743	1783.30703027	416.797141117	-1.47294393496	-0.0245082185518
783.831934492	660.932827986	1820.76476248	376.0	-4.97162938776	-0.360401948744	-0.0648905201196	680.474957962	665.415035976	1730.24308646	384.353092527	-1.22316994437	-0.0203522453306
783.831934492	660.932827986	1820.76476248	376.0	8.614456473	1.1216817615	0.201959265664	951.383872684	680.512427292	1977.61375042	345.717450442	2.08630881909	0.0347139570564
783.831934492	660.932827986	1820.76476248	376.0	5.73097163466	0.492063427944	0.0885962239727	866.165312457	666.361303003	1925.11227455	392.58565909	0.756609427024	0.0125891751585
783.831934492	660.932827986	1820.76476248	376.0	-6.98214267188	0.360701471281	0.0649444492764	861.738527858	533.790444355	1693.63636904	298.107396829	-1.99386283862	-0.0331757543864
783.831934492	660.932827986	1820.76476248	376.0	8.73595903738	0.688927563574	0.124041693117	896.816719855	692.745369553	1979.8260263	390.263936887	1.59451746671	0.0265310726574
783.831934492	660.932827986	1820.76476248	376.0	8.52619737056	0.771584530162	0.138924114181	949.093666278	561.160250018	1976.00675978	465.752843485	0.378352217941	0.00629537800235
783.831934492	660.932827986	1820.76476248	376.0	-3.7096679269	-0.163450630547	-0.0294293537175	732.270507659	570.61778644	1753.22043606	450.332141961	-1.78405850175	-0.0296848336398
783.831934492	660.932827986	1820.76476248	376.0	2.04404368414	0.214437420555	0.0386095463729	817.072326164	580.048603026	1857.98198961	460.861060418	-0.861303191482	-0.0143311679115
783.831934492	660.932827986	1820.76476248	376.0	-15.4278091154	-0.666095351931	-0.119930743956	623.219684555	534.071703144	1539.86065048	382.569262784	-3.3894731637	-0.0563972240216
783.831934492	660.932827986	1820.76476248	376.0	-12.1511277833	-0.282558448259	-0.050874765621	705.457123608	606.231281517	1599.52130956	287.832904431	-2.47268119364	-0.0411427819241
783.831934492	660.932827986	1820.76476248	376.0	3.51957085157	-0.2521855835	-0.0454061187432	689.225263441	801.783909851	1884.84786833	393.838695041	0.734505239056	0.0122213850092
783.831934492	660.932827986	1820.76476248	376.0	-7.32673740531	0.0102051276491	0.00183743745932	777.479793707	540.029611675	1687.36210956	369.852704181	-2.2358343689	-0.0372019029767
783.831934492	660.932827986	1820.76476248	376.0	-10.8219261345	-0.292594014106	-0.0526816734076	710.874318507	510.601084737	1623.7229448	402.247541554	-2.98116918906	-0.0496034806831
783.831934492	660.932827986	1820.76476248	376.0	11.6880648116	0.904752664048	0.162901091834	913.814977354	730.257698913	2033.57692798	389.504251717	2.42697679776	0.0403823094468
783.831934492	660.932827986	1820.76476248	376.0	1.64109880834	0.780138083231	0.140464184953	950.208906322	567.187204535	1850.6453113	333.249200441	-0.0799405117261	-0.00133012498712
783.831934492	660.932827986	1820.76476248	376.0	2.12774058661	-0.200466223754	-0.0360940266031	705.905982718	746.991219679	1859.50591332	406.608710919	0.230964101878	0.00384299670347
783.831934492	660.932827986	1820.76476248	376.0	7.54127547238	0.61393957386	0.110540074516	862.451862014	762.967737565	1958.07364892	332.654049341	1.87595048761	0.0312138184295
783.831934492	660.932827986	1820.76476248	376.0	2.38486756958	0.699621186877	0.125967084421	910.079955688	647.720483171	1864.18759082	306.387151958	0.613310183785	0.0102048283492
783.831934492	660.932827986	1820.76476248	376.0	-5.49865405974	-0.771049815273	-0.138827838544	588.39278339	678.924474956	1720.64720695	453.329948601	-1.45973885652	-0.0242885001085
783.831934492	660.932827986	1820.76476248	376.0	-0.471046304567	0.642338132256	0.115653246715	930.141641788	519.552251911	1812.18811735	362.494223651	-1.04526357752	-0.0173920728372
783.831934492	660.932827986	1820.76476248	376.0	9.66055235164	0.466549614906	0.0840024513694	830.521136376	799.395734209	1996.66069556	366.743824972	2.12776855116	0.0354038028479
783.831934492	660.932827986	1820.76476248	376.0	-1.59442269119	-0.0588403335254	-0.010594226418	742.439084985	704.039978205	1791.73407595	345.255012762	-0.333220505507	-0.00554443436784
783.831934492	660.932827986	1820.76476248	376.0	11.6302696664	0.824299222528	0.148415416372	932.047909377	653.235902213	2032.52461435	447.240802755	1.70362868094	0.0283465670706
783.831934492	660.932827986	1820.76476248	376.0	-8.08612363742	-0.145800607372	-0.0262514597357	745.010612478	498.878812699	1673.53547264	429.646047461	-2.75556347755	-0.0458496418894
783.831934492	660.932827986	1820.76476248	376.0	-7.37641151556	-0.363551263984	-0.0654575556327	685.822710132	599.415387734	1686.45766087	401.219563002	-1.98906282454	-0.0330958872636
783.831934492	660.932827986	1820.76476248	376.0	2.23770948343	0.490004267839	0.088225471343	853.742465236	713.833362368	1861.50818824	293.932360636	0.802754329212	0.0133569771915
783.831934492	660.932827986	1820.76476248	376.0	-2.50735063212	0.577252155897	0.103934489719	907.355727443	560.339053675	1775.1118057	307.417024579	-0.95265328169	-0.0158511361346
783.831934492	660.932827986	1820.76476248	376.0	-2.10262104015	0.454799934656	0.0818869165747	885.244871273	517.107915392	1782.48097949	380.128192826	-1.50705089121	-0.0250757219836
783.831934492	660.932827986	1820.76476248	376.0	-7.65524547654	-0.522798469477	-0.0941300809284	641.230800043	727.931729718	1681.38075036	312.218220598	-1.16722788212	-0.019421428987
783.831934492	660.932827986	1820.76476248	376.0	1.63066051886	0.0407833967261	0.00734306746959	767.214144333	668.831214452	1850.4552546	414.409895817	-0.233000255859	-0.00387687613743
783.831934492	660.932827986	1820.76476248	376.0	-5.45434526986	0.209786641677	0.03777217171	827.197784142	513.860763769	1721.45396578	380.395417869	-2.12358937207	-0.0353342657583
783.831934492	660.932827986	1820.76476248	376.0	-12.2739962059	-0.391275308504	-0.0704492813295	679.411486102	624.991020721	1597.28416461	292.88165779	-2.39117622468	-0.0397866260346
783.831934492	660.932827986	1820.76476248	376.0	6.85274696808	-0.128460358351	-0.0231293407186	716.729400933	774.818877019	1945.53716453	453.988886582	0.916586063775	0.0152510160362
783.831934492	660.932827986	1820.76476248	376.0	10.6717221175	0.772164489264	0.139028536058	928.706696193	636.179325547	2015.07171834	450.185696603	1.36249135395	0.0226704052238
783.831934492	660.932827986	1820.76476248	376.0	-9.54947442523	-0.397191698513	-0.0715145298007	682.296602997	557.3907743	1646.89129714	407.203919845	-2.54681267422	-0.042376250819
783.831934492	660.932827986	1820.76476248	376.0	-3.37846633739	-0.0467296174525	-0.00841368697381	751.700220072	648.345876352	1759.25083789	359.204741471	-0.965261297749	-0.0160609200957
783.831934492	660.932827986	1820.76476248	376.0	-5.67990496695	-0.419077232599	-0.0754550292761	665.078462095	701.546712134	1717.3470543	350.721880068	-1.05695957488	-0.0175866817784
783.831934492	660.932827986	1820.76476248	376.0	-8.80632084468	0.135036451659	0.024313369042	806.750654758	547.958687485	1660.42237567	305.713033424	-2.27279318694	-0.0378168583518
783.831934492	660.932827986	1820.76476248	376.0	-11.3606483826	-0.409092709505	-0.0736573117581	678.129397375	585.990038459	1613.91407994	349.794644104	-2.52478585352	-0.0420097479788
783.831934492	660.932827986	1820.76476248	376.0	-6.30832122998	0.236881533709	0.0426506182407	831.492505747	536.364194912	1705.90507242	338.04837176	-1.99226531802	-0.0331491733448
783.831934492	660.932827986	1820.76476248	376.0	-6.82530517909	0.297094940206	0.0534920670158	849.83293115	507.563568316	1696.49201085	339.09551138	-2.24802661009	-0.0374047688867
783.831934492	660.932827986	1820.76476248	376.0	-14.6804861424	-0.67832523124	-0.12213273879	618.454567658	566.517905382	1553.46764384	368.495170796	-3.10278056519	-0.051626964479
783.831934492	660.932827986	1820.76476248	376.0	1.06017455427	-0.401893170267	-0.072361031737	663.137127283	741.85643953	1840.06804718	435.07448037	-0.0995218912778	-0.00165593829081
783.831934492	660.932827986	1820.76476248	376.0	-10.7940387422	-0.114537521333	-0.0206225281479	750.687040461	529.815050642	1624.23070861	343.728617508	-2.75987753611	-0.0459214232297
783.831934492	660.932827986	1820.76476248	376.0	-11.1265500864	-0.505718210731	-0.091054773268	651.043670427	657.035031893	1618.17645922	310.097756904	-2.05633800139	-0.0342152745656
783.831934492	660.932827986	1820.76476248	376.0	22.8027272404	1.46119310909	0.263088424394	944.515843008	825.930210525	2235.94878496	465.502731423	4.17889516222	0.0695323654279
783.831934492	660.932827986	1820.76476248	376.0	-7.66370640543	-0.133129001453	-0.0239699318424	741.216953249	570.147842459	1681.22669675	369.86190104	-2.11386203013	-0.0351724131469
783.831934492	660.932827986	1820.76476248	376.0	-8.48712703872	-0.492191981986	-0.0886193701812	659.800723257	559.036759742	1666.23414401	447.396661011	-2.49688145335	-0.041545448475
783.831934492	660.932827986	1820.76476248	376.0	11.5149425041	0.459251443747	0.08268841263	831.949970958	789.924187073	2030.42477801	408.550619981	2.21574856576	0.0368676966016
783.831934492	660.932827986	1820.76476248	376.0	-0.959230772238	-0.639699059052	-0.115178080492	608.521384245	812.043874999	1803.29942659	382.734167342	0.0685598596168	0.00114076305519
783.831934492	660.932827986	1820.76476248	376.0	-4.54522015043	0.524056176161	0.0943565315379	897.511340555	548.490100809	1738.0069956	292.005554238	-1.38280213733	-0.0230083550305
783.831934492	660.932827986	1820.76476248	376.0	2.63100277369	-0.638643628694	-0.114988049819	608.16418231	797.173913799	1868.66913388	463.331037772	0.252234087634	0.00419690661621
783.831934492	660.932827986	1820.76476248	376.0	1.35725089192	0.43070723385	0.0775490158174	876.218983616	527.509355427	1845.47710846	441.748769414	-1.15179208551	-0.0191645937688
783.831934492	660.932827986	1820.76476248	376.0	10.6859352272	0.913413379298	0.164460457202	879.728304494	820.920504252	2015.33050564	314.68169689	2.71644339369	0.0451987253525
783.831934492	660.932827986	1820.76476248	376.0	15.9510043813	1.44947744362	0.260979013976	973.367309741	705.323212973	2111.19502951	432.5045068	3.16811103211	0.0527139938787
783.831934492	660.932827986	1820.76476248	376.0	11.216561403	0.654375449267	0.117820570628	886.811227415	708.0734931	2024.99196007	430.10723955	1.85731522272	0.0309037474663
783.831934492	660.932827986	1820.76476248	376.0	12.0827923047	1.29611961157	0.233366872806	933.058402021	768.548098555	2040.76398709	339.157486509	2.95210772164	0.0491199288126
783.831934492	660.932827986	1820.76476248	376.0	7.84120615738	0.804188790891	0.144794524827	881.041315364	776.349279243	1963.53468114	306.144086538	2.15849485514	0.035915055826
783.831934492	660.932827986	1820.76476248	376.0	-14.7539589492	-0.611171525361	-0.110041686237	636.81203197	520.440587692	1552.12987686	394.877257198	-3.39754371824	-0.0565315094549
783.831934492	660.932827986	1820.76476248	376.0	20.4345949086	1.50671462921	0.271284592943	951.974258289	805.719183395	2192.83066593	435.137224246	3.96756346653	0.066016031057
783.831934492	660.932827986	1820.76476248	376.0	-13.6302799099	-0.102973144787	-0.0185403573617	755.985080328	514.630991061	1572.58942885	301.973357463	-3.22655667115	-0.053686467074
783.831934492	660.932827986	1820.76476248	376.0	4.14571379077	-0.0424225926928	-0.00763820538222	742.871157307	712.926469379	1896.24845833	440.450831648	0.270909419207	0.00450764424637
783.831934492	660.932827986	1820.76476248	376.0	-6.02077517565	-0.707033397945	-0.127301656094	604.307618443	651.227067809	1711.14060965	455.6059234	-1.68249068824	-0.0279948533816
783.831934492	660.932827986	1820.76476248	376.0	7.86106086706	0.600484224227	0.108117433242	898.101596606	621.68542469	1963.8961887	444.109167407	0.655950138584	0.0109143117901
783.831934492	660.932827986	1820.76476248	376.0	-0.650674317618	0.0877170114973	0.0157934842451	791.387680284	551.035530066	1808.91751378	466.494303434	-1.50117415786	-0.0249779393986
783.831934492	660.932827986	1820.76476248	376.0	8.42883524302	0.584526688907	0.105244272399	876.388139793	700.369474381	1974.23402447	397.476410295	1.45614894362	0.0242287677807
783.831934492	660.932827986	1820.76476248	376.0	-16.6516781073	-0.520867549733	-0.0937824180291	655.788320065	566.240094288	1517.57687514	295.548460786	-3.35609025787	-0.0558417680178
783.831934492	660.932827986	1820.76476248	376.0	10.3414984153	1.52523170057	0.27461859931	974.541255297	697.562721098	2009.05912154	336.95514514	2.66653220863	0.0443682563832
783.831934492	660.932827986	1820.76476248	376.0	-20.5746498673	-0.796791869744	-0.143462706112	593.345152824	525.687910518	1446.14878769	327.115724349	-4.05745613754	-0.0675117493768
783.831934492	660.932827986	1820.76476248	376.0	4.38985727021	0.384746507405	0.069273767988	842.257959476	672.747794363	1900.69373678	385.687982938	0.525323662063	0.00874082632384
783.831934492	660.932827986	1820.76476248	376.0	12.4611715244	1.13991259933	0.205241735566	937.74226956	726.447745588	2047.65338259	383.463367439	2.7145733056	0.0451676090782
783.831934492	660.932827986	1820.76476248	376.0	-1.99876775556	0.513322989487	0.0924240168324	896.191240149	538.614753518	1784.3719035	349.565909833	-1.19914742663	-0.0199525362168
783.831934492	660.932827986	1820.76476248	376.0	-11.4467015705	-0.727305063404	-0.130951577855	600.188159993	682.135857769	1612.34725382	330.023236054	-1.99859489464	-0.0332544907594
783.831934492	660.932827986	1820.76476248	376.0	5.71234324032	0.020611433434	0.00371109712531	754.669414328	725.527196225	1924.77309531	444.576484757	0.586452463342	0.00975794448156
783.831934492	660.932827986	1820.76476248	376.0	21.0860386623	1.27484125679	0.229535696218	929.065366144	806.707352233	2204.69192424	468.919205867	3.85927667911	0.0642142542281
783.831934492	660.932827986	1820.76476248	376.0	-0.39001645124	-0.504333276565	-0.090805415298	644.144955369	701.182197959	1813.66348037	468.336327038	-0.659933749745	-0.0109805948377
783.831934492	660.932827986	1820.76476248	376.0	13.0057628378	1.25040696547	0.225136291946	973.020346808	665.80732861	2057.56910932	418.741433902	2.53747667049	0.0422209096587
783.831934492	660.932827986	1820.76476248	376.0	6.15300944073	0.771488882299	0.138906892744	900.566923881	710.762390717	1932.79659021	321.467275609	1.60119001212	0.0266420967075
783.831934492	660.932827986	1820.76476248	376.0	-3.8315954809	0.153944367721	0.0277177471589	802.361220376	607.165372054	1751.00042212	341.473829691	-1.18142558805	-0.0196576636947
783.831934492	660.932827986	1820.76476248	376.0	10.8467856933	0.00613607862923	0.00110480349824	738.304029985	820.562380264	2018.25921424	459.392803995	1.75963005777	0.0292783703456
783.831934492	660.932827986	1820.76476248	376.0	-11.368453293	-0.421730715646	-0.0759327899974	673.685928415	606.560828981	1613.77197088	333.525213485	-2.38902356258	-0.0397508080295
783.831934492	660.932827986	1820.76476248	376.0	4.60736252823	0.721623077109	0.129928533869	949.417666436	509.26857641	1904.65399587	445.967753026	-0.604761674322	-0.0100625902549
783.831934492	660.932827986	1820.76476248	376.0	1.75729499575	0.0495576613668	0.00892287745172	767.473566385	683.670179061	1852.76097053	401.617225088	-0.0729898672725	-0.0012144736651
783.831934492	660.932827986	1820.76476248	376.0	1.37376827633	-0.676923838649	-0.121880417474	601.693742374	775.076574137	1845.77785117	469.007534661	-0.0565729091216	-0.000941312963754
783.831934492	660.932827986	1820.76476248	376.0	-0.578352477696	-0.51122534164	-0.0920463344688	640.493928647	736.598070038	1810.23432436	433.142325677	-0.372637411661	-0.0062002897115
783.831934492	660.932827986	1820.76476248	376.0	22.8060810579	1.55283063148	0.279587798249	957.282613267	813.538698064	2236.00985008	465.188538752	4.19867689061	0.0698615123229
783.831934492	660.932827986	1820.76476248	376.0	-11.3627665255	-0.384095544878	-0.0691565619154	687.185672544	543.276904278	1613.87551354	383.412936717	-2.82412844021	-0.0469904898537
783.831934492	660.932827986	1820.76476248	376.0	-10.366260781	-0.170700811088	-0.0307347517263	736.341711306	541.182623564	1632.01953899	354.495204121	-2.64863773011	-0.0440705113163
783.831934492	660.932827986	1820.76476248	376.0	7.17505769697	0.690731933725	0.12436657071	890.553541574	710.716359352	1951.40568471	350.135783785	1.59848501192	0.0265970883847
783.831934492	660.932827986	1820.76476248	376.0	-6.05596597438	-0.268118564037	-0.0482748584871	709.604498977	567.016485396	1710.49986799	433.878883616	-2.08401689658	-0.0346758219065
783.831934492	660.932827986	1820.76476248	376.0	12.5852989419	0.985970341622	0.177524368315	969.360302888	617.225228232	2049.91345086	463.327919744	1.74730899425	0.0290733609692
783.831934492	660.932827986	1820.76476248	376.0	-4.4626458267	0.627196066451	0.112926911496	925.424877999	528.409613179	1739.51047979	285.675988613	-1.42473764776	-0.0237061172672
783.831934492	660.932827986	1820.76476248	376.0	14.9649091048	1.51057717362	0.271980045664	951.067251257	784.34705186	2093.24055419	357.826251079	3.41845692013	0.0568794828641
783.831934492	660.932827986	1820.76476248	376.0	7.23138421343	0.949726760711	0.170998696563	900.486013341	758.608910702	1952.43125808	293.336334033	2.1251593551	0.035360388604
783.831934492	660.932827986	1820.76476248	376.0	10.8237249379	0.268781250567	0.0483941754712	793.117085326	807.682058734	2017.83933213	417.040188074	2.0245821313	0.0336868907038
783.831934492	660.932827986	1820.76476248	376.0	3.68912768305	0.414960858481	0.0747138744114	843.659837495	698.856854903	1887.93509937	345.418406975	0.745119386448	0.0123979931189
783.831934492	660.932827986	1820.76476248	376.0	7.67780143908	0.645518584963	0.116225888542	893.143658252	679.300472144	1960.55946561	388.115335218	1.31333513304	0.0218524980539
783.831934492	660.932827986	1820.76476248	376.0	-3.49281916619	0.347657920426	0.0625959525434	851.095387544	578.887742616	1757.16874188	327.185611723	-1.18959881808	-0.0197936575387
783.831934492	660.932827986	1820.76476248	376.0	-5.72263207365	0.0583028933969	0.0104974601003	781.454775335	602.834891452	1716.56909419	332.279427407	-1.51171917551	-0.025153397263
783.831934492	660.932827986	1820.76476248	376.0	10.8822264673	1.49892474019	0.269882020199	973.99173677	696.735056459	2018.90450737	348.177714138	2.70475180934	0.0450041898392
783.831934492	660.932827986	1820.76476248	376.0	10.9852778228	0.896646857956	0.161441638091	944.452600105	648.365518954	2020.78083014	427.962711076	1.75315462005	0.0291706259576
783.831934492	660.932827986	1820.76476248	376.0	3.7667857797	0.48736105456	0.0877495596974	882.714781622	570.252528797	1889.34907063	436.381760215	-0.415906370857	-0.00692023911575
783.831934492	660.932827986	1820.76476248	376.0	-20.9981218414	-0.727029388218	-0.130901942423	611.191686503	511.435156545	1438.43835921	315.811516159	-4.19908681038	-0.0698683329515
783.831934492	660.932827986	1820.76476248	376.0	-11.6660600787	-0.262960755874	-0.0473461929913	716.965265164	524.394048743	1608.3532514	366.993937488	-2.95065147357	-0.0490956983954
783.831934492	660.932827986	1820.76476248	376.0	-8.5788328801	-0.227307663854	-0.0409268390086	724.715280791	514.735947382	1664.56439637	425.113168192	-2.713361073	-0.0451474388187
783.831934492	660.932827986	1820.76476248	376.0	-5.53182774157	-0.367499462178	-0.0661684303526	682.781895334	616.848507805	1720.04319224	420.412789099	-1.68280413993	-0.028000068884
783.831934492	660.932827986	1820.76476248	376.0	13.5980687522	1.62791274264	0.293106363457	959.827406528	785.738517891	2068.3536067	322.787682276	3.32478236706	0.0553208380542
783.831934492	660.932827986	1820.76476248	376.0	7.53152582916	0.312172386539	0.056206767472	816.877763392	725.652180507	1957.89613085	415.366186953	1.15960763007	0.0192946361076
783.831934492	660.932827986	1820.76476248	376.0	-1.32018599688	0.221997350124	0.0399707148224	807.634502619	674.4287652	1796.72728105	314.664013229	-0.254941894448	-0.00424196163808
783.831934492	660.932827986	1820.76476248	376.0	16.8124418955	0.871578455872	0.156928061914	894.739870861	782.209636194	2126.87978022	449.930273169	3.09003216862	0.0514148447358
783.831934492	660.932827986	1820.76476248	376.0	2.00511834691	-0.0729488190163	-0.0131344650731	727.002495794	800.149927844	1857.27325078	330.120827147	0.749666815948	0.0124736575033
783.831934492	660.932827986	1820.76476248	376.0	6.03455379387	0.839690637434	0.151186646999	919.992377783	682.705663704	1930.63979153	327.941750042	1.49465430398	0.0248694559731
783.831934492	660.932827986	1820.76476248	376.0	7.12704571702	0.770724435999	0.138769253871	884.387140325	755.53135111	1950.5314995	310.613008064	1.95530366234	0.0325341707544
783.831934492	660.932827986	1820.76476248	376.0	-1.45860001388	0.566318027807	0.101965795428	900.540639536	581.315879059	1794.2070874	312.350568804	-0.647992076527	-0.0107818981119
783.831934492	660.932827986	1820.76476248	376.0	14.3047100752	0.561111970337	0.101028442625	855.628712386	764.677103633	2081.2198829	460.914066882	2.38092653677	0.0396160821426
783.831934492	660.932827986	1820.76476248	376.0	-6.90470742193	0.0351576248855	0.00633014491996	777.525974909	593.8506802	1695.04628279	323.669627679	-1.73901695247	-0.0289353902241
783.831934492	660.932827986	1820.76476248	376.0	-7.6031657158	0.0501416987543	0.0090280336252	786.675195881	543.620499035	1682.32900029	352.033305376	-2.20975007081	-0.0367678880334
783.831934492	660.932827986	1820.76476248	376.0	3.76323380585	0.265310284063	0.0477692265148	814.511104246	683.954485836	1889.28439754	390.818807462	0.393639221411	0.00654973746107
783.831934492	660.932827986	1820.76476248	376.0	-0.2079867805	0.277522461828	0.0499680341786	812.91127026	711.192422067	1816.97781247	292.874120141	0.227250909679	0.00378121313941
783.831934492	660.932827986	1820.76476248	376.0	-4.17863508785	-0.700522090183	-0.126129292435	598.10938326	788.107707586	1744.68164725	358.464556399	-0.45762865646	-0.00761445351847
783.831934492	660.932827986	1820.76476248	376.0	-7.72530516623	-0.130133565339	-0.0234306023297	733.602925387	656.289994064	1680.10512822	290.212208766	-1.48467097657	-0.024703344036
783.831934492	660.932827986	1820.76476248	376.0	-18.1437181807	-0.623223087709	-0.112211575029	631.854374258	576.285399868	1490.41033524	282.270561115	-3.51985947396	-0.0585667133771
783.831934492	660.932827986	1820.76476248	376.0	15.3736871239	1.01013667511	0.181875526667	929.363633093	724.154429414	2100.68344032	447.165377817	2.80411524879	0.0466574916603
783.831934492	660.932827986	1820.76476248	376.0	8.67266552231	0.853990999201	0.153761433057	965.734457695	565.389484296	1978.67360028	447.549658285	0.634976142714	0.0105653268338
783.831934492	660.932827986	1820.76476248	376.0	10.2915822533	0.509641744685	0.0917612071813	847.175619107	762.824677976	2008.15026565	398.149968566	1.99480483785	0.0331914282504
783.831934492	660.932827986	1820.76476248	376.0	-2.67037148293	-0.721741389113	-0.129949835994	595.024124329	747.786926231	1772.14357949	429.332528929	-0.627408961261	-0.0104394169927
783.831934492	660.932827986	1820.76476248	376.0	3.91860408671	0.472223652572	0.085024064201	834.860199139	773.161327616	1892.11332487	284.091798115	1.35216957565	0.0224986618245
783.831934492	660.932827986	1820.76476248	376.0	-2.74395112154	0.664376775402	0.11962131354	936.545399558	516.301971819	1770.80386736	317.95649598	-1.27833562188	-0.0212701434589
783.831934492	660.932827986	1820.76476248	376.0	-6.21446997781	-0.565317075369	-0.101785573527	627.038018901	793.952240171	1707.61388295	286.623623874	-0.621856895571	-0.010347036532
783.831934492	660.932827986	1820.76476248	376.0	-9.24346056818	-0.599233318016	-0.107892207061	628.027592784	681.350776128	1652.46308962	343.084720707	-1.69118936449	-0.0281395900914
783.831934492	660.932827986	1820.76476248	376.0	-6.45276780564	-0.581233382395	-0.104651311198	630.257051292	693.368384455	1703.27504007	379.649604321	-1.29371471875	-0.0215260352538
783.831934492	660.932827986	1820.76476248	376.0	6.12527687806	0.647160985973	0.116521603524	909.417284602	618.081112375	1932.29164548	404.793248501	0.586175626399	0.00975333820963
783.831934492	660.932827986	1820.76476248	376.0	-12.7153265188	-0.643479073648	-0.115858673685	622.171341793	633.009771683	1589.24857779	334.067464314	-2.44106631772	-0.0406167440553
783.831934492	660.932827986	1820.76476248	376.0	6.5000788676	0.675736107855	0.121666566052	901.802195765	667.248083151	1939.11590803	370.065629116	1.15751585152	0.0192598311402
783.831934492	660.932827986	1820.76476248	376.0	-8.69294815641	0.0137753150133	0.00248025117272	779.212946476	537.203817605	1662.48662563	346.069861545	-2.40377682473	-0.0399962866012
783.831934492	660.932827986	1820.76476248	376.0	-8.23952633918	-0.172446698175	-0.0310490994194	728.142566373	616.576827097	1670.7423703	326.022976829	-1.84364670697	-0.0306763179196
783.831934492	660.932827986	1820.76476248	376.0	9.95857887159	0.790646378148	0.142356207805	935.385953894	625.496041912	2002.08705742	441.205061609	1.24343868774	0.0206894956363
783.831934492	660.932827986	1820.76476248	376.0	-12.5216194291	-0.709491124885	-0.127744170847	608.524859032	604.303893091	1592.77552822	379.946776098	-2.62768537124	-0.0437218863768
783.831934492	660.932827986	1820.76476248	376.0	13.8090549207	1.19707370961	0.215533617142	969.76511854	665.254983751	2072.19516851	437.175066215	2.53655699234	0.0422056071936
783.831934492	660.932827986	1820.76476248	376.0	4.33134356626	0.55528600557	0.0999794752556	897.437939569	577.277821338	1899.62833987	424.912578966	-0.174185752406	-0.00289826543104
783.831934492	660.932827986	1820.76476248	376.0	-13.6647428919	-0.766714845025	-0.138047325356	594.169471756	636.264048777	1571.96193902	341.528418487	-2.56648903077	-0.0427036444387
783.831934492	660.932827986	1820.76476248	376.0	-3.93634919996	-0.268702345119	-0.0483799685126	697.225160767	703.972034576	1749.09310332	347.895907974	-0.754061764476	-0.0125467847666
783.831934492	660.932827986	1820.76476248	376.0	5.00570467835	1.39224754649	0.250674747298	978.713965789	646.63098587	1911.90686938	286.561917715	1.72160273019	0.0286456361097
783.831934492	660.932827986	1820.76476248	376.0	1.31922158206	-0.223295275063	-0.0402044067452	694.480882983	815.290245757	1844.78468418	335.013555443	0.638920553725	0.0106309576327
783.831934492	660.932827986	1820.76476248	376.0	-4.47182057126	-0.359107852986	-0.0646575176424	672.183699134	768.439838976	1739.34342928	298.719891166	-0.441349316829	-0.00734358264274
783.831934492	660.932827986	1820.76476248	376.0	-14.2407643904	-0.400463310534	-0.0721035848999	682.587878561	567.516388696	1561.47394255	311.369675294	-3.00722540296	-0.0500370283355
783.831934492	660.932827986	1820.76476248	376.0	4.05378262448	0.828839518815	0.149232898598	960.176199544	567.788321902	1894.57460805	366.610086607	0.255353496857	0.00424881026384
783.831934492	660.932827986	1820.76476248	376.0	-14.9285017943	-0.525245460665	-0.0945706627052	651.277262202	608.202625833	1548.95186224	289.471974206	-2.88079996419	-0.0479334436637
783.831934492	660.932827986	1820.76476248	376.0	-7.3033954924	-0.241628302939	-0.0435052760064	706.439237944	680.11589376	1687.78711089	301.231979185	-1.31627677189	-0.0219014437918
783.831934492	660.932827986	1820.76476248	376.0	-9.80650850178	-0.301982851908	-0.0543721375419	705.262667991	546.100322227	1642.21131125	390.848321031	-2.61184178868	-0.0434582660347
783.831934492	660.932827986	1820.76476248	376.0	15.1626438767	1.69709268316	0.305562240397	973.117107917	773.990684738	2096.84083924	349.73304659	3.5107238328	0.0584147060366
783.831934492	660.932827986	1820.76476248	376.0	-15.0791617009	-0.405274223583	-0.0729697917867	686.756294836	504.800199267	1546.20869975	354.652205648	-3.50030709811	-0.0582413826641
783.831934492	660.932827986	1820.76476248	376.0	7.10310183857	0.526103045425	0.0947250711964	880.858453792	626.69107431	1950.0955378	442.546009695	0.510748687673	0.00849831427076
783.831934492	660.932827986	1820.76476248	376.0	15.9262102971	1.72491852065	0.310572293959	976.021200184	780.701834422	2110.74358757	354.02055296	3.6185623657	0.0602090243877
783.831934492	660.932827986	1820.76476248	376.0	-0.0440344221168	-0.243868132738	-0.0439085582892	700.763507722	708.142941702	1819.96299924	411.056549813	-0.326128569421	-0.00542643210351
783.831934492	660.932827986	1820.76476248	376.0	-2.80158532546	-0.110318856209	-0.0198629557453	724.924196666	760.736188134	1769.75448408	284.094099282	-0.122854423622	-0.0020441667824
783.831934492	660.932827986	1820.76476248	376.0	-8.07245224611	-0.492721288286	-0.0887146719997	653.597603965	646.182784934	1673.78439651	374.004007614	-1.76379085553	-0.0293476015895
783.831934492	660.932827986	1820.76476248	376.0	5.047103987	1.06534441478	0.191815703058	954.224354293	653.243366969	1912.6606534	305.192932136	1.47404339907	0.0245265124637
783.831934492	660.932827986	1820.76476248	376.0	-0.311355103569	0.684945055343	0.123324640861	942.061550058	510.720187225	1815.09571847	362.313981184	-1.05148780943	-0.017495637428
783.831934492	660.932827986	1820.76476248	376.0	-2.52274565146	-0.139192002545	-0.0250615776998	725.907295179	696.300765227	1774.83149861	352.623438203	-0.563633583097	-0.00937826261393
783.831934492	660.932827986	1820.76476248	376.0	4.98004646482	1.13426868347	0.204225546177	949.899965857	671.590204786	1911.43969366	289.949523021	1.62538881848	0.0270447390762
783.831934492	660.932827986	1820.76476248	376.0	-4.2984244921	-0.665090035123	-0.119749736248	609.097082545	726.690389009	1742.50056398	406.71309243	-0.890098537257	-0.0148102918013
783.831934492	660.932827986	1820.76476248	376.0	-19.95379231	-0.689223801192	-0.124095030823	619.539163791	525.570847166	1457.45314332	312.343132363	-3.99810602813	-0.0665242267576
783.831934492	660.932827986	1820.76476248	376.0	-0.680145493681	0.312344277585	0.056237716526	849.432843444	517.251385975	1808.380913	441.696683577	-1.5759644332	-0.0262223699368
783.831934492	660.932827986	1820.76476248	376.0	1.51302118008	0.110322925623	0.0198636884449	789.805148809	607.535636509	1848.31331897	450.972533655	-0.754664326594	-0.0125568107586
783.831934492	660.932827986	1820.76476248	376.0	-1.20150976915	0.3156671628	0.0568360033849	838.529965532	609.203554672	1798.88809598	351.15457578	-0.703681403448	-0.0117085092088
783.831934492	660.932827986	1820.76476248	376.0	5.30006508668	0.284280683803	0.051184854844	796.359718386	803.859178325	1917.26647996	317.047583254	1.49962060244	0.0249520898908
783.831934492	660.932827986	1820.76476248	376.0	2.99283012857	0.611632956337	0.110124767075	912.839742042	567.675563335	1875.25715886	394.741853483	-0.278915522047	-0.00464085727199
783.831934492	660.932827986	1820.76476248	376.0	7.15936499214	0.640810698281	0.115378231595	918.630208235	564.573304033	1951.11995747	467.916445205	0.0423747670511	0.000705070999186
783.831934492	660.932827986	1820.76476248	376.0	9.34536099499	0.45745522276	0.0823650022975	848.521763568	714.2415968	1990.9218024	428.158442033	1.43165468604	0.0238212094182
783.831934492	660.932827986	1820.76476248	376.0	-13.8982107754	-0.523143997307	-0.0941922933574	651.930699947	601.279652288	1567.71103806	314.50068583	-2.76931090846	-0.0460783845002
783.831934492	660.932827986	1820.76476248	376.0	-7.76793532831	0.134098487867	0.0241444882727	809.8937902	514.530760586	1679.32893325	354.904382462	-2.41219059347	-0.0401362827532
783.831934492	660.932827986	1820.76476248	376.0	-10.8240980822	-0.581743766386	-0.104743206047	639.859478242	561.867247981	1623.68339874	421.956672519	-2.71904758354	-0.0452420562985
783.831934492	660.932827986	1820.76476248	376.0	-11.0896120224	-0.318630209746	-0.0573695012147	701.916696656	546.734664316	1618.84901448	370.197653506	-2.74489541238	-0.0456721366453
783.831934492	660.932827986	1820.76476248	376.0	6.51877259455	0.334743158595	0.0602706443275	834.716770846	645.019357656	1939.45627683	459.720148324	0.319585948851	0.00531756986441
783.831934492	660.932827986	1820.76476248	376.0	-5.58020580188	-0.124738397214	-0.0224592000745	748.422162418	501.65298571	1719.16234156	469.087193435	-2.52258306513	-0.0419730959256
783.831934492	660.932827986	1820.76476248	376.0	6.49162172241	0.397641962872	0.071595600085	853.485776317	615.542480322	1938.96192331	469.933666673	0.108618055722	0.00180728878074
783.831934492	660.932827986	1820.76476248	376.0	8.77045919325	0.883586284263	0.159090076389	873.504369017	820.266198339	1980.45419298	286.68362562	2.45554317239	0.0408576235007
783.831934492	660.932827986	1820.76476248	376.0	10.1697876871	0.38413554573	0.0691637640854	825.301619355	756.476599124	2005.9326731	424.154454624	1.74364700327	0.0290124293389
783.831934492	660.932827986	1820.76476248	376.0	9.47945106246	0.789415748075	0.142134632351	895.651998318	738.62477295	1993.3632671	359.086495832	2.13746007532	0.0355650594895
783.831934492	660.932827986	1820.76476248	376.0	-19.3130371824	-0.768017004448	-0.138281779699	598.838636764	560.229251124	1469.1197869	310.051899008	-3.72980781516	-0.0620600302023
783.831934492	660.932827986	1820.76476248	376.0	12.2489671062	1.19473550858	0.21511262308	952.388714086	701.196537363	2043.78963931	390.204387866	2.61762048503	0.0435544173881
783.831934492	660.932827986	1820.76476248	376.0	-10.8920509627	-0.372214108014	-0.0670173042877	684.903875178	604.271388925	1622.44613664	333.270872534	-2.33129657889	-0.038790292494
783.831934492	660.932827986	1820.76476248	376.0	6.27837594549	-0.0399104336282	-0.0071858901023	730.675605598	817.679624629	1935.07921935	386.723989122	1.32788457254	0.0220945852336
783.831934492	660.932827986	1820.76476248	376.0	13.8466167548	1.29787369968	0.233682697098	961.252497527	702.517142446	2072.87908115	409.109441172	2.85558111926	0.0475138289394
783.831934492	660.932827986	1820.76476248	376.0	-6.7679851779	-0.757505286267	-0.136389140487	588.155892934	759.976644695	1697.53567323	349.4031356	-0.956848005828	-0.0159209318773
783.831934492	660.932827986	1820.76476248	376.0	11.2617436733	1.08484566575	0.195326911371	901.26244147	805.319358308	2025.81462292	319.232823143	2.84031913725	0.0472598858112
783.831934492	660.932827986	1820.76476248	376.0	6.42284241071	0.103084685327	0.0185604402821	776.294388111	692.834804596	1937.70961384	468.580421135	0.435715572045	0.00724984312886
783.831934492	660.932827986	1820.76476248	376.0	-2.48411486962	-0.735344497887	-0.132399081362	589.379050902	801.391147561	1775.53487427	384.76467581	-0.218482205435	-0.00363531123852
783.831934492	660.932827986	1820.76476248	376.0	10.2158915448	0.735058745085	0.132347631452	880.138874639	765.335990154	2006.7721159	361.297251105	2.2986511899	0.0382471079851
783.831934492	660.932827986	1820.76476248	376.0	8.03466884563	0.519371410742	0.093513037584	869.681447557	674.73756496	1967.0571816	422.638169084	1.06721110187	0.0177572562708
783.831934492	660.932827986	1820.76476248	376.0	-11.6036713204	-0.268055503688	-0.0482635044451	708.532059731	606.621506718	1609.48920392	294.335637472	-2.38810035443	-0.0397354468292
783.831934492	660.932827986	1820.76476248	376.0	-11.8727122025	-0.504191330059	-0.0907798577708	650.580642958	671.361634439	1604.59060235	282.648324949	-2.08360743294	-0.0346690088676
783.831934492	660.932827986	1820.76476248	376.0	-13.2852183948	-0.477441903854	-0.0859636125052	664.085012714	574.389715082	1578.87218733	340.397459531	-2.84937006333	-0.0474104835828
783.831934492	660.932827986	1820.76476248	376.0	3.60353840101	-0.247243440363	-0.0445162838248	696.442574793	731.315257135	1886.37671989	458.618887958	0.156013062054	0.00259589121554
783.831934492	660.932827986	1820.76476248	376.0	-16.0270264063	-0.544378200323	-0.0980155204039	650.160757291	566.387947869	1528.9503132	312.40160804	-3.26124935796	-0.0542637164386
783.831934492	660.932827986	1820.76476248	376.0	18.7935778171	1.66151840517	0.299157076911	979.089671438	753.437508584	2162.95160498	430.424424958	3.76167313757	0.0625902352341
783.831934492	660.932827986	1820.76476248	376.0	7.54898594555	0.247447565466	0.0445530366342	795.74826122	771.667215413	1958.2140385	390.798561867	1.45685856882	0.0242405751883
783.831934492	660.932827986	1820.76476248	376.0	-9.62702639571	-0.0742263815865	-0.013364490743	755.11017902	575.654709614	1645.47925819	314.714369556	-2.27045300894	-0.0377779202819
783.831934492	660.932827986	1820.76476248	376.0	-6.21084541889	-0.0434412446076	-0.00782161408131	751.970548347	661.026911275	1707.67987764	294.682418017	-1.20079341377	-0.0199799236901
783.831934492	660.932827986	1820.76476248	376.0	4.67806156284	0.231980134513	0.0417681192858	813.824931823	631.085137772	1905.94125898	461.031189387	-0.119792191567	-0.00199321450195
783.831934492	660.932827986	1820.76476248	376.0	12.2645413624	0.900968972543	0.162219836612	907.66111479	746.71412687	2044.07320988	389.697968225	2.56763789873	0.0427227603782
783.831934492	660.932827986	1820.76476248	376.0	1.48028224013	-0.603717270001	-0.108699544473	616.659067801	787.054955517	1847.71721989	444.003196572	0.118680073557	0.00197471004254
783.831934492	660.932827986	1820.76476248	376.0	7.59661727226	0.436556914644	0.0786022532668	839.293476339	739.067691924	1959.08129291	380.720124649	1.47509374326	0.0245439890726
783.831934492	660.932827986	1820.76476248	376.0	15.5740359448	1.05989079254	0.190833776114	918.421274356	766.921050179	2104.33132106	418.988996522	3.1049391664	0.0516628813045
783.831934492	660.932827986	1820.76476248	376.0	13.2883604947	1.3500666155	0.243080053205	939.818018887	767.310048672	2062.71454788	355.586480317	3.10856184169	0.0517231587636
783.831934492	660.932827986	1820.76476248	376.0	-0.946990396909	-0.155953691129	-0.0280795266707	723.915533793	670.963417154	1803.52229503	408.643344081	-0.642657915256	-0.0106931433487
783.831934492	660.932827986	1820.76476248	376.0	0.1324834071	0.337908216431	0.0608405143016	847.607284661	578.172735945	1823.17697367	397.396953065	-0.853725861396	-0.0142050892079
783.831934492	660.932827986	1820.76476248	376.0	-13.2575359789	-0.694576035738	-0.12505870287	612.250568096	603.988617192	1579.376219	363.137033713	-2.70472427706	-0.0450037317314
783.831934492	660.932827986	1820.76476248	376.0	-10.9572686844	-0.379629881549	-0.0683525173837	687.7081777	547.599770952	1621.25867534	385.95072669	-2.7491365329	-0.0457427043744
783.831934492	660.932827986	1820.76476248	376.0	-9.26845527004	-0.170254903212	-0.0306544658286	738.816770447	510.03868449	1652.0079949	403.152539958	-2.78068804858	-0.0462676879963
783.831934492	660.932827986	1820.76476248	376.0	7.09442515971	0.88094810031	0.158615070275	895.9585705	754.314934884	1949.93755589	299.664050503	2.04141688076	0.0339670030076
783.831934492	660.932827986	1820.76476248	376.0	12.7437067358	0.34442845536	0.0620144860208	808.858991086	799.213082949	2052.79768416	444.725610122	2.20969970787	0.0367670500478
783.831934492	660.932827986	1820.76476248	376.0	-4.90905023279	0.444425146355	0.0800189316447	886.140030901	500.826735995	1731.38250567	344.415738771	-1.95640668413	-0.0325525238625
783.831934492	660.932827986	1820.76476248	376.0	3.30988784118	0.593634871579	0.106884204461	910.632671592	555.941657309	1881.03003397	414.455705066	-0.415740170681	-0.00691747372182
783.831934492	660.932827986	1820.76476248	376.0	6.12367232717	0.592544145945	0.106687818859	903.049572375	590.347786579	1932.26243038	438.865071426	0.170962393238	0.00284463216702
783.831934492	660.932827986	1820.76476248	376.0	-1.9382151835	0.2639266827	0.0475201085165	815.500938664	681.109891835	1785.4744234	288.863592897	-0.233838870612	-0.00389082979387
783.831934492	660.932827986	1820.76476248	376.0	-0.913050134252	0.183337670773	0.0330100235457	799.772934856	670.135093326	1804.14026737	334.232239187	-0.288421180508	-0.0047990213063
783.831934492	660.932827986	1820.76476248	376.0	-12.7092500462	-0.444139284137	-0.079967462034	674.090328471	539.789359944	1589.35921606	375.479527646	-3.00956421686	-0.0500759437081
783.831934492	660.932827986	1820.76476248	376.0	-2.2220228403	0.688106935426	0.12389393868	946.056573539	496.267431616	1780.30695359	337.982948433	-1.38702060508	-0.0230785458417
783.831934492	660.932827986	1820.76476248	376.0	6.69802128062	0.0528872391626	0.00952236931268	758.865067229	746.018105049	1942.71997374	437.83680146	0.892275431172	0.0148465129979
783.831934492	660.932827986	1820.76476248	376.0	-1.13473767823	-0.261297599566	-0.0470467410093	699.26805119	685.436630868	1800.10385869	415.399176628	-0.630662660903	-0.0104935550899
783.831934492	660.932827986	1820.76476248	376.0	8.51477713771	0.642166322902	0.11562231237	906.244734472	624.881088801	1975.79882421	444.673000931	0.821334699182	0.0136661347618
783.831934492	660.932827986	1820.76476248	376.0	-0.162182106256	0.0922985714938	0.0166183960198	771.095853708	731.204447531	1817.81180784	315.511506596	0.183813615127	0.00305846281409
783.831934492	660.932827986	1820.76476248	376.0	14.0891842865	0.828393961862	0.149152675884	886.124655428	789.255226253	2077.29566529	401.915783606	2.87229049032	0.0477918550802
783.831934492	660.932827986	1820.76476248	376.0	-3.96526955848	0.209202133139	0.0376669307056	822.119949432	551.014739053	1748.56653162	375.431843135	-1.64289435825	-0.0273360126165
783.831934492	660.932827986	1820.76476248	376.0	4.52992686192	-0.147585413177	-0.0265728147601	709.075877064	816.988008071	1903.24407455	377.180189411	1.04562362242	0.017398063601
783.831934492	660.932827986	1820.76476248	376.0	-9.08155246967	0.24586972739	0.0442689462351	837.432884373	514.018099389	1655.41105522	303.960071463	-2.50721760918	-0.0417174311012
783.831934492	660.932827986	1820.76476248	376.0	-6.87317639089	-0.157240914504	-0.0283112917724	726.736430906	662.106592923	1695.62038869	306.777364861	-1.3416452527	-0.0223235482978
783.831934492	660.932827986	1820.76476248	376.0	16.8583740355	0.799535650253	0.143956724928	881.642409086	796.778914979	2127.71609644	449.294772378	3.09394752392	0.0514799920785
783.831934492	660.932827986	1820.76476248	376.0	-14.847918487	-0.75888473504	-0.13663751081	601.564745984	495.71094169	1550.4190947	453.143407031	-3.62584040004	-0.0603301231287
783.831934492	660.932827986	1820.76476248	376.0	-7.14818190699	-0.636095795727	-0.114529311438	621.697322022	634.332197517	1690.61318516	434.583665619	-1.86102033496	-0.0309653965884
783.831934492	660.932827986	1820.76476248	376.0	-14.6753150758	-0.622483678656	-0.112078444122	633.337908695	534.507110253	1553.5617968	385.716777847	-3.2984006361	-0.0548818741448
783.831934492	660.932827986	1820.76476248	376.0	-16.6353234566	-0.680607906729	-0.122543735457	617.145660302	592.875634607	1517.87465486	307.853359947	-3.1990906106	-0.0532294610749
783.831934492	660.932827986	1820.76476248	376.0	-2.86207765005	0.0766058334771	0.0137929120412	783.727315245	610.367693626	1768.65306115	374.558052279	-1.12919744591	-0.0187886430269
783.831934492	660.932827986	1820.76476248	376.0	-1.40960468799	-0.728069098398	-0.131089142672	589.570289186	820.118325908	1795.09917703	385.410561935	0.0175043855146	0.000291254334686
783.831934492	660.932827986	1820.76476248	376.0	-5.00066071286	-0.136884543534	-0.0246461187494	729.705136979	671.800532981	1729.71449433	328.208824367	-1.02710598615	-0.0170899498528
783.831934492	660.932827986	1820.76476248	376.0	5.94083746924	0.523297847319	0.0942199941158	869.101924795	682.153805058	1928.93343771	377.677707861	0.978458382908	0.0162805055392
783.831934492	660.932827986	1820.76476248	376.0	-6.53184753443	-0.425371850441	-0.0765883778251	668.262725474	643.171873919	1701.83518423	390.400584839	-1.594796458	-0.0265357147753
783.831934492	660.932827986	1820.76476248	376.0	1.51926476736	-0.296242605244	-0.053338603753	687.669585084	719.058170562	1848.42700001	441.699244365	-0.15820285337	-0.00263232701115
783.831934492	660.932827986	1820.76476248	376.0	8.92318665875	0.585229092954	0.105370740539	891.370101891	636.47921138	1983.23500085	455.385687579	0.85726272989	0.0142639389333
783.831934492	660.932827986	1820.76476248	376.0	-5.93646897093	-0.385532430443	-0.0694152737564	670.387283425	728.409610481	1712.67562732	313.878733414	-0.887848799364	-0.0147728585585
783.831934492	660.932827986	1820.76476248	376.0	3.96753894567	0.0713753794313	0.0128511666243	766.369041976	725.954665592	1893.00431354	400.68060597	0.524778966882	0.00873176317608
783.831934492	660.932827986	1820.76476248	376.0	-6.81854377172	-0.426202790499	-0.0767379889267	667.448886267	653.525778272	1696.61512017	375.640455629	-1.54192847879	-0.0256560479
783.831934492	660.932827986	1820.76476248	376.0	-11.580148454	-0.0756949587161	-0.0136289086633	763.234591729	498.386179653	1609.91749998	348.296728603	-3.06774815543	-0.0510440624864
783.831934492	660.932827986	1820.76476248	376.0	-0.854028441216	0.323119976801	0.0581778856322	846.45836552	563.536667719	1805.21491356	395.219880319	-1.10611366504	-0.0184045534949
783.831934492	660.932827986	1820.76476248	376.0	-0.611027551834	0.0763874519318	0.0137535923536	776.452875503	665.90986044	1809.63938813	367.276652181	-0.415914122838	-0.00692036810046
783.831934492	660.932827986	1820.76476248	376.0	-2.22705311056	0.438139557191	0.0788872087128	877.825927095	540.76949428	1780.2153642	361.619942824	-1.30496146216	-0.0217131690875
783.831934492	660.932827986	1820.76476248	376.0	4.00443674361	0.013625567285	0.00245328903223	754.516458615	719.745889723	1893.67613564	419.413787303	0.395826150011	0.00658612562414
783.831934492	660.932827986	1820.76476248	376.0	-4.71726903324	0.121384245603	0.0218552836879	796.66330749	594.400133526	1734.87439017	343.810949153	-1.41763412697	-0.0235879222457
783.831934492	660.932827986	1820.76476248	376.0	19.6569351135	1.31536981449	0.236832879815	938.368305101	784.208832415	2178.67131041	456.094172892	3.6971570976	0.0615167570317
783.831934492	660.932827986	1820.76476248	376.0	-12.0916890142	-0.768427044398	-0.138355607562	594.054118228	618.392084587	1600.60354972	388.157346904	-2.50877729489	-0.0417433826104
783.831934492	660.932827986	1820.76476248	376.0	7.50719670701	0.496054050403	0.089314737199	861.467544391	691.296226927	1957.45315477	404.689383452	1.1458131378	0.019065110446
783.831934492	660.932827986	1820.76476248	376.0	8.11785844566	0.126429279154	0.022763644068	765.971916576	804.361377615	1968.57186852	398.238574333	1.59264579359	0.0264999300098
783.831934492	660.932827986	1820.76476248	376.0	10.7071888438	0.730496269247	0.131526155788	885.080892236	750.062237808	2015.717484	380.574353953	2.24803813185	0.0374049605966
783.831934492	660.932827986	1820.76476248	376.0	4.45324456627	0.850209017835	0.153080485746	967.087709928	559.166568772	1901.84787033	375.593591627	0.242551737583	0.00403580262201
783.831934492	660.932827986	1820.76476248	376.0	9.44776534538	1.18384353991	0.21315151961	927.211999261	749.02210068	1992.78634473	316.552244787	2.52281394858	0.0419769375803
783.831934492	660.932827986	1820.76476248	376.0	-2.81542115633	-0.228968651523	-0.0412259005264	697.606766155	783.225588159	1769.50256615	288.670211834	-0.0661929679412	-0.00110138049819
783.831934492	660.932827986	1820.76476248	376.0	-2.48706996417	0.687885509752	0.123854070895	934.80471091	548.608695187	1775.48106895	292.067662855	-0.895567785321	-0.0149012942649
783.831934492	660.932827986	1820.76476248	376.0	-4.93351713318	0.18405481141	0.0331391450144	811.418387554	593.431196848	1730.93702097	326.087436563	-1.39510613064	-0.0232130803767
783.831934492	660.932827986	1820.76476248	376.0	4.14324103725	0.615018930929	0.110734413203	884.881846406	685.227607161	1896.20343531	326.093981743	0.980999767639	0.0163227914749
783.831934492	660.932827986	1820.76476248	376.0	-16.4796056024	-0.540584886659	-0.0973325327077	655.662205683	498.01528098	1520.70991067	367.032424012	-3.71417608647	-0.061799934883
783.831934492	660.932827986	1820.76476248	376.0	18.0020198075	1.72412904042	0.310430147717	977.37595847	788.917745299	2148.53919567	382.245491899	3.84196921058	0.0639262763824
783.831934492	660.932827986	1820.76476248	376.0	2.63042330643	0.286188313783	0.0515283244117	821.123497756	672.89512597	1868.65858315	374.63995942	0.221172819562	0.00368008019237
783.831934492	660.932827986	1820.76476248	376.0	-1.764592312	0.169993954184	0.0306074818481	806.283764802	598.837914496	1788.63568746	383.514008162	-1.03298364982	-0.0171877479171
783.831934492	660.932827986	1820.76476248	376.0	-5.25546853318	-0.120784355117	-0.0217472731576	738.22060024	621.950311328	1725.07504332	364.904131755	-1.43546092366	-0.023884541159
783.831934492	660.932827986	1820.76476248	376.0	2.19802306362	0.473595621375	0.0852710877521	889.418999344	504.631987193	1860.78559189	466.734605354	-1.2761428794	-0.021233658559
783.831934492	660.932827986	1820.76476248	376.0	2.04127815318	-0.0292730436151	-0.00527062362533	746.025921923	718.684138439	1857.9316358	393.221575433	0.171186366273	0.00284835883981
783.831934492	660.932827986	1820.76476248	376.0	-9.12682008435	-0.432278610259	-0.0778319427906	672.425693253	579.330735337	1654.58683845	402.830409857	-2.35285694328	-0.0391490339979
783.831934492	660.932827986	1820.76476248	376.0	13.3385060673	1.3572807814	0.244378966763	932.38255657	791.524553855	2063.62758079	339.720470368	3.18390175954	0.0529767347677
783.831934492	660.932827986	1820.76476248	376.0	-8.74976016228	-0.706393229606	-0.127186393519	599.845345706	759.971220564	1661.45221264	301.635646372	-1.1870025659	-0.0197504586672
783.831934492	660.932827986	1820.76476248	376.0	-5.81641281092	-0.00170349086034	-0.000306714234848	774.598752206	533.426519978	1714.86156758	406.836295392	-2.15769955826	-0.0359018229327
783.831934492	660.932827986	1820.76476248	376.0	-5.55391732998	0.198820589519	0.0357977294777	818.294803194	567.798101112	1719.6409928	333.548088491	-1.67071462918	-0.0277989122992
783.831934492	660.932827986	1820.76476248	376.0	5.98023032925	0.122593569647	0.0220730229828	781.1585333	690.285458027	1929.65068903	458.206697701	0.409971505399	0.00682148927453
783.831934492	660.932827986	1820.76476248	376.0	-5.85653373691	-0.150011626187	-0.0270096554172	740.722371366	522.694471405	1714.13105989	450.714217123	-2.37233711981	-0.0394731633913
783.831934492	660.932827986	1820.76476248	376.0	-9.1643463585	-0.236312686343	-0.042548197037	717.840709582	572.766456366	1653.90357327	363.296407323	-2.30708925308	-0.0383875083707
783.831934492	660.932827986	1820.76476248	376.0	-5.52781705468	0.031062114377	0.00559274655689	783.11627447	524.462707816	1720.11621741	412.537235126	-2.1862476743	-0.036376833183
783.831934492	660.932827986	1820.76476248	376.0	13.2701177289	1.46161573397	0.26316451818	936.572416502	807.937637537	2062.38239002	317.872335986	3.25267202615	0.0541209987711
783.831934492	660.932827986	1820.76476248	376.0	2.29582372653	0.439830757919	0.0791917101042	879.701031618	514.158567901	1862.5663119	468.706712381	-1.21830382903	-0.0202712783532
783.831934492	660.932827986	1820.76476248	376.0	3.31777831497	-0.0794761504352	-0.0143097137982	728.174723202	777.329968855	1881.17370093	375.669008877	0.712894470881	0.01186180484
783.831934492	660.932827986	1820.76476248	376.0	-16.2161865365	-0.510819794272	-0.0919733154973	662.046044537	507.870681754	1525.5061522	355.589425914	-3.62227514886	-0.0602708011458
783.831934492	660.932827986	1820.76476248	376.0	14.4361477359	1.04699846936	0.188512507986	958.007060472	661.773843919	2083.61305351	463.832149122	2.35631424541	0.0392065598239
783.831934492	660.932827986	1820.76476248	376.0	6.00932449097	0.964443549002	0.173648460389	925.400542792	699.335999005	1930.18042527	305.443883476	1.73441500971	0.0288588187972
783.831934492	660.932827986	1820.76476248	376.0	8.29433530663	0.875452435328	0.15762557352	976.343175916	543.911671296	1971.78509702	451.530249811	0.407793877154	0.00678525585947
783.831934492	660.932827986	1820.76476248	376.0	-0.886302240063	-0.221903064413	-0.0399537386412	695.590530238	811.104338502	1804.6272836	297.932414862	0.350702766394	0.00583532057228
783.831934492	660.932827986	1820.76476248	376.0	-7.15844369344	-0.596071662269	-0.107322949634	626.092225356	712.552010797	1690.42634217	351.782106012	-1.23762247465	-0.0205927200441
783.831934492	660.932827986	1820.76476248	376.0	15.3172334841	0.658846609517	0.118625604882	867.225197581	780.089627444	2099.65555234	452.340727318	2.70739240659	0.0450481265656
783.831934492	660.932827986	1820.76476248	376.0	-3.79014465016	-0.0559143951565	-0.010067410003	747.172158104	673.131581007	1751.75514424	331.45140513	-0.817423416689	-0.0136010551862
783.831934492	660.932827986	1820.76476248	376.0	10.1486897225	1.05138153698	0.189301681128	922.29153247	739.065610915	2005.5485288	344.191385413	2.46945075756	0.0410890309078
783.831934492	660.932827986	1820.76476248	376.0	-16.2255070634	-0.585721653235	-0.105459426222	639.882326891	578.144786231	1525.33644733	307.309334212	-3.22403545706	-0.0536445167564
783.831934492	660.932827986	1820.76476248	376.0	-4.03759856936	-0.0640643974065	-0.0115348212831	757.067232376	553.884679486	1747.24959048	436.297678615	-1.87628279688	-0.0312193477018
783.831934492	660.932827986	1820.76476248	376.0	-5.17761941754	-0.343714130495	-0.0618858715332	686.299415912	639.104391191	1726.49249259	401.088685485	-1.4463493653	-0.0240657132329
783.831934492	660.932827986	1820.76476248	376.0	-2.51206807817	-0.456868696388	-0.0822593979813	656.014905639	693.876305641	1775.0259121	425.134700821	-0.842654068865	-0.0140208663705
783.831934492	660.932827986	1820.76476248	376.0	-9.93048584981	-0.684388811524	-0.123224488931	613.87463575	594.272911326	1639.95397538	431.806428306	-2.44529702074	-0.0406871384483
783.831934492	660.932827986	1820.76476248	376.0	5.06063543503	0.338516481885	0.0609500327485	803.449441825	812.978854716	1912.90702924	296.478732695	1.56919209983	0.0261096855213
783.831934492	660.932827986	1820.76476248	376.0	5.88035459762	0.786173068574	0.141550786564	946.540914146	585.627248566	1927.8321869	395.664024189	0.508174644015	0.00845548492538
783.831934492	660.932827986	1820.76476248	376.0	2.97211164369	0.433310304393	0.0780176997468	849.669626466	687.883506287	1874.87992399	337.326791235	0.605902272097	0.0100815685873
783.831934492	660.932827986	1820.76476248	376.0	-9.1854381658	-0.687502174618	-0.123785051246	614.01944411	569.995461817	1653.51954108	469.504635149	-2.58134814896	-0.0429508843421
783.831934492	660.932827986	1820.76476248	376.0	9.31448518132	0.933341566607	0.168048535579	938.411533631	672.341957131	1990.35962647	379.606135703	1.8744305397	0.0311885281148
783.831934492	660.932827986	1820.76476248	376.0	-3.93637245047	-0.566234036342	-0.10195067273	624.123820173	823.038149916	1749.09267998	301.930709891	-0.162119918128	-0.00269750279747
783.831934492	660.932827986	1820.76476248	376.0	11.355129726	0.979006146286	0.176270462061	898.388505572	789.017611528	2027.51496326	340.108846163	2.73875867737	0.0455700279097
783.831934492	660.932827986	1820.76476248	376.0	6.66931961197	0.870007838871	0.156645271673	894.751894397	752.846710056	1942.19738387	294.598779417	1.97309558142	0.0328302093415
783.831934492	660.932827986	1820.76476248	376.0	-0.0328964492236	0.0864573528713	0.0155666821878	764.97481047	763.004522904	1820.16579552	292.186462148	0.41258745023	0.00686501581082
783.831934492	660.932827986	1820.76476248	376.0	-7.25119416647	-0.169698611776	-0.0305543053251	738.220376152	507.121401924	1688.73757424	443.395796159	-2.6326018986	-0.0438036921564
783.831934492	660.932827986	1820.76476248	376.0	-4.88291870739	-0.216973398731	-0.0390661502937	710.284333917	688.955953256	1731.85829927	332.6180121	-0.938101429282	-0.0156090088067
783.831934492	660.932827986	1820.76476248	376.0	-3.4629808799	-0.126191543831	-0.0227208397247	742.482779452	551.359159296	1757.71202689	463.870088137	-1.91203479109	-0.0318142228135
783.831934492	660.932827986	1820.76476248	376.0	-13.3029108782	-0.0210868125567	-0.00379668933322	774.745355896	518.024375284	1578.55004882	285.780317644	-3.15372836613	-0.0524746816328
783.831934492	660.932827986	1820.76476248	376.0	-2.89510483698	-0.241320743853	-0.0434498998655	710.602343915	611.057759298	1768.05171377	446.391610556	-1.41958752659	-0.0236204247353
783.831934492	660.932827986	1820.76476248	376.0	-11.3704962648	-0.573342343367	-0.103230526353	644.37237303	521.930629088	1613.73477317	447.431771051	-3.06805495299	-0.051049167271
783.831934492	660.932827986	1820.76476248	376.0	10.9983265747	1.33688392674	0.240706504634	951.681929391	723.415170199	2021.01841721	345.921317622	2.70854524457	0.0450673085618
783.831934492	660.932827986	1820.76476248	376.0	0.808134620367	0.27456164757	0.0494349383454	835.388733299	551.804642526	1835.47899288	448.285617054	-1.16012270545	-0.0193032064135
783.831934492	660.932827986	1820.76476248	376.0	18.5200530106	1.09499588416	0.197154462398	907.367305207	817.235127729	2157.97136169	433.368928752	3.58149157911	0.0595922059752
783.831934492	660.932827986	1820.76476248	376.0	-7.42298960802	-0.00693439081688	-0.00124853993822	766.263848441	609.891126689	1685.60958337	309.454608243	-1.70756478165	-0.0284120595949
783.831934492	660.932827986	1820.76476248	376.0	-6.32996436679	-0.118069272692	-0.0212584214426	739.054130098	624.253368612	1705.51100181	342.2035031	-1.53127908312	-0.0254788532965
783.831934492	660.932827986	1820.76476248	376.0	-1.40876427661	-0.244974322448	-0.0441077282045	700.807124083	711.494214781	1795.11447894	382.813140079	-0.420440300029	-0.00699567886904
783.831934492	660.932827986	1820.76476248	376.0	3.19647035402	0.759503273888	0.136748878986	946.767517738	564.686547715	1878.96496833	367.510902874	-0.00188048743342	-3.12893083763e-05
783.831934492	660.932827986	1820.76476248	376.0	4.39429486046	-0.0471483511809	-0.00848908015501	739.018439837	738.717756985	1900.77453486	423.038338035	0.519708736092	0.00864739993497
783.831934492	660.932827986	1820.76476248	376.0	-5.63560714871	-0.117831545892	-0.0212156186337	742.856612093	580.834744245	1718.15361336	394.462257025	-1.81627386811	-0.0302208630302
783.831934492	660.932827986	1820.76476248	376.0	8.69956574555	0.261751597251	0.0471284834806	802.272404054	748.324410529	1979.16339006	428.566575479	1.37201882061	0.0228289321232
783.831934492	660.932827986	1820.76476248	376.0	-15.3300416441	-0.805693590858	-0.145065464685	588.016471234	575.714544587	1541.64076615	377.909750327	-3.14443606817	-0.05232006769
783.831934492	660.932827986	1820.76476248	376.0	12.896918962	1.23925507334	0.223128389151	918.471593402	801.184399348	2055.58731838	335.931325635	3.09824897879	0.0515515637071
783.831934492	660.932827986	1820.76476248	376.0	-6.97405992129	-0.201598790808	-0.0362979457703	718.968314761	639.618087194	1693.78353692	335.197134963	-1.53752703537	-0.0255828125686
783.831934492	660.932827986	1820.76476248	376.0	-9.51136264771	-0.404030697312	-0.0727458943666	676.098901569	618.302647558	1647.58522296	353.18367383	-2.08204602016	-0.0346430286217
783.831934492	660.932827986	1820.76476248	376.0	2.93022496838	0.0591808491797	0.0106555364025	769.365274407	681.564363555	1874.11726616	423.187628201	0.0142692856187	0.00023742571745
783.831934492	660.932827986	1820.76476248	376.0	13.7081394747	0.920839445902	0.165797523569	888.842048001	809.217444066	2070.35773563	372.298243558	3.00771523777	0.0500451786651
783.831934492	660.932827986	1820.76476248	376.0	-5.14110860255	0.0726189142204	0.013075065578	787.095691525	579.661749148	1727.15726864	360.399827969	-1.62984623419	-0.027118905727
783.831934492	660.932827986	1820.76476248	376.0	5.81708736617	0.572950026912	0.103159889613	903.246066996	563.819138155	1926.68023944	459.615034293	-0.188956127601	-0.00314402874544
783.831934492	660.932827986	1820.76476248	376.0	3.0902933227	0.00551685906193	0.000993312758719	745.797778884	778.832663551	1877.03173435	352.40129192	0.795932640925	0.0132434715628
783.831934492	660.932827986	1820.76476248	376.0	-2.43277198037	-0.225793949676	-0.0406542941441	707.520782733	687.6580333	1776.46970751	381.290891474	-0.696430867759	-0.011587868016
783.831934492	660.932827986	1820.76476248	376.0	6.04196189947	0.00288033062532	0.000518604721879	743.465154396	786.774206807	1930.77467571	400.535314503	1.12343140589	0.018692702261
783.831934492	660.932827986	1820.76476248	376.0	-3.74296259052	-0.0880790957656	-0.0158586776676	750.932888142	557.880254348	1752.61421856	443.801076067	-1.83773773531	-0.0305779989237
783.831934492	660.932827986	1820.76476248	376.0	9.30980273982	1.01621155752	0.182969311761	954.630167879	655.381072736	1990.27437022	380.263129606	1.87101059309	0.0311316238451
783.831934492	660.932827986	1820.76476248	376.0	1.23997238039	0.541402977545	0.0974798303106	904.32260027	522.153135255	1843.34174264	416.86600712	-1.04025396477	-0.0173087182158
783.831934492	660.932827986	1820.76476248	376.0	-3.40923339809	-0.147711865094	-0.02659558248	735.469942067	573.937375188	1758.69064209	449.28332484	-1.71679633605	-0.0285656628294
783.831934492	660.932827986	1820.76476248	376.0	-7.19672032849	-0.530331421917	-0.0954863921349	643.565821083	665.644276345	1689.72941468	380.519317254	-1.54822026727	-0.0257607365603
783.831934492	660.932827986	1820.76476248	376.0	-0.835561929855	0.0514111343173	0.009256596024	761.632326416	737.692091803	1805.55114529	306.226727072	0.110223682639	0.00183400470282
783.831934492	660.932827986	1820.76476248	376.0	0.7097350402	0.0186601740706	0.00335977206889	766.407847093	632.432186187	1833.687368	434.847334717	-0.680078313728	-0.0113157789306
783.831934492	660.932827986	1820.76476248	376.0	-5.25270998601	-0.418217462329	-0.0753002272828	659.293255119	775.104351922	1725.12526998	290.727662936	-0.535786640776	-0.0089149191477
783.831934492	660.932827986	1820.76476248	376.0	-2.99138326315	-0.00874114732348	-0.00157384719544	767.384372119	576.222273548	1766.29871011	422.692064445	-1.53485237854	-0.0255383091272
783.831934492	660.932827986	1820.76476248	376.0	9.43569479994	0.446899549135	0.08046444889	822.805694958	816.728632166	1992.56656849	353.032241366	2.18241602217	0.0363130785719
783.831934492	660.932827986	1820.76476248	376.0	0.849551085046	0.746356995642	0.134381886144	955.768752888	514.52537906	1836.23308927	365.938957326	-0.791797427256	-0.0131746660109
783.831934492	660.932827986	1820.76476248	376.0	-4.57379147254	-0.277901987618	-0.0500363679542	693.495786195	725.633192554	1737.48677904	318.357800288	-0.680137191799	-0.011316758599
783.831934492	660.932827986	1820.76476248	376.0	12.6245264508	1.73106328791	0.31167866185	977.728070316	751.754922468	2050.62769152	321.144698741	3.19721805756	0.0531983037863
783.831934492	660.932827986	1820.76476248	376.0	-3.08687643911	0.425748169928	0.0766561343047	877.942350689	521.341799891	1764.56000401	365.275853434	-1.59599717099	-0.0265556933609
783.831934492	660.932827986	1820.76476248	376.0	0.217038969719	-0.376040053489	-0.0677061673548	664.984925787	794.252922416	1824.71653156	365.478683356	0.258027323325	0.00429329988894
783.831934492	660.932827986	1820.76476248	376.0	-9.50188212016	-0.730801913715	-0.131581187201	597.958676994	698.377605552	1647.75784106	351.421558516	-1.66181025645	-0.0276507530191
783.831934492	660.932827986	1820.76476248	376.0	-3.26858704335	-0.307118222153	-0.0552967630812	691.410692499	668.038226492	1761.25148136	401.802562371	-1.0036528104	-0.0166997139834
783.831934492	660.932827986	1820.76476248	376.0	12.0547217293	0.825050375113	0.148550661706	938.097953126	635.541736073	2040.25288794	466.613198742	1.55756232426	0.0259161784403
783.831934492	660.932827986	1820.76476248	376.0	-21.2410948721	-0.813732820226	-0.146512931261	589.323404791	514.295328589	1434.01439188	330.395658502	-4.37488029577	-0.0727933493472
783.831934492	660.932827986	1820.76476248	376.0	-0.55450324513	-0.115293339275	-0.0207586134813	733.863586106	660.078599694	1810.66856278	416.726376984	-0.66714222613	-0.0111005362085
783.831934492	660.932827986	1820.76476248	376.0	-5.43083672494	0.17385133085	0.0313020041141	810.101184073	586.337484111	1721.88200108	325.443332899	-1.52164487655	-0.0253185503585
783.831934492	660.932827986	1820.76476248	376.0	5.98687111602	0.237132242464	0.0426957584559	800.691150222	730.397552621	1929.77160213	398.682899291	0.964209978969	0.0160434272707
783.831934492	660.932827986	1820.76476248	376.0	-4.65839999705	0.0565525150393	0.0101823037521	785.66610981	555.016289179	1735.94625684	395.263857847	-1.81300786196	-0.0301665201657
783.831934492	660.932827986	1820.76476248	376.0	1.72914818393	0.242432451517	0.0436500632908	808.612439824	693.175786228	1852.2484833	350.46025725	0.257578330807	0.00428582913157
783.831934492	660.932827986	1820.76476248	376.0	5.27196554273	0.126940196276	0.0228556349075	770.16023385	780.882997209	1916.75485337	365.711622311	1.16611143382	0.0194028524762
783.831934492	660.932827986	1820.76476248	376.0	-3.91349841077	-0.480771596891	-0.0865631251155	650.718394572	703.322372248	1749.50916243	395.468395615	-0.905494753247	-0.0150664684401
783.831934492	660.932827986	1820.76476248	376.0	6.38602531297	0.401724828289	0.0723307216941	836.315809907	721.234236849	1937.0392611	379.489214343	1.16779710154	0.019430900192
783.831934492	660.932827986	1820.76476248	376.0	0.0976640001685	-0.0123853956845	-0.00222999562199	758.794411339	640.406752954	1822.54299418	423.341829885	-0.687014425861	-0.0114311884503
783.831934492	660.932827986	1820.76476248	376.0	6.52302271899	0.0169770159228	0.00305671874735	748.039884119	772.439830602	1939.53366159	419.053946873	1.06225285561	0.0176747563329
783.831934492	660.932827986	1820.76476248	376.0	6.35763604605	0.74321317535	0.133815839998	898.638158224	706.880642299	1936.52235933	331.003558808	1.56180987603	0.0259868531786
783.831934492	660.932827986	1820.76476248	376.0	3.07756514168	0.930526265547	0.167541639457	947.103205566	635.558161647	1876.79998412	294.138616907	0.954898109943	0.0158884876862
783.831934492	660.932827986	1820.76476248	376.0	-3.40015919383	-0.181071602742	-0.0326020170583	719.284006548	671.637143067	1758.85586201	367.934712394	-0.88592055508	-0.014740774627
783.831934492	660.932827986	1820.76476248	376.0	9.75399279679	0.687592813558	0.123801370824	906.549219639	659.1401945	1998.36202626	432.672612117	1.35915523319	0.0226148957269
783.831934492	660.932827986	1820.76476248	376.0	2.23719429216	0.207853652972	0.0374241362932	811.07770278	617.453848082	1861.49880782	432.967256955	-0.470112009236	-0.00782216321524
783.831934492	660.932827986	1820.76476248	376.0	-10.7497015163	-0.752034661718	-0.135404152272	591.553460806	740.113645963	1625.0379852	293.370878428	-1.58378166724	-0.0263524403867
783.831934492	660.932827986	1820.76476248	376.0	-4.98907460717	0.168575934688	0.0303521668505	802.540247515	633.366383098	1729.92545006	294.018819444	-1.09181460715	-0.0181666323985
783.831934492	660.932827986	1820.76476248	376.0	-17.3786079975	-0.604920081687	-0.108916111215	639.617248718	514.185052958	1504.34119185	350.538890173	-3.72559142141	-0.0619898739004
783.831934492	660.932827986	1820.76476248	376.0	-6.91780728038	-0.056397000098	-0.0101543032226	751.739187585	638.818475397	1694.80776518	304.250102199	-1.45901685639	-0.0242764867952
783.831934492	660.932827986	1820.76476248	376.0	6.79756696456	0.239909430598	0.0431957923294	804.915946425	704.108941822	1944.53246647	435.507578227	0.784812678227	0.0130584472251
783.831934492	660.932827986	1820.76476248	376.0	-3.1306845476	0.51795720139	0.0932584086046	891.760360537	570.952647617	1763.76236141	301.049353256	-1.01005293418	-0.0168062052277
783.831934492	660.932827986	1820.76476248	376.0	-13.5383931061	-0.774356222928	-0.139423158612	593.396487017	612.94667087	1574.2624714	367.919313509	-2.70098622137	-0.0449415344655
783.831934492	660.932827986	1820.76476248	376.0	11.7995574986	1.52446645638	0.274480816778	949.258836563	774.656414454	2035.60694754	311.691696523	3.04674355128	0.0506945682409
783.831934492	660.932827986	1820.76476248	376.0	0.133780078867	0.442484150298	0.079669454501	862.094237187	636.522108354	1823.20058301	324.584237473	-0.137409164895	-0.00228634217795
783.831934492	660.932827986	1820.76476248	376.0	1.66113225233	-0.651029136473	-0.117218065624	604.756235558	818.462865087	1851.01007319	427.790972541	0.335087093269	0.00557549240048
783.831934492	660.932827986	1820.76476248	376.0	13.1879350433	0.696382083449	0.125383882508	884.092666359	740.798104352	2060.88603665	435.995265935	2.33303221193	0.0388191715795
783.831934492	660.932827986	1820.76476248	376.0	4.35845104863	0.0364511285148	0.00656304078408	752.631823121	773.768851565	1900.12190336	373.721228676	0.915090816361	0.0152261367115
783.831934492	660.932827986	1820.76476248	376.0	1.34894610102	0.399313749191	0.071896605904	834.842939414	721.613130099	1845.32589775	288.869828237	0.636055143364	0.0105832802556
783.831934492	660.932827986	1820.76476248	376.0	8.52448494871	0.164276227908	0.0295780028643	783.80785571	732.807291454	1975.97558061	459.360433443	1.06147243458	0.0176617709581
783.831934492	660.932827986	1820.76476248	376.0	2.60815769024	-0.261510076762	-0.0470849976165	695.573136784	709.163678701	1868.25317865	463.516363167	-0.132314517974	-0.00220157267843
783.831934492	660.932827986	1820.76476248	376.0	-9.22403975507	-0.489384492641	-0.088113880562	655.172506497	640.614482808	1652.81669694	357.029707636	-1.92622073136	-0.0320502617532
783.831934492	660.932827986	1820.76476248	376.0	3.55849933262	0.687781619465	0.123835365406	925.471404247	588.291446739	1885.5566644	371.793813414	0.138978360552	0.00231245192266
783.831934492	660.932827986	1820.76476248	376.0	0.244907136313	0.321348801729	0.057858984827	843.114035663	582.050635066	1825.22394532	400.059274588	-0.828256108823	-0.0137812996476
783.831934492	660.932827986	1820.76476248	376.0	1.78786963004	0.900615160365	0.162156132583	968.555133369	576.038028599	1853.3176627	308.724500733	0.265571399789	0.00441882528767
783.831934492	660.932827986	1820.76476248	376.0	2.13216131354	0.959885532791	0.172827787683	972.902407114	585.452517858	1859.58640435	301.231479382	0.500665893526	0.00833054731324
783.831934492	660.932827986	1820.76476248	376.0	-11.9015271977	-0.609462609333	-0.109733995199	629.402104847	636.34083367	1604.06594907	338.32301055	-2.31066803849	-0.0384470555489
783.831934492	660.932827986	1820.76476248	376.0	8.14575235375	0.0514490768531	0.00926342759328	755.503131615	766.162207176	1969.07975097	447.414412183	1.17463336069	0.0195446482644
783.831934492	660.932827986	1820.76476248	376.0	-16.4395960674	-0.724735826729	-0.130488985727	609.372050713	535.584477212	1521.43839019	376.481862264	-3.49891022032	-0.0582181401052
783.831934492	660.932827986	1820.76476248	376.0	-10.5809872067	-0.398795046904	-0.0718032133424	673.721337872	668.555980586	1628.1098759	285.832557439	-1.89404686235	-0.0315149228344
783.831934492	660.932827986	1820.76476248	376.0	-3.20471991013	0.697589869125	0.125601344819	946.784010891	505.02448393	1762.41435162	310.605856797	-1.39260215084	-0.0231714168192
783.831934492	660.932827986	1820.76476248	376.0	-10.8703492047	-0.345485137383	-0.0622047420568	688.196393827	637.684750919	1622.8412746	296.960129854	-2.10738188863	-0.035064590493
783.831934492	660.932827986	1820.76476248	376.0	-11.9550485383	-0.73173908621	-0.131749925497	603.293827	601.357450084	1603.09145136	398.440174272	-2.60014473427	-0.0432636395053
783.831934492	660.932827986	1820.76476248	376.0	-0.245282522158	0.760467948101	0.136922568978	961.196318699	505.821771454	1816.29874475	349.280654593	-0.963149192687	-0.0160257769166
783.831934492	660.932827986	1820.76476248	376.0	-7.10542630308	-0.719849129566	-0.129609133879	599.920662648	690.782921983	1691.39166413	400.688079496	-1.46317247243	-0.0243456318208
783.831934492	660.932827986	1820.76476248	376.0	-6.36518064161	-0.733162275984	-0.132006171405	598.509561249	651.669006952	1704.86979629	454.691228086	-1.7250221167	-0.0287025310598
783.831934492	660.932827986	1820.76476248	376.0	12.9423205137	0.79738297974	0.143569135711	899.72901498	736.108489346	2056.41397384	420.576469513	2.42911211183	0.0404178387991
783.831934492	660.932827986	1820.76476248	376.0	-6.45756457537	-0.599090865839	-0.107866558487	628.346861609	658.802430578	1703.18770218	416.038409989	-1.57700434013	-0.0262396728806
783.831934492	660.932827986	1820.76476248	376.0	-9.86671377539	-0.126039049551	-0.0226933830665	747.433840163	531.592646397	1641.11511484	362.088628281	-2.64699765714	-0.0440432222486
783.831934492	660.932827986	1820.76476248	376.0	11.9171783963	1.03507844934	0.186366303446	912.107488372	767.674799608	2037.7485474	357.966259421	2.7588900627	0.0459049927237
783.831934492	660.932827986	1820.76476248	376.0	-1.92240243644	-0.631745690446	-0.113746073181	615.041251587	733.630791273	1785.76233632	437.090293463	-0.607971326919	-0.0101159954562
783.831934492	660.932827986	1820.76476248	376.0	14.2481490525	0.743072580047	0.133790525756	865.249284749	823.701197562	2080.19003973	391.239557421	2.96588333357	0.0493491403256
783.831934492	660.932827986	1820.76476248	376.0	7.89496879078	1.58021503695	0.284518371796	970.031447327	705.047306365	1964.51357223	289.434818537	2.42034796778	0.0402720127751
783.831934492	660.932827986	1820.76476248	376.0	0.527783315297	-0.628829396538	-0.113220993255	611.047123296	798.455180531	1830.37445511	420.872151278	0.110659253402	0.00184125213647
783.831934492	660.932827986	1820.76476248	376.0	-14.677787366	-0.274106801918	-0.0493530431973	713.147078221	550.859060256	1553.51678221	289.510643729	-3.16776873681	-0.0527082984493
783.831934492	660.932827986	1820.76476248	376.0	7.66704233977	0.403082343941	0.0725751429494	847.666800628	658.002626699	1960.36356772	454.694140397	0.653900463736	0.0108802073833
783.831934492	660.932827986	1820.76476248	376.0	-9.6252243039	0.124028240433	0.022331336052	806.828775781	527.175304766	1645.51207004	311.507989496	-2.53969893395	-0.0422578857562
783.831934492	660.932827986	1820.76476248	376.0	10.8627261495	0.663665796555	0.119493301504	903.812976162	651.187628996	2018.54945245	463.548847296	1.30208825766	0.0216653620243
783.831934492	660.932827986	1820.76476248	376.0	-5.95985692511	-0.640658177297	-0.115350770129	616.180303736	706.899127059	1712.24978769	389.170356897	-1.18016571746	-0.0196367007897
783.831934492	660.932827986	1820.76476248	376.0	6.68744615996	0.359398041929	0.0647097662818	831.721592945	698.576357094	1942.52742567	412.229475629	0.918234022621	0.0152784363165
783.831934492	660.932827986	1820.76476248	376.0	-0.42841601716	-0.292550368176	-0.0526738149399	692.034053525	685.091076007	1812.9643146	435.839185069	-0.606136851618	-0.0100854717407
783.831934492	660.932827986	1820.76476248	376.0	-3.00380830641	-0.331130383798	-0.0596201627291	685.769645014	670.301202899	1766.0724793	410.00163139	-0.980740177664	-0.0163184721741
783.831934492	660.932827986	1820.76476248	376.0	-7.25921634307	-0.178160151521	-0.0320778090604	732.68414596	546.985472948	1688.59150927	408.921890363	-2.29579633382	-0.0381996062199
783.831934492	660.932827986	1820.76476248	376.0	-2.01142084609	0.226538035467	0.0407882670989	804.979199438	696.0481995	1784.14152049	283.114121549	-0.170741426115	-0.0028409555094
783.831934492	660.932827986	1820.76476248	376.0	8.13782859043	1.27762844024	0.230037529752	950.675044488	703.943741582	1968.93547788	314.316691813	2.26840392903	0.0377438257742
783.831934492	660.932827986	1820.76476248	376.0	-4.41994192347	-0.134007907849	-0.024128179303	724.733500713	722.961308396	1740.28801741	292.593208304	-0.594182868404	-0.00988657018974
783.831934492	660.932827986	1820.76476248	376.0	-17.5373666169	-0.592182279605	-0.106622664675	640.501195899	551.22069425	1501.45057085	309.728680702	-3.54976917566	-0.0590643789627
783.831934492	660.932827986	1820.76476248	376.0	4.87316440087	-0.080777718571	-0.01454406168	732.473987646	729.130285431	1909.49362271	447.889349629	0.42533293092	0.00707708703694
783.831934492	660.932827986	1820.76476248	376.0	5.14536758866	0.626008260255	0.112713046499	874.536434994	725.116372333	1914.44980243	314.796995105	1.39565130042	0.0232221514213
783.831934492	660.932827986	1820.76476248	376.0	1.16566000704	-0.144997553293	-0.0261068695161	723.83303864	688.429349462	1841.98868914	429.726301035	-0.302214548736	-0.00502852826515
783.831934492	660.932827986	1820.76476248	376.0	13.8687380854	1.52630223387	0.274811349274	941.764100399	816.909730593	2073.28185854	314.608027545	3.3584668334	0.0558813117038
783.831934492	660.932827986	1820.76476248	376.0	-4.29011259044	-0.722938679886	-0.130165408694	594.003030372	775.528065399	1742.65190416	373.12080839	-0.567554958205	-0.00944351011989
783.831934492	660.932827986	1820.76476248	376.0	3.29884021876	0.50408980806	0.0907615786929	874.690859129	638.892935927	1880.82888275	367.245087696	0.297585101238	0.00495149918866
783.831934492	660.932827986	1820.76476248	376.0	0.6108167902	0.462103816337	0.083201983496	876.484079816	579.948051882	1831.88629936	375.45416766	-0.608774397118	-0.0101293576891
783.831934492	660.932827986	1820.76476248	376.0	2.06629015568	0.4741713952	0.0853747560676	884.429845591	542.628052654	1858.38704552	431.329147278	-0.865946837213	-0.0144084332315
783.831934492	660.932827986	1820.76476248	376.0	12.0279991269	0.304395655762	0.0548065638751	804.882947437	779.057929424	2039.76633221	455.825455351	1.93822587531	0.0322500145643
783.831934492	660.932827986	1820.76476248	376.0	17.8089051558	1.6257821622	0.292722751567	960.658346193	812.974989093	2145.02303214	371.389696852	3.82466938213	0.0636384256593
783.831934492	660.932827986	1820.76476248	376.0	8.60483961421	0.730623963445	0.131549147181	907.254320144	681.087194831	1977.43865004	389.097135066	1.55611930089	0.025892168068
783.831934492	660.932827986	1820.76476248	376.0	-12.9717548585	-0.576730395358	-0.103840546518	640.879821119	577.946539805	1584.57962094	365.753260014	-2.81302264941	-0.0468057013212
783.831934492	660.932827986	1820.76476248	376.0	-4.8581576874	-0.658234557264	-0.118515404621	614.084163566	665.392076675	1732.3091392	452.832898959	-1.4354137399	-0.0238837560715
783.831934492	660.932827986	1820.76476248	376.0	-11.7683994788	-0.523619030064	-0.094277823202	645.887763245	676.506495916	1606.48989166	284.0956325	-2.04158125733	-0.0339697380587
783.831934492	660.932827986	1820.76476248	376.0	-10.5370703145	-0.397761808045	-0.071617178258	685.31276771	521.663183218	1628.90949919	421.933548266	-2.91716358621	-0.0485384956108
783.831934492	660.932827986	1820.76476248	376.0	0.145995051447	-0.0506914633931	-0.00912701897607	747.818047491	663.259999201	1823.42298893	412.344942238	-0.512387760303	-0.00852558669389
783.831934492	660.932827986	1820.76476248	376.0	-6.33004846944	-0.0808298112966	-0.0145534409969	744.472179377	653.826019015	1705.5094705	307.211272106	-1.28863682992	-0.021441544591
783.831934492	660.932827986	1820.76476248	376.0	5.26049810214	0.960445971008	0.172928694816	970.996212856	597.353016014	1916.54605825	348.196829383	0.937975506111	0.0156069135792
783.831934492	660.932827986	1820.76476248	376.0	-3.93129004184	0.320273661916	0.0576654054585	849.794569735	542.756856019	1749.18521869	356.633792931	-1.59994937026	-0.026621453748
783.831934492	660.932827986	1820.76476248	376.0	-18.4573400845	-0.506895897356	-0.0912668162327	662.719765388	522.585414044	1484.70001813	299.394838697	-3.84353381387	-0.063952309715
783.831934492	660.932827986	1820.76476248	376.0	-15.6175802896	-0.768181452369	-0.138311388615	597.250306934	571.212125191	1536.40536381	367.942931688	-3.19604016163	-0.0531787048523
783.831934492	660.932827986	1820.76476248	376.0	3.01243028875	0.320329385005	0.0576754384236	830.146895532	662.735281808	1875.61403167	382.73185433	0.20935793275	0.00348349305741
783.831934492	660.932827986	1820.76476248	376.0	6.59965691946	0.380271994882	0.0684681301551	832.721425874	717.286968495	1940.92899011	390.920595744	1.11794207796	0.0186013656898
783.831934492	660.932827986	1820.76476248	376.0	11.4077066167	0.68035073254	0.122497431138	906.703993096	652.260009931	2028.47226476	469.508261735	1.38235547442	0.0230009230353
783.831934492	660.932827986	1820.76476248	376.0	-3.60297274701	-0.370652596762	-0.0667361535402	677.385785035	668.34575467	1755.1631043	409.431564594	-1.08119551596	-0.0179899420292
783.831934492	660.932827986	1820.76476248	376.0	0.583589718054	-0.192596048962	-0.0346769983727	715.703894571	662.434240649	1831.39055842	453.252423201	-0.63734529766	-0.0106047470493
783.831934492	660.932827986	1820.76476248	376.0	9.41408685003	0.981480984051	0.176716057625	947.448798961	663.704144245	1992.17313855	381.020195346	1.89042149633	0.0314546006045
783.831934492	660.932827986	1820.76476248	376.0	-5.39992315946	-0.53741567204	-0.0967619143033	639.426700167	694.672466369	1722.44486439	388.345697854	-1.15287425816	-0.0191825999694
783.831934492	660.932827986	1820.76476248	376.0	2.84703251466	0.939120274341	0.1690889943	961.279649347	606.912237605	1872.60252728	304.410640329	0.726118816712	0.0120818438721
783.831934492	660.932827986	1820.76476248	376.0	-7.37899801988	-0.478646352861	-0.0861804740477	650.284978283	733.738514713	1686.41056671	302.387073712	-1.08153452132	-0.0179955827175
783.831934492	660.932827986	1820.76476248	376.0	-7.99096584995	-0.0236519627911	-0.0042585456952	760.116560222	632.316830859	1675.2680721	282.83468102	-1.63652906386	-0.0272301008962
783.831934492	660.932827986	1820.76476248	376.0	0.510180579184	-0.278651862815	-0.050171383294	693.856183427	695.572179101	1830.05395069	440.625588161	-0.426558447264	-0.00709747832386
783.831934492	660.932827986	1820.76476248	376.0	-17.0027480357	-0.794000787461	-0.142960170591	593.069252524	518.604662648	1511.18471759	399.510802419	-3.6765154892	-0.0611733026489
783.831934492	660.932827986	1820.76476248	376.0	12.4062703954	1.28712608442	0.231747584519	975.655658046	664.679279962	2046.65376217	406.318824166	2.51957984354	0.0419231255165
783.831934492	660.932827986	1820.76476248	376.0	8.40887813594	0.600034419504	0.108036445716	878.57570954	702.71638186	1973.8706525	392.578561097	1.50158482228	0.0249847724174
783.831934492	660.932827986	1820.76476248	376.0	-8.07509350475	-0.712426380704	-0.128272664873	598.687106009	753.617101686	1673.73630541	321.432097711	-1.13400770911	-0.018868680684
783.831934492	660.932827986	1820.76476248	376.0	-11.611660658	-0.566837475215	-0.102059322149	638.099883046	648.92387502	1609.34373688	322.319978812	-2.18369217982	-0.0363343124762
783.831934492	660.932827986	1820.76476248	376.0	4.28266997932	0.762630062134	0.137311858505	899.668784897	704.110085864	1898.74210835	294.963237594	1.33021309302	0.0221333293348
783.831934492	660.932827986	1820.76476248	376.0	-3.53827175242	-0.713005731662	-0.128376977253	597.955325724	733.760973384	1756.34115721	424.624858101	-0.804847027601	-0.0133917974642
783.831934492	660.932827986	1820.76476248	376.0	17.040403349	1.76276013186	0.317385691728	977.53946949	806.849679298	2131.03042204	346.641273253	3.79489582626	0.0631430253953
783.831934492	660.932827986	1820.76476248	376.0	2.55493383092	0.962563062332	0.173309877986	972.045243077	589.170980125	1867.28409738	306.067874174	0.585961893769	0.00974978192627
783.831934492	660.932827986	1820.76476248	376.0	0.676425595383	-0.20611784432	-0.0371116032265	709.665547087	697.685096307	1833.08088136	425.730237969	-0.321457631229	-0.00534871266604
783.831934492	660.932827986	1820.76476248	376.0	-5.12343965	0.0115766581358	0.00208438209143	778.901115099	518.065074557	1727.4789787	430.512789048	-2.22668818091	-0.0370497201483
783.831934492	660.932827986	1820.76476248	376.0	-0.814017218748	-0.250072463617	-0.0450256506333	701.197743149	690.532282404	1805.9434238	414.213398245	-0.549080718545	-0.009136118445
783.831934492	660.932827986	1820.76476248	376.0	-5.87260763094	-0.614695305375	-0.110676144288	622.335647319	698.653108337	1713.8383921	392.849636439	-1.21813146859	-0.0202684104591
783.831934492	660.932827986	1820.76476248	376.0	12.7697713919	0.20481556264	0.0368771268707	780.570967357	803.858581746	2053.27226023	468.842711128	2.03892975592	0.0339256198988
783.831934492	660.932827986	1820.76476248	376.0	-6.79969659999	-0.1872345385	-0.0337116561937	722.017496295	640.928712454	1696.95828283	334.012074081	-1.49946587963	-0.024949515468
783.831934492	660.932827986	1820.76476248	376.0	7.48155487345	1.0150352605	0.182757518995	966.772946665	625.037403359	1956.9862773	365.175927275	1.4760652653	0.0245601541647
783.831934492	660.932827986	1820.76476248	376.0	-0.728040733719	-0.0358685059139	-0.00645813934352	743.853707238	732.479384978	1807.50885334	331.175761126	0.00331188103028	5.51061735487e-05
783.831934492	660.932827986	1820.76476248	376.0	7.62685472356	0.151971180104	0.0273624739114	770.07651326	811.310099579	1959.63184577	378.245232931	1.63298492584	0.0271711302137
783.831934492	660.932827986	1820.76476248	376.0	-3.25047323321	0.192837628454	0.0347204948602	805.736325904	646.72406641	1761.58129123	309.12089892	-0.742605002566	-0.0123561564487
783.831934492	660.932827986	1820.76476248	376.0	0.443954319113	-0.208292715983	-0.0375031897701	699.013318107	803.943875041	1828.84812628	325.890933134	0.480906767761	0.00800177650185
783.831934492	660.932827986	1820.76476248	376.0	4.32930430578	0.453449137254	0.0816437049431	834.42244366	765.786675422	1899.59120974	299.382090656	1.34571455773	0.0223912572002
783.831934492	660.932827986	1820.76476248	376.0	-4.71392233284	0.517513900197	0.0931785920412	895.71681204	550.014542315	1734.93532571	289.203971356	-1.39892652338	-0.0232766476435
783.831934492	660.932827986	1820.76476248	376.0	1.42416906525	-0.101331295219	-0.0182447416671	730.491153456	718.742378675	1846.69553098	397.461998845	0.036523562916	0.000607713193278
783.831934492	660.932827986	1820.76476248	376.0	-17.9222596111	-0.518565012347	-0.0933678452191	659.968038715	520.29599643	1494.44257484	314.178539694	-3.77328460123	-0.0627834376244
783.831934492	660.932827986	1820.76476248	376.0	-3.30669246075	-0.178129807411	-0.0320723455908	713.664530828	735.471436497	1760.55767135	311.421704024	-0.394900210794	-0.0065707189816
783.831934492	660.932827986	1820.76476248	376.0	-8.72377292722	-0.160733698245	-0.0289401689314	741.002873601	507.705823135	1661.92537906	413.216682324	-2.74518455705	-0.0456769477046
783.831934492	660.932827986	1820.76476248	376.0	1.54191374095	0.513193669484	0.0924007327123	898.17808349	515.424391529	1848.83938454	435.236909523	-1.13820874295	-0.0189385814135
783.831934492	660.932827986	1820.76476248	376.0	-2.07229742591	0.331750794308	0.0597318678985	843.838856062	600.099337772	1783.03310117	339.09490734	-0.858599536388	-0.0142861819698
783.831934492	660.932827986	1820.76476248	376.0	-7.76431016057	-0.265127011797	-0.0477362282673	712.29698125	552.662783184	1679.39493902	414.435174591	-2.34900442147	-0.0390849321376
783.831934492	660.932827986	1820.76476248	376.0	-10.5381225435	-0.112189974747	-0.0201998514128	744.875044971	593.65130406	1628.89034058	290.363991549	-2.28630288475	-0.0380416453369
783.831934492	660.932827986	1820.76476248	376.0	-12.4507141586	-0.70057005198	-0.126137927976	606.739199645	677.177758222	1594.0665464	310.149588535	-2.15473656158	-0.0358525218233
783.831934492	660.932827986	1820.76476248	376.0	1.24903358476	0.363434997663	0.0654366218334	855.002067176	564.609204772	1843.50672586	423.895453914	-0.866527622422	-0.0144180968789
783.831934492	660.932827986	1820.76476248	376.0	1.19318866718	0.515057281094	0.0927362767543	892.314770255	558.248611548	1842.48992128	391.926539477	-0.698863215709	-0.0116283396956
783.831934492	660.932827986	1820.76476248	376.0	-14.4599516497	-0.465234326811	-0.0837656332033	671.525260905	516.839656068	1557.48305817	369.118141196	-3.36028232104	-0.0559115194849
783.831934492	660.932827986	1820.76476248	376.0	7.87718620476	1.05346034004	0.189675970478	932.046096968	708.377047378	1964.18979317	323.766648823	2.08210013739	0.0346439290747
783.831934492	660.932827986	1820.76476248	376.0	-12.5407248676	-0.0978529445984	-0.0176184631974	752.841727665	553.783644829	1592.42766313	285.802290636	-2.82746346112	-0.0470459810503
783.831934492	660.932827986	1820.76476248	376.0	-7.92405620181	-0.512173658682	-0.092217079345	651.189809344	615.893394344	1676.4863394	409.403135708	-1.99731674945	-0.0332332237845
783.831934492	660.932827986	1820.76476248	376.0	-4.99277241575	-0.676299099297	-0.121767932895	607.192823734	721.358198165	1729.85812166	401.307099763	-1.00246321648	-0.0166799204074
783.831934492	660.932827986	1820.76476248	376.0	-16.0705297506	-0.371122271422	-0.0668207186573	691.99648357	542.375623186	1528.15821964	293.78611288	-3.41387367611	-0.0568032225642
783.831934492	660.932827986	1820.76476248	376.0	11.4455126984	1.66017368379	0.298914959271	962.936997118	769.131041568	2029.16062458	297.092585889	3.04647515643	0.0506901024364
783.831934492	660.932827986	1820.76476248	376.0	9.59311977155	0.324229383977	0.0583776348537	820.668237178	713.899635518	1995.4329069	460.865034204	1.21355781053	0.0201923096595
783.831934492	660.932827986	1820.76476248	376.0	-8.89890576281	-0.105483723908	-0.0189923881722	742.313329168	628.77891262	1658.7366221	287.644380314	-1.82190451936	-0.0303145510709
783.831934492	660.932827986	1820.76476248	376.0	1.04362594229	0.292028666014	0.0525798822495	831.678432883	613.423939054	1839.76673589	394.66436395	-0.486405383492	-0.00809326761218
783.831934492	660.932827986	1820.76476248	376.0	-14.0789648737	-0.681420966288	-0.122690127167	616.647253446	583.563024627	1564.41993114	364.209653064	-2.92665141842	-0.0486963630352
783.831934492	660.932827986	1820.76476248	376.0	6.72430073675	0.863929074689	0.155550787665	936.051470527	652.690919574	1943.19846082	354.456070715	1.37884877869	0.0229425753526
783.831934492	660.932827986	1820.76476248	376.0	0.535589116326	0.0808476043779	0.0145566446485	779.270392174	646.248685571	1830.51658038	404.997502635	-0.487866588568	-0.00811758050862
783.831934492	660.932827986	1820.76476248	376.0	-12.418297285	-0.701103885661	-0.126234044952	610.159304535	609.68981503	1594.65678141	374.807661847	-2.57671240383	-0.0428737504797
783.831934492	660.932827986	1820.76476248	376.0	8.39856783757	0.754744142219	0.135891995358	944.12502144	566.537546047	1973.68292622	463.02035873	0.395276057985	0.00657697267863
783.831934492	660.932827986	1820.76476248	376.0	12.5942485901	0.979137411583	0.176294096432	952.844439908	654.870282439	2050.07640291	442.361680558	2.06860838304	0.0344194406496
783.831934492	660.932827986	1820.76476248	376.0	5.1753895019	-0.230620406917	-0.0415232997689	696.842700085	760.783053763	1914.99643085	457.370677001	0.549812374687	0.00914829242407
783.831934492	660.932827986	1820.76476248	376.0	-4.03691532161	-0.0537180523839	-0.00967195757723	752.389984448	628.393432251	1747.26203081	366.478614111	-1.20588369522	-0.0200646205528
783.831934492	660.932827986	1820.76476248	376.0	3.25846712448	-0.35363060441	-0.0636713367681	670.593545758	768.638590112	1880.09378368	440.861647807	0.343168447557	0.00570995753007
783.831934492	660.932827986	1820.76476248	376.0	5.61352509986	0.292487330387	0.0526624649599	810.738819069	739.753776587	1922.97384943	372.481253773	1.09331814465	0.0181916496614
783.831934492	660.932827986	1820.76476248	376.0	-4.66899986644	0.361228568192	0.0650393532934	858.266643497	554.18115664	1735.75325815	323.305458013	-1.53178893431	-0.0254873366774
783.831934492	660.932827986	1820.76476248	376.0	5.43517570575	0.62166738894	0.111931470821	913.415778436	572.436049297	1919.72652651	433.874698774	-0.0211981240407	-0.000352714210327
783.831934492	660.932827986	1820.76476248	376.0	-6.4080609241	-0.584428171793	-0.105226534352	624.553421552	772.479140401	1704.08904721	307.056485262	-0.765305346605	-0.0127338660001
783.831934492	660.932827986	1820.76476248	376.0	8.45021564268	0.64349282762	0.115861150094	867.546407038	762.406378567	1974.62331125	344.670525648	2.00180012698	0.0333078224123
783.831934492	660.932827986	1820.76476248	376.0	4.80657570467	0.747521765483	0.134591603436	940.697378739	577.942263791	1908.28119919	389.64155666	0.254463076542	0.00423399461801
783.831934492	660.932827986	1820.76476248	376.0	-10.7183035908	-0.533741021535	-0.0961002919581	652.858523129	531.945805712	1625.60966756	440.80533872	-2.91788998376	-0.0485505820925
783.831934492	660.932827986	1820.76476248	376.0	1.29266568431	0.453676183017	0.0816845846268	873.925639146	582.084469996	1844.30116375	388.291054613	-0.539998922783	-0.00898500703466
783.831934492	660.932827986	1820.76476248	376.0	2.36413739727	0.0553312978503	0.00996242309151	768.939533575	679.875692616	1863.81014314	414.994916953	-0.0513577484294	-0.000854538243418
783.831934492	660.932827986	1820.76476248	376.0	-5.85931901937	-0.314424635628	-0.0566122858531	697.846982409	579.943988505	1714.08034645	436.289375538	-1.98944775297	-0.0331022920627
783.831934492	660.932827986	1820.76476248	376.0	1.92427725961	0.763992715239	0.13755720476	923.248800971	638.171116977	1855.80132475	294.381406805	0.583660123909	0.00971148292694
783.831934492	660.932827986	1820.76476248	376.0	8.23519001071	1.00703376536	0.181316846481	950.995084401	659.005207298	1970.70820032	360.707908617	1.78454265256	0.0296928893937
783.831934492	660.932827986	1820.76476248	376.0	15.407368266	0.979548189169	0.176368057106	913.210064795	759.747304429	2101.29669469	428.339325466	2.9788923815	0.04956559703
783.831934492	660.932827986	1820.76476248	376.0	9.51978275961	0.86800749945	0.156285109732	884.499511019	791.071830267	1994.09761243	318.526271143	2.46068505196	0.0409431789011
783.831934492	660.932827986	1820.76476248	376.0	0.123584995086	0.404820583431	0.0728881136895	862.95496463	581.490745141	1823.01495452	378.56924475	-0.724003475541	-0.0120466468476
783.831934492	660.932827986	1820.76476248	376.0	4.1866520506	0.789963037572	0.142233172051	960.738656832	534.666917093	1896.99384774	401.588273818	-0.19298304522	-0.00321103236639
783.831934492	660.932827986	1820.76476248	376.0	-10.9617097054	-0.352342463458	-0.0634394064562	691.550920745	578.086413578	1621.1778148	351.540480475	-2.51544819596	-0.0418543793004
783.831934492	660.932827986	1820.76476248	376.0	4.48706316054	0.274318363551	0.0493911349569	809.405923524	726.815381396	1902.46362738	366.242322455	0.856293848795	0.0142478177836
783.831934492	660.932827986	1820.76476248	376.0	-8.97123121982	-0.301994069738	-0.0543741573169	702.076045522	580.180352496	1657.41974567	375.163347649	-2.26239621988	-0.0376438638915
783.831934492	660.932827986	1820.76476248	376.0	-16.084074029	-0.2546372414	-0.0458475407634	720.814325835	521.315963746	1527.91161019	285.781320606	-3.5454115889	-0.0589918733594
783.831934492	660.932827986	1820.76476248	376.0	9.8079220556	1.36584658624	0.245921243471	934.047912639	767.757887944	1999.3439512	297.538150615	2.71222033408	0.0451284581377
783.831934492	660.932827986	1820.76476248	376.0	4.77759153396	0.17832511067	0.0321075100234	795.646435253	678.235347841	1907.75346562	433.87168253	0.288714650153	0.00480390432867
783.831934492	660.932827986	1820.76476248	376.0	-10.235051914	-0.456525590502	-0.0821976216244	659.816411652	682.286104352	1634.40854381	292.306027802	-1.77420631822	-0.0295209037973
783.831934492	660.932827986	1820.76476248	376.0	4.04075383306	0.531057982431	0.0956172096563	899.689586886	526.564561886	1894.33738441	468.083235638	-0.810265683874	-0.0134819581343
783.831934492	660.932827986	1820.76476248	376.0	-5.4189119623	-0.654184914329	-0.117786264733	611.647513018	731.49835922	1722.09912296	378.953250721	-0.951836918296	-0.0158375527171
783.831934492	660.932827986	1820.76476248	376.0	-1.78553372835	0.441531875387	0.0794979970088	865.999170437	615.445123035	1788.25439353	306.810100058	-0.547535337654	-0.00911040495265
783.831934492	660.932827986	1820.76476248	376.0	4.27652762532	0.57394589584	0.103339196226	908.071818452	540.115859639	1898.63027054	450.442592446	-0.5607945615	-0.0093310243178
783.831934492	660.932827986	1820.76476248	376.0	-11.0744779003	-0.453133035306	-0.0815867906565	672.253677961	526.677624816	1619.12457124	420.193268465	-2.95115968972	-0.049104154571
783.831934492	660.932827986	1820.76476248	376.0	0.714386804766	-0.604419765166	-0.108826029018	618.159227967	763.892327917	1833.77206569	451.720509803	-0.129596231096	-0.00215634327946
783.831934492	660.932827986	1820.76476248	376.0	14.4526560356	1.44252216317	0.25972671285	974.578250356	697.305966116	2083.91363082	412.029414345	3.00256841868	0.0499595410761
783.831934492	660.932827986	1820.76476248	376.0	-2.0411676561	0.316539912536	0.0569931423363	848.294705987	540.972639942	1783.59990105	394.332555123	-1.44215835374	-0.0239959792635
783.831934492	660.932827986	1820.76476248	376.0	-11.1522473577	-0.347695692582	-0.0626027534358	690.854097837	600.571282015	1617.70857237	326.283192513	-2.38162961341	-0.0396277805891
783.831934492	660.932827986	1820.76476248	376.0	8.87548629904	0.463612327482	0.0834735915525	859.669131556	663.531718748	1982.36648951	459.165639205	0.905111914358	0.0150600984086
783.831934492	660.932827986	1820.76476248	376.0	4.58697401734	0.15655453653	0.028187709134	784.100184648	728.978590334	1904.28276905	391.203994068	0.718363692903	0.0119528068703
783.831934492	660.932827986	1820.76476248	376.0	0.579426069799	-0.390565250417	-0.0703214350768	662.543821098	784.871189703	1831.31474818	383.89973738	0.213381947767	0.00355044838215
783.831934492	660.932827986	1820.76476248	376.0	-5.04886601917	-0.487114060466	-0.0877050883086	651.144150748	683.037187946	1728.8367891	394.655450402	-1.17722651869	-0.0195877956521
783.831934492	660.932827986	1820.76476248	376.0	2.80967143646	0.244457330254	0.0440146435459	822.365710607	592.418934487	1871.92226993	457.13762484	-0.636220093247	-0.010586024846
783.831934492	660.932827986	1820.76476248	376.0	1.53678214776	0.510599868084	0.091933717696	896.341282589	523.773180498	1848.7459503	428.631487214	-1.05125397942	-0.0174917467458
783.831934492	660.932827986	1820.76476248	376.0	2.61639254058	-0.0557989805363	-0.0100466295528	728.800425586	812.409289678	1868.4031159	327.193400641	0.912566183627	0.0151841295113
783.831934492	660.932827986	1820.76476248	376.0	1.92999772143	0.545321573612	0.0981853751552	897.367305404	569.329961513	1855.90548091	389.208213989	-0.467812396563	-0.00778390010921
783.831934492	660.932827986	1820.76476248	376.0	5.3544066054	0.743655558728	0.133895491309	953.446671698	514.906941939	1918.25591119	449.902297551	-0.441805291722	-0.0073511695794
783.831934492	660.932827986	1820.76476248	376.0	0.573698492782	0.424760633074	0.0764783278851	852.198461133	666.802034331	1831.21046248	312.209967013	0.153396593789	0.00255235596987
783.831934492	660.932827986	1820.76476248	376.0	1.61386553937	-0.371211946675	-0.0668368647237	668.576325024	754.858901778	1850.14945753	426.714230732	0.0829939641238	0.00138093118342
783.831934492	660.932827986	1820.76476248	376.0	-14.870781564	-0.737883933554	-0.132856307806	604.219592438	571.098981124	1550.00281186	374.684238295	-3.10774384522	-0.0517095481735
783.831934492	660.932827986	1820.76476248	376.0	-4.50406360358	-0.0367232936907	-0.00661204423671	749.195549494	693.792932499	1738.7563595	295.767877512	-0.73879738452	-0.0122928017391
783.831934492	660.932827986	1820.76476248	376.0	10.1449992109	0.803835894969	0.14473098577	931.712138584	644.109058177	2005.48133326	429.660136503	1.47257514807	0.0245020823305
783.831934492	660.932827986	1820.76476248	376.0	3.82254601201	-0.0548934605141	-0.00988359029782	742.312969663	692.318774875	1890.36433329	455.732588756	0.0361079894063	0.000600798492618
783.831934492	660.932827986	1820.76476248	376.0	1.71071805202	0.18396515241	0.0331230018743	803.561673001	635.877107742	1851.91291395	412.474133211	-0.359066437352	-0.00597448315062
783.831934492	660.932827986	1820.76476248	376.0	0.314913582366	0.121069201598	0.0217985598843	787.818384209	652.180256769	1826.49859802	386.49995704	-0.402293150614	-0.00669372962751
783.831934492	660.932827986	1820.76476248	376.0	-18.017171932	-0.577931964674	-0.10405688957	643.814161219	553.692643803	1492.71444475	295.207639723	-3.6125713883	-0.0601093409034
783.831934492	660.932827986	1820.76476248	376.0	7.88486099309	1.02735863681	0.184976348004	922.668251447	724.782282849	1964.32953301	316.878998715	2.13460430797	0.0355175425619
783.831934492	660.932827986	1820.76476248	376.0	-6.32754456254	-0.59798804985	-0.107667996012	624.096093512	733.611773132	1705.55506075	347.84719411	-1.00113914569	-0.0166578892793
783.831934492	660.932827986	1820.76476248	376.0	-19.7574462069	-0.754991693345	-0.135936567041	601.377509377	575.996196039	1461.02814398	283.654438562	-3.73852337036	-0.0622050477597
783.831934492	660.932827986	1820.76476248	376.0	17.9571860545	1.15606460471	0.208149910823	913.005077295	816.115489829	2147.72287849	418.602311367	3.5766087995	0.0595109617221
783.831934492	660.932827986	1820.76476248	376.0	12.8881444691	0.643620450349	0.115884128619	875.953381406	740.25050341	2055.42755551	439.223670692	2.22463718542	0.0370155937674
783.831934492	660.932827986	1820.76476248	376.0	13.9744502651	0.970228971155	0.174690128044	900.682536588	789.508704308	2075.20662866	385.01538776	2.99321821149	0.0498039635856
783.831934492	660.932827986	1820.76476248	376.0	2.56449641871	0.474200021499	0.0853799102447	847.439904267	727.3070465	1867.4582096	292.711258838	0.91514359671	0.0152270149203
783.831934492	660.932827986	1820.76476248	376.0	-15.3582757878	-0.773274720832	-0.139228433711	594.669386346	602.627784304	1541.12668881	343.829518159	-2.97746301142	-0.0495418138339
783.831934492	660.932827986	1820.76476248	376.0	-18.3287675267	-0.640051805462	-0.115241592629	629.157690701	556.779733254	1487.04102196	301.103598	-3.63006377661	-0.0604003956174
783.831934492	660.932827986	1820.76476248	376.0	-3.06682673663	-0.281967218817	-0.0507683145151	698.663249917	646.307642547	1764.92506193	419.954169468	-1.15253935531	-0.0191770275425
783.831934492	660.932827986	1820.76476248	376.0	12.8230390588	0.837516884799	0.150795261937	916.455312706	703.308800137	2054.24213914	434.478026297	2.24079759914	0.0372844858427
783.831934492	660.932827986	1820.76476248	376.0	-11.2253354398	-0.129693363873	-0.0233513438735	747.614591817	526.774379165	1616.37781032	341.988839338	-2.8380866037	-0.0472227388303
783.831934492	660.932827986	1820.76476248	376.0	2.84311484749	0.498849995312	0.0898181482376	884.196972683	580.614116227	1872.53119578	407.720106868	-0.352640493156	-0.00586756228213
783.831934492	660.932827986	1820.76476248	376.0	-9.59796144858	-0.396771442148	-0.0714388624682	684.020295731	536.214246221	1646.00846251	425.773920554	-2.71976231586	-0.0452539486832
783.831934492	660.932827986	1820.76476248	376.0	5.82359820835	0.851514898716	0.15331561014	957.778145184	589.248301334	1926.79878656	379.772340045	0.685321965808	0.0114030277173
783.831934492	660.932827986	1820.76476248	376.0	5.96834420158	0.418440146859	0.0753403217248	843.197680354	704.119346286	1929.4342706	382.117243965	1.00750935765	0.0167638828228
783.831934492	660.932827986	1820.76476248	376.0	-6.11662683728	-0.65246396259	-0.11747640666	616.399733248	655.995448525	1709.39537637	437.0001946	-1.60922715699	-0.0267758262395
783.831934492	660.932827986	1820.76476248	376.0	3.58478276217	0.254913976489	0.0458973670307	812.72178699	681.058720162	1886.03522382	392.254716671	0.335881270509	0.00558870666404
783.831934492	660.932827986	1820.76476248	376.0	1.69723341048	0.674648710743	0.121470779752	921.913170381	591.371703279	1851.66739035	338.382516693	-0.0283512101477	-0.000471733945885
783.831934492	660.932827986	1820.76476248	376.0	9.76029681258	0.0793036641505	0.0142786575712	754.86378008	811.874461089	1998.47680755	431.738566386	1.71531050397	0.0285409401659
783.831934492	660.932827986	1820.76476248	376.0	-2.30855681712	-0.545096295884	-0.098144813807	636.267272059	697.44772413	1778.73137343	445.016377241	-0.870625458692	-0.0144862805107
783.831934492	660.932827986	1820.76476248	376.0	-14.1548613815	-0.194206158798	-0.0349668993154	731.692300113	547.567976964	1563.03803427	283.777757189	-3.11101786083	-0.0517640243067
783.831934492	660.932827986	1820.76476248	376.0	-9.26721801812	-0.557197054701	-0.100323560443	640.751114447	628.247025774	1652.03052234	383.032382121	-2.05439210971	-0.0341828970001
783.831934492	660.932827986	1820.76476248	376.0	4.89832908028	1.04208366051	0.187627594618	930.177533553	697.724892023	1909.95181232	282.049386746	1.65288167854	0.0275021909907
783.831934492	660.932827986	1820.76476248	376.0	-0.615127348269	0.719814495989	0.129602898089	950.310632921	511.856439121	1809.56474048	347.397668434	-1.00794675948	-0.0167711607235
783.831934492	660.932827986	1820.76476248	376.0	0.663144306055	0.590404035687	0.106302491121	905.937874423	580.679603132	1832.83906033	346.221582772	-0.389512516628	-0.00648107348799
783.831934492	660.932827986	1820.76476248	376.0	7.56547726543	0.0571436545692	0.0102887386693	754.90303977	782.327890229	1958.51430664	421.283376642	1.28018856704	0.0213009744931
783.831934492	660.932827986	1820.76476248	376.0	-8.56856612005	-0.213813085468	-0.0384971345819	724.269255583	555.575326851	1664.75132991	384.90674748	-2.36921712918	-0.0394212500696
783.831934492	660.932827986	1820.76476248	376.0	2.32175829143	0.824000232566	0.148361583105	966.878982182	540.925433808	1863.03851932	355.234103329	-0.205517157671	-0.0034195866501
783.831934492	660.932827986	1820.76476248	376.0	-4.05371920045	-0.288702472436	-0.0519809997183	693.812566905	692.890578033	1746.95607171	360.252926769	-0.864529122935	-0.0143848439756
783.831934492	660.932827986	1820.76476248	376.0	-11.2413783996	-0.312525388424	-0.0562703256076	696.401080374	629.362819311	1616.08570576	290.321806077	-2.20566663638	-0.0366999440329
783.831934492	660.932827986	1820.76476248	376.0	5.88313678634	0.54253415632	0.0976834995174	892.680717618	583.696576018	1927.88284401	451.505550377	-0.017585049539	-0.000292596498153
783.831934492	660.932827986	1820.76476248	376.0	0.0196538443284	-0.594438706674	-0.107028935303	620.701567865	762.107460685	1821.12261275	438.313584201	-0.188047325353	-0.00312890724381
783.831934492	660.932827986	1820.76476248	376.0	14.2175790773	1.74564517097	0.314304135933	968.509431025	813.020658135	2079.63343239	298.103343234	3.45747752264	0.0575287441371
783.831934492	660.932827986	1820.76476248	376.0	-2.11737759167	-0.310506483158	-0.0559068208782	691.820572699	646.11477173	1782.2122974	444.276952971	-1.10351395666	-0.0183612971158
783.831934492	660.932827986	1820.76476248	376.0	-0.721895569606	0.199471859653	0.0359149909351	800.198439328	690.229567748	1807.62074232	317.192735249	-0.0826553364529	-0.00137529677958
783.831934492	660.932827986	1820.76476248	376.0	5.39030881129	0.134276707693	0.0241765768262	771.674527933	780.654112711	1918.9096059	366.580965258	1.18458699981	0.0197102662199
783.831934492	660.932827986	1820.76476248	376.0	2.94849291644	-0.465387915659	-0.0837932869389	646.227770048	776.430179102	1874.44988252	451.791933375	0.272453295533	0.00453333270438
783.831934492	660.932827986	1820.76476248	376.0	-3.36664723172	0.0221492706022	0.00398798534428	770.963635171	614.10437717	1759.46603601	374.398023665	-1.19660194492	-0.0199101821118
783.831934492	660.932827986	1820.76476248	376.0	7.52332470796	0.567002999281	0.102089124826	861.880513036	741.291026173	1957.74680773	354.575268518	1.67544400785	0.027877604124
783.831934492	660.932827986	1820.76476248	376.0	5.15241731002	-0.346754096087	-0.0624332185968	667.063114564	820.994463753	1914.57816127	426.520582958	0.918216963332	0.0152781524681
783.831934492	660.932827986	1820.76476248	376.0	-8.20664628171	-0.590256216032	-0.106275876131	629.489489275	683.973712851	1671.3410388	357.877836674	-1.55120912679	-0.0258104679998
783.831934492	660.932827986	1820.76476248	376.0	-7.76403497249	-0.672189749877	-0.12102804283	605.151930914	789.507557393	1679.39994955	284.740461246	-0.892384885276	-0.0148483341976
783.831934492	660.932827986	1820.76476248	376.0	7.39263879232	0.499920329463	0.0900108623449	842.82727565	769.872597223	1955.36732463	342.667451753	1.76569891019	0.0293793495872
783.831934492	660.932827986	1820.76476248	376.0	-7.40569371342	0.0695190879123	0.0125169405676	791.959635288	536.232361204	1685.92450093	357.732504435	-2.23639628743	-0.0372112527026
783.831934492	660.932827986	1820.76476248	376.0	15.9326213321	1.76573029285	0.317920470444	974.083330985	817.278063992	2110.86031743	319.498922455	3.67788731248	0.0611961283275
783.831934492	660.932827986	1820.76476248	376.0	-4.55172578248	-0.105147985003	-0.0189319382432	742.701003112	608.942126884	1737.88854335	386.24541335	-1.46345786334	-0.0243503804216
783.831934492	660.932827986	1820.76476248	376.0	-10.0149853305	-0.0465677595775	-0.00838454439639	765.748825715	535.324426801	1638.41543861	337.342186099	-2.60053258525	-0.0432700929326
783.831934492	660.932827986	1820.76476248	376.0	-7.28811597555	-0.322474343696	-0.0580616391242	687.441910352	693.740180997	1688.06531495	306.883223598	-1.25853278573	-0.0209406453532
783.831934492	660.932827986	1820.76476248	376.0	1.02179960883	-0.139750925824	-0.0251622120677	726.757531103	669.5702249	1839.3693297	443.041573696	-0.481865592658	-0.00801773032709
783.831934492	660.932827986	1820.76476248	376.0	-10.8922466831	-0.657052575127	-0.118302588248	617.325904672	653.327343403	1622.44257303	351.789324954	-2.09425562576	-0.034846183457
783.831934492	660.932827986	1820.76476248	376.0	-13.2311504568	-0.520893081813	-0.0937870150905	655.584407424	552.264701875	1579.85663729	372.007527992	-3.00059544176	-0.0499267128413
783.831934492	660.932827986	1820.76476248	376.0	-8.14172547225	0.218536525497	0.0393475919152	831.435004467	505.978250201	1672.52309402	335.109839354	-2.46943639603	-0.0410887919472
783.831934492	660.932827986	1820.76476248	376.0	-8.55166798439	-0.358003649257	-0.0644587053037	694.081081485	516.242681727	1665.05900521	454.735242002	-2.77648758081	-0.0461977966858
783.831934492	660.932827986	1820.76476248	376.0	3.70025638124	-0.197348313784	-0.0355326456219	698.647774862	820.661738904	1888.13772679	368.828213024	0.942799368005	0.0156871775042
783.831934492	660.932827986	1820.76476248	376.0	5.88217952114	0.732679315319	0.131919214137	910.21323813	669.624927975	1927.86541446	348.02724836	1.21867359384	0.0202774308459
783.831934492	660.932827986	1820.76476248	376.0	10.3828691093	0.873568913392	0.157286444615	946.145215184	634.694984206	2009.81238455	428.972185164	1.53916327459	0.0256100378468
783.831934492	660.932827986	1820.76476248	376.0	-8.45077416078	-0.286217420326	-0.0515335650568	698.696904988	660.467071728	1666.8960444	307.732067686	-1.61487956585	-0.0268698763037
783.831934492	660.932827986	1820.76476248	376.0	-17.1281011603	-0.39559444367	-0.0712269434048	689.512932834	508.035437952	1508.90233207	311.353961283	-3.7460983341	-0.0623310870898
783.831934492	660.932827986	1820.76476248	376.0	-1.6016059672	0.0265712858082	0.00478417101336	754.658447651	750.159152778	1791.60328539	286.785684964	0.0736601837277	0.0012256270171
783.831934492	660.932827986	1820.76476248	376.0	0.991820677281	0.291008765874	0.0523962488069	834.749675198	588.564033973	1838.82348388	415.509774705	-0.743682992533	-0.0123740930538
783.831934492	660.932827986	1820.76476248	376.0	-2.56710538832	-0.0422501230806	-0.00760715215712	754.837893191	623.669199059	1774.02381215	395.516719902	-1.09698618334	-0.0182526819192
783.831934492	660.932827986	1820.76476248	376.0	0.530022170483	-0.0192698080407	-0.00346953691766	755.648301401	654.231733257	1830.41521939	420.535184734	-0.530064537789	-0.0088197094474
783.831934492	660.932827986	1820.76476248	376.0	-0.510634885758	0.641204816048	0.115449192663	924.836963793	545.846933914	1811.46730241	340.783404707	-0.777487466865	-0.0129365635086
783.831934492	660.932827986	1820.76476248	376.0	9.12220451058	1.19417592928	0.215011870594	941.141283561	716.625306057	1986.85864777	329.09205815	2.37408970924	0.039502324613
783.831934492	660.932827986	1820.76476248	376.0	-14.7070023925	-0.488738700356	-0.0879976053936	661.831981863	576.437476511	1552.9848453	314.715386925	-3.02252714887	-0.0502916330927
783.831934492	660.932827986	1820.76476248	376.0	2.21948193949	0.0147859366072	0.00266221400923	761.264728406	667.088902955	1861.17630754	432.822676181	-0.235749930371	-0.0039226277932
783.831934492	660.932827986	1820.76476248	376.0	-12.3924739615	-0.384101845975	-0.0691576964304	687.795531585	540.893893342	1595.12696339	366.437538462	-2.94983710562	-0.0490821481801
783.831934492	660.932827986	1820.76476248	376.0	6.23357224073	0.848395502679	0.152753961591	910.715146456	707.875668743	1934.26344928	315.672634082	1.68443049286	0.0280271296649
783.831934492	660.932827986	1820.76476248	376.0	0.553780874666	0.105783649193	0.0190463898439	790.4487392	596.001391806	1830.84780951	444.397678499	-0.945511013637	-0.0157322964
783.831934492	660.932827986	1820.76476248	376.0	3.2954082699	0.162981468382	0.0293448808753	781.010268788	760.153335885	1880.76639504	339.602790363	0.859487361214	0.0143009544295
783.831934492	660.932827986	1820.76476248	376.0	-4.46976026074	0.0800180605675	0.0144072849419	792.073862803	545.895091856	1739.38094268	401.411988024	-1.85786229098	-0.0309128500996
783.831934492	660.932827986	1820.76476248	376.0	8.34529049466	0.694823707835	0.125103296333	920.927646598	610.024507684	1972.71287113	441.760716849	0.75812502471	0.01261439309
783.831934492	660.932827986	1820.76476248	376.0	-17.147335514	-0.428878685607	-0.0772197849491	678.585055055	547.345589599	1508.55211973	282.621475081	-3.54530368817	-0.0589900780062
783.831934492	660.932827986	1820.76476248	376.0	-3.68664609127	-0.459815322005	-0.0827899391439	650.28581298	772.195340614	1753.63960953	331.158455937	-0.370299086379	-0.00616138246886
783.831934492	660.932827986	1820.76476248	376.0	-7.20559944086	-0.759240718017	-0.136701605693	593.152568506	646.337928796	1689.56774693	450.077249632	-1.85379625596	-0.0308451956067
783.831934492	660.932827986	1820.76476248	376.0	14.3973154889	1.20524604756	0.217005049976	954.850635701	702.078593701	2082.90600964	425.976780242	2.81172910563	0.0467841781303
783.831934492	660.932827986	1820.76476248	376.0	-4.90555462087	-0.0362442988114	-0.00652580101033	768.458683192	507.314837307	1731.44615254	455.672632038	-2.34917234284	-0.0390877261703
783.831934492	660.932827986	1820.76476248	376.0	-7.71260703499	-0.556045079584	-0.100116146846	636.10875675	696.081689538	1680.33633132	348.145885029	-1.39461549901	-0.0232049167889
783.831934492	660.932827986	1820.76476248	376.0	8.04895626202	0.420555703425	0.0757212285606	840.294145971	719.313380217	1967.31732184	407.709795656	1.3181097127	0.021931941975
783.831934492	660.932827986	1820.76476248	376.0	-11.3702877698	-0.619616941632	-0.111562286934	627.756518131	622.347808949	1613.73856937	363.634242293	-2.34600478782	-0.039035021428
783.831934492	660.932827986	1820.76476248	376.0	-0.388016470088	-0.70543833385	-0.127014464143	596.901710107	762.897239279	1813.69989532	453.900945931	-0.311956100974	-0.0051906173207
783.831934492	660.932827986	1820.76476248	376.0	-13.5313245345	-0.638301756287	-0.11492649555	629.212801594	532.841419702	1574.39117346	412.33695216	-3.20187453913	-0.053275782681
783.831934492	660.932827986	1820.76476248	376.0	-18.3350096583	-0.533690037043	-0.0960911121792	655.918458387	529.232819137	1486.92736742	301.7760899	-3.78644091173	-0.0630023446211
783.831934492	660.932827986	1820.76476248	376.0	5.32724935674	0.267009181524	0.0480751137062	800.895057219	765.658625978	1917.76144157	351.207758379	1.23437906675	0.0205387531905
783.831934492	660.932827986	1820.76476248	376.0	-3.92459804124	-0.348655858815	-0.0627756317636	674.483881174	765.994670809	1749.30706427	308.828512292	-0.378807778167	-0.00630295803939
783.831934492	660.932827986	1820.76476248	376.0	-5.78940027821	-0.257298303084	-0.0463266660216	697.91565802	729.131208064	1715.35340225	288.306536169	-0.808199112484	-0.0134475725871
783.831934492	660.932827986	1820.76476248	376.0	0.728333220221	0.355245480672	0.0639620959079	857.893384373	528.30113077	1834.02599711	447.831481961	-1.30037098667	-0.0216367884637
783.831934492	660.932827986	1820.76476248	376.0	-4.11771667404	-0.73548813941	-0.132424944078	594.546583384	706.342805132	1745.79082826	444.901439742	-1.09462629255	-0.0182134158495
783.831934492	660.932827986	1820.76476248	376.0	5.57486107492	0.466310153652	0.0839593362716	868.862023523	621.124040297	1922.26986849	432.283804667	0.230765441527	0.00383969120677
783.831934492	660.932827986	1820.76476248	376.0	-6.37929396526	0.464078098415	0.0835574538019	891.906150191	497.919249365	1704.61282586	314.787426308	-2.13021966813	-0.0354445868241
783.831934492	660.932827986	1820.76476248	376.0	1.198059252	0.742383263646	0.133666414052	947.080762979	548.796445897	1842.57860317	346.701394297	-0.393201482858	-0.00654245395771
783.831934492	660.932827986	1820.76476248	376.0	13.7795792151	1.11870381715	0.201423085551	967.838825111	654.673690067	2071.65848524	449.145970067	2.36256310465	0.0393105341873
783.831934492	660.932827986	1820.76476248	376.0	5.43415033797	0.327771514474	0.0590153969165	823.819620476	707.225379531	1919.70785697	388.662856964	0.847054484805	0.0140940846057
783.831934492	660.932827986	1820.76476248	376.0	-4.78116633277	0.111722819553	0.0201157399268	794.42281578	594.554451964	1733.71097066	344.733702911	-1.43165989058	-0.0238212960162
783.831934492	660.932827986	1820.76476248	376.0	-7.08911985222	0.00778240524335	0.00140122528688	773.664435266	570.923733057	1691.68856624	347.100397916	-1.95903081834	-0.0325961866612
783.831934492	660.932827986	1820.76476248	376.0	7.75096318834	0.658941262818	0.118642647249	920.138924055	577.690080199	1961.89156896	464.06256471	0.271672752267	0.00452034529563
783.831934492	660.932827986	1820.76476248	376.0	-1.8913383492	-0.0821054702787	-0.0147831239249	733.125851794	741.653654832	1786.32794028	311.548433651	-0.1069245605	-0.00177911082363
783.831934492	660.932827986	1820.76476248	376.0	5.90805513143	-0.103557529327	-0.0186455760401	726.063507637	738.870307245	1928.33654846	463.402733577	0.558301838453	0.00928954806078
783.831934492	660.932827986	1820.76476248	376.0	5.49352323163	0.594109969145	0.106969745975	865.400669761	739.382159719	1920.7888977	316.006068218	1.48611570629	0.0247273828002
783.831934492	660.932827986	1820.76476248	376.0	13.2042822028	0.246656881288	0.0444106736205	788.15468046	807.978072531	2061.18367996	465.050926974	2.16324233504	0.0359940488359
783.831934492	660.932827986	1820.76476248	376.0	-6.51078578098	-0.737044392208	-0.132705148039	594.672186765	715.831844039	1702.21866922	391.714638414	-1.22777666187	-0.0204288962042
783.831934492	660.932827986	1820.76476248	376.0	0.365402101787	-0.142824828283	-0.0257156694784	726.478586335	668.46094961	1827.41787519	432.478339244	-0.545394814363	-0.00907478892451
783.831934492	660.932827986	1820.76476248	376.0	-5.04692939183	-0.474863511565	-0.0854993719058	647.395238291	773.463649468	1728.87205052	308.013162765	-0.538884797671	-0.00896646917921
783.831934492	660.932827986	1820.76476248	376.0	-4.6113550613	0.339421236782	0.0611129342423	851.848997052	562.724954943	1736.80283445	322.228882454	-1.47208804318	-0.024493977424
783.831934492	660.932827986	1820.76476248	376.0	18.7000172351	1.42631109758	0.256807903777	944.365644592	796.952385886	2161.24808687	419.930056394	3.74911965555	0.0623813586613
783.831934492	660.932827986	1820.76476248	376.0	-6.18810009606	-0.169016577685	-0.0304315048047	724.809297512	652.509312504	1708.09401646	330.775406446	-1.33103764802	-0.022147049052
783.831934492	660.932827986	1820.76476248	376.0	-5.93414063863	-0.724124767269	-0.130378964218	596.786199645	726.503488478	1712.71802077	389.428332651	-1.08415961264	-0.0180392614417
783.831934492	660.932827986	1820.76476248	376.0	-1.13902444876	0.646277989086	0.116362619569	933.788292292	505.692462952	1800.02580668	360.545051434	-1.24814447161	-0.0207677948687
783.831934492	660.932827986	1820.76476248	376.0	-6.23370117275	-0.0480641432058	-0.00865396888834	766.136448653	509.60891517	1707.26372813	431.518364303	-2.44111124802	-0.0406174916476
783.831934492	660.932827986	1820.76476248	376.0	4.98633141493	0.243173139566	0.0437834244807	811.091509483	670.62928304	1911.55412782	429.833335298	0.327269323261	0.00544541303264
783.831934492	660.932827986	1820.76476248	376.0	-9.24349722271	-0.156011277802	-0.028089895175	733.642452444	601.724677206	1652.46242223	317.095292576	-2.06858577456	-0.0344190644686
783.831934492	660.932827986	1820.76476248	376.0	7.23180741884	0.138766907953	0.0249850392426	776.372771738	751.222905601	1952.43896365	424.843286311	1.10196485615	0.018335521733
783.831934492	660.932827986	1820.76476248	376.0	13.1123960324	1.65689469626	0.298324576208	973.872113381	743.013857309	2059.51064895	342.624678262	3.1954755855	0.0531693109068
783.831934492	660.932827986	1820.76476248	376.0	-7.6266136673	-0.0917304981157	-0.0165161141728	748.17842145	597.346164657	1681.90206825	336.377482146	-1.87229483563	-0.0311529922733
783.831934492	660.932827986	1820.76476248	376.0	-3.46588282849	0.405835309073	0.0730708154614	868.181828031	556.320369734	1757.65918923	333.156991463	-1.32531455565	-0.0220518228894
783.831934492	660.932827986	1820.76476248	376.0	6.17637839931	0.713749983511	0.128510980106	898.119336512	696.558909365	1933.22208397	338.543838093	1.42889246901	0.0237752490684
783.831934492	660.932827986	1820.76476248	376.0	16.2245356741	1.78309598059	0.321047169714	977.327188447	815.35192811	2116.17539091	323.496274352	3.71633262179	0.0618358173343
783.831934492	660.932827986	1820.76476248	376.0	14.662241442	0.58395618612	0.105141553137	846.722365384	813.703914527	2087.72968804	427.303408132	2.7757843257	0.0461860952695
783.831934492	660.932827986	1820.76476248	376.0	-1.43445939695	-0.0136821231215	-0.00246347193401	760.846158499	623.954617292	1794.64663125	409.845855455	-0.967727925973	-0.0161019621626
783.831934492	660.932827986	1820.76476248	376.0	15.5497435457	1.39529366403	0.251223202022	959.453701323	730.363626148	2103.88901361	414.071686143	3.20943545276	0.0534015882323
783.831934492	660.932827986	1820.76476248	376.0	-1.09168995417	0.155111673286	0.0279279210094	790.458179106	691.850893375	1800.88765648	318.578583996	-0.16083239779	-0.00267607983012
783.831934492	660.932827986	1820.76476248	376.0	9.18296211964	0.55229665672	0.0994412417573	874.972327875	680.271598433	1987.9649009	432.720974596	1.26612612337	0.0210669904055
783.831934492	660.932827986	1820.76476248	376.0	-15.6919037438	-0.118639497987	-0.021361090743	754.703457685	497.954111085	1535.05210855	282.394539779	-3.63119938286	-0.0604192908962
783.831934492	660.932827986	1820.76476248	376.0	-13.924380765	-0.473929223425	-0.0853311529393	665.311215247	571.738720255	1567.23454412	330.184608614	-2.94557474585	-0.0490112270523
783.831934492	660.932827986	1820.76476248	376.0	6.2432817996	0.463930340437	0.0835308499167	846.398298903	730.072478516	1934.44023751	357.969460089	1.32157291342	0.0219895659472
783.831934492	660.932827986	1820.76476248	376.0	11.2620971202	0.599249230101	0.107895072038	860.59790243	768.638026608	2025.82105836	396.585129321	2.24263292792	0.0373150237591
783.831934492	660.932827986	1820.76476248	376.0	-9.96556647413	-0.72103652926	-0.129822925686	599.396510117	715.627852992	1639.31523974	324.290876626	-1.60453762696	-0.0266977974535
783.831934492	660.932827986	1820.76476248	376.0	-6.40936453566	-0.631570197039	-0.11371447552	612.438268204	804.067263463	1704.06531151	287.559779847	-0.618057190125	-0.0102838134796
783.831934492	660.932827986	1820.76476248	376.0	6.1750435451	1.03544185015	0.186431733912	950.808093495	659.097811595	1933.19777941	323.291874325	1.60672195211	0.026734142298
783.831934492	660.932827986	1820.76476248	376.0	4.41765109821	0.69127144731	0.124463710355	943.230526321	501.931792251	1901.199797	456.037478432	-0.765428663435	-0.0127359178608
783.831934492	660.932827986	1820.76476248	376.0	2.93732926698	0.880184375015	0.15847756122	971.112144395	562.786980227	1874.24661873	340.347494107	0.210740639317	0.00350649982224
783.831934492	660.932827986	1820.76476248	376.0	1.7095021684	0.541465931101	0.0974911651244	899.638630721	550.856798269	1851.89077557	401.395346584	-0.690706745505	-0.0114926247172
783.831934492	660.932827986	1820.76476248	376.0	5.34593717603	0.365726902982	0.0658492803352	828.420045237	724.847051973	1918.1017028	364.834605593	1.05086086102	0.0174852056742
783.831934492	660.932827986	1820.76476248	376.0	0.231066240547	-0.282734140945	-0.0509063991619	695.09068296	669.813689779	1824.97193516	460.067562425	-0.686528974687	-0.0114231110597
783.831934492	660.932827986	1820.76476248	376.0	-12.3364695106	-0.336399644097	-0.0605688952281	701.663236075	506.268862293	1596.1466727	388.214574328	-3.17786625594	-0.052876310415
783.831934492	660.932827986	1820.76476248	376.0	-10.4424315799	-0.490562448485	-0.0883259719995	655.117564423	643.982786146	1630.63264792	331.532297355	-2.04614003534	-0.0340455912702
783.831934492	660.932827986	1820.76476248	376.0	-1.74798530116	-0.71815973088	-0.129304956946	591.708208769	821.556202685	1788.93806206	375.673650607	0.00109438533754	1.82094066146e-05
783.831934492	660.932827986	1820.76476248	376.0	4.75981842942	0.0496892177839	0.00894656423909	764.125322291	702.133105228	1907.4298592	441.17143168	0.335765466239	0.00558677980432
783.831934492	660.932827986	1820.76476248	376.0	4.75140261141	0.00908411401917	0.00163559849103	744.655727028	790.383043924	1907.27662695	372.237855998	1.04618127667	0.0174073423739
783.831934492	660.932827986	1820.76476248	376.0	15.0790393733	0.809608675736	0.145770377338	906.278201336	723.088455202	2095.31859791	465.951941368	2.50289771559	0.041645552672
783.831934492	660.932827986	1820.76476248	376.0	13.6467704947	0.944166334028	0.169997539436	943.020548511	669.504893742	2069.24035086	456.714908608	2.20175920226	0.0366349284901
783.831934492	660.932827986	1820.76476248	376.0	-0.987498733353	0.0429313239293	0.00772980265202	772.104534149	638.7212531	1802.78473351	391.958946263	-0.733282759723	-0.012201044255
783.831934492	660.932827986	1820.76476248	376.0	2.37529514181	0.466103045228	0.083922046314	886.856351155	509.12609165	1864.01329942	468.03085662	-1.22670783189	-0.0204111120115
783.831934492	660.932827986	1820.76476248	376.0	7.79591672019	-0.0228315035109	-0.00411082166203	740.199398892	762.728351496	1962.71006703	459.782316643	1.01468238808	0.0168832344106
783.831934492	660.932827986	1820.76476248	376.0	6.01657025838	-0.301718656786	-0.0543245691008	678.118999148	797.908082321	1930.31235365	454.285272184	0.846312575426	0.0140817400237
783.831934492	660.932827986	1820.76476248	376.0	7.78900935155	0.502273046035	0.0904344699378	835.318350506	798.88074298	1962.5843001	328.385206611	1.97615493046	0.0328811136517
783.831934492	660.932827986	1820.76476248	376.0	-6.14496340841	-0.138194804104	-0.0248820317075	745.986373269	496.871552659	1708.87943407	466.021508142	-2.61691752793	-0.0435427209306
783.831934492	660.932827986	1820.76476248	376.0	-2.92224579812	-0.166371447902	-0.0299552480917	725.828444388	632.862440827	1767.55754071	408.866655498	-1.15905018877	-0.019285360878
783.831934492	660.932827986	1820.76476248	376.0	-5.68191837932	-0.262225483845	-0.047213806958	698.048625207	716.585622655	1717.31039479	302.676146932	-0.873157177676	-0.0145284056186
783.831934492	660.932827986	1820.76476248	376.0	-17.0617861464	-0.629398826538	-0.113323519362	631.393556573	554.929439874	1510.10977247	323.786776028	-3.45964431534	-0.0575647972602
783.831934492	660.932827986	1820.76476248	376.0	0.63497966285	-0.730606055388	-0.131545922828	589.683536636	791.490585423	1832.32624843	451.152126369	-0.0249250705954	-0.000414726632203
783.831934492	660.932827986	1820.76476248	376.0	0.474011667333	0.169446853799	0.0305089761971	788.208292588	724.951872715	1829.39539989	316.235234584	0.292808363916	0.00487201936632
783.831934492	660.932827986	1820.76476248	376.0	2.38799027561	0.286849013024	0.0516472835837	822.915094083	662.714546419	1864.24444795	378.614807446	0.104635831959	0.00174102881795
783.831934492	660.932827986	1820.76476248	376.0	10.9294711199	0.592182712446	0.106622742608	863.017363537	755.728965798	2019.76472136	401.01839202	2.11531563805	0.0351965996348
783.831934492	660.932827986	1820.76476248	376.0	4.00298385208	0.96544163943	0.173828166984	948.823884439	642.587441766	1893.6496819	302.238355699	1.16268418001	0.0193458266225
783.831934492	660.932827986	1820.76476248	376.0	3.04187599885	-0.107039132102	-0.0192724400615	732.611067913	675.235980576	1876.15016878	468.303120294	-0.24686872451	-0.00410763268735
783.831934492	660.932827986	1820.76476248	376.0	15.1989513154	1.58380604663	0.285164934575	957.956903863	786.887027408	2097.5019123	352.657981026	3.48594902649	0.058002479642
783.831934492	660.932827986	1820.76476248	376.0	10.1246411556	1.32332349144	0.238264942643	934.925981842	758.882260501	2005.11066097	311.302418624	2.71209244157	0.0451263301426
783.831934492	660.932827986	1820.76476248	376.0	7.39783199576	0.213360220239	0.03841559601	795.330854099	729.306820451	1955.46188064	430.824206094	1.02704795105	0.0170889842105
783.831934492	660.932827986	1820.76476248	376.0	4.39671622826	0.365891220607	0.0658788657917	847.395633755	613.407300119	1900.81862227	440.015688394	-0.110739720559	-0.00184259102428
783.831934492	660.932827986	1820.76476248	376.0	10.799479993	0.144493273322	0.0260160736987	767.947427842	810.939334361	2017.39788872	438.511126519	1.87394707514	0.0311804837793
783.831934492	660.932827986	1820.76476248	376.0	10.5657861401	0.160104014845	0.0288267941745	770.834598282	813.11270233	2013.1428734	429.195572783	1.89557275104	0.0315403119974
783.831934492	660.932827986	1820.76476248	376.0	-9.62532294371	-0.387453508167	-0.0697611645961	687.244589448	522.412253739	1645.51027404	435.853430857	-2.82826882297	-0.0470593814138
783.831934492	660.932827986	1820.76476248	376.0	-2.61955312365	-0.218442412193	-0.0393306467758	714.376047908	626.839385894	1773.06886227	431.853428466	-1.23407746717	-0.0205337348946
783.831934492	660.932827986	1820.76476248	376.0	4.07331652098	0.167710890876	0.0301964153541	780.069209159	771.447797644	1894.93027436	343.413267553	1.02830798474	0.0171099498293
783.831934492	660.932827986	1820.76476248	376.0	-4.23271662115	0.3353738608	0.0603842025208	851.99011649	554.131350152	1743.69694974	337.575483103	-1.51082784668	-0.0251385665005
783.831934492	660.932827986	1820.76476248	376.0	2.88757244608	0.531525593359	0.0957014031975	892.441799016	577.123473208	1873.34066407	403.775391843	-0.329684721478	-0.00548560268681
783.831934492	660.932827986	1820.76476248	376.0	-2.74515193361	0.567830616816	0.102238137705	912.81352085	519.101114971	1770.78200339	338.867367573	-1.39244688676	-0.0231688333904
783.831934492	660.932827986	1820.76476248	376.0	3.84707559474	-0.0512302857451	-0.00922403416368	740.326037207	720.091671699	1890.81095929	430.393250387	0.303898318076	0.00505654439394
783.831934492	660.932827986	1820.76476248	376.0	-14.7151740613	-0.409099113725	-0.0736584648406	683.249605249	536.387911218	1552.83605843	333.198541966	-3.25833128268	-0.0542151627734
783.831934492	660.932827986	1820.76476248	376.0	-12.8234476133	-0.717009548353	-0.129097866106	609.444310603	547.414851726	1587.279947	430.420784672	-3.06412105864	-0.0509837114582
783.831934492	660.932827986	1820.76476248	376.0	6.67459065286	0.38702394409	0.0696838214062	830.606917725	734.793200559	1942.29335712	376.893238841	1.28504482391	0.0213817774362
783.831934492	660.932827986	1820.76476248	376.0	6.61902513782	0.114734048003	0.0206579128561	773.615327639	734.885283393	1941.28163981	432.781028775	0.873156609497	0.0145283961647
783.831934492	660.932827986	1820.76476248	376.0	9.63253369274	0.871957542426	0.156996316605	922.021158324	695.690931117	1996.15054169	378.438452248	1.98102529903	0.0329621513982
783.831934492	660.932827986	1820.76476248	376.0	1.71951048771	-0.0470403003233	-0.00846962555335	747.779332079	664.578062242	1852.07300353	439.715609204	-0.372190677781	-0.00619285653546
783.831934492	660.932827986	1820.76476248	376.0	-1.40048183565	0.547710120498	0.0986154340112	906.2651321	526.573899566	1795.26528271	362.426251043	-1.21127434668	-0.0201543152525
783.831934492	660.932827986	1820.76476248	376.0	3.58024764282	0.0497941518061	0.00896545765324	761.15862851	731.388638309	1885.95264997	393.405383149	0.511911938171	0.00851766952032
783.831934492	660.932827986	1820.76476248	376.0	-6.82191133344	-0.476149133569	-0.0857308486801	650.658037633	733.729620469	1696.55380479	312.166146689	-1.00640336536	-0.0167454802888
783.831934492	660.932827986	1820.76476248	376.0	-4.08539686939	-0.619923065357	-0.111617404638	615.986951102	776.288370753	1746.37929587	354.103974018	-0.478646285116	-0.00796416447781
783.831934492	660.932827986	1820.76476248	376.0	4.71441057479	0.624315872751	0.112408331428	873.325360989	726.753338318	1906.60308898	306.524389675	1.35420277408	0.0225324920811
783.831934492	660.932827986	1820.76476248	376.0	-5.65761788668	-0.725540062451	-0.130633788702	596.488183639	724.179705359	1717.7528496	397.084960604	-1.07634497253	-0.017909234152
783.831934492	660.932827986	1820.76476248	376.0	-6.24425912819	-0.592964256894	-0.10676346001	632.526527274	609.455242105	1707.07149259	465.089723215	-1.96883739873	-0.0327593577159
783.831934492	660.932827986	1820.76476248	376.0	-8.97242463894	-0.233300498668	-0.0420058513986	717.123612317	588.008663365	1657.39801631	352.265740631	-2.16874161929	-0.0360855510698
783.831934492	660.932827986	1820.76476248	376.0	1.45668177886	0.00195346245795	0.000351721724514	740.030646494	814.323690979	1847.28751101	292.933173535	0.833844936812	0.0138742917939
783.831934492	660.932827986	1820.76476248	376.0	-8.24301495957	0.25338755255	0.0456225337685	840.161813104	504.181961857	1670.67885073	326.335075767	-2.4735654366	-0.0411574947853
783.831934492	660.932827986	1820.76476248	376.0	0.929691875457	0.136909099056	0.0246505399813	779.142658869	739.143394075	1837.69226455	319.406211602	0.415622156882	0.00691551009786
783.831934492	660.932827986	1820.76476248	376.0	5.18125629822	0.857249130486	0.154348060945	928.447493737	665.181400934	1915.10325141	321.474356738	1.3048057054	0.0217105774608
783.831934492	660.932827986	1820.76476248	376.0	8.68435120245	0.686900399554	0.123676701396	922.43124667	595.497399236	1978.88636902	460.957723116	0.5985306893	0.0099589132995
783.831934492	660.932827986	1820.76476248	376.0	16.6170735513	1.61515024723	0.290808470874	971.995542761	753.809412931	2123.32258226	397.517626564	3.5487247412	0.0590470006855
783.831934492	660.932827986	1820.76476248	376.0	-4.09604074281	-0.0600332339433	-0.0108090086322	753.721765095	599.974476643	1746.18549598	392.489254238	-1.46186512247	-0.0243238789097
783.831934492	660.932827986	1820.76476248	376.0	-8.15904632433	-0.348209865586	-0.062695330498	686.692305009	636.952753255	1672.20772205	348.562663786	-1.76815738801	-0.0294202560401
783.831934492	660.932827986	1820.76476248	376.0	-14.5253051537	-0.709055714823	-0.127665775085	607.719255338	634.625930708	1556.2931246	313.94793855	-2.67985267837	-0.0445898948149
783.831934492	660.932827986	1820.76476248	376.0	-7.26938694948	-0.534938809988	-0.0963159542651	639.121784422	718.383202778	1688.40632645	330.901339254	-1.18296999154	-0.0196833609242
783.831934492	660.932827986	1820.76476248	376.0	10.4821681413	0.613408893439	0.110444525286	890.17791146	666.365866802	2011.62038634	455.076608076	1.33279570222	0.0221763012017
783.831934492	660.932827986	1820.76476248	376.0	5.96964729535	0.764276429863	0.137608287696	918.74131605	659.448672008	1929.45799688	351.268008818	1.1951545721	0.0198860993693
783.831934492	660.932827986	1820.76476248	376.0	-0.108158395563	0.0267326516141	0.00481322499354	766.181898165	656.016160521	1818.79545252	396.597393838	-0.514906586963	-0.00856749728724
783.831934492	660.932827986	1820.76476248	376.0	-13.8692993275	-0.549650360977	-0.0989647751129	647.402434522	578.637176271	1568.23744752	342.197836727	-2.90667805063	-0.0483640274647
783.831934492	660.932827986	1820.76476248	376.0	-11.5459432144	-0.716937649215	-0.129084920636	607.340224919	585.228731099	1610.54029693	417.971340916	-2.67261805239	-0.0444695183426
783.831934492	660.932827986	1820.76476248	376.0	-8.7984816618	0.0376714107786	0.00678275311101	785.068218179	535.637951842	1660.56510875	339.858938725	-2.41540257362	-0.0401897266826
783.831934492	660.932827986	1820.76476248	376.0	3.05491778488	0.64453230535	0.116048308489	892.598198591	674.295862056	1876.38762903	309.49356838	0.819165039184	0.0136300339298
783.831934492	660.932827986	1820.76476248	376.0	15.8510103412	1.58343568143	0.285098250168	950.310282565	823.543522672	2109.37437327	335.520568032	3.61752378438	0.0601917435005
783.831934492	660.932827986	1820.76476248	376.0	5.90260250789	0.800901330422	0.144202616208	923.104066072	662.080894928	1928.23726901	343.052308011	1.27118216706	0.0211511175884
783.831934492	660.932827986	1820.76476248	376.0	-5.53784498029	-0.284236049525	-0.0511768184237	698.442448785	656.075690213	1719.93363248	365.415493478	-1.30267143224	-0.0216750654283
783.831934492	660.932827986	1820.76476248	376.0	-8.17884342107	-0.0261965682565	-0.00471670296299	762.739234892	603.952595409	1671.84726349	305.155433189	-1.85934894643	-0.030937586463
783.831934492	660.932827986	1820.76476248	376.0	-6.43048017248	0.0143581188632	0.00258518524725	767.439523285	639.535508714	1703.68084544	296.705813441	-1.34875947065	-0.0224419213086
783.831934492	660.932827986	1820.76476248	376.0	-4.14798961702	0.0937311524689	0.0168763328176	786.900433335	621.469738531	1745.23962918	336.869457315	-1.15026185824	-0.0191391324166
783.831934492	660.932827986	1820.76476248	376.0	-1.35424399292	-0.0634313172345	-0.011420834936	737.912642378	734.053001913	1796.10716506	324.141520765	-0.0813249500286	-0.0013531605662
783.831934492	660.932827986	1820.76476248	376.0	11.0517809387	0.83927263597	0.151111385663	902.908152027	738.518067814	2021.99169544	380.565475596	2.34264348582	0.038979092942
783.831934492	660.932827986	1820.76476248	376.0	9.96439794725	0.00138991938328	0.000250255560547	737.425623209	822.418682349	2002.19300909	442.348703536	1.70704371418	0.0284033895871
783.831934492	660.932827986	1820.76476248	376.0	0.645256345991	0.480191702978	0.0864587149762	879.751916771	585.617887556	1832.51336265	367.143558326	-0.519684383722	-0.00864699473747
783.831934492	660.932827986	1820.76476248	376.0	7.52433010095	0.863642983543	0.155499276835	967.388207348	566.920819763	1957.76511357	423.456086458	0.598224231021	0.00995381416009
783.831934492	660.932827986	1820.76476248	376.0	-6.87565076143	0.48521734706	0.0873635842743	895.059180595	511.426790378	1695.57533622	289.089365249	-2.05572627952	-0.0342050961651
783.831934492	660.932827986	1820.76476248	376.0	8.07456893883	0.648427108645	0.116749569436	889.051788707	695.428277948	1967.78366844	383.303601783	1.49317155282	0.0248447845726
783.831934492	660.932827986	1820.76476248	376.0	-11.2573931739	-0.639763270471	-0.115189641784	621.620080941	648.54175622	1615.79411439	345.632277234	-2.16273086802	-0.0359855385693
783.831934492	660.932827986	1820.76476248	376.0	-2.93522050066	0.168071939507	0.0302614223095	796.85189756	669.549335345	1767.3213019	300.920068997	-0.546043592412	-0.00908558390036
783.831934492	660.932827986	1820.76476248	376.0	-2.34726823896	0.092444718972	0.0166447099337	781.131838599	661.611697911	1778.0265295	335.282992992	-0.615255045913	-0.0102371887839
783.831934492	660.932827986	1820.76476248	376.0	-3.46138198561	-0.00510556254872	-0.000919258651192	774.292832871	515.472632331	1757.74113899	467.975673788	-2.1402349395	-0.0356112302746
783.831934492	660.932827986	1820.76476248	376.0	15.7226229617	0.952847748444	0.171560631697	922.310037515	727.463665277	2107.0367411	457.26303831	2.77927049594	0.04624410143
783.831934492	660.932827986	1820.76476248	376.0	1.79853055641	0.744517466257	0.134050678116	957.794520935	500.867873759	1853.51177309	394.849378398	-0.865257147439	-0.0143969575281
783.831934492	660.932827986	1820.76476248	376.0	-15.0746281539	-0.442529277854	-0.0796775797361	673.967415179	557.882392104	1546.29124498	314.441437695	-3.17927787035	-0.0528997981756
783.831934492	660.932827986	1820.76476248	376.0	-9.87546268001	-0.574848712143	-0.103501748675	635.434573803	653.172950325	1640.95581787	352.348293741	-1.94706471243	-0.0323970834014
783.831934492	660.932827986	1820.76476248	376.0	-9.79175328665	-0.464238728911	-0.0835863753892	667.432805899	550.46530235	1642.47996901	424.581860756	-2.65840294924	-0.0442329941637
783.831934492	660.932827986	1820.76476248	376.0	2.79118644355	-0.124063009968	-0.0223375963212	715.600241753	806.283550493	1871.5857017	349.701909451	0.82586425395	0.0137415017296
783.831934492	660.932827986	1820.76476248	376.0	1.07557092994	0.124719424724	0.0224557840699	782.397103981	698.972904652	1840.34837897	358.978370333	0.0946260731544	0.00157447709076
783.831934492	660.932827986	1820.76476248	376.0	-3.82583904143	-0.085660512607	-0.0154232107683	749.287410463	582.52590866	1751.10523334	419.29191422	-1.61611056336	-0.0268903587913
783.831934492	660.932827986	1820.76476248	376.0	11.9234354832	0.57587784076	0.103687043709	855.090592776	775.81009474	2037.86247423	406.961786717	2.31269571841	0.0384807939836
783.831934492	660.932827986	1820.76476248	376.0	-5.23831856905	-0.0799019901391	-0.0143863864132	755.753308524	534.637882645	1725.38730383	434.996112658	-2.16090241962	-0.0359551151351
783.831934492	660.932827986	1820.76476248	376.0	11.9129397777	1.35244277337	0.243507881414	943.573605599	751.045772191	2037.67137213	343.051994336	2.91319099653	0.048472395949
783.831934492	660.932827986	1820.76476248	376.0	15.817671483	0.614649210111	0.110667844817	852.652592417	809.39462357	2108.76735109	446.720135099	2.87204438543	0.047787760157
783.831934492	660.932827986	1820.76476248	376.0	-1.98060359896	0.62602452665	0.11271597527	921.624173774	545.178443856	1784.70263006	317.900012434	-0.965812033777	-0.0160700837567
783.831934492	660.932827986	1820.76476248	376.0	-1.47513690683	0.33595144588	0.0604881969535	835.914467938	653.204845104	1793.90598948	304.786676438	-0.317403527987	-0.00528125670527
783.831934492	660.932827986	1820.76476248	376.0	3.63653939508	0.738243024559	0.13292096229	946.891253592	543.931360195	1886.97759036	396.15497657	-0.241056692961	-0.00401092667156
783.831934492	660.932827986	1820.76476248	376.0	-13.2935397029	-0.507389233258	-0.091355641566	661.880835608	504.968484718	1578.72067588	411.871355555	-3.33476415774	-0.0554869244216
783.831934492	660.932827986	1820.76476248	376.0	-5.21862269957	-0.170082244945	-0.030623378636	734.900507125	531.711955821	1725.74591928	459.133456332	-2.25874603627	-0.0375831287233
783.831934492	660.932827986	1820.76476248	376.0	-10.6775512858	-0.405508732781	-0.0730120152649	675.059294629	633.092896178	1626.35167117	318.199480363	-2.12264953069	-0.0353186277986
783.831934492	660.932827986	1820.76476248	376.0	4.71094436512	0.469468513067	0.0845280001922	840.504523386	754.444461785	1906.53997746	311.590992288	1.34124049141	0.022316813501
783.831934492	660.932827986	1820.76476248	376.0	-1.62059936831	-0.67716563242	-0.121923952542	600.768275077	813.399467952	1791.25746024	377.08971721	-0.0126533831161	-0.000210538820568
783.831934492	660.932827986	1820.76476248	376.0	-4.46650681494	-0.564356826704	-0.101612680357	629.396820087	754.631628369	1739.44018028	355.411731822	-0.633742087736	-0.0105447934731
783.831934492	660.932827986	1820.76476248	376.0	8.7700484103	-0.0629590621619	-0.0113358052146	724.363020775	824.222368218	1980.44671359	431.861324592	1.54947504856	0.0257816147846
783.831934492	660.932827986	1820.76476248	376.0	-3.97679624283	-0.363962608144	-0.065531618319	668.765390689	792.831930868	1748.35665781	286.759336255	-0.241676623951	-0.00402124166308
783.831934492	660.932827986	1820.76476248	376.0	5.68245957167	0.65683905921	0.118264144618	906.664707651	637.221714351	1924.228984	380.342562	0.76666506088	0.0127564901977
783.831934492	660.932827986	1820.76476248	376.0	-4.49692044965	-0.645213477926	-0.116170953894	611.926653551	755.267193988	1738.88641953	371.692571994	-0.681581177239	-0.011340784979
783.831934492	660.932827986	1820.76476248	376.0	16.5260432763	1.07524206895	0.19359777979	903.265537919	819.039783556	2121.66513509	399.359813611	3.41105586232	0.0567563371434
783.831934492	660.932827986	1820.76476248	376.0	3.40676078221	0.651301284088	0.117267065914	903.545929608	643.244818825	1882.79386234	336.003113909	0.603451252464	0.0100407862307
783.831934492	660.932827986	1820.76476248	376.0	12.0057849282	1.31167247447	0.236167172213	948.924191002	729.683139709	2039.36186391	360.7545332	2.8201219494	0.0469238261132
783.831934492	660.932827986	1820.76476248	376.0	2.76787325024	0.361706566502	0.0651254170871	837.028306897	675.997326513	1871.16122329	358.135589878	0.3736556629	0.00621723232779
783.831934492	660.932827986	1820.76476248	376.0	0.397526148937	-0.166981467935	-0.0300650824513	708.404507268	796.438483696	1828.00277852	323.159787556	0.46124800698	0.0076746756569
783.831934492	660.932827986	1820.76476248	376.0	-5.03771948874	-0.693623893934	-0.124887269344	599.143661707	800.960146822	1729.03974119	328.935932665	-0.472913734183	-0.00786878093483
783.831934492	660.932827986	1820.76476248	376.0	-16.3764480375	-0.573416258586	-0.103243834819	646.736453411	515.351933934	1522.58816727	360.49977992	-3.59909971241	-0.0598851865626
783.831934492	660.932827986	1820.76476248	376.0	-2.43707754311	-0.521692936321	-0.093931029226	639.712702455	725.439517378	1776.39131334	411.239093505	-0.627143864209	-0.01043500606
783.831934492	660.932827986	1820.76476248	376.0	0.826860222338	0.0577707757812	0.0104016521032	779.095193485	595.580095877	1835.81994204	461.144652679	-0.988012328776	-0.0164394730246
783.831934492	660.932827986	1820.76476248	376.0	-2.11977496599	-0.682443885241	-0.122874304149	602.441274549	765.299039013	1782.16864685	414.428333291	-0.411294603968	-0.00684350422576
783.831934492	660.932827986	1820.76476248	376.0	11.9612101035	0.319163327779	0.0574654893373	810.498932061	763.853147253	2038.55026121	464.198181895	1.82656273827	0.030392058873
783.831934492	660.932827986	1820.76476248	376.0	3.33579484543	0.844658432962	0.152081100641	954.886835456	591.208318923	1881.50173957	335.406585193	0.463896261464	0.00771873979141
783.831934492	660.932827986	1820.76476248	376.0	11.3516114734	0.376593204353	0.0678057623969	824.014926426	754.027601979	2027.45090416	449.408375753	1.79418768677	0.029853372492
783.831934492	660.932827986	1820.76476248	376.0	13.6090776051	0.683891623743	0.123134970065	889.516350913	715.842901421	2068.55405201	463.194799677	2.13912303698	0.0355927294007
783.831934492	660.932827986	1820.76476248	376.0	15.1847722027	0.81428903943	0.146613078759	886.030820912	786.435009938	2097.24374401	424.777913158	2.93038101273	0.0487584195129
783.831934492	660.932827986	1820.76476248	376.0	14.3828134955	0.78628943845	0.141571739008	899.91125392	732.361292631	2082.64196246	450.369415906	2.49048377877	0.0414389979828
783.831934492	660.932827986	1820.76476248	376.0	4.87338917796	0.330167104969	0.0594467239771	830.024741066	673.594307415	1909.49771537	405.878666888	0.484995001341	0.0080698003551
783.831934492	660.932827986	1820.76476248	376.0	5.75790779094	-0.00526304831249	-0.000947614028177	746.124813492	751.192546895	1925.60271859	428.285358205	0.789583829027	0.0131378340936
783.831934492	660.932827986	1820.76476248	376.0	-3.16391649596	0.567774846499	0.102228096237	911.463424321	527.422371567	1763.15728581	324.271489918	-1.35648267849	-0.0225704272627
783.831934492	660.932827986	1820.76476248	376.0	9.77455153617	0.0520068285717	0.00936385102119	747.404487992	825.77451157	1998.73635254	425.557352976	1.7865631822	0.0297265088553
783.831934492	660.932827986	1820.76476248	376.0	1.99267893206	0.0531830549576	0.00957563106908	770.819728414	659.942339162	1857.0467583	426.284690727	-0.273739751316	-0.00455473795868
783.831934492	660.932827986	1820.76476248	376.0	12.8421389446	0.847695855333	0.152627989797	916.459963702	707.000549988	2054.58990313	431.12938944	2.28597688649	0.0380362210731
783.831934492	660.932827986	1820.76476248	376.0	6.87706988411	0.369407814115	0.0665120299091	842.128124508	647.114013775	1945.98002762	456.737889335	0.425945104143	0.00708727294747
783.831934492	660.932827986	1820.76476248	376.0	16.0168156101	1.54228113074	0.277688356272	951.226210888	801.872298537	2112.39329718	359.294787752	3.58257502508	0.0596102333625
783.831934492	660.932827986	1820.76476248	376.0	-11.2878117667	-0.240011983492	-0.0432142570205	714.416414449	610.603965725	1615.24026337	290.219883201	-2.31413213338	-0.038504694399
783.831934492	660.932827986	1820.76476248	376.0	8.59786892501	0.701245255254	0.126259498605	907.063075176	665.974753348	1977.31173019	404.273901664	1.36658172717	0.0227384646784
783.831934492	660.932827986	1820.76476248	376.0	-14.6699801338	-0.425600990451	-0.0766296345789	680.654848532	520.129296679	1553.65893354	352.874788328	-3.35672192164	-0.0558522782302
783.831934492	660.932827986	1820.76476248	376.0	6.00895759859	0.345208169153	0.0621548738121	837.162037969	646.160724689	1930.17374503	446.850982368	0.315167396489	0.00524404985839
783.831934492	660.932827986	1820.76476248	376.0	-4.70980132788	0.35825123524	0.0645032832625	860.018895946	536.916788779	1735.01035952	338.074674792	-1.69538530057	-0.0282094059995
783.831934492	660.932827986	1820.76476248	376.0	-3.98705044014	0.433604838088	0.0780707306603	875.435667071	552.866646514	1748.169953	319.867639417	-1.38277819733	-0.0230079566944
783.831934492	660.932827986	1820.76476248	376.0	-0.0624695393878	0.0973320277948	0.0175246719112	776.007589774	704.291201612	1819.62733912	339.328547732	-0.00883585607948	-0.000147019235931
783.831934492	660.932827986	1820.76476248	376.0	-4.68758883601	-0.0823022123946	-0.0148185474243	752.277273078	563.133758178	1735.41479674	420.003765487	-1.86048949348	-0.0309565639514
783.831934492	660.932827986	1820.76476248	376.0	-8.65412295518	0.0564498445404	0.0101638178863	785.432379502	572.555925433	1663.19354121	305.205236273	-2.10990306894	-0.0351065402486
783.831934492	660.932827986	1820.76476248	376.0	12.1403246442	0.605937370443	0.109099274477	876.799501546	713.314559883	2041.81151565	451.697454221	1.88119509485	0.031301083109
783.831934492	660.932827986	1820.76476248	376.0	13.5226930899	1.09402718411	0.196980047554	938.275959652	718.272915835	2066.9811932	410.432317711	2.7203281133	0.0452633629501
783.831934492	660.932827986	1820.76476248	376.0	4.97367066605	0.422876714502	0.0761391275661	840.531757639	720.929348006	1911.32360537	349.862499723	1.06663900586	0.0177477372024
783.831934492	660.932827986	1820.76476248	376.0	-0.662928560995	0.357616307513	0.0643889642624	855.624016484	556.121022445	1808.69439284	396.94935391	-1.11777160504	-0.0185985292021
783.831934492	660.932827986	1820.76476248	376.0	5.0012004152	0.752902705455	0.135560443906	953.846261004	525.04698804	1911.82485734	432.931608295	-0.326706307928	-0.00543604505704
783.831934492	660.932827986	1820.76476248	376.0	0.0933924599531	0.0507477739216	0.00913715771005	757.663081362	763.310108567	1822.46521948	301.49202955	0.398273109892	0.00662684043082
783.831934492	660.932827986	1820.76476248	376.0	0.458334247925	-0.51990654045	-0.0936093879096	635.482640794	778.769379614	1829.10995096	414.85793055	0.0461041036938	0.00076712318958
783.831934492	660.932827986	1820.76476248	376.0	-0.928298851936	-0.173994388367	-0.0313277616794	704.8568173	814.439227729	1803.86262409	284.566579063	0.392632187658	0.00653298149182
783.831934492	660.932827986	1820.76476248	376.0	-3.16876558242	0.128388383372	0.0231163815938	794.433689263	622.015971196	1763.06899535	346.619334889	-1.00618014481	-0.0167417661367
783.831934492	660.932827986	1820.76476248	376.0	10.56321507	1.36151735301	0.245141763236	944.364178316	744.187408188	2013.09606026	324.544473753	2.74525000891	0.0456780367539
783.831934492	660.932827986	1820.76476248	376.0	2.80951371654	-0.167469622115	-0.0301529748137	705.750678973	814.133143903	1871.91939823	352.03557535	0.839184044477	0.0139631288599
783.831934492	660.932827986	1820.76476248	376.0	-11.6280296423	-0.410901107898	-0.0739829146378	680.621376901	549.470292357	1609.04569618	378.954026921	-2.81587316014	-0.0468531307844
783.831934492	660.932827986	1820.76476248	376.0	0.515049023717	0.229660661996	0.0413504972985	804.899387854	700.353981228	1830.14259361	324.889224529	0.174003035558	0.00289522521727
783.831934492	660.932827986	1820.76476248	376.0	-6.21380781001	0.302360522189	0.0544401372324	840.913349102	580.513692782	1707.62593947	286.198897581	-1.55976129887	-0.0259527670361
783.831934492	660.932827986	1820.76476248	376.0	-16.0885632687	-0.647726551474	-0.116623433827	628.207708515	527.046274697	1527.82987169	372.575888481	-3.50217733181	-0.0582725013613
783.831934492	660.932827986	1820.76476248	376.0	-5.80841767999	-0.579933935129	-0.10441734518	630.530274108	689.41517454	1715.0071401	395.061691455	-1.26092001649	-0.0209803663309
783.831934492	660.932827986	1820.76476248	376.0	1.61261204478	0.06061030486	0.0109129104897	755.597667218	789.615259518	1850.12663434	304.913707609	0.761641475653	0.0126729030891
783.831934492	660.932827986	1820.76476248	376.0	17.7898213237	1.59764632278	0.287656882028	957.006712384	814.77100483	2144.67556045	372.897843233	3.81288960327	0.0634424226833
783.831934492	660.932827986	1820.76476248	376.0	1.96049087674	-0.314788604936	-0.0566778186778	678.009965263	786.043724571	1856.46068953	392.4069997	0.415776781836	0.00691808289244
783.831934492	660.932827986	1820.76476248	376.0	12.9923417188	0.570761939943	0.102765923648	849.273009877	795.247613704	2057.32474231	412.804118734	2.51785256484	0.0418943854382
783.831934492	660.932827986	1820.76476248	376.0	-0.0551950146973	-2.15764594254e-05	-3.88485045469e-06	761.607777577	641.240181789	1819.7597911	416.911831734	-0.67769913618	-0.0112761919498
783.831934492	660.932827986	1820.76476248	376.0	-8.31256934278	-0.572797922186	-0.103132503094	636.954641989	626.495315982	1669.41242903	405.962471057	-1.98480629545	-0.0330250631522
783.831934492	660.932827986	1820.76476248	376.0	-0.968342449817	0.778424359087	0.140155628212	953.717697903	551.255403686	1803.13352437	298.160422783	-0.530352866582	-0.00882450693149
783.831934492	660.932827986	1820.76476248	376.0	-2.95081948859	-0.382811957147	-0.0689254514128	675.932261811	647.005767397	1767.03728103	444.099251818	-1.2231142061	-0.0203513179052
783.831934492	660.932827986	1820.76476248	376.0	8.23467976546	0.829515831301	0.149354668941	961.35080244	563.210955992	1970.69890995	446.137151519	0.521710078012	0.00868070013331
783.831934492	660.932827986	1820.76476248	376.0	7.44771520648	0.872422453447	0.157080024027	901.307787268	740.834724625	1956.37013657	314.227624675	2.01975982795	0.0336066527114
783.831934492	660.932827986	1820.76476248	376.0	0.691061556707	0.365639389145	0.0658335234326	831.940368028	705.421093747	1833.34736779	295.985906014	0.398416896871	0.00662923289303
783.831934492	660.932827986	1820.76476248	376.0	-13.8559150479	-0.6692716371	-0.120502635416	614.610921093	668.762735398	1568.48114377	285.107487276	-2.40340345657	-0.0399900741526
783.831934492	660.932827986	1820.76476248	376.0	-0.924521264812	-0.656625697127	-0.118225728687	608.785175681	741.560235607	1803.93140507	453.585993778	-0.486719331584	-0.00809849137411
783.831934492	660.932827986	1820.76476248	376.0	-2.25097844664	-0.0693104665656	-0.0124793782077	748.690657344	621.521488012	1779.77974011	409.567594755	-1.11432386789	-0.0185411625272
783.831934492	660.932827986	1820.76476248	376.0	-10.9685222856	-0.741862811274	-0.133572706387	594.833247707	720.958466	1621.05377374	305.262060031	-1.71343462723	-0.0285097275746
783.831934492	660.932827986	1820.76476248	376.0	-0.706058897905	-0.446799203588	-0.0804463816327	653.016404644	758.267216369	1807.90909086	396.62546985	-0.15323185927	-0.00254961496289
783.831934492	660.932827986	1820.76476248	376.0	-8.09816418506	-0.369763193913	-0.0665760161888	676.918197241	698.639498014	1673.31624259	297.758547334	-1.35460757317	-0.0225392275069
783.831934492	660.932827986	1820.76476248	376.0	-7.22020740181	-0.409601398887	-0.0737489014921	675.192071898	600.782306279	1689.30177033	413.327392151	-1.99311684489	-0.0331633418452
783.831934492	660.932827986	1820.76476248	376.0	-10.4527959072	-0.372230330316	-0.0670202251199	683.348041459	621.784022263	1630.44393791	325.311874184	-2.15853111636	-0.035915659174
783.831934492	660.932827986	1820.76476248	376.0	-6.2463991267	-0.110635465074	-0.0199199613026	750.44086176	519.595937504	1707.03252826	436.995728991	-2.40054391868	-0.0399424944871
783.831934492	660.932827986	1820.76476248	376.0	-4.63932445196	-0.0429140207733	-0.00772668721161	764.027099218	535.922174736	1736.29357764	436.344303685	-2.0706848179	-0.0344539903146
783.831934492	660.932827986	1820.76476248	376.0	5.87674776374	0.261573585992	0.0470964324797	817.977275578	647.383715173	1927.76651494	462.405524189	0.179452907709	0.00298590528633
783.831934492	660.932827986	1820.76476248	376.0	-18.9756772938	-0.716178973924	-0.128948320836	611.905060271	543.973958473	1475.26231687	319.383298126	-3.76723376704	-0.062682758187
783.831934492	660.932827986	1820.76476248	376.0	5.11023652248	0.362587172249	0.0652839705165	841.70843684	644.625051629	1913.81014836	427.476659889	0.26436355605	0.00439872805407
783.831934492	660.932827986	1820.76476248	376.0	-12.4639670289	-0.695071813832	-0.125147967921	609.134681577	655.792790947	1593.82524281	328.897770285	-2.28064579886	-0.0379475174518
783.831934492	660.932827986	1820.76476248	376.0	1.05766967744	0.148135378666	0.026671836274	785.262942788	714.329665253	1840.02243927	340.429831228	0.249501063566	0.00415143200609
783.831934492	660.932827986	1820.76476248	376.0	4.78423016062	-0.161870874443	-0.0291449179767	715.169977796	724.473754399	1907.8743394	468.230607203	0.274349028178	0.00456487567684
783.831934492	660.932827986	1820.76476248	376.0	-11.6349734723	-0.747260345776	-0.134544534709	599.123646873	611.186649044	1608.91926537	398.608969454	-2.50536416009	-0.041686591682
783.831934492	660.932827986	1820.76476248	376.0	-16.7115623648	-0.735438241039	-0.132415959856	604.747379848	585.247664092	1516.48652368	326.491479741	-3.24642113464	-0.054016990593
783.831934492	660.932827986	1820.76476248	376.0	-1.94710832703	-0.00883779616433	-0.00159124885926	752.330419985	713.105860477	1785.31250017	319.87621971	-0.257107372582	-0.00427799288822
783.831934492	660.932827986	1820.76476248	376.0	-12.5283222464	-0.25486322838	-0.0458882298128	715.279460148	568.26593782	1592.65348569	309.108087718	-2.75340291284	-0.0458136923934
783.831934492	660.932827986	1820.76476248	376.0	-10.0938582969	-0.373839589712	-0.0673099729406	684.604241819	599.568742879	1636.97934743	352.806362735	-2.27071257715	-0.0377822392205
783.831934492	660.932827986	1820.76476248	376.0	-0.910861605277	0.312718802684	0.0563051499252	842.992519105	571.270277546	1804.18011533	389.917318684	-1.04774936086	-0.0174334336249
783.831934492	660.932827986	1820.76476248	376.0	16.6236872532	1.18601273327	0.213542083772	949.620084306	714.709859935	2123.44300221	459.113057968	3.02817400144	0.0503855907061
783.831934492	660.932827986	1820.76476248	376.0	-8.61182542496	-0.167690039586	-0.0301926610706	730.716574778	602.015591156	1663.96367973	331.2315138	-1.99255617662	-0.0331540129221
783.831934492	660.932827986	1820.76476248	376.0	-0.475372049074	0.738858224172	0.133031729235	952.033586514	524.534531197	1812.10935572	335.541238006	-0.825905806298	-0.0137421931164
783.831934492	660.932827986	1820.76476248	376.0	-3.02005100698	-0.143164273947	-0.0257767868108	729.141202	655.025451567	1765.77673793	381.610084367	-0.955743232351	-0.0159025496232
783.831934492	660.932827986	1820.76476248	376.0	8.3905506912	0.883860982052	0.159139535839	950.613517747	625.456271324	1973.53695284	397.467163771	1.32238005258	0.0220029958832
783.831934492	660.932827986	1820.76476248	376.0	-12.1936843547	-0.179636641089	-0.0323436516185	733.490299925	557.126514249	1598.7464545	308.129640326	-2.76666943476	-0.0460344331908
783.831934492	660.932827986	1820.76476248	376.0	-1.10955913116	0.199981197313	0.0360066973917	819.72351294	539.939145613	1800.5623008	440.899642246	-1.51613996497	-0.0252269544921
783.831934492	660.932827986	1820.76476248	376.0	6.07885284607	-0.0186149698017	-0.00335163302156	734.5320421	821.855629672	1931.44637306	375.058701291	1.36443092395	0.0227026776031
783.831934492	660.932827986	1820.76476248	376.0	-8.7519105257	-0.123080894861	-0.0221607660896	737.190449691	639.592533155	1661.41305958	284.630076736	-1.73704799624	-0.0289026288893
783.831934492	660.932827986	1820.76476248	376.0	2.6130190604	0.496459988415	0.0893878265061	888.474601168	550.2121316	1868.34169277	429.654959999	-0.7048264083	-0.0117275608702
783.831934492	660.932827986	1820.76476248	376.0	10.1731152512	0.933002196278	0.167987431811	961.434075928	617.556709917	2005.99326022	427.002474373	1.4801578822	0.0246282509518
783.831934492	660.932827986	1820.76476248	376.0	9.30927953115	0.473901088324	0.0853260872027	847.361301722	734.627217416	1990.26484382	408.276324684	1.63756292446	0.0272473032357
783.831934492	660.932827986	1820.76476248	376.0	-16.5741331727	-0.44691668315	-0.0804675338766	677.601851818	503.614435119	1518.98878598	337.772499045	-3.69105468974	-0.0614152194633
783.831934492	660.932827986	1820.76476248	376.0	-12.5720114296	-0.719083025363	-0.1294711965	605.848964854	613.936937503	1591.85800843	372.072106075	-2.5706565186	-0.0427729869984
783.831934492	660.932827986	1820.76476248	376.0	-11.6422122318	-0.680227052352	-0.122475162469	609.295402733	708.1146305	1608.78746459	291.377431356	-1.86974915696	-0.0311106348912
783.831934492	660.932827986	1820.76476248	376.0	5.05033709221	0.709864481553	0.12781139387	929.342104092	591.164426763	1912.71952064	392.212989784	0.339807885061	0.00565404134877
783.831934492	660.932827986	1820.76476248	376.0	1.69233162265	0.717721224932	0.129226003769	944.993813387	532.652517744	1851.57814033	373.931809196	-0.572146241158	-0.00951990417899
783.831934492	660.932827986	1820.76476248	376.0	10.7205738614	0.31374967406	0.0564907587432	803.469752532	798.508044927	2015.96119368	413.983396223	2.01174614476	0.0334733135567
783.831934492	660.932827986	1820.76476248	376.0	-4.35773031528	0.0797518591254	0.0143593552621	793.220362538	533.512751763	1741.42074445	414.687630153	-1.96183862366	-0.0326429055518
783.831934492	660.932827986	1820.76476248	376.0	-7.92923550308	-0.0840550369775	-0.0151341442163	753.042547482	566.652364937	1676.3920365	356.697124085	-2.14108579871	-0.0356253876658
783.831934492	660.932827986	1820.76476248	376.0	-8.52737788389	0.169581434375	0.0305332074857	812.535922461	566.343019996	1665.5012708	286.622328347	-2.08174569592	-0.0346380315461
783.831934492	660.932827986	1820.76476248	376.0	-22.6985421768	-0.77530081179	-0.139593232227	600.089815368	496.530101748	1407.47770493	310.857787812	-4.49058372989	-0.0747185312794
783.831934492	660.932827986	1820.76476248	376.0	-7.39932399067	-0.173018535421	-0.0311520589523	725.841676169	636.55923547	1686.04047859	323.639566955	-1.59629155027	-0.0265605915186
783.831934492	660.932827986	1820.76476248	376.0	-3.32071174925	-0.734935099504	-0.132325369014	594.572987651	701.496027554	1760.30241308	464.233397879	-1.07499681997	-0.017886802329
783.831934492	660.932827986	1820.76476248	376.0	-1.03602595483	0.29733328212	0.0535349805763	833.960730981	611.253249471	1801.90116696	356.68718651	-0.69153534787	-0.0115064117782
783.831934492	660.932827986	1820.76476248	376.0	10.8568725511	0.883823478674	0.159132783341	941.454387986	651.429422683	2018.4428722	425.559061526	1.74736825089	0.0290743469366
783.831934492	660.932827986	1820.76476248	376.0	-1.38650037861	-0.0466637038952	-0.00840181921051	756.208789895	592.330791665	1795.51985215	446.980270592	-1.29519290046	-0.0215506306234
783.831934492	660.932827986	1820.76476248	376.0	9.10204938855	0.225202511887	0.0405478055252	795.831499851	739.018481685	1986.49167041	451.641688872	1.25692321177	0.0209138637565
783.831934492	660.932827986	1820.76476248	376.0	10.2268234466	1.1049790622	0.198951937739	950.290112908	684.656364902	2006.97116012	372.024682305	2.25220854585	0.0374743518444
783.831934492	660.932827986	1820.76476248	376.0	7.86894641716	0.707849847877	0.127448658242	876.264266787	760.126528483	1964.03976602	327.64897075	1.99977283313	0.0332740904015
783.831934492	660.932827986	1820.76476248	376.0	9.34077409774	-0.000957360118491	-0.000172373085792	742.110951667	781.029883715	1990.83828579	467.69745041	1.31271291882	0.0218421450719
783.831934492	660.932827986	1820.76476248	376.0	-9.50317110649	-0.741341663083	-0.13347887344	601.027971688	580.324150367	1647.73437165	466.382249598	-2.55568494301	-0.0425238759237
783.831934492	660.932827986	1820.76476248	376.0	0.300285215689	0.313328370221	0.0564149028126	850.070789402	509.054442436	1826.23224987	467.107018034	-1.5898691776	-0.0264537300766
783.831934492	660.932827986	1820.76476248	376.0	3.63643045599	0.0880660972588	0.015856337281	762.037309483	783.536212125	1886.97560683	341.402085224	0.977844209995	0.016270286356
783.831934492	660.932827986	1820.76476248	376.0	11.1316917993	0.543371382359	0.0978342424125	853.871686539	759.688824185	2023.44668423	409.886173503	2.08841759171	0.0347490447872
783.831934492	660.932827986	1820.76476248	376.0	4.29064044796	0.85631944915	0.154180671435	970.330135163	552.498423111	1898.88723184	376.058673565	0.168370143242	0.00280149988755
783.831934492	660.932827986	1820.76476248	376.0	-0.240690160478	-0.452354653633	-0.081446642714	647.531130056	813.640207416	1816.38236085	355.211023378	0.284479264965	0.00473343202936
783.831934492	660.932827986	1820.76476248	376.0	-13.4870978925	-0.139955961261	-0.0251991287831	746.22043096	525.354550649	1575.19643657	303.621454961	-3.1424240721	-0.0522865902179
783.831934492	660.932827986	1820.76476248	376.0	0.0437954171808	0.264434322385	0.0476115092519	824.591178806	621.464294594	1821.562174	375.506700602	-0.534286732578	-0.00888996227251
783.831934492	660.932827986	1820.76476248	376.0	9.18050781661	0.776979961679	0.13989556386	884.448280508	764.428715421	1987.92021382	339.043217891	2.23410588862	0.0371731429055
783.831934492	660.932827986	1820.76476248	376.0	1.69774305272	0.75679512379	0.136261275439	943.572092109	573.881002851	1851.67666974	334.223574779	-0.051054517894	-0.000849492810216
783.831934492	660.932827986	1820.76476248	376.0	2.93754695208	0.303611526325	0.0546653810452	829.422356734	643.0558884	1874.25058226	401.772337129	-0.0148834878826	-0.000247645389062
783.831934492	660.932827986	1820.76476248	376.0	-13.1343554848	-0.609386823466	-0.109720349922	635.81493256	535.211320408	1581.61904603	410.592793064	-3.13784535898	-0.0522104053075
783.831934492	660.932827986	1820.76476248	376.0	-1.80030496217	0.378290868917	0.0681114276047	865.857202859	520.348340653	1787.98544411	401.779900597	-1.54897877033	-0.0257733572434
783.831934492	660.932827986	1820.76476248	376.0	21.4706138878	1.36426566535	0.245636598011	936.338775733	813.183659928	2211.69413443	462.171698774	3.9748939225	0.0661380020383
783.831934492	660.932827986	1820.76476248	376.0	7.8867882346	0.0403251304436	0.00726055643565	749.232359132	798.279147636	1964.36462354	416.853116777	1.41293804245	0.0235097844002
783.831934492	660.932827986	1820.76476248	376.0	7.99398419541	0.343251842536	0.0618026363947	817.490904197	756.841651579	1966.31640983	391.98385405	1.51324529652	0.0251787902915
783.831934492	660.932827986	1820.76476248	376.0	0.948490483049	0.274490106773	0.0494220573951	833.370070547	568.129627346	1838.03454297	436.534845076	-0.980604083144	-0.0163162077062
783.831934492	660.932827986	1820.76476248	376.0	7.33459371276	0.994848870014	0.179122951029	979.008852474	592.870969667	1954.31046027	382.430638129	1.1504264626	0.0191418712579
783.831934492	660.932827986	1820.76476248	376.0	9.08000753944	0.412413309336	0.0742551871329	842.66482596	696.444722173	1986.09034019	446.980792054	1.16219354983	0.0193376630588
783.831934492	660.932827986	1820.76476248	376.0	-2.80672183928	-0.0286985433914	-0.00516718462214	759.42846954	609.655156224	1769.66096025	400.577334484	-1.23154784837	-0.0204916447316
783.831934492	660.932827986	1820.76476248	376.0	11.6603383269	0.504175706942	0.090777044822	840.859489499	785.059013932	2033.07209392	407.153590488	2.25585660788	0.0375350517118
783.831934492	660.932827986	1820.76476248	376.0	9.19287125361	0.530358549832	0.0954912765272	858.865766811	730.405746671	1988.14532292	398.873809441	1.6841066317	0.0280217409601
783.831934492	660.932827986	1820.76476248	376.0	2.83077719678	0.606631533271	0.109224258781	915.759675222	545.472055328	1872.30655618	411.074825631	-0.54469540508	-0.00906315149883
783.831934492	660.932827986	1820.76476248	376.0	-7.23284126218	0.159126865285	0.0286508579915	814.542863939	524.774750771	1689.07173745	349.75412274	-2.25172170478	-0.0374662513274
783.831934492	660.932827986	1820.76476248	376.0	-10.9434472937	-0.160839577782	-0.028959232586	733.30227319	599.692287275	1621.51033035	288.51576989	-2.31741532211	-0.0385593231632
783.831934492	660.932827986	1820.76476248	376.0	11.8314269288	0.649911661618	0.117016863813	870.91181012	760.392829921	2036.1872149	404.882574855	2.30295677583	0.0383187483499
783.831934492	660.932827986	1820.76476248	376.0	-0.221827030564	-0.0396391954146	-0.00713705354962	746.764370311	698.844147838	1816.72581407	371.117295923	-0.218127755854	-0.00362941357494
783.831934492	660.932827986	1820.76476248	376.0	12.2104911553	1.5115290825	0.272151437253	949.550229948	772.870457622	2043.08908276	320.668395189	3.08769570012	0.051375968388
783.831934492	660.932827986	1820.76476248	376.0	2.08885179959	-0.223035027904	-0.0401575491365	703.569071981	717.886272178	1858.79783999	437.342495826	-0.0489460847597	-0.000814410728115
783.831934492	660.932827986	1820.76476248	376.0	10.0669083715	0.566838553575	0.102059516308	876.655391266	684.87891924	2004.05948278	442.525172271	1.40033504158	0.0233000838866
783.831934492	660.932827986	1820.76476248	376.0	10.1734467418	0.876705870163	0.157851254981	967.996225585	572.064154807	2005.99929588	465.93891549	0.863304762329	0.014364471919
783.831934492	660.932827986	1820.76476248	376.0	3.75692128987	0.603815881823	0.108717299572	902.639858566	608.495217256	1889.16946148	378.034385656	0.207678022766	0.0034555411442
783.831934492	660.932827986	1820.76476248	376.0	-7.76581836302	-0.486585314279	-0.0876098873387	649.325964393	725.071529709	1679.36747821	304.969984105	-1.18725626943	-0.0197546800237
783.831934492	660.932827986	1820.76476248	376.0	-0.119089824087	-0.0864140414801	-0.0155588839539	734.518159347	716.969305527	1818.59641693	367.108952052	-0.104620659513	-0.00174077636462
783.831934492	660.932827986	1820.76476248	376.0	-1.78885051364	0.15643597916	0.0281663628304	802.802676441	601.628065249	1788.19400267	383.763260982	-1.02430308974	-0.0170433126412
783.831934492	660.932827986	1820.76476248	376.0	-5.28775973531	-0.308574493567	-0.0555589653524	689.856721457	693.374582686	1724.48709649	341.25579235	-1.00825596255	-0.0167763055333
783.831934492	660.932827986	1820.76476248	376.0	9.68782096962	1.17440656662	0.21145238866	905.930930559	802.835937044	1997.15719294	288.390325342	2.67717953231	0.044545416511
783.831934492	660.932827986	1820.76476248	376.0	-0.9764553907	0.793244090534	0.142823926996	957.919281395	547.222061896	1802.9858068	297.844463512	-0.544224794077	-0.0090553210329
783.831934492	660.932827986	1820.76476248	376.0	0.63101040416	0.278350892467	0.0501171934581	832.140588085	586.86757041	1832.25397756	413.24581907	-0.807604837987	-0.0134376844923
783.831934492	660.932827986	1820.76476248	376.0	-6.76439039134	-0.349112895812	-0.0628579214641	677.926025042	734.587991954	1697.60112584	285.08710884	-0.950013771484	-0.0158072174956
783.831934492	660.932827986	1820.76476248	376.0	-1.77689221754	0.265481124687	0.0477999864398	823.050968497	637.455341825	1788.41173511	327.905424792	-0.570170719342	-0.0094870335997
783.831934492	660.932827986	1820.76476248	376.0	-15.7278186582	-0.235661146549	-0.0424308870271	726.337674559	508.310680731	1534.39818244	299.749827153	-3.56405046429	-0.0593020043975
783.831934492	660.932827986	1820.76476248	376.0	-2.42728712437	0.629987253134	0.113429465814	915.320423219	576.966948837	1776.56957383	284.282201778	-0.710429145452	-0.0118207844501
783.831934492	660.932827986	1820.76476248	376.0	-3.08163348607	0.309083036722	0.0556505287581	840.963813777	585.813391593	1764.65546585	337.878260485	-1.125638731	-0.0187294298004
783.831934492	660.932827986	1820.76476248	376.0	8.41136457278	0.550936954678	0.0991964268415	859.452283639	741.548993637	1973.91592466	372.914647387	1.7367983383	0.028898474847
783.831934492	660.932827986	1820.76476248	376.0	12.8242120232	0.319181449761	0.0574687522075	806.588003614	784.776248969	2054.26349606	462.899243479	2.06165841494	0.0343038005813
783.831934492	660.932827986	1820.76476248	376.0	-6.08838256968	-0.0234913134967	-0.0042296207232	765.336892644	576.901520366	1709.90963804	367.671225034	-1.82445476893	-0.030356984508
783.831934492	660.932827986	1820.76476248	376.0	14.5303810801	1.2505573273	0.225163364657	957.776175038	703.803932622	2085.32882104	423.748713379	2.87514327749	0.0478393224208
783.831934492	660.932827986	1820.76476248	376.0	-2.72963930989	-0.373062472265	-0.0671700526225	664.472009406	815.228832458	1771.06445178	291.363609917	0.0425256155112	0.000707580956925
783.831934492	660.932827986	1820.76476248	376.0	0.901343246727	0.688408400949	0.123948217672	909.793226439	639.576452601	1837.1761027	287.806423663	0.351335116125	0.00584584219842
783.831934492	660.932827986	1820.76476248	376.0	-7.25760795515	-0.486633591103	-0.0876185796008	654.106133649	653.95637409	1688.62079423	380.558286493	-1.61843274792	-0.0269289974696
783.831934492	660.932827986	1820.76476248	376.0	-0.0793887715637	0.443098331543	0.0797800380885	872.826888588	576.341441541	1819.3192797	370.150949571	-0.737610049745	-0.0122730457528
783.831934492	660.932827986	1820.76476248	376.0	1.12302179062	0.0458538401087	0.00825600290038	770.557827466	650.593647576	1841.21234752	420.060872474	-0.440857428672	-0.00733539814762
783.831934492	660.932827986	1820.76476248	376.0	0.376060776323	0.511714368549	0.0921343839663	895.766306287	533.163183763	1827.61194458	398.682454529	-1.03963649611	-0.0172984441948
783.831934492	660.932827986	1820.76476248	376.0	-2.81664211045	0.417987296799	0.0752587858838	858.94553779	625.06953926	1769.48033545	285.465258395	-0.622937686968	-0.0103650197499
783.831934492	660.932827986	1820.76476248	376.0	3.543597404	0.248503473465	0.0447431533065	797.262002744	764.998433789	1885.28533533	323.024898801	1.0205487635	0.0169808446505
783.831934492	660.932827986	1820.76476248	376.0	-3.28277400521	-0.247650091554	-0.0445895015401	699.853272689	723.4043215	1760.99317016	337.73557597	-0.523942273928	-0.00871784149631
783.831934492	660.932827986	1820.76476248	376.0	5.61282004884	0.797989668509	0.143678370275	961.970461487	535.60755463	1922.96101211	425.382995991	-0.0579709745515	-0.000964575283719
783.831934492	660.932827986	1820.76476248	376.0	8.85709536043	0.175101509465	0.0315270992915	781.047422218	768.593626711	1982.03163378	432.390584851	1.42903072568	0.0237775495121
783.831934492	660.932827986	1820.76476248	376.0	0.326410477649	-0.038030133029	-0.00684734120075	743.994771894	725.020059748	1826.70792944	357.693097794	0.054573556125	0.000908045858986
783.831934492	660.932827986	1820.76476248	376.0	-1.9429256499	0.184880153642	0.0332877482251	814.261803714	560.550254767	1785.38865688	410.576598402	-1.39708824289	-0.0232460606138
783.831934492	660.932827986	1820.76476248	376.0	7.29029529142	0.512930460848	0.0923533418883	862.280175072	702.624917728	1953.50389022	388.598797425	1.26110948433	0.0209835188741
783.831934492	660.932827986	1820.76476248	376.0	-12.7571596229	-0.697475833294	-0.12558081262	608.59876759	657.368720877	1588.48689537	322.519406905	-2.30978557676	-0.0384323723254
783.831934492	660.932827986	1820.76476248	376.0	3.30603331715	0.0229364679079	0.00412972054518	752.983726037	751.349702016	1880.95985215	376.626424099	0.623150798148	0.010368565693
783.831934492	660.932827986	1820.76476248	376.0	0.535489122541	-0.559173681331	-0.100679452886	626.194815456	792.595116034	1830.51475973	411.724828238	0.125613934245	0.00209008210059
783.831934492	660.932827986	1820.76476248	376.0	-20.7288248863	-0.695111203803	-0.125155060101	619.141027199	507.134380922	1443.34162327	317.06621515	-4.18919194866	-0.0697036929893
783.831934492	660.932827986	1820.76476248	376.0	11.1952456843	1.53981304229	0.277243975925	956.64809401	752.303879913	2024.60385097	315.651877047	2.93556812859	0.0488447275972
783.831934492	660.932827986	1820.76476248	376.0	-1.41060683538	-0.105813940738	-0.0190518438491	732.250142263	702.352711458	1795.08093028	360.478076561	-0.371027614432	-0.00617350439986
783.831934492	660.932827986	1820.76476248	376.0	-0.734785689106	0.583590133778	0.105075645261	893.311122875	627.625869649	1807.38604357	286.449051047	-0.113082844012	-0.00188157810336
783.831934492	660.932827986	1820.76476248	376.0	-0.107295150582	-0.161054349039	-0.0289979022396	708.94651937	802.569909261	1818.81117018	307.294741553	0.443114708392	0.00737295687841
783.831934492	660.932827986	1820.76476248	376.0	6.57910567725	0.246280663991	0.0443429355404	806.570105091	702.882173057	1940.55480034	431.102522188	0.767103906488	0.0127637921213
783.831934492	660.932827986	1820.76476248	376.0	-9.47219995362	-0.591301331446	-0.106464049594	637.631056754	551.982887646	1648.29828349	458.684339091	-2.6905607671	-0.0447680660083
783.831934492	660.932827986	1820.76476248	376.0	-6.11698486005	0.328323727763	0.0591148231478	857.60936795	504.166976156	1709.38885762	347.612513514	-2.17260524291	-0.0361498376525
783.831934492	660.932827986	1820.76476248	376.0	-0.365658216626	0.423073056122	0.0761744789561	854.31848764	654.513736659	1814.10698652	305.27476222	-0.062723421102	-0.00104365093348
783.831934492	660.932827986	1820.76476248	376.0	-18.4552884929	-0.615331057852	-0.110790611785	637.751007663	509.153042475	1484.73737278	337.833322647	-3.88733167871	-0.0646810595459
783.831934492	660.932827986	1820.76476248	376.0	-13.3196072691	-0.10077719995	-0.0181449765845	755.264242726	525.75573804	1578.24604682	297.226066056	-3.11326829044	-0.0518014690588
783.831934492	660.932827986	1820.76476248	376.0	2.39202187179	0.275073669706	0.049527128143	833.334273311	563.142173995	1864.31785383	467.841406525	-0.930351347331	-0.015480055696
783.831934492	660.932827986	1820.76476248	376.0	12.4160933351	1.34120058504	0.241483720749	925.9460172	801.674984769	2046.8326148	319.211612831	3.09156718653	0.0514403857992
783.831934492	660.932827986	1820.76476248	376.0	-11.6599751536	-0.508670117508	-0.0915862653056	655.452427675	586.744232157	1608.46404357	366.267383734	-2.58668347272	-0.0430396584479
783.831934492	660.932827986	1820.76476248	376.0	9.84950256618	0.089606877111	0.0161337553315	760.260685396	787.137364564	2000.10103448	452.702984523	1.53227023148	0.0254953449497
783.831934492	660.932827986	1820.76476248	376.0	8.74630904936	1.13916188772	0.205106569628	920.629500852	753.478654094	1980.01447567	305.906320719	2.42355033286	0.0403252967198
783.831934492	660.932827986	1820.76476248	376.0	-11.0142026772	-0.000114161816869	-2.05548824035e-05	779.298190116	513.918233708	1620.22204126	327.005617439	-2.8615535304	-0.0476132035008
783.831934492	660.932827986	1820.76476248	376.0	21.3396879785	1.7174560795	0.30922867834	975.908549998	816.683089353	2209.31028161	416.718642263	4.19896556687	0.0698663155885
783.831934492	660.932827986	1820.76476248	376.0	-6.11625179212	-0.271793242199	-0.0489364858119	707.11796269	587.402439515	1709.40220506	414.881802858	-1.91538236508	-0.0318699228799
783.831934492	660.932827986	1820.76476248	376.0	14.7706126312	1.59539845302	0.287252152147	973.577012736	734.496057157	2089.70287247	381.629802576	3.29983614655	0.0549057595099
783.831934492	660.932827986	1820.76476248	376.0	1.47405937636	0.181811481509	0.0327352325368	807.801560058	596.439804814	1847.60391618	443.362551308	-0.776756061315	-0.0129243936991
783.831934492	660.932827986	1820.76476248	376.0	2.84393924399	0.744438805997	0.134036515304	938.936529757	582.109017326	1872.5462061	351.500659015	0.121576785036	0.00202290823687
783.831934492	660.932827986	1820.76476248	376.0	7.96847687405	-0.0644122473016	-0.0115974518008	724.697608486	821.16946963	1965.85198151	419.984903391	1.46324031524	0.0243467606529
783.831934492	660.932827986	1820.76476248	376.0	6.02512040228	0.917437946632	0.165185082217	933.01187566	672.66234314	1930.46803166	324.79381286	1.5300132692	0.0254577915008
783.831934492	660.932827986	1820.76476248	376.0	-0.182338099831	0.535413117469	0.0964013535234	903.709522546	520.711619357	1817.44481461	393.023672705	-1.18136705094	-0.0196566896995
783.831934492	660.932827986	1820.76476248	376.0	-1.12289652582	-0.314302048361	-0.0565902139648	679.972235844	776.999575415	1800.31945822	343.347646958	0.046073306109	0.000766610750566
783.831934492	660.932827986	1820.76476248	376.0	-7.54891705879	-0.517720894449	-0.093215861442	650.54783298	604.099468597	1683.31674072	428.669439146	-2.06417897416	-0.0343457400027
783.831934492	660.932827986	1820.76476248	376.0	-8.61749277958	-0.554347452483	-0.0998104883837	644.732795065	570.920226489	1663.86049054	448.207468985	-2.44761129421	-0.0407256454943
783.831934492	660.932827986	1820.76476248	376.0	-6.20876773618	-0.10379436992	-0.0186882192871	747.21077096	571.747746558	1707.71770735	388.759189835	-1.93739475818	-0.0322361856602
783.831934492	660.932827986	1820.76476248	376.0	0.143028513724	0.426782918261	0.0768424411705	874.221772512	539.669175422	1823.36897526	409.478027323	-1.12125360888	-0.0186564660379
783.831934492	660.932827986	1820.76476248	376.0	-7.89424472751	-0.534657190678	-0.0962652485917	641.373388572	688.642647872	1677.02913622	347.013099772	-1.4568869071	-0.0242410467072
783.831934492	660.932827986	1820.76476248	376.0	1.83076552176	0.380302614753	0.0684736432756	845.5144106	651.620057132	1854.09869598	356.96422825	0.0849930025749	0.00141419305449
783.831934492	660.932827986	1820.76476248	376.0	12.0782686663	1.25069765053	0.225188629911	921.93261939	789.525108487	2040.68162227	329.223894395	2.98331493908	0.0496391836786
783.831934492	660.932827986	1820.76476248	376.0	9.62304752958	0.766317256401	0.137975739359	913.18722559	680.974452203	1995.97782097	401.816143181	1.69979866184	0.0282828396313
783.831934492	660.932827986	1820.76476248	376.0	2.80038977077	-0.137058711968	-0.0246774778481	722.402543353	715.123555834	1871.75327264	434.227173449	0.0757544132145	0.00126047276563
783.831934492	660.932827986	1820.76476248	376.0	-11.5539999406	-0.464105189529	-0.0835623315681	666.062148019	580.338073955	1610.3936029	363.993380929	-2.60483854772	-0.0433417395628
783.831934492	660.932827986	1820.76476248	376.0	12.0038232515	0.872919530045	0.157169522875	919.801642075	705.566580939	2039.32614639	413.957923376	2.24961743091	0.037431238451
783.831934492	660.932827986	1820.76476248	376.0	5.12866018221	0.785047247145	0.141348081949	942.313646974	598.928169267	1914.14559986	372.903783622	0.585875356018	0.00974834203025
783.831934492	660.932827986	1820.76476248	376.0	6.13726224583	-0.360271088489	-0.0648669586765	663.892125839	820.211904609	1932.50987083	448.405840383	0.971526900042	0.0161651730456
783.831934492	660.932827986	1820.76476248	376.0	-15.2605460753	-0.686102070548	-0.123532961928	617.144139757	559.969176189	1542.90611698	365.792801032	-3.21066833921	-0.0534221021499
783.831934492	660.932827986	1820.76476248	376.0	-1.5333739599	-0.215218880656	-0.0387502485877	704.121709217	746.241865059	1792.84562974	342.482055464	-0.139611895419	-0.00232299326821
783.831934492	660.932827986	1820.76476248	376.0	14.5976595282	0.531590481874	0.0957130864015	836.062766485	823.645008436	2086.55380331	426.846028394	2.76525300308	0.0460108652759
783.831934492	660.932827986	1820.76476248	376.0	-2.32370987489	0.0327787796326	0.00590183284707	772.149818	621.851820582	1778.45547189	384.453833312	-1.01861589788	-0.016948683825
783.831934492	660.932827986	1820.76476248	376.0	6.29466415411	-0.297662255591	-0.0535942123858	679.351492783	791.928210229	1935.37578931	464.096086301	0.819668105861	0.0136384044236
783.831934492	660.932827986	1820.76476248	376.0	4.74391035435	0.529195482415	0.0952818657571	887.50053519	598.468298038	1907.14021057	421.171377345	0.0401025849883	0.000667264309289
783.831934492	660.932827986	1820.76476248	376.0	3.28973326012	-0.0145631661316	-0.00262210409283	743.246990457	765.705689575	1880.66306646	371.710386426	0.692807101447	0.0115275724034
783.831934492	660.932827986	1820.76476248	376.0	5.65015313657	0.44175256669	0.0795377325693	842.132574738	730.129076227	1923.64075981	351.379108849	1.23297312055	0.0205153597429
783.831934492	660.932827986	1820.76476248	376.0	1.47914071146	0.525908821794	0.0946901011513	900.564964832	520.92758611	1847.69643534	426.203884398	-1.0613069674	-0.0176590177604
783.831934492	660.932827986	1820.76476248	376.0	-1.72172791896	-0.0853973527425	-0.0153758287257	745.080256032	617.911890826	1789.41614722	426.424000367	-1.11923868352	-0.0186229398256
783.831934492	660.932827986	1820.76476248	376.0	5.84034262443	0.837576090754	0.150805921994	902.580451773	723.069615373	1927.10366299	301.453595846	1.70765088741	0.028413492303
783.831934492	660.932827986	1820.76476248	376.0	3.67712904308	0.122375825155	0.0220338179969	784.871125957	667.425440978	1887.71663237	435.420065431	0.0192140299559	0.000319700997602
783.831934492	660.932827986	1820.76476248	376.0	-3.64406677746	-0.151933065722	-0.0273556114012	730.920397052	616.137461733	1754.41487867	407.357019887	-1.35694841393	-0.0225781766045
783.831934492	660.932827986	1820.76476248	376.0	-19.0768704306	-0.734127942976	-0.132180040147	607.328406334	550.510945458	1473.41982789	315.580476101	-3.74728979415	-0.0623509117162
783.831934492	660.932827986	1820.76476248	376.0	-0.480730141616	-0.224653183914	-0.0404488987962	704.096064784	720.518703441	1812.01179746	387.397029231	-0.242201751454	-0.00402997922553
783.831934492	660.932827986	1820.76476248	376.0	-5.35762851464	-0.579027113631	-0.104254071594	630.565352324	689.160379731	1723.21495038	403.489218324	-1.22072332007	-0.0203115361077
783.831934492	660.932827986	1820.76476248	376.0	-2.25322073281	0.095431699603	0.0171825170333	777.586739837	692.917925652	1779.73891335	309.234247866	-0.350653060166	-0.00583449351358
783.831934492	660.932827986	1820.76476248	376.0	-4.38634399075	0.0606364819223	0.0109176236806	782.598364529	592.515212621	1740.89975673	365.786179584	-1.45181656121	-0.024156681551
783.831934492	660.932827986	1820.76476248	376.0	-2.12162450012	0.298846887718	0.0538075058909	829.21805478	645.477261339	1782.13497119	307.439655069	-0.502842723888	-0.00836676745238
783.831934492	660.932827986	1820.76476248	376.0	-4.04281416429	-0.477587835262	-0.0859898875157	655.875311235	637.176669744	1747.15462676	454.102645783	-1.4729290973	-0.0245079716689
783.831934492	660.932827986	1820.76476248	376.0	-13.326765662	-0.513861678352	-0.0925210079856	660.521120204	502.296807689	1578.11570933	415.297781434	-3.35910969949	-0.055892008311
783.831934492	660.932827986	1820.76476248	376.0	3.8951232662	0.374361940458	0.0674040224086	840.544486902	670.293526397	1891.68579436	380.847781064	0.442414546731	0.00736130693395
783.831934492	660.932827986	1820.76476248	376.0	7.76236891293	0.280968883143	0.0505885637635	817.376657861	677.540374001	1962.09924038	467.182208516	0.651004447132	0.010832020751
783.831934492	660.932827986	1820.76476248	376.0	3.7259196277	0.228923561566	0.0412177820609	812.328759071	641.036217004	1888.60499414	435.240018062	-0.0877208222728	-0.00145958106943
783.831934492	660.932827986	1820.76476248	376.0	0.705103778884	0.217466329294	0.0391549026456	801.395246708	705.846270308	1833.60304362	326.361526607	0.224878338641	0.00374173608388
783.831934492	660.932827986	1820.76476248	376.0	-7.07501081008	-0.136896220798	-0.0246482212456	731.516310356	660.194906042	1691.94545871	300.234242309	-1.37185444195	-0.0228261970374
783.831934492	660.932827986	1820.76476248	376.0	6.92865858534	-0.0466982975833	-0.00840804781838	730.982205846	801.93229351	1946.91933651	414.004837156	1.2534843482	0.0208566447287
783.831934492	660.932827986	1820.76476248	376.0	-10.9506172851	-0.598989897454	-0.107848379088	638.109030765	521.478523434	1621.37978168	461.792227478	-3.05115355657	-0.0507679460328
783.831934492	660.932827986	1820.76476248	376.0	4.54374885538	0.00684027561686	0.00123159445748	751.624386745	730.252609433	1903.49574053	421.618744354	0.524690189946	0.00873028602239
783.831934492	660.932827986	1820.76476248	376.0	7.09615022252	0.427914581914	0.0770461976799	848.845278123	683.935829806	1949.96896522	417.187857293	0.924045027388	0.0153751252477
783.831934492	660.932827986	1820.76476248	376.0	-11.6530637921	-0.399859050295	-0.0719947875936	679.7421537	593.717956407	1608.5898832	335.129773096	-2.50405457458	-0.0416648015737
783.831934492	660.932827986	1820.76476248	376.0	-0.923721530723	-0.443059906065	-0.0797731195652	657.881445302	700.788877789	1803.94596634	445.275643252	-0.645488120781	-0.0107402349548
783.831934492	660.932827986	1820.76476248	376.0	-1.1658622004	-0.218814645843	-0.0393976675986	699.945007458	778.608589063	1799.53715435	320.983557833	0.122688645502	0.00204140841102
783.831934492	660.932827986	1820.76476248	376.0	7.61071944025	0.46323504426	0.0834056615519	832.762494975	785.323105647	1959.33806022	341.252459595	1.8388243455	0.03059607896
783.831934492	660.932827986	1820.76476248	376.0	0.607885287665	-0.568849387552	-0.102421567798	622.504275114	817.766067956	1831.83292359	391.562580522	0.308048866817	0.00512560510511
783.831934492	660.932827986	1820.76476248	376.0	3.6088573058	0.688130138053	0.123898116322	906.592456707	654.898910064	1886.47356463	324.98219786	0.790078262339	0.0131460609374
783.831934492	660.932827986	1820.76476248	376.0	-6.44664534671	-0.360359538676	-0.0648828841692	679.335752496	687.650129274	1703.38651564	336.400633873	-1.2116015437	-0.0201597594626
783.831934492	660.932827986	1820.76476248	376.0	-9.94440107165	-0.251367860759	-0.0452588874252	713.131100289	590.868869484	1639.70061193	335.700642154	-2.26824708884	-0.0377412161204
783.831934492	660.932827986	1820.76476248	376.0	6.5648185435	-0.23330803261	-0.0420072078879	690.421688524	818.675410122	1940.29466524	431.197566593	1.13320118481	0.0188552609785
783.831934492	660.932827986	1820.76476248	376.0	-17.0774686841	-0.481635074467	-0.0867185946106	669.441351334	505.496891308	1509.82423036	334.885987713	-3.74280090358	-0.0622762213574
783.831934492	660.932827986	1820.76476248	376.0	-5.30405239829	-0.141437778193	-0.0254659305352	726.980906352	689.544053059	1724.19044543	307.665486016	-0.93960026003	-0.0156339477542
783.831934492	660.932827986	1820.76476248	376.0	3.74053261562	0.442016820719	0.0795853116167	831.172161084	768.998914565	1888.87106227	288.699986623	1.27798213938	0.0212642618865
783.831934492	660.932827986	1820.76476248	376.0	-3.62958454875	0.281919884779	0.0507597920019	845.469179301	500.362142421	1754.67856599	408.847244269	-2.01402731594	-0.033511269816
783.831934492	660.932827986	1820.76476248	376.0	3.80614510279	-0.364856619928	-0.0656925855111	668.044794595	767.27820604	1890.06571132	454.742710683	0.359884045832	0.00598808728506
783.831934492	660.932827986	1820.76476248	376.0	-8.53036953685	0.0717635428996	0.0129210556175	790.320264912	560.488583967	1665.44679984	314.637950963	-2.17532152328	-0.0361950336652
783.831934492	660.932827986	1820.76476248	376.0	-0.0288660347715	0.372832333656	0.0671286160706	859.370379952	553.331450793	1820.23917989	407.537349143	-1.07179900181	-0.0178335940402
783.831934492	660.932827986	1820.76476248	376.0	0.089256748176	0.223056498191	0.0401614148706	809.16203762	664.285471166	1822.3899179	348.942409111	-0.18626346577	-0.00309922571997
783.831934492	660.932827986	1820.76476248	376.0	11.1485589347	0.245560149977	0.0442132066938	786.029592834	822.067040569	2023.75379508	415.657161681	2.1210672137	0.0352922997288
783.831934492	660.932827986	1820.76476248	376.0	-20.6301481199	-0.709531000673	-0.127751350499	615.077488663	519.180106905	1445.13829506	310.880699496	-4.11841644879	-0.0685260640397
783.831934492	660.932827986	1820.76476248	376.0	-3.1634512236	-0.119722648638	-0.0215561124663	740.807298053	585.434903728	1763.16575732	436.92355554	-1.56633507688	-0.0260621477019
783.831934492	660.932827986	1820.76476248	376.0	-3.95157168565	-0.599903347891	-0.108012846217	624.038415206	712.265367109	1748.81593766	412.512155347	-0.925649984514	-0.0154018300252
783.831934492	660.932827986	1820.76476248	376.0	3.3571969993	0.260074380999	0.0468264999997	804.82568055	736.763700799	1881.89142245	340.3020411	0.807583101774	0.0134373228249
783.831934492	660.932827986	1820.76476248	376.0	-8.70844269535	-0.235344629331	-0.0423738979709	712.537022654	633.619623388	1662.20450652	316.047860478	-1.80937876707	-0.0301061358913
783.831934492	660.932827986	1820.76476248	376.0	-10.6677666181	-0.359251153232	-0.0646833189111	684.597366017	643.228822428	1626.52982695	298.703638509	-2.04765941391	-0.0340708721116
783.831934492	660.932827986	1820.76476248	376.0	0.574731659503	-0.159643090301	-0.0287438045194	712.355819871	774.854368763	1831.22927401	344.019085379	0.341409649662	0.00568069300602
783.831934492	660.932827986	1820.76476248	376.0	3.47127319173	0.339632086442	0.061150897811	838.184334921	637.73994329	1883.96848156	408.044203352	0.030666553506	0.000510258793778
783.831934492	660.932827986	1820.76476248	376.0	-0.316987043055	0.413081276568	0.0743754549095	867.961474752	561.994946898	1814.9931741	385.036752446	-0.949258408407	-0.0157946490584
783.831934492	660.932827986	1820.76476248	376.0	10.0091571882	0.880012295067	0.158446578154	914.521182328	717.812188743	2003.00796958	370.674598509	2.17121830253	0.0361267604414
783.831934492	660.932827986	1820.76476248	376.0	2.85968146547	0.199881569021	0.0359887592764	811.154121578	598.089443551	1872.83283492	463.589269791	-0.637460550263	-0.0106066647298
783.831934492	660.932827986	1820.76476248	376.0	-3.404682677	0.447270558259	0.0805312492363	878.112431689	555.440055091	1758.77350002	325.221013241	-1.27566631459	-0.0212257290281
783.831934492	660.932827986	1820.76476248	376.0	12.3844343522	0.646511985984	0.116404750807	867.806372659	769.752383613	2046.25617919	408.697422922	2.40525783541	0.0400209290417
783.831934492	660.932827986	1820.76476248	376.0	4.18418842484	0.363922985745	0.0655244842896	841.976159788	647.060872421	1896.94899091	407.911958704	0.220692409962	0.00367208668821
783.831934492	660.932827986	1820.76476248	376.0	-9.29883337955	-0.621996705229	-0.111990764355	629.264239924	572.26254127	1651.45488098	449.928099787	-2.53161978487	-0.0421234573189
783.831934492	660.932827986	1820.76476248	376.0	-5.67871903687	-0.575685953808	-0.103652494384	623.932795249	804.816435064	1717.36864729	288.619416981	-0.495360721928	-0.00824227490729
783.831934492	660.932827986	1820.76476248	376.0	1.99890785793	0.466987761586	0.0840813398607	876.392076999	584.580094565	1857.16017239	396.188000825	-0.432729962459	-0.00720016576472
783.831934492	660.932827986	1820.76476248	376.0	-0.0726799991502	-0.349796631884	-0.062981028427	671.458195487	784.45829243	1819.44143066	363.524942747	0.180848207864	0.00300912159507
783.831934492	660.932827986	1820.76476248	376.0	20.0330013656	1.2525627365	0.225524439413	922.665472264	819.961423904	2185.51859221	442.891696041	3.81834276045	0.0635331574118
783.831934492	660.932827986	1820.76476248	376.0	3.76229864385	-0.0798576802511	-0.0143784083996	725.319725529	799.447647157	1889.26737044	364.499997758	0.919635206696	0.0153017505274
783.831934492	660.932827986	1820.76476248	376.0	14.3195633633	0.777973503262	0.140074451434	905.360715303	712.140465368	2081.49032634	463.989145665	2.31613128076	0.0385379580826
783.831934492	660.932827986	1820.76476248	376.0	0.136033868888	0.544280182828	0.0979978723132	885.680411605	627.485376719	1823.24161923	310.075830904	-0.068298235694	-0.00113640991171
783.831934492	660.932827986	1820.76476248	376.0	-12.4848427267	0.0973291550773	0.0175241546772	804.015908309	504.676136615	1593.44514546	284.753100536	-3.10308512228	-0.0516320319846
783.831934492	660.932827986	1820.76476248	376.0	9.19228181386	0.642057555098	0.115602728682	868.856181453	759.326398788	1988.13459061	359.952010372	2.05459162644	0.034186216746
783.831934492	660.932827986	1820.76476248	376.0	5.61966293878	0.763053245658	0.137388052873	950.914059619	548.994267887	1923.08560504	423.177277531	0.0212331525408	0.000353297047268
783.831934492	660.932827986	1820.76476248	376.0	8.09191629758	1.51894233127	0.273486195764	967.373438014	702.233070682	1968.09952303	298.493014337	2.40590214595	0.0400316496831
783.831934492	660.932827986	1820.76476248	376.0	13.5318870703	1.54837737041	0.278785986749	945.469794003	808.63299487	2067.14859395	313.04580508	3.31619589008	0.0551779682209
783.831934492	660.932827986	1820.76476248	376.0	10.9784855654	0.94606625345	0.170339620715	953.66453513	641.730308817	2020.65715911	425.26231516	1.78477263993	0.0296967161387
783.831934492	660.932827986	1820.76476248	376.0	2.2606208634	-0.262177719494	-0.047205206967	694.126644123	727.334997806	1861.92535057	440.463708643	0.006457498851	0.000107445904343
783.831934492	660.932827986	1820.76476248	376.0	10.8847943248	0.23412530713	0.0421543585039	790.109052456	784.760694925	2018.95126201	444.08151463	1.79957547132	0.0299430194895
783.831934492	660.932827986	1820.76476248	376.0	-15.4570552739	-0.491285912003	-0.0884562319055	664.168434999	539.670640651	1539.32814673	335.489071085	-3.33749059256	-0.0555322893936
783.831934492	660.932827986	1820.76476248	376.0	9.99122261192	0.892688324315	0.160728902469	950.740692277	629.849271053	2002.68142314	422.091459807	1.50313118925	0.0250105023169
783.831934492	660.932827986	1820.76476248	376.0	-9.54793147988	0.204578119826	0.0368343751938	824.381570312	540.192887949	1646.91939055	282.344932286	-2.39982756606	-0.0399305751425
783.831934492	660.932827986	1820.76476248	376.0	1.81790026121	0.460859871624	0.0829780107352	847.403349021	717.229510905	1853.86444985	289.231589925	0.738029053768	0.0122800175336
783.831934492	660.932827986	1820.76476248	376.0	2.95765739112	0.417032720007	0.0750869139372	854.168152535	647.082227962	1874.61674605	373.366365553	0.203051939122	0.00337856803863
783.831934492	660.932827986	1820.76476248	376.0	-5.68045265984	0.045992760423	0.0082810155605	781.242061295	578.262978978	1717.3370821	357.832041826	-1.7191728301	-0.0286052051597
783.831934492	660.932827986	1820.76476248	376.0	-4.68292721297	-0.488694744682	-0.0879896911563	641.758562569	806.164531656	1735.49967393	287.576579707	-0.320932455298	-0.00533997429781
783.831934492	660.932827986	1820.76476248	376.0	0.415505619577	-0.137105071932	-0.0246858249787	722.892599318	720.430964154	1828.33014239	385.006578914	-0.07647632893	-0.00127248467438
783.831934492	660.932827986	1820.76476248	376.0	5.57472967262	0.468530352107	0.0843590839228	833.237647488	781.930161098	1922.26747596	307.099667375	1.60046554118	0.0266300422825
783.831934492	660.932827986	1820.76476248	376.0	6.23424980337	0.80925305694	0.145706348027	901.222538164	720.487945683	1934.2757861	312.565302255	1.71153070301	0.028478048303
783.831934492	660.932827986	1820.76476248	376.0	-7.72615178105	-0.361360962275	-0.0650631909029	681.968939347	657.458555829	1680.08971335	340.662218178	-1.57619211931	-0.0262261583912
783.831934492	660.932827986	1820.76476248	376.0	1.76030726428	-0.323930546705	-0.058323829079	682.683613092	703.150885608	1852.81581686	466.981318158	-0.31326691199	-0.00521242782013
783.831934492	660.932827986	1820.76476248	376.0	12.4741835359	0.808264946628	0.145528438356	919.815844662	681.876212118	2047.89030071	446.198243925	1.99118502052	0.0331311983448
783.831934492	660.932827986	1820.76476248	376.0	-2.54028109474	0.462079610808	0.0831976252805	884.009605564	538.776898723	1774.51221944	351.72571515	-1.32356842533	-0.0220227691403
783.831934492	660.932827986	1820.76476248	376.0	-1.0263748312	-0.318420490885	-0.0573317412469	687.015981771	679.260237698	1802.07689122	435.800671752	-0.729049994899	-0.0121306155557
783.831934492	660.932827986	1820.76476248	376.0	-7.40807094226	-0.100026888721	-0.0180098827369	746.882363696	590.092436651	1685.88121718	348.906416835	-1.90811540149	-0.0317490083443
783.831934492	660.932827986	1820.76476248	376.0	1.5638221186	0.819402876177	0.147533827183	955.183171958	575.130783748	1849.23828456	318.924328856	0.0715071978225	0.00118980362433
783.831934492	660.932827986	1820.76476248	376.0	9.64726751984	0.868592211943	0.156390387458	913.228046451	717.021798763	1996.41881002	366.168964807	2.11849841685	0.0352495576847
783.831934492	660.932827986	1820.76476248	376.0	7.88324028546	0.487047320646	0.0876930717763	827.924248727	816.975004761	1964.30002374	319.400770249	2.05898653839	0.0342593434008
783.831934492	660.932827986	1820.76476248	376.0	10.9371982803	1.02267471338	0.18413300565	901.789120509	788.27892453	2019.90541477	329.837369729	2.71942869047	0.0452483975119
783.831934492	660.932827986	1820.76476248	376.0	10.8990701032	0.978548432883	0.176188050573	952.079789014	654.705631453	2019.21119035	412.425769886	1.94133289614	0.0323017120822
783.831934492	660.932827986	1820.76476248	376.0	17.6629217454	1.19281492668	0.214766821512	933.98036906	760.319476925	2142.36501764	448.065171657	3.34873192688	0.055719333226
783.831934492	660.932827986	1820.76476248	376.0	-6.72383715331	-0.291632711995	-0.0525085905645	703.696695758	577.123426471	1698.3395049	417.519382675	-2.06950524382	-0.034434363458
783.831934492	660.932827986	1820.76476248	376.0	22.6132092023	1.53513653066	0.27640196807	953.973474234	819.598045108	2232.4981073	458.926587957	4.19336657405	0.0697731543103
783.831934492	660.932827986	1820.76476248	376.0	-8.64173456046	0.0981371424351	0.0176696331356	801.487392404	515.986735442	1663.41910473	345.944976888	-2.51916536174	-0.0419162289807
783.831934492	660.932827986	1820.76476248	376.0	-1.37373726802	0.156859555132	0.0282426278596	808.079542176	553.112265246	1795.75223837	434.560430951	-1.45544669476	-0.0242170831075
783.831934492	660.932827986	1820.76476248	376.0	0.879288043577	-0.117890421973	-0.0212262192965	731.876958168	668.065491169	1836.77452934	436.83208	-0.482849639275	-0.00803410381488
783.831934492	660.932827986	1820.76476248	376.0	-0.796948678411	-0.194276185464	-0.0349795076457	708.256238493	747.54222375	1806.25420177	350.455739524	-0.0337861986303	-0.000562166366561
783.831934492	660.932827986	1820.76476248	376.0	-12.5278775321	-0.669536944301	-0.120550404087	621.122446408	537.61729351	1592.66158289	433.921842969	-3.0898698308	-0.0514121436073
783.831934492	660.932827986	1820.76476248	376.0	5.66789926215	0.652235929691	0.117435349242	927.057523707	536.631517863	1923.96387502	460.274833446	-0.35561895274	-0.00591712067787
783.831934492	660.932827986	1820.76476248	376.0	2.84111313084	0.099867643276	0.0179812105286	775.325847609	707.306068129	1872.49474923	389.862833488	0.299540172015	0.00498402948444
783.831934492	660.932827986	1820.76476248	376.0	3.94991074464	0.0527159669977	0.00949153168845	750.749181595	810.668805601	1892.68334547	331.26535827	1.15435755982	0.0192072805294
783.831934492	660.932827986	1820.76476248	376.0	-2.01206479603	0.453955204413	0.0817348225446	887.434090426	499.394246446	1784.12979567	397.301458802	-1.67973798601	-0.0279490513479
783.831934492	660.932827986	1820.76476248	376.0	4.90415615611	0.40065417777	0.0721379506248	839.791325188	703.437130654	1910.05790967	366.829453823	0.879157306746	0.0146282413768
783.831934492	660.932827986	1820.76476248	376.0	-8.40836218095	-0.468090787784	-0.0842799401845	662.589835242	598.360943093	1667.66826679	406.717488451	-2.15544264987	-0.0358642703806
783.831934492	660.932827986	1820.76476248	376.0	-10.2532036364	-0.36439241252	-0.0656090047749	682.984804641	647.305293401	1634.07804364	303.787945601	-1.96582469504	-0.0327092295348
783.831934492	660.932827986	1820.76476248	376.0	-1.01856027144	-0.363450658695	-0.0654394416088	671.258443945	755.661324581	1802.21917597	375.299407445	-0.134830910959	-0.00224344277802
783.831934492	660.932827986	1820.76476248	376.0	-13.9177978555	-0.528174624614	-0.0950980598873	655.542776833	531.163166665	1567.35440341	380.648459914	-3.21934613739	-0.0535664914707
783.831934492	660.932827986	1820.76476248	376.0	-8.96055978074	-0.472974757264	-0.0851593009118	657.405620491	659.669008708	1657.61404747	340.53941827	-1.75452870466	-0.0291934892622
783.831934492	660.932827986	1820.76476248	376.0	-0.532089071714	0.210014757505	0.0378132440592	799.303809608	709.298254066	1811.07667216	302.474608481	0.0993758004345	0.00165350749475
783.831934492	660.932827986	1820.76476248	376.0	9.24229466098	0.542757085078	0.0977236379326	873.784656919	676.79311914	1989.04520691	438.467430851	1.21757705479	0.0202591856038
783.831934492	660.932827986	1820.76476248	376.0	-1.37728309288	-0.524109669855	-0.0943661630996	634.878729084	785.098380593	1795.68767724	375.710567567	-0.0764135397359	-0.00127143992905
783.831934492	660.932827986	1820.76476248	376.0	11.8367843511	0.561306524788	0.101063472234	873.231033579	693.161656122	2036.28476095	469.892071252	1.58687684001	0.0264039407655
783.831934492	660.932827986	1820.76476248	376.0	6.77457631057	0.772643279227	0.139114742389	953.915798099	543.655886904	1944.11386075	446.542175745	0.0594654776692	0.000989442224114
783.831934492	660.932827986	1820.76476248	376.0	-6.17729893853	-0.62599040137	-0.112709830999	617.904983659	734.375018034	1708.29068013	356.01067844	-0.993941784534	-0.0165381328541
783.831934492	660.932827986	1820.76476248	376.0	-5.3032297722	-0.470616593937	-0.0847347126282	647.263680716	787.078282889	1724.20542351	289.863459907	-0.498245224792	-0.00829026996327
783.831934492	660.932827986	1820.76476248	376.0	-1.29516125182	0.603149948271	0.10859739796	921.352249268	516.834650903	1797.18292279	358.996022617	-1.21596250213	-0.0202323211669
783.831934492	660.932827986	1820.76476248	376.0	3.89945478261	0.380858558861	0.0685737412425	838.434329471	689.732776819	1891.76466109	363.597554798	0.634064750545	0.0105501622387
783.831934492	660.932827986	1820.76476248	376.0	-2.57601775979	-0.373504797385	-0.0672496934434	678.483000578	638.16209147	1773.86153883	457.216446784	-1.26629510096	-0.0210698020126
783.831934492	660.932827986	1820.76476248	376.0	18.4639240433	1.75399403205	0.315807351827	976.024188901	824.025455836	2156.94938523	356.899740492	3.96227207983	0.0659279880171
783.831934492	660.932827986	1820.76476248	376.0	3.45951693709	-0.0466103305003	-0.00839220930866	741.609082485	719.125155919	1883.75442782	423.020189416	0.271047572742	0.00450994297407
783.831934492	660.932827986	1820.76476248	376.0	5.83753397571	0.740285636167	0.133288735356	876.969135349	760.74744347	1927.05252411	289.335945286	1.79094488395	0.0297994157064
783.831934492	660.932827986	1820.76476248	376.0	0.66776277738	-0.0371626034351	-0.00669114213813	749.754447364	672.071300724	1832.92315183	411.097403738	-0.373306007764	-0.00621141443867
783.831934492	660.932827986	1820.76476248	376.0	0.19885345256	0.29806036312	0.0536658918113	824.025680822	673.771450518	1824.38541607	326.588284731	0.00231857187929	3.85785670431e-05
783.831934492	660.932827986	1820.76476248	376.0	3.0668901937	-0.478472186981	-0.0861491154089	640.924529158	812.322258684	1876.60561843	423.358830587	0.556635310603	0.00926181881202
783.831934492	660.932827986	1820.76476248	376.0	-1.80757744731	0.292386142281	0.0526442459994	831.434586926	622.210032707	1787.85302926	334.20840963	-0.676747725764	-0.0112603614936
783.831934492	660.932827986	1820.76476248	376.0	-4.40101955463	0.135244683666	0.024350861301	800.028946812	592.186513571	1740.63254924	348.417088854	-1.39006339173	-0.0231291745712
783.831934492	660.932827986	1820.76476248	376.0	6.2812595514	0.0928223825944	0.0167127084254	763.776440513	774.747179554	1935.13172303	396.608102963	1.1634240735	0.0193581376622
783.831934492	660.932827986	1820.76476248	376.0	-9.72154242507	-0.533927822787	-0.0961339256009	649.330801976	580.050248832	1643.75834363	414.377292825	-2.45589634236	-0.0408634998729
783.831934492	660.932827986	1820.76476248	376.0	-5.2968598412	0.174486096033	0.0314162938483	814.040055788	554.254893487	1724.32140497	356.026455697	-1.78015555425	-0.0296198927496
783.831934492	660.932827986	1820.76476248	376.0	-9.56720349328	-0.541150887303	-0.0974344413581	647.43118752	582.773772481	1646.56849252	416.363532517	-2.42461114381	-0.0403429474844
783.831934492	660.932827986	1820.76476248	376.0	1.74977988339	0.455318449476	0.0819802753827	874.230849852	581.516291678	1852.62413802	396.876996486	-0.504648641989	-0.00839681600648
783.831934492	660.932827986	1820.76476248	376.0	-5.9627980311	-0.124064743763	-0.0223379084918	742.874713056	566.477086035	1712.19623707	402.844437979	-1.97461148079	-0.0328554322926
783.831934492	660.932827986	1820.76476248	376.0	8.260930406	0.22717933398	0.0409037331616	798.492588789	725.751330379	1971.17687236	446.932953195	1.07662199956	0.0179138435867
783.831934492	660.932827986	1820.76476248	376.0	-0.1708638099	-0.470987770058	-0.0848015430425	644.046982535	807.878485386	1817.65373444	365.728266514	0.239931207271	0.00399219978821
783.831934492	660.932827986	1820.76476248	376.0	-15.1319698149	-0.700836425263	-0.126185888596	610.520528619	620.745476543	1545.24718822	313.981183057	-2.83938616425	-0.047244362134
783.831934492	660.932827986	1820.76476248	376.0	-13.3179035634	-0.015537150695	-0.00279747041682	777.28493237	506.561667707	1578.27706729	294.430467217	-3.22567573872	-0.0536718092965
783.831934492	660.932827986	1820.76476248	376.0	-8.0702159049	-0.526806644131	-0.0948517544348	649.891798213	585.766923352	1673.82511503	438.16639346	-2.2643789041	-0.0376768536456
783.831934492	660.932827986	1820.76476248	376.0	-1.53412082615	0.112245856185	0.0202099128889	800.270550586	525.85704557	1792.83203106	466.704434905	-1.78574518837	-0.029712898309
783.831934492	660.932827986	1820.76476248	376.0	-14.1232006999	-0.74951682353	-0.134950814463	598.519576927	630.834060131	1563.6145008	334.260863741	-2.6529820487	-0.0441427961514
783.831934492	660.932827986	1820.76476248	376.0	-2.73419218127	-0.16497703605	-0.0297041836604	721.272030759	686.057135954	1770.9815547	363.65238799	-0.688747466142	-0.011460024395
783.831934492	660.932827986	1820.76476248	376.0	-6.15511865056	-0.127316949075	-0.0229234694049	737.039470305	622.59969465	1708.694531	349.055366045	-1.5305177161	-0.0254661849601
783.831934492	660.932827986	1820.76476248	376.0	20.4819806025	1.61803028997	0.291327023761	977.620442266	747.191543455	2193.69344795	468.881462226	3.8283288027	0.0636993145209
783.831934492	660.932827986	1820.76476248	376.0	5.14100254163	0.039015446848	0.00702474736189	746.910802871	817.498042155	1914.37032519	349.961480168	1.30868883366	0.0217751885801
783.831934492	660.932827986	1820.76476248	376.0	-2.81124017094	-0.450621283724	-0.0811345487439	653.951842986	745.145308742	1769.57869206	370.481540328	-0.455736859973	-0.00758297603948
783.831934492	660.932827986	1820.76476248	376.0	1.62410463469	-0.260278570171	-0.0468632643448	691.078227513	770.806087388	1850.33588737	388.451572471	0.319793155257	0.00532101755835
783.831934492	660.932827986	1820.76476248	376.0	-7.0675355623	-0.533533192586	-0.0960628722697	637.197776786	749.908720785	1692.08156538	304.975067813	-0.963773158712	-0.0160361590468
783.831934492	660.932827986	1820.76476248	376.0	1.59676960999	0.753245487583	0.13562216197	959.317202652	504.310238319	1849.83818087	386.210739904	-0.826341821633	-0.0137494479473
783.831934492	660.932827986	1820.76476248	376.0	11.1875204311	0.612310714186	0.110246797657	855.299327932	793.592575281	2024.46319228	375.571289069	2.40682363339	0.0400469822527
783.831934492	660.932827986	1820.76476248	376.0	6.17768033031	0.0859765442767	0.0154801124013	771.48728004	702.46823826	1933.24578907	459.290270772	0.489921658983	0.0081517746919
783.831934492	660.932827986	1820.76476248	376.0	-1.02752973345	0.122945872518	0.0221364552606	776.484009353	737.685390394	1802.05586317	287.88646342	0.151200567609	0.00251581643275
783.831934492	660.932827986	1820.76476248	376.0	4.71909797733	0.165842514404	0.0298600133965	773.037696515	809.688849423	1906.68843556	323.961889618	1.34751097392	0.0224211476526
783.831934492	660.932827986	1820.76476248	376.0	7.99731867132	0.469634280034	0.0845578466031	845.462238298	739.375196551	1966.37712279	381.539687939	1.56232514629	0.025995426727
783.831934492	660.932827986	1820.76476248	376.0	-10.0165026332	-0.00418901372387	-0.00075423365572	772.976155636	561.431787391	1638.3878121	303.979869073	-2.39673297267	-0.0398790844039
783.831934492	660.932827986	1820.76476248	376.0	6.7870831613	0.829699175963	0.149387680224	956.216757309	581.896995	1944.34158108	406.227828771	0.63404380904	0.0105498137943
783.831934492	660.932827986	1820.76476248	376.0	5.20960691166	0.974398186884	0.175440797062	948.715436149	648.628359886	1915.61944939	318.275653355	1.35549862305	0.0225540536281
783.831934492	660.932827986	1820.76476248	376.0	-9.29027054024	-0.401253649196	-0.0722458857033	684.879957404	508.740494056	1651.61079014	457.990338683	-2.92049077567	-0.0485938565003
783.831934492	660.932827986	1820.76476248	376.0	-14.0134828876	-0.389640662991	-0.070154962728	684.688401593	571.234197482	1565.61220406	309.68960499	-2.95329503334	-0.049139684415
783.831934492	660.932827986	1820.76476248	376.0	4.75390445456	0.535950362186	0.0964980846572	885.430454419	618.213745107	1907.32217963	403.677980103	0.265596871559	0.0044192491108
783.831934492	660.932827986	1820.76476248	376.0	-4.53585680053	-0.0917784537714	-0.0165247486085	750.436828026	558.279135894	1738.17748018	429.461516257	-1.8998164	-0.031610921797
783.831934492	660.932827986	1820.76476248	376.0	11.0363966223	0.709614139382	0.127766319658	908.47424931	666.286004163	2021.71158322	446.951329751	1.56143368418	0.0259805937467
783.831934492	660.932827986	1820.76476248	376.0	2.08173153825	-0.0494710287184	-0.0089072792075	734.711412848	777.745901265	1858.66819678	346.210882664	0.626875606145	0.0104305425315
783.831934492	660.932827986	1820.76476248	376.0	-0.716467732147	0.225122428714	0.0405333865167	802.048042187	711.528136671	1807.71957048	294.143391619	0.108990719382	0.00181348950718
783.831934492	660.932827986	1820.76476248	376.0	1.7076011372	-0.241304333074	-0.043446945098	697.585539111	743.094707393	1851.85616227	411.175915763	0.120784208271	0.00200972060351
783.831934492	660.932827986	1820.76476248	376.0	-3.62535078533	0.236245666825	0.0425361301449	814.536478241	651.954664367	1754.75565286	288.264510255	-0.70643805061	-0.011754376882
783.831934492	660.932827986	1820.76476248	376.0	19.703126227	1.56268945893	0.281362884215	963.855427004	777.15136867	2179.51234193	438.505546251	3.85023946603	0.0640638846262
783.831934492	660.932827986	1820.76476248	376.0	6.10470584336	0.532092259308	0.0958034316363	860.400564568	723.407309046	1931.91709533	348.109221712	1.35624655319	0.0225664983893
783.831934492	660.932827986	1820.76476248	376.0	-5.89667619342	0.233529973658	0.0420471684657	827.128538986	563.623255625	1713.40016019	322.64836558	-1.71645791685	-0.0285600318943
783.831934492	660.932827986	1820.76476248	376.0	-8.97527656268	-0.283604534024	-0.0510631137962	709.848533612	537.609014473	1657.34608949	409.888541405	-2.59206612803	-0.0431292201003
783.831934492	660.932827986	1820.76476248	376.0	9.3921816609	-0.0043967725085	-0.000791640710929	740.65129012	787.109605048	1991.77429659	464.013401419	1.36479170766	0.02270868066
783.831934492	660.932827986	1820.76476248	376.0	-12.9462028459	-0.708403869427	-0.127548410052	609.246497717	597.805713268	1585.04486298	377.992651995	-2.71646552656	-0.04519909362
783.831934492	660.932827986	1820.76476248	376.0	-9.96895337425	-0.572334709091	-0.103049101385	636.524015631	645.365065317	1639.25357225	357.364491304	-2.01109909678	-0.0334625473674
783.831934492	660.932827986	1820.76476248	376.0	-2.38930533325	0.0996182627638	0.0179363094641	792.799829242	573.826021532	1777.2611329	410.635282129	-1.39980861163	-0.0232913246528
783.831934492	660.932827986	1820.76476248	376.0	10.1307709135	0.746776294714	0.134457381115	884.447942178	756.884996236	2005.22226944	363.889331023	2.25627421948	0.0375420003241
783.831934492	660.932827986	1820.76476248	376.0	3.46595579044	0.771191076875	0.138853272754	930.604233913	624.895532058	1883.87166419	328.371898222	0.65494656292	0.0108976133597
783.831934492	660.932827986	1820.76476248	376.0	4.74510334447	0.227467318385	0.0409555848731	804.096939791	696.164654171	1907.16193212	406.900338156	0.533761162913	0.00888121735296
783.831934492	660.932827986	1820.76476248	376.0	10.6526495731	0.528862617159	0.09522193323	859.408109783	726.892995885	2014.72445217	428.423346507	1.76326365943	0.0293388296078
783.831934492	660.932827986	1820.76476248	376.0	1.65743237887	-0.527840087064	-0.0950378262629	633.388062841	777.167544255	1850.94270719	440.387100098	0.122144253501	0.00203235030784
783.831934492	660.932827986	1820.76476248	376.0	3.25412987383	0.690128415373	0.124257906981	916.101868916	624.99755069	1880.01481255	338.915392939	0.486713391902	0.00809839254413
783.831934492	660.932827986	1820.76476248	376.0	4.61887721218	-0.582203015466	-0.104825894034	617.734283509	823.276107224	1904.86365118	463.853260446	0.657924540344	0.0109471637329
783.831934492	660.932827986	1820.76476248	376.0	0.402415843883	0.432091355452	0.077798227485	868.876132884	583.991676957	1828.09180836	375.223998522	-0.632636818622	-0.0105264029721
783.831934492	660.932827986	1820.76476248	376.0	1.17621876786	-0.00988274190498	-0.00177939177259	755.179411127	676.715557143	1842.18093933	410.285971063	-0.257283428473	-0.00428092227076
783.831934492	660.932827986	1820.76476248	376.0	-5.08343158351	-0.661329957067	-0.119072732637	612.251760642	688.720600716	1728.20743148	427.235070123	-1.26024503028	-0.0209691352793
783.831934492	660.932827986	1820.76476248	376.0	-11.0782582467	-0.227828823165	-0.0410206739584	717.183942374	609.772220338	1619.05574003	292.099577315	-2.28665357065	-0.0380474803769
783.831934492	660.932827986	1820.76476248	376.0	12.1290631725	0.808116983155	0.145501797471	925.237641314	665.819995714	2041.60647074	450.548833713	1.82342000032	0.0303397670603
783.831934492	660.932827986	1820.76476248	376.0	12.6367472341	0.388007351394	0.0698608842985	820.867952469	780.302690244	2050.85020324	449.679560527	2.12042008116	0.0352815321325
783.831934492	660.932827986	1820.76476248	376.0	4.21670455503	0.194046276227	0.0349381123924	786.593361664	764.230950486	1897.54103315	346.716721004	1.02173917742	0.0170006518706
783.831934492	660.932827986	1820.76476248	376.0	-0.0172879627019	-0.556689207742	-0.100232122388	628.314341014	770.708956789	1820.44998934	421.426691543	-0.0885660256928	-0.00147364435429
783.831934492	660.932827986	1820.76476248	376.0	-3.01295063457	-0.065084083554	-0.0117184161963	744.065159017	680.714002759	1765.90601901	341.126857236	-0.677964997929	-0.0112806156061
783.831934492	660.932827986	1820.76476248	376.0	-14.4055175997	-0.763237203896	-0.13742117463	596.060927329	617.454809555	1558.47417417	344.958437287	-2.7706494419	-0.0461006562712
783.831934492	660.932827986	1820.76476248	376.0	9.94020344089	0.602585042631	0.108495686466	869.271553061	738.705125119	2001.75248405	393.775805869	1.92389257343	0.0320115236844
783.831934492	660.932827986	1820.76476248	376.0	10.3490175052	0.755349844839	0.136001052366	909.015051398	688.967594976	2009.19602648	411.213380102	1.80521065218	0.0300367828981
783.831934492	660.932827986	1820.76476248	376.0	-15.8604164881	-0.571682259865	-0.102931627631	646.769403658	518.586512451	1531.98388788	366.627971772	-3.52016542394	-0.0585718040588
783.831934492	660.932827986	1820.76476248	376.0	-11.1181010566	-0.50909352475	-0.091662499955	653.300839591	613.641174118	1618.33029618	351.388282474	-2.3382927443	-0.0389067012363
783.831934492	660.932827986	1820.76476248	376.0	0.948403358206	0.345271995146	0.0621663657087	838.258105182	649.896974531	1838.03295663	349.877876917	-0.0678859061508	-0.0011295491872
783.831934492	660.932827986	1820.76476248	376.0	6.00245574228	-0.371946408419	-0.0669691048648	662.680967896	805.136822826	1930.05536152	462.237570796	0.826612091436	0.013753944949
783.831934492	660.932827986	1820.76476248	376.0	1.06532977126	0.101343414587	0.0182469237643	773.131575704	729.236643073	1840.16191156	337.793692781	0.315756496257	0.00525385185119
783.831934492	660.932827986	1820.76476248	376.0	-3.19074413473	-0.621743239314	-0.111945127712	619.282075226	705.995153173	1762.66881761	437.391589213	-0.931238948697	-0.0154948244375
783.831934492	660.932827986	1820.76476248	376.0	-15.6961557329	-0.450718877764	-0.0811521205913	672.325749765	557.322654789	1534.97468983	305.326285275	-3.2697581933	-0.0544052943976
783.831934492	660.932827986	1820.76476248	376.0	1.76561238479	-0.321098726514	-0.0578139586809	674.500508087	811.331550404	1852.91241062	367.080352132	0.576044864931	0.00958477312698
783.831934492	660.932827986	1820.76476248	376.0	-0.605801140791	0.269158852068	0.0484621627779	818.942116066	667.285572825	1809.73454878	323.506859885	-0.177707012204	-0.00295685544433
783.831934492	660.932827986	1820.76476248	376.0	-9.36246767546	-0.781915055125	-0.140784129479	590.181713206	612.279441077	1650.29625014	447.835095861	-2.31554427928	-0.038528191003
783.831934492	660.932827986	1820.76476248	376.0	-11.8527724368	-0.422927033659	-0.0761481875511	677.666123836	553.027904681	1604.95365857	374.259630055	-2.81787805567	-0.046886490111
783.831934492	660.932827986	1820.76476248	376.0	-5.63497591103	-0.208013014368	-0.0374528293784	719.720819545	608.212837583	1718.16510672	390.231449588	-1.64959298486	-0.0274474706299
783.831934492	660.932827986	1820.76476248	376.0	1.9865975776	0.19366704817	0.0348698322236	786.466301345	764.011555888	1856.93603114	306.45817391	0.774241045762	0.0128825465185
783.831934492	660.932827986	1820.76476248	376.0	3.72284612702	-0.00635350476359	-0.00114395116377	749.218915537	729.030447003	1888.54903292	410.299670379	0.431629796199	0.0071818601697
783.831934492	660.932827986	1820.76476248	376.0	2.46731170839	0.258794986937	0.0465961445692	819.40369445	643.196136556	1865.68870464	403.088873638	-0.119039425997	-0.00198068928447
783.831934492	660.932827986	1820.76476248	376.0	13.2946119385	1.73036075248	0.311552170054	978.960425681	751.866692832	2062.82837196	332.001253449	3.27531886376	0.0544978180325
783.831934492	660.932827986	1820.76476248	376.0	20.0523236739	1.07281456972	0.193160707548	908.80829244	808.178020001	2185.87040599	468.88409355	3.63662210757	0.0605095192608
783.831934492	660.932827986	1820.76476248	376.0	-12.681341631	-0.0880421631442	-0.0158520279338	757.841429996	527.500516274	1589.86736265	304.525416381	-3.01028451196	-0.0500879286515
783.831934492	660.932827986	1820.76476248	376.0	22.5155348954	1.51042480573	0.271952611762	950.003269782	825.218132231	2230.71968794	455.498285925	4.18831033382	0.0696890238573
783.831934492	660.932827986	1820.76476248	376.0	-11.439173672	-0.415764683096	-0.0748586033661	679.89427564	543.196531626	1612.48431914	389.393511873	-2.84474365324	-0.0473335050455
783.831934492	660.932827986	1820.76476248	376.0	2.80198616547	0.284366902506	0.0512003785571	829.089984173	613.776737223	1871.78233923	428.915617832	-0.35350208884	-0.0058818983168
783.831934492	660.932827986	1820.76476248	376.0	-2.73181959673	0.0335227674861	0.00603578816818	771.824057336	628.150898883	1771.02475389	371.049797667	-1.00065764453	-0.0166498776128
783.831934492	660.932827986	1820.76476248	376.0	4.83738364164	-0.165680937952	-0.0298309214894	708.563592958	785.566122067	1908.84213925	414.712424225	0.811653058176	0.0135050425653
783.831934492	660.932827986	1820.76476248	376.0	-2.00788502583	-0.713077443846	-0.128389889061	595.752857956	765.918272006	1784.20589946	422.534769494	-0.421582671582	-0.00701468671517
783.831934492	660.932827986	1820.76476248	376.0	-3.77097093165	0.550407411556	0.0991010823831	912.21556272	498.650985935	1752.10425255	341.237703896	-1.72665742885	-0.0287297409126
783.831934492	660.932827986	1820.76476248	376.0	-19.5363480964	-0.69039072975	-0.124305136793	619.938148771	506.854634974	1465.05382046	338.261036719	-4.0286548409	-0.0670325264709
783.831934492	660.932827986	1820.76476248	376.0	-5.7741797834	-0.275079623505	-0.0495282001269	707.579168901	570.552768882	1715.63053166	437.498593876	-2.03551533255	-0.03386880753
783.831934492	660.932827986	1820.76476248	376.0	0.798800231017	0.0727329564898	0.0130955989359	764.384937095	748.36275742	1835.30903561	322.561341093	0.400032507153	0.00665611492768
783.831934492	660.932827986	1820.76476248	376.0	1.22557995201	-0.418461320143	-0.0753441339833	658.291219088	758.54204594	1843.07969038	426.246425352	0.0376450946653	0.000626374287276
783.831934492	660.932827986	1820.76476248	376.0	0.904299996728	0.499119129421	0.0898666059455	889.484217386	552.739713949	1837.22993817	395.006006831	-0.807713716806	-0.0134394961199
783.831934492	660.932827986	1820.76476248	376.0	1.00639646695	-0.562991363951	-0.101366828223	626.885346215	764.866326051	1839.08887472	447.337202453	-0.0613380615274	-0.00102060002541
783.831934492	660.932827986	1820.76476248	376.0	-8.1679880067	-0.586585459088	-0.105614954823	633.278786195	634.73960832	1672.04491505	404.026520534	-1.91483571449	-0.0318608271962
783.831934492	660.932827986	1820.76476248	376.0	-5.80761944507	0.350172973471	0.0630487888856	862.639824899	505.745417538	1715.02167408	346.636431646	-2.10491705945	-0.0350235783602
783.831934492	660.932827986	1820.76476248	376.0	-2.24830004249	-0.0847837579782	-0.0152653507343	732.475181188	742.826032544	1779.82850755	304.527293818	-0.145378609609	-0.0024189452514
783.831934492	660.932827986	1820.76476248	376.0	1.22676500978	-0.0539188399792	-0.0097081094669	741.84209378	710.326826954	1843.10126749	390.932346761	-0.00139073740917	-2.31403895036e-05
783.831934492	660.932827986	1820.76476248	376.0	-11.5633199569	-0.688531707464	-0.123970419061	612.677998585	611.170054326	1610.22390733	386.375854419	-2.47253556411	-0.0411403588038
783.831934492	660.932827986	1820.76476248	376.0	-8.96362945633	-0.317230149833	-0.0571174198474	702.954773374	526.539764204	1657.5581559	428.06361832	-2.70052060311	-0.0449337870734
783.831934492	660.932827986	1820.76476248	376.0	-9.44200914032	-0.671432154055	-0.120891637388	611.844800862	685.055652762	1648.84798718	351.947533557	-1.71916293036	-0.0286050404386
783.831934492	660.932827986	1820.76476248	376.0	-1.26245663468	0.184334804626	0.0331895579089	813.757974376	560.840312898	1797.77839693	423.180109658	-1.3392614575	-0.0222838844842
783.831934492	660.932827986	1820.76476248	376.0	-1.30776194165	0.135557790408	0.0244072362995	793.700473924	635.967388201	1796.95349387	367.285631743	-0.685439558846	-0.0114049843402
783.831934492	660.932827986	1820.76476248	376.0	6.56974252725	0.405663737936	0.0730399240072	847.028894261	667.893812757	1940.3843194	425.461612382	0.68505696625	0.0113986184068
783.831934492	660.932827986	1820.76476248	376.0	9.06790063666	1.00369920355	0.180716457247	971.841005042	613.821065011	1985.86990197	400.207831914	1.4996405175	0.0249524212562
783.831934492	660.932827986	1820.76476248	376.0	4.50870479629	0.265671865943	0.047834329482	790.350722788	814.294007565	1902.85767065	298.212940299	1.4424947097	0.0240015758685
783.831934492	660.932827986	1820.76476248	376.0	-11.9397771492	-0.394771560384	-0.0710787829284	680.152098131	604.486605637	1603.36950743	318.73080366	-2.46899413444	-0.0410814331854
783.831934492	660.932827986	1820.76476248	376.0	3.55859472657	0.509178823625	0.0916778580528	893.956126843	530.670603067	1885.5584013	460.931671389	-0.834301741687	-0.0138818925405
783.831934492	660.932827986	1820.76476248	376.0	9.80354622853	0.854344381912	0.153825059761	881.470512894	796.89390397	1999.26427768	320.899860816	2.5038581343	0.0416615330166
783.831934492	660.932827986	1820.76476248	376.0	-8.24615956758	-0.478848279426	-0.0862168310093	661.340223666	579.968164622	1670.62159481	429.313206526	-2.29672353348	-0.038215033835
783.831934492	660.932827986	1820.76476248	376.0	16.3070679117	1.21233272152	0.218281008556	927.095566466	782.494527191	2117.67810881	408.08801515	3.35412080628	0.0558089984407
783.831934492	660.932827986	1820.76476248	376.0	-7.56565757428	0.261108705883	0.0470127306235	835.452845209	553.59527135	1683.01193532	293.963818757	-1.98872563934	-0.0330902768608
783.831934492	660.932827986	1820.76476248	376.0	-8.06433495904	-0.520855083277	-0.0937801734385	653.447698323	551.7410862	1673.93219322	468.743408693	-2.54333920516	-0.0423184559926
783.831934492	660.932827986	1820.76476248	376.0	-2.07513346603	-0.44866311346	-0.080781979377	658.047888093	687.709126503	1782.98146355	437.224448958	-0.853581375241	-0.0142026851122
783.831934492	660.932827986	1820.76476248	376.0	6.38560361446	0.104572813493	0.0188283783747	768.167726644	760.357080292	1937.03158296	408.506776026	1.06748777611	0.0177618598354
783.831934492	660.932827986	1820.76476248	376.0	4.39087412512	0.703416355395	0.126650406085	890.776968859	707.947242835	1900.71225131	301.988039619	1.29522732437	0.0215512034005
783.831934492	660.932827986	1820.76476248	376.0	4.61998300271	-0.0775777563446	-0.013967907156	730.59733584	755.131187833	1904.88378502	419.155261351	0.643725996933	0.0107109150904
783.831934492	660.932827986	1820.76476248	376.0	-11.0557495893	-0.430512905073	-0.0775140268407	674.320499099	570.03349129	1619.46556973	375.11157934	-2.61327226771	-0.0434820676824
783.831934492	660.932827986	1820.76476248	376.0	1.9697660756	0.229424496301	0.0413079755674	818.971903442	594.721091556	1856.62956909	442.936574088	-0.693110949598	-0.0115326281131
783.831934492	660.932827986	1820.76476248	376.0	-10.3742289157	-0.563613887965	-0.10147891393	636.017485434	685.638642444	1631.874458	310.218330124	-1.79530288561	-0.0298719282131
783.831934492	660.932827986	1820.76476248	376.0	-17.2384066031	-0.740141249071	-0.133262738399	604.941168325	559.695536857	1506.89392944	342.257224254	-3.45327640154	-0.0574588419557
783.831934492	660.932827986	1820.76476248	376.0	0.00794498682636	-0.0193739718643	-0.00348829165723	751.895974669	692.080959992	1820.909422	376.932487337	-0.232900195157	-0.00387521123389
783.831934492	660.932827986	1820.76476248	376.0	-8.94245598062	-0.375296705664	-0.0675723272711	684.445639482	591.350707435	1657.94367508	382.147328166	-2.21055357652	-0.0367812575128
783.831934492	660.932827986	1820.76476248	376.0	-2.05343499934	-0.484996539381	-0.0873238277604	647.221069389	730.380943523	1783.37654159	405.774528678	-0.524531964778	-0.00872765332409
783.831934492	660.932827986	1820.76476248	376.0	3.02144390427	0.897769756043	0.161643816356	952.08988352	616.399159768	1875.7781484	307.289105117	0.754341251602	0.0125514351348
783.831934492	660.932827986	1820.76476248	376.0	-2.29647218017	-0.151567914595	-0.0272898657896	730.110059221	619.000764264	1778.95140624	429.840582757	-1.21849905565	-0.0202745267162
783.831934492	660.932827986	1820.76476248	376.0	8.46170606051	0.944671603607	0.170088513433	955.529284156	633.802944842	1974.83252473	385.500295734	1.51621360189	0.0252281797319
783.831934492	660.932827986	1820.76476248	376.0	-7.92956834129	0.39109772683	0.0704173076755	872.910762359	508.975512909	1676.3859763	294.499701035	-2.29893873008	-0.0382518923474
783.831934492	660.932827986	1820.76476248	376.0	-2.76346385673	0.0800182018221	0.0144073103749	777.350349408	670.45373229	1770.44858635	322.644504653	-0.602168173318	-0.01001943716
783.831934492	660.932827986	1820.76476248	376.0	-1.14583212882	-0.467353908381	-0.0841472647427	650.834257338	728.021263387	1799.90185484	421.046334114	-0.451846422095	-0.00751824329609
783.831934492	660.932827986	1820.76476248	376.0	-15.0360245713	-0.372969471435	-0.0671533077846	692.670943854	525.027499586	1546.99412541	329.295681966	-3.36687246944	-0.0560211725364
783.831934492	660.932827986	1820.76476248	376.0	-8.11419164149	-0.192715968118	-0.0346985898664	719.928655061	654.761995657	1673.02442031	298.333769593	-1.57294389553	-0.0261721114066
783.831934492	660.932827986	1820.76476248	376.0	-3.86977629022	-0.14184320674	-0.0255389281132	733.888923763	609.873606289	1750.3052394	406.542709348	-1.42341140331	-0.0236840499719
783.831934492	660.932827986	1820.76476248	376.0	-8.72469010414	-0.256711531735	-0.0462210175973	716.956653246	526.009710131	1661.90867943	418.942316049	-2.64959768504	-0.0440864839441
783.831934492	660.932827986	1820.76476248	376.0	-8.68437575228	-0.724149003531	-0.130383327967	599.945793416	682.501215378	1662.64270894	380.195700146	-1.68142265672	-0.0279770824745
783.831934492	660.932827986	1820.76476248	376.0	-2.92311423689	0.477985376243	0.086061464934	877.373395714	598.381479293	1767.54172849	291.786853479	-0.790965653297	-0.013160826178
783.831934492	660.932827986	1820.76476248	376.0	-1.21805270413	-0.513328342551	-0.0924249806539	640.326464843	736.333556716	1798.58688805	421.926866494	-0.428380656635	-0.00712779794733
783.831934492	660.932827986	1820.76476248	376.0	-4.63648522322	-0.352697350754	-0.0635033040608	684.512185308	632.851761996	1736.34527332	418.981326012	-1.458582298	-0.0242692562064
783.831934492	660.932827986	1820.76476248	376.0	-3.52792371355	-0.117370267988	-0.0211325653561	733.506248192	672.07225404	1756.52957065	350.951068422	-0.845265581235	-0.0140643191553
783.831934492	660.932827986	1820.76476248	376.0	5.61198411188	0.60305372174	0.108580072333	870.717992263	727.333652412	1922.94579166	324.894146987	1.43237327392	0.0238331659554
783.831934492	660.932827986	1820.76476248	376.0	5.75464667168	0.664028056831	0.119558526617	906.532085257	642.922089665	1925.54334128	376.089166359	0.842666846237	0.0140210789723
783.831934492	660.932827986	1820.76476248	376.0	-10.6152737576	-0.584377565014	-0.105217422581	640.450340775	539.529332638	1627.48559846	447.505925045	-2.87583135628	-0.0478507713192
783.831934492	660.932827986	1820.76476248	376.0	5.04122677126	0.304557155536	0.0548356419762	795.529060642	821.954798741	1912.55364313	295.069783742	1.5788296956	0.0262700448519
783.831934492	660.932827986	1820.76476248	376.0	-5.46431358156	-0.152921834173	-0.0275336395702	731.357780411	617.872358847	1721.27246627	372.042327016	-1.51326992377	-0.0251792000628
783.831934492	660.932827986	1820.76476248	376.0	-4.52589007385	-0.422241227076	-0.0760247077919	663.020104173	714.17188461	1738.35895082	361.166962042	-0.842170615201	-0.0140128222163
783.831934492	660.932827986	1820.76476248	376.0	-0.471714487075	-0.268292641209	-0.048306201154	694.826039076	717.186478906	1812.17595132	400.163433336	-0.309078079309	-0.00514273010498
783.831934492	660.932827986	1820.76476248	376.0	-3.05523921509	0.801627787913	0.144333415181	972.434760838	498.983686327	1765.13604344	293.717596275	-1.26816747369	-0.021100956301
783.831934492	660.932827986	1820.76476248	376.0	16.1069075001	0.904255393403	0.162811558049	911.447178104	742.965287238	2114.03365857	459.621193224	2.84426457887	0.0473255337583
783.831934492	660.932827986	1820.76476248	376.0	0.463059361257	0.557742135624	0.100421702489	883.408251468	647.719155139	1829.19598416	298.068577551	0.167763127381	0.00279139979004
783.831934492	660.932827986	1820.76476248	376.0	0.915638656652	0.0144149931607	0.00259542548807	749.855159181	765.092142312	1837.43638849	322.489086997	0.473762735793	0.00788290741753
783.831934492	660.932827986	1820.76476248	376.0	-4.66357268554	-0.163536450444	-0.0294448056254	730.728297057	593.515578536	1735.85207435	411.608198754	-1.65446470569	-0.0275285308767
783.831934492	660.932827986	1820.76476248	376.0	-2.61638877181	-0.34202366376	-0.0615815022974	683.161635798	670.428785184	1773.12647767	419.53605669	-0.955816069327	-0.0159037615529
783.831934492	660.932827986	1820.76476248	376.0	-3.12995484561	-0.557195339411	-0.100323251604	633.737076888	701.112203128	1763.77564757	428.926367551	-0.914618086417	-0.0152182709886
783.831934492	660.932827986	1820.76476248	376.0	7.34622382909	0.861146623806	0.155049806231	895.387204566	752.236415407	1954.52221733	306.898597358	2.04791610619	0.0340751431979
783.831934492	660.932827986	1820.76476248	376.0	5.82647865776	0.993925637265	0.17895672259	966.069596478	617.994685117	1926.85123277	342.786951177	1.22684162583	0.0204133382002
783.831934492	660.932827986	1820.76476248	376.0	10.8887470822	0.507597694445	0.0913931750891	849.993109745	749.930765378	2019.02323243	419.099357303	1.93895647866	0.032262171026
783.831934492	660.932827986	1820.76476248	376.0	3.25273030008	0.720964885896	0.129810026269	915.776810766	643.216084159	1879.9893296	320.996434676	0.706731129308	0.0117592533995
783.831934492	660.932827986	1820.76476248	376.0	7.36683378076	0.949894767844	0.171028946317	963.372953721	615.369123551	1954.89747607	376.155398797	1.27185755102	0.0211623552583
783.831934492	660.932827986	1820.76476248	376.0	9.60902940718	0.783198116687	0.141015145244	941.075783826	601.370714673	1995.72258394	453.276085441	0.94145988667	0.0156648899612
783.831934492	660.932827986	1820.76476248	376.0	-11.682052572	-0.215044724995	-0.0387188917889	730.564439929	497.51210097	1608.06206571	379.985524815	-3.13417212729	-0.0521492866437
783.831934492	660.932827986	1820.76476248	376.0	-3.19479923646	0.134138904682	0.0241517653371	791.394208267	655.80030216	1762.59498375	315.400473323	-0.719542128574	-0.0119724147849
783.831934492	660.932827986	1820.76476248	376.0	2.00342939389	0.701311710252	0.126271463855	900.854944589	672.867757052	1857.24249892	283.519797282	0.762671087637	0.0126900347361
783.831934492	660.932827986	1820.76476248	376.0	15.5444883039	0.889274221509	0.160114191845	907.656524999	748.395747158	2103.79332802	447.741055866	2.82123104709	0.0469422803177
783.831934492	660.932827986	1820.76476248	376.0	-6.47194334634	-0.502368115478	-0.0904515872304	650.256300353	654.19441878	1702.92589858	398.475179447	-1.55069998013	-0.0258019963415
783.831934492	660.932827986	1820.76476248	376.0	-5.68992258843	0.0149242611129	0.00268711939375	778.4905995	533.264535016	1717.16465698	405.40952246	-2.1347486443	-0.0355199441648
783.831934492	660.932827986	1820.76476248	376.0	-2.86236619911	-0.384094051824	-0.0691562930904	675.503030174	648.410142653	1768.64780735	444.734634525	-1.2049131604	-0.0200484718869
783.831934492	660.932827986	1820.76476248	376.0	9.61855313354	0.748267236731	0.134725825843	912.142154132	675.61352707	1995.89598859	408.140307392	1.62077652289	0.0269679953891
783.831934492	660.932827986	1820.76476248	376.0	2.07976562634	0.056827126509	0.010231747661	774.562889814	631.906041053	1858.63240214	452.163471278	-0.537896296547	-0.00895002157316
783.831934492	660.932827986	1820.76476248	376.0	-13.9066580028	-0.187566468889	-0.0337714203977	737.373590424	503.509336191	1567.55723392	326.67430731	-3.3418014741	-0.055604017872
783.831934492	660.932827986	1820.76476248	376.0	-15.2109788308	-0.53089778415	-0.0955883658894	654.867534018	539.122409513	1543.8086199	349.818676368	-3.31325143153	-0.0551289755662
783.831934492	660.932827986	1820.76476248	376.0	-6.42357845422	-0.510263850569	-0.0918732176033	650.101474977	629.300483301	1703.80650949	424.404551215	-1.75527342638	-0.0292058806386
783.831934492	660.932827986	1820.76476248	376.0	-3.6940972994	-0.700032393905	-0.126041122417	598.467284919	780.195303851	1753.50394056	374.841351789	-0.46044500578	-0.00766131457205
783.831934492	660.932827986	1820.76476248	376.0	-6.04923746224	-0.613463582091	-0.110454372001	615.717732866	810.289566789	1710.62237837	284.615078711	-0.53303007765	-0.00886905287271
783.831934492	660.932827986	1820.76476248	376.0	-8.23491528896	-0.4797125443	-0.0863724422579	659.3586413	605.816325589	1670.82632668	405.651359789	-2.08679784685	-0.0347220939576
783.831934492	660.932827986	1820.76476248	376.0	6.2780995123	0.688024110963	0.123879026101	922.207065483	600.577793997	1935.07418615	412.289326671	0.492460331036	0.00819401549145
783.831934492	660.932827986	1820.76476248	376.0	-6.37454617105	-0.169209736627	-0.0304662831522	732.876874643	563.465359223	1704.69927203	408.357038162	-2.07017141429	-0.0344454478251
783.831934492	660.932827986	1820.76476248	376.0	-11.9194132087	-0.170107344012	-0.0306278977335	739.098230332	520.055018748	1603.74028688	344.5870378	-2.9808977881	-0.0495989648603
783.831934492	660.932827986	1820.76476248	376.0	12.9030133008	0.701783971095	0.126356494616	866.653772121	799.651535584	2055.69828196	389.392974253	2.69178024483	0.0447883568191
783.831934492	660.932827986	1820.76476248	376.0	-7.16000272471	-0.771545688392	-0.138917120704	588.528052949	687.745320563	1690.39795587	414.124582362	-1.52596748981	-0.0253904740401
783.831934492	660.932827986	1820.76476248	376.0	-9.37609302368	-0.713962893036	-0.128549314555	601.847053364	694.723786858	1650.04816461	353.477324384	-1.66469153863	-0.0276986944863
783.831934492	660.932827986	1820.76476248	376.0	-6.7816966803	0.472426830384	0.0850606464502	890.203488332	522.162366238	1697.28601902	284.920164454	-1.96425037529	-0.0326830345305
783.831934492	660.932827986	1820.76476248	376.0	7.83596782153	0.45729555742	0.0823362544869	837.556447678	762.851138358	1963.43930337	363.031717335	1.70672574261	0.0283980988787
783.831934492	660.932827986	1820.76476248	376.0	17.0440440065	1.33804237643	0.240915083982	937.400630794	786.84415469	2131.09670985	406.851924365	3.5189863812	0.0585521860433
783.831934492	660.932827986	1820.76476248	376.0	15.0636956109	1.12287792548	0.202174635485	967.032360141	658.542081522	2095.03922409	469.464782426	2.48339223534	0.041321002252
783.831934492	660.932827986	1820.76476248	376.0	-1.38977640262	0.500706939577	0.0901524918216	881.55221443	602.809788131	1795.46020346	311.0982009	-0.534656680793	-0.00889611781685
783.831934492	660.932827986	1820.76476248	376.0	10.7124871761	0.310212462091	0.0558538822633	798.478250656	820.748535534	2015.81395417	396.587167976	2.16102661059	0.0359571815407
783.831934492	660.932827986	1820.76476248	376.0	2.23738134409	0.758896649175	0.136639655955	960.52519461	504.079858605	1861.50221359	396.897160379	-0.764923169115	-0.0127275069736
783.831934492	660.932827986	1820.76476248	376.0	-0.978406986585	-0.186738205541	-0.033622291239	704.002395282	800.871420079	1802.95027283	298.076457472	0.304606823749	0.00506833317385
783.831934492	660.932827986	1820.76476248	376.0	-1.13397112169	0.412525826119	0.0742754458262	876.634456287	499.601478569	1800.11781588	423.881881021	-1.66092090572	-0.02763595517
783.831934492	660.932827986	1820.76476248	376.0	-11.5890950329	-0.21337683228	-0.0384185870147	723.240682114	581.595219233	1609.75460383	304.918702482	-2.53262128321	-0.0421401211849
783.831934492	660.932827986	1820.76476248	376.0	3.82968644564	-0.50363847616	-0.0906803161973	635.801890048	804.923900802	1890.49434379	449.768552944	0.532793542467	0.00886511717915
783.831934492	660.932827986	1820.76476248	376.0	-9.34259822613	-0.422999125681	-0.0761611677496	671.926156661	615.960977968	1650.65802608	362.770891448	-2.08896862928	-0.0347582134656
783.831934492	660.932827986	1820.76476248	376.0	17.3585510931	1.49146870531	0.268539558033	951.575671064	788.038004641	2136.82314406	397.209468354	3.64697205214	0.0606817313169
783.831934492	660.932827986	1820.76476248	376.0	7.477449477	1.11206983034	0.200228633479	916.482770204	751.897443545	1956.91152769	288.531313939	2.23854857851	0.0372470645344
783.831934492	660.932827986	1820.76476248	376.0	6.19060662936	0.433226143164	0.0780025464825	837.060690315	745.376798679	1933.48114657	351.043657575	1.38991307329	0.0231266734324
783.831934492	660.932827986	1820.76476248	376.0	-4.10200356363	-0.452119086583	-0.081404228769	662.337268069	626.630593676	1746.07692704	457.10906529	-1.54984988675	-0.025787851693
783.831934492	660.932827986	1820.76476248	376.0	-10.8054885072	-0.560036162988	-0.100834743066	641.153842409	621.041617711	1624.02223532	361.826775205	-2.27015895975	-0.0377730276165
783.831934492	660.932827986	1820.76476248	376.0	13.8903361827	0.943178301272	0.169819643729	914.65927536	742.982501465	2073.67510908	416.033332258	2.72850203919	0.0453993683726
783.831934492	660.932827986	1820.76476248	376.0	0.923916641126	0.635764452099	0.114469652881	902.39345654	633.677567666	1837.58711111	301.516086908	0.221224907411	0.00368094687872
783.831934492	660.932827986	1820.76476248	376.0	-6.01301674256	0.248888563032	0.0448124888426	833.02734681	546.266815699	1711.28187247	331.987709958	-1.86408950528	-0.0310164643141
783.831934492	660.932827986	1820.76476248	376.0	4.99173053189	0.991543833506	0.178527877837	936.590697848	676.468868348	1911.65243304	298.592866844	1.5170787216	0.0252425744026
783.831934492	660.932827986	1820.76476248	376.0	0.236370212273	0.103981839236	0.0187219732151	776.985881097	707.143019773	1825.06850801	340.939607142	0.053601063198	0.000891864612279
783.831934492	660.932827986	1820.76476248	376.0	1.51455238284	-0.136023553577	-0.0244910971511	727.935168335	662.976055517	1848.34119857	457.429974722	-0.504208831874	-0.00838949803451
783.831934492	660.932827986	1820.76476248	376.0	5.22526086688	0.091792095058	0.0165272047278	774.243232344	693.636232987	1915.90447109	448.025005758	0.345802743819	0.00575378941462
783.831934492	660.932827986	1820.76476248	376.0	14.3516740906	0.671879993046	0.120972270984	863.878275405	797.70238205	2082.07498715	420.494329691	2.76537845205	0.0460129526132
783.831934492	660.932827986	1820.76476248	376.0	18.4902553552	1.15398851727	0.20777611042	919.288572006	796.268900349	2157.42881648	441.871344122	3.5395781228	0.0588948106955
783.831934492	660.932827986	1820.76476248	376.0	16.2126227524	1.12776747574	0.203055001034	923.671624502	770.714134734	2115.95848463	421.572725392	3.2317769984	0.0537733277605
783.831934492	660.932827986	1820.76476248	376.0	11.3019267628	0.547333801192	0.0985476775643	867.843571007	705.381221787	2026.54626246	453.321469661	1.64484451952	0.0273684612233
783.831934492	660.932827986	1820.76476248	376.0	14.5888371491	1.07918034782	0.194306868531	919.539414324	766.275218895	2086.39316854	400.578535325	3.03698168036	0.0505321411042
783.831934492	660.932827986	1820.76476248	376.0	-10.4524387236	-0.551156467975	-0.0992359503015	644.406031243	599.782737351	1630.45044138	386.261672785	-2.38321412384	-0.0396541451554
783.831934492	660.932827986	1820.76476248	376.0	-5.37472148021	-0.0403021787026	-0.00725642396518	759.762386796	590.657249765	1722.90372769	372.484091123	-1.64890342125	-0.0274359970258
783.831934492	660.932827986	1820.76476248	376.0	3.47590833448	0.51452530159	0.0926404936245	877.637422377	635.360750162	1884.05287661	371.054704069	0.29641686716	0.00493206101764
783.831934492	660.932827986	1820.76476248	376.0	-7.25185022067	-0.286764842939	-0.0516321287251	697.79486687	664.829769434	1688.72562903	326.100992728	-1.43223826396	-0.0238309195334
783.831934492	660.932827986	1820.76476248	376.0	1.72325212979	-0.123991175438	-0.0223246624843	729.843777706	670.877821584	1852.14113003	451.419530735	-0.4006098117	-0.00666572066057
783.831934492	660.932827986	1820.76476248	376.0	2.4071053197	0.234935239568	0.0423001871747	807.348687439	689.911924395	1864.59248793	367.331876101	0.284426884069	0.00473256046703
783.831934492	660.932827986	1820.76476248	376.0	7.34708797465	0.0594755479817	0.0107085970439	751.893710945	808.929510306	1954.53795139	393.714730137	1.47643415061	0.0245662920235
783.831934492	660.932827986	1820.76476248	376.0	6.93962676537	0.116313680404	0.0209423263242	769.917259863	764.441520317	1947.11904127	412.760261089	1.16284193324	0.0193484514683
783.831934492	660.932827986	1820.76476248	376.0	-3.25410499626	0.0385688973481	0.00694434593952	776.072469819	601.044438982	1761.51516537	384.39825657	-1.28649955604	-0.0214059826296
783.831934492	660.932827986	1820.76476248	376.0	4.70348291695	0.519770691851	0.0935849283132	889.115913687	575.92747257	1906.40412204	441.360735782	-0.228143298978	-0.00379606154705
783.831934492	660.932827986	1820.76476248	376.0	-3.2448625325	0.46121951268	0.0830427642563	884.036307965	538.739756868	1761.6834489	338.907384062	-1.39847903361	-0.0232692018904
783.831934492	660.932827986	1820.76476248	376.0	10.4362792394	0.214608431904	0.0386403370371	785.96337267	786.738331	2010.78485738	438.083153713	1.75509541899	0.0292029187852
783.831934492	660.932827986	1820.76476248	376.0	-9.67714234255	-0.763935659277	-0.137546931811	594.54663182	610.752412925	1644.56676469	439.267719945	-2.34202075894	-0.0389687314299
783.831934492	660.932827986	1820.76476248	376.0	6.3979375763	0.454877112099	0.0819008124052	866.607090466	616.794503614	1937.25615539	453.854561312	0.220105493032	0.0036623210155
783.831934492	660.932827986	1820.76476248	376.0	-10.1416536723	-0.416921751413	-0.0750669339959	676.316989071	579.956369681	1636.10910608	379.835747328	-2.43924060623	-0.0405863661603
783.831934492	660.932827986	1820.76476248	376.0	-3.82341628886	-0.0487640033292	-0.00877997899338	760.171703319	557.865601429	1751.14934597	433.112041219	-1.80898280432	-0.0300995474928
783.831934492	660.932827986	1820.76476248	376.0	-6.87295447428	-0.256798111709	-0.0462366063574	702.624231216	683.82948024	1695.62442927	309.170717814	-1.24108388525	-0.0206503142304
783.831934492	660.932827986	1820.76476248	376.0	1.87190138631	0.165423792925	0.0297846224209	797.119918045	653.211253302	1854.84768331	404.516511961	-0.201536450783	-0.00335335192651
783.831934492	660.932827986	1820.76476248	376.0	6.24703746851	0.427753992091	0.0770172834157	818.748422412	812.744416872	1934.5086194	303.015780119	1.79354434358	0.0298426679465
783.831934492	660.932827986	1820.76476248	376.0	-18.0832205784	-0.346268958436	-0.0623458693619	702.40861805	495.794715014	1491.51185427	293.308521202	-3.96119697405	-0.0659100994018
783.831934492	660.932827986	1820.76476248	376.0	-7.77287837842	-0.648425162145	-0.116749218967	618.843769245	640.066762564	1679.23893193	420.328400124	-1.87561554557	-0.0312082453505
783.831934492	660.932827986	1820.76476248	376.0	3.09455080093	0.517056038219	0.0930961538025	888.004316038	582.82643198	1877.10925302	406.278504999	-0.277323226771	-0.00461436317422
783.831934492	660.932827986	1820.76476248	376.0	-0.475549949003	0.137848337795	0.0248196503052	795.111689311	625.773602579	1812.10611658	391.220824688	-0.700280660128	-0.0116519244614
783.831934492	660.932827986	1820.76476248	376.0	7.01835029524	0.214232717609	0.0385726895226	791.256961426	758.371636872	1948.55241156	398.923813263	1.25727606808	0.0209197349099
783.831934492	660.932827986	1820.76476248	376.0	-8.40926999849	-0.206055923535	-0.0371004543634	729.253526417	518.642965326	1667.65173756	419.755245821	-2.65343646023	-0.0441503570754
783.831934492	660.932827986	1820.76476248	376.0	5.48615858504	0.885688461823	0.159468574329	961.850529307	593.628227271	1920.65480481	365.17604823	0.77400902194	0.0128786858892
783.831934492	660.932827986	1820.76476248	376.0	0.504902698891	0.299255342752	0.0538810483889	841.142901423	554.926096126	1829.9578529	433.888855356	-1.11638294015	-0.0185754232969
783.831934492	660.932827986	1820.76476248	376.0	2.32234557671	0.841628717226	0.151535599068	977.37821467	515.889729514	1863.0492124	369.781268217	-0.44930542446	-0.00747596380132
783.831934492	660.932827986	1820.76476248	376.0	14.224807377	0.401016058024	0.0722031073143	816.437926367	812.665587858	2079.76504273	450.661528504	2.49303366271	0.0414814253362
783.831934492	660.932827986	1820.76476248	376.0	-7.15738998771	-0.434191547609	-0.0781763679526	667.108607845	635.320529689	1690.44552767	388.016390135	-1.72294781612	-0.0286680169072
783.831934492	660.932827986	1820.76476248	376.0	13.9808500208	1.64536222594	0.296248150152	975.745509851	738.219554056	2075.32315315	361.358089244	3.26678243179	0.0543557808951
783.831934492	660.932827986	1820.76476248	376.0	6.50961766054	0.104230092961	0.018766671401	758.558383219	824.975951859	1939.28958701	355.755251935	1.5636877269	0.0260180986172
783.831934492	660.932827986	1820.76476248	376.0	10.6779431696	1.36156057995	0.245149546263	939.821064412	756.645563091	2015.18498907	318.718361565	2.79359371206	0.0464824244935
783.831934492	660.932827986	1820.76476248	376.0	-6.58400975898	-0.0206552826974	-0.00371899220335	768.784668294	550.917388324	1700.88543283	381.18337621	-2.09125361849	-0.0347962332528
783.831934492	660.932827986	1820.76476248	376.0	5.97357300356	0.236030169693	0.042497329797	799.557487369	736.181113254	1929.52947479	393.790874164	1.01252304323	0.0168473052118
783.831934492	660.932827986	1820.76476248	376.0	4.26357027389	0.231163005438	0.0416209948574	811.954098007	646.046744837	1898.39434765	440.393504805	0.00612726989414	0.000101951246159
783.831934492	660.932827986	1820.76476248	376.0	-1.89629276217	-0.164087787059	-0.0295440740113	729.139511648	594.575760725	1786.23773207	462.522459698	-1.42771937054	-0.0237557299591
783.831934492	660.932827986	1820.76476248	376.0	6.93713110013	0.399425701645	0.0719167629898	849.981649058	640.164824886	1947.07360108	456.927127133	0.408904350923	0.00680373296045
783.831934492	660.932827986	1820.76476248	376.0	-2.53594125228	-0.34807023378	-0.0626701897335	679.915415146	695.178047747	1774.59123776	399.497774866	-0.744269749866	-0.012383856071
783.831934492	660.932827986	1820.76476248	376.0	-9.82939933522	-0.176648112019	-0.0318055657218	727.242496286	621.685879712	1641.79452302	292.866147021	-2.02162202203	-0.0336376376378
783.831934492	660.932827986	1820.76476248	376.0	0.869872663096	0.189746907923	0.0341640093488	811.635228195	581.734721788	1836.60309741	443.233147423	-0.960345081181	-0.0159791194872
783.831934492	660.932827986	1820.76476248	376.0	13.0538607707	1.04381408166	0.187939157663	970.214278635	631.898706531	2058.44485953	456.331874367	2.01841918596	0.0335843458562
783.831934492	660.932827986	1820.76476248	376.0	-13.8025482989	-0.39374929557	-0.0708947237253	687.796009409	519.626140654	1569.45282673	362.030676664	-3.25510374266	-0.0541614599445
783.831934492	660.932827986	1820.76476248	376.0	6.2731698388	0.82859236045	0.149188397632	904.155461896	718.639564029	1934.98442839	312.189402469	1.72705320695	0.0287363262388
783.831934492	660.932827986	1820.76476248	376.0	-17.7981410024	-0.701254174956	-0.126261104601	616.191463361	519.415441641	1496.70248273	361.095577728	-3.74614478418	-0.0623318599698
783.831934492	660.932827986	1820.76476248	376.0	-4.01643546828	0.144698114452	0.0260529554289	802.589338056	587.871796233	1747.63492076	357.173786474	-1.37851994291	-0.0229371038753
783.831934492	660.932827986	1820.76476248	376.0	-8.30398716607	-0.37721653535	-0.0679179934011	683.576656189	593.439998931	1669.56869028	392.552035157	-2.13263638414	-0.0354847984049
783.831934492	660.932827986	1820.76476248	376.0	6.39416740671	0.124557248959	0.0224265842561	772.794075248	757.392989975	1937.18750947	407.00044425	1.07067865986	0.0178149527431
783.831934492	660.932827986	1820.76476248	376.0	3.99354585381	0.691481673576	0.124501561681	931.005981418	567.36815649	1893.47783816	395.103700249	-0.0452236469312	-0.000752473326643
783.831934492	660.932827986	1820.76476248	376.0	-2.68995146227	-0.391246123281	-0.0704440265181	672.592770355	665.603971737	1771.78707413	433.590332033	-1.04565067106	-0.0173985136616
783.831934492	660.932827986	1820.76476248	376.0	1.09523897944	-0.19384992182	-0.0349027587001	715.019761301	664.235618654	1840.70648788	461.451107925	-0.585162413019	-0.00973647941795
783.831934492	660.932827986	1820.76476248	376.0	10.4857896221	0.852919536149	0.153568515691	882.389330679	796.822851982	2011.68632499	332.474142324	2.57974457963	0.0429242026561
783.831934492	660.932827986	1820.76476248	376.0	4.61648884192	0.741627502168	0.133530338885	943.038004119	563.326270337	1904.82016458	398.45589012	0.0636592400284	0.00105922196387
783.831934492	660.932827986	1820.76476248	376.0	-9.23821109328	-0.273868901072	-0.0493102090515	714.482312951	510.941501046	1652.55867021	427.134856211	-2.82750740666	-0.0470467122572
783.831934492	660.932827986	1820.76476248	376.0	-19.17049646	-0.664330591822	-0.119612998168	623.396735178	561.555304856	1471.71511814	286.763078108	-3.73359370228	-0.0621230233325
783.831934492	660.932827986	1820.76476248	376.0	-3.84072731116	-0.218811230734	-0.0393970527069	703.561025412	750.024984725	1750.83415297	297.248142836	-0.394978885967	-0.0065720280527
783.831934492	660.932827986	1820.76476248	376.0	-4.18220044757	-0.69170185792	-0.124541205963	604.610038124	699.267002858	1744.61673043	440.73968945	-1.12326538079	-0.0186899397803
783.831934492	660.932827986	1820.76476248	376.0	-2.10709361017	-0.596532139561	-0.107405858761	619.690746884	785.743033165	1782.39954451	376.965764462	-0.194788810395	-0.00324107837595
783.831934492	660.932827986	1820.76476248	376.0	6.25687963402	0.621725828254	0.111941992844	910.776945727	584.793382109	1934.68782208	439.117494249	0.176595165059	0.00293835549183
783.831934492	660.932827986	1820.76476248	376.0	4.21665919362	0.240200272184	0.0432481584774	804.688294504	711.77172858	1897.54020723	381.080184145	0.651840399007	0.0108459301
783.831934492	660.932827986	1820.76476248	376.0	-11.9796365331	-0.333431890159	-0.0600345499025	702.505291846	502.552990512	1602.64376181	397.585479452	-3.16910566129	-0.052730543449
783.831934492	660.932827986	1820.76476248	376.0	-9.04489218092	0.216976266174	0.0390666665779	826.945566035	542.038187534	1656.07855284	287.094799275	-2.30813845017	-0.0384049658931
783.831934492	660.932827986	1820.76476248	376.0	1.63449888332	-0.0393307424325	-0.00708151646247	741.170791009	743.408259706	1850.52514219	365.946091473	0.330245929821	0.00549494059602
783.831934492	660.932827986	1820.76476248	376.0	-7.19118265902	0.0704134341384	0.0126779679759	790.282491899	553.155929192	1689.83024262	346.391821527	-2.07354708132	-0.0345016153298
783.831934492	660.932827986	1820.76476248	376.0	9.81550053192	0.666842494228	0.120065267236	867.53874782	775.606072489	1999.48193742	356.337117114	2.23976454259	0.0372672968817
783.831934492	660.932827986	1820.76476248	376.0	-8.16863879253	-0.103544901364	-0.0186433023701	754.242404427	507.080213896	1672.03306577	410.710447447	-2.66639224178	-0.0443659274839
783.831934492	660.932827986	1820.76476248	376.0	0.56012850375	0.324537842241	0.0584331728918	850.633545773	526.749506897	1830.9633849	453.580332229	-1.37142802831	-0.0228191019685
783.831934492	660.932827986	1820.76476248	376.0	-0.817115118009	0.797614597703	0.143610838621	953.411443908	564.267179216	1805.88701834	288.208395217	-0.34877481815	-0.00580324156656
783.831934492	660.932827986	1820.76476248	376.0	2.99903797525	0.638542801267	0.114969895799	921.2855779	556.387417811	1875.37018914	397.697193434	-0.351479544645	-0.00584824533518
783.831934492	660.932827986	1820.76476248	376.0	18.9251048025	1.15083588794	0.207208478203	927.46000613	770.692915094	2165.34640198	467.19348076	3.45149547011	0.0574292091532
783.831934492	660.932827986	1820.76476248	376.0	12.5779962233	1.41238667161	0.254300805115	931.700484259	804.177303032	2049.78048554	313.902698246	3.14440217261	0.052319503704
783.831934492	660.932827986	1820.76476248	376.0	4.02951463248	1.10415746404	0.19880400865	960.702474034	642.449458456	1894.13274501	290.980812515	1.32711718726	0.0220818167597
783.831934492	660.932827986	1820.76476248	376.0	8.66830653849	0.294381819914	0.0530035685837	798.641881369	804.988512344	1978.59423343	374.963839722	1.86010140558	0.030950106582
783.831934492	660.932827986	1820.76476248	376.0	-15.2227109348	-0.474335182804	-0.0854042460937	665.443718977	574.461505887	1543.59500588	303.68978102	-3.10652876466	-0.0516893305268
783.831934492	660.932827986	1820.76476248	376.0	-7.08004982437	-0.442299687719	-0.0796362419371	664.507651717	645.850317556	1691.85371011	381.495740837	-1.63743436877	-0.0272451642059
783.831934492	660.932827986	1820.76476248	376.0	9.76341078278	0.897722948041	0.161635388556	952.378107414	627.353767995	1998.53350563	418.801630218	1.47282483104	0.0245062367894
783.831934492	660.932827986	1820.76476248	376.0	13.6966065793	0.955161317293	0.171977190726	949.627820289	656.351936366	2070.14774873	464.167992074	2.11387059763	0.0351725557009
783.831934492	660.932827986	1820.76476248	376.0	0.0177776090658	0.244624237718	0.0440446953039	829.451279402	544.110289211	1821.08845092	447.526882307	-1.33603363988	-0.0222301770362
783.831934492	660.932827986	1820.76476248	376.0	-2.11579627097	-0.408536954965	-0.0735572479231	661.648534339	759.946519318	1782.24108953	360.646035874	-0.247312346124	-0.0041150140786
783.831934492	660.932827986	1820.76476248	376.0	2.68916428422	0.0970448885971	0.0174729723797	768.666205498	752.066857281	1869.72811817	348.995055391	0.657506511527	0.0109402081785
783.831934492	660.932827986	1820.76476248	376.0	1.8598953018	0.312999188521	0.0563556335111	818.817635813	719.134110524	1854.62908075	316.677334415	0.576044003004	0.00958475878542
783.831934492	660.932827986	1820.76476248	376.0	20.1011793388	1.19696163485	0.215513438036	918.829533527	814.778781293	2186.75995272	453.151637901	3.76476565434	0.06264169142
783.831934492	660.932827986	1820.76476248	376.0	9.64976813197	0.481863016473	0.0867596356631	858.770889345	687.800152899	1996.46434029	449.893298042	1.24118027169	0.0206519179981
783.831934492	660.932827986	1820.76476248	376.0	9.83202613911	0.149607157449	0.0269368306535	774.356649958	775.780009061	1999.78282986	449.646170837	1.5220671236	0.0253255760998
783.831934492	660.932827986	1820.76476248	376.0	-4.6317952136	-0.00307192226018	-0.000553100875077	760.671789313	659.9239366	1736.43066736	315.834941445	-0.978309511896	-0.0162780284841
783.831934492	660.932827986	1820.76476248	376.0	-0.803334214004	0.459707055916	0.0827704457897	884.673535655	525.59172681	1806.13793618	395.872673719	-1.29838863145	-0.0216038041838
783.831934492	660.932827986	1820.76476248	376.0	4.75386194285	0.822126017087	0.148024129832	971.048873222	521.529576068	1907.32140559	414.742956301	-0.232000632475	-0.0038602434688
783.831934492	660.932827986	1820.76476248	376.0	7.82272974787	0.197693130104	0.0355947299432	786.49886307	765.635670001	1963.19826919	411.06373612	1.35891591234	0.0226109136829
783.831934492	660.932827986	1820.76476248	376.0	-6.75536634386	-0.732350666958	-0.131860040864	599.158742288	644.99652333	1697.76543251	453.610166895	-1.81013493786	-0.0301187177681
783.831934492	660.932827986	1820.76476248	376.0	-9.76149169125	-0.0334427763626	-0.00602138573328	770.366518769	519.033470661	1643.03096147	353.630972042	-2.68912701317	-0.0447442098697
783.831934492	660.932827986	1820.76476248	376.0	-6.07995353699	0.0404581785163	0.00728451179624	788.17497623	499.137128934	1710.0631109	422.751005738	-2.45332688876	-0.0408207469012
783.831934492	660.932827986	1820.76476248	376.0	0.260259338998	-0.170502300632	-0.0306990098365	723.109982682	635.544403302	1825.50347281	466.849086829	-0.89192322289	-0.0148406526271
783.831934492	660.932827986	1820.76476248	376.0	0.595432726693	0.215206798561	0.0387480732015	794.156964038	744.443143838	1831.60619175	293.006083874	0.495110964682	0.00823811921268
783.831934492	660.932827986	1820.76476248	376.0	1.44810262676	-0.131899690551	-0.0237485939055	728.242212786	670.397366988	1847.13130483	448.491725056	-0.434002258017	-0.00722133540794
783.831934492	660.932827986	1820.76476248	376.0	-1.40449662856	0.0830331115651	0.0149501461226	779.22157012	657.584897404	1795.19218278	358.385715251	-0.560160697203	-0.0093204774909
783.831934492	660.932827986	1820.76476248	376.0	-4.76031681615	-0.510690664481	-0.091950065625	638.207248393	793.335117946	1734.09059131	302.548224969	-0.404934009346	-0.00673767070459
783.831934492	660.932827986	1820.76476248	376.0	-12.497328889	-0.654831262895	-0.11790264006	623.065257486	568.744473656	1593.21780182	401.408070675	-2.85448734762	-0.0474956297441
783.831934492	660.932827986	1820.76476248	376.0	-7.15994223909	-0.446889433924	-0.080462627642	669.712122275	558.106900554	1690.39905717	462.580034346	-2.37336457639	-0.0394902591745
783.831934492	660.932827986	1820.76476248	376.0	-10.4574411099	-0.336578847276	-0.0606011608347	690.146583236	636.632839622	1630.35935969	303.579936833	-2.05398319894	-0.0341760931605
783.831934492	660.932827986	1820.76476248	376.0	-7.06455837877	0.353884170368	0.0637169914238	857.498690335	551.403493504	1692.13577289	283.233589054	-1.86730118465	-0.0310699032387
783.831934492	660.932827986	1820.76476248	376.0	-3.8616217667	0.0543993647655	0.00979462815367	782.786190761	574.512167998	1750.45371409	393.15535533	-1.56671764394	-0.0260685132102
783.831934492	660.932827986	1820.76476248	376.0	-4.5194082742	-0.357350717766	-0.0643411447184	670.981907786	785.166413319	1738.47696915	282.328648044	-0.355969472595	-0.00592295295499
783.831934492	660.932827986	1820.76476248	376.0	-2.67910811153	-0.128928785151	-0.0232136811579	727.733572786	701.112721851	1771.98450603	343.138211398	-0.53430722519	-0.00889030324775
783.831934492	660.932827986	1820.76476248	376.0	-0.761092542974	-0.170944967461	-0.0307787121824	705.498914644	814.202889989	1806.90705765	287.205253013	0.416095705511	0.00692338944278
783.831934492	660.932827986	1820.76476248	376.0	3.0521793859	0.540960886858	0.0974002316994	868.213233035	696.040226652	1876.33776922	312.084309536	0.836867581006	0.0139245853745
783.831934492	660.932827986	1820.76476248	376.0	-8.02132834052	-0.287674379358	-0.051795891134	710.013713395	518.831990701	1674.71524257	445.869538476	-2.67013495728	-0.0444282022841
783.831934492	660.932827986	1820.76476248	376.0	8.23421638995	0.823543537128	0.148279354902	939.797496245	629.084909802	1970.69047297	401.808066925	1.22417924032	0.0203690389404
783.831934492	660.932827986	1820.76476248	376.0	0.427780074217	0.772282324299	0.139049752305	953.761843023	547.934627913	1828.55363133	326.857160395	-0.421420937511	-0.00701199563246
783.831934492	660.932827986	1820.76476248	376.0	7.95894610942	0.849029211357	0.152868061101	911.1571638	712.344272435	1965.6784487	342.177012468	1.8995513751	0.0316065120648
783.831934492	660.932827986	1820.76476248	376.0	6.15918662402	0.622906287277	0.11215453498	882.320174135	701.324047264	1932.90906218	349.264840785	1.32628348721	0.0220679448786
783.831934492	660.932827986	1820.76476248	376.0	4.5526502732	0.121893621926	0.0219469971059	777.541797751	722.531641631	1903.65781441	403.58437503	0.610511814791	0.0101582664691
783.831934492	660.932827986	1820.76476248	376.0	14.8853334697	1.10079146545	0.198197959209	950.178556542	692.957831145	2091.79166907	448.655281385	2.67959260722	0.0445855675078
783.831934492	660.932827986	1820.76476248	376.0	-4.40961286263	-0.0259676541565	-0.0046754868845	762.870257129	588.429384349	1740.47608531	389.176443835	-1.56360392579	-0.0260167042561
783.831934492	660.932827986	1820.76476248	376.0	3.48666599099	0.781072649443	0.140632453987	966.823590957	497.296893173	1884.24874823	420.128264096	-0.701208485906	-0.0116673624943
783.831934492	660.932827986	1820.76476248	376.0	-1.98874131266	0.153015016749	0.0275504171316	806.666369902	560.685685619	1784.55446144	417.202405919	-1.43487285664	-0.0238747563501
783.831934492	660.932827986	1820.76476248	376.0	-6.03881629453	-0.423184214305	-0.076194493033	673.247548415	577.522906177	1710.81212332	460.041668724	-2.10486641555	-0.0350227356996
783.831934492	660.932827986	1820.76476248	376.0	-17.2334306622	-0.746601031156	-0.134425824839	602.529420917	579.577287076	1506.98452961	324.877821621	-3.34623038908	-0.0556777103009
783.831934492	660.932827986	1820.76476248	376.0	8.38217374993	0.349647997386	0.0629542667242	823.169618836	733.006456038	1973.38442845	417.208353572	1.351095026	0.0224807824626
783.831934492	660.932827986	1820.76476248	376.0	2.65447896481	0.470648023991	0.0847403716225	859.185572567	678.720428945	1869.0965801	331.190578585	0.549637076847	0.00914537565469
783.831934492	660.932827986	1820.76476248	376.0	-19.9663105464	-0.632762514321	-0.113929152741	634.547493882	498.794053796	1457.22521568	323.883668004	-4.13761933124	-0.0688455795547
783.831934492	660.932827986	1820.76476248	376.0	-1.10479324157	-0.399046363744	-0.0718484630435	666.68749804	714.217232893	1800.64907644	419.744345504	-0.50480901922	-0.00839948451282
783.831934492	660.932827986	1820.76476248	376.0	-2.58046345524	-0.124427718256	-0.0224032621995	730.507397987	682.988017205	1773.78059318	360.285177984	-0.664011074877	-0.011048437186
783.831934492	660.932827986	1820.76476248	376.0	11.3892824918	0.824185980115	0.148395027028	938.518740473	633.9519487	2028.13680479	455.666115615	1.49740444647	0.0249152154155
783.831934492	660.932827986	1820.76476248	376.0	-16.6332184197	-0.365681193328	-0.0658410502931	695.44363977	518.70412002	1517.91298263	303.765222837	-3.62305847222	-0.0602838348122
783.831934492	660.932827986	1820.76476248	376.0	6.82120032843	0.511860993255	0.0921607838053	879.429792992	617.167906085	1944.96277444	448.365075359	0.359083694118	0.00597477028482
783.831934492	660.932827986	1820.76476248	376.0	-2.53600690688	0.409405433856	0.0737136179071	860.86840797	604.789446924	1774.59004234	308.93218745	-0.771919467039	-0.0128439179208
783.831934492	660.932827986	1820.76476248	376.0	-5.32838454616	0.0893302852598	0.0160839548541	792.137369517	570.029223433	1723.74741425	361.580821302	-1.71826625818	-0.0285901207684
783.831934492	660.932827986	1820.76476248	376.0	-0.807993036213	0.244908527162	0.0440958817361	817.44842227	642.531909064	1806.05310999	346.072778658	-0.445915558113	-0.00741956003516
783.831934492	660.932827986	1820.76476248	376.0	-17.0289242942	-0.73202106925	-0.13180069666	608.983115644	500.476494177	1510.7081095	401.248499679	-3.78100755148	-0.0629119392924
783.831934492	660.932827986	1820.76476248	376.0	-2.94125218373	-0.582897367245	-0.10495091236	628.229485236	697.203471693	1767.21147914	441.778522212	-0.953823661444	-0.0158706100074
783.831934492	660.932827986	1820.76476248	376.0	1.36304631145	-0.185587117691	-0.0334150373948	717.074572627	660.268509637	1845.58262941	468.239547149	-0.595314855635	-0.00990540525184
783.831934492	660.932827986	1820.76476248	376.0	-3.30660461878	0.285367876114	0.0513806042698	835.393380139	586.565778053	1760.55927074	338.600112553	-1.17017617838	-0.0194704854972
783.831934492	660.932827986	1820.76476248	376.0	-5.2246075703	-0.376868893151	-0.0678554002793	680.572424146	616.199331135	1725.63694886	428.865193579	-1.66968474627	-0.0277817761443
783.831934492	660.932827986	1820.76476248	376.0	-8.10241348061	-0.396307785715	-0.0713553809354	673.015009403	674.504236872	1673.23887291	325.719626639	-1.51841103727	-0.0252647427167
783.831934492	660.932827986	1820.76476248	376.0	-16.775269615	-0.32317126044	-0.0581871192725	704.791553789	525.161469825	1515.32656452	285.373540903	-3.61998375134	-0.0602326747311
783.831934492	660.932827986	1820.76476248	376.0	18.6687754924	0.99436304397	0.179035477848	899.912765585	809.671042852	2160.67924823	451.095439794	3.47986913689	0.0579013167535
783.831934492	660.932827986	1820.76476248	376.0	5.2401715147	0.00375757534804	0.000676552997487	752.132376809	716.903782721	1916.17595891	447.139799381	0.448257736963	0.00745853139705
783.831934492	660.932827986	1820.76476248	376.0	13.032971271	1.29029523537	0.232318191459	946.398349262	735.738171126	2058.06451088	375.927990497	2.92991305279	0.0487506331579
783.831934492	660.932827986	1820.76476248	376.0	5.51248691651	-0.291636038449	-0.0525091894939	681.549649826	785.093729885	1921.13418179	454.490802079	0.714060150171	0.011881200502
783.831934492	660.932827986	1820.76476248	376.0	-2.29174344876	0.291580749379	0.0524992346739	823.867192024	667.088418733	1779.03750532	288.081894559	-0.358368164567	-0.00596286463506
783.831934492	660.932827986	1820.76476248	376.0	-6.06958928614	-0.162040784154	-0.0291755102905	729.558343247	617.630475082	1710.25181953	363.063001199	-1.5835333745	-0.0263483090599
783.831934492	660.932827986	1820.76476248	376.0	-3.21289610853	0.123693118852	0.0222709972726	806.06297841	505.217392212	1762.26548228	450.985111657	-2.09629464043	-0.0348801104897
783.831934492	660.932827986	1820.76476248	376.0	-11.6810844741	-0.101611538087	-0.0182951995116	755.684690489	513.379819061	1608.0796925	339.015182949	-2.97962225062	-0.049577741275
783.831934492	660.932827986	1820.76476248	376.0	2.79838234797	0.183429407516	0.0330265407843	787.457667952	746.570436348	1871.71672219	337.688617889	0.729723305165	0.0121418187215
783.831934492	660.932827986	1820.76476248	376.0	13.7074353303	0.663756825609	0.119509691323	882.766315622	727.798721354	2070.34491481	459.779877835	2.21220780181	0.0368087820601
783.831934492	660.932827986	1820.76476248	376.0	3.59228188913	0.124867228971	0.0224823962857	780.844556205	704.885566144	1886.17176528	400.441642935	0.374648264419	0.00623374816004
783.831934492	660.932827986	1820.76476248	376.0	-12.2914013305	-0.169547465252	-0.0305270913309	739.335948017	520.51369971	1596.96725824	337.117610511	-3.02212368793	-0.0502849199322
783.831934492	660.932827986	1820.76476248	376.0	14.4188920011	1.32597300814	0.238741989223	939.754140291	766.637447686	2083.29886717	376.907279196	3.20368461924	0.0533059004866
783.831934492	660.932827986	1820.76476248	376.0	6.40783908046	0.450547485122	0.0811212612751	824.439293173	805.47505765	1937.43643849	307.522087669	1.80020299313	0.0299534607841
783.831934492	660.932827986	1820.76476248	376.0	2.09781912017	-0.0991225308058	-0.0178470527198	727.569528018	748.981654899	1858.9611138	382.409930882	0.353522180925	0.00588223262771
783.831934492	660.932827986	1820.76476248	376.0	4.157163966	0.306443351105	0.0551752522695	828.354431036	651.583803922	1896.45693909	416.518704132	0.172205726261	0.00286531990451
783.831934492	660.932827986	1820.76476248	376.0	-0.775997449512	0.35363512163	0.0636721500954	843.498199277	631.657453133	1806.63567436	331.48002195	-0.402296298431	-0.00669378200384
783.831934492	660.932827986	1820.76476248	376.0	7.32402225595	0.573470926674	0.103253677831	864.756459323	734.693172209	1954.11797891	354.668347378	1.61820727834	0.0269252458958
783.831934492	660.932827986	1820.76476248	376.0	12.5491499526	0.550800867608	0.0991719243083	840.63413273	815.58915318	2049.25526281	393.031976897	2.57832790153	0.0429006306411
783.831934492	660.932827986	1820.76476248	376.0	7.53923778192	-0.137157401013	-0.0246952468515	711.612835026	804.109266851	1958.03654737	442.314445494	1.20373089231	0.0200288002048
783.831934492	660.932827986	1820.76476248	376.0	1.96556256641	-0.57403375539	-0.103355015375	621.234160478	812.30332217	1856.55303307	423.015550424	0.380816611036	0.00633638287913
783.831934492	660.932827986	1820.76476248	376.0	11.8997326397	0.340902091509	0.0613795627491	815.544267506	760.285150564	2037.43090121	461.601483141	1.82681397153	0.0303962391269
783.831934492	660.932827986	1820.76476248	376.0	-3.01433293788	0.111866894333	0.0201416806505	804.012522633	496.160710939	1765.88085052	465.70761695	-2.18138965842	-0.0362960009721
783.831934492	660.932827986	1820.76476248	376.0	-3.28535219402	0.520642297916	0.093741861346	902.487369006	512.918213166	1760.94622741	345.540645234	-1.57535590411	-0.0262122446608
783.831934492	660.932827986	1820.76476248	376.0	5.7028783929	0.523356516659	0.0942305575547	869.585992443	680.124479282	1924.6007627	374.890290978	0.939133317087	0.0156261783209
783.831934492	660.932827986	1820.76476248	376.0	10.8285422041	0.570130315204	0.102652199353	866.769937753	727.63222244	2017.92704322	423.524883026	1.85227992494	0.0308199654732
783.831934492	660.932827986	1820.76476248	376.0	0.183165902783	-0.453656861974	-0.081681105865	652.409414525	740.293824198	1824.09978269	431.396543969	-0.229709874583	-0.00382212769688
783.831934492	660.932827986	1820.76476248	376.0	1.61869030308	-0.45218072447	-0.0814153266961	648.274290629	795.37619997	1850.23730513	406.586814531	0.331567566086	0.00551693121608
783.831934492	660.932827986	1820.76476248	376.0	-11.3842356405	-0.0212583400882	-0.0038275729363	773.933761912	518.837440627	1613.48461146	320.713408919	-2.88017828965	-0.0479230996614
783.831934492	660.932827986	1820.76476248	376.0	-4.02693410963	0.123735753039	0.0222786735756	801.168127117	556.275717165	1747.4437652	389.99992092	-1.68320890361	-0.0280068037206
783.831934492	660.932827986	1820.76476248	376.0	3.44313712485	-0.37522724328	-0.0675598205401	666.512853107	760.084579268	1883.45618997	456.858757595	0.260922202823	0.00434146760106
783.831934492	660.932827986	1820.76476248	376.0	6.72137290526	0.701056400407	0.126225495212	923.588135244	605.927675668	1943.14515189	413.62934098	0.611400717856	0.0101730568695
783.831934492	660.932827986	1820.76476248	376.0	-12.2561477365	-0.463963016617	-0.0835367332763	666.604569182	577.018341548	1597.60914325	353.986232524	-2.70673172791	-0.0450371335759
783.831934492	660.932827986	1820.76476248	376.0	-13.5675104126	-0.486442931099	-0.0875842511881	663.027442781	561.79170047	1573.73231374	348.913170489	-2.96689887095	-0.0493660377862
783.831934492	660.932827986	1820.76476248	376.0	-0.274237003578	0.771524136456	0.138913240269	947.018600148	569.733123267	1815.77155175	299.019828336	-0.278862670203	-0.0046399778736
783.831934492	660.932827986	1820.76476248	376.0	-1.97333259819	-0.16711320506	-0.0300888017753	722.569041164	663.126038529	1784.83501788	399.139938191	-0.811082021861	-0.0134955411291
783.831934492	660.932827986	1820.76476248	376.0	-13.9361208235	-0.642035831407	-0.115598817322	626.744162543	566.012654802	1567.02078527	374.263967922	-3.01598252649	-0.0501827375455
783.831934492	660.932827986	1820.76476248	376.0	0.905702128856	0.159395284862	0.0286991870475	799.589088785	624.804438305	1837.25546769	412.861940604	-0.565846533145	-0.00941508374617
783.831934492	660.932827986	1820.76476248	376.0	5.5797550128	0.379619884207	0.0683507173582	811.597908671	809.021671697	1922.35897558	301.739395215	1.6515290824	0.0274796852314
783.831934492	660.932827986	1820.76476248	376.0	3.26043351964	0.934262566217	0.16821436194	978.103981724	568.409051973	1880.12958711	333.61655341	0.415344152935	0.00691088440824
783.831934492	660.932827986	1820.76476248	376.0	-16.9269275369	-0.720456410944	-0.129718475143	609.313344932	564.76300135	1512.56523052	338.488884234	-3.38571254577	-0.056334651344
783.831934492	660.932827986	1820.76476248	376.0	6.12846770045	0.804330624744	0.144820062071	940.782106216	615.152706171	1932.34974285	376.414930461	0.876339488376	0.0145813558798
783.831934492	660.932827986	1820.76476248	376.0	-2.31537878942	0.498164216985	0.0896946735659	882.322822996	596.110132119	1778.60716136	300.174206247	-0.70927862469	-0.0118016410098
783.831934492	660.932827986	1820.76476248	376.0	0.0619526589522	0.274017620651	0.0493369860732	823.965726875	641.121196338	1821.89277466	356.805851449	-0.333896616196	-0.00555568412971
783.831934492	660.932827986	1820.76476248	376.0	4.73357752878	0.200278519467	0.0360602303685	783.289634388	790.022293542	1906.95207413	333.640146197	1.26309249377	0.0210165140395
783.831934492	660.932827986	1820.76476248	376.0	-4.06837847917	-0.727853350297	-0.131050297137	590.605080841	818.498650491	1746.68916073	337.585429393	-0.272714813147	-0.00453768407898
783.831934492	660.932827986	1820.76476248	376.0	-4.1160048751	0.737055233458	0.132707100011	957.437000012	498.884385806	1745.82199609	289.500610272	-1.50458252727	-0.0250346510361
783.831934492	660.932827986	1820.76476248	376.0	12.6443888522	1.03692545074	0.186698856814	936.564526669	708.185236502	2050.98933913	406.239575958	2.52855413223	0.0420724481236
783.831934492	660.932827986	1820.76476248	376.0	4.91771180805	0.317478233915	0.0571620874891	826.687611963	676.933072395	1910.3047262	406.684041842	0.500942586828	0.00833515119515
783.831934492	660.932827986	1820.76476248	376.0	5.59335115725	0.644884293396	0.116111684083	921.785555029	556.466455639	1922.60652939	444.354518723	-0.145532607716	-0.00242150761591
783.831934492	660.932827986	1820.76476248	376.0	11.2820045627	1.54872318385	0.278848250603	952.439288706	767.864015161	2026.18352606	305.88022219	2.98057572141	0.0495936060135
783.831934492	660.932827986	1820.76476248	376.0	11.2599804304	0.61211691354	0.11021190377	855.23439256	793.849792212	2025.78251842	376.698333645	2.41460898698	0.0401765222459
783.831934492	660.932827986	1820.76476248	376.0	-3.47036277308	-0.267116402622	-0.0480944189093	702.625110774	640.870701134	1757.57761998	414.081808068	-1.22164675293	-0.0203269010472
783.831934492	660.932827986	1820.76476248	376.0	6.17743178078	0.533288558093	0.096018825728	874.180973978	668.616123933	1933.24126357	390.444165658	0.8880986792	0.0147770162928
783.831934492	660.932827986	1820.76476248	376.0	6.55389565922	0.733717173747	0.132106080977	946.735958018	534.387829823	1940.09578521	458.971997369	-0.153502932385	-0.00255412533087
783.831934492	660.932827986	1820.76476248	376.0	-6.12955223333	-0.389978026829	-0.0702157052267	675.311751553	652.772102273	1709.16003532	381.07618149	-1.45668366851	-0.0242376650335
783.831934492	660.932827986	1820.76476248	376.0	5.71520728076	-0.135356791537	-0.0243710463696	716.246892155	769.758502457	1924.82524275	438.819848137	0.782346729984	0.0130174164723
783.831934492	660.932827986	1820.76476248	376.0	-9.97391642703	-0.137480864756	-0.0247534866323	743.72268772	543.110441636	1639.16320674	352.33007738	-2.57612248178	-0.042863934805
783.831934492	660.932827986	1820.76476248	376.0	1.18344052488	-0.274567585938	-0.049436007551	691.696202211	729.842961472	1842.31243054	420.773266858	-0.0683478671173	-0.00113723572575
783.831934492	660.932827986	1820.76476248	376.0	-0.809989444623	0.649837056331	0.1170034311	931.944292246	520.126172715	1806.01676009	353.946295129	-1.05923105637	-0.0176244768115
783.831934492	660.932827986	1820.76476248	376.0	-6.83014989024	-0.361784383433	-0.0651394280578	680.890645228	665.704012429	1696.40380005	349.809142395	-1.41447028263	-0.0235352792451
783.831934492	660.932827986	1820.76476248	376.0	3.55329972768	-0.4454928809	-0.0802111776917	649.224361317	790.691623682	1885.46199182	445.546006826	0.454902255951	0.00756908911732
783.831934492	660.932827986	1820.76476248	376.0	0.0395262051895	-0.0632358854914	-0.0113856473697	745.17176991	661.853896577	1821.48444169	414.458775207	-0.547650417063	-0.00911231975146
783.831934492	660.932827986	1820.76476248	376.0	1.54631054245	0.757555252014	0.136398136841	951.582756858	544.091101876	1848.91943995	353.245581219	-0.380848572945	-0.00633691469127
783.831934492	660.932827986	1820.76476248	376.0	15.9076475419	1.60438058777	0.288869389228	964.099113822	775.612831605	2110.40560346	370.693658033	3.54175987496	0.0589311127281
783.831934492	660.932827986	1820.76476248	376.0	-1.51615365099	-0.12070982929	-0.0217338547516	731.100399459	681.091756945	1793.15917106	380.967014652	-0.572045330449	-0.00951822513226
783.831934492	660.932827986	1820.76476248	376.0	-2.64703182404	-0.325124444431	-0.0585387908591	691.078686049	615.889419435	1772.56853977	465.600434291	-1.43195778839	-0.0238262527186
783.831934492	660.932827986	1820.76476248	376.0	5.85866429511	0.311407677094	0.0560690812197	812.831637281	749.007894156	1927.43725752	365.597726079	1.21721349448	0.0202531363475
783.831934492	660.932827986	1820.76476248	376.0	2.50036393897	0.0162274923066	0.00292176670988	743.560956665	810.258122232	1866.29050801	312.471429116	0.952274268217	0.015844829754
783.831934492	660.932827986	1820.76476248	376.0	18.9626692955	0.992461535286	0.178693110422	900.505499249	807.56494859	2166.03036304	457.959915197	3.48936133608	0.05805925684
783.831934492	660.932827986	1820.76476248	376.0	-4.40138590609	-0.278741358778	-0.0501874970792	705.399439822	578.817929781	1740.62587884	456.408509237	-1.8587817232	-0.0309281484726
783.831934492	660.932827986	1820.76476248	376.0	-5.29073563493	-0.747982281685	-0.134674519569	588.296682883	788.725440108	1724.43291236	347.41078937	-0.60213968829	-0.0100189631995
783.831934492	660.932827986	1820.76476248	376.0	7.17598164793	1.02993778674	0.185440725016	950.601278139	661.637485901	1951.42250769	339.183743645	1.72470631273	0.0286972764182
783.831934492	660.932827986	1820.76476248	376.0	-18.1600790026	-0.750851896997	-0.135191194994	600.932381142	597.700315777	1490.11244316	291.479746242	-3.39488452143	-0.0564872632518
783.831934492	660.932827986	1820.76476248	376.0	-4.168895639	-0.363156196395	-0.0653864235497	682.567796584	624.465993511	1744.8589797	437.825189604	-1.50155523072	-0.0249842800453
783.831934492	660.932827986	1820.76476248	376.0	-2.80984157831	0.316776490296	0.0570357382599	844.480697178	572.96301058	1769.60415714	352.160449381	-1.20692341454	-0.020081920375
783.831934492	660.932827986	1820.76476248	376.0	2.92514218363	0.717153886412	0.129123854233	941.533661394	546.99006566	1874.02472061	385.500993555	-0.308088593526	-0.00512626611524
783.831934492	660.932827986	1820.76476248	376.0	11.9863227711	0.659320636223	0.118710953587	896.63389447	675.01947478	2039.00750381	467.35413456	1.60860735366	0.0267655133721
783.831934492	660.932827986	1820.76476248	376.0	-0.712586880228	0.109431259544	0.0197031435982	776.865831195	717.139795329	1807.79023166	313.784605137	0.0317889372497	0.000528934064055
783.831934492	660.932827986	1820.76476248	376.0	-7.47321154311	-0.592306420888	-0.106645016364	633.577379529	603.120030023	1684.69516008	447.997750523	-2.11566288879	-0.0352023775172
783.831934492	660.932827986	1820.76476248	376.0	7.55556519947	0.196638599969	0.0354048613556	779.849792388	805.448218288	1958.33383124	373.03582056	1.64090263803	0.0273028725129
783.831934492	660.932827986	1820.76476248	376.0	-4.36769362354	0.27250745054	0.0490650793194	828.434257489	615.624666828	1741.23933605	297.180411731	-1.05792528145	-0.0176027501073
783.831934492	660.932827986	1820.76476248	376.0	5.59545771117	0.46631536063	0.08396027379	846.808681282	729.651495991	1922.64488478	346.184707509	1.25899225993	0.0209482905147
783.831934492	660.932827986	1820.76476248	376.0	-0.741429499952	0.317246442426	0.0571203533356	842.066377475	585.699838806	1807.2650754	379.498859124	-0.883824362811	-0.0147058962198
783.831934492	660.932827986	1820.76476248	376.0	-0.958340523018	-0.326839434773	-0.0588475755803	685.432348436	675.020475601	1803.31563593	442.862811894	-0.76956833167	-0.0128047975319
783.831934492	660.932827986	1820.76476248	376.0	-17.0559647852	-0.741132790143	-0.13344126578	606.094049619	521.398312089	1510.21576577	382.723404061	-3.65487974514	-0.0608133069074
783.831934492	660.932827986	1820.76476248	376.0	7.19062793483	0.435670591637	0.0784426704424	826.355747606	791.597596891	1951.68918212	333.735837619	1.80023699448	0.0299540265305
783.831934492	660.932827986	1820.76476248	376.0	-7.25243182021	0.00579880215457	0.00104407672931	771.745916595	585.543976146	1688.71503947	331.425146732	-1.86329222418	-0.0310031984057
783.831934492	660.932827986	1820.76476248	376.0	1.2675764614	0.924559232733	0.166467272728	966.528162581	586.978081506	1843.84434802	290.338103937	0.347934477956	0.0057892592006
783.831934492	660.932827986	1820.76476248	376.0	1.64538548286	0.025446895704	0.00458172410947	766.793772527	639.493729078	1850.72336156	444.435859952	-0.533330185333	-0.00887404634497
783.831934492	660.932827986	1820.76476248	376.0	-7.94789890269	-0.299123690622	-0.0538573443683	706.570097017	527.866873878	1676.0522199	441.615249005	-2.59491591598	-0.0431766375371
783.831934492	660.932827986	1820.76476248	376.0	-9.58364428928	-0.0804777588539	-0.0144900538088	752.477231714	587.316231878	1646.2691443	306.475680706	-2.18572244318	-0.0363680938965
783.831934492	660.932827986	1820.76476248	376.0	-4.80803443032	-0.353294919772	-0.06361089661	673.357878743	769.811008352	1733.2217658	290.052878708	-0.477196797627	-0.00794004654954
783.831934492	660.932827986	1820.76476248	376.0	14.1316660103	0.637813624244	0.114838607174	858.486030368	799.408899647	2078.06915755	420.174227531	2.71692811852	0.0452067906575
783.831934492	660.932827986	1820.76476248	376.0	-5.11262912374	0.486636656201	0.0876191314729	893.426300924	521.304465361	1727.67581296	312.945046672	-1.74270451395	-0.0289967473203
783.831934492	660.932827986	1820.76476248	376.0	9.14561082676	0.102806337555	0.0185103236505	762.397402945	793.599379309	1987.28482173	431.288039471	1.55600363019	0.0258902434307
783.831934492	660.932827986	1820.76476248	376.0	9.34995967791	0.410146795361	0.0738471003532	835.236428569	733.026259909	1991.0055336	422.742845121	1.52247525178	0.0253323669181
783.831934492	660.932827986	1820.76476248	376.0	15.371173166	1.5745224972	0.283493427656	948.281782889	824.034105921	2100.63766706	328.321778254	3.56016390158	0.0592373361328
783.831934492	660.932827986	1820.76476248	376.0	4.22322217264	0.148985571207	0.0268249137932	780.420693751	744.150704432	1897.65970364	373.088305456	0.806208390641	0.0134144490955
783.831934492	660.932827986	1820.76476248	376.0	1.92498944123	0.243018594943	0.0437555986573	796.133166185	763.596825559	1855.81429191	296.084300162	0.814629036567	0.0135545596767
783.831934492	660.932827986	1820.76476248	376.0	2.06073922683	0.608437866236	0.10954948978	911.203225742	573.597713224	1858.28597617	373.485037201	-0.300798975753	-0.00500497463815
783.831934492	660.932827986	1820.76476248	376.0	3.78126107715	-0.251539167861	-0.0452897313397	687.342262026	821.532216488	1889.61263175	380.738153234	0.903102959884	0.0150266715455
783.831934492	660.932827986	1820.76476248	376.0	3.18035983585	0.304107632643	0.0547547051932	823.534927593	681.515434267	1878.67163369	373.621271829	0.376899151674	0.00627120052701
783.831934492	660.932827986	1820.76476248	376.0	6.83074243327	0.816305310236	0.146976109153	911.702341246	698.373674498	1945.13651372	335.060497974	1.652589665	0.0274973321963
783.831934492	660.932827986	1820.76476248	376.0	11.477785957	0.425900209969	0.0766835091769	832.168965222	761.370700368	2029.7482447	436.208579106	1.94542387302	0.032369781581
783.831934492	660.932827986	1820.76476248	376.0	-2.49799548545	-0.133700389619	-0.0240728105183	734.10118388	621.146204831	1775.28214091	420.0347522	-1.19875854203	-0.0199460655911
783.831934492	660.932827986	1820.76476248	376.0	0.645629782235	0.217396563403	0.0391423412681	818.430533966	580.691153447	1832.52016205	433.398474636	-0.951526123365	-0.0158323814204
783.831934492	660.932827986	1820.76476248	376.0	2.57105777403	0.762258743214	0.137245002379	958.409773175	517.80427848	1867.57767645	391.363624796	-0.575285251214	-0.00957213396362
783.831934492	660.932827986	1820.76476248	376.0	3.84653859208	0.0369025166887	0.00664431341172	761.676342386	702.288694442	1890.80118174	426.83614491	0.252055266302	0.00419393121966
783.831934492	660.932827986	1820.76476248	376.0	2.83010893222	0.113349520552	0.0204086281153	763.560054292	804.644070912	1872.29438866	304.090263452	1.04728833828	0.0174257627002
783.831934492	660.932827986	1820.76476248	376.0	2.77238915339	0.595845932914	0.10728230697	905.042281822	589.36148669	1871.24344726	376.839678749	-0.093761845503	-0.00156009726294
783.831934492	660.932827986	1820.76476248	376.0	-1.90875247823	-0.278480613373	-0.0501405497611	699.458032187	639.235449992	1786.01086995	447.317387773	-1.12096648285	-0.0186516885665
783.831934492	660.932827986	1820.76476248	376.0	10.334831826	1.06778734057	0.192255552858	926.372077994	733.139089316	2008.93773863	349.426571318	2.47642001749	0.0412049919716
783.831934492	660.932827986	1820.76476248	376.0	0.716608485496	0.48616374269	0.0875339831995	887.666049146	544.699091192	1833.81251727	401.447376929	-0.929518288899	-0.0154661944908
783.831934492	660.932827986	1820.76476248	376.0	1.3802045539	0.0657052377841	0.0118302552726	756.186616604	792.096045139	1845.89504065	297.612378902	0.752259816991	0.0125168022794
783.831934492	660.932827986	1820.76476248	376.0	-13.9040050351	-0.590384074035	-0.106298897017	638.950142172	563.440153248	1567.60553823	365.215242806	-3.01686793608	-0.0501974698183
783.831934492	660.932827986	1820.76476248	376.0	-1.98313691475	-0.0426546294731	-0.00767998370059	760.837791342	555.716381138	1784.65650434	468.102331863	-1.6862999872	-0.0280582360599
783.831934492	660.932827986	1820.76476248	376.0	18.5695885469	1.34478964592	0.242129932646	956.402970084	734.091989474	2158.87328728	468.378327719	3.41382406465	0.0568023970824
783.831934492	660.932827986	1820.76476248	376.0	0.806723972807	-0.10246650072	-0.0184491358877	720.580762642	804.232548429	1835.45330831	310.639997235	0.610509038373	0.0101582202724
783.831934492	660.932827986	1820.76476248	376.0	-1.85657984803	0.0144061807867	0.00259383881647	771.452628241	584.237877007	1786.96081082	431.27030557	-1.34567246395	-0.0223905568045
783.831934492	660.932827986	1820.76476248	376.0	-14.3377399749	-0.758912202511	-0.13664245634	597.539989094	606.478027346	1559.70824528	355.690228839	-2.82899629694	-0.047071485806
783.831934492	660.932827986	1820.76476248	376.0	-9.9368079038	-0.109180789425	-0.0196580463495	749.701042967	549.348627069	1639.83886565	340.789195614	-2.51313818624	-0.0418159431986
783.831934492	660.932827986	1820.76476248	376.0	-6.73727505177	-0.314713509177	-0.0566642976552	690.957068985	670.124771329	1698.09483238	337.012992071	-1.34687466617	-0.0224105601692
783.831934492	660.932827986	1820.76476248	376.0	11.2567290576	1.06241431663	0.191288137672	922.881961303	743.745607639	2025.72331857	359.095749624	2.61329859101	0.0434825056741
783.831934492	660.932827986	1820.76476248	376.0	15.4627575877	1.65345307262	0.297704910446	960.971008222	808.04777561	2102.30520394	333.28642011	3.58074551431	0.0595797922514
783.831934492	660.932827986	1820.76476248	376.0	-0.267795993703	-0.0753179674969	-0.0135610312382	726.378995461	802.209314072	1815.88882739	287.300517856	0.483006658041	0.00803671643995
783.831934492	660.932827986	1820.76476248	376.0	-7.5569405764	0.109420734125	0.0197012484922	799.070145497	558.270851757	1683.17065134	325.829654088	-2.050014029	-0.0341100503993
783.831934492	660.932827986	1820.76476248	376.0	6.42581149191	0.34465791708	0.0620558006986	815.938955446	765.924941854	1937.76367383	355.899776526	1.44407528091	0.0240278748904
783.831934492	660.932827986	1820.76476248	376.0	-4.16950101633	-0.667996944727	-0.120273126526	605.199360716	785.509038253	1744.8479572	354.139558232	-0.454865119492	-0.00756847120619
783.831934492	660.932827986	1820.76476248	376.0	-3.61912789515	0.0307566128608	0.00553774088239	772.928364522	615.29399347	1754.86895705	366.646599062	-1.20328915129	-0.0200214501046
783.831934492	660.932827986	1820.76476248	376.0	-10.533165115	-0.627174028524	-0.112922943559	627.331465711	594.411739059	1628.98060369	407.23739892	-2.46741145494	-0.0410550990838
783.831934492	660.932827986	1820.76476248	376.0	10.6803457297	0.793712246604	0.14290821869	940.263112567	610.7462901	2015.22873403	464.219331368	1.13771966398	0.0189304436603
783.831934492	660.932827986	1820.76476248	376.0	-14.1276453451	-0.571617784243	-0.102920018769	645.254201912	533.313570091	1563.53357427	384.965802263	-3.23737103899	-0.0538664066387
783.831934492	660.932827986	1820.76476248	376.0	-11.0993974682	-0.74597838626	-0.134313717368	593.417192653	731.571156113	1618.67084453	293.682495764	-1.67729149086	-0.027908344274
783.831934492	660.932827986	1820.76476248	376.0	-5.56832529645	0.353784137184	0.0636989804076	858.030328033	545.383449765	1719.37865762	315.964879822	-1.72355460459	-0.0286781132211
783.831934492	660.932827986	1820.76476248	376.0	0.103411623377	-0.0855165170326	-0.0153972843055	738.707833315	676.591035557	1822.64764488	407.348776005	-0.432070709511	-0.00718919649768
783.831934492	660.932827986	1820.76476248	376.0	3.05124462514	0.95862302878	0.172600473313	972.755230966	587.933620065	1876.32074943	315.631898399	0.623879791029	0.0103806953582
783.831934492	660.932827986	1820.76476248	376.0	6.48831524084	0.196015366203	0.0352926478579	780.030736714	803.906224536	1938.90172006	354.964758812	1.5290108902	0.0254411129816
783.831934492	660.932827986	1820.76476248	376.0	8.56111708126	0.360010168111	0.0648199798543	807.084316692	820.45335298	1976.64256557	349.104895896	2.02140626014	0.0336340475897
783.831934492	660.932827986	1820.76476248	376.0	11.3551204143	1.17672107195	0.211869116304	927.81097157	754.755507355	2027.51479372	344.948314792	2.75384392183	0.0458210303134
783.831934492	660.932827986	1820.76476248	376.0	-3.50139889472	-0.0113676720671	-0.00204675406322	757.80720758	665.847311193	1757.01252521	333.358006436	-0.805507428248	-0.0134027858277
783.831934492	660.932827986	1820.76476248	376.0	10.1604136849	0.462203206463	0.0832198787294	854.433439355	687.91213207	2005.76199457	463.416423149	1.23888689413	0.0206137586378
783.831934492	660.932827986	1820.76476248	376.0	14.7581779983	1.14923378767	0.206920019386	917.409822349	790.134942277	2089.47646705	381.931702429	3.20130198122	0.0532662559271
783.831934492	660.932827986	1820.76476248	376.0	-8.94689598031	-0.54985200071	-0.0990010804304	636.85844651	711.744451076	1657.86283313	309.259935547	-1.44401428988	-0.0240268600645
783.831934492	660.932827986	1820.76476248	376.0	-17.6371443062	-0.648684089247	-0.116795838899	627.258963771	550.766454445	1499.63385384	321.608435627	-3.55809447568	-0.0592029030896
783.831934492	660.932827986	1820.76476248	376.0	-16.7957246315	-0.275966604443	-0.0496879014121	717.329920463	507.9240912	1514.95412679	289.700115122	-3.72067113577	-0.0619080055869
783.831934492	660.932827986	1820.76476248	376.0	-6.42409758114	-0.632103270842	-0.113810455679	612.754000074	797.797661203	1703.79705741	293.245396136	-0.650016490981	-0.0108155822127
783.831934492	660.932827986	1820.76476248	376.0	5.67780764253	0.675264021598	0.121581566726	876.956959131	739.496228321	1924.14428331	307.691095863	1.60311525245	0.0266741306564
783.831934492	660.932827986	1820.76476248	376.0	-14.8976174826	-0.517481421946	-0.0931727443187	659.990840384	507.308169097	1549.51419291	382.215183426	-3.47978853822	-0.0578999756776
783.831934492	660.932827986	1820.76476248	376.0	-3.62870958395	-0.0905528356813	-0.0163040755638	747.092643432	593.064555274	1754.69449704	414.537298334	-1.50851839174	-0.0251001396297
783.831934492	660.932827986	1820.76476248	376.0	-4.5983105371	-0.46002113198	-0.0828269953151	654.273441694	721.539896784	1737.04034455	361.227006072	-0.819421413942	-0.0136342997328
783.831934492	660.932827986	1820.76476248	376.0	11.7222514933	0.453933055023	0.0817308345377	839.516209011	751.697076879	2034.19938704	442.986101147	1.92690561816	0.0320616575401
783.831934492	660.932827986	1820.76476248	376.0	6.43011594751	0.808202075535	0.145517118389	968.720320911	514.330444401	1937.84204784	454.791282525	-0.23518288215	-0.00391319271464
783.831934492	660.932827986	1820.76476248	376.0	0.864459091678	0.295147932333	0.053141507442	839.702315939	557.110664052	1836.50452901	439.691549015	-1.07259527645	-0.0178468432021
783.831934492	660.932827986	1820.76476248	376.0	4.07508106514	-0.203369088597	-0.0366166886202	699.182152355	802.625506891	1894.96240255	393.154743308	0.840215867623	0.0139802972982
783.831934492	660.932827986	1820.76476248	376.0	8.45409318091	1.24941046514	0.224956871649	931.520287248	744.862063784	1974.6939121	298.311561071	2.42462520712	0.0403431814829
783.831934492	660.932827986	1820.76476248	376.0	15.6842410442	1.10715875829	0.199344392923	909.040304681	807.370795162	2106.33789667	389.926796831	3.31795365049	0.0552072154823
783.831934492	660.932827986	1820.76476248	376.0	-11.9115063037	-0.0681294432872	-0.0122667344773	765.396531777	496.061790577	1603.88425302	342.425930666	-3.12098408689	-0.0519298516954
783.831934492	660.932827986	1820.76476248	376.0	15.4994834429	0.885000476477	0.159344702283	903.783221863	758.143259807	2102.97389537	441.047413701	2.87261873738	0.0477973167618
783.831934492	660.932827986	1820.76476248	376.0	10.4928620271	0.524888822789	0.094506449908	864.59068612	700.991455607	2011.81509684	446.232955115	1.50741629362	0.0250818018905
783.831934492	660.932827986	1820.76476248	376.0	9.19298017006	0.692262861966	0.124642214974	918.941339805	615.093135896	1988.14730604	454.112830335	0.864899135998	0.014391000599
783.831934492	660.932827986	1820.76476248	376.0	4.35591224342	0.469549418528	0.084542567254	862.075655263	664.114813529	1900.07567769	373.885208898	0.579088340687	0.00963541332259
783.831934492	660.932827986	1820.76476248	376.0	-1.51722914491	-0.121952021307	-0.0219575119386	724.088150504	745.887035865	1793.13958884	323.164402471	-0.0649890084119	-0.00108134789371
783.831934492	660.932827986	1820.76476248	376.0	-3.04358067483	-0.615100003382	-0.110749010332	614.223021294	815.070254454	1765.34831803	336.055042285	-0.116227454458	-0.00193390107252
783.831934492	660.932827986	1820.76476248	376.0	1.50622710138	0.0269515877612	0.00485264453749	768.516037548	626.444246383	1848.18961478	453.229330853	-0.670054597083	-0.0111489949598
783.831934492	660.932827986	1820.76476248	376.0	-4.48538513388	0.135965296405	0.0244806079232	810.273235546	499.956939155	1739.0964505	428.866275798	-2.23290474775	-0.0371531572005
783.831934492	660.932827986	1820.76476248	376.0	4.45805150322	0.190212652648	0.0342478668793	785.808169287	764.179010253	1901.93539334	351.948213801	1.04072095979	0.0173164885157
783.831934492	660.932827986	1820.76476248	376.0	-10.0335044991	-0.229553122389	-0.0413311347478	725.567093223	506.935366387	1638.07824812	405.575788506	-2.9071021651	-0.0483710842779
783.831934492	660.932827986	1820.76476248	376.0	-19.2793225095	-0.785420316817	-0.141415253298	594.714806412	558.141499383	1469.73365178	316.877345986	-3.73058895078	-0.0620730274673
783.831934492	660.932827986	1820.76476248	376.0	-8.47559003021	-0.724242093876	-0.130400088923	594.582420518	784.007024564	1666.4442058	287.854760714	-1.03188511746	-0.0171694695084
783.831934492	660.932827986	1820.76476248	376.0	-0.491861595188	-0.185875511909	-0.0334669628932	702.433354449	814.545558132	1811.80911987	294.830207292	0.444391135094	0.00739419525947
783.831934492	660.932827986	1820.76476248	376.0	3.93742906505	0.339269121038	0.0610855457396	807.668520013	793.685299623	1892.45608344	291.102263806	1.33371600868	0.0221916141212
783.831934492	660.932827986	1820.76476248	376.0	-14.2841383801	-0.484466985635	-0.0872284813891	664.668155134	548.94429237	1560.68420423	347.071756727	-3.13481203658	-0.0521599340529
783.831934492	660.932827986	1820.76476248	376.0	-12.2335037518	-0.509156469661	-0.0916738332123	650.779171131	654.775097661	1598.02143695	292.467168158	-2.22706585064	-0.0370560041703
783.831934492	660.932827986	1820.76476248	376.0	-8.84869707829	-0.566535944597	-0.102005031436	642.180995543	568.174294908	1659.65080414	449.295513687	-2.49579350928	-0.0415273462443
783.831934492	660.932827986	1820.76476248	376.0	9.56731262834	0.32353571212	0.0582527389485	813.232670261	757.164279111	1994.96301953	424.566070159	1.60977236504	0.0267848979208
783.831934492	660.932827986	1820.76476248	376.0	-10.514433254	0.0757058618419	0.0136308717756	797.482885043	510.602407327	1629.32166681	321.236374444	-2.79552289687	-0.0465145240744
783.831934492	660.932827986	1820.76476248	376.0	2.78347728747	0.409275395196	0.0736902043926	852.759967436	645.55476895	1871.4453361	373.130599714	0.160039750049	0.0026628910158
783.831934492	660.932827986	1820.76476248	376.0	-2.18731268986	0.510081484645	0.0918403825432	885.830033768	591.843638785	1780.93894378	303.265271223	-0.71622358248	-0.0119171977118
783.831934492	660.932827986	1820.76476248	376.0	-0.624157885495	0.09848422667	0.0177321257958	789.728143415	592.238038613	1809.40031564	427.434133608	-1.08078892618	-0.0179831768083
783.831934492	660.932827986	1820.76476248	376.0	7.61397900126	-0.154965228607	-0.0279015535842	706.98815122	812.442963781	1959.39740916	439.966294154	1.25490391849	0.0208802648668
783.831934492	660.932827986	1820.76476248	376.0	16.3809625157	1.50072757923	0.270206622116	976.685203551	707.990369834	2119.02355572	434.347982334	3.25644679558	0.0541838069149
783.831934492	660.932827986	1820.76476248	376.0	-4.45294911843	0.306482491568	0.0551822995261	835.659940353	618.128609568	1739.68703404	285.898484117	-1.01565921399	-0.0168994877535
783.831934492	660.932827986	1820.76476248	376.0	-1.31023292587	-0.0948426347687	-0.017076455666	738.111053514	667.461144928	1796.90850306	391.336304615	-0.646091806113	-0.0107502796358
783.831934492	660.932827986	1820.76476248	376.0	19.278392288	1.69389819963	0.304987072313	970.953809036	813.245028889	2171.77893603	387.580098104	3.99822367744	0.0665261843169
783.831934492	660.932827986	1820.76476248	376.0	7.66781140129	0.105870956775	0.0190621096102	771.794304604	730.723148189	1960.37757053	457.860117732	0.89466401367	0.0148862564671
783.831934492	660.932827986	1820.76476248	376.0	-5.86349792048	0.221978197891	0.039967266455	823.382033947	571.491889324	1714.00425849	319.130335223	-1.65641196842	-0.0275609312549
783.831934492	660.932827986	1820.76476248	376.0	-5.24499066002	0.242421384998	0.0436480707595	834.706310601	516.736244706	1725.26582075	373.823265438	-2.04801147048	-0.0340767299581
783.831934492	660.932827986	1820.76476248	376.0	6.54521602798	0.0693959684554	0.0124947728584	753.674610317	811.701953022	1939.93774954	374.561186205	1.43828081217	0.023931461101
783.831934492	660.932827986	1820.76476248	376.0	-3.64432864456	-0.542548434663	-0.0976860703391	638.317412188	682.6021912	1754.41011069	433.490507301	-1.10078597693	-0.0183159064382
783.831934492	660.932827986	1820.76476248	376.0	4.17127587243	0.228601504431	0.0411597955404	799.710324628	727.849326615	1896.71388371	369.154232466	0.771993487526	0.0128451495429
783.831934492	660.932827986	1820.76476248	376.0	-9.33876461462	-0.232039157192	-0.0417787463435	711.561084911	654.370804242	1650.72782712	284.795937971	-1.7620026423	-0.0293178476256
783.831934492	660.932827986	1820.76476248	376.0	-1.35055259249	-0.395458541534	-0.0712024741689	666.937073581	723.07222315	1796.17437678	406.165080044	-0.448835327845	-0.00746814189426
783.831934492	660.932827986	1820.76476248	376.0	-6.15945759537	-0.125987294639	-0.0226840645731	746.416960652	523.687030761	1708.61552902	438.511537609	-2.36876977148	-0.0394138065137
783.831934492	660.932827986	1820.76476248	376.0	-14.6495901934	-0.263539448636	-0.0474503868628	719.742534223	505.132985996	1554.03018639	329.154666169	-3.43393209857	-0.057136973354
783.831934492	660.932827986	1820.76476248	376.0	9.62905241873	1.0752424086	0.193597840943	898.736665304	800.96284495	1996.08715588	296.387645626	2.62280920463	0.0436407521568
783.831934492	660.932827986	1820.76476248	376.0	-10.1292446653	0.221801807816	0.0399355073489	833.496226347	501.69713354	1636.33504491	301.14168502	-2.75185434371	-0.0457879258521
783.831934492	660.932827986	1820.76476248	376.0	9.54573456436	1.30213772876	0.234450437299	947.82258045	720.513400988	1994.57013375	326.234152308	2.51282494007	0.041810731116
783.831934492	660.932827986	1820.76476248	376.0	-1.85999183936	-0.269603615104	-0.0485422425467	699.888877033	658.765910094	1786.89868648	428.243899355	-0.932760140987	-0.0155201354574
783.831934492	660.932827986	1820.76476248	376.0	2.47077628093	-0.0437859444843	-0.00788367743685	735.250730383	782.12196902	1865.75178636	348.379086957	0.704395169273	0.011720385512
783.831934492	660.932827986	1820.76476248	376.0	-6.66971418669	0.0838197740563	0.0150917850299	792.099050567	563.609427941	1699.32495681	343.616478301	-1.92074293298	-0.0319591170212
783.831934492	660.932827986	1820.76476248	376.0	16.0206326607	0.740048013631	0.13324595132	878.362260278	781.755269411	2112.46279669	452.345267002	2.87525984745	0.0478412620208
783.831934492	660.932827986	1820.76476248	376.0	2.9175105254	0.266874338308	0.0480508351292	816.189540415	676.84674422	1873.88576607	380.849481431	0.25591677306	0.00425818258004
783.831934492	660.932827986	1820.76476248	376.0	6.13391656131	0.26787350657	0.0482307357887	816.386865492	668.870709067	1932.44895379	447.191379227	0.430933723887	0.00717027826767
783.831934492	660.932827986	1820.76476248	376.0	-2.530328352	0.114382259339	0.0205945731616	790.406415568	626.914902612	1774.69343547	357.372117291	-0.910958910802	-0.015157386203
783.831934492	660.932827986	1820.76476248	376.0	9.38196129513	1.21272110466	0.218350937101	947.211071516	706.935548686	1991.58820777	337.441587567	2.37660796685	0.039544225738
783.831934492	660.932827986	1820.76476248	376.0	3.92579395443	0.778858873653	0.140233862739	926.388407123	640.7406573	1892.24423545	325.115171025	0.855761966318	0.0142389678256
783.831934492	660.932827986	1820.76476248	376.0	6.00167525663	0.240200377408	0.0432481774232	811.71287951	657.577291783	1930.04115071	460.750979415	0.260076713208	0.00432739955421
783.831934492	660.932827986	1820.76476248	376.0	4.8682798821	-0.076631493226	-0.0137975320897	731.695586628	745.672379577	1909.40468711	432.036720905	0.580749610376	0.00966305508114
783.831934492	660.932827986	1820.76476248	376.0	10.7497121436	0.516946792576	0.0930764840792	841.688490069	789.410998357	2016.49173326	385.39224483	2.22632478043	0.0370436735512
783.831934492	660.932827986	1820.76476248	376.0	4.07584700486	-0.0597750008776	-0.0107625136618	729.909466316	795.294638209	1894.97634851	369.77224399	0.940951616446	0.015656432886
783.831934492	660.932827986	1820.76476248	376.0	6.11158605101	0.29011702075	0.0522356897282	814.507242017	714.067031743	1932.04236772	403.468093963	0.907002932504	0.0150915629368
783.831934492	660.932827986	1820.76476248	376.0	-0.702416023619	-0.0896366487843	-0.0161391157336	745.126477321	600.881413008	1807.97541903	461.967528705	-1.20786743195	-0.0200976278194
783.831934492	660.932827986	1820.76476248	376.0	2.75198314861	0.661496033467	0.119102634762	923.053544608	574.019158357	1870.87190192	373.799198952	-0.135861769076	-0.00226059515934
783.831934492	660.932827986	1820.76476248	376.0	-9.31254684021	-0.602093630016	-0.108407207421	631.759431404	608.934577472	1651.20519112	410.511182246	-2.2305761403	-0.0371144116522
783.831934492	660.932827986	1820.76476248	376.0	-1.20384342415	-0.124348694925	-0.022389034016	723.368963906	747.083980566	1798.84560562	328.392661144	-0.0222514437391	-0.000370240328438
[truncated: 1 more rows]
