# Supplementary material for: Optimization of nutritional strategies using a mechanistic computational model in prediabetes: Application to the J-DOIT1 study data
Source: PLoS One. 2023 Nov 30;18(11):e0287069. doi: 10.1371/journal.pone.0287069 (PMC10688723; doi:10.1371/journal.pone.0287069)
Supplement: S1 File — (ZIP) [file pone.0287069.s011.zip › improved_intervention_T1411067.csv]

baseline_carb	baseline_fat	baseline_kcal	baseline_protein	diet_change_percent	hba1c_change	hba1c_percent_change	random_carb_kcal	random_fat_kcal	random_total_kcal	random_protein_kcal	weight_change	weight_percent_change
839.102119052	1125.16579873	2340.26791778	376.0	13.2361939809	0.363292522799	0.0705970701125	921.442508055	1327.34253462	2650.03031905	401.245276377	9.74681077462	0.126090695661
839.102119052	1125.16579873	2340.26791778	376.0	-8.07857952475	-0.520565409612	-0.101159232338	692.340006521	1016.51186968	2151.20751295	442.355636753	1.71948596126	0.0222443203267
839.102119052	1125.16579873	2340.26791778	376.0	0.573310127394	-0.164225558824	-0.0319132450105	767.751481844	1246.9661888	2353.68491076	338.967240117	4.56916889896	0.0591095588482
839.102119052	1125.16579873	2340.26791778	376.0	14.2120483151	0.439936720234	0.0854910066526	993.602808362	1225.86149808	2672.86792496	453.40361852	8.64298755122	0.11181096444
839.102119052	1125.16579873	2340.26791778	376.0	-6.95934432701	-0.262633145738	-0.0510363672246	855.944156151	881.764605602	2177.40061521	439.691853455	1.70091306168	0.022004049957
839.102119052	1125.16579873	2340.26791778	376.0	-5.69686082148	-0.582579061833	-0.113210078086	637.853903055	1183.71809729	2206.94611166	385.374111312	2.45721934406	0.0317880898326
839.102119052	1125.16579873	2340.26791778	376.0	-14.2668556093	-0.63761796269	-0.123905550464	641.363296912	1024.42158925	2006.38527308	340.600386916	0.823652848968	0.0106552761833
839.102119052	1125.16579873	2340.26791778	376.0	-9.30137787006	-0.185403917164	-0.036028744105	892.085456305	875.562923925	2122.59075558	354.942375347	1.47768893079	0.0191162862974
839.102119052	1125.16579873	2340.26791778	376.0	0.362682468117	-0.394834215652	-0.0767264313354	646.418431954	1402.56365756	2348.75565923	299.773569716	6.11544375326	0.0791131145312
839.102119052	1125.16579873	2340.26791778	376.0	2.26690409471	-0.130973779448	-0.0254515700442	794.710876413	1216.63031445	2393.31954704	381.978356173	4.51596363441	0.0584212630584
839.102119052	1125.16579873	2340.26791778	376.0	-9.04061247715	-0.409705909821	-0.0796163835642	706.460734164	1139.73517566	2128.69336441	282.497454584	1.80759318919	0.0233841292263
839.102119052	1125.16579873	2340.26791778	376.0	-10.6166616072	-0.572571287725	-0.111265310479	685.541179308	968.139791769	2091.80959225	438.128621172	1.13475652574	0.0146799033084
839.102119052	1125.16579873	2340.26791778	376.0	3.79689483904	0.317386456729	0.0616763421549	961.608134626	1178.00665277	2429.12542957	289.510642171	6.10608555447	0.0789920511575
839.102119052	1125.16579873	2340.26791778	376.0	11.0614094752	0.195497993099	0.0379902823744	840.505563738	1394.55391115	2599.13453498	364.075060093	9.84571397496	0.127370167852
839.102119052	1125.16579873	2340.26791778	376.0	-2.98629615721	-0.0872382053505	-0.0169526244366	891.617298965	1019.78218886	2270.38058688	358.981099057	2.65052581586	0.0342888203862
839.102119052	1125.16579873	2340.26791778	376.0	7.01062440029	0.143061173312	0.0278004611956	920.303847422	1162.67884621	2504.33531146	421.352617829	5.58053675866	0.0721932310305
839.102119052	1125.16579873	2340.26791778	376.0	-12.7894467327	-0.664621700982	-0.129153070537	672.631062225	911.255210861	2040.96059903	457.074325948	0.385436817546	0.00498624602259
839.102119052	1125.16579873	2340.26791778	376.0	3.05833725538	-0.296956331304	-0.0577062439378	686.039006426	1370.51149716	2411.84120339	355.2906998	6.28462228896	0.0813017113707
839.102119052	1125.16579873	2340.26791778	376.0	10.3120803924	-0.175485910635	-0.0341014206442	718.605602711	1405.09492751	2581.59822686	457.897696644	8.18131127693	0.105838438253
839.102119052	1125.16579873	2340.26791778	376.0	-9.91792422869	-0.167329923352	-0.0325165027889	861.579640611	955.255004844	2108.16191895	291.327273492	1.48279844214	0.0191823860562
839.102119052	1125.16579873	2340.26791778	376.0	-0.454587529528	-0.00714372103113	-0.00138820851751	858.752873961	1161.35552856	2329.62935167	309.520949148	3.9563425449	0.0511816629354
839.102119052	1125.16579873	2340.26791778	376.0	0.594983585707	-0.104879937295	-0.020380866167	867.428685385	1085.44740841	2354.19212775	401.316033956	3.2018903517	0.0414216086895
839.102119052	1125.16579873	2340.26791778	376.0	7.01100455046	-0.00288305505653	-0.000560251662754	835.417908844	1229.8879941	2504.34420799	439.03830505	5.76972548341	0.0746406918941
839.102119052	1125.16579873	2340.26791778	376.0	-6.34306192669	-0.478889635638	-0.0930605588104	702.588151456	1044.36466517	2191.82327451	444.870457881	2.07030531218	0.0267827336634
839.102119052	1125.16579873	2340.26791778	376.0	18.8826378865	0.506679142259	0.0984607738553	956.866904629	1381.57239348	2782.17223427	443.732936159	12.0207310707	0.155507517086
839.102119052	1125.16579873	2340.26791778	376.0	-11.111739256	-0.462820828036	-0.0899379766879	760.192803457	888.694439553	2080.22344887	431.336205857	0.88004846296	0.0113848442815
839.102119052	1125.16579873	2340.26791778	376.0	14.278431367	0.569077110032	0.110586301988	1042.27973975	1217.24236502	2674.42146622	414.899361451	9.21649798152	0.119230245557
839.102119052	1125.16579873	2340.26791778	376.0	5.7412863289	0.0597652660943	0.0116139265632	848.78482718	1241.34838406	2474.6293998	384.496188568	6.08477700118	0.0787163907009
839.102119052	1125.16579873	2340.26791778	376.0	-0.0805114893759	-0.05435600808	-0.010562768768	830.020170416	1187.53483698	2338.38373323	320.82872583	4.13803870696	0.0535321954328
839.102119052	1125.16579873	2340.26791778	376.0	-2.12771687537	-0.431688097194	-0.0838880872899	686.21599187	1234.20911101	2290.47364237	370.048539489	3.15112606956	0.0407648909387
839.102119052	1125.16579873	2340.26791778	376.0	-7.76077664026	-0.455432980476	-0.0885023281142	684.577655444	1173.01530406	2158.6449519	301.05199239	2.07087903524	0.0267901556952
839.102119052	1125.16579873	2340.26791778	376.0	2.19383003132	-0.130578812146	-0.0253748177509	848.737096637	1110.42470016	2391.60941817	432.447621379	3.44135942004	0.0445195267793
839.102119052	1125.16579873	2340.26791778	376.0	1.02676286486	-0.252654826486	-0.0490973234525	745.657020517	1235.95690746	2364.2969197	382.682991726	4.14501213502	0.0536224079562
839.102119052	1125.16579873	2340.26791778	376.0	-2.73288948375	-0.179241155758	-0.0348311612433	852.225557994	998.675622834	2276.31098196	425.409801137	2.63056930433	0.0340306507675
839.102119052	1125.16579873	2340.26791778	376.0	-1.2144951819	-0.227566372616	-0.0442219923466	804.645921163	1087.22293631	2311.84547668	419.976619206	2.95539024198	0.0382327327553
839.102119052	1125.16579873	2340.26791778	376.0	18.8411278652	0.605441534982	0.117652843953	1008.28287735	1333.07503621	2781.20078856	439.842874996	11.7035753317	0.151404596788
839.102119052	1125.16579873	2340.26791778	376.0	-1.19511304687	-0.196851494769	-0.0382533025202	817.063216524	1095.94830865	2312.29907056	399.287545387	2.97640819854	0.038504633875
839.102119052	1125.16579873	2340.26791778	376.0	1.52757305678	0.0589101581476	0.0114477571216	1000.24213826	978.055782437	2376.01721995	397.719299251	3.22437820268	0.0417125252611
839.102119052	1125.16579873	2340.26791778	376.0	-1.77767730241	-0.471697611096	-0.0916629636797	663.822342185	1263.94000056	2298.66550619	370.903163451	3.41519352678	0.0441810288069
839.102119052	1125.16579873	2340.26791778	376.0	1.74586831054	-0.100107162472	-0.0194533934069	829.724612766	1166.67172453	2381.12591374	384.729576448	3.98075678674	0.0514975004753
839.102119052	1125.16579873	2340.26791778	376.0	13.6418746156	0.585703681604	0.113817271979	991.81003205	1343.25130433	2659.52433279	324.462996419	11.2044732725	0.144947907794
839.102119052	1125.16579873	2340.26791778	376.0	3.77905169102	-0.0940952128545	-0.0182851171501	744.132633744	1382.85073299	2428.7078521	301.724485367	7.41555437343	0.0959321393717
839.102119052	1125.16579873	2340.26791778	376.0	1.99088708345	-0.030990844601	-0.00602231725632	931.956814352	1014.39001537	2386.86000947	440.513179756	3.29823734618	0.0426680122404
839.102119052	1125.16579873	2340.26791778	376.0	13.3065246629	0.590346866539	0.114719562095	1012.52491034	1293.11256897	2651.67624544	346.038766129	10.3677252161	0.134123224012
839.102119052	1125.16579873	2340.26791778	376.0	-13.3813642335	-0.557527328357	-0.108341882697	712.294655178	906.973917037	2027.10814366	407.839571447	0.518667613434	0.00670980094998
839.102119052	1125.16579873	2340.26791778	376.0	-13.3252756101	-0.246989200178	-0.0479963467116	843.925850829	894.351676159	2028.42076772	290.143240735	0.808557825421	0.0104599977415
839.102119052	1125.16579873	2340.26791778	376.0	2.85916769523	-0.0967248004032	-0.0187961135645	802.568730884	1224.70219882	2407.18010207	379.909172362	4.83225129555	0.0625129533706
839.102119052	1125.16579873	2340.26791778	376.0	5.50441982071	0.346817200007	0.0673954916454	1031.74128879	1091.32119246	2469.08608891	346.023607647	5.54233569404	0.0716990387327
839.102119052	1125.16579873	2340.26791778	376.0	10.1446146306	0.266068904524	0.051704023421	887.551970124	1321.56855183	2577.67907936	368.558557406	8.81936964049	0.114092750847
839.102119052	1125.16579873	2340.26791778	376.0	-2.41271215029	-0.057031398702	-0.0110826658962	976.807896183	870.897738051	2283.80398938	436.098355145	2.50295318166	0.0323797306813
839.102119052	1125.16579873	2340.26791778	376.0	5.06595032851	0.010057970734	0.00195452210143	855.813464684	1193.93902327	2458.82472805	409.072240091	5.14607741605	0.0665727996901
839.102119052	1125.16579873	2340.26791778	376.0	7.36804213937	0.285933146664	0.0555641559783	1042.39772307	1056.38851037	2512.69984414	413.913610691	5.19455763921	0.0671999694594
839.102119052	1125.16579873	2340.26791778	376.0	5.53699119315	-0.288671808893	-0.0560963484052	705.1108352	1323.75558203	2469.84834628	440.981929055	5.78411608276	0.0748268574743
839.102119052	1125.16579873	2340.26791778	376.0	6.22378274611	0.188833655469	0.0366952303672	873.368462368	1280.76002542	2485.92110866	331.792620874	7.31594355394	0.0946435129875
839.102119052	1125.16579873	2340.26791778	376.0	-4.29037428831	-0.253587072534	-0.0492784828089	789.546015538	1086.00973434	2239.86166476	364.305914884	2.54168875936	0.0328808377667
839.102119052	1125.16579873	2340.26791778	376.0	-13.1260899603	-0.267907102196	-0.0520612324516	849.292290474	867.216314389	2033.08224558	316.573640719	0.788260539375	0.0101974196556
839.102119052	1125.16579873	2340.26791778	376.0	-3.91519717161	0.00523292162647	0.00101689110503	947.852513594	997.647359309	2248.64181446	303.141941553	2.41765777972	0.0312762972797
839.102119052	1125.16579873	2340.26791778	376.0	5.05127384887	-0.0761165251168	-0.0147913962528	832.749991472	1183.84749166	2458.48125911	441.883775971	4.64446391033	0.060083621091
839.102119052	1125.16579873	2340.26791778	376.0	10.7229333856	0.0363809483453	0.00706975288483	803.341458881	1347.19005178	2591.21328765	440.681776989	8.17781187546	0.105793167858
839.102119052	1125.16579873	2340.26791778	376.0	-2.0237111029	-0.091093272485	-0.0177017630169	825.014596103	1167.79476427	2292.90765609	300.098295721	3.482317312	0.0450493830789
839.102119052	1125.16579873	2340.26791778	376.0	-16.0000359074	-0.692959896154	-0.134659909863	630.304618039	990.146277654	1965.82421061	345.373314915	0.380408475846	0.00492119632401
839.102119052	1125.16579873	2340.26791778	376.0	-8.9516788651	-0.103377895335	-0.0200889808268	943.745958304	858.352286169	2130.7746492	328.676404725	1.53944102651	0.0199151491139
839.102119052	1125.16579873	2340.26791778	376.0	-5.95785341604	-0.40212277953	-0.0781427865391	702.947700615	1197.51736773	2200.8381857	300.373117348	2.34937629883	0.0303929663497
839.102119052	1125.16579873	2340.26791778	376.0	-2.80155582362	-0.144019669527	-0.0279867216338	874.819746508	985.15935112	2274.70400564	414.724908015	2.61898321821	0.0338807660829
839.102119052	1125.16579873	2340.26791778	376.0	5.533132962	0.419526585039	0.0815247930506	1043.14186546	1107.77555793	2469.75805334	318.840629941	6.02387148459	0.077928479749
839.102119052	1125.16579873	2340.26791778	376.0	4.90341638493	-0.0895511601396	-0.0174020909715	764.195020106	1328.74261684	2455.02099831	362.083361367	6.66666770188	0.0862440841123
839.102119052	1125.16579873	2340.26791778	376.0	-12.7026723611	-0.513516899008	-0.0997895256526	740.404665221	884.349956618	2042.99135181	418.236729975	0.568833966353	0.00735878352332
839.102119052	1125.16579873	2340.26791778	376.0	2.3565748815	0.08674039733	0.0168558875496	904.757250961	1144.89684033	2395.41808369	345.763992399	4.55775786575	0.0589619387549
839.102119052	1125.16579873	2340.26791778	376.0	5.34136603319	0.038750436447	0.0075302052948	960.083842937	1044.71798031	2465.27019343	460.468370181	3.84416504026	0.0497304662389
839.102119052	1125.16579873	2340.26791778	376.0	-7.67165553435	-0.410284945742	-0.0797289051189	739.747282649	1006.49695036	2160.73062455	414.486391543	1.85723936806	0.0240263825105
839.102119052	1125.16579873	2340.26791778	376.0	-9.91697618996	-0.475186841169	-0.0923410107207	735.586454255	936.146795174	2108.18410559	436.450856164	1.22087330035	0.0157939624883
839.102119052	1125.16579873	2340.26791778	376.0	-6.90403453427	-0.312863003162	-0.0607973189199	795.937862474	965.988097289	2178.69501254	416.769052779	1.92192653371	0.0248632151839
839.102119052	1125.16579873	2340.26791778	376.0	-0.833339469803	-0.531327277775	-0.103250539793	632.258676933	1309.47510972	2320.76554152	379.031754874	3.95218409507	0.0511278666891
839.102119052	1125.16579873	2340.26791778	376.0	-5.66562203665	-0.268415899619	-0.0521601048618	834.954572325	923.492160153	2207.67718291	449.230450436	1.98096845119	0.0256270174798
839.102119052	1125.16579873	2340.26791778	376.0	15.8760387276	0.507670958119	0.0986535091565	1007.26847457	1248.65863255	2711.80975874	455.882651618	9.50535145948	0.122967030524
839.102119052	1125.16579873	2340.26791778	376.0	11.1119986898	0.226302460734	0.0439763817983	914.971388957	1231.51011768	2600.31845814	453.836951505	7.31174843123	0.0945892423186
839.102119052	1125.16579873	2340.26791778	376.0	10.7880517961	0.00810118746381	0.00157426884256	780.622615679	1390.64732214	2592.73723292	421.467295103	8.83036363588	0.114234975885
839.102119052	1125.16579873	2340.26791778	376.0	2.47751156062	0.0451836052169	0.00878033525396	832.114821307	1256.14344658	2398.24832599	309.990058112	5.80228251915	0.075061869588
839.102119052	1125.16579873	2340.26791778	376.0	20.1113955183	0.68675620113	0.133454372548	1036.69431456	1336.80879796	2810.92845491	437.425342387	12.3446313112	0.159697688373
839.102119052	1125.16579873	2340.26791778	376.0	1.33883859744	-0.237603028952	-0.046172372513	780.305202365	1170.56658823	2371.60032795	420.728537356	3.50067967594	0.0452869298311
839.102119052	1125.16579873	2340.26791778	376.0	2.30860420771	-0.210257827003	-0.04085849728	796.821342725	1157.81990407	2394.2954414	439.654194603	3.57772219155	0.0462835988558
839.102119052	1125.16579873	2340.26791778	376.0	16.1708406327	0.535809390324	0.104121529406	1014.69012283	1254.13355825	2718.70891314	449.885232059	9.77144868968	0.126409426775
839.102119052	1125.16579873	2340.26791778	376.0	7.35572794451	0.0947387022936	0.0184101636793	867.225292855	1231.1370366	2512.41165899	414.049329531	6.28174249959	0.0812644566571
839.102119052	1125.16579873	2340.26791778	376.0	-4.64129391085	-0.0466114603555	-0.00905780418879	901.217021647	1043.90381861	2231.64920542	286.528365162	2.31366657372	0.029931003541
839.102119052	1125.16579873	2340.26791778	376.0	-6.9432778151	-0.524667104998	-0.101956297124	677.152246518	1075.11692033	2177.77661463	425.507447788	2.06595176014	0.0267264134559
839.102119052	1125.16579873	2340.26791778	376.0	-21.8212684994	-0.768698353088	-0.149377837755	659.492126356	844.31228558	1829.59177184	325.787359901	-1.45690378026	-0.0188473968986
839.102119052	1125.16579873	2340.26791778	376.0	-15.6771689847	-0.378643665659	-0.0735801915389	807.590286862	847.19522682	1973.38016162	318.594647936	0.204200927507	0.00264166788496
839.102119052	1125.16579873	2340.26791778	376.0	8.58471373986	-0.184905102815	-0.0359318116625	724.060006486	1371.29042866	2541.17321927	445.822784128	7.35623520384	0.0951647503731
839.102119052	1125.16579873	2340.26791778	376.0	-4.25722879407	-0.442848648501	-0.0860568691218	696.439097644	1151.3091562	2240.63735813	392.889104281	2.61933042235	0.0338852577277
839.102119052	1125.16579873	2340.26791778	376.0	-3.32695490653	-0.0474367429817	-0.00921817780444	949.039165203	930.744446859	2262.40825946	382.624647403	2.50802102493	0.0324452913962
839.102119052	1125.16579873	2340.26791778	376.0	11.2402258222	0.44254687609	0.0859982269899	991.949063645	1223.60330819	2603.31931658	387.766944754	8.31782175074	0.107604421096
839.102119052	1125.16579873	2340.26791778	376.0	-1.21316783554	-0.318159608252	-0.061826585358	687.029454384	1330.60259921	2311.87654014	294.244486543	4.96624986586	0.0642464406968
839.102119052	1125.16579873	2340.26791778	376.0	-0.643155740728	-0.211971669537	-0.0411915409127	805.023795208	1119.42158306	2325.21635032	400.770972052	3.07240792936	0.0397465450112
839.102119052	1125.16579873	2340.26791778	376.0	12.3010507146	0.114782494652	0.0223051874566	835.340275281	1332.53875607	2628.1454612	460.266429851	8.4584090018	0.10942314362
839.102119052	1125.16579873	2340.26791778	376.0	-14.4955141267	-0.290808059309	-0.056511476741	840.825383125	857.922090769	2001.03405116	302.286577263	0.51122994046	0.00661358267089
839.102119052	1125.16579873	2340.26791778	376.0	-8.80158757006	-0.201115862515	-0.0390819787242	893.983846498	860.174271796	2134.28718762	380.129069329	1.49632985983	0.0193574367378
839.102119052	1125.16579873	2340.26791778	376.0	18.7189076482	0.726729155409	0.141222144464	1043.5942919	1353.13043075	2778.34050803	381.615785379	12.7161342815	0.164503677639
839.102119052	1125.16579873	2340.26791778	376.0	-0.208562934331	-0.410463781679	-0.0797636575357	704.954774658	1198.21029433	2335.38698634	432.221917355	3.19881992035	0.0413818877147
839.102119052	1125.16579873	2340.26791778	376.0	1.0380247469	0.0944485822603	0.0183537859037	895.662380594	1159.1309536	2364.56047791	309.767143713	4.54680854528	0.0588202916595
839.102119052	1125.16579873	2340.26791778	376.0	2.06834119309	-0.337448793522	-0.0655749695923	733.784114416	1200.18823771	2388.67264315	454.700291026	3.56300209721	0.0460931707272
839.102119052	1125.16579873	2340.26791778	376.0	-12.1673840546	-0.596511828452	-0.115917572571	640.200905897	1103.56861777	2055.51853232	311.749008651	1.34985429985	0.0174625394548
839.102119052	1125.16579873	2340.26791778	376.0	-2.14665827522	-0.240513592745	-0.04673796983	823.058504867	998.279456244	2290.03036286	468.692401751	2.63304343322	0.0340626576096
839.102119052	1125.16579873	2340.26791778	376.0	-6.03701411994	-0.231548429662	-0.0449958083293	810.598194055	1036.36686669	2198.98561314	352.020552392	2.23165578211	0.0288700618643
839.102119052	1125.16579873	2340.26791778	376.0	-9.61625228468	-0.428065043862	-0.0831840349519	700.518444144	1129.13833686	2115.22185067	285.565069668	1.7242997848	0.0223065948874
839.102119052	1125.16579873	2340.26791778	376.0	4.33804255558	-0.195374072718	-0.0379662014609	762.549806204	1247.12682516	2441.78973597	432.113104603	4.88887541092	0.0632454775022
839.102119052	1125.16579873	2340.26791778	376.0	8.96970695143	0.234667889704	0.0456019995538	850.374899629	1396.46473567	2550.18309188	303.343456583	9.80152906493	0.126798564876
839.102119052	1125.16579873	2340.26791778	376.0	2.45196486768	-0.141727692033	-0.0275413315259	822.687995134	1155.29907353	2397.65046493	419.663396275	3.79286419479	0.0490668071771
839.102119052	1125.16579873	2340.26791778	376.0	-8.98639377973	-0.282306319567	-0.0548593703006	800.250692302	983.29420163	2129.96222719	346.417333257	1.70109853491	0.022006449352
839.102119052	1125.16579873	2340.26791778	376.0	-7.57117059036	-0.3263361248	-0.0634154925767	778.602486439	996.290940512	2163.08224145	388.188814503	1.91235773779	0.024739427397
839.102119052	1125.16579873	2340.26791778	376.0	-7.12805813843	-0.404357283295	-0.0785770080247	734.084583411	1036.75645382	2173.45226001	402.611222774	2.02236189358	0.0261625083258
839.102119052	1125.16579873	2340.26791778	376.0	0.277191100723	0.0917689144632	0.0178330576104	1034.14960066	946.066616147	2346.75493218	366.538715374	3.02277687934	0.039104487443
839.102119052	1125.16579873	2340.26791778	376.0	12.5732513247	-0.0172627756888	-0.00335460079455	771.564347222	1397.96413176	2634.51568475	464.987205775	9.00240153271	0.116460563166
839.102119052	1125.16579873	2340.26791778	376.0	-2.01114797636	-0.428316653067	-0.0832329290842	697.643071864	1191.11741409	2293.20166691	404.441180952	2.96483501067	0.0383549160501
839.102119052	1125.16579873	2340.26791778	376.0	10.0483379672	0.41226924915	0.0801145062475	935.972889212	1321.80230148	2575.4259475	317.650756808	9.52125865352	0.123172815699
839.102119052	1125.16579873	2340.26791778	376.0	9.28137548339	0.457449425116	0.0888941751099	1032.0870748	1155.85713849	2557.47697055	369.532757258	7.26334351597	0.0939630467784
839.102119052	1125.16579873	2340.26791778	376.0	-9.2202151311	-0.583635838682	-0.113415436977	646.54815213	1109.75320286	2124.49018112	368.188826127	1.83350227789	0.023719305018
839.102119052	1125.16579873	2340.26791778	376.0	7.34261280256	0.0132824410138	0.00258111951298	832.443525904	1247.98185933	2512.10472953	431.679344293	6.13739035482	0.0793970291697
839.102119052	1125.16579873	2340.26791778	376.0	-10.6055302602	-0.531580204092	-0.103299689874	690.279928353	1001.10168028	2092.07009559	400.688486956	1.34482172251	0.0173974349613
839.102119052	1125.16579873	2340.26791778	376.0	-9.72066710168	-0.339959340657	-0.0660628333962	789.553705398	941.988531323	2112.77826421	381.236027485	1.45736257436	0.0188533321392
839.102119052	1125.16579873	2340.26791778	376.0	-5.34929530057	-0.1604855892	-0.0311864728332	844.077081696	1039.99299076	2215.08007603	331.010003583	2.31845249735	0.0299929171714
839.102119052	1125.16579873	2340.26791778	376.0	5.30575273868	-0.0776473687129	-0.0150888784907	829.167602056	1190.17371546	2464.43674692	445.095429404	4.74031490321	0.0613236080622
839.102119052	1125.16579873	2340.26791778	376.0	5.39368515075	0.193727859182	0.0376462998798	999.763978303	1066.92080515	2466.49460095	399.809817501	4.64278595429	0.0600619140271
839.102119052	1125.16579873	2340.26791778	376.0	7.44764894791	-0.0202531722056	-0.00393571166063	801.465500935	1294.92366593	2514.56285674	418.173689871	6.7092271336	0.0867946589082
839.102119052	1125.16579873	2340.26791778	376.0	-6.61459479077	-0.218678296459	-0.0424948108159	839.096014522	967.358248006	2185.468678	379.014415473	2.04269435657	0.0264255414822
839.102119052	1125.16579873	2340.26791778	376.0	-6.5145694944	-0.0684225974286	-0.0132962684471	908.299460456	981.362421622	2187.80953792	298.147655844	2.03593603678	0.0263381117306
839.102119052	1125.16579873	2340.26791778	376.0	0.753422136607	0.049271695593	0.00957475623649	1045.74428453	877.185077227	2357.90001433	434.970652573	2.99806406456	0.0387847873811
839.102119052	1125.16579873	2340.26791778	376.0	-1.12611988315	-0.509098890165	-0.0989309930364	657.72144525	1248.30182511	2313.91369544	407.89042508	3.22404296337	0.0417081884007
839.102119052	1125.16579873	2340.26791778	376.0	-6.5946926113	-0.280664796774	-0.0545403802515	788.836818768	1032.17311602	2185.93444232	364.924507534	2.14185970798	0.0277084050191
839.102119052	1125.16579873	2340.26791778	376.0	-14.74899624	-0.792880371918	-0.154077025246	633.295205974	899.977785192	1995.10189058	461.828899417	-0.206242158368	-0.00266807449377
839.102119052	1125.16579873	2340.26791778	376.0	-4.00910568384	-0.156040803461	-0.0303227367783	833.394292681	1093.31143815	2246.44410367	319.738372841	2.53179399012	0.0327528329899
839.102119052	1125.16579873	2340.26791778	376.0	-2.26224213906	0.0497109100304	0.00966010688503	935.932572985	1062.54196941	2287.32539078	288.850848387	2.93999176574	0.0380335286642
839.102119052	1125.16579873	2340.26791778	376.0	-5.26700583131	-0.434687725779	-0.0844709921839	718.484303672	1055.37639966	2217.00587008	443.145166748	2.27261666231	0.0293999568216
839.102119052	1125.16579873	2340.26791778	376.0	-14.1002952034	-0.381297654265	-0.0740959297055	760.891256515	951.272439666	2010.28323282	298.119536642	0.759381229615	0.00982381927056
839.102119052	1125.16579873	2340.26791778	376.0	0.688112950797	-0.499426614967	-0.0970514214861	652.245527908	1280.19686302	2356.37160441	423.92921348	3.81862472283	0.0494000610975
839.102119052	1125.16579873	2340.26791778	376.0	-11.439899897	-0.221569330728	-0.0430566130446	848.788536329	918.304171045	2072.54361067	305.450903291	1.19168186751	0.0154163242886
839.102119052	1125.16579873	2340.26791778	376.0	0.775783601125	-0.216918519793	-0.0421528410014	809.74678333	1094.51211207	2358.42333251	454.164437113	3.19971224478	0.0413934313684
839.102119052	1125.16579873	2340.26791778	376.0	15.562487817	0.680732787668	0.132283868571	1033.45381481	1326.38486945	2704.47182737	344.633143113	11.653198399	0.150752890026
839.102119052	1125.16579873	2340.26791778	376.0	-5.83034592163	-0.20874347659	-0.0405642200914	818.021147909	1048.06166505	2203.82220268	337.739389727	2.26653951176	0.0293213390913
839.102119052	1125.16579873	2340.26791778	376.0	3.89532095986	-0.0459940509453	-0.00893782567923	840.842598232	1184.69552907	2431.4288645	405.890737198	4.65827029301	0.0602622288876
839.102119052	1125.16579873	2340.26791778	376.0	-9.45513602261	-0.0461036256974	-0.00895911886852	971.640071873	859.170539186	2118.99240286	288.181791803	1.43276607369	0.0185351367877
839.102119052	1125.16579873	2340.26791778	376.0	-5.59428844566	-0.454756856413	-0.0883709398393	680.224615232	1215.53393924	2209.34658006	313.58802559	2.45257726627	0.0317280370798
839.102119052	1125.16579873	2340.26791778	376.0	3.76541611077	0.0442808840746	0.00860491334524	973.133240542	1024.80478031	2428.38874299	430.450722137	3.57848560089	0.0462934747851
839.102119052	1125.16579873	2340.26791778	376.0	6.57132560031	0.275397463735	0.053516802125	972.446899361	1147.86359114	2494.05454258	373.744052081	5.9691659293	0.077220775282
839.102119052	1125.16579873	2340.26791778	376.0	-6.3596856601	-0.447929944301	-0.0870442954335	725.43209151	1006.52776686	2191.43423461	459.474376233	1.95923430996	0.0253458513579
839.102119052	1125.16579873	2340.26791778	376.0	13.931593158	0.144534706231	0.0280868064966	835.102157322	1365.3163102	2666.30452289	465.886055368	9.33534271978	0.120767693658
839.102119052	1125.16579873	2340.26791778	376.0	3.66444334177	0.00686816014502	0.00133465995822	806.208276149	1293.07830626	2426.02570967	326.739127266	6.35652453286	0.0822318827019
839.102119052	1125.16579873	2340.26791778	376.0	1.06498791319	-0.038971992852	-0.00757325939604	837.905369564	1186.0403226	2365.19148824	341.245796079	4.34570101596	0.0562186418623
839.102119052	1125.16579873	2340.26791778	376.0	7.48685633077	0.134545081708	0.0261455658197	858.756905992	1277.8877442	2515.48041454	378.835764354	7.17708761548	0.0928471877811
839.102119052	1125.16579873	2340.26791778	376.0	-4.69574084283	-0.101837903135	-0.0197897207802	949.328766642	867.260776916	2230.37500133	413.785457777	2.16737631318	0.0280385034046
839.102119052	1125.16579873	2340.26791778	376.0	-1.4304330303	0.0780394590168	0.0151650717095	1023.60487168	940.701002484	2306.79195249	342.486078326	2.77043640775	0.0358400570213
839.102119052	1125.16579873	2340.26791778	376.0	-4.50608004182	0.0474243839705	0.00921577613107	1001.95548777	928.735333115	2234.81357221	304.122751333	2.27820883737	0.0294723006128
839.102119052	1125.16579873	2340.26791778	376.0	7.71492174512	-0.0650344576391	-0.0126378658452	761.98536777	1367.19505939	2520.81775626	391.637329108	7.75092423416	0.10027068867
839.102119052	1125.16579873	2340.26791778	376.0	-19.464796062	-0.796424726516	-0.154765784399	653.739823795	847.109809472	1884.73954028	383.889907014	-1.15465188411	-0.0149372818126
839.102119052	1125.16579873	2340.26791778	376.0	18.4403868463	0.420777894362	0.0817679545981	921.348318051	1398.6663601	2771.82237506	451.807696909	11.8225416013	0.152943617093
839.102119052	1125.16579873	2340.26791778	376.0	1.88189465277	-0.204081050426	-0.0396581909106	811.565941673	1117.16325286	2384.30929459	455.580100053	3.36865185171	0.0435789372795
839.102119052	1125.16579873	2340.26791778	376.0	3.31530987359	0.172833536253	0.0335859961626	885.031925305	1233.05391557	2417.85505113	299.769210249	6.13713887625	0.0793937758894
839.102119052	1125.16579873	2340.26791778	376.0	-14.1537127553	-0.437869344475	-0.085089262432	775.288677328	869.290671811	2009.03311899	364.453769856	0.447151110914	0.00578461980483
839.102119052	1125.16579873	2340.26791778	376.0	8.43709730215	0.143521519314	0.0278899182499	871.220616803	1259.10589289	2537.71859914	407.392089441	7.03887520602	0.0910591876587
839.102119052	1125.16579873	2340.26791778	376.0	-1.18523695943	-0.168738602752	-0.0327902453852	836.150351925	1074.48963424	2312.53019747	401.890211306	2.95571722709	0.0382369628343
839.102119052	1125.16579873	2340.26791778	376.0	9.99295297122	0.142377199887	0.0276675475878	853.896563116	1302.53740281	2574.12979021	417.695824285	7.87574344378	0.101885426181
839.102119052	1125.16579873	2340.26791778	376.0	8.05263944812	0.234254101098	0.0455215897975	873.254568583	1324.43744402	2528.72125532	331.029242714	8.45651360518	0.109398623612
839.102119052	1125.16579873	2340.26791778	376.0	-3.46563520649	-0.221139842435	-0.0429731524359	828.462874981	1005.81766054	2259.1627689	424.882233379	2.52824509557	0.032706922323
839.102119052	1125.16579873	2340.26791778	376.0	15.6839915353	0.591149083998	0.114875453556	1021.41632904	1280.3432534	2707.31533991	405.555757476	10.4384301144	0.13503790575
839.102119052	1125.16579873	2340.26791778	376.0	0.69557337346	-0.050889239992	-0.00988908666771	851.512306039	1153.60062407	2356.54619828	351.433268172	3.88684429788	0.0502825911756
839.102119052	1125.16579873	2340.26791778	376.0	5.92651610722	0.22793093902	0.0442928369647	978.379176433	1113.53636442	2478.96427288	387.048732029	5.29825382727	0.0685414466659
839.102119052	1125.16579873	2340.26791778	376.0	0.830867596574	0.149333350468	0.0290193063483	917.758512648	1150.3728245	2359.71244558	291.581108438	4.623818873	0.0598165442821
839.102119052	1125.16579873	2340.26791778	376.0	2.13210055571	0.0925193598388	0.0179788884257	916.211481981	1128.9971511	2390.16478306	344.956149979	4.38124944087	0.0566785179931
839.102119052	1125.16579873	2340.26791778	376.0	11.3764701767	0.49706165488	0.0965918489856	987.54933219	1271.16648799	2606.5077995	347.791979319	9.31259417539	0.120473404598
839.102119052	1125.16579873	2340.26791778	376.0	-7.44553017513	-0.523782780627	-0.10178445018	688.551736859	1027.67254209	2166.02256378	449.798284836	1.83145365478	0.0236928027785
839.102119052	1125.16579873	2340.26791778	376.0	5.92495354585	0.153948903188	0.0299162268145	924.174156358	1159.5676685	2478.92770476	395.185879903	5.47153216273	0.0707830810185
839.102119052	1125.16579873	2340.26791778	376.0	-8.71893710777	-0.587889475228	-0.114242027833	656.511168088	1056.23122004	2136.22142988	423.479041746	1.73200580994	0.022406284734
839.102119052	1125.16579873	2340.26791778	376.0	7.08473560003	0.400840509562	0.077893608543	1010.23393961	1154.2609419	2506.06971209	341.574830573	6.68696454656	0.0865066564885
839.102119052	1125.16579873	2340.26791778	376.0	3.19429240847	-0.239969125384	-0.0466321658344	705.317608894	1362.92323617	2415.02291822	346.782073156	6.40076303027	0.0828041789169
839.102119052	1125.16579873	2340.26791778	376.0	-12.4344726273	-0.421976347154	-0.0820008447636	790.211580825	858.923544208	2049.26794414	400.132819105	0.66298742952	0.00857681021371
839.102119052	1125.16579873	2340.26791778	376.0	-1.87070191542	-0.0751555697257	-0.0146046579335	936.463514005	929.709375169	2296.48848102	430.315591843	2.67160114491	0.0345614637116
839.102119052	1125.16579873	2340.26791778	376.0	-0.203678384135	0.173009269663	0.0336201456788	1033.14561193	998.453332638	2335.5012979	303.902353332	3.23973896697	0.0419112414873
839.102119052	1125.16579873	2340.26791778	376.0	10.2264630076	0.326109917544	0.0633715346956	915.825675975	1300.86409874	2579.59455067	362.904775952	8.78759579767	0.113681705015
839.102119052	1125.16579873	2340.26791778	376.0	-3.05077829826	-0.0256341595589	-0.00498137574017	939.098908207	981.945026295	2268.87153202	347.827597523	2.59618700627	0.0335858603657
839.102119052	1125.16579873	2340.26791778	376.0	19.6123104399	0.593992784539	0.115428057625	981.992694748	1400.94861643	2799.24852694	416.307215764	12.9321770073	0.167298538257
839.102119052	1125.16579873	2340.26791778	376.0	-1.83955929845	-0.116060120467	-0.0225534629745	894.573006538	975.144213001	2297.21730169	427.500082152	2.73387167911	0.0353670333649
839.102119052	1125.16579873	2340.26791778	376.0	-6.84919921378	-0.109610465719	-0.0213001293664	953.1865699	846.009003525	2179.97830596	380.782732531	1.83102252076	0.0236872253656
839.102119052	1125.16579873	2340.26791778	376.0	-5.68806721012	-0.462003747029	-0.0897791968577	714.920837481	1025.06738486	2207.15190572	467.163683379	2.08497934593	0.0269725659241
839.102119052	1125.16579873	2340.26791778	376.0	5.88602322709	0.270723444206	0.0526085200556	1007.76397448	1091.69970481	2478.016631	378.552951704	5.26557748735	0.0681187255802
839.102119052	1125.16579873	2340.26791778	376.0	-10.6513046669	-0.408263995584	-0.0793361825853	755.001530238	953.671830162	2090.99885184	382.325491438	1.2985248723	0.0167985106377
839.102119052	1125.16579873	2340.26791778	376.0	-17.8671352494	-0.757771650176	-0.147254498674	659.99745577	861.818756062	1922.12908371	400.312871881	-0.750033357726	-0.00970288949193
839.102119052	1125.16579873	2340.26791778	376.0	-12.3088453399	-0.400304306689	-0.0777894105497	745.290870397	982.578371738	2052.20795924	324.338717107	1.13482283117	0.0146807610759
839.102119052	1125.16579873	2340.26791778	376.0	4.85314171867	-0.1465383145	-0.0284761590557	793.473702347	1215.05500015	2453.84443643	445.315733933	4.714146972	0.0609850837257
839.102119052	1125.16579873	2340.26791778	376.0	4.07241061792	-0.253287748742	-0.0492203165063	743.774766572	1247.39666553	2435.57323695	444.401804851	4.62617943648	0.0598470819726
839.102119052	1125.16579873	2340.26791778	376.0	4.67794923678	-0.141053773416	-0.027410371826	816.117286772	1173.1192431	2449.74446298	460.507933103	4.21495600314	0.0545272445425
839.102119052	1125.16579873	2340.26791778	376.0	-12.9201084699	-0.636674448909	-0.123722201498	666.635205057	949.988089234	2037.90276432	421.279470027	0.664585289473	0.00859748110573
839.102119052	1125.16579873	2340.26791778	376.0	-5.74206542052	-0.0612241011342	-0.0118974156887	903.276001719	1009.04431059	2205.88820293	293.567890613	2.15867331815	0.0279259161469
839.102119052	1125.16579873	2340.26791778	376.0	-7.12996839763	0.046680917968	0.00907130158726	1033.54111654	856.904371709	2173.40755482	282.962066574	1.78231814691	0.0230571558462
839.102119052	1125.16579873	2340.26791778	376.0	-0.189550386779	-0.0223846256996	-0.00434990783124	936.041665344	1008.05218837	2335.83193089	391.738077173	3.02598489047	0.0391459882338
839.102119052	1125.16579873	2340.26791778	376.0	13.4320980852	0.117252454213	0.0227851640523	820.423283774	1382.22564489	2654.61499995	451.966071291	9.46145725982	0.122399188355
839.102119052	1125.16579873	2340.26791778	376.0	-3.67617271192	-0.124538096157	-0.0242009514491	853.062660128	1079.06021129	2254.2356272	322.112755788	2.56680577114	0.0332057667676
839.102119052	1125.16579873	2340.26791778	376.0	13.1401956054	0.50327410829	0.0977990882801	995.935436837	1262.91391834	2647.78369987	388.934344695	9.42601347155	0.121940665867
839.102119052	1125.16579873	2340.26791778	376.0	-10.1644206065	-0.234791334531	-0.0456259880551	869.696985415	870.007571332	2102.3932433	362.688686552	1.2926272797	0.0167222157788
839.102119052	1125.16579873	2340.26791778	376.0	-8.55581731283	-0.574599787252	-0.111659500049	641.834223867	1160.32572002	2140.03887011	337.878926213	2.00542179469	0.0259433608627
839.102119052	1125.16579873	2340.26791778	376.0	6.04755562356	0.350817318226	0.0681728173777	987.813052198	1160.8023093	2481.79692185	333.181560349	6.39222980618	0.0826937879196
839.102119052	1125.16579873	2340.26791778	376.0	8.74187639782	-0.14064658136	-0.0273312439487	745.463169473	1346.99455845	2544.85124653	452.393518608	7.14181119304	0.0923908304404
839.102119052	1125.16579873	2340.26791778	376.0	-1.66581473342	-0.117738334345	-0.0228795830442	836.64597455	1132.46610726	2301.28339001	332.171308199	3.12023804177	0.0403653045507
839.102119052	1125.16579873	2340.26791778	376.0	13.2915615538	0.698431241848	0.135723132889	1031.96870754	1337.05553878	2651.3260686	282.301822268	11.6018820295	0.150089030136
839.102119052	1125.16579873	2340.26791778	376.0	-12.5805863127	-0.666484720258	-0.129515103043	652.071030485	962.463525326	2045.84849244	431.313936625	0.722292576095	0.009344017802
839.102119052	1125.16579873	2340.26791778	376.0	12.6225614727	0.483513619862	0.0939591177345	1019.97693461	1200.58033088	2635.66967433	415.11240884	8.35826710015	0.108127646832
839.102119052	1125.16579873	2340.26791778	376.0	16.1250660225	0.585663064946	0.113809379119	1031.84063082	1254.23410303	2717.63766463	431.562930777	10.042548165	0.129916535123
839.102119052	1125.16579873	2340.26791778	376.0	-9.28513972097	-0.392073512248	-0.0761899557419	735.933435124	1039.18602854	2122.97077177	347.851308106	1.73124605448	0.0223964560735
839.102119052	1125.16579873	2340.26791778	376.0	-11.3808895488	-0.602631629779	-0.117106807186	677.42833751	957.848952414	2073.92461091	438.647320989	0.943734329949	0.012208723544
839.102119052	1125.16579873	2340.26791778	376.0	-4.58216656727	-0.531410380765	-0.103266688839	630.484176047	1301.77415354	2233.03294367	300.774614083	3.33286183963	0.0431159358296
839.102119052	1125.16579873	2340.26791778	376.0	0.557060645486	-0.260107322788	-0.0505455349374	774.766837534	1161.21698057	2353.30462935	417.320811243	3.28834065016	0.0425399825376
839.102119052	1125.16579873	2340.26791778	376.0	-11.0596950579	-0.324647285052	-0.0630873076277	784.118989947	967.206078655	2081.44142254	330.116353936	1.33001819413	0.017205927479
839.102119052	1125.16579873	2340.26791778	376.0	5.89463682955	0.298491903832	0.0580046451286	906.863142671	1284.01116903	2478.21821237	287.343900671	7.80310624601	0.100945747038
839.102119052	1125.16579873	2340.26791778	376.0	2.69990506598	-0.0781209631716	-0.0151809100606	826.453001024	1188.82248827	2403.45292985	388.17744056	4.4360492146	0.0573874413274
839.102119052	1125.16579873	2340.26791778	376.0	7.17279407935	0.489611940816	0.0951441781608	1029.36856833	1170.17445592	2508.13051643	308.587492186	7.29257172087	0.094341160684
839.102119052	1125.16579873	2340.26791778	376.0	-4.3197472235	-0.00828744842664	-0.00161046413266	944.867357364	984.105031872	2239.17425938	310.201870145	2.36866302971	0.030642471277
839.102119052	1125.16579873	2340.26791778	376.0	3.49236461245	-0.300895346609	-0.0584716958043	743.889210444	1209.41818838	2421.99860638	468.691207556	3.90921399719	0.0505719792651
839.102119052	1125.16579873	2340.26791778	376.0	20.9801883538	0.67323017881	0.130825918929	1030.84448405	1341.61908873	2831.26053492	458.796962137	12.4286164695	0.160784171662
839.102119052	1125.16579873	2340.26791778	376.0	-3.25906650725	-0.567304410486	-0.110241820926	648.513753102	1158.31753016	2263.99702989	457.165746631	2.69940929798	0.0349212069597
839.102119052	1125.16579873	2340.26791778	376.0	-15.4017756059	-0.584565407804	-0.113596076138	704.034917456	897.4057478	1979.82510451	378.384439251	0.157814690283	0.00204158719641
839.102119052	1125.16579873	2340.26791778	376.0	6.21844189932	0.170989838201	0.0332277182667	842.307411808	1345.91552459	2485.79611854	297.573182137	8.26686243734	0.106945180302
839.102119052	1125.16579873	2340.26791778	376.0	4.21892788611	-0.211378821929	-0.0410763353923	783.329920256	1190.06382273	2439.00213357	465.608390591	4.08664977883	0.0528673968801
839.102119052	1125.16579873	2340.26791778	376.0	-10.0502620958	-0.551744909147	-0.107218210095	685.582152771	993.413325002	2105.0648583	426.069380526	1.35353002761	0.0175100909135
839.102119052	1125.16579873	2340.26791778	376.0	-15.5046062184	-0.545778094226	-0.106058704669	705.653186554	925.087566811	1977.41859267	346.677839308	0.333904038315	0.00431958652412
839.102119052	1125.16579873	2340.26791778	376.0	13.9937499873	0.554882588574	0.107827941814	1048.03587287	1196.8619564	2667.75915923	422.861329963	8.82539064889	0.114170642288
839.102119052	1125.16579873	2340.26791778	376.0	10.1192391761	0.433944152167	0.0843264967289	1003.7628737	1193.14197482	2577.08522574	380.18037723	7.724951915	0.0999346948901
839.102119052	1125.16579873	2340.26791778	376.0	-15.1171274408	-0.725878438688	-0.14105682835	657.995506021	892.808572665	1986.48663419	435.682555507	-0.132879000888	-0.00171900389247
839.102119052	1125.16579873	2340.26791778	376.0	2.79016843289	-0.404673217336	-0.0786384021251	650.423026258	1384.57368681	2405.56533447	370.568621403	6.07083862401	0.078536075343
839.102119052	1125.16579873	2340.26791778	376.0	4.2406903304	-0.0828602933006	-0.0161018836573	804.274998298	1234.20100275	2439.51143308	401.03543203	5.17924141233	0.0670018293962
839.102119052	1125.16579873	2340.26791778	376.0	10.840443227	0.0486494610046	0.00945384007084	815.200569796	1325.11120438	2593.96333277	453.651558587	7.86650991842	0.101765975659
839.102119052	1125.16579873	2340.26791778	376.0	22.4040014273	0.674337624224	0.131041124023	1016.7928634	1387.27413473	2864.58157548	460.514577354	13.3832568896	0.173133983048
839.102119052	1125.16579873	2340.26791778	376.0	17.8776070311	0.364682270615	0.0708671338156	905.784868747	1385.12798244	2758.6518196	467.738968412	11.2125545316	0.145052451897
839.102119052	1125.16579873	2340.26791778	376.0	1.57438930085	0.0178032201988	0.0034596230468	959.889453768	1014.49114655	2377.11284549	402.732245174	3.26287510796	0.0422105447343
839.102119052	1125.16579873	2340.26791778	376.0	-11.8790266144	-0.440884448988	-0.0856751746964	763.889749829	897.26196093	2062.26686898	401.11515822	0.86892914483	0.0112409979926
839.102119052	1125.16579873	2340.26791778	376.0	-2.7289703834	-0.0985435920098	-0.0191495514982	890.792152061	1006.47681432	2276.40269941	379.133733033	2.67777464989	0.0346413279416
839.102119052	1125.16579873	2340.26791778	376.0	3.29808984894	0.0600278082554	0.0116649452498	838.399683656	1255.79328472	2417.45205642	323.259088043	5.978628061	0.0773431831954
839.102119052	1125.16579873	2340.26791778	376.0	-4.41389372677	-0.106783977599	-0.0207508701125	960.828101781	844.0788214	2236.97097897	432.064055787	2.13797388839	0.0276581356842
839.102119052	1125.16579873	2340.26791778	376.0	4.94483257466	0.272609012928	0.0529749344983	907.147782195	1260.39532913	2455.99024811	288.447136785	7.19597758839	0.093091560005
839.102119052	1125.16579873	2340.26791778	376.0	-12.8299901126	-0.307865655368	-0.0598262058623	794.137143277	950.264317942	2040.01177532	295.610314104	0.990244658685	0.0128104095561
839.102119052	1125.16579873	2340.26791778	376.0	4.34866695046	0.278491498801	0.0541180526236	990.984636898	1114.21481461	2442.03837527	336.83892377	5.31259936629	0.0687270293182
839.102119052	1125.16579873	2340.26791778	376.0	-0.487269900779	-0.178756461455	-0.0347369726884	838.881434579	1049.55701693	2328.86449662	440.426045107	2.99532111675	0.0387493029333
839.102119052	1125.16579873	2340.26791778	376.0	9.40060690143	0.518905984317	0.100836763373	985.685618859	1284.14924906	2560.26730517	290.432437254	9.33765290397	0.120797579612
839.102119052	1125.16579873	2340.26791778	376.0	1.65528687885	-0.246054723572	-0.0478147539005	746.462938012	1240.63632286	2379.00606555	391.906804687	4.30547900998	0.0556983054331
839.102119052	1125.16579873	2340.26791778	376.0	8.37044131245	0.55853772539	0.108538228797	1023.63953348	1226.32315039	2536.15867039	286.195986517	8.52145958972	0.110238804524
839.102119052	1125.16579873	2340.26791778	376.0	8.02188012364	0.199209285283	0.0387114817883	844.032405685	1375.69019108	2528.00140472	308.27880795	9.14957937115	0.118364545552
839.102119052	1125.16579873	2340.26791778	376.0	5.91741215154	0.369680421474	0.0718384029293	1047.35997783	1081.33555431	2478.75121593	350.055683782	5.60407247359	0.07249770341
839.102119052	1125.16579873	2340.26791778	376.0	-8.34390359188	-0.31341411111	-0.0609044133521	760.895129927	1073.55884859	2144.99821893	310.544240412	1.89814226299	0.024555527335
839.102119052	1125.16579873	2340.26791778	376.0	-12.5511374781	-0.729680796232	-0.141795724103	637.59562559	943.26498476	2046.53767406	465.677063715	0.478789316334	0.00619391094869
839.102119052	1125.16579873	2340.26791778	376.0	-0.127601855522	-0.0198618743981	-0.00385967244426	1001.90157982	872.914984886	2337.28169249	462.465127792	2.80934538358	0.0363434072908
839.102119052	1125.16579873	2340.26791778	376.0	-17.9430791423	-0.667756970616	-0.129762333971	690.980804981	858.341386639	1920.35179315	371.029601532	-0.575552995656	-0.00744570498908
839.102119052	1125.16579873	2340.26791778	376.0	8.35619614415	0.444725001204	0.0864214926554	970.302421664	1259.33987935	2535.82529529	306.182994277	8.47036203577	0.109577775366
839.102119052	1125.16579873	2340.26791778	376.0	-5.8955488272	-0.0387539838143	-0.00753089463939	936.580823852	955.273065206	2202.29628	310.442390943	2.12207770619	0.027452492965
839.102119052	1125.16579873	2340.26791778	376.0	-0.915016172899	-0.437716050249	-0.0850594734257	696.122270907	1181.09422308	2318.85408784	441.637593858	3.07765468179	0.0398144202042
839.102119052	1125.16579873	2340.26791778	376.0	-8.34301292117	-0.0817694905917	-0.0158899126684	910.979784879	947.303665809	2145.01906301	286.735612323	1.70700360455	0.0220828409385
839.102119052	1125.16579873	2340.26791778	376.0	-1.93807493628	-0.457947677414	-0.0889909983315	638.730835339	1354.16626804	2294.91177182	302.014668449	4.74648435272	0.0614034198282
839.102119052	1125.16579873	2340.26791778	376.0	0.079451244616	-0.166314031022	-0.0323190888111	736.503791795	1322.35969944	2342.12728977	283.26379853	5.58748213214	0.0722830806227
839.102119052	1125.16579873	2340.26791778	376.0	-2.79072786838	-0.0333619262948	-0.00648307934216	949.658773168	948.768176212	2274.95740881	376.530459425	2.60871852531	0.0337479757478
839.102119052	1125.16579873	2340.26791778	376.0	-8.64524066344	-0.560958049068	-0.109008559866	650.604261638	1135.79449292	2137.94612412	351.547369558	1.96595388182	0.0254327798425
839.102119052	1125.16579873	2340.26791778	376.0	-4.87803884277	-0.140262434298	-0.0272565943059	922.963738727	876.727693487	2226.10873973	426.417307513	2.11841448924	0.0274051033536
839.102119052	1125.16579873	2340.26791778	376.0	7.77722444256	0.0967010321515	0.0187914947826	926.735904868	1129.00269382	2522.2758063	466.537207619	5.06339406574	0.0655031573835
839.102119052	1125.16579873	2340.26791778	376.0	-16.159508081	-0.6701251641	-0.130222534804	655.391434212	939.154802795	1962.09213449	367.545897483	0.135163903758	0.00174856279118
839.102119052	1125.16579873	2340.26791778	376.0	4.99783553328	0.108660642127	0.0211155542415	980.226176688	1052.99185708	2457.23065935	424.012625581	4.12841853497	0.0534077430139
839.102119052	1125.16579873	2340.26791778	376.0	5.64964469008	0.205717107124	0.0399761187571	857.078471782	1333.16095023	2472.48473993	282.245317922	8.12332742596	0.105088323751
839.102119052	1125.16579873	2340.26791778	376.0	-15.1773322815	-0.454136728789	-0.088250433111	777.711014583	849.407391239	1985.07767962	357.9592738	0.1872398766	0.00242224937387
839.102119052	1125.16579873	2340.26791778	376.0	2.62716160732	-0.286120142133	-0.0556004940017	761.917209415	1174.60235589	2401.75053803	465.23097272	3.5466245749	0.0458813010984
839.102119052	1125.16579873	2340.26791778	376.0	-4.96072074756	-0.264940787603	-0.0514848013219	810.491377518	992.745063516	2224.17376164	420.937320601	2.28113914114	0.0295102088117
839.102119052	1125.16579873	2340.26791778	376.0	16.6437287996	0.679149984067	0.13197628917	1021.53206358	1361.7087299	2729.7757632	346.534969714	12.3747502179	0.160087324941
839.102119052	1125.16579873	2340.26791778	376.0	-0.54465228757	0.00999009264991	0.00194133164592	858.195189024	1171.38969115	2327.52159503	297.936714863	4.11328263576	0.0532119357795
839.102119052	1125.16579873	2340.26791778	376.0	5.87748558562	0.026621378901	0.00517321781986	888.523606197	1148.24884465	2477.81682731	441.044376464	4.76533284771	0.0616472554684
839.102119052	1125.16579873	2340.26791778	376.0	-0.249777665761	-0.109958543411	-0.0213677698039	794.736632813	1222.01628021	2334.4224512	317.669538181	4.32738557882	0.0559817021839
839.102119052	1125.16579873	2340.26791778	376.0	-6.17189167864	-0.28225095308	-0.0548486111699	764.907630581	1127.76573171	2195.82911691	303.155754619	2.24203338611	0.0290043128863
839.102119052	1125.16579873	2340.26791778	376.0	-3.48175014724	-0.0360471223927	-0.0070048819263	909.946803106	1042.3109371	2258.78563611	306.5278959	2.52212910222	0.0326278020985
839.102119052	1125.16579873	2340.26791778	376.0	-7.01056369128	-0.547868018975	-0.106464830737	640.150762371	1244.69056611	2176.20194486	291.360616377	2.27408504898	0.0294189527682
839.102119052	1125.16579873	2340.26791778	376.0	6.89961043812	0.207415640456	0.0403061874186	869.534955794	1307.1178363	2501.73728732	325.084495226	7.90063014498	0.102207375744
839.102119052	1125.16579873	2340.26791778	376.0	-12.1395745687	-0.490606933058	-0.0953375307148	689.376013589	1054.4283273	2056.1693488	312.365007908	1.28002375975	0.0165591689489
839.102119052	1125.16579873	2340.26791778	376.0	-6.00765542338	-0.265234268759	-0.0515418322501	772.820638729	1126.15666003	2199.6726853	300.695386536	2.2555447779	0.0291791045006
839.102119052	1125.16579873	2340.26791778	376.0	13.2875266994	0.465673463549	0.0904923170518	1015.30446619	1199.64831433	2651.23164219	436.278861678	8.32010256114	0.107633927052
839.102119052	1125.16579873	2340.26791778	376.0	9.45234468346	0.600386292772	0.116670480523	1041.11421485	1223.61639393	2561.47810789	296.747499107	8.8463694582	0.114442036975
839.102119052	1125.16579873	2340.26791778	376.0	17.1618359945	0.548752714712	0.106636749847	996.153644043	1309.24018246	2741.90085966	436.507033153	10.8247953199	0.140036161965
839.102119052	1125.16579873	2340.26791778	376.0	0.977336570956	-0.220688032719	-0.0428853542011	723.70763858	1316.10459285	2363.140212	323.327980569	5.41942464851	0.0701089863972
839.102119052	1125.16579873	2340.26791778	376.0	15.038576365	0.195287910634	0.0379494579546	841.740281283	1401.00341756	2692.21089574	449.467196896	10.3571771626	0.133986767951
839.102119052	1125.16579873	2340.26791778	376.0	3.2317156171	0.130885311247	0.0254343784	987.942335261	1048.68991331	2415.89872156	379.266472994	3.96462185538	0.0512887691511
839.102119052	1125.16579873	2340.26791778	376.0	19.3601925906	0.574406418935	0.111621923617	978.23566268	1390.18361863	2793.3482938	424.929012484	12.6002711544	0.16300480148
839.102119052	1125.16579873	2340.26791778	376.0	-4.21532745449	-0.178592866061	-0.0347051819008	882.721508765	919.0431413	2241.61796173	439.85331167	2.25804954967	0.0292115077577
839.102119052	1125.16579873	2340.26791778	376.0	9.18816939381	0.311218542652	0.0604777579969	897.426567121	1331.699266	2555.29569834	326.169865214	9.08665004001	0.117550453299
839.102119052	1125.16579873	2340.26791778	376.0	-1.6028137232	-0.0357637102597	-0.00694980766803	842.66911202	1169.07950455	2302.75778244	291.00916587	3.75005392343	0.0485129873665
839.102119052	1125.16579873	2340.26791778	376.0	16.2780364401	0.534222328488	0.10381312252	963.836101597	1382.61292049	2721.21758223	374.768560148	11.9352950052	0.154402263974
839.102119052	1125.16579873	2340.26791778	376.0	10.3204451725	0.530842698768	0.103156373643	1021.19528716	1221.1424605	2581.79398513	339.456237462	8.60899804684	0.111371255457
839.102119052	1125.16579873	2340.26791778	376.0	4.62983478153	0.239072897958	0.0464580058216	1027.4570425	1048.58393792	2448.61845582	372.577475393	4.58287793248	0.0592869072766
839.102119052	1125.16579873	2340.26791778	376.0	-7.50213983585	-0.47563443463	-0.0924279896288	680.399576475	1153.2989033	2164.69774606	330.999266278	2.14119468763	0.0276998019098
839.102119052	1125.16579873	2340.26791778	376.0	-5.44765608136	-0.30565736425	-0.0593970781676	746.147255262	1171.36692699	2212.77817024	295.263987991	2.39673081355	0.0310055732672
839.102119052	1125.16579873	2340.26791778	376.0	3.80546831568	-0.190674382114	-0.0370529308422	754.7079308	1267.87186685	2429.32607189	406.746274242	5.15118604389	0.0666388880193
839.102119052	1125.16579873	2340.26791778	376.0	-1.27785034307	-0.0682598303194	-0.0132646386163	901.685691997	1028.11674955	2310.36279617	380.560354621	2.89859843857	0.0374980393088
839.102119052	1125.16579873	2340.26791778	376.0	9.95714311826	0.0947521996764	0.0184127865675	808.602145123	1387.98027124	2573.29174371	376.709327346	9.11656037723	0.117937391685
839.102119052	1125.16579873	2340.26791778	376.0	-16.0408416599	-0.605795951258	-0.11772171614	700.774317001	886.423698156	1964.86924667	377.671231517	-0.0269721139369	-0.000348927735277
839.102119052	1125.16579873	2340.26791778	376.0	-3.63682774692	-0.227217846405	-0.0441542647503	851.036563111	937.308087783	2255.1564048	466.811753901	2.30595571606	0.029831251178
839.102119052	1125.16579873	2340.26791778	376.0	-10.6131357417	-0.321354115053	-0.0624473600959	762.332622813	1041.33813684	2091.89210695	288.221347295	1.4771573222	0.0191094090841
839.102119052	1125.16579873	2340.26791778	376.0	-12.4705466144	-0.543272931165	-0.105571887129	720.297448905	903.528953692	2048.42371619	424.597313595	0.636811755693	0.00823818571402
839.102119052	1125.16579873	2340.26791778	376.0	9.99868089058	0.371247966492	0.0721430171963	936.43151197	1286.85528645	2574.26383886	350.97704044	8.76022160038	0.113327575684
839.102119052	1125.16579873	2340.26791778	376.0	-8.92452027595	-0.225070344579	-0.0437369499764	819.425767581	1002.27721595	2131.41023295	309.707249417	1.72370240022	0.0222988667558
839.102119052	1125.16579873	2340.26791778	376.0	-10.6739829657	-0.371288963196	-0.0721509839091	756.212430188	993.176269562	2090.46811889	341.079419136	1.43147499331	0.0185184345835
839.102119052	1125.16579873	2340.26791778	376.0	-7.18561345611	-0.406352426579	-0.0789647156198	709.965095468	1140.76512235	2172.10531137	321.375093554	2.15722723035	0.027907208672
839.102119052	1125.16579873	2340.26791778	376.0	-15.2399601489	-0.492169306749	-0.0956411400601	736.367879557	901.54015612	1983.61201973	345.703984057	0.342461764455	0.00443029449489
839.102119052	1125.16579873	2340.26791778	376.0	1.70764453089	0.033040866873	0.00642068924854	965.208204397	1023.28315178	2380.23137489	391.740018712	3.29633451976	0.0426433961158
839.102119052	1125.16579873	2340.26791778	376.0	-0.494316956397	-0.00651087547496	-0.00126523036824	977.959501599	931.346685971	2328.69957664	419.393389068	2.89319674992	0.0374281597661
839.102119052	1125.16579873	2340.26791778	376.0	12.2837210311	0.0500857411638	0.00973294620362	804.111011316	1361.67832733	2627.73990018	461.950561539	8.64375762413	0.111820926574
839.102119052	1125.16579873	2340.26791778	376.0	15.0831175573	0.490280805398	0.0952741557323	1013.14888372	1223.20253378	2693.25327898	456.901861475	8.95738202386	0.11587816331
839.102119052	1125.16579873	2340.26791778	376.0	11.1475198888	0.481497336559	0.0935673020908	993.867250388	1245.64059128	2601.14974937	361.641907699	8.8227936264	0.11413704562
839.102119052	1125.16579873	2340.26791778	376.0	-4.19018005221	-0.202602807151	-0.0393709302665	859.447263309	944.581410467	2242.20647832	438.177804546	2.3027680807	0.0297900139807
839.102119052	1125.16579873	2340.26791778	376.0	9.13010149467	0.222899423604	0.0433150842604	887.078801832	1284.31293711	2553.93675392	382.545014976	7.88986824735	0.102068153265
839.102119052	1125.16579873	2340.26791778	376.0	1.58595254579	0.200677036202	0.0389967034983	991.915907896	1068.52253943	2377.3834564	316.945009075	4.14579856014	0.0536325816318
839.102119052	1125.16579873	2340.26791778	376.0	-5.00036284688	-0.236466853738	-0.0459515844807	811.616529602	1030.26564238	2223.2460303	381.363858321	2.37395161917	0.0307108876995
839.102119052	1125.16579873	2340.26791778	376.0	-4.23539952559	0.0498916950427	0.00969523805726	1019.48443438	900.739996259	2241.14822149	320.923790852	2.32066616683	0.0300215545515
839.102119052	1125.16579873	2340.26791778	376.0	-2.80117650285	-0.482089520173	-0.09368237858	669.992205323	1230.77889826	2274.71288276	373.941779185	2.92812069991	0.037879957308
839.102119052	1125.16579873	2340.26791778	376.0	-2.94463394612	-0.089501097096	-0.0173923624361	851.204565121	1118.67895287	2271.35559424	301.472076252	2.87558026772	0.0372002621957
839.102119052	1125.16579873	2340.26791778	376.0	8.36514835045	0.346255086395	0.0672862585299	914.60808158	1313.68916073	2536.0348009	307.737558591	8.84570037914	0.11443338136
839.102119052	1125.16579873	2340.26791778	376.0	13.8840624328	0.404797881153	0.0786626275075	930.691573036	1342.30565851	2665.19217658	392.194945034	10.2873404831	0.133083318022
839.102119052	1125.16579873	2340.26791778	376.0	13.0579701309	0.397349464546	0.0772152088118	937.277868845	1315.74634217	2645.85940347	392.835192457	9.71078106523	0.125624593341
839.102119052	1125.16579873	2340.26791778	376.0	-2.78256165711	-0.345439797849	-0.0671278270208	756.762409746	1060.27063287	2275.14852003	458.115477406	2.6404558409	0.0341585490415
839.102119052	1125.16579873	2340.26791778	376.0	-5.95055628385	-0.430218592863	-0.0836025248471	689.753348216	1209.68783348	2201.00895814	301.567776443	2.38248187821	0.0308212403391
839.102119052	1125.16579873	2340.26791778	376.0	10.0905388497	0.237970851072	0.0462438498002	944.317593452	1182.40310889	2576.41356121	449.69285887	6.60120996297	0.0853972828327
839.102119052	1125.16579873	2340.26791778	376.0	-9.84522306289	-0.571254211906	-0.111009368812	654.640566501	1088.19818921	2109.86332101	367.0245653	1.6990296126	0.0219796845097
839.102119052	1125.16579873	2340.26791778	376.0	-5.67686297425	-0.426814882064	-0.082941096398	720.599308255	1058.5219436	2207.41411486	428.292863004	2.24340785016	0.0290220937924
839.102119052	1125.16579873	2340.26791778	376.0	0.315487247145	-0.366569909967	-0.0712339506349	671.028176673	1342.66687029	2347.65116461	333.956117645	5.20110388032	0.0672846556316
839.102119052	1125.16579873	2340.26791778	376.0	1.72435587248	0.157740651731	0.0306530609659	1004.33653035	1034.73291222	2380.62246505	341.553022476	3.74597157863	0.0484601756614
839.102119052	1125.16579873	2340.26791778	376.0	8.44118633044	0.3504220188	0.0680960005441	945.457801637	1246.50560789	2537.81429335	345.850883824	7.85263363541	0.101586463589
839.102119052	1125.16579873	2340.26791778	376.0	6.22939138799	0.225223727741	0.0437667562653	939.621739888	1173.67777415	2486.05236591	372.752851871	6.00364038114	0.0776667578414
839.102119052	1125.16579873	2340.26791778	376.0	3.84409255033	0.132049986515	0.025660704725	900.553634154	1181.38583575	2430.22998247	348.290512561	5.37335648931	0.0695130205603
839.102119052	1125.16579873	2340.26791778	376.0	-5.4482407626	-0.350175684187	-0.0680481314005	737.304073194	1127.30904246	2212.76448713	348.151371479	2.41607958588	0.0312558808006
839.102119052	1125.16579873	2340.26791778	376.0	-18.9946687191	-0.565550725309	-0.109901034844	697.686833402	911.447491852	1895.74177966	286.607454406	-0.336441066458	-0.00435240706932
839.102119052	1125.16579873	2340.26791778	376.0	2.05217045785	0.0675013076395	0.0131172381732	876.116222874	1181.82548496	2388.29420462	330.352496795	4.85774204892	0.062842717321
839.102119052	1125.16579873	2340.26791778	376.0	-2.06064058397	-0.444504597947	-0.0863786626403	688.079328463	1212.53771222	2292.04340729	391.426366611	2.98344454011	0.038595660286
839.102119052	1125.16579873	2340.26791778	376.0	-11.2045691469	-0.326388630865	-0.0634256958541	818.133697285	886.190531183	2078.05098071	373.726752244	1.08732187206	0.0140662596645
839.102119052	1125.16579873	2340.26791778	376.0	11.9512269628	0.417322194224	0.081096423285	1000.19265756	1194.36396177	2619.95864817	425.402028841	7.86007834878	0.101682772947
839.102119052	1125.16579873	2340.26791778	376.0	-9.0641603655	-0.289278291816	-0.0562142036176	769.667914266	1074.526925	2128.14228073	283.947441467	1.73658500807	0.0224655240371
839.102119052	1125.16579873	2340.26791778	376.0	9.88898992559	0.151542480715	0.0294485971075	900.391241852	1208.77651807	2571.6967764	462.529016479	6.49944958889	0.084080848498
839.102119052	1125.16579873	2340.26791778	376.0	15.9669977647	0.480328762639	0.0933402181575	951.185021887	1363.64302439	2713.9384439	399.110397623	11.2763378222	0.145877591491
839.102119052	1125.16579873	2340.26791778	376.0	2.37003880684	0.00805452751112	0.00156520161506	986.555988777	941.326859517	2395.73317562	467.850327324	3.24272340781	0.0419498500364
839.102119052	1125.16579873	2340.26791778	376.0	1.28877946659	-0.311599054601	-0.0605517012438	677.720903417	1378.32532763	2370.42881017	314.382579118	6.13487620562	0.0793645046006
839.102119052	1125.16579873	2340.26791778	376.0	5.19518687018	-0.187033633513	-0.0363454398587	781.869514763	1212.1873598	2461.84920937	467.792334811	4.54063034419	0.0587403666777
839.102119052	1125.16579873	2340.26791778	376.0	-10.0920401221	-0.416207548412	-0.0808798189686	749.423502386	961.861057393	2104.08714055	392.802580775	1.39272333404	0.0180171194572
839.102119052	1125.16579873	2340.26791778	376.0	5.79886706762	0.0482637089141	0.00937887852975	894.331400485	1150.54452974	2475.97694336	431.101013132	4.87825890007	0.0631081358353
839.102119052	1125.16579873	2340.26791778	376.0	12.8123116596	0.13372773063	0.0259867335077	823.715363136	1387.8301326	2640.11033708	428.564841342	9.59315906784	0.124102963361
839.102119052	1125.16579873	2340.26791778	376.0	20.5210645203	0.644703396423	0.125282432262	1015.25781768	1356.01381961	2820.51580714	449.24416985	12.4810746209	0.16146280234
839.102119052	1125.16579873	2340.26791778	376.0	9.99772177932	0.600226175007	0.116639365528	1032.82723228	1242.55145885	2574.24139309	298.862701964	9.19555264709	0.118959283921
839.102119052	1125.16579873	2340.26791778	376.0	-0.582700256416	0.0143304252722	0.00278476977694	991.425716125	929.511072986	2326.63117062	405.694381513	2.89096015666	0.03739922583
839.102119052	1125.16579873	2340.26791778	376.0	3.64543548874	0.173169619283	0.0336513057293	932.820453958	1148.92695838	2425.58087499	343.833462654	5.14031066766	0.0664981975118
839.102119052	1125.16579873	2340.26791778	376.0	-7.16833307662	0.00118331595045	0.00022994868839	1011.27398913	850.166519148	2172.50971855	311.069210271	1.81762232189	0.0235138722108
839.102119052	1125.16579873	2340.26791778	376.0	14.8031261234	0.565697041325	0.109929467805	1009.86185513	1284.31990134	2686.70072928	392.518972811	10.2723665825	0.1328896065
839.102119052	1125.16579873	2340.26791778	376.0	-5.81036795276	-0.303476985928	-0.058973374646	799.468222485	971.297332142	2204.28974068	433.524186051	2.07801626435	0.026882487249
839.102119052	1125.16579873	2340.26791778	376.0	-10.9983103178	-0.429775446825	-0.0835164101874	760.581227953	917.173115524	2082.87798992	405.123646438	1.08378100018	0.0140204527837
839.102119052	1125.16579873	2340.26791778	376.0	-2.32495253606	0.0660463047653	0.012834493736	989.082806324	992.371124096	2285.85779948	304.403869057	2.62381780737	0.0339433092803
839.102119052	1125.16579873	2340.26791778	376.0	8.72276942658	0.500305030375	0.0972221201661	1006.32277019	1224.43978383	2544.40409221	313.641538199	8.28518301213	0.107182186444
839.102119052	1125.16579873	2340.26791778	376.0	-10.1524365029	-0.487436566022	-0.0947214469533	737.372817205	919.51412957	2102.67370343	445.786756655	1.09102658439	0.0141141860852
839.102119052	1125.16579873	2340.26791778	376.0	15.2608039771	0.337059527362	0.0654993251773	907.974988818	1344.71125576	2697.41161725	444.725372673	10.1031862509	0.130700986428
839.102119052	1125.16579873	2340.26791778	376.0	-12.9583159439	-0.3052342981	-0.0593148655461	828.103563095	877.462243311	2037.00860706	331.442800656	0.817476474816	0.0105753748359
839.102119052	1125.16579873	2340.26791778	376.0	0.99714832931	-0.354323051027	-0.0688540713229	671.789111353	1354.45823448	2363.60386022	337.356514396	5.530328423	0.0715437053428
839.102119052	1125.16579873	2340.26791778	376.0	-5.37708254544	0.0258017615426	0.00501394511127	989.082010823	923.905737537	2214.42978006	301.442031697	2.14651891829	0.0277686794087
839.102119052	1125.16579873	2340.26791778	376.0	-2.72902682637	-0.180355369203	-0.0350476815397	808.71693575	1140.25839113	2276.4013785	327.426051619	2.86000589714	0.0369987826279
839.102119052	1125.16579873	2340.26791778	376.0	6.57597545571	0.360952181169	0.0701422816108	997.729124335	1151.89843431	2494.16336165	344.53580301	6.40702880207	0.0828852367668
839.102119052	1125.16579873	2340.26791778	376.0	-10.7567816433	-0.421373189226	-0.0818836356833	713.888449258	1071.48038933	2088.530408	303.161569413	1.51993097684	0.0196627551985
839.102119052	1125.16579873	2340.26791778	376.0	-3.44137663724	-0.110790293586	-0.0215294002306	957.842576062	847.972994843	2259.73048441	453.914913506	2.25023161382	0.0291103701659
839.102119052	1125.16579873	2340.26791778	376.0	5.0635478177	0.183303652311	0.0356206086884	905.22688627	1206.89526315	2458.76850286	346.646353441	6.0860589903	0.0787329752949
839.102119052	1125.16579873	2340.26791778	376.0	6.94030482818	-0.125423044459	-0.0243729196383	737.860760316	1382.69186747	2502.68964507	382.13701729	7.67142741073	0.0992422692204
839.102119052	1125.16579873	2340.26791778	376.0	2.46493625483	0.00764675476678	0.00148596089522	972.465131614	971.92277236	2397.95403015	453.566126173	3.30707286695	0.0427823139321
839.102119052	1125.16579873	2340.26791778	376.0	7.62933298716	0.14022358018	0.0272490439526	902.320218246	1193.5415247	2518.81475002	422.953007076	6.01727281966	0.0778431153901
839.102119052	1125.16579873	2340.26791778	376.0	11.43036824	0.197395620234	0.0383590400765	869.68821795	1312.22712693	2607.76915859	425.853813707	8.45491845084	0.109377987721
839.102119052	1125.16579873	2340.26791778	376.0	8.05734364371	0.242644887347	0.0471521351238	1012.93039013	1077.37702532	2528.8313461	438.523930655	5.25874802952	0.0680303755436
839.102119052	1125.16579873	2340.26791778	376.0	2.20561974165	-0.218032903404	-0.0423693943654	800.67421705	1137.48389715	2391.88532898	453.727214783	3.43712392915	0.044464733883
839.102119052	1125.16579873	2340.26791778	376.0	-2.02033009211	-0.359911589249	-0.0699400678681	694.971728895	1270.20638853	2292.9867808	327.808663378	3.82143522302	0.049436419444
839.102119052	1125.16579873	2340.26791778	376.0	-14.1078618179	-0.654205207381	-0.127128878232	630.748670866	1044.73789893	2010.10615377	334.619583978	0.90314062707	0.0116835786167
839.102119052	1125.16579873	2340.26791778	376.0	11.0554850085	0.3149734258	0.061207428255	938.783792052	1243.5499744	2598.99588659	416.662120139	7.93658577923	0.102672519783
839.102119052	1125.16579873	2340.26791778	376.0	16.9467080088	0.60563817674	0.117691056498	1013.39575736	1315.19950356	2736.86628843	408.271027509	11.2177828092	0.145120088089
839.102119052	1125.16579873	2340.26791778	376.0	-0.427266207244	-0.324116687947	-0.0629841989793	679.567030674	1352.26193556	2330.26874381	298.43977758	5.40783314816	0.0699590316709
839.102119052	1125.16579873	2340.26791778	376.0	2.63993541185	-0.388791142297	-0.0755521069369	654.177008871	1387.37330992	2402.04947927	360.499160479	6.1661060928	0.0797685134903
839.102119052	1125.16579873	2340.26791778	376.0	-3.39342371299	-0.0304395066723	-0.00591517813297	940.038833566	971.527073539	2260.85271131	349.286804208	2.53967871202	0.0328548345669
839.102119052	1125.16579873	2340.26791778	376.0	-5.65152535292	-0.311860977885	-0.0606025996667	777.659602419	1027.21876771	2208.00708308	403.128712955	2.2476828197	0.0290773974088
839.102119052	1125.16579873	2340.26791778	376.0	-1.08037856731	0.0628832730065	0.0122198354074	999.194388634	973.26879722	2314.98416478	342.520978927	2.84450497939	0.0367982532909
839.102119052	1125.16579873	2340.26791778	376.0	-0.169876239318	0.101229321662	0.0196714577657	902.708283584	1146.10282292	2336.29235865	287.481252152	4.22852406115	0.0547027692258
839.102119052	1125.16579873	2340.26791778	376.0	0.455679142768	0.0705214401731	0.0137041275113	1032.08869224	924.300972778	2350.93203057	394.542365549	3.03459842036	0.0392574181159
839.102119052	1125.16579873	2340.26791778	376.0	5.70519723205	0.197786422905	0.0384349830752	931.871692152	1170.07342058	2473.78481825	371.839705513	5.7689340757	0.0746304537607
839.102119052	1125.16579873	2340.26791778	376.0	-0.806251424306	0.107152957802	0.0208225724451	1016.01781634	987.614802033	2321.39947436	317.766855984	2.90775159234	0.037616450095
839.102119052	1125.16579873	2340.26791778	376.0	2.75919443353	-0.136640569183	-0.0265527728689	781.849955481	1241.63644598	2404.8404599	381.354058437	4.88446962235	0.0631884815311
839.102119052	1125.16579873	2340.26791778	376.0	1.88907665567	-0.231604422091	-0.0450066890966	776.396069847	1185.23669897	2384.4773727	422.844603878	3.72220362585	0.0481526989114
839.102119052	1125.16579873	2340.26791778	376.0	6.95773146881	0.0480314115706	0.00933373718822	838.366731087	1258.83973898	2503.09747515	405.891005079	6.42112537543	0.0830675986472
839.102119052	1125.16579873	2340.26791778	376.0	-4.75578292667	-0.175422347784	-0.0340890687493	851.458956001	998.366099516	2228.96985571	379.144800192	2.37363727299	0.0307068211254
839.102119052	1125.16579873	2340.26791778	376.0	-5.10857661798	-0.32143034031	-0.0624621726215	754.667963379	1103.92051277	2220.71353814	362.125061988	2.44606145828	0.031643744609
839.102119052	1125.16579873	2340.26791778	376.0	14.6788765422	0.451026586047	0.0876460524771	953.004713315	1326.9615572	2683.79295619	403.826685673	10.3511564095	0.133908879812
839.102119052	1125.16579873	2340.26791778	376.0	19.1383813176	0.566497891484	0.110085093565	980.38453396	1374.30375288	2788.15731574	433.4690289	12.2451345273	0.158410537223
839.102119052	1125.16579873	2340.26791778	376.0	-15.6405379657	-0.574359357553	-0.111612778382	713.683935163	884.145558554	1974.2374256	376.407931884	0.0740475243099	0.000957923988485
839.102119052	1125.16579873	2340.26791778	376.0	15.4340104759	0.468603103432	0.0910616213431	992.680949796	1250.06604184	2701.46511338	458.718121742	9.2725165773	0.119954936317
839.102119052	1125.16579873	2340.26791778	376.0	7.48912214265	0.206841971082	0.0401947087217	964.010120226	1128.3425043	2515.53344061	423.180816088	5.5400330446	0.0716692502536
839.102119052	1125.16579873	2340.26791778	376.0	-3.17517199832	-0.0139775313519	-0.00271619342245	947.850894299	975.983594718	2265.96038617	342.125897153	2.56785248511	0.0332193076987
839.102119052	1125.16579873	2340.26791778	376.0	-14.202262626	-0.61991784374	-0.120465962639	638.366552621	1061.7800941	2007.89692195	307.750275226	0.933131327003	0.0120715566236
839.102119052	1125.16579873	2340.26791778	376.0	7.59463479879	0.303781379879	0.0590325262105	967.797717445	1173.5982314	2518.00271945	376.606770604	6.53757817757	0.0845741032027
839.102119052	1125.16579873	2340.26791778	376.0	2.03900782511	0.101136104645	0.0196533433046	1014.62676596	996.279948604	2387.98616375	377.079449184	3.3704605973	0.0436023363169
839.102119052	1125.16579873	2340.26791778	376.0	4.87518704308	0.131640165618	0.0255810659965	839.619528697	1313.24087255	2454.36035608	301.499954831	7.37452230823	0.0954013235217
839.102119052	1125.16579873	2340.26791778	376.0	-1.95190035022	-0.590139669787	-0.114679298443	636.462252331	1190.04928655	2294.5882201	468.076681218	2.90937114881	0.0376374016663
839.102119052	1125.16579873	2340.26791778	376.0	13.4363429658	0.356832716965	0.0693417638875	897.493854234	1391.55298361	2654.71434153	365.667503687	10.861572016	0.140511927762
839.102119052	1125.16579873	2340.26791778	376.0	8.76028461402	0.0722124566447	0.0140327354537	865.186598551	1223.41205021	2545.28204811	456.683399352	6.20536214513	0.0802763537533
839.102119052	1125.16579873	2340.26791778	376.0	-6.60268452113	-0.483031888104	-0.0938655048783	695.210685834	1067.39222524	2185.74741022	423.144499145	2.11574168991	0.0273705263896
839.102119052	1125.16579873	2340.26791778	376.0	-0.514448889773	0.0493539299458	0.00959073648383	908.244145677	1110.25073946	2328.22843546	309.733550323	3.63264778808	0.0469941499105
839.102119052	1125.16579873	2340.26791778	376.0	-3.09782730227	-0.157234154547	-0.0305546355514	873.863124727	968.880658002	2267.77045928	425.026676549	2.53858619575	0.0328407011094
839.102119052	1125.16579873	2340.26791778	376.0	6.06505297097	0.15497070998	0.0301147901244	995.687385842	1056.47298286	2482.20640666	430.046037951	4.4685940254	0.0578084608719
839.102119052	1125.16579873	2340.26791778	376.0	9.04945666463	0.218281399427	0.0424176835264	980.080904844	1113.5060956	2552.04944884	458.462448397	5.5990833672	0.0724331612833
839.102119052	1125.16579873	2340.26791778	376.0	5.90006433355	-0.120612596915	-0.0234381261008	734.242022258	1397.41335343	2478.34523051	346.689854819	7.83982601154	0.101420776346
839.102119052	1125.16579873	2340.26791778	376.0	0.0820127108501	0.029460356828	0.00572490416401	979.095579759	978.291757167	2342.18723494	384.799898017	3.03393415692	0.0392488247985
839.102119052	1125.16579873	2340.26791778	376.0	-6.86159050303	-0.237580518043	-0.0461679980651	844.276898542	931.793398733	2179.68831659	403.618019315	1.90786197879	0.0246812675135
839.102119052	1125.16579873	2340.26791778	376.0	-4.18062035365	-0.0793634800234	-0.0154223630049	870.582684876	1084.80474307	2242.43020088	287.042772934	2.45822070209	0.0318010440115
839.102119052	1125.16579873	2340.26791778	376.0	-1.11462075147	-0.439510380352	-0.0854081578609	696.167687889	1175.19580843	2314.18280593	442.819309615	3.04306815349	0.0393669877554
839.102119052	1125.16579873	2340.26791778	376.0	-5.60282907726	-0.111175296927	-0.0216042162703	913.502574645	922.971053289	2209.1467064	372.673078463	2.15435636386	0.0278700693901
839.102119052	1125.16579873	2340.26791778	376.0	7.18239544317	-0.265158912912	-0.0515271886731	705.622538218	1347.88460063	2508.35521407	454.848075221	6.44972853723	0.0834376266136
839.102119052	1125.16579873	2340.26791778	376.0	-12.4994743635	-0.382330720058	-0.0742966809285	748.613866704	993.254021282	2047.74672936	305.878841375	1.12052973758	0.0144958568898
839.102119052	1125.16579873	2340.26791778	376.0	10.6986319108	0.279016963757	0.0542201639637	916.895134813	1263.43534794	2590.64456803	410.314085279	8.01588142442	0.103698336668
839.102119052	1125.16579873	2340.26791778	376.0	-15.6649186043	-0.706952989781	-0.137379127435	685.489041539	850.468470415	1973.66685334	437.709341383	-0.438265259321	-0.00566966700286
839.102119052	1125.16579873	2340.26791778	376.0	15.0009760909	0.155886525183	0.0302927565454	828.401843602	1401.72744555	2691.33094859	461.201659444	10.1614140898	0.131454257306
839.102119052	1125.16579873	2340.26791778	376.0	16.837715097	0.655610713844	0.127402004245	1038.89481592	1294.90083002	2734.31556228	400.519916345	11.1437489437	0.144162340799
839.102119052	1125.16579873	2340.26791778	376.0	4.64228689191	0.228312347166	0.0443669543657	971.790653688	1119.63943756	2448.90986856	357.479777312	5.19640225487	0.0672238325339
839.102119052	1125.16579873	2340.26791778	376.0	12.7159329911	0.178964508362	0.0347774015472	851.833312828	1347.00648552	2637.85481802	439.015019668	9.0785027131	0.117445054503
839.102119052	1125.16579873	2340.26791778	376.0	-4.32691381073	-0.338321229765	-0.065744506367	767.099169608	1028.28311005	2239.00654204	443.624262378	2.38536206999	0.0308585002586
839.102119052	1125.16579873	2340.26791778	376.0	-0.957349807111	-0.0533400851746	-0.0103653488485	866.982137771	1120.35817474	2317.86336738	330.523054876	3.31611565796	0.0428992969982
839.102119052	1125.16579873	2340.26791778	376.0	-1.50859477721	-0.184583701321	-0.0358693550955	767.167591885	1226.68120449	2304.9627582	311.113961828	3.92735712373	0.0508066898284
839.102119052	1125.16579873	2340.26791778	376.0	5.70364716188	0.292866984413	0.0569115787822	980.485068078	1141.50024798	2473.74854245	351.7632264	5.86152348601	0.0758282469083
839.102119052	1125.16579873	2340.26791778	376.0	4.64229728357	-0.360408613767	-0.0700366525003	665.109064439	1383.39815488	2448.91011176	400.402892434	6.42889159363	0.083168067188
839.102119052	1125.16579873	2340.26791778	376.0	1.04296519275	0.131776312981	0.0256075229267	933.828661055	1117.50825857	2364.67609758	313.339177961	4.25131137058	0.0549975597746
839.102119052	1125.16579873	2340.26791778	376.0	-14.5001124683	-0.615437506683	-0.11959531805	640.740530466	1056.47779174	2000.92643764	303.70811544	0.869910323369	0.0112536911173
839.102119052	1125.16579873	2340.26791778	376.0	11.8113379675	0.192289650721	0.0373668190286	878.239748449	1287.80230263	2616.6848709	450.642819821	8.06394405886	0.104320104254
839.102119052	1125.16579873	2340.26791778	376.0	-6.32228625278	-0.117436542888	-0.0228209372111	893.245073	957.818331167	2192.30948094	341.24607677	2.09321247096	0.0270790746566
839.102119052	1125.16579873	2340.26791778	376.0	-6.65927919125	-0.0350904909602	-0.00681898386323	934.522133062	959.619396101	2184.42294331	290.28141415	1.97414126946	0.0255386968882
839.102119052	1125.16579873	2340.26791778	376.0	1.67912611161	-0.0143747253918	-0.00279337842826	923.770165876	1058.43348802	2379.56396747	397.36031357	3.35166975583	0.0433592465179
839.102119052	1125.16579873	2340.26791778	376.0	5.92158712433	0.136179270343	0.0264631306535	942.863076275	1120.97615303	2478.84892148	415.009692168	4.9644617619	0.0642233086921
839.102119052	1125.16579873	2340.26791778	376.0	-11.2818350545	-0.298449636295	-0.0579964314604	788.067206214	986.056452619	2076.24275146	302.119092631	1.31563601398	0.0170198708148
839.102119052	1125.16579873	2340.26791778	376.0	-7.32415964173	-0.547746282755	-0.106441174263	639.179950727	1246.78462981	2168.86295944	282.898378907	2.23011557686	0.0288501368287
839.102119052	1125.16579873	2340.26791778	376.0	7.78270230761	0.0329991654379	0.0064125855884	815.563499875	1303.52304797	2522.40400302	403.317455181	7.13350173263	0.0922833341867
839.102119052	1125.16579873	2340.26791778	376.0	-0.41473399988	-0.0299784781424	-0.00582558844586	925.128655928	1025.14251899	2330.56203104	380.290856124	3.01006142848	0.0389399926065
839.102119052	1125.16579873	2340.26791778	376.0	12.8959498659	0.441628849796	0.0858198308971	1035.58039937	1150.78433026	2642.06769519	455.702965557	7.52119345169	0.0972987509921
839.102119052	1125.16579873	2340.26791778	376.0	9.67597656858	0.302649271001	0.0588125283718	878.848807802	1379.35822973	2566.71169315	308.504655617	9.91496302081	0.128266015793
839.102119052	1125.16579873	2340.26791778	376.0	13.2220236487	0.247034909112	0.0480052291317	864.219892746	1379.40122929	2649.69869531	406.07757328	10.0572248651	0.130106401878
839.102119052	1125.16579873	2340.26791778	376.0	-0.542057408201	-0.555023987648	-0.107855419287	630.076005379	1294.86532721	2327.58232216	402.640989569	3.70286840041	0.0479025666288
839.102119052	1125.16579873	2340.26791778	376.0	5.21589972986	-0.165367839892	-0.0321352195671	779.587537571	1232.36936365	2462.33394578	450.377044565	4.89950821609	0.0633830299624
839.102119052	1125.16579873	2340.26791778	376.0	-5.73914230594	-0.221135108275	-0.042972232467	809.607018083	1058.03930404	2205.95661164	338.310289513	2.29098080464	0.0296375265801
839.102119052	1125.16579873	2340.26791778	376.0	7.99470935047	-0.200387520437	-0.0389404431475	729.492053815	1337.27599675	2527.36553583	460.597485264	6.6294872776	0.0857630954411
839.102119052	1125.16579873	2340.26791778	376.0	-4.60953091433	-0.0734467909581	-0.0142725983207	941.991383372	910.313993151	2232.39254463	380.08716811	2.28964982955	0.0296203082736
839.102119052	1125.16579873	2340.26791778	376.0	-3.53610688697	-0.383569593248	-0.0745374258158	727.530326306	1116.27535354	2257.51354277	413.707862918	2.66735202897	0.0345064945533
839.102119052	1125.16579873	2340.26791778	376.0	11.2855918037	0.426823210655	0.0829427148571	922.262671641	1379.43951959	2604.3810021	302.67881086	10.7221874835	0.13870876434
839.102119052	1125.16579873	2340.26791778	376.0	1.21706774807	-0.0758545012539	-0.0147404782849	831.555892006	1176.36102556	2368.75056383	360.833646266	4.11265300314	0.0532037904675
839.102119052	1125.16579873	2340.26791778	376.0	5.2057603668	0.0447343467375	0.00869303279003	824.194691516	1283.88304327	2462.09665752	354.018922736	6.5824664834	0.0851548057361
839.102119052	1125.16579873	2340.26791778	376.0	6.30439371855	0.188517889954	0.0366338690155	923.67064636	1180.6130748	2487.80762139	383.523900228	5.92992363897	0.0767131130527
839.102119052	1125.16579873	2340.26791778	376.0	8.97333215511	0.26973495963	0.0524164321085	1019.97004173	1082.01891082	2550.26793136	448.278978819	5.52556699685	0.0714821086268
839.102119052	1125.16579873	2340.26791778	376.0	7.28794985713	0.450388947005	0.0875221428303	1036.88943068	1138.12417334	2510.82547015	335.811866128	6.75296708094	0.0873605055749
839.102119052	1125.16579873	2340.26791778	376.0	15.6315850802	0.594272323837	0.115482379292	1014.30764646	1299.50246371	2706.08888845	392.278778281	10.7595613555	0.13919225557
839.102119052	1125.16579873	2340.26791778	376.0	1.49346561049	-0.110409776349	-0.0214554559559	806.232166199	1204.33256556	2375.21901433	364.654282565	4.34643409065	0.0562281253641
839.102119052	1125.16579873	2340.26791778	376.0	4.65481852134	0.0157140250535	0.00305363875894	820.135498031	1269.89234735	2449.20314227	359.175296887	6.17335788225	0.0798623270666
839.102119052	1125.16579873	2340.26791778	376.0	-6.6809195502	-0.400380540067	-0.0778042246534	722.661431507	1092.36636223	2183.91650094	368.888707195	2.20402292353	0.0285125863329
839.102119052	1125.16579873	2340.26791778	376.0	10.2231897586	-0.0454600674598	-0.00883405897003	776.69378909	1346.87156462	2579.51794788	455.952594165	7.72579105559	0.0999455505251
839.102119052	1125.16579873	2340.26791778	376.0	-12.0668648729	-0.554305216624	-0.107715743611	692.352415242	963.792479879	2057.87095048	401.726055357	0.970764022553	0.012558396152
839.102119052	1125.16579873	2340.26791778	376.0	-3.63789507609	-0.333856999862	-0.0648769918114	767.809535326	1034.85255621	2255.13142643	452.469334898	2.48477573889	0.0321445761823
839.102119052	1125.16579873	2340.26791778	376.0	-2.22739941293	-0.45166785819	-0.0877706681287	697.339272204	1134.11554721	2288.14080392	456.685984506	2.82034890855	0.0364857556086
839.102119052	1125.16579873	2340.26791778	376.0	-11.4079396958	-0.385073487884	-0.0748296711783	758.715354773	966.229929548	2073.291565	348.34628068	1.24754166889	0.0161389607877
839.102119052	1125.16579873	2340.26791778	376.0	12.9998748532	0.473600745909	0.0920327916651	998.606061145	1235.89508462	2644.49981832	409.998672555	8.84884019466	0.114473999931
839.102119052	1125.16579873	2340.26791778	376.0	-10.8261884368	-0.44545021328	-0.0865624199922	730.36651644	979.578873884	2086.90610308	376.960712752	1.32563308759	0.0171491990632
839.102119052	1125.16579873	2340.26791778	376.0	9.08665613943	0.346019816831	0.0672405396097	991.112245548	1162.16249635	2552.92001621	399.645274314	6.77612027361	0.0876600294128
839.102119052	1125.16579873	2340.26791778	376.0	-1.13297502945	-0.0771489296098	-0.0149920189681	948.341516568	905.397341572	2313.75326665	460.014408511	2.69599574955	0.0348770472128
839.102119052	1125.16579873	2340.26791778	376.0	8.24021097495	0.147478857488	0.0286589307206	831.792340396	1362.64687898	2533.11093159	338.671712207	8.71748249875	0.112774676569
839.102119052	1125.16579873	2340.26791778	376.0	-1.94141463536	-0.0949752013919	-0.0184561215297	936.693002981	906.206861316	2294.83361392	451.933749621	2.58717985934	0.0334693384132
839.102119052	1125.16579873	2340.26791778	376.0	-1.20672576854	-0.0516450300811	-0.0100359560982	965.93958961	899.82213658	2312.02730176	446.265575575	2.70856420728	0.0350396404563
839.102119052	1125.16579873	2340.26791778	376.0	-10.0446167668	-0.378553781388	-0.073562724716	741.313112629	1035.75050812	2105.19697412	328.133353375	1.60411300716	0.0207517853448
839.102119052	1125.16579873	2340.26791778	376.0	-2.13335772795	-0.0361231300599	-0.00701965216865	912.080487929	1044.17289455	2290.3416313	334.088248821	2.75734299912	0.0356706726923
839.102119052	1125.16579873	2340.26791778	376.0	-16.0508601114	-0.597916887529	-0.116190611646	702.248627504	889.072790829	1964.63478807	373.313369733	0.000668659779819	8.65019120077e-06
839.102119052	1125.16579873	2340.26791778	376.0	-2.01990108689	-0.098987061651	-0.0192357290422	810.175988531	1190.92461928	2292.99682067	291.896212858	3.70943993363	0.0479875799952
839.102119052	1125.16579873	2340.26791778	376.0	15.6458400909	0.383147274408	0.0744553584159	920.637635859	1354.42749729	2706.4224939	431.357360749	10.5585152797	0.136591400772
839.102119052	1125.16579873	2340.26791778	376.0	0.465097668701	-0.0624914806459	-0.0121437000867	904.107798048	1037.91657691	2351.15244931	409.12807435	3.13806007226	0.0405958612193
839.102119052	1125.16579873	2340.26791778	376.0	2.14408820708	-0.286990591439	-0.0557696446636	764.046681556	1163.7644308	2390.44532622	462.634213867	3.44726071683	0.044595869558
839.102119052	1125.16579873	2340.26791778	376.0	-4.26458213139	-0.567433345942	-0.110266876398	653.949345704	1120.92756518	2240.46527033	465.588359451	2.47644307079	0.0320367796997
839.102119052	1125.16579873	2340.26791778	376.0	4.76101014955	0.177230637388	0.0344404658741	1012.65603279	1041.48333432	2451.68831087	397.548943766	4.28997779249	0.0554977722186
839.102119052	1125.16579873	2340.26791778	376.0	-1.98339982134	-0.328150610541	-0.0637680937701	697.174247569	1289.63466542	2293.85104808	307.04213509	4.20345412433	0.0543784492152
839.102119052	1125.16579873	2340.26791778	376.0	15.8147877202	0.679317616983	0.132008864552	1024.13038445	1351.35913065	2710.37632106	334.886805966	12.0964950629	0.156487646351
839.102119052	1125.16579873	2340.26791778	376.0	4.99362375568	0.0795996331112	0.0154682536166	806.455421768	1360.70833481	2457.13209247	289.96833589	7.937153121	0.102679859263
839.102119052	1125.16579873	2340.26791778	376.0	15.7178906201	0.303987297441	0.0590725412827	880.526624452	1395.06330788	2708.10866932	432.518736981	10.8804918494	0.140756686279
839.102119052	1125.16579873	2340.26791778	376.0	6.46404051116	0.0572194627487	0.0111192115718	846.021613858	1247.41806978	2491.54378406	398.104100414	6.24218518927	0.0807527191368
839.102119052	1125.16579873	2340.26791778	376.0	-9.1823565136	-0.24188956595	-0.0470053567722	838.853411727	930.654194032	2125.3761742	355.868568438	1.58200177432	0.0204657409356
839.102119052	1125.16579873	2340.26791778	376.0	-16.1362173896	-0.462646531154	-0.0899041063261	741.218688494	911.625449911	1962.63719907	309.793060663	0.261154065655	0.00337844845608
839.102119052	1125.16579873	2340.26791778	376.0	3.02169740877	-0.429583033849	-0.0834790194032	666.535904831	1306.09228335	2410.98373281	438.355544625	4.6815581578	0.0605634949262
839.102119052	1125.16579873	2340.26791778	376.0	-18.1673462378	-0.768153890453	-0.149272034678	637.37910689	899.789338751	1915.10334226	377.934896623	-0.55204985244	-0.00714165397723
839.102119052	1125.16579873	2340.26791778	376.0	-17.8775217734	-0.840403260539	-0.163311943362	642.70721988	846.700971156	1921.88601122	432.477820189	-1.08064305448	-0.0139798584021
839.102119052	1125.16579873	2340.26791778	376.0	-7.11580632529	-0.316167126936	-0.0614393950517	746.757529449	1139.80854975	2173.73898526	287.172906062	2.08241610103	0.0269394062228
839.102119052	1125.16579873	2340.26791778	376.0	0.259804505071	-0.00998457240322	-0.00194025892018	883.312440269	1121.61599979	2346.34803926	341.419599201	3.65391984053	0.0472693381699
839.102119052	1125.16579873	2340.26791778	376.0	-18.4513693985	-0.649067212088	-0.126130433752	660.63508475	934.664692752	1908.45643936	313.156661855	-0.21635955985	-0.0027989593771
839.102119052	1125.16579873	2340.26791778	376.0	9.6462021911	0.226393734778	0.0439941186899	857.473605987	1367.82963129	2566.01489294	340.711655668	9.35329399559	0.120999922323
839.102119052	1125.16579873	2340.26791778	376.0	5.4680923804	-0.197289289048	-0.0383383771955	722.697389074	1355.38120343	2468.23592947	390.157336967	6.71171598884	0.0868268562592
839.102119052	1125.16579873	2340.26791778	376.0	-4.28145816139	-0.493595245866	-0.0959182366626	671.095640763	1187.52863939	2240.07032602	381.446045864	2.65804361159	0.0343860751822
839.102119052	1125.16579873	2340.26791778	376.0	-6.83447462521	-0.108176305869	-0.0210214352641	904.45034748	940.327947453	2180.32290078	335.544605846	1.99168719046	0.0257656816359
839.102119052	1125.16579873	2340.26791778	376.0	-4.04971460913	-0.37609657752	-0.0730852268792	740.38365747	1069.57885422	2245.49374602	435.531234328	2.50232041041	0.032371544766
839.102119052	1125.16579873	2340.26791778	376.0	-1.75480774966	-0.0738168272603	-0.0143445058804	937.07281169	930.392605348	2299.200715	431.735297959	2.68774038362	0.0347702507583
839.102119052	1125.16579873	2340.26791778	376.0	-14.4654124036	-0.721897799662	-0.140283287925	654.269201121	905.169852875	2001.73851212	442.299458129	0.0335870429714	0.000434502496396
839.102119052	1125.16579873	2340.26791778	376.0	-2.54729708333	-0.22905611706	-0.0445114879634	783.057488792	1159.25077616	2280.65434137	338.346076414	2.92151069331	0.0377944462266
839.102119052	1125.16579873	2340.26791778	376.0	-11.8167418717	-0.562869518099	-0.109380007404	662.082080234	1058.68959446	2063.72449883	342.952824141	1.33665292142	0.0172917583625
839.102119052	1125.16579873	2340.26791778	376.0	-1.86452998297	-0.306752983589	-0.0596099851513	751.613013408	1167.92918911	2296.63292077	377.090718257	2.95744125283	0.0382592658839
839.102119052	1125.16579873	2340.26791778	376.0	8.86010141325	0.413270175586	0.0803090119678	947.353505408	1289.7107622	2547.61802864	310.553761034	8.85334295867	0.114532250436
839.102119052	1125.16579873	2340.26791778	376.0	6.86346476608	0.195300699496	0.0379519431589	891.6977509	1247.16920528	2500.89138175	362.024425571	6.92930796511	0.0896417589277
839.102119052	1125.16579873	2340.26791778	376.0	3.7442968196	-0.0662324928753	-0.0128706748689	757.98801058	1365.01982074	2427.894495	304.886663681	7.22104024351	0.0934157858152
839.102119052	1125.16579873	2340.26791778	376.0	2.22546863021	0.0559169198712	0.0108660940286	896.527730629	1141.59615052	2392.34984615	354.225965005	4.38074638777	0.056672010191
839.102119052	1125.16579873	2340.26791778	376.0	3.24588179915	0.297748528536	0.0578601882115	1011.19384761	1090.21882	2416.23024818	314.817580557	4.9842728957	0.0644795976158
839.102119052	1125.16579873	2340.26791778	376.0	0.0659539934578	0.0608687985255	0.0118283712642	1003.1314294	967.878957508	2341.81141793	370.801031021	3.01704065555	0.0390302801495
839.102119052	1125.16579873	2340.26791778	376.0	-3.01027291058	-0.217972762371	-0.0423577074175	831.60000763	1002.51518717	2269.81946662	435.704271816	2.57552896658	0.0333186153503
839.102119052	1125.16579873	2340.26791778	376.0	-3.40001146902	-0.0986075831557	-0.0191619866218	869.188241096	1069.51862524	2260.69854017	321.991673835	2.5936074653	0.0335524898486
839.102119052	1125.16579873	2340.26791778	376.0	8.11719578123	0.0644759613523	0.0125293356689	872.174940385	1203.71150892	2530.23204647	454.345597171	5.83828213555	0.0755275826074
839.102119052	1125.16579873	2340.26791778	376.0	-2.87614953745	-0.278717197646	-0.0541619117073	790.532900438	1044.26824628	2272.95831289	438.157166167	2.64436311961	0.0342090959845
839.102119052	1125.16579873	2340.26791778	376.0	8.48427546218	0.426080434022	0.0827983742756	970.538180236	1246.38522417	2538.82269448	321.899290075	8.21448194614	0.106267554284
839.102119052	1125.16579873	2340.26791778	376.0	-5.31066915466	-0.0236244807505	-0.00459084351934	945.174227724	957.879726406	2215.98403134	312.930077205	2.21224971283	0.0286190131026
839.102119052	1125.16579873	2340.26791778	376.0	-1.61271732674	-0.323038293419	-0.0627746392186	683.972593343	1333.93049959	2302.52601158	284.622918647	4.93796961817	0.0638805901445
839.102119052	1125.16579873	2340.26791778	376.0	3.77866450766	0.116277338502	0.0225956740191	1004.19208475	1022.35689843	2428.69879097	402.149807794	3.79581124603	0.0491049320314
839.102119052	1125.16579873	2340.26791778	376.0	-10.7927763977	-0.481601321041	-0.0935875089469	681.444641588	1114.0648639	2087.68803431	292.178528824	1.55091079025	0.0200635289813
839.102119052	1125.16579873	2340.26791778	376.0	-6.5064834171	-0.329978301655	-0.0641232611066	797.545405859	943.275011546	2187.9987738	447.178356391	1.86602658766	0.0241400593487
839.102119052	1125.16579873	2340.26791778	376.0	0.144943963953	0.0684253662221	0.0132968064948	896.962249435	1139.99641128	2343.65999487	306.701334151	4.09944661009	0.0530329445031
839.102119052	1125.16579873	2340.26791778	376.0	6.21068499239	0.173539109097	0.0337231070922	875.284785773	1265.1217422	2485.61458613	345.208058159	7.00956986209	0.0906800758356
839.102119052	1125.16579873	2340.26791778	376.0	-15.9539019516	-0.647038903154	-0.125736281219	690.740391246	878.024109842	1966.90386877	398.139367686	-0.147994400661	-0.00191454593352
839.102119052	1125.16579873	2340.26791778	376.0	5.19178361391	0.0808094764914	0.0157033572661	805.213713367	1366.60505745	2461.76956406	289.950793243	8.07025687018	0.104401770636
839.102119052	1125.16579873	2340.26791778	376.0	-8.11091469241	-0.270567212461	-0.052578160214	787.982097768	1042.64248885	2150.4507834	319.826196777	1.90870666851	0.0246921949354
839.102119052	1125.16579873	2340.26791778	376.0	-6.51134370499	-0.546047047903	-0.106110969278	650.225124617	1184.98522026	2187.88503004	352.674685158	2.33744206666	0.0302385778352
839.102119052	1125.16579873	2340.26791778	376.0	-2.07028889896	-0.101323728389	-0.0196898034179	903.17898871	972.492781647	2291.81761087	416.145840517	2.71162643873	0.0350792553523
839.102119052	1125.16579873	2340.26791778	376.0	-1.30347850896	-0.089593466694	-0.0174103122219	917.662346388	955.536434367	2309.76302842	436.564247666	2.7773184628	0.0359290874877
839.102119052	1125.16579873	2340.26791778	376.0	0.301099448598	-0.388731358369	-0.0755404893839	717.624388898	1175.72075942	2347.31445158	453.969303264	3.22140659626	0.0416740827459
839.102119052	1125.16579873	2340.26791778	376.0	15.9533079624	0.394851764533	0.0767298415338	916.810422816	1378.64090547	2713.61806585	418.166737567	11.085831737	0.143413088448
839.102119052	1125.16579873	2340.26791778	376.0	-0.422667037506	-0.312454941333	-0.0607180220235	737.993258342	1205.12380318	2330.3763767	387.259315182	3.40151372146	0.0440040584923
839.102119052	1125.16579873	2340.26791778	376.0	-4.81076543432	-0.214816649015	-0.0417443935124	822.534517587	1028.5020411	2227.68311772	376.646559039	2.40231574836	0.031077823394
839.102119052	1125.16579873	2340.26791778	376.0	9.49999404567	0.202003083124	0.0392543884812	957.761532499	1139.50614077	2562.59323062	465.32555735	5.84657622918	0.0756348800671
839.102119052	1125.16579873	2340.26791778	376.0	-12.8697134462	-0.345483766897	-0.0671363713363	788.414493138	925.828236947	2039.08214289	324.839412805	0.93217013137	0.01205912201
839.102119052	1125.16579873	2340.26791778	376.0	19.3100130265	0.603189474691	0.117215210783	1012.35994322	1321.24708929	2792.17395756	458.566925053	11.5282512051	0.149136496832
839.102119052	1125.16579873	2340.26791778	376.0	-5.77400476121	-0.0598032764428	-0.0116213129504	937.081321567	930.214529426	2205.14073678	337.84488579	2.14321422462	0.0277259278734
839.102119052	1125.16579873	2340.26791778	376.0	-13.9856416154	-0.605320182308	-0.117629262011	673.284602987	958.892799146	2012.96643396	380.789031828	0.627318845802	0.00811537963521
839.102119052	1125.16579873	2340.26791778	376.0	7.06736288708	-0.111231781408	-0.0216151926561	791.072314634	1249.33155101	2505.66314406	465.259278415	5.55274881872	0.0718337492719
839.102119052	1125.16579873	2340.26791778	376.0	19.2473294453	0.557415643405	0.108320179441	986.89586309	1346.2867353	2790.70699382	457.524395427	11.7005261468	0.151365150669
839.102119052	1125.16579873	2340.26791778	376.0	-3.74504913597	-0.342645308105	-0.0665847858735	746.526259226	1106.33787617	2252.62373435	399.759598954	2.63651600085	0.0341075808648
839.102119052	1125.16579873	2340.26791778	376.0	-0.874828658469	-0.0012506582816	-0.000243035033346	940.704296681	1024.52415834	2319.79458335	354.566128328	2.93101255472	0.0379173681077
839.102119052	1125.16579873	2340.26791778	376.0	0.924778611481	0.0877068030845	0.0170436850145	909.571250642	1132.70797016	2361.91021494	319.630994131	4.22031879765	0.0545966209269
839.102119052	1125.16579873	2340.26791778	376.0	20.9217515858	0.703237223415	0.136657058573	1043.2584056	1336.70818954	2829.89295798	449.926362844	12.5098952421	0.161835643494
839.102119052	1125.16579873	2340.26791778	376.0	18.0758143616	0.679184998925	0.131983093456	1024.12163225	1359.05695127	2763.29040216	380.111818649	12.4910894928	0.161592360838
839.102119052	1125.16579873	2340.26791778	376.0	2.88662569398	-0.225894503109	-0.0438971051514	707.316609312	1369.25341956	2407.8226928	331.252663936	6.52741978275	0.0844426880045
839.102119052	1125.16579873	2340.26791778	376.0	-5.94479876233	-0.263671805793	-0.0512382055564	775.518912386	1117.37156383	2201.14369957	308.253223357	2.27466864974	0.0294265025839
839.102119052	1125.16579873	2340.26791778	376.0	-21.9433695649	-0.711674370173	-0.138296612937	661.627724995	872.13987799	1826.73427977	292.966676788	-1.21685910715	-0.015742032434
839.102119052	1125.16579873	2340.26791778	376.0	0.0817804819117	-0.11712703902	-0.0227607926583	860.544190987	1085.45379996	2342.18180016	396.183809212	3.13453380627	0.0405502432894
839.102119052	1125.16579873	2340.26791778	376.0	2.89808376202	-0.168905784437	-0.0328227330814	732.142575505	1344.4816334	2408.09084229	331.466633393	6.34144993565	0.0820368685077
839.102119052	1125.16579873	2340.26791778	376.0	-16.5144610053	-0.644625442461	-0.125267283805	706.986393611	847.592262236	1953.78528508	399.206629233	-0.399222288526	-0.00516458329271
839.102119052	1125.16579873	2340.26791778	376.0	-6.07256018275	-0.210369060983	-0.0408801128998	838.499646678	981.739102067	2198.15374004	377.914991291	2.15021164314	0.0278164507521
839.102119052	1125.16579873	2340.26791778	376.0	-15.2573013164	-0.502548228434	-0.0976580311764	710.338116857	954.745856961	1983.20618995	318.122216137	0.521878108996	0.00675133388093
839.102119052	1125.16579873	2340.26791778	376.0	-6.16515710931	-0.592183548381	-0.115076476561	638.183246685	1155.41166521	2195.98672387	402.391811973	2.3422145016	0.0303003169677
839.102119052	1125.16579873	2340.26791778	376.0	8.56084320422	0.0368692801168	0.0071646482932	810.44855411	1322.30360872	2540.61458478	407.86242195	7.54257184059	0.0975753148847
839.102119052	1125.16579873	2340.26791778	376.0	10.2870571003	-0.0296683761284	-0.00576532765806	784.849879425	1337.89944314	2581.01261478	458.263292224	7.651028432	0.0989783755757
839.102119052	1125.16579873	2340.26791778	376.0	-1.20484534975	-0.120571113345	-0.0234300647775	830.802352446	1143.01500686	2312.0713086	338.253949293	3.27374012124	0.0423511011803
839.102119052	1125.16579873	2340.26791778	376.0	-6.24782304886	-0.0735911468568	-0.0143006503803	939.454910419	907.969081096	2194.05211941	346.628127893	2.04598563914	0.0264681195231
839.102119052	1125.16579873	2340.26791778	376.0	9.3462268233	-0.158893334756	-0.03087705689	730.427500442	1378.73089217	2558.99466565	449.836273035	7.68099541003	0.0993660467015
839.102119052	1125.16579873	2340.26791778	376.0	-10.9246177559	-0.283507692964	-0.0550928280148	827.716612117	906.26871643	2084.6025933	350.617264752	1.23231930194	0.0159420349539
839.102119052	1125.16579873	2340.26791778	376.0	-2.01592490791	-0.463137061715	-0.0899994290158	681.309136622	1209.54855351	2293.08987391	402.23218378	2.98444444607	0.0386085956801
839.102119052	1125.16579873	2340.26791778	376.0	0.469734668372	-0.132888137549	-0.0258235790028	826.244641801	1149.08918524	2351.26096752	375.927140486	3.52377412765	0.04558569376
839.102119052	1125.16579873	2340.26791778	376.0	6.32593351868	-0.266147677729	-0.0517193310782	696.486365747	1375.65099767	2488.31171042	416.174346998	6.85864584717	0.0887276306231
839.102119052	1125.16579873	2340.26791778	376.0	0.461594641495	-0.0323756467281	-0.00629141988497	798.024704822	1270.29683993	2351.07046909	282.748924334	5.38026912296	0.0696024466101
839.102119052	1125.16579873	2340.26791778	376.0	-7.88944485214	-0.350410073503	-0.0680936792661	780.120552519	961.058423104	2155.63377102	414.454795393	1.74324279459	0.0225516532288
839.102119052	1125.16579873	2340.26791778	376.0	19.1490037338	0.683640101027	0.132848834245	1046.13576601	1307.10633096	2788.40590874	435.163811765	11.7289971672	0.151733469174
839.102119052	1125.16579873	2340.26791778	376.0	-1.68951522839	-0.03043110421	-0.00591354531868	913.98000812	1050.12319845	2300.72873493	336.625528358	2.8246687931	0.036541640273
839.102119052	1125.16579873	2340.26791778	376.0	8.80578364588	0.378313385657	0.0735160096497	1022.80668411	1128.57193154	2546.34684736	394.968231703	6.50636451302	0.0841703041788
839.102119052	1125.16579873	2340.26791778	376.0	-18.4862088522	-0.69860680729	-0.135757249765	643.509443552	936.530842001	1907.6411028	327.600817247	-0.268478612393	-0.00347320326511
839.102119052	1125.16579873	2340.26791778	376.0	11.8346605975	0.669981066067	0.130194532854	1034.62303612	1298.76375272	2617.23068292	283.843894087	10.6391246248	0.137634212482
839.102119052	1125.16579873	2340.26791778	376.0	5.56829141494	0.165421379114	0.0321456236133	1025.82995215	1021.87573263	2470.58085533	422.875170549	4.19771810238	0.0543042445327
839.102119052	1125.16579873	2340.26791778	376.0	-7.29812984155	-0.527816774828	-0.102568358886	650.180495482	1227.90762796	2169.4721265	291.384003058	2.16758393536	0.0280411893319
839.102119052	1125.16579873	2340.26791778	376.0	0.636697989677	-0.143899723788	-0.0279634130953	853.373142931	1064.27138062	2355.16835657	437.523833018	3.16839123295	0.0409882436346
839.102119052	1125.16579873	2340.26791778	376.0	0.60900639305	-0.512237311108	-0.0995408688512	642.728818314	1297.74418959	2354.52029902	414.047291113	4.00897925336	0.0518626035363
839.102119052	1125.16579873	2340.26791778	376.0	-11.2579395263	-0.584203734178	-0.113525793661	670.978931604	998.18459861	2076.80197084	407.638440631	1.18822814154	0.0153716447806
839.102119052	1125.16579873	2340.26791778	376.0	2.19329345323	0.0110314184519	0.00214368800077	811.194818452	1278.36230595	2391.59686081	302.039736413	5.94059254279	0.076851132507
839.102119052	1125.16579873	2340.26791778	376.0	-0.403201289151	-0.443879535744	-0.0862571969965	658.934045161	1307.1126663	2330.83192737	364.78521591	4.26998914558	0.0552391868768
839.102119052	1125.16579873	2340.26791778	376.0	-1.04663224873	-0.0110331523934	-0.00214402495013	964.76921075	951.317894162	2315.77391905	399.686814135	2.8512728803	0.0368858069896
839.102119052	1125.16579873	2340.26791778	376.0	4.60848908772	0.0989419033565	0.0192269536254	824.854002585	1323.73226225	2448.1189094	299.532644556	7.36096936219	0.0952259943363
839.102119052	1125.16579873	2340.26791778	376.0	7.28367897134	0.12745703967	0.0247681771609	858.725384327	1272.06000157	2510.72551998	379.94013408	7.03081180767	0.0909548746141
839.102119052	1125.16579873	2340.26791778	376.0	5.34153728759	0.225028562962	0.043728830735	928.022465972	1190.90688639	2465.27420124	346.344848874	6.10272799897	0.0789486157694
839.102119052	1125.16579873	2340.26791778	376.0	-2.05170907158	0.0673778541481	0.0130932479884	1018.13973064	934.993958294	2292.25242861	339.118739676	2.67841632439	0.0346496290348
839.102119052	1125.16579873	2340.26791778	376.0	4.0895629762	-0.0446859428921	-0.00868362667938	787.982003738	1299.71451551	2435.97464809	348.278128847	6.29475374618	0.0814327780877
839.102119052	1125.16579873	2340.26791778	376.0	-8.96098447328	-0.121728891508	-0.0236550508176	903.090495047	917.254865154	2130.55687304	310.211512834	1.61143332668	0.0208464854681
839.102119052	1125.16579873	2340.26791778	376.0	-1.34468636265	-0.0912742555869	-0.017736932683	870.624317125	1087.44669422	2308.79865424	350.727642897	2.93500797288	0.0379690552765
839.102119052	1125.16579873	2340.26791778	376.0	1.96771332686	0.161170650871	0.0313195979151	918.732635359	1159.52061176	2386.31768148	308.064434367	4.95931191139	0.0641566870813
839.102119052	1125.16579873	2340.26791778	376.0	-16.0464909505	-0.554053151711	-0.107666760923	674.889075694	1000.2892978	1964.73703814	289.558664641	0.477447967511	0.00617655844128
839.102119052	1125.16579873	2340.26791778	376.0	-14.8280494635	-0.44403649947	-0.0862876990809	729.227623349	965.971456402	1993.25183335	298.052753603	0.647150172441	0.00837192978579
839.102119052	1125.16579873	2340.26791778	376.0	0.965622400437	0.00588087405959	0.00114280490859	865.851484477	1161.51820917	2362.86606903	335.496375376	4.22339389652	0.0546364022836
839.102119052	1125.16579873	2340.26791778	376.0	-0.126489254593	-0.186029587776	-0.0361503279783	817.707581129	1119.83120616	2337.30773034	399.768943052	3.14104685982	0.040634500127
839.102119052	1125.16579873	2340.26791778	376.0	5.9962111074	-0.0485963313636	-0.00944351561672	863.649729117	1146.99370704	2480.59532261	469.951886453	4.4383886647	0.0574177058823
839.102119052	1125.16579873	2340.26791778	376.0	-2.94351354031	-0.293955929521	-0.0571231887915	778.499821697	1063.42537214	2271.38181474	429.456620904	2.6717040181	0.0345627945421
839.102119052	1125.16579873	2340.26791778	376.0	-9.58163316803	-0.459108174178	-0.0892165126658	740.594771546	940.6741866	2116.03203075	434.763072605	1.30718493427	0.0169105424873
839.102119052	1125.16579873	2340.26791778	376.0	4.45100265823	-0.0190284713732	-0.0036977208265	926.200457414	1056.72633558	2444.43330501	461.506512015	3.65620476974	0.0472988974093
839.102119052	1125.16579873	2340.26791778	376.0	4.48861709777	0.0659424424972	0.0128143106291	947.746629668	1075.58992832	2445.31358367	421.977025682	4.079526704	0.0527752484347
839.102119052	1125.16579873	2340.26791778	376.0	0.159963487648	-0.0580578546105	-0.0112821326488	848.378403943	1153.20242983	2344.01149196	342.430658189	3.78104183549	0.0489138659184
839.102119052	1125.16579873	2340.26791778	376.0	4.53331538537	0.0845990363528	0.0164397661004	878.798813585	1194.97393375	2446.35964336	372.586896019	5.42601815652	0.070194284043
839.102119052	1125.16579873	2340.26791778	376.0	10.5032315802	0.541961025096	0.105316950077	1018.17694659	1235.05274756	2586.07167678	332.841982632	8.88436960388	0.114933630063
839.102119052	1125.16579873	2340.26791778	376.0	9.1528663845	0.438724624931	0.0852554653965	1017.60402082	1169.13992864	2554.46951333	367.725563869	7.32051129989	0.0947026041383
839.102119052	1125.16579873	2340.26791778	376.0	-1.05913559553	-0.111487987071	-0.0216649799983	830.538039433	1149.5229194	2315.48130723	335.420348401	3.38451168184	0.0437841097263
839.102119052	1125.16579873	2340.26791778	376.0	11.8959952941	0.242758402302	0.0471741939957	872.900533376	1345.50916462	2618.66607915	400.256381154	9.29949918906	0.120303999858
839.102119052	1125.16579873	2340.26791778	376.0	-0.909656907786	-0.0866787837121	-0.0168439144407	888.718034059	1039.2480002	2318.97950901	391.013474749	2.95961485461	0.0382873849238
839.102119052	1125.16579873	2340.26791778	376.0	-16.1824665528	-0.473137043698	-0.0919426824131	747.981097125	888.335935578	1961.55484474	325.237812036	0.162657909414	0.00210424203641
839.102119052	1125.16579873	2340.26791778	376.0	8.10460388397	0.265295893042	0.0515538074313	999.204695383	1106.78386214	2529.93736234	423.948804821	5.65488387421	0.0731550307143
839.102119052	1125.16579873	2340.26791778	376.0	7.81470734188	0.302150658782	0.0587156352084	950.897912951	1202.97147591	2523.15300657	369.283617707	6.93582292186	0.0897260403863
839.102119052	1125.16579873	2340.26791778	376.0	16.746759971	0.589633590321	0.114580954202	1020.16487039	1284.70932628	2732.18696865	427.312771978	10.6067851768	0.137215849635
839.102119052	1125.16579873	2340.26791778	376.0	-14.0771947524	-0.459389977106	-0.0892712742141	744.070883495	917.026827421	2010.82384527	349.72613435	0.619682367544	0.00801658948958
839.102119052	1125.16579873	2340.26791778	376.0	-5.6277119739	-0.473084727995	-0.091932516128	709.083821504	1030.32580279	2208.56437995	469.154755659	2.09781731522	0.0271386457338
839.102119052	1125.16579873	2340.26791778	376.0	12.9258410675	0.366284231798	0.0711784360277	914.912338739	1347.02370212	2642.76722939	380.83118853	10.0665971194	0.130227647081
839.102119052	1125.16579873	2340.26791778	376.0	-2.20805837293	-0.178965783588	-0.0347776493563	832.498567998	1064.99100335	2288.59343607	391.103864724	2.80950027647	0.0363454110799
839.102119052	1125.16579873	2340.26791778	376.0	3.4521743193	-0.502174379844	-0.0975853827914	632.657660646	1347.81105078	2421.05804584	440.589334413	5.11513755467	0.0661725427512
839.102119052	1125.16579873	2340.26791778	376.0	-2.73474035323	-0.241190259267	-0.0468694635187	792.575230854	1104.76191297	2276.26766666	378.93052284	2.77853389988	0.035944811124
839.102119052	1125.16579873	2340.26791778	376.0	-4.30463491222	-0.54320937174	-0.1055595359	648.128396397	1221.32229808	2239.52792795	370.077233478	2.68779095042	0.0347709049213
839.102119052	1125.16579873	2340.26791778	376.0	-6.54419729341	-0.295561953337	-0.0574352804774	824.770896391	915.724671927	2187.11616805	446.620599729	1.81379538866	0.0234643646657
839.102119052	1125.16579873	2340.26791778	376.0	1.46571423737	-0.22794320379	-0.0442952203244	802.423093232	1105.95015793	2374.56955784	466.196306679	3.28876332242	0.0425454504841
839.102119052	1125.16579873	2340.26791778	376.0	13.0626252862	0.60889651552	0.11832423543	996.593148244	1349.51408713	2645.96834657	299.861111203	11.3427573283	0.146736834777
839.102119052	1125.16579873	2340.26791778	376.0	6.68240814311	-0.291152223064	-0.0565783566002	683.79499655	1395.69913388	2496.65417169	417.160041263	7.15159206021	0.0925173617104
839.102119052	1125.16579873	2340.26791778	376.0	8.15703402074	0.150781691815	0.0293007562795	847.619361278	1320.56869666	2531.16436801	362.976310076	8.0133152249	0.103665138744
839.102119052	1125.16579873	2340.26791778	376.0	-9.09871995913	-0.145348837399	-0.0282450130974	886.035242708	928.009562486	2127.33349365	313.288688455	1.60514376565	0.020765119866
839.102119052	1125.16579873	2340.26791778	376.0	-0.840842239429	-0.0178405840402	-0.00346688380105	933.970849142	1017.49737111	2320.58995661	369.121736358	2.94175415087	0.0380563279543
839.102119052	1125.16579873	2340.26791778	376.0	2.20309428602	0.0803831279109	0.0156205067841	960.948709091	1058.34767894	2391.82622656	372.529838523	3.71310898007	0.0480350450203
839.102119052	1125.16579873	2340.26791778	376.0	-16.2427043354	-0.569605187301	-0.110688920968	705.571065696	902.750352104	1960.14511924	351.82370144	0.0894214344882	0.00115681027798
839.102119052	1125.16579873	2340.26791778	376.0	4.75342708124	-0.0353239458261	-0.0068643501411	803.609118985	1270.83388834	2451.51084676	377.067839438	5.97382693106	0.0772810728468
839.102119052	1125.16579873	2340.26791778	376.0	12.0889666871	0.560037224266	0.108829619951	990.366738888	1317.73551477	2623.18212675	315.079873096	10.4497449314	0.13518428113
839.102119052	1125.16579873	2340.26791778	376.0	-10.838791601	-0.260453409938	-0.0506127885616	856.721973053	869.529845116	2086.61115527	360.3593371	1.16561989999	0.0150791707631
839.102119052	1125.16579873	2340.26791778	376.0	-4.05553742752	-0.277714739422	-0.0539671083214	804.596172656	995.680698706	2245.35747647	445.080605109	2.3801593172	0.0307911942717
839.102119052	1125.16579873	2340.26791778	376.0	11.3604289199	0.583756367749	0.113438858871	1021.66599519	1260.13143124	2606.13239111	324.334964688	9.57166804422	0.123824942357
839.102119052	1125.16579873	2340.26791778	376.0	-1.30411242641	-0.492929892154	-0.0957889413435	674.757028134	1177.33965225	2309.74819305	457.651512665	3.00119175334	0.0388252490729
839.102119052	1125.16579873	2340.26791778	376.0	-2.67400215635	-0.131307453764	-0.0255164115359	822.084456959	1146.92257699	2277.6891032	308.682069246	3.04728961616	0.0394215991741
839.102119052	1125.16579873	2340.26791778	376.0	-3.1493384414	-0.0415075097489	-0.00806597546616	952.311041562	931.666296072	2266.56496061	382.587622981	2.53554324214	0.0328013356034
839.102119052	1125.16579873	2340.26791778	376.0	5.84466619812	-0.0744107657262	-0.0144599233825	747.941994588	1398.99988258	2477.04876572	330.106888551	8.06067336528	0.104277792565
839.102119052	1125.16579873	2340.26791778	376.0	0.757194030624	-0.119553687001	-0.0232323527014	831.428911777	1148.77143678	2357.98828676	377.787938197	3.60240346566	0.0466028908882
839.102119052	1125.16579873	2340.26791778	376.0	-9.17004267118	-0.382294168384	-0.0742895779993	759.450988715	976.448763444	2125.6643511	389.764598942	1.59784625553	0.0206707148193
839.102119052	1125.16579873	2340.26791778	376.0	14.823928803	0.505305062236	0.0981937548068	1027.39522895	1205.5019351	2687.18756771	454.290403659	8.76175116624	0.113347363082
839.102119052	1125.16579873	2340.26791778	376.0	3.77419021538	-0.0144803166874	-0.00281389752962	885.561103722	1125.52746884	2428.59408055	417.505507988	4.1282621371	0.0534057197555
839.102119052	1125.16579873	2340.26791778	376.0	8.40794941009	-0.268744050574	-0.0522238730226	692.047211919	1393.92580439	2537.03646037	451.063444064	7.37685882349	0.0954315501099
839.102119052	1125.16579873	2340.26791778	376.0	3.16051641082	-0.138667694736	-0.0269466954403	736.652519783	1360.1335053	2414.23246938	317.446444296	6.76138365683	0.0874693875398
839.102119052	1125.16579873	2340.26791778	376.0	3.27734438536	0.00419203566443	0.000814620222392	964.101009035	989.351416593	2416.96655699	463.51413136	3.42009608493	0.0442444512928
839.102119052	1125.16579873	2340.26791778	376.0	-7.96581972807	-0.330502326567	-0.0642250926093	745.084634557	1113.31675032	2153.8463943	295.445009424	1.96462827816	0.0254156310241
839.102119052	1125.16579873	2340.26791778	376.0	-9.8926551833	-0.515894822661	-0.100251617307	679.151297116	1068.99425261	2108.75328231	360.607732586	1.66738624515	0.0215703265867
839.102119052	1125.16579873	2340.26791778	376.0	5.07442805889	0.302781648455	0.0588382527119	1032.93566493	1069.42542753	2459.02312965	356.662037199	5.08827503132	0.0658250327468
839.102119052	1125.16579873	2340.26791778	376.0	8.12868706917	0.0991344424648	0.0192643689205	864.151818021	1242.25473085	2530.5009734	424.09442453	6.54263318966	0.0846394979258
839.102119052	1125.16579873	2340.26791778	376.0	3.92714152746	0.154537807779	0.0300306661055	929.66444246	1145.25681678	2432.17355103	357.252291793	5.05918235754	0.0654486721545
839.102119052	1125.16579873	2340.26791778	376.0	-9.5352434104	-0.435952246123	-0.0847167209723	702.392024164	1104.98874882	2117.11767537	309.736902382	1.75926100163	0.0227588745359
839.102119052	1125.16579873	2340.26791778	376.0	11.7625050018	0.400578755899	0.0778427430818	935.404495836	1319.37967771	2615.54204866	360.757875121	9.64253985066	0.12474178332
839.102119052	1125.16579873	2340.26791778	376.0	-6.0870331376	-0.332386436372	-0.0645912235467	773.268980041	1010.30670865	2197.81503412	414.239345422	2.13431563665	0.0276108103059
839.102119052	1125.16579873	2340.26791778	376.0	6.16892016251	0.329635558628	0.0640566573314	1031.9043835	1085.65903273	2484.63717722	367.073760983	5.50475772442	0.0712129071724
839.102119052	1125.16579873	2340.26791778	376.0	-5.67035182636	-0.100511211651	-0.0195319105424	886.8998086	999.316687508	2207.56649316	321.349997056	2.21750863216	0.0286870456942
839.102119052	1125.16579873	2340.26791778	376.0	-6.81917465556	-0.442646783885	-0.0860176416412	702.58365278	1106.21326601	2180.68096106	371.884042268	2.20008454267	0.0284616370333
839.102119052	1125.16579873	2340.26791778	376.0	-2.14108237477	-0.255458289607	-0.0496421083574	779.959969446	1136.12317491	2290.16085387	374.077709516	2.88673018209	0.0373445042961
839.102119052	1125.16579873	2340.26791778	376.0	-13.5151000355	-0.338497158713	-0.0657786938813	783.163877775	942.034590228	2023.97836759	298.77989959	0.853036598497	0.0110354023092
839.102119052	1125.16579873	2340.26791778	376.0	-12.8159844488	-0.422433481032	-0.0820896776199	762.837991225	912.605722505	2040.33954538	364.89583165	0.832707233738	0.0107724092334
839.102119052	1125.16579873	2340.26791778	376.0	-3.91906522473	0.0425914290545	0.00827660883297	1000.17478432	930.123616057	2248.55129165	318.252891271	2.38864189166	0.0309009300344
839.102119052	1125.16579873	2340.26791778	376.0	-15.1097216315	-0.385242272779	-0.0748624704196	789.484069026	878.572914387	1986.65994997	318.602966559	0.395740592645	0.00511954194883
839.102119052	1125.16579873	2340.26791778	376.0	3.03456048958	-0.102671695185	-0.0199517479956	864.134813303	1104.57799244	2411.28476336	442.571957621	3.56261124071	0.0460881143688
839.102119052	1125.16579873	2340.26791778	376.0	-8.65766312418	-0.155778745737	-0.0302718122303	865.089692842	967.652518996	2137.65540526	304.913193419	1.71624092726	0.0222023405855
839.102119052	1125.16579873	2340.26791778	376.0	11.1055630993	0.0140333258056	0.00272703571815	802.197211016	1330.3857583	2600.16784808	467.584878766	7.80803505072	0.101009509065
839.102119052	1125.16579873	2340.26791778	376.0	-1.09544425837	-0.290573249266	-0.0564658471173	726.89551282	1245.81447646	2314.63158725	341.921597963	3.86396880168	0.0499866597888
839.102119052	1125.16579873	2340.26791778	376.0	13.9605309823	0.428638595689	0.0832954908062	980.071058155	1244.67317371	2666.98174551	442.237513643	8.83717374407	0.114323075602
839.102119052	1125.16579873	2340.26791778	376.0	15.0430715181	0.22510393174	0.0437434768248	850.150871714	1406.35931186	2692.31609437	435.80591079	10.6150489942	0.137322755424
839.102119052	1125.16579873	2340.26791778	376.0	3.26004287695	-0.0161407081618	-0.00313655424831	933.772171882	1037.83764164	2416.56165534	444.951841819	3.48375058543	0.0450679247791
839.102119052	1125.16579873	2340.26791778	376.0	-0.277321675447	0.0148073783687	0.00287745401646	1031.66566263	859.904199589	2333.77784758	442.207985362	2.81423078025	0.0364066077652
839.102119052	1125.16579873	2340.26791778	376.0	9.6407159886	-0.0667373325626	-0.0129687781894	761.205759929	1373.00763238	2565.88650111	431.673108796	8.03829588877	0.103988303865
839.102119052	1125.16579873	2340.26791778	376.0	-6.63680736792	-0.293314359183	-0.056998515193	779.064868405	1046.68514659	2184.94884418	359.198829185	2.1550408471	0.0278789242833
839.102119052	1125.16579873	2340.26791778	376.0	-3.8448884651	-0.423425137652	-0.0822823819766	723.400703277	1058.607123	2250.28722656	468.279400284	2.4458027407	0.0316403976804
839.102119052	1125.16579873	2340.26791778	376.0	9.94609260357	0.160169069879	0.0311249649978	848.926083446	1330.6933188	2573.03313206	393.413729809	8.42816466996	0.109031884476
839.102119052	1125.16579873	2340.26791778	376.0	-15.5431414382	-0.623257209503	-0.121114887194	637.038400407	1054.72093069	1976.51676529	284.757434195	0.669284384239	0.00865827146493
839.102119052	1125.16579873	2340.26791778	376.0	0.662393376235	-0.0344628848691	-0.00669702387663	954.961949075	948.470811101	2355.76969745	452.336937278	3.03287590192	0.0392351345655
839.102119052	1125.16579873	2340.26791778	376.0	-2.36360844511	-0.210191792303	-0.0408456650413	847.805966867	969.608701352	2284.95314764	467.53847942	2.56270209126	0.033152679059
839.102119052	1125.16579873	2340.26791778	376.0	-6.91926893399	-0.298684992371	-0.0580421671923	806.988410646	953.582385556	2178.33848677	417.767690572	1.89709941994	0.0245420364804
839.102119052	1125.16579873	2340.26791778	376.0	2.99602330682	-0.129504596085	-0.0251660699739	828.283632612	1154.01566831	2410.38289004	428.083589121	3.88442487712	0.0502512920713
839.102119052	1125.16579873	2340.26791778	376.0	2.4195941008	-0.0687445696224	-0.0133588359157	861.846736523	1130.37428367	2396.89290226	404.671882071	3.81120499901	0.0493040750195
839.102119052	1125.16579873	2340.26791778	376.0	6.76136758679	0.322497061699	0.0626694639913	1024.66438473	1094.11776214	2498.50203422	379.719887346	5.632526914	0.0728658074257
839.102119052	1125.16579873	2340.26791778	376.0	11.1882516616	0.532974720725	0.103570680281	991.190054622	1289.76191885	2602.10298198	321.15100851	9.75154259815	0.12615190942
839.102119052	1125.16579873	2340.26791778	376.0	4.07017270182	-0.0495925053308	-0.00963709781011	871.348865738	1129.48247449	2435.52086372	434.68952349	4.06124033873	0.0525386848478
839.102119052	1125.16579873	2340.26791778	376.0	-4.90246957008	-0.0293014050763	-0.0056940157552	936.253260971	973.674391216	2225.53699525	315.609343067	2.28982314788	0.0296225504254
839.102119052	1125.16579873	2340.26791778	376.0	-17.9652033033	-0.640309500929	-0.12442858549	648.948173289	977.521940329	1919.83402851	293.363914892	0.0372934096162	0.00048245031845
839.102119052	1125.16579873	2340.26791778	376.0	3.21956199897	-0.461993364496	-0.0897771792647	656.271481273	1308.16557928	2415.61429434	451.177233784	4.60756771347	0.0596063093593
839.102119052	1125.16579873	2340.26791778	376.0	-12.597693362	-0.503496488988	-0.0978423025627	747.494945186	878.147834668	2045.44814165	419.805361796	0.570032142412	0.00737428386043
839.102119052	1125.16579873	2340.26791778	376.0	-5.66498065183	-0.281014204332	-0.0546082791162	811.346745559	967.234534931	2207.69219304	429.110912548	2.10835120096	0.0272749185118
839.102119052	1125.16579873	2340.26791778	376.0	20.0987144974	0.766844407507	0.149017568501	1045.74925926	1393.79068242	2810.63168505	371.091743374	13.8067270491	0.178612251605
839.102119052	1125.16579873	2340.26791778	376.0	6.01021017767	0.145283942244	0.0282324023016	839.246574509	1330.53950246	2480.92293836	311.136861394	7.87383577478	0.10186074741
839.102119052	1125.16579873	2340.26791778	376.0	20.072790547	0.578177496501	0.112354740867	989.459833036	1361.61847752	2810.02499516	458.946684603	12.1635596487	0.157355234783
839.102119052	1125.16579873	2340.26791778	376.0	-2.8413228685	-0.200425828391	-0.038947887367	830.455804812	1033.35831266	2273.77335025	409.959232779	2.67463214636	0.0346006745971
839.102119052	1125.16579873	2340.26791778	376.0	13.7445483841	0.110953142985	0.0215610460523	821.73683223	1371.95899384	2661.92717406	468.23134799	9.26661527733	0.119878593497
839.102119052	1125.16579873	2340.26791778	376.0	2.93634780024	-0.185756411562	-0.036097242822	820.547480783	1119.91462543	2408.9863233	468.524217095	3.49643933376	0.0452320741754
839.102119052	1125.16579873	2340.26791778	376.0	-8.30706808037	-0.575884446374	-0.111909142319	649.664182464	1112.19469059	2145.86026859	384.001395538	1.96891534111	0.0254710910881
839.102119052	1125.16579873	2340.26791778	376.0	-8.4270284315	-0.150268844478	-0.0292010968671	862.624290953	982.154643585	2143.05287498	298.273940439	1.75791129784	0.0227414139436
839.102119052	1125.16579873	2340.26791778	376.0	13.2327945955	0.142193718429	0.0276318924269	826.897127505	1387.53189117	2649.95076433	435.521745654	9.66945841059	0.125090018248
839.102119052	1125.16579873	2340.26791778	376.0	-6.94624532881	0.0028639309288	0.00055653535344	983.52072564	900.243589085	2177.70716686	293.942852136	1.87989854098	0.0243195154073
839.102119052	1125.16579873	2340.26791778	376.0	-4.98584841479	-0.323808269225	-0.0629242652984	762.932727086	1064.97164131	2223.5857069	395.681338505	2.40834347232	0.0311558017117
839.102119052	1125.16579873	2340.26791778	376.0	-7.31347422088	-0.560980842518	-0.109012989218	655.6572029	1113.40377032	2169.11302691	400.052053691	2.10931730054	0.0272874165659
839.102119052	1125.16579873	2340.26791778	376.0	-1.96621464276	-0.308119791292	-0.0598755910011	767.632584497	1085.74714621	2294.2532273	440.873496596	2.82492354188	0.0365449358588
839.102119052	1125.16579873	2340.26791778	376.0	-2.4031591751	-0.0955440261628	-0.0185666587957	952.218909323	875.121201641	2284.02755459	456.687443629	2.45830143491	0.0318020884206
839.102119052	1125.16579873	2340.26791778	376.0	-1.6789292271	-0.224538495403	-0.0436335980185	807.311144912	1080.28890307	2300.97647572	413.37642773	2.88880592305	0.0373713573487
839.102119052	1125.16579873	2340.26791778	376.0	-9.20903749949	-0.554341986441	-0.107722888931	647.568440124	1165.9801525	2124.75176764	311.203175021	1.88429804753	0.0243764301104
839.102119052	1125.16579873	2340.26791778	376.0	-1.82135430582	-0.113544298538	-0.0220645741426	811.872194881	1179.84885966	2297.64334729	305.922292747	3.57112383922	0.046198238541
839.102119052	1125.16579873	2340.26791778	376.0	17.0451850946	0.405391243411	0.0787779330375	927.948699957	1358.60031736	2739.17091608	452.621898764	10.8803570288	0.140754942158
839.102119052	1125.16579873	2340.26791778	376.0	-3.85562037085	-0.105879456936	-0.0205750985108	899.436905008	968.726099452	2250.03607121	381.873066751	2.4724662106	0.031985332608
839.102119052	1125.16579873	2340.26791778	376.0	3.66202714749	-0.15335106841	-0.0298000521589	809.349431811	1176.09091261	2425.96916425	440.528819839	4.09723874794	0.0530043822502
839.102119052	1125.16579873	2340.26791778	376.0	-2.23468686838	-0.136623423883	-0.0265494410967	816.712813183	1155.3736955	2287.97025794	315.88374926	3.18145171221	0.041157201969
839.102119052	1125.16579873	2340.26791778	376.0	-9.40316849451	-0.558071168545	-0.108447564816	661.456705354	1080.48255625	2120.20858225	378.269320645	1.74763238095	0.0226084395984
839.102119052	1125.16579873	2340.26791778	376.0	-4.4929669006	-0.215828621781	-0.0419410458183	833.703845053	994.145693315	2235.12045485	407.270916481	2.38073835221	0.0307986850222
839.102119052	1125.16579873	2340.26791778	376.0	-4.23539508206	-0.109671040826	-0.0213119006658	887.946569085	991.408231332	2241.14832548	361.793525068	2.44618849818	0.0316453880748
839.102119052	1125.16579873	2340.26791778	376.0	-17.7926246449	-0.601672751258	-0.116920472456	715.059261562	855.771145755	1923.87283149	353.042424168	-0.434647558777	-0.00562286621963
839.102119052	1125.16579873	2340.26791778	376.0	7.28585381945	0.364641671237	0.0708592443135	950.700132021	1241.11351865	2510.77641725	318.962766588	7.68381033698	0.0994024623154
839.102119052	1125.16579873	2340.26791778	376.0	-5.80430622554	-0.629010806591	-0.122232958918	633.901555197	1103.57592749	2204.43160134	466.954118646	2.19531403971	0.0283999228941
839.102119052	1125.16579873	2340.26791778	376.0	-3.15779856954	-0.41532193474	-0.0807077214807	707.332549012	1157.34168001	2266.36697095	401.692741924	2.77515559579	0.0359011073194
839.102119052	1125.16579873	2340.26791778	376.0	-2.54962663519	-0.109381468942	-0.0212556294097	808.864278246	1184.99045119	2280.59982361	286.745094177	3.51846707499	0.0455170384863
839.102119052	1125.16579873	2340.26791778	376.0	-6.43146569715	-0.288065311007	-0.0559784902851	826.121338627	920.718400037	2189.75438943	442.914650764	1.85640334945	0.0240155672632
839.102119052	1125.16579873	2340.26791778	376.0	7.54166982811	0.242992937171	0.047219770146	989.106474755	1109.2959409	2516.76319723	418.360781579	5.51358250301	0.0713270698967
839.102119052	1125.16579873	2340.26791778	376.0	15.2829829291	0.45068535488	0.0875797424952	951.876787499	1331.24801723	2697.93066415	414.805859419	10.4828763863	0.135612889862
839.102119052	1125.16579873	2340.26791778	376.0	-6.09763226628	-0.276751684949	-0.0537799620967	788.301123379	1042.41002546	2197.56698611	366.855837268	2.22980714782	0.0288461468023
839.102119052	1125.16579873	2340.26791778	376.0	-2.26397554185	-0.141643516696	-0.0275249740956	887.214673687	958.406717639	2287.28482451	441.663433183	2.62448980973	0.0339520027131
839.102119052	1125.16579873	2340.26791778	376.0	2.87808932288	-0.312343476678	-0.0606963615775	674.112683767	1397.10269474	2407.62291885	336.407540343	6.66992316643	0.0862861987895
839.102119052	1125.16579873	2340.26791778	376.0	-6.38535575212	-0.1650006639	-0.0320638678392	911.698125939	869.037822684	2190.83348568	410.097537054	1.88179445479	0.0243440421059
839.102119052	1125.16579873	2340.26791778	376.0	4.24467947784	0.172336189236	0.0334893488604	872.236949642	1263.61314051	2439.60478981	303.754699662	6.70631504837	0.0867569863955
839.102119052	1125.16579873	2340.26791778	376.0	-2.47732919202	-0.260513351264	-0.0506244367011	777.028356949	1137.62117741	2282.29177748	367.642243122	2.8402370764	0.0367430410919
839.102119052	1125.16579873	2340.26791778	376.0	-10.0010896977	-0.223439640039	-0.0434200621917	848.357678141	924.686320971	2106.21562416	333.171625045	1.4494333833	0.018750755282
839.102119052	1125.16579873	2340.26791778	376.0	1.24387927849	0.050581928483	0.00982936814672	1012.45944922	940.067512774	2369.37802547	416.851063475	3.14667661068	0.0407073300217
839.102119052	1125.16579873	2340.26791778	376.0	-0.420108116173	-0.493140875039	-0.0958299407383	662.459323532	1251.5647327	2330.43626232	416.412206087	3.37510822082	0.0436624608127
839.102119052	1125.16579873	2340.26791778	376.0	12.968034603	0.480370860592	0.0933483988714	1016.7633387	1205.3485537	2643.75467116	421.642778757	8.44380693907	0.10923424242
839.102119052	1125.16579873	2340.26791778	376.0	13.2138976165	0.183834729476	0.035723810625	865.422859298	1315.37252856	2649.50852439	468.713136531	8.60120041595	0.111270380543
839.102119052	1125.16579873	2340.26791778	376.0	3.53041271141	0.174653952002	0.0339397497089	1035.48544027	1008.99272422	2422.88903383	378.410869344	3.89212512277	0.050350907151
839.102119052	1125.16579873	2340.26791778	376.0	2.85880275555	-0.308963465679	-0.0600395386084	713.890990418	1275.77857557	2407.1715615	417.501995515	4.68272343862	0.0605785697104
839.102119052	1125.16579873	2340.26791778	376.0	-6.59242612937	-0.0660275562449	-0.0128308504168	949.787652185	894.333668731	2185.98748407	341.866163156	1.97515757158	0.025551844393
839.102119052	1125.16579873	2340.26791778	376.0	-3.21128337278	-0.222121441833	-0.043163902416	757.95515453	1214.75739686	2265.11528326	292.402731874	3.38643918078	0.0438090450295
839.102119052	1125.16579873	2340.26791778	376.0	-3.79602128159	0.0264646930987	0.00514276974323	1032.36365678	857.531130385	2251.43084958	361.536062407	2.36527071581	0.030598586233
839.102119052	1125.16579873	2340.26791778	376.0	-16.4314809773	-0.521636299695	-0.101367333792	725.212018993	897.123319755	1955.72724005	333.391901305	0.100337753906	0.00129803045157
839.102119052	1125.16579873	2340.26791778	376.0	-0.854504313827	-0.239136748764	-0.0464704136735	758.509069746	1210.94520967	2320.27022747	350.815948049	3.64469909466	0.047150052971
839.102119052	1125.16579873	2340.26791778	376.0	-5.47323889193	-0.176412829046	-0.0342815447038	874.413326537	935.837883764	2212.17946393	401.928253629	2.15393534107	0.0278646227823
839.102119052	1125.16579873	2340.26791778	376.0	6.39259286266	-0.0789011695747	-0.0153325242081	804.765107573	1240.921483	2489.87171766	444.185127093	5.51518544315	0.0713478065091
839.102119052	1125.16579873	2340.26791778	376.0	11.922505961	0.0409886384078	0.00796514543486	799.619689179	1365.69723012	2619.28649978	453.969580484	8.63912444576	0.111760988949
839.102119052	1125.16579873	2340.26791778	376.0	-1.97669175531	-0.413416007031	-0.080337350764	707.085961124	1168.96913827	2294.0080348	417.952935401	2.94041299214	0.0380389779061
839.102119052	1125.16579873	2340.26791778	376.0	-14.9811337394	-0.292937413328	-0.0569252649296	833.752963435	866.751008583	1989.66925116	289.16527914	0.438962194691	0.00567868298436
839.102119052	1125.16579873	2340.26791778	376.0	4.26552973046	-0.0926733847158	-0.0180088194162	804.122281716	1227.93148482	2440.09274159	408.038975048	5.05399334362	0.065381543902
839.102119052	1125.16579873	2340.26791778	376.0	2.33372720802	0.0156753222751	0.00304611781482	972.577369905	982.762281573	2394.88338692	439.543735441	3.31506175878	0.0428856631149
839.102119052	1125.16579873	2340.26791778	376.0	10.4917361434	0.381237682114	0.0740842755759	975.259956252	1214.15003899	2585.80265276	396.39265752	7.79024317569	0.100779342506
839.102119052	1125.16579873	2340.26791778	376.0	3.44743781213	-0.165836248322	-0.0322262433583	821.902972315	1141.70112803	2420.94719888	457.343098541	3.69583418008	0.0478115676595
839.102119052	1125.16579873	2340.26791778	376.0	-9.31595457111	-0.426281559751	-0.0828374581716	738.173305337	984.990278769	2122.24962172	399.086037613	1.56319447063	0.0202224381711
839.102119052	1125.16579873	2340.26791778	376.0	6.08317162405	0.117347188346	0.0228035733279	962.622665548	1083.51688345	2482.63043168	436.490882688	4.53841690149	0.0587117322314
839.102119052	1125.16579873	2340.26791778	376.0	2.10120429871	0.0227191640297	0.00441491722303	979.722676936	975.413430218	2389.44172787	434.305620717	3.28187402107	0.0424563262751
839.102119052	1125.16579873	2340.26791778	376.0	-16.8489140836	-0.650677938921	-0.126443439355	697.29359347	860.533109346	1945.95818699	388.131484173	-0.377258360749	-0.00488044451163
839.102119052	1125.16579873	2340.26791778	376.0	-12.9687759757	-0.568421281958	-0.110458857745	655.141479006	1074.37904365	2036.76381429	307.243291638	1.16851816904	0.0151166645412
839.102119052	1125.16579873	2340.26791778	376.0	-9.97970114678	-0.23652836478	-0.0459635376565	872.931729683	863.301260172	2106.71617355	370.483183698	1.29882097716	0.016802341231
839.102119052	1125.16579873	2340.26791778	376.0	1.04706731199	0.190020597744	0.0369258837435	1023.97133185	1021.22145543	2364.77209816	319.579310874	3.65540124836	0.0472885025661
839.102119052	1125.16579873	2340.26791778	376.0	1.40479967897	-0.405602348668	-0.0788189562123	653.018954808	1369.36389278	2373.14399398	350.761146393	5.63838191186	0.072941551253
839.102119052	1125.16579873	2340.26791778	376.0	12.4744250309	0.422500236254	0.0821026498745	954.111258291	1293.64273756	2632.20288471	384.448888853	9.41620008707	0.121813713934
839.102119052	1125.16579873	2340.26791778	376.0	-13.2838332702	-0.447113417133	-0.0868856232283	708.141727504	1038.849744	2029.39062951	282.399158	1.03387960691	0.0133748978901
839.102119052	1125.16579873	2340.26791778	376.0	-6.74276273184	-0.234391555833	-0.0455483007838	802.586042925	1055.87508571	2182.4692048	324.008076162	2.12943704633	0.0275476978826
839.102119052	1125.16579873	2340.26791778	376.0	-2.9046949579	-0.266034318344	-0.0516973024376	759.516010618	1182.52476289	2272.29027357	330.249500062	2.9719151766	0.0384465093998
839.102119052	1125.16579873	2340.26791778	376.0	-11.0411156529	-0.478460426029	-0.092977152357	720.744426447	968.788365785	2081.87623039	392.343438159	1.22255707855	0.0158157448713
839.102119052	1125.16579873	2340.26791778	376.0	13.6264981792	0.234084682962	0.0454886675014	880.493090535	1320.97724047	2659.16448299	457.694151983	8.99658333276	0.116385295378
839.102119052	1125.16579873	2340.26791778	376.0	12.072178332	0.0352839370833	0.00685657541456	790.599409386	1389.4949491	2622.78923426	442.694875776	9.06135619184	0.117223236634
839.102119052	1125.16579873	2340.26791778	376.0	9.38440427618	0.124696779722	0.0242317877424	860.726197749	1270.94144064	2559.88812033	428.220481938	7.22444585695	0.09345984291
839.102119052	1125.16579873	2340.26791778	376.0	10.1872159599	0.38517697006	0.0748497804235	1014.97386299	1147.54028785	2578.67606461	416.161913763	6.91579717855	0.0894669751429
839.102119052	1125.16579873	2340.26791778	376.0	1.49628460479	-0.318406132761	-0.0618744914032	738.89526121	1202.89615235	2375.28498635	433.493572785	3.58216571844	0.0463410830329
839.102119052	1125.16579873	2340.26791778	376.0	-17.2931512223	-0.622466950966	-0.120961319659	715.19251373	844.301576828	1935.56184775	376.067757193	-0.47020075919	-0.00608280412924
839.102119052	1125.16579873	2340.26791778	376.0	6.31426378792	0.0253279359316	0.00492186862255	872.738387255	1175.33478148	2488.03860745	439.965438724	5.11749810371	0.0662030802549
839.102119052	1125.16579873	2340.26791778	376.0	-1.71205186421	-0.104594218883	-0.0203253437394	931.914365407	905.65891085	2300.20131727	462.628041011	2.5967003584	0.0335925014023
839.102119052	1125.16579873	2340.26791778	376.0	13.3982243287	0.649834651916	0.126279567026	1009.75920695	1353.20178212	2653.8222633	290.861274226	11.6494911276	0.150704930499
839.102119052	1125.16579873	2340.26791778	376.0	12.2564610796	0.534812739888	0.103927854623	975.974392134	1333.72706005	2627.10194428	317.400492102	10.609365087	0.137249224928
839.102119052	1125.16579873	2340.26791778	376.0	-5.86174693272	-0.399747535892	-0.0776812156805	701.641909928	1205.00598237	2203.08733489	296.439442598	2.40406941261	0.0311005098656
839.102119052	1125.16579873	2340.26791778	376.0	15.4784995639	0.344744100749	0.0669926352018	900.815567086	1373.94850385	2702.50627723	427.742206297	10.6874125075	0.138258894016
839.102119052	1125.16579873	2340.26791778	376.0	-0.318405377633	-0.190011743721	-0.0369241631794	750.512965336	1265.46501034	2332.81637888	316.838403202	4.60062498954	0.0595164940432
839.102119052	1125.16579873	2340.26791778	376.0	-0.020207297029	-0.0241116502421	-0.00468551306687	860.301612477	1151.01561024	2339.79501289	328.477790177	3.85325896264	0.0498481107715
839.102119052	1125.16579873	2340.26791778	376.0	-4.89086352722	-0.268575130296	-0.0521910474731	792.559809366	1045.75661312	2225.80860775	387.492185269	2.40531139245	0.0311165768752
839.102119052	1125.16579873	2340.26791778	376.0	-9.32343568329	-0.358603379218	-0.0696858490512	817.576698766	865.954673129	2122.07454365	438.543171755	1.19142052102	0.0154129433508
839.102119052	1125.16579873	2340.26791778	376.0	5.05272619004	0.0102781611682	0.00199731075947	848.275345003	1208.2843939	2458.51524778	401.955508878	5.33006038907	0.0689529157707
839.102119052	1125.16579873	2340.26791778	376.0	2.55070449348	0.0568391529633	0.0110453076104	937.494803208	1080.80554986	2399.96123672	381.660883649	3.85121304568	0.0498216435405
839.102119052	1125.16579873	2340.26791778	376.0	-8.95683793045	-0.403934055972	-0.0784947640832	780.473705755	902.531936152	2130.65391325	447.648271341	1.302709736	0.0168526485899
839.102119052	1125.16579873	2340.26791778	376.0	-8.10448385115	-0.1022294874	-0.0198658156626	925.579440935	896.53587595	2150.60128231	328.485965426	1.732949143	0.0224184882665
839.102119052	1125.16579873	2340.26791778	376.0	-5.29332332035	-0.290945244985	-0.0565381354421	797.967525496	993.476899597	2216.38997033	424.945545238	2.21931053778	0.0287103562456
839.102119052	1125.16579873	2340.26791778	376.0	-12.2022026153	-0.722364135865	-0.140373909029	638.007012838	949.446534704	2054.70368471	467.250137172	0.571623566159	0.00739487148977
839.102119052	1125.16579873	2340.26791778	376.0	-0.775932697862	0.0340643349309	0.00661957538493	880.947151847	1144.6339462	2322.10901379	296.527915747	3.87163239974	0.0500858007728
839.102119052	1125.16579873	2340.26791778	376.0	-18.8269027339	-0.656510346969	-0.127576826073	697.195144049	850.95689372	1899.66795319	351.515915418	-0.722985938228	-0.00935298755793
839.102119052	1125.16579873	2340.26791778	376.0	0.415090007754	0.094377441541	0.0183399614343	1043.43363651	932.41103896	2349.98213606	374.137460591	3.03353208888	0.0392436234008
839.102119052	1125.16579873	2340.26791778	376.0	17.690244088	0.557973579218	0.108428600703	999.999900351	1308.86560749	2754.26702475	445.401516914	10.9184223032	0.14124737779
839.102119052	1125.16579873	2340.26791778	376.0	0.952549338125	0.12669644914	0.0246203748815	928.242151294	1123.17017883	2362.56012434	311.147794217	4.27410807366	0.0552924718455
839.102119052	1125.16579873	2340.26791778	376.0	-5.38577128547	-0.380944718163	-0.0740273451541	717.701900529	1165.79365143	2214.22644026	330.730888305	2.44285620303	0.03160227947
839.102119052	1125.16579873	2340.26791778	376.0	16.6355070283	0.575122355286	0.111761048443	992.859410793	1340.47792065	2729.58335172	396.246020279	11.4505848766	0.148131757783
839.102119052	1125.16579873	2340.26791778	376.0	0.842608447747	0.0958421548657	0.0186245928616	880.261408658	1185.72481803	2359.98721296	294.000986272	4.82720318582	0.0624476479407
839.102119052	1125.16579873	2340.26791778	376.0	-1.97982515206	-0.266797460398	-0.0518456005438	786.357318898	1084.87782348	2293.93470492	422.699562543	2.84405878056	0.0367924809904
839.102119052	1125.16579873	2340.26791778	376.0	3.08200050696	-0.123108123063	-0.023923070941	821.248671491	1171.56254582	2412.39498687	419.583769562	4.10228305274	0.0530696384571
839.102119052	1125.16579873	2340.26791778	376.0	0.629759195167	0.0116722149613	0.00226821122451	958.519132388	1004.6448159	2355.00597019	391.842021894	3.13073476765	0.0405010966061
839.102119052	1125.16579873	2340.26791778	376.0	6.16775718456	-0.351149446463	-0.0682373584265	672.618957299	1369.76000809	2484.60996042	442.230995033	6.37051918134	0.08241292602
839.102119052	1125.16579873	2340.26791778	376.0	15.9802058137	0.620405687038	0.120560763124	1021.80441512	1304.29411018	2714.24754764	388.149022337	11.0161034897	0.142511041264
839.102119052	1125.16579873	2340.26791778	376.0	-14.0393383612	-0.463231185174	-0.0900177196218	710.482220541	1004.64744164	2011.70978624	296.58012406	0.861890926639	0.0111499473045
839.102119052	1125.16579873	2340.26791778	376.0	-16.2463627016	-0.600287500509	-0.116651282649	659.372312417	996.772658802	1960.05950367	303.91453245	0.424406872642	0.00549038645073
839.102119052	1125.16579873	2340.26791778	376.0	-5.95188690278	-0.0302389744067	-0.00587620956212	966.313309561	903.452792098	2200.97781809	331.211716434	2.08242717114	0.0269395494326
839.102119052	1125.16579873	2340.26791778	376.0	-2.88561993064	-0.0256833943902	-0.00499094333272	1000.90787744	860.236321552	2272.73668032	411.592481323	2.461584196	0.0318445562226
839.102119052	1125.16579873	2340.26791778	376.0	5.30575453809	0.347131544969	0.0674565769469	965.181675706	1194.70765712	2464.43678903	304.547456209	6.68365145823	0.0864637963548
839.102119052	1125.16579873	2340.26791778	376.0	14.6102547137	0.229039868345	0.0445083304207	863.023338632	1367.71349301	2682.18702155	451.450189911	9.88067754759	0.127822477977
839.102119052	1125.16579873	2340.26791778	376.0	-0.704973777009	-0.280735315452	-0.0545540838422	767.747180796	1147.9500222	2323.76964265	408.07243965	3.09165007529	0.0399954731603
839.102119052	1125.16579873	2340.26791778	376.0	-4.59385160793	-0.207585388131	-0.0403391737525	848.753063461	963.71613943	2232.75948241	420.29027952	2.30227834884	0.0297836785103
839.102119052	1125.16579873	2340.26791778	376.0	-6.83897271213	-0.249228290892	-0.0484314595592	832.438420118	946.982817547	2180.21763349	400.796395828	1.94076449146	0.0251069145079
839.102119052	1125.16579873	2340.26791778	376.0	-3.75491424676	-0.31766590082	-0.0617306453205	783.312012152	1006.2994707	2252.39286432	462.781381474	2.3992654454	0.0310383628124
839.102119052	1125.16579873	2340.26791778	376.0	-4.72539410975	0.0784569539098	0.0152462016925	1041.91849994	889.410836799	2229.68103544	298.351698707	2.19786752907	0.0284329563916
839.102119052	1125.16579873	2340.26791778	376.0	-1.83718054344	-0.458982947866	-0.0891921779763	684.981776592	1195.73627265	2297.27297093	416.554921692	2.98875059751	0.0386643026845
839.102119052	1125.16579873	2340.26791778	376.0	-3.58922007366	-0.418696117311	-0.0813634118365	697.939098958	1205.18125531	2256.2705519	353.150197636	2.75699011124	0.0356661075193
839.102119052	1125.16579873	2340.26791778	376.0	10.9221737882	0.0454912425742	0.00884011709565	791.249800715	1395.75320308	2595.87604687	408.87304307	9.1201275256	0.117983538494
839.102119052	1125.16579873	2340.26791778	376.0	5.73084947027	0.183675366939	0.03569284239	1036.13350048	1017.58433042	2474.38514935	420.667318452	4.26193721311	0.0551350221618
839.102119052	1125.16579873	2340.26791778	376.0	-2.35307739118	-0.0395396034833	-0.00768356072352	896.485409699	1074.02108533	2285.19960251	314.693107483	2.78863162352	0.0360754414427
839.102119052	1125.16579873	2340.26791778	376.0	-20.2001446552	-0.683620115218	-0.132844950489	665.005105807	890.928091671	1867.53041307	311.597215593	-0.767996083518	-0.00993526628096
839.102119052	1125.16579873	2340.26791778	376.0	3.06583513648	-0.428845171187	-0.0833356337325	677.180023412	1275.57620249	2412.01667389	459.260447994	4.23925502921	0.054841591581
839.102119052	1125.16579873	2340.26791778	376.0	-7.75769416088	-0.193208542406	-0.0375453832891	820.239436664	1053.1553444	2158.71709017	285.322309108	1.90203621044	0.0246059018168
839.102119052	1125.16579873	2340.26791778	376.0	-10.2272100976	-0.420673639108	-0.0817476951239	730.588962797	1012.7094222	2100.92380098	357.625415984	1.52455938082	0.0197226310584
839.102119052	1125.16579873	2340.26791778	376.0	10.2206035631	0.220202141799	0.042790933113	871.170042304	1324.91524848	2579.45742397	383.372133189	8.65694141899	0.111991480194
839.102119052	1125.16579873	2340.26791778	376.0	-4.77608138425	-0.512793480316	-0.0996489468161	661.012907759	1205.4680075	2228.49481742	362.013902163	2.60278966626	0.033671276407
839.102119052	1125.16579873	2340.26791778	376.0	5.58063374057	-0.237782043916	-0.0462071597195	716.387152162	1336.69007204	2470.86969882	417.792474623	6.22572995352	0.0805398441594
839.102119052	1125.16579873	2340.26791778	376.0	-2.57245744749	-0.327385298953	-0.0636193740678	740.222379566	1177.87410929	2280.06552144	361.969032584	2.87205202825	0.0371546187355
839.102119052	1125.16579873	2340.26791778	376.0	-5.92555250648	-0.13335043995	-0.0259134162358	847.980462457	1066.9138617	2201.59411352	286.699789366	2.1679337342	0.0280457145434
839.102119052	1125.16579873	2340.26791778	376.0	-6.96565295109	-0.461894410523	-0.0897579499656	700.701706324	1078.51065422	2177.2529765	398.040615959	2.11703393341	0.0273872436404
839.102119052	1125.16579873	2340.26791778	376.0	-9.73417929058	-0.406551891856	-0.0790034768472	753.822391951	962.005300798	2112.46204278	396.634350036	1.45059802961	0.0187658218579
839.102119052	1125.16579873	2340.26791778	376.0	14.905495885	0.410617142837	0.0797934595486	922.427536532	1375.07730955	2689.09645596	391.591609881	11.0012086283	0.142318352241
839.102119052	1125.16579873	2340.26791778	376.0	13.5708356871	0.484270267866	0.09410615388	1005.19580617	1231.41538046	2657.86183154	421.250644911	8.89832981545	0.115114227884
839.102119052	1125.16579873	2340.26791778	376.0	2.8504506608	-0.13508671915	-0.0262508198892	795.983595031	1212.87570805	2406.97610011	398.11679703	4.52002385129	0.0584737885031
839.102119052	1125.16579873	2340.26791778	376.0	-7.69225948806	-0.449246076603	-0.0873000537511	706.702807337	1071.06541322	2160.24843683	382.480216276	2.00922422134	0.0259925513757
839.102119052	1125.16579873	2340.26791778	376.0	-4.83136930631	-0.232542450674	-0.045188972148	850.801708934	928.657541953	2227.20093192	447.741681029	2.14330919093	0.0277271564156
839.102119052	1125.16579873	2340.26791778	376.0	-0.925959582026	-0.423695816529	-0.0823349818361	655.535104933	1334.46514464	2318.59798275	328.597733174	4.69553047716	0.0607442493811
839.102119052	1125.16579873	2340.26791778	376.0	-3.95917109266	0.0760032292796	0.0147693799611	1010.87545656	948.085418973	2247.61270689	288.651831354	2.32647877621	0.0300967500156
839.102119052	1125.16579873	2340.26791778	376.0	5.62931487943	-0.156100644957	-0.0303343655183	774.568806936	1251.1123928	2472.0089679	446.327768155	5.24218050198	0.0678160478911
839.102119052	1125.16579873	2340.26791778	376.0	-8.72873054652	-0.225927208201	-0.0439034605909	888.50537774	849.00421956	2135.99223717	398.482639872	1.440301128	0.0186326148512
839.102119052	1125.16579873	2340.26791778	376.0	11.5748080801	0.304571452808	0.0591860576774	956.608335513	1203.44975415	2611.14943783	451.091348163	7.36316114773	0.0952543486123
839.102119052	1125.16579873	2340.26791778	376.0	16.009100952	0.572758689916	0.111301727539	1044.77713561	1218.82597628	2714.92377129	451.320659397	9.43017239399	0.121994468228
839.102119052	1125.16579873	2340.26791778	376.0	3.39540605988	0.101178637004	0.0196616084345	949.410503342	1087.83242589	2419.72951648	382.486587251	4.1921359181	0.0542320299884
839.102119052	1125.16579873	2340.26791778	376.0	-9.67459416774	-0.26423620206	-0.0513478822504	869.787269141	847.094507608	2113.8564943	396.974717549	1.25181031353	0.0161941825812
839.102119052	1125.16579873	2340.26791778	376.0	9.81051314414	0.234835626078	0.0456345950404	893.115551125	1281.39890529	2569.86020946	395.345753045	7.97807068872	0.103209193903
839.102119052	1125.16579873	2340.26791778	376.0	1.75823857363	-0.123516517922	-0.0240024325538	866.297833393	1059.72816373	2381.41541104	455.38941392	3.29522399228	0.0426290296544
839.102119052	1125.16579873	2340.26791778	376.0	7.38984224643	0.178836884417	0.034752600936	836.535118392	1375.92658404	2513.21002505	300.748322613	8.97336774993	0.116084964423
839.102119052	1125.16579873	2340.26791778	376.0	-5.93863428725	-0.341553390208	-0.0663725981748	788.016921621	956.058020547	2201.2879648	457.213022635	1.957763997	0.0253268304916
839.102119052	1125.16579873	2340.26791778	376.0	-16.0401208614	-0.554316261918	-0.107717889996	694.61064189	942.600796257	1964.88611529	327.674677142	0.310840215946	0.00402121883501
839.102119052	1125.16579873	2340.26791778	376.0	-3.5387577854	-0.0068041762334	-0.00132222624046	1006.64420498	867.170597213	2257.45150464	383.636702448	2.40304379447	0.0310872418431
839.102119052	1125.16579873	2340.26791778	376.0	-10.0240206316	-0.456003671008	-0.0886132279457	738.060275232	949.154076583	2105.67897887	418.464627053	1.29845354413	0.016797587893
839.102119052	1125.16579873	2340.26791778	376.0	9.37278176471	0.190683325434	0.0370546687591	866.021646894	1310.44916618	2559.61612242	383.14530935	8.1784765907	0.105801767021
839.102119052	1125.16579873	2340.26791778	376.0	-3.91757074223	-0.548084799729	-0.106506956807	648.933551623	1203.0410674	2248.58626654	396.611647526	2.724250184	0.0352425638292
839.102119052	1125.16579873	2340.26791778	376.0	-0.229459167453	-0.438789560162	-0.0852680839801	636.455104586	1389.92197901	2334.8979585	308.520874907	5.65457075158	0.0731509799686
839.102119052	1125.16579873	2340.26791778	376.0	0.487059783059	0.0444947395755	0.00864647096298	1019.16360796	916.852087979	2351.66642162	415.650725688	3.02127976284	0.0390851198298
839.102119052	1125.16579873	2340.26791778	376.0	8.31771821672	0.217450287259	0.0422561770811	1043.41705849	1028.3323052	2534.9248087	463.175445003	4.76671925812	0.0616651909201
839.102119052	1125.16579873	2340.26791778	376.0	9.28377239772	-0.0941378350528	-0.0182933997382	765.439963593	1332.3398079	2557.53306476	459.75329327	7.1548386927	0.0925593621307
839.102119052	1125.16579873	2340.26791778	376.0	-8.74644729069	-0.136210120821	-0.0264691256939	867.996293082	983.748502629	2135.57761789	283.832822181	1.68074592192	0.0217431555229
839.102119052	1125.16579873	2340.26791778	376.0	14.0029560218	0.420897986687	0.0817912916221	1001.81098415	1197.92622905	2667.9746051	468.237391896	8.1263789676	0.105127800357
839.102119052	1125.16579873	2340.26791778	376.0	0.701174410518	-0.0880374756688	-0.0171079431925	848.380460304	1137.48078753	2356.67727756	370.816029722	3.59476963407	0.0465041349815
839.102119052	1125.16579873	2340.26791778	376.0	-7.54927437435	-0.644842045034	-0.12530937525	636.582580769	1057.63909803	2163.59467157	469.372992775	1.79819567734	0.0232625572747
839.102119052	1125.16579873	2340.26791778	376.0	-6.63732213532	-0.535963730784	-0.104151521722	664.02276345	1121.13139231	2184.93679725	399.782641486	2.22648790528	0.0288032070541
839.102119052	1125.16579873	2340.26791778	376.0	7.99822614046	0.370726893194	0.0720417592682	927.35731472	1300.43512787	2527.44783814	299.655395543	8.69639811722	0.112501916135
839.102119052	1125.16579873	2340.26791778	376.0	-1.43886341583	-0.356497622248	-0.0692766463755	712.213520365	1230.73215292	2306.59465888	363.648985599	3.41672414197	0.0442008297797
839.102119052	1125.16579873	2340.26791778	376.0	0.276229134376	-0.126548493474	-0.0245916232945	858.568907879	1075.98614932	2346.73241959	412.177362394	3.14845029688	0.0407302755094
839.102119052	1125.16579873	2340.26791778	376.0	0.79637505466	-0.273378481484	-0.0531244620062	706.584389636	1319.39374824	2358.90522769	332.927089817	5.24401371147	0.0678397634084
839.102119052	1125.16579873	2340.26791778	376.0	-8.91063290866	-0.417245036502	-0.0810814295573	715.703426739	1081.46363908	2131.73523455	334.568168734	1.84812532283	0.0239084776562
839.102119052	1125.16579873	2340.26791778	376.0	4.98917017792	-0.365968085582	-0.071117000696	679.770078058	1328.56940161	2457.02786682	448.688387153	5.48612013424	0.0709717999255
839.102119052	1125.16579873	2340.26791778	376.0	6.81569299007	0.0808198810296	0.0157053791352	863.128626436	1228.85198187	2499.7733942	407.792785898	6.12605862012	0.0792504349304
839.102119052	1125.16579873	2340.26791778	376.0	-7.69832892483	-0.438439540436	-0.0852000661554	709.400282794	1078.04613076	2160.10639575	372.659982193	2.02689821663	0.0262211929707
839.102119052	1125.16579873	2340.26791778	376.0	5.19865374112	-0.220012178853	-0.0427540184323	728.857491027	1315.10466677	2461.93034344	417.968185643	5.90489511999	0.0763893288485
839.102119052	1125.16579873	2340.26791778	376.0	-8.78989386385	-0.486945514804	-0.0946260230868	709.38496835	1000.77536821	2134.56085168	424.400515122	1.61660492738	0.0209133884525
839.102119052	1125.16579873	2340.26791778	376.0	6.58888166597	-0.0389102156134	-0.00756125449152	784.156141484	1322.50767822	2494.46540155	387.801581847	6.98204403792	0.0903239849666
839.102119052	1125.16579873	2340.26791778	376.0	-8.13739919575	-0.373917058102	-0.0726616902646	727.709509016	1110.65948424	2149.83097506	311.461981806	1.97250845527	0.0255175738068
839.102119052	1125.16579873	2340.26791778	376.0	6.03717476117	0.0526249818988	0.0102263859111	825.485593025	1289.53157601	2481.55398186	366.536812818	6.80694920684	0.0880588513175
839.102119052	1125.16579873	2340.26791778	376.0	5.08435681663	0.0698100480552	0.0135658857472	958.34258475	1063.89377738	2459.25548919	437.019127054	4.06789475	0.0526247703751
839.102119052	1125.16579873	2340.26791778	376.0	18.1205098086	0.518934244947	0.100842255139	982.800500298	1318.77761341	2764.33639537	462.758281665	10.9062913354	0.141090444184
839.102119052	1125.16579873	2340.26791778	376.0	8.01896258568	0.134249601721	0.0260881464673	958.395666377	1101.51474953	2527.93312651	468.022710604	4.98064294829	0.0644326383997
839.102119052	1125.16579873	2340.26791778	376.0	-3.32239874099	-0.340514603477	-0.0661707352268	766.894285452	1028.66327189	2262.51488595	466.957328603	2.49086262041	0.0322233197983
839.102119052	1125.16579873	2340.26791778	376.0	-15.3052908036	-0.518489846411	-0.100755897087	700.178551579	966.25929964	1982.08310738	315.645256164	0.539083941182	0.00697391903211
839.102119052	1125.16579873	2340.26791778	376.0	1.66049385306	-0.366977385807	-0.0713131336585	681.390080976	1314.38946371	2379.1279227	383.348378019	4.91131408268	0.0635357578613
839.102119052	1125.16579873	2340.26791778	376.0	12.1341661203	0.16919687648	0.0328792997434	867.546745174	1295.58708613	2624.23991458	461.106083278	8.10049390301	0.104792935356
839.102119052	1125.16579873	2340.26791778	376.0	-9.86194821797	-0.373906266859	-0.072659593249	793.334943664	899.690259965	2109.47190757	416.446703939	1.24117587049	0.0160566089326
839.102119052	1125.16579873	2340.26791778	376.0	13.605297248	0.524829230885	0.101987802349	990.745303876	1292.74722665	2658.66832439	375.175793871	10.059459926	0.13013531599
839.102119052	1125.16579873	2340.26791778	376.0	1.92114866204	0.165155113136	0.0320938812935	968.384825788	1086.25727342	2385.22794357	330.585844368	4.22063049365	0.0546006532166
839.102119052	1125.16579873	2340.26791778	376.0	-4.18405487448	0.0687708708638	0.0133639469226	1013.79331444	932.454256871	2242.34982389	296.10225258	2.30521325095	0.029821646196
839.102119052	1125.16579873	2340.26791778	376.0	-3.45401732887	-0.241163751665	-0.0468643124107	825.212025972	987.273740095	2259.43465836	446.948892291	2.46183326902	0.0318477783832
839.102119052	1125.16579873	2340.26791778	376.0	-7.65062551446	-0.518770094694	-0.100810356528	654.13421694	1220.83769614	2161.22278336	286.250870277	2.09195898756	0.02706285883
839.102119052	1125.16579873	2340.26791778	376.0	-3.26052515984	-0.285693539146	-0.055517594082	778.106073232	1078.59385291	2263.96289351	407.262967371	2.66849865784	0.0345213280445
839.102119052	1125.16579873	2340.26791778	376.0	-1.43950493684	-0.358774147579	-0.0697190337309	716.784034767	1217.25522113	2306.57964557	372.540389668	3.26395580299	0.0422245252651
839.102119052	1125.16579873	2340.26791778	376.0	-0.43356768233	-0.398181054617	-0.077376808126	659.565479703	1347.40139528	2330.12127241	323.154397429	5.06121609944	0.0654749818815
839.102119052	1125.16579873	2340.26791778	376.0	-15.0941394687	-0.627887701582	-0.122014710762	669.495131753	943.835554868	1987.02461433	373.693927709	0.370336351561	0.00479089717414
839.102119052	1125.16579873	2340.26791778	376.0	6.07861924078	0.0397127831666	0.00771721398496	821.85006311	1288.4207217	2482.52389372	372.253108902	6.73560069639	0.0871358434203
839.102119052	1125.16579873	2340.26791778	376.0	-2.32267407858	0.0421458722235	0.00819002569442	957.729588534	1026.65893916	2285.91112149	301.522593795	2.70009701646	0.0349301037059
839.102119052	1125.16579873	2340.26791778	376.0	-12.2476930749	-0.573594443394	-0.11146413591	722.522052788	875.927007468	2053.63908608	455.190025824	0.437463289599	0.00565929223285
839.102119052	1125.16579873	2340.26791778	376.0	-4.95811268005	-0.123504368249	-0.0240000715603	870.528959266	1016.70838943	2224.2347974	336.997448707	2.35579097236	0.0304759504834
839.102119052	1125.16579873	2340.26791778	376.0	8.19991794818	0.374720557749	0.0728178308879	980.17913182	1194.40608107	2532.16796681	357.582753918	7.2163573914	0.0933552055809
839.102119052	1125.16579873	2340.26791778	376.0	-1.18008232464	0.0027419901532	0.0005328391281	940.562382337	1029.40593426	2312.65082973	342.682513136	2.88070511951	0.0372665604077
839.102119052	1125.16579873	2340.26791778	376.0	4.17005929849	-0.0573282167604	-0.0111403452702	839.344379613	1181.22976283	2437.8584777	417.284335256	4.59982929105	0.0595062004017
839.102119052	1125.16579873	2340.26791778	376.0	-0.611993979827	0.134730974356	0.0261816895366	1048.05895494	961.574436562	2325.94561901	316.312227507	2.88897960387	0.0373736041898
839.102119052	1125.16579873	2340.26791778	376.0	7.09725886628	0.275699479163	0.0535754914814	933.027192959	1217.89059646	2506.36279007	355.445000647	6.92224435424	0.0895503797444
839.102119052	1125.16579873	2340.26791778	376.0	-17.8639875129	-0.714855161211	-0.13891472235	658.176008981	892.669867366	1922.20274918	371.356872835	-0.450243188952	-0.00582462081439
839.102119052	1125.16579873	2340.26791778	376.0	-18.9488681265	-0.804486879311	-0.156332467802	647.092350004	856.005399945	1896.81363623	393.715886287	-1.04353982011	-0.0134998683068
839.102119052	1125.16579873	2340.26791778	376.0	6.05502346433	-0.137012182634	-0.026624986909	733.622669989	1382.27142293	2481.97168933	366.077596416	7.51445723616	0.0972116071948
839.102119052	1125.16579873	2340.26791778	376.0	-1.23220864211	-0.218553441773	-0.042470548343	794.405591632	1146.15586225	2311.43093425	370.869480369	3.04494202591	0.0393912293132
839.102119052	1125.16579873	2340.26791778	376.0	15.0391791472	0.460501805726	0.0894873310777	945.280002013	1358.28830564	2692.22500246	388.656694805	10.9803528766	0.142048549503
839.102119052	1125.16579873	2340.26791778	376.0	-2.03467491862	-0.0673945015818	-0.0130964830124	947.288042237	915.880992994	2292.65107343	429.482038199	2.63134105959	0.0340406346648
839.102119052	1125.16579873	2340.26791778	376.0	12.5060814119	0.292315118931	0.0568043371417	889.860762715	1346.14832138	2632.94372884	396.934644744	9.62673827517	0.124537364491
839.102119052	1125.16579873	2340.26791778	376.0	-3.16169238041	-0.265880617483	-0.0516674344118	786.329292692	1081.79462382	2266.27584534	398.151928833	2.69232580334	0.0348295705477
839.102119052	1125.16579873	2340.26791778	376.0	-0.228928364641	-0.128305082171	-0.0249329736049	768.976932154	1266.60159614	2334.91038071	299.331852411	4.85861809341	0.0628540503676
839.102119052	1125.16579873	2340.26791778	376.0	4.63232867163	-0.0829595455071	-0.0161211709108	758.407317394	1350.97342717	2448.67681953	339.296074967	7.03355076846	0.0909903074833
839.102119052	1125.16579873	2340.26791778	376.0	1.50599091631	-0.0832791393163	-0.0161832761983	907.773912376	998.035796433	2375.51214004	469.702431231	3.17648924962	0.0410930045229
839.102119052	1125.16579873	2340.26791778	376.0	-4.25366643571	-0.472042227088	-0.0917299314202	667.806514224	1243.33206945	2240.72072686	329.582143181	2.84564787157	0.036813038442
839.102119052	1125.16579873	2340.26791778	376.0	11.9288056512	0.404289599951	0.0785638554121	1019.55769701	1154.29376576	2619.43392941	445.582466634	7.2756300696	0.0941219931384
839.102119052	1125.16579873	2340.26791778	376.0	4.67040460811	0.130367029356	0.0253336629141	877.757484137	1225.51834142	2449.56789846	346.292072903	6.04835448626	0.078245206808
839.102119052	1125.16579873	2340.26791778	376.0	2.2219711163	-0.0510568048469	-0.00992164882373	804.745041534	1248.88990251	2392.26799496	338.633050912	5.26945107502	0.0681688366756
839.102119052	1125.16579873	2340.26791778	376.0	5.54460703743	0.105833987201	0.020566262573	949.532231853	1095.26645622	2470.02657745	425.227889376	4.53652207485	0.0586872195971
839.102119052	1125.16579873	2340.26791778	376.0	-11.067477013	-0.548908180713	-0.106666960885	657.714644518	1106.96761455	2081.25930394	316.577044871	1.53507526013	0.0198586708943
839.102119052	1125.16579873	2340.26791778	376.0	0.493811263274	-0.512431017102	-0.0995785109021	644.936914195	1290.303582	2351.82442435	416.583928152	3.89161671203	0.0503443300392
839.102119052	1125.16579873	2340.26791778	376.0	6.84683482336	0.372530298213	0.0723922071926	996.027189797	1161.62653213	2500.50219654	342.848474611	6.61282450857	0.0855475356866
839.102119052	1125.16579873	2340.26791778	376.0	-7.82825382747	-0.0887612743109	-0.017248595863	917.127563512	929.144301769	2157.06580493	310.793939654	1.805998232	0.0233634958862
839.102119052	1125.16579873	2340.26791778	376.0	-11.8459273391	-0.63280208947	-0.122969702579	675.331585409	933.616820519	2063.0414807	454.093074772	0.694888523908	0.00898950224977
839.102119052	1125.16579873	2340.26791778	376.0	13.9335181867	0.475134683008	0.0923308750501	1039.81023285	1164.27157128	2666.34957372	462.267769593	7.96448566104	0.10303344969
839.102119052	1125.16579873	2340.26791778	376.0	-12.5902864965	-0.657852356087	-0.12783761292	653.353039347	967.392900516	2045.62148215	424.875542283	0.764475186022	0.00988971780106
839.102119052	1125.16579873	2340.26791778	376.0	0.267109206405	-0.0614462739737	-0.011940589579	902.360572453	1044.16975431	2346.51898884	399.988662084	3.11970360053	0.0403583906925
839.102119052	1125.16579873	2340.26791778	376.0	16.3435135069	0.635624826496	0.123518232899	1030.96086171	1295.90114077	2722.74992102	395.887918538	10.9995139695	0.142296429101
839.102119052	1125.16579873	2340.26791778	376.0	-6.24885905869	-0.110445494582	-0.0214623969261	876.964214496	1009.50179051	2194.027874	307.561868999	2.12256873587	0.0274588452247
839.102119052	1125.16579873	2340.26791778	376.0	4.95383030302	0.0147162529059	0.00285974599803	930.271239029	1074.59587012	2456.20081906	451.333709911	3.92609302812	0.0507903367157
839.102119052	1125.16579873	2340.26791778	376.0	-4.49691425434	-0.363119279766	-0.0705634045406	725.934233334	1165.39513007	2235.0280762	343.698712793	2.57903938131	0.0333640282188
839.102119052	1125.16579873	2340.26791778	376.0	14.2732725782	0.271223217391	0.0527056388245	894.851222714	1317.60647778	2674.30073675	461.843036255	9.19314320176	0.118928113865
839.102119052	1125.16579873	2340.26791778	376.0	-14.1109542189	-0.506009877016	-0.0983307184252	746.633844198	873.649378382	2010.0337833	389.750560722	0.353696589195	0.0045756350478
839.102119052	1125.16579873	2340.26791778	376.0	-16.0172178886	-0.667812608304	-0.129773145803	682.137289547	880.883178664	1965.42210621	402.401638002	-0.183814808915	-0.00237794060693
839.102119052	1125.16579873	2340.26791778	376.0	0.057532696175	-0.173465641066	-0.0337088303666	828.696032969	1099.98829744	2341.61433701	412.930006607	3.142714936	0.0406560793791
839.102119052	1125.16579873	2340.26791778	376.0	-4.08380193808	-0.0589791968329	-0.0114611731117	932.848965654	948.498223109	2244.6960112	363.348822435	2.42139859151	0.0313246907051
839.102119052	1125.16579873	2340.26791778	376.0	10.2879617551	0.365411229224	0.0710087892002	933.002235734	1291.3100054	2581.03378613	356.721544997	8.83708135253	0.114321880369
839.102119052	1125.16579873	2340.26791778	376.0	1.3175225157	-0.398183634686	-0.0773773094999	651.845608714	1381.32521496	2371.10147453	337.930650849	5.8624385856	0.0758400851953
839.102119052	1125.16579873	2340.26791778	376.0	-15.1449528279	-0.618642795961	-0.1202181881	694.084090214	893.650714087	1985.83544559	398.100641286	0.106073378366	0.0013722299918
839.102119052	1125.16579873	2340.26791778	376.0	-6.32373498156	-0.00490174873029	-0.000952535703516	956.28798254	949.658460012	2192.2755768	286.32913425	2.00084979221	0.025884214647
839.102119052	1125.16579873	2340.26791778	376.0	9.17513487226	0.0984929664002	0.0191397136417	813.909827922	1372.18682345	2554.99065561	368.894004234	8.76494919266	0.113388734705
839.102119052	1125.16579873	2340.26791778	376.0	4.42184193695	0.102010728507	0.0198233051898	985.952321451	1040.85266186	2443.75086601	416.945882692	3.94600834009	0.0510479733517
839.102119052	1125.16579873	2340.26791778	376.0	-4.49631958589	-0.0936922528843	-0.0182068116759	892.834960192	999.193090831	2235.04199303	343.013942009	2.40818769938	0.0311537865379
839.102119052	1125.16579873	2340.26791778	376.0	14.5097000725	0.488078784793	0.094846246559	976.181917762	1300.1014464	2679.83377354	403.550409379	10.0827701903	0.130436871802
839.102119052	1125.16579873	2340.26791778	376.0	-7.3541451081	-0.215663544124	-0.0419089669888	810.926892029	1052.65363967	2168.16121919	304.580687486	2.00612316402	0.0259524342047
839.102119052	1125.16579873	2340.26791778	376.0	-11.2409978285	-0.532465711675	-0.103471766746	660.708236294	1121.46819986	2077.19845196	295.022015805	1.49858952909	0.0193866691991
839.102119052	1125.16579873	2340.26791778	376.0	0.62290326028	-0.271877255018	-0.0528327351376	761.874862436	1183.6199208	2354.84552294	409.3507397	3.43708388826	0.0444642158895
839.102119052	1125.16579873	2340.26791778	376.0	-9.35198231818	-0.249850923334	-0.048552453038	828.585417743	945.535103651	2121.40647591	347.285954518	1.58352639745	0.0204854643913
839.102119052	1125.16579873	2340.26791778	376.0	-12.4321356431	-0.32638762215	-0.0634254998349	825.758105376	866.86068406	2049.32263583	356.703846395	0.846180048218	0.0109467017881
839.102119052	1125.16579873	2340.26791778	376.0	-3.10533432446	-0.131975364482	-0.025646203747	868.141000087	1020.35446228	2267.59477485	379.099312477	2.63934962776	0.0341442383927
839.102119052	1125.16579873	2340.26791778	376.0	10.2423419613	-0.0486575907265	-0.00945541988467	764.731585891	1381.79408535	2579.96616073	433.440489487	8.34126771551	0.107907732413
839.102119052	1125.16579873	2340.26791778	376.0	-17.0063677095	-0.560823673866	-0.108982447312	725.492419293	865.840992148	1942.2733503	350.939938855	-0.19096362891	-0.00247042210751
839.102119052	1125.16579873	2340.26791778	376.0	4.49111890791	0.424398377377	0.0824715074577	1018.2663053	1143.24343331	2445.37213273	283.862394115	6.25601214189	0.0809315930387
839.102119052	1125.16579873	2340.26791778	376.0	6.40577122562	0.40111095011	0.077946162089	1045.72851357	1098.91886364	2490.18012666	345.532749453	5.9835669569	0.0774070757684
839.102119052	1125.16579873	2340.26791778	376.0	2.15710381907	-0.127330150504	-0.0247435193363	805.850795876	1196.21573876	2390.74992641	388.683391779	4.26362358419	0.0551568380878
839.102119052	1125.16579873	2340.26791778	376.0	-3.01819713824	-0.11299532698	-0.021957894866	955.410911688	851.030738232	2269.63401846	463.19236854	2.29959688544	0.0297489894623
839.102119052	1125.16579873	2340.26791778	376.0	-2.53393920484	-0.0295990558445	-0.00575185694607	916.408597587	1039.4214504	2280.96695151	325.136903523	2.68487386632	0.0347331677402
839.102119052	1125.16579873	2340.26791778	376.0	-12.0553030038	-0.686674561003	-0.133438507774	633.457448636	1000.50150657	2058.14152919	424.182573983	0.963242235424	0.0124610897209
839.102119052	1125.16579873	2340.26791778	376.0	2.61641800494	-0.285350186156	-0.0554508717753	762.113576156	1174.89344963	2401.49910895	464.492083163	3.54909772184	0.0459132952372
839.102119052	1125.16579873	2340.26791778	376.0	7.50658475087	0.112343487024	0.0218312256168	941.934680077	1113.61508198	2515.94211243	460.392350366	4.94946057652	0.0640292441982
839.102119052	1125.16579873	2340.26791778	376.0	-0.543471399845	0.032171457777	0.0062517407262	880.101892192	1145.99115738	2327.54923097	301.456181395	3.91821794586	0.050688459843
839.102119052	1125.16579873	2340.26791778	376.0	-9.11282290952	-0.583234408381	-0.113337428757	636.391485395	1172.78508613	2127.00344683	317.8268753	1.91740707687	0.0248047487305
839.102119052	1125.16579873	2340.26791778	376.0	5.76456646177	0.182723977122	0.0355079629075	999.300819652	1063.54605771	2475.17421729	412.327339925	4.61141392265	0.0596560662697
839.102119052	1125.16579873	2340.26791778	376.0	-6.68014327228	-0.269395315585	-0.0523504305451	782.686544984	1072.30777503	2183.93466792	328.940347909	2.16287183723	0.0279802307533
839.102119052	1125.16579873	2340.26791778	376.0	-4.07107617311	-0.404758027994	-0.0786548830148	704.106357835	1198.59846397	2244.99382819	342.289006385	2.67027405462	0.0345442956613
839.102119052	1125.16579873	2340.26791778	376.0	0.515790836519	-0.00847321545246	-0.0016465634381	826.553184185	1224.53511088	2352.33880525	301.250510189	4.85928113519	0.0628626278808
839.102119052	1125.16579873	2340.26791778	376.0	-8.77517509245	-0.421437862225	-0.0818962033083	703.013055729	1135.52652418	2134.90531036	296.365730452	1.87860798176	0.0243028199451
839.102119052	1125.16579873	2340.26791778	376.0	15.0294304031	0.664736043557	0.129175290236	1004.79680978	1390.68795453	2691.99685573	296.512091419	12.5899457563	0.162871225825
839.102119052	1125.16579873	2340.26791778	376.0	-2.52687230165	0.0826102596153	0.0160532956889	980.822946521	1014.81089992	2281.13233598	285.498489538	2.67682065525	0.0346289864844
839.102119052	1125.16579873	2340.26791778	376.0	-4.13433715726	-0.148659778516	-0.0288884140141	853.685824027	1034.22503001	2243.51335168	355.602497644	2.50438635364	0.032398271069
839.102119052	1125.16579873	2340.26791778	376.0	-3.46297825524	-0.34374106858	-0.0667977202837	742.783093524	1123.53575541	2259.22494867	392.906099741	2.69858952611	0.0349106018901
839.102119052	1125.16579873	2340.26791778	376.0	-18.5368227279	-0.682534596268	-0.13263400627	668.247126006	891.405804301	1906.4566025	346.803672197	-0.495235587625	-0.00640666995634
839.102119052	1125.16579873	2340.26791778	376.0	7.47710779291	0.250710378692	0.0487194672934	862.788147006	1366.89276199	2515.25227264	285.571363636	9.14997295684	0.118369637217
839.102119052	1125.16579873	2340.26791778	376.0	0.395712959082	-0.564699357152	-0.10973559214	630.757946244	1285.35830276	2349.52866121	433.4124122	3.6493875813	0.0472107060971
839.102119052	1125.16579873	2340.26791778	376.0	5.9457065156	0.392585373465	0.076289423526	1015.53612597	1137.69175687	2479.41337985	326.185497014	6.29396744482	0.0814226060131
839.102119052	1125.16579873	2340.26791778	376.0	-0.625049402451	-0.403093002764	-0.0783313258384	647.764033144	1383.70680373	2325.64008715	294.169250272	5.61742867791	0.0726704874245
839.102119052	1125.16579873	2340.26791778	376.0	-8.62723871822	-0.300576988532	-0.0584098306513	783.864833826	1010.04341971	2138.36741787	344.459164331	1.79809718234	0.0232612830834
839.102119052	1125.16579873	2340.26791778	376.0	8.62815904137	0.124209340997	0.0241370658758	850.924224094	1291.63218854	2542.18995572	399.633543085	7.46954781792	0.0966306315385
839.102119052	1125.16579873	2340.26791778	376.0	8.48928414914	-0.123334056495	-0.0239669756112	752.458843424	1341.71359699	2538.93991117	444.767470762	7.10744222175	0.0919462124418
839.102119052	1125.16579873	2340.26791778	376.0	-4.81545669316	-0.057939832948	-0.0112591980078	927.207233385	959.009621935	2227.5733297	341.356474377	2.31879223541	0.0299973122304
839.102119052	1125.16579873	2340.26791778	376.0	13.5957877222	0.429946204634	0.0835495928166	953.396288187	1304.67503583	2658.44577601	400.374451993	9.75484085604	0.126194577698
839.102119052	1125.16579873	2340.26791778	376.0	-2.68162559331	-0.522381427564	-0.10151213128	658.874399369	1205.60547912	2277.51069435	413.030815855	2.88840504218	0.037366171309
839.102119052	1125.16579873	2340.26791778	376.0	-12.8766655052	-0.243799415633	-0.0473764896294	859.567484368	869.129544265	2038.91944608	310.222417449	0.846980849735	0.0109570614455
839.102119052	1125.16579873	2340.26791778	376.0	7.83599672978	-0.0427775189321	-0.00831277087682	803.278826127	1273.71476537	2523.65123529	446.657643794	6.30789554074	0.0816027883666
839.102119052	1125.16579873	2340.26791778	376.0	7.28505411425	-0.137831453866	-0.0267841923563	755.393472886	1317.37433448	2510.75770201	437.989894642	6.51367900195	0.0842649288738
839.102119052	1125.16579873	2340.26791778	376.0	2.99948530657	-0.260755382533	-0.0506714695945	697.698699452	1367.06246354	2410.46391011	345.702747115	6.36365497218	0.0823241264189
839.102119052	1125.16579873	2340.26791778	376.0	1.68867217342	-0.136067523983	-0.026441415465	858.668121703	1063.4380779	2379.78737089	457.681171288	3.28673711218	0.0425192381912
839.102119052	1125.16579873	2340.26791778	376.0	7.67604130941	0.477851628704	0.0928588473968	1019.75509013	1182.13038783	2519.9078499	318.022371942	7.4655907409	0.0965794403739
839.102119052	1125.16579873	2340.26791778	376.0	-5.76175014409	-0.0957338641183	-0.0186035491874	879.424253382	1026.68419815	2205.42752766	299.319076121	2.18828350103	0.0283089715528
839.102119052	1125.16579873	2340.26791778	376.0	7.60570601861	0.405191025105	0.078739025477	1028.16894793	1130.23434682	2518.26181566	359.858520904	6.50092384291	0.0840999203481
839.102119052	1125.16579873	2340.26791778	376.0	8.10773236082	0.0838966322753	0.0163032709435	800.828067275	1396.19598467	2530.01057708	332.98652514	8.9974587953	0.116396620896
839.102119052	1125.16579873	2340.26791778	376.0	5.02065376799	-0.0519975161008	-0.0101044531871	840.705496869	1183.91081311	2457.76466718	433.148357196	4.74565369769	0.0613926739675
839.102119052	1125.16579873	2340.26791778	376.0	-6.79985230874	-0.405214737126	-0.0787436333319	716.519933183	1111.5588694	2181.13315574	353.054353164	2.20961032341	0.0285848683494
839.102119052	1125.16579873	2340.26791778	376.0	10.5675400572	0.0998512507974	0.0194036631942	854.149118409	1269.70344367	2587.57666744	463.72410536	7.19321212958	0.0930557843412
839.102119052	1125.16579873	2340.26791778	376.0	-2.47195560536	-0.127508053553	-0.0247780904689	794.005853803	1203.39190046	2282.41753381	285.019779548	3.6811273603	0.0476213112587
839.102119052	1125.16579873	2340.26791778	376.0	-3.29480995861	-0.315234652257	-0.0612581912663	754.741000123	1125.30437897	2263.16053737	383.115158275	2.72469963253	0.0352483781698
839.102119052	1125.16579873	2340.26791778	376.0	-17.525431435	-0.617653816631	-0.120026004009	715.741335956	845.533599928	1930.12586846	368.850932571	-0.484949458915	-0.00627360231455
839.102119052	1125.16579873	2340.26791778	376.0	11.0868134755	0.566013389382	0.109990942359	1023.58974078	1242.50941497	2599.72905665	333.629900903	9.18820385478	0.118864215456
839.102119052	1125.16579873	2340.26791778	376.0	2.10959544052	-0.105951377602	-0.0205890745438	859.957996222	1108.18867922	2389.63810307	421.491427626	3.47281216349	0.0449264186739
839.102119052	1125.16579873	2340.26791778	376.0	11.2983675147	0.426394164172	0.0828593401035	1006.29723006	1187.40381577	2604.67998796	410.978942135	7.74479752484	0.100191429817
839.102119052	1125.16579873	2340.26791778	376.0	-6.66315367127	-0.219418550224	-0.0426386611395	808.497236347	1059.4984164	2184.3322701	316.336617356	2.13316430023	0.027595915915
839.102119052	1125.16579873	2340.26791778	376.0	-1.42475283277	-0.118183440261	-0.0229660785583	848.043131643	1111.65739267	2306.92488433	347.224360011	3.00075203267	0.0388195605778
839.102119052	1125.16579873	2340.26791778	376.0	2.59949978339	-0.0933260093591	-0.0181356411502	866.13243768	1107.14328091	2401.10317723	427.827458645	3.5558871506	0.0460011274334
839.102119052	1125.16579873	2340.26791778	376.0	0.118349927126	-0.0572684114545	-0.0111287235629	869.130566155	1118.19417181	2343.03762316	355.712885195	3.44313209715	0.0445424592128
839.102119052	1125.16579873	2340.26791778	376.0	16.3518751371	0.36115433392	0.0701815650836	911.69651682	1360.11135581	2722.94560557	451.137732939	10.6048635713	0.137190990573
839.102119052	1125.16579873	2340.26791778	376.0	11.7954836286	0.343957420305	0.066839762982	976.681126412	1191.77255089	2616.31383689	447.860159585	7.43019337029	0.0961215183737
839.102119052	1125.16579873	2340.26791778	376.0	-13.0383855662	-0.553593196779	-0.107577379864	702.692258908	933.996173614	2035.13476338	398.446330856	0.706652186043	0.00914168416614
839.102119052	1125.16579873	2340.26791778	376.0	-10.4446088148	-0.379412404652	-0.073729577274	737.831138003	1045.00223466	2095.83608855	313.002715885	1.54426068617	0.0199774991742
839.102119052	1125.16579873	2340.26791778	376.0	-1.35523151671	0.0792716961925	0.0154045270487	990.054204866	1005.40226506	2308.55186938	313.095399462	2.83869113322	0.0367230418269
839.102119052	1125.16579873	2340.26791778	376.0	-1.44371131915	-0.0557807058502	-0.010839624145	893.296982821	1071.42560197	2306.48120495	341.758620165	2.89940192094	0.0375084336474
839.102119052	1125.16579873	2340.26791778	376.0	-11.8200623633	-0.287216056718	-0.0558134583595	845.730600482	863.805691025	2063.64679043	354.110498923	0.97386748884	0.0125985444869
839.102119052	1125.16579873	2340.26791778	376.0	-10.6758715656	-0.295773107978	-0.0574763132487	807.682003036	940.552044073	2090.42392059	342.189873479	1.3467074675	0.01742183011
839.102119052	1125.16579873	2340.26791778	376.0	9.02540764003	0.302463270342	0.0587763836653	1011.4386874	1109.04808711	2551.48663723	430.999862721	5.95549222247	0.0770438838612
839.102119052	1125.16579873	2340.26791778	376.0	4.83214043558	0.0583454719149	0.0113380240798	991.572278658	1007.80763571	2453.35295014	453.973035765	3.66212272535	0.0473754556967
839.102119052	1125.16579873	2340.26791778	376.0	-10.1432678441	-0.427959246324	-0.0831634757722	725.937718956	1018.91862851	2102.88827461	358.031927144	1.54861747789	0.0200338612923
839.102119052	1125.16579873	2340.26791778	376.0	-12.9309542211	-0.451842054587	-0.0878045189636	717.581847926	1001.83667971	2037.64894468	318.230417048	1.05741970044	0.0136794269138
839.102119052	1125.16579873	2340.26791778	376.0	9.64104368745	0.347142337376	0.0674586741888	912.082847449	1326.05745246	2565.89417014	327.753870225	9.22489245653	0.119338841611
839.102119052	1125.16579873	2340.26791778	376.0	5.4334903296	0.180756142196	0.035125562028	897.472449697	1221.33253801	2467.42614878	348.621161076	6.31697516812	0.0817202479705
839.102119052	1125.16579873	2340.26791778	376.0	-10.7979768014	-0.239009351753	-0.0464456571614	869.333139612	864.550024215	2087.56633093	353.6831671	1.17982094997	0.0152628842169
839.102119052	1125.16579873	2340.26791778	376.0	10.5113958064	0.570614135462	0.110884985515	1028.65486102	1233.16723969	2586.26274155	324.440640844	8.99707419242	0.116391645439
839.102119052	1125.16579873	2340.26791778	376.0	-9.04749627532	-0.280052713828	-0.0544214368108	817.631377269	940.296384572	2128.53226509	370.604503247	1.5992031748	0.0206882687555
839.102119052	1125.16579873	2340.26791778	376.0	13.767786835	0.568261943475	0.110427894185	981.699479275	1355.3800177	2662.47101607	325.391519094	11.3377616942	0.146672208204
839.102119052	1125.16579873	2340.26791778	376.0	7.79357501233	0.00822884140191	0.00159907528214	786.531946772	1362.99713518	2522.65845344	373.129371494	8.02406902564	0.103804256477
839.102119052	1125.16579873	2340.26791778	376.0	-10.336021984	-0.543122475346	-0.105542649698	689.857990464	989.228133762	2098.37731131	419.291187088	1.31305356887	0.016986462728
839.102119052	1125.16579873	2340.26791778	376.0	-10.1209388801	-0.361140656244	-0.0701789071597	785.677240697	928.07872756	2103.41083219	389.654863934	1.33440951062	0.0172627362306
839.102119052	1125.16579873	2340.26791778	376.0	-4.80704230227	-0.56431028608	-0.109659985635	636.174811279	1249.92654099	2227.77024899	341.66889672	2.6530128788	0.0343209945511
839.102119052	1125.16579873	2340.26791778	376.0	5.37446087506	0.0892852802031	0.0173504236695	995.847958084	1023.28518789	2466.04470139	446.911555419	3.89018934869	0.0503258647954
839.102119052	1125.16579873	2340.26791778	376.0	11.9852339403	0.211615910823	0.0411224078553	859.642284916	1354.07056807	2620.75450256	407.041649572	9.29985263985	0.120308572314
839.102119052	1125.16579873	2340.26791778	376.0	15.9749129923	0.504332649301	0.0980047899924	947.418482673	1401.13057722	2714.12368143	365.574621537	12.0789287466	0.156260397757
839.102119052	1125.16579873	2340.26791778	376.0	1.90579477782	-0.108243848809	-0.0210345605925	874.847522879	1058.41353546	2384.86862155	451.607563211	3.31797031524	0.0429232899772
839.102119052	1125.16579873	2340.26791778	376.0	0.0376715511796	0.0596151663423	0.0115847583254	905.905862676	1121.04653975	2341.14953301	314.197130581	3.86030459565	0.0499392573823
839.102119052	1125.16579873	2340.26791778	376.0	-4.98665278653	-0.157204936401	-0.0305489577149	927.565289776	852.396590262	2223.56688245	443.605002408	2.01168714996	0.0260244133242
839.102119052	1125.16579873	2340.26791778	376.0	9.57687373706	0.206469947637	0.040122415009	862.582470997	1333.89443473	2564.39242138	367.915515651	8.66817409067	0.112136792894
839.102119052	1125.16579873	2340.26791778	376.0	4.97448001842	0.130913422577	0.0254398411536	868.353800724	1246.10524663	2456.68407773	342.225030378	6.37819622052	0.0825122408864
839.102119052	1125.16579873	2340.26791778	376.0	6.82734390121	-0.115513933965	-0.0224473249057	753.520715924	1341.88416305	2500.04605674	404.641177759	6.98507702468	0.0903632215354
839.102119052	1125.16579873	2340.26791778	376.0	-6.90384571799	-0.608785705574	-0.11830270221	629.741207054	1169.32565044	2178.69943135	379.63257386	2.26653070481	0.0293212251592
839.102119052	1125.16579873	2340.26791778	376.0	5.81934308006	-0.141100969596	-0.0274195432561	744.395410505	1342.61491044	2476.45613691	389.445815967	6.77643606093	0.0876641146304
839.102119052	1125.16579873	2340.26791778	376.0	-8.04907058048	-0.207380738546	-0.0402994050808	853.44567361	939.166192716	2151.89810131	359.28623498	1.78627115672	0.0231082943948
839.102119052	1125.16579873	2340.26791778	376.0	-2.52888246721	-0.247161199002	-0.0480297705017	805.7736259	1043.02763835	2281.08529272	432.284028475	2.7043340866	0.0349849170323
839.102119052	1125.16579873	2340.26791778	376.0	-1.51684829256	-0.0679490644058	-0.0132042488157	828.277072403	1177.22831855	2304.76960383	299.264212876	3.74487516694	0.0484459918103
839.102119052	1125.16579873	2340.26791778	376.0	-11.716109446	-0.554896353965	-0.107830616783	657.685069232	1092.47683457	2066.0795672	315.917663406	1.4095714006	0.0182350763337
839.102119052	1125.16579873	2340.26791778	376.0	-6.21672175021	-0.537630247334	-0.104475368701	656.086768936	1167.55919167	2194.77997312	371.134012516	2.36509027779	0.0305962519766
839.102119052	1125.16579873	2340.26791778	376.0	-9.24175685882	-0.604895231481	-0.117546683148	648.51159604	1062.61053612	2123.98604697	412.863914813	1.67782317171	0.0217053450415
839.102119052	1125.16579873	2340.26791778	376.0	13.3145575215	0.591309817545	0.114906688213	1046.6278777	1220.80646394	2651.86423585	384.429894216	9.27922299457	0.120041694626
839.102119052	1125.16579873	2340.26791778	376.0	-6.47699540179	-0.120517482687	-0.0234196429629	876.060720355	996.748836814	2188.68887236	315.879315188	2.09120792115	0.0270531425764
839.102119052	1125.16579873	2340.26791778	376.0	-5.72467924194	-0.0550214501772	-0.0106920812626	911.750751586	995.271116924	2206.29508609	299.273217576	2.1626999374	0.0279780069521
839.102119052	1125.16579873	2340.26791778	376.0	-4.41759318797	-0.193693506446	-0.0376396242608	808.759471129	1118.93300428	2236.88440167	309.191926255	2.47847369828	0.0320630491368
839.102119052	1125.16579873	2340.26791778	376.0	3.75756141829	0.261971456691	0.050907784044	1014.7128619	1071.9396393	2428.20492214	341.552420942	4.75133914634	0.0614662244029
839.102119052	1125.16579873	2340.26791778	376.0	11.4823209011	0.423617714836	0.0823198046709	998.512288982	1200.05410237	2608.98499005	410.418598691	7.92014798969	0.102459870501
839.102119052	1125.16579873	2340.26791778	376.0	-8.90295093295	-0.289625465297	-0.0562816683437	793.728583527	993.215505826	2131.91501336	344.970924008	1.72962078069	0.0223754305393
839.102119052	1125.16579873	2340.26791778	376.0	4.45330190605	0.0213245409468	0.00414390613036	898.640851769	1125.84882525	2444.48711357	419.997436556	4.35334058913	0.0563174720457
839.102119052	1125.16579873	2340.26791778	376.0	8.64774190488	0.345452562608	0.0671303075414	906.533155603	1335.3944968	2542.64824719	300.720594786	9.23092558984	0.119416889907
839.102119052	1125.16579873	2340.26791778	376.0	1.56624295102	-0.027350683892	-0.00531494051535	914.359341283	1064.97194163	2376.92219908	397.590916166	3.34221258743	0.0432369028129
839.102119052	1125.16579873	2340.26791778	376.0	3.52661359373	-0.0650423786427	-0.0126394050996	766.106451449	1340.31473578	2422.8001243	316.378937071	6.78483355331	0.0877727497194
839.102119052	1125.16579873	2340.26791778	376.0	4.31240084468	-0.0208267853188	-0.00404717942456	849.915800461	1184.26480318	2441.18965124	407.009047593	4.80722505543	0.0621891986472
839.102119052	1125.16579873	2340.26791778	376.0	7.12770764598	0.308244857395	0.0598998945578	971.143589524	1169.0529541	2507.07537309	366.878829466	6.44396945805	0.0833631236488
839.102119052	1125.16579873	2340.26791778	376.0	1.82182294515	-0.212015237066	-0.0412000072028	718.898766224	1341.21352415	2382.90345569	322.791165309	5.97079326535	0.0772418274948
839.102119052	1125.16579873	2340.26791778	376.0	-2.3667010984	-0.517440193782	-0.100551922616	662.730981387	1192.11082175	2284.88077127	430.038968127	2.90428343906	0.0375715839464
839.102119052	1125.16579873	2340.26791778	376.0	-3.78125159993	-0.474961618815	-0.0922972442315	639.990529727	1325.75733697	2251.7764997	286.028632999	3.96807419958	0.0513334307837
839.102119052	1125.16579873	2340.26791778	376.0	3.11088643722	0.249317558092	0.0484488064695	922.401483584	1206.68099326	2413.07099503	283.988518182	6.07003932575	0.0785257351326
839.102119052	1125.16579873	2340.26791778	376.0	-6.59055486299	-0.280635600037	-0.0545347065753	786.679134738	1039.69597218	2186.03127672	359.656169805	2.15327633337	0.0278560974563
839.102119052	1125.16579873	2340.26791778	376.0	14.3569945189	0.59038285984	0.114726556518	1036.68798718	1242.98549749	2676.26005446	396.586569802	9.71542618125	0.125684685398
839.102119052	1125.16579873	2340.26791778	376.0	3.19935115812	0.0979469007435	0.0190335990563	910.18292021	1144.7135413	2415.14130651	360.244845005	4.71739241288	0.0610270687307
839.102119052	1125.16579873	2340.26791778	376.0	18.5192407596	0.536034161467	0.104165208214	973.864274697	1360.45994245	2773.66776789	439.343550743	11.7687413517	0.152247624213
839.102119052	1125.16579873	2340.26791778	376.0	6.78769479582	-0.105011309544	-0.0204063951698	737.660147737	1405.53985799	2499.11816144	355.918155723	8.16057259123	0.105570149951
839.102119052	1125.16579873	2340.26791778	376.0	6.95475581457	0.461649749724	0.089710406087	997.998847057	1208.98479382	2503.02783687	296.044195996	7.62996824291	0.0987059281101
839.102119052	1125.16579873	2340.26791778	376.0	17.1425123175	0.527746758653	0.102554752945	987.027151481	1313.74264237	2741.44863385	440.678840001	10.7824446034	0.139488287236
839.102119052	1125.16579873	2340.26791778	376.0	3.52292277163	0.222741773673	0.0432844488288	947.890258136	1149.83762311	2422.71374917	324.985867923	5.34070448861	0.0690906143417
839.102119052	1125.16579873	2340.26791778	376.0	-6.4763919382	-0.45580088028	-0.0885738204976	704.398258818	1074.74456496	2188.70299502	409.560171244	2.17259133994	0.0281059681752
839.102119052	1125.16579873	2340.26791778	376.0	-2.21026963296	-0.102065715923	-0.0198339906574	898.09731379	983.91213974	2288.54168666	406.532233135	2.71398150507	0.0351097219285
839.102119052	1125.16579873	2340.26791778	376.0	5.64580181425	0.309023988728	0.0600512997917	944.862973336	1210.84760694	2472.39480634	316.684226063	6.77870255465	0.0876934353771
839.102119052	1125.16579873	2340.26791778	376.0	-1.43879702525	0.095723670759	0.0186015683558	1032.32478262	945.5517818	2306.5962126	328.719648176	2.75211846837	0.0356030849725
839.102119052	1125.16579873	2340.26791778	376.0	13.5224457856	0.489725575414	0.0951662602826	983.109369048	1282.34370367	2656.7293782	391.276305488	9.70053848223	0.125492089033
839.102119052	1125.16579873	2340.26791778	376.0	-3.76079137776	-0.10570696073	-0.0205415780665	840.008508613	1125.24068168	2252.25532371	287.006133423	2.74249525849	0.0354785932534
839.102119052	1125.16579873	2340.26791778	376.0	-2.35559592415	-0.160097860192	-0.0311111271262	849.864612386	1036.54594077	2285.1406621	398.730108938	2.75625253221	0.0356565657465
839.102119052	1125.16579873	2340.26791778	376.0	-8.89014401993	-0.03610228958	-0.00701560232802	980.633881787	856.428597999	2132.21472944	295.152249652	1.5313737605	0.019810786035
839.102119052	1125.16579873	2340.26791778	376.0	-4.10058242159	-0.0567781091184	-0.0110334452232	949.801722278	915.27162565	2244.30330293	379.229954999	2.37531164307	0.0307284817991
839.102119052	1125.16579873	2340.26791778	376.0	-3.97553456256	-0.421853876921	-0.0819770456513	699.11557676	1188.02363639	2247.22975785	360.090544699	2.68865848279	0.0347821278498
839.102119052	1125.16579873	2340.26791778	376.0	12.7266002842	0.271416281109	0.0527431560646	899.212977757	1303.42700516	2638.10446126	435.464478338	8.81525881537	0.114039570703
839.102119052	1125.16579873	2340.26791778	376.0	12.1340923042	0.294309002499	0.0571917999416	884.536376062	1362.43017886	2624.23818709	377.271632173	9.88181353519	0.127837173806
839.102119052	1125.16579873	2340.26791778	376.0	-5.71111505147	-0.184185260769	-0.0357919278603	846.679611511	995.548166153	2206.61252448	364.384746821	2.23176868809	0.028871522485
839.102119052	1125.16579873	2340.26791778	376.0	-21.8140844814	-0.75536852102	-0.146787508943	642.064599532	884.959887632	1829.75989711	302.735409942	-1.18542542182	-0.0153353870869
839.102119052	1125.16579873	2340.26791778	376.0	7.2420010483	0.19120353285	0.037155758424	870.059148977	1294.05653741	2509.75014492	345.634458536	7.66532412432	0.0991633133806
839.102119052	1125.16579873	2340.26791778	376.0	15.3017012434	0.5346910602	0.103904209133	957.151951076	1401.09771166	2698.36872286	340.119060124	12.1575199448	0.157277101486
839.102119052	1125.16579873	2340.26791778	376.0	-0.817992532352	-0.0139485007976	-0.00271055203995	931.024432731	1031.80884621	2321.12470098	358.291422037	2.94877408842	0.0381471421529
839.102119052	1125.16579873	2340.26791778	376.0	6.02588656553	0.275246496654	0.0534874653427	964.852014392	1158.28400992	2481.28980784	358.15378352	6.01974535866	0.0778751016644
839.102119052	1125.16579873	2340.26791778	376.0	6.28078433809	-0.0536217733164	-0.010420088091	752.792368629	1406.396933	2487.25509863	328.065796997	8.33872474478	0.107874834991
839.102119052	1125.16579873	2340.26791778	376.0	15.8315109447	0.546170231371	0.10613490699	1026.55055093	1236.28816272	2710.76768932	447.928975664	9.5252922629	0.123224996933
839.102119052	1125.16579873	2340.26791778	376.0	9.27689581427	-0.233828496469	-0.0454388838844	704.912297891	1387.28647321	2557.37213429	465.173363186	7.48658153244	0.0968509900703
839.102119052	1125.16579873	2340.26791778	376.0	5.97209735763	0.153132559346	0.0297575902344	834.696597285	1350.33535052	2480.03099626	294.999048458	8.22552338642	0.106410393097
839.102119052	1125.16579873	2340.26791778	376.0	6.8062946618	-0.0261623403135	-0.00508401482966	770.859443125	1375.21038792	2499.55344814	353.483617098	7.96821690681	0.103081719364
839.102119052	1125.16579873	2340.26791778	376.0	3.53383751075	0.150534559778	0.029252732176	940.648187632	1124.96296217	2422.96918331	357.358033508	4.77093488349	0.061719726824
839.102119052	1125.16579873	2340.26791778	376.0	-11.8389969193	-0.620256299479	-0.120531733284	631.66596801	1106.98321059	2063.20367109	324.554492492	1.41525197812	0.0183085637531
839.102119052	1125.16579873	2340.26791778	376.0	-14.7617820041	-0.498857226689	-0.0969407747161	697.324804634	999.772665875	1994.80266945	297.705198938	0.720804122555	0.00932476225816
839.102119052	1125.16579873	2340.26791778	376.0	-14.9063796072	-0.625519265171	-0.121554462723	652.061699339	998.422934183	1991.41869813	340.93406461	0.641311137294	0.00829639246177
839.102119052	1125.16579873	2340.26791778	376.0	-0.41218500067	-0.000853006969116	-0.000165761167726	1016.69449921	867.411490997	2330.62168445	446.515694245	2.79356396481	0.0361392492213
839.102119052	1125.16579873	2340.26791778	376.0	0.387753144584	-0.296978740879	-0.0577105986938	766.377461215	1122.78866703	2349.34238022	460.176251975	3.1689915827	0.0409960101255
839.102119052	1125.16579873	2340.26791778	376.0	1.65444286607	0.128943777326	0.0250570884815	940.030535301	1109.1755416	2378.98631339	329.78023649	4.25509752175	0.055046539738
839.102119052	1125.16579873	2340.26791778	376.0	-13.1014953316	-0.614356539172	-0.119385258292	652.827200677	1016.973995	2033.65782579	363.856630109	0.989296219563	0.0127981399685
839.102119052	1125.16579873	2340.26791778	376.0	2.88173711799	0.314711677573	0.0611565638502	1004.41950504	1105.78404589	2407.70828703	297.504736098	5.14241879972	0.0665254695953
839.102119052	1125.16579873	2340.26791778	376.0	5.54654632213	0.269094116305	0.0522918997872	1011.10711909	1085.43189834	2470.0719619	373.532944474	5.15454740677	0.066682372662
839.102119052	1125.16579873	2340.26791778	376.0	-6.84003604532	-0.172200036743	-0.0334628909333	917.96855366	850.124887064	2180.19274865	412.099307924	1.76330720874	0.0228112187417
839.102119052	1125.16579873	2340.26791778	376.0	-13.1730126434	-0.386474957158	-0.0751020126619	759.773281159	953.601049696	2031.98412908	318.609798228	0.929351450988	0.0120226578394
839.102119052	1125.16579873	2340.26791778	376.0	-1.62390111198	-0.140468465066	-0.027296631377	841.129065801	1105.93817601	2302.26428104	355.197039233	2.91304165188	0.0376848855353
839.102119052	1125.16579873	2340.26791778	376.0	2.88450439822	0.00258357228219	0.000502054466031	833.106269944	1227.04391861	2407.7730488	347.622860241	5.28109953567	0.0683195282752
839.102119052	1125.16579873	2340.26791778	376.0	-5.12048877219	-0.140973344773	-0.0273947424744	836.841660186	1098.84119784	2220.43476181	284.751903791	2.30114432342	0.029769008065
839.102119052	1125.16579873	2340.26791778	376.0	-9.94912708583	-0.6555190285	-0.127384187427	648.531280063	991.599748626	2107.43168849	467.300659803	1.19137682355	0.0154123780536
839.102119052	1125.16579873	2340.26791778	376.0	-5.25877934626	-0.377081246779	-0.0732765734122	721.570833696	1153.38617629	2217.19839187	342.241381886	2.46354189512	0.0318698822137
839.102119052	1125.16579873	2340.26791778	376.0	-11.7663453645	-0.471974365142	-0.0917167441006	698.456726021	1048.47674597	2064.90391212	317.970440132	1.3357029444	0.0172794688797
839.102119052	1125.16579873	2340.26791778	376.0	9.36545747524	0.495478686073	0.0962842374802	1016.87684516	1203.83655848	2559.44471443	338.731310787	8.07207644585	0.104425309778
839.102119052	1125.16579873	2340.26791778	376.0	-2.02308523358	0.105305227073	0.0204635108964	1040.98931761	937.328492321	2292.92230311	314.604493175	2.64049383522	0.0341590405591
839.102119052	1125.16579873	2340.26791778	376.0	-2.90397797369	-0.298388408661	-0.0579845333581	765.966280069	1108.5179316	2272.30705292	397.82284125	2.7579719189	0.0356788087826
839.102119052	1125.16579873	2340.26791778	376.0	-7.22434735817	-0.300888953297	-0.0584704534195	766.229047648	1080.2582784	2171.19883429	324.711508243	2.08872182711	0.0270209809458
839.102119052	1125.16579873	2340.26791778	376.0	-11.6512029666	-0.544644007196	-0.105838322424	664.003549913	1080.4388324	2067.59855272	323.156170403	1.40516544365	0.0181780781844
839.102119052	1125.16579873	2340.26791778	376.0	7.23359401843	0.307494835811	0.0597541460961	914.199387959	1279.44685309	2509.5533979	315.90715685	7.97621213718	0.103185150546
839.102119052	1125.16579873	2340.26791778	376.0	-20.1148324615	-0.808475842666	-0.157107625858	631.037286522	881.003418951	1869.52694697	357.486241496	-1.03320583868	-0.0133661816129
839.102119052	1125.16579873	2340.26791778	376.0	-7.58231465475	-0.149034447245	-0.0289612217733	890.453462288	922.074148315	2162.82144049	350.293829888	1.84749081321	0.0239002692524
839.102119052	1125.16579873	2340.26791778	376.0	-7.2209755376	-0.328387606971	-0.0638141482649	817.407741078	897.812669012	2171.27774392	456.057333834	1.61326926327	0.0208702362648
839.102119052	1125.16579873	2340.26791778	376.0	3.11980047731	-0.186626032972	-0.0362662326024	758.10912181	1260.95745916	2413.27960745	394.213026477	4.99190545772	0.0645783370986
839.102119052	1125.16579873	2340.26791778	376.0	15.9916688818	0.559929837614	0.108808751965	1030.24572686	1238.76615512	2714.51581414	445.503932161	9.652849543	0.124875155796
839.102119052	1125.16579873	2340.26791778	376.0	-2.04342780149	-0.231083796231	-0.0449055181171	747.705185314	1236.15419214	2292.44623252	308.586855069	3.80471179099	0.0492200749158
839.102119052	1125.16579873	2340.26791778	376.0	7.66903487789	0.340495890273	0.0661670987705	993.040042188	1152.20025961	2519.74388063	374.503578839	6.4602007315	0.0835731013131
839.102119052	1125.16579873	2340.26791778	376.0	8.9492468975	-0.00958808117628	-0.00186321048898	776.666815745	1380.0038648	2549.70427181	393.033591262	8.36823197976	0.1082565586
839.102119052	1125.16579873	2340.26791778	376.0	-3.24634825529	0.00765629400835	0.00148781461491	994.624783418	904.55686931	2264.29467106	365.113018335	2.49722070708	0.0323055718898
839.102119052	1125.16579873	2340.26791778	376.0	9.21190068399	0.231902411681	0.0450645961292	854.727522958	1380.34625343	2555.85107411	320.777297713	9.54105832656	0.123428956359
839.102119052	1125.16579873	2340.26791778	376.0	-1.57096075066	0.0439052971392	0.00853192715492	980.145530345	987.599137058	2303.50322733	335.75855993	2.7830954191	0.0360038217219
839.102119052	1125.16579873	2340.26791778	376.0	7.20429325493	0.107963652589	0.0209801112688	823.214179755	1346.55847995	2508.86768153	339.095021822	8.1308446304	0.105185570898
839.102119052	1125.16579873	2340.26791778	376.0	5.0918842051	-0.226174006311	-0.0439514198039	737.981920158	1285.02767762	2459.43165024	436.422052467	5.39035117134	0.0697328741441
839.102119052	1125.16579873	2340.26791778	376.0	-3.1272235668	0.071158614735	0.0138279468976	1038.48829351	896.723996152	2267.08250793	331.870218268	2.4871515722	0.0321753114126
839.102119052	1125.16579873	2340.26791778	376.0	4.19473116294	0.136526584118	0.0265306226424	912.571262162	1164.41934173	2438.43586542	361.445261537	5.23621674235	0.067738897055
839.102119052	1125.16579873	2340.26791778	376.0	0.407644583562	0.158424032654	0.0307858594352	968.672745551	1077.20830644	2349.80789319	303.926841202	3.87109634738	0.0500788660722
839.102119052	1125.16579873	2340.26791778	376.0	-9.44375970294	-0.50383359631	-0.0979078111756	702.832626236	998.578009478	2119.25863922	417.848003507	1.50974060261	0.0195309262951
839.102119052	1125.16579873	2340.26791778	376.0	14.1433949689	0.353090890008	0.0686146307828	903.221361656	1371.75000121	2671.26125272	396.289889854	10.5615667843	0.136630876899
839.102119052	1125.16579873	2340.26791778	376.0	11.1526293665	0.286607329577	0.0556951670379	965.569253415	1176.19253847	2601.26932483	459.507532944	6.87006700057	0.0888753816374
839.102119052	1125.16579873	2340.26791778	376.0	1.49174617883	-0.522566475119	-0.101548090773	646.508904874	1277.90051673	2375.17877502	450.769353416	3.79525631146	0.0490977530589
839.102119052	1125.16579873	2340.26791778	376.0	-7.28374586556	-0.117470513421	-0.0228275385583	904.51301624	927.527819423	2169.80875008	337.767914414	1.90587753071	0.0246555954814
839.102119052	1125.16579873	2340.26791778	376.0	-3.23893916654	0.030105536926	0.00585027923163	1002.00143723	915.990550188	2264.46806359	346.476076177	2.50410982094	0.0323946936733
839.102119052	1125.16579873	2340.26791778	376.0	15.6512089141	0.667629901049	0.12973764109	1006.38735492	1391.57047354	2706.54813874	308.590310289	12.7063437905	0.164377021869
839.102119052	1125.16579873	2340.26791778	376.0	-3.05551734191	-0.463183035524	-0.090008362908	642.566579796	1331.38549433	2268.76062571	294.808551581	4.20448032556	0.0543917247809
839.102119052	1125.16579873	2340.26791778	376.0	4.4168921946	-0.0857127338307	-0.0166561861311	753.132829834	1364.06330329	2443.63502877	326.438895655	7.21627206564	0.0933541017548
839.102119052	1125.16579873	2340.26791778	376.0	-8.74490452362	-0.453787544676	-0.0881825776674	745.142276401	936.842496963	2135.61372277	453.628949411	1.39029953199	0.0179857636739
839.102119052	1125.16579873	2340.26791778	376.0	11.9109387053	0.469660980132	0.0912671939627	974.917939	1280.61023263	2619.01579501	363.487623375	9.38638385679	0.121427992973
839.102119052	1125.16579873	2340.26791778	376.0	5.4189067607	-0.0108408935356	-0.00210666411497	802.475675007	1294.36621044	2467.0848542	370.242968749	6.52216599062	0.0843747217415
839.102119052	1125.16579873	2340.26791778	376.0	-10.6515355474	-0.581233093478	-0.112948521857	645.515502406	1112.61004784	2090.99344862	332.867898365	1.6180598538	0.020932210269
839.102119052	1125.16579873	2340.26791778	376.0	-9.98288245242	-0.365347270423	-0.070996360362	797.829075688	897.533400117	2106.64172248	411.279246673	1.23194185747	0.0159371521018
839.102119052	1125.16579873	2340.26791778	376.0	-10.4969010855	-0.348526020966	-0.067727559457	806.693863934	892.467227635	2094.61230932	395.451217747	1.17404354709	0.0151881442056
839.102119052	1125.16579873	2340.26791778	376.0	-10.5298855719	-0.548735073919	-0.106633321788	665.524030217	1072.38859295	2093.84038396	355.927760795	1.5696181353	0.0203055386196
839.102119052	1125.16579873	2340.26791778	376.0	1.08542637385	0.137702930608	0.0267592169856	909.019836068	1159.79550712	2365.66980298	296.854459791	4.72716574324	0.0611535024999
839.102119052	1125.16579873	2340.26791778	376.0	15.3021335342	0.645062066719	0.125352131115	1046.40347528	1264.90165492	2698.37883962	387.073709415	10.4443165406	0.135114056152
839.102119052	1125.16579873	2340.26791778	376.0	-13.2602698635	-0.471506201265	-0.0916257678323	704.298436026	1019.26369278	2029.94207636	306.379947549	1.02857608121	0.0133062882434
839.102119052	1125.16579873	2340.26791778	376.0	0.814033403236	-0.106670217611	-0.0207287636243	882.572883012	1032.1508898	2359.31848036	444.594707546	3.15250439724	0.0407827218272
839.102119052	1125.16579873	2340.26791778	376.0	16.3285660801	0.449942504046	0.0874353874944	942.036793287	1360.69300021	2722.40011119	419.670317689	11.0955702991	0.143539072434
839.102119052	1125.16579873	2340.26791778	376.0	9.28724051739	0.0554396516605	0.0107733485543	820.130739497	1314.33823991	2557.61422806	423.14524865	7.57221826539	0.0979588391383
839.102119052	1125.16579873	2340.26791778	376.0	13.783271765	0.612418320443	0.119008612601	988.180590044	1380.90046554	2662.83340492	293.752349335	11.989625535	0.155105116882
839.102119052	1125.16579873	2340.26791778	376.0	13.4374517788	0.55910038957	0.108647568902	1014.12038237	1265.59143102	2654.74029073	375.02847734	9.7918206934	0.126672971454
839.102119052	1125.16579873	2340.26791778	376.0	8.4857622961	0.24417913863	0.0474502795628	887.289297869	1298.55335333	2538.85749038	353.014839177	8.1418302735	0.105327687885
839.102119052	1125.16579873	2340.26791778	376.0	4.97667147079	0.131452317216	0.0255445622262	967.765063611	1080.61794798	2456.73536359	408.352351999	4.44751506142	0.0575357705229
839.102119052	1125.16579873	2340.26791778	376.0	13.1988428844	0.601923472262	0.116969193988	1037.10947787	1246.81033928	2649.15620332	365.236386176	9.70067737411	0.125493885823
839.102119052	1125.16579873	2340.26791778	376.0	-9.79122412223	-0.604917906747	-0.117551089535	638.437513912	1109.99505877	2111.12704089	362.694468213	1.74539268169	0.0225794654811
839.102119052	1125.16579873	2340.26791778	376.0	3.78475187881	0.0942452244364	0.0183142682543	911.825274983	1141.89207253	2428.84125177	375.123904255	4.74768875754	0.0614190007444
839.102119052	1125.16579873	2340.26791778	376.0	3.81622475518	0.33729752911	0.065545575031	998.573757621	1128.63119674	2429.5778014	302.372847033	5.62607322519	0.0727823185665
839.102119052	1125.16579873	2340.26791778	376.0	5.61426164945	0.0524718975611	0.0101966376916	870.823133008	1193.29794715	2471.65668198	407.535601828	5.38840931121	0.0697077530558
839.102119052	1125.16579873	2340.26791778	376.0	3.43920399501	-0.109493959199	-0.0212774891565	784.026282165	1257.96666568	2420.7545055	378.761557662	5.30872753207	0.0686769409064
839.102119052	1125.16579873	2340.26791778	376.0	-5.34848479928	-0.423937778859	-0.082382001333	695.413446068	1198.28614645	2215.09904394	321.399451414	2.46336293945	0.031867567134
839.102119052	1125.16579873	2340.26791778	376.0	-5.43835153648	-0.0208621861454	-0.00405405871462	938.826962274	975.125593471	2212.99592152	299.043365772	2.18197535686	0.028227365548
839.102119052	1125.16579873	2340.26791778	376.0	0.302663004419	-0.0213001694396	-0.0041391701204	911.247723689	1070.83003655	2347.35104297	365.273282735	3.21998866723	0.0416557395502
839.102119052	1125.16579873	2340.26791778	376.0	-21.4932123958	-0.816532362563	-0.158673214645	640.767851733	853.356328098	1837.26916358	343.144983752	-1.44532702899	-0.0186976329753
839.102119052	1125.16579873	2340.26791778	376.0	-4.55071323948	-0.217269303218	-0.0422210072323	814.664501189	1052.53672467	2233.76903581	366.567809952	2.46889660245	0.0319391539774
839.102119052	1125.16579873	2340.26791778	376.0	1.41461574474	-0.0135860797383	-0.00264012431759	885.719708269	1119.48397251	2373.37371622	368.17003544	3.78315530797	0.0489412070888
839.102119052	1125.16579873	2340.26791778	376.0	-11.8206125807	-0.5454488917	-0.105994732161	664.347593474	1076.5778927	2063.63391387	322.708427693	1.37097629864	0.0177357865284
839.102119052	1125.16579873	2340.26791778	376.0	8.19354302502	0.401846684499	0.0780891341817	939.369261098	1296.94718857	2532.01877653	295.702326861	8.81323349876	0.114013369971
839.102119052	1125.16579873	2340.26791778	376.0	0.484083951107	-0.198818596682	-0.0386355609564	742.036416347	1282.82830236	2351.59677918	326.73206048	4.93103837042	0.0637909232914
839.102119052	1125.16579873	2340.26791778	376.0	16.0691386345	0.391808560456	0.0761384688022	913.691674008	1385.44529254	2716.32881391	417.191847362	11.204743541	0.144951404153
839.102119052	1125.16579873	2340.26791778	376.0	-3.71193046466	-0.422388357834	-0.0820809090233	711.351506231	1116.6746731	2253.39879999	425.372620659	2.62947386336	0.0340164794742
839.102119052	1125.16579873	2340.26791778	376.0	-7.96689651248	-0.408649668962	-0.0794111288306	742.1556198	999.885358036	2153.82119466	411.780216821	1.80094973592	0.0232981854582
839.102119052	1125.16579873	2340.26791778	376.0	-4.54992760834	-0.161487606731	-0.0313811905812	915.37826889	871.061600567	2233.78742168	447.347552225	2.1072995641	0.0272613138952
839.102119052	1125.16579873	2340.26791778	376.0	7.144633206	0.185197769337	0.0359886842863	978.289785813	1096.27961669	2507.47147654	432.902074041	5.07382431744	0.0656380894882
839.102119052	1125.16579873	2340.26791778	376.0	1.1559549078	0.0380086923612	0.00738606536363	1010.35238206	927.98317428	2367.32035963	428.98480329	3.11308304235	0.0402727431093
839.102119052	1125.16579873	2340.26791778	376.0	1.25996300484	-0.444400792967	-0.086358490666	639.261850824	1378.43364815	2369.75442776	352.05892879	5.63004859313	0.0728337463535
839.102119052	1125.16579873	2340.26791778	376.0	-0.759078801152	-0.240680181988	-0.0467703423996	804.797336812	1063.901473	2322.50344013	453.804630315	2.95348819192	0.0382081266742
839.102119052	1125.16579873	2340.26791778	376.0	-16.5658975294	-0.673170988599	-0.130814416751	649.664156146	950.081321062	1952.58153261	352.8360554	0.129078623253	0.00166983988685
839.102119052	1125.16579873	2340.26791778	376.0	-3.80632651124	0.0499372252697	0.00970408575004	975.60713201	992.247554249	2251.18967959	283.334993333	2.36531248845	0.0305991266293
839.102119052	1125.16579873	2340.26791778	376.0	-10.7604487805	-0.278958467941	-0.0542087967239	861.294447913	846.538349943	2088.44458716	380.611789306	1.08240552674	0.0140026588194
839.102119052	1125.16579873	2340.26791778	376.0	-0.551111280598	0.0328564634033	0.00638485491708	950.63191547	1039.1596802	2327.37043729	337.57884162	3.04058553762	0.0393348711205
839.102119052	1125.16579873	2340.26791778	376.0	7.89087482855	0.39041629142	0.0758679151613	949.518341063	1263.81042054	2524.93552983	311.606768223	8.21776358736	0.106310007598
839.102119052	1125.16579873	2340.26791778	376.0	-0.0635018123536	-0.0125069874608	-0.00243042896634	934.203498945	1028.93815364	2338.78180524	375.640152655	3.05718325765	0.0395495893616
839.102119052	1125.16579873	2340.26791778	376.0	8.9760068217	0.308259949989	0.0599028274366	971.618845411	1173.40597837	2550.33052573	405.305701942	6.7185988494	0.0869158971462
839.102119052	1125.16579873	2340.26791778	376.0	-2.70182856818	-0.0766229395148	-0.01488980558	899.339066032	1015.1348228	2277.03789061	362.564001771	2.6868198027	0.0347583415615
839.102119052	1125.16579873	2340.26791778	376.0	-3.00525975889	0.0573841078592	0.0111512063465	967.513827884	1017.78886167	2269.9367878	284.634098244	2.55763655984	0.0330871482515
839.102119052	1125.16579873	2340.26791778	376.0	10.5096334919	0.531228322368	0.103231310215	974.694121306	1326.34876078	2586.22149867	285.178616585	10.2191761248	0.132201502262
839.102119052	1125.16579873	2340.26791778	376.0	-6.49718995538	-0.00141254854558	-0.000274494470575	1010.28055652	852.954402402	2188.2162657	324.981306779	1.93712780194	0.0250598680717
839.102119052	1125.16579873	2340.26791778	376.0	-5.52180525064	-0.212199548025	-0.041235823557	890.255117725	867.008621641	2211.04288102	453.779141652	1.8992865079	0.0245703299857
839.102119052	1125.16579873	2340.26791778	376.0	-4.01821974831	-0.00396927425309	-0.00077133195746	1003.58360036	873.147304712	2246.23081015	369.49990507	2.34564802119	0.0303447350737
839.102119052	1125.16579873	2340.26791778	376.0	10.6449277488	0.232421635643	0.0451654946839	910.008459692	1244.76235487	2589.38774676	434.616932198	7.49220068267	0.0969236828288
839.102119052	1125.16579873	2340.26791778	376.0	5.96262573937	0.398434369844	0.0774260337824	979.878950094	1200.62570306	2479.80933502	299.304681866	7.08572283524	0.0916652371959
839.102119052	1125.16579873	2340.26791778	376.0	-3.02580851682	-0.410707615929	-0.0798110407947	707.465080631	1168.48774581	2269.45589181	393.503065371	2.80703956787	0.0363135778509
839.102119052	1125.16579873	2340.26791778	376.0	-5.05900170138	-0.33399986085	-0.0649047533715	758.315164157	1065.55248159	2221.873724	398.006078254	2.39588904841	0.0309946836793
839.102119052	1125.16579873	2340.26791778	376.0	-2.83479800852	-0.0149447013763	-0.00290413940464	970.600502836	926.875684639	2273.92604945	376.449861979	2.57917077745	0.0333657280395
839.102119052	1125.16579873	2340.26791778	376.0	5.40172620041	-0.248638536249	-0.0483168550814	733.105027818	1280.13892737	2466.68278306	453.438827872	5.24861819909	0.0678993298718
839.102119052	1125.16579873	2340.26791778	376.0	1.33392666473	-0.111659083727	-0.021698228474	877.166358648	1042.70466612	2371.48537556	451.614350798	3.22564366583	0.0417288960651
839.102119052	1125.16579873	2340.26791778	376.0	10.3526537754	0.270533068236	0.0525715251138	880.387173485	1345.76270219	2582.54775273	356.397877056	9.27231931248	0.119952384379
839.102119052	1125.16579873	2340.26791778	376.0	15.556785366	0.629202878616	0.122270283447	1010.56438873	1339.93418652	2704.33837474	353.839799492	11.6106459682	0.150202405798
839.102119052	1125.16579873	2340.26791778	376.0	-4.14094426948	-0.481524434228	-0.093572567864	665.126846869	1242.92313054	2243.35872755	335.308750136	2.83765940123	0.0367096947119
839.102119052	1125.16579873	2340.26791778	376.0	-6.86042303436	-0.458858843537	-0.0891680613169	685.929123189	1162.61248147	2179.71563848	331.174033828	2.24133917018	0.0289953320852
839.102119052	1125.16579873	2340.26791778	376.0	-1.34274855332	-0.359986428183	-0.0699546109955	678.445715571	1319.13515456	2308.84400417	311.263134037	4.62387111595	0.0598172201287
839.102119052	1125.16579873	2340.26791778	376.0	-1.13638845055	0.0398419728535	0.00774231886	918.871126577	1087.23143466	2313.67338345	307.570822211	3.29796970483	0.0426645498684
839.102119052	1125.16579873	2340.26791778	376.0	10.2623133304	0.258282692507	0.0501909623993	900.585832991	1283.39922666	2580.43354428	396.448484625	8.17553273908	0.105763683559
839.102119052	1125.16579873	2340.26791778	376.0	-11.8835276082	-0.547544656033	-0.106401993011	677.810080239	1018.73623403	2062.16153367	365.615219401	1.22259868751	0.0158162831502
839.102119052	1125.16579873	2340.26791778	376.0	1.93845315137	0.00175816721386	0.000341657056716	832.360168567	1224.74267638	2385.63291498	328.530070042	5.11655869012	0.0661909274272
839.102119052	1125.16579873	2340.26791778	376.0	4.074372946	-0.0741658429032	-0.0144123285859	747.827015442	1392.44605153	2435.61916069	295.346093715	7.70436858213	0.0996684163277
839.102119052	1125.16579873	2340.26791778	376.0	-10.0664530951	-0.59755035207	-0.11611938439	642.477460496	1101.01770737	2104.68594554	361.190777669	1.68763242363	0.021832243514
839.102119052	1125.16579873	2340.26791778	376.0	1.2559302547	0.0512081776803	0.009951064454	1014.41153006	937.056093181	2369.6600506	418.192427365	3.14461112397	0.0406806096245
839.102119052	1125.16579873	2340.26791778	376.0	17.3785713427	0.671978382852	0.130582662816	1012.03414549	1385.39694116	2746.97304748	349.541960837	12.8390089244	0.166093259048
839.102119052	1125.16579873	2340.26791778	376.0	6.45703585979	0.14076962939	0.0273551553421	927.214090056	1148.87464728	2491.37985645	415.291119108	5.34856067611	0.0691922467802
839.102119052	1125.16579873	2340.26791778	376.0	-0.0795913282026	0.0108724308401	0.00211279262342	1018.95690654	877.091465307	2338.40526746	442.356895611	2.86303312327	0.0370379446736
839.102119052	1125.16579873	2340.26791778	376.0	-10.3681160203	-0.40752166662	-0.0791919289972	717.861898058	1080.30769196	2097.62622488	299.456634857	1.58578214927	0.0205146461742
839.102119052	1125.16579873	2340.26791778	376.0	-8.0983002268	-0.220696255012	-0.0428869520038	811.321815736	1038.83245191	2150.74599569	300.591728041	1.87584780215	0.0242671125763
839.102119052	1125.16579873	2340.26791778	376.0	-8.92449302541	-0.583526617052	-0.113394212408	655.486782249	1067.06319653	2131.41087068	408.860891902	1.75153302953	0.0226589007701
839.102119052	1125.16579873	2340.26791778	376.0	-2.00746519334	-0.129658111591	-0.0251959019805	896.800808047	951.360313799	2293.2878539	445.126732055	2.64869872868	0.0342651840709
839.102119052	1125.16579873	2340.26791778	376.0	7.8955917631	0.279896236326	0.0543910292121	876.724233568	1355.54876179	2525.04591873	292.772923377	9.15394905158	0.118421074406
839.102119052	1125.16579873	2340.26791778	376.0	-3.89628759115	-0.0923260388148	-0.0179413211844	927.275843657	921.976457093	2249.0843493	399.832048551	2.39397348487	0.0309699027797
839.102119052	1125.16579873	2340.26791778	376.0	-2.86163580748	-0.00680331495948	-0.00132205887281	990.558765272	897.789883598	2273.29797306	384.949324185	2.53976211879	0.0328559135678
839.102119052	1125.16579873	2340.26791778	376.0	6.7782772238	-0.0517889625967	-0.0100639258835	772.183229009	1345.73955255	2498.89776503	380.974983469	7.33608796211	0.094904113352
839.102119052	1125.16579873	2340.26791778	376.0	3.15578738205	-0.263307710096	-0.0511674524088	725.186485211	1283.71900544	2414.12179744	405.216306782	5.01598001229	0.0648897802367
839.102119052	1125.16579873	2340.26791778	376.0	0.0589505448318	0.0422800904429	0.0082161077425	977.228880526	1000.82556479	2341.64751847	363.59307315	3.03955751026	0.0393215719309
839.102119052	1125.16579873	2340.26791778	376.0	5.88372298876	0.197998998938	0.0384762920595	862.948099905	1312.06790527	2477.96279926	302.94679408	7.7927836385	0.100812207484
839.102119052	1125.16579873	2340.26791778	376.0	-0.764408668189	-0.422417127335	-0.0820864996765	702.817970227	1177.99974937	2322.37870696	441.560987359	3.09456775915	0.0400332181003
839.102119052	1125.16579873	2340.26791778	376.0	1.35222036596	0.119076906221	0.0231397019473	874.27267555	1212.49842316	2371.91349718	285.142398476	5.33194935599	0.0689773526002
839.102119052	1125.16579873	2340.26791778	376.0	19.6132174263	0.770295087256	0.149688124224	1043.16195338	1404.47184425	2799.26975285	351.635955229	13.9640642575	0.180647661804
839.102119052	1125.16579873	2340.26791778	376.0	-10.5099401847	-0.640873978751	-0.124538278032	653.877151524	989.645232821	2094.30715946	450.784775116	1.14732919278	0.0148425510063
839.102119052	1125.16579873	2340.26791778	376.0	-3.20453155259	-0.400841214438	-0.0778937455185	664.478794141	1317.73705055	2265.27329394	283.05744925	4.177426107	0.0540417348901
839.102119052	1125.16579873	2340.26791778	376.0	-1.12628364853	0.018207940083	0.00353827051748	1029.66745836	863.908762215	2313.90986289	420.33364232	2.72610392403	0.0352665449421
839.102119052	1125.16579873	2340.26791778	376.0	0.623240578533	0.0208758136495	0.00405670688875	975.707986074	976.406351463	2354.85341709	402.739079554	3.1033705372	0.0401470962122
839.102119052	1125.16579873	2340.26791778	376.0	9.52094147755	0.528613871658	0.102723255277	1026.65431631	1206.49069262	2563.08345665	329.938447718	8.28726575528	0.107209130081
839.102119052	1125.16579873	2340.26791778	376.0	14.8312789907	0.721109003176	0.140130004504	1043.59759069	1333.54082156	2687.3595818	310.221169547	11.8814228251	0.153705340558
839.102119052	1125.16579873	2340.26791778	376.0	-5.49975548912	-0.502619907774	-0.0976719603136	670.310121612	1163.63361026	2211.55890451	377.615172637	2.46205910366	0.031850699918
839.102119052	1125.16579873	2340.26791778	376.0	7.40888960066	0.247529169102	0.0481012765452	929.625418757	1207.84105443	2513.65578417	376.189310983	6.6921105996	0.0865732289729
839.102119052	1125.16579873	2340.26791778	376.0	-13.0543724688	-0.487627591069	-0.0947585680275	766.467229754	852.744805371	2034.76062703	415.548591902	0.419881018223	0.00543183723445
839.102119052	1125.16579873	2340.26791778	376.0	-0.657021846906	-0.164565230326	-0.0319792519094	854.613877958	1020.63299353	2324.89184629	449.644974801	2.92570144147	0.0378486603036
839.102119052	1125.16579873	2340.26791778	376.0	4.72371518173	-0.00955510172419	-0.0018568017342	889.656122575	1123.77834584	2450.81550871	437.381040289	4.23540843025	0.054791829628
839.102119052	1125.16579873	2340.26791778	376.0	6.39640746824	0.187202990454	0.036378350263	1028.89198967	1029.37278834	2489.96098965	431.696211641	4.43582242974	0.0573845074998
839.102119052	1125.16579873	2340.26791778	376.0	18.2733982419	0.620944693932	0.120665506011	1006.26282857	1352.25663871	2767.91439432	409.394927045	12.0719845724	0.15617056368
839.102119052	1125.16579873	2340.26791778	376.0	-2.17448955546	-0.306940073802	-0.0596463415861	760.775026151	1118.59159016	2289.37903634	410.012420033	2.86371678876	0.0370467889879
839.102119052	1125.16579873	2340.26791778	376.0	-2.74258798968	-0.28142202983	-0.0546875300875	722.559993389	1256.75202918	2276.08401094	296.77198837	3.79161034414	0.0490505865994
839.102119052	1125.16579873	2340.26791778	376.0	-0.545682893883	-0.0146210605221	-0.00284124767238	861.250509434	1152.63886927	2327.49747608	313.608097383	3.82257915795	0.0494512180848
839.102119052	1125.16579873	2340.26791778	376.0	3.121986865	0.0229607222587	0.00446185819252	834.97932512	1237.33745438	2413.33077478	341.013995275	5.53880361727	0.0716533456309
839.102119052	1125.16579873	2340.26791778	376.0	16.4468343239	0.512483460344	0.0995887019713	973.905991605	1332.40519633	2725.16790495	418.856717016	10.9514389637	0.141674501471
839.102119052	1125.16579873	2340.26791778	376.0	3.58994195528	0.0639932454822	0.0124355315745	995.830171617	1002.46196591	2424.28217763	425.990040105	3.51367198308	0.0454550062494
839.102119052	1125.16579873	2340.26791778	376.0	-15.7647512557	-0.801792551412	-0.155808890675	650.745414097	857.711745349	1971.33050183	462.87334238	-0.658503882255	-0.0085188083086
839.102119052	1125.16579873	2340.26791778	376.0	-1.63066143631	-0.486472675267	-0.0945341382174	672.71372897	1208.4099991	2302.10607134	420.982343271	3.02770170898	0.0391681980463
839.102119052	1125.16579873	2340.26791778	376.0	12.7980086427	0.476961598332	0.0926858916308	939.513859897	1384.67661241	2639.77560816	315.585135853	11.2608257575	0.14567691795
839.102119052	1125.16579873	2340.26791778	376.0	-6.7871531549	-0.134494305166	-0.0261356986331	917.744929401	885.487080025	2181.43034997	378.19834054	1.90188932229	0.024604001582
839.102119052	1125.16579873	2340.26791778	376.0	-6.50532798546	-0.350428022115	-0.0680971671424	779.676596818	966.471082627	2188.02581399	441.878134546	1.92274897863	0.0248738548335
839.102119052	1125.16579873	2340.26791778	376.0	10.9642779112	0.171857797371	0.0333963850314	831.228402837	1399.42658787	2596.86139615	366.206405449	9.80829745492	0.126886124902
839.102119052	1125.16579873	2340.26791778	376.0	2.08067543268	-0.204345464218	-0.0397095733031	786.457443026	1183.9225988	2388.96129741	418.581255578	3.82389269045	0.0494682107433
839.102119052	1125.16579873	2340.26791778	376.0	-16.7470898524	-0.646573148999	-0.125645773222	659.853598377	946.123808211	1948.3411468	342.363740216	0.116040354032	0.00150116887493
839.102119052	1125.16579873	2340.26791778	376.0	-13.1293442448	-0.602956629372	-0.117169962956	725.908087526	847.725193704	2033.0060866	459.372805374	0.0976206301558	0.00126288007963
839.102119052	1125.16579873	2340.26791778	376.0	4.76530893427	0.366173628608	0.0711569429864	1026.17646049	1105.12352938	2451.78891395	320.488924083	5.65162082134	0.0731128178699
839.102119052	1125.16579873	2340.26791778	376.0	7.79940778902	0.107201267933	0.0208319603445	881.096377332	1213.00346725	2522.79495604	428.695111462	6.13593098556	0.0793781498779
839.102119052	1125.16579873	2340.26791778	376.0	-0.716968683011	-0.0660486244061	-0.0128349445018	942.469154794	931.542794935	2323.48892971	449.476979983	2.8148316008	0.0364143803467
839.102119052	1125.16579873	2340.26791778	376.0	-5.96971526684	-0.343698905289	-0.0667895268732	774.826866062	990.436958145	2200.56058661	435.296762402	2.07525832253	0.0268468088296
839.102119052	1125.16579873	2340.26791778	376.0	2.55595000374	-0.373206510411	-0.0725236125945	707.900414304	1238.50223766	2400.08399571	453.681343747	3.9064557705	0.0505362971604
839.102119052	1125.16579873	2340.26791778	376.0	-5.81274757111	-0.311505890202	-0.0605335970077	765.982452882	1070.31047947	2204.23405123	367.941118878	2.30616484515	0.0298339565997
839.102119052	1125.16579873	2340.26791778	376.0	1.65959174679	-0.184757514812	-0.0359031315219	817.607887399	1129.23975197	2379.106811	432.259171624	3.38037092073	0.0437305423122
839.102119052	1125.16579873	2340.26791778	376.0	-7.79396732312	-0.489647808786	-0.0951511482289	682.209205283	1111.9737491	2157.868201	363.685246617	2.06254621556	0.0266823572518
839.102119052	1125.16579873	2340.26791778	376.0	7.4692116582	0.194323325572	0.0377620142969	853.514607038	1340.60716022	2515.06748193	320.945714671	8.46035627943	0.109448334792
839.102119052	1125.16579873	2340.26791778	376.0	-4.81451460777	-0.568133116674	-0.110402859828	632.519595543	1259.55511108	2227.59537702	335.520670391	2.71602702418	0.0351361840127
839.102119052	1125.16579873	2340.26791778	376.0	-2.49738457711	-0.252709013468	-0.049107853375	774.218378618	1160.32061785	2281.82242774	347.283431276	2.88970392604	0.0373829744637
839.102119052	1125.16579873	2340.26791778	376.0	13.2369126097	0.393401120763	0.0764479441825	963.820494855	1251.83817662	2650.04713689	434.388465416	8.68810120376	0.112394582196
839.102119052	1125.16579873	2340.26791778	376.0	0.968216379724	-0.041704209845	-0.00810419934803	829.461196275	1199.95989492	2362.92677509	333.505683895	4.48911809752	0.058073972801
839.102119052	1125.16579873	2340.26791778	376.0	-1.15556368976	0.100428516609	0.0195158407713	941.474842427	1082.92579686	2313.22463148	288.823992188	3.45021609966	0.0446341021948
839.102119052	1125.16579873	2340.26791778	376.0	0.883599459074	-0.193286637592	-0.03756055919	717.924028731	1358.0336652	2360.94651244	284.988818515	6.18034420666	0.0799527064251
839.102119052	1125.16579873	2340.26791778	376.0	-1.5258609334	-0.214765987212	-0.0417345486225	821.090444399	1046.6642089	2304.55868389	436.804030583	2.84896319778	0.0368559275263
839.102119052	1125.16579873	2340.26791778	376.0	-4.70784335806	-0.294477855141	-0.0572246123476	756.399048702	1153.86258792	2230.09177005	319.830133427	2.49882232764	0.0323262914313
839.102119052	1125.16579873	2340.26791778	376.0	-4.07889722343	-0.353603706998	-0.0687142842981	728.115943531	1177.8441329	2244.81079466	338.850718233	2.63937758398	0.0341446000515
839.102119052	1125.16579873	2340.26791778	376.0	-11.2603565438	-0.541091921491	-0.105148060919	660.602946445	1105.50707628	2076.74540616	310.635383433	1.49692589508	0.0193651474137
839.102119052	1125.16579873	2340.26791778	376.0	-5.11268358014	-0.244275286904	-0.0474689636424	855.747541417	904.65353571	2220.61742422	460.216347091	2.01392599447	0.0260533763839
839.102119052	1125.16579873	2340.26791778	376.0	-16.214538719	-0.664801563589	-0.129188022462	645.093557966	972.463266358	1960.80427012	343.247445801	0.297867313347	0.00385339344563
839.102119052	1125.16579873	2340.26791778	376.0	7.18062000382	-0.278858335083	-0.0541893383371	701.323367196	1348.28966639	2508.31366403	458.700630442	6.39594668339	0.0827418717127
839.102119052	1125.16579873	2340.26791778	376.0	9.95179650295	0.0458865838632	0.00891694206436	836.697684901	1267.61110413	2573.16661858	468.857829554	6.83643586838	0.0884403087759
839.102119052	1125.16579873	2340.26791778	376.0	10.7094637896	0.329246680199	0.0639810882626	894.595779733	1362.31892001	2590.89806302	333.983363272	9.88501673058	0.127878612297
839.102119052	1125.16579873	2340.26791778	376.0	2.43617523601	-0.496004259328	-0.0963863698656	648.241799259	1299.81740922	2397.28094525	449.221736776	4.28069388455	0.0553776699165
839.102119052	1125.16579873	2340.26791778	376.0	-6.13687356014	-0.0535053002374	-0.0103974543796	966.904703543	877.818309906	2196.6486347	351.92562125	2.02570006723	0.0262056929785
839.102119052	1125.16579873	2340.26791778	376.0	-3.78851981689	-0.25830585802	-0.0501954640536	765.781942494	1170.69929071	2251.60640395	315.125170746	2.75123213617	0.0355916188378
839.102119052	1125.16579873	2340.26791778	376.0	10.0376467731	0.448257241342	0.0871078976569	1042.7340341	1136.51898817	2575.17574491	395.922722637	7.08106401856	0.0916049678986
839.102119052	1125.16579873	2340.26791778	376.0	-0.287118363496	-0.208380518779	-0.0404936880643	827.281821249	1039.96353465	2333.54857883	466.303222933	2.97225982333	0.0384509679602
839.102119052	1125.16579873	2340.26791778	376.0	10.3340009049	0.405156452601	0.0787323071514	1018.05411019	1153.54374413	2582.11122558	410.513371263	7.10334500563	0.0918932083522
839.102119052	1125.16579873	2340.26791778	376.0	-1.56183868501	-0.0675182217223	-0.013120525014	832.12976383	1170.26856276	2303.71670811	301.318381521	3.6630862222	0.0473879200803
839.102119052	1125.16579873	2340.26791778	376.0	-16.7526283524	-0.565001269705	-0.109794261505	677.176628199	976.986977756	1948.21153106	294.04792511	0.289297792249	0.00374253288809
839.102119052	1125.16579873	2340.26791778	376.0	6.21652824286	0.217184272372	0.0422044835546	986.721397317	1097.32184884	2485.75133385	401.708087686	5.12297847897	0.0662739777357
839.102119052	1125.16579873	2340.26791778	376.0	-1.50099846257	-0.23821414923	-0.0462911288826	789.942109848	1128.89921808	2305.14053232	386.29920439	2.96813456516	0.0383976011016
839.102119052	1125.16579873	2340.26791778	376.0	8.77266773529	0.0845207378132	0.0164245506827	810.62951939	1367.0542378	2545.57184632	367.888089131	8.56260561243	0.110771094598
839.102119052	1125.16579873	2340.26791778	376.0	-1.78382763144	-0.0572460584565	-0.0111243798011	898.467924187	1053.21585376	2298.52157201	346.837794068	2.82992407936	0.0366096258649
839.102119052	1125.16579873	2340.26791778	376.0	4.57277339682	0.2956783164	0.0574578928099	941.590622815	1204.66644813	2447.28306654	301.025995593	6.47557249964	0.0837719598919
839.102119052	1125.16579873	2340.26791778	376.0	-9.08229237363	-0.143280854825	-0.0278431509571	898.070098227	904.977068747	2127.71794316	324.670776189	1.58133042227	0.0204570559155
839.102119052	1125.16579873	2340.26791778	376.0	-2.19616162623	0.00253374466027	0.000492371679026	961.930572205	970.238765494	2288.87185182	356.702514121	2.70871689948	0.035041615776
839.102119052	1125.16579873	2340.26791778	376.0	8.59486818249	-0.0344538548324	-0.00669526910851	772.305017693	1367.49001812	2541.41086043	401.615824615	7.98977398429	0.103360594881
839.102119052	1125.16579873	2340.26791778	376.0	-1.10129797236	-0.493685107454	-0.0959356990778	671.501097098	1199.34007359	2314.49459465	443.653423964	3.07070229246	0.0397244798507
839.102119052	1125.16579873	2340.26791778	376.0	1.3817950487	-0.0905173245403	-0.0175898415352	848.06811566	1138.49231673	2372.605624	386.045191607	3.68352493293	0.0476523277223
839.102119052	1125.16579873	2340.26791778	376.0	-1.3069770691	-0.452855972223	-0.0880015492077	694.320958012	1152.39476536	2309.68115274	462.965429371	2.96350593179	0.0383377222742
839.102119052	1125.16579873	2340.26791778	376.0	9.11510550621	0.386688269237	0.0751434646787	915.294423253	1350.89172129	2553.58580761	287.399663071	9.7405271524	0.126009406888
839.102119052	1125.16579873	2340.26791778	376.0	9.66218888887	0.304898722353	0.0592496545575	878.385831889	1383.0937647	2566.3890245	304.909427918	9.98770986874	0.129207113438
839.102119052	1125.16579873	2340.26791778	376.0	3.70098847177	-0.163096530966	-0.0316938458931	794.489137079	1199.33092134	2426.88096363	433.060905204	4.33152725636	0.0560352814536
839.102119052	1125.16579873	2340.26791778	376.0	4.92486735021	-0.209929482912	-0.040794691588	765.472621273	1231.13383576	2455.52300837	458.916551338	4.66644614788	0.0603679967385
839.102119052	1125.16579873	2340.26791778	376.0	-10.7737116337	-0.294989159283	-0.0573239718778	801.164122872	957.220380987	2088.13420086	329.749697006	1.36508139122	0.0176595264064
839.102119052	1125.16579873	2340.26791778	376.0	2.76310460367	-0.318111652175	-0.0618172662602	702.210563941	1299.61091729	2404.93196836	403.110487127	4.99485913416	0.0646165476606
839.102119052	1125.16579873	2340.26791778	376.0	0.667188623276	-0.253936251611	-0.0493463372738	772.068566388	1174.5038354	2355.88191908	409.3095173	3.4116101945	0.0441346726326
839.102119052	1125.16579873	2340.26791778	376.0	-0.86285854114	-0.417658119424	-0.081161702181	669.161398724	1298.20267799	2320.07471617	352.710639451	4.17326186277	0.0539878636839
839.102119052	1125.16579873	2340.26791778	376.0	17.9914024221	0.565539494188	0.109898852349	976.430434406	1382.43267208	2761.31493662	402.451830137	12.2786205333	0.158843732643
839.102119052	1125.16579873	2340.26791778	376.0	0.813117927973	-0.111147995449	-0.0215989108918	886.738712149	1012.38727167	2359.29705578	460.171071968	3.10997303229	0.0402325101202
839.102119052	1125.16579873	2340.26791778	376.0	7.00899705971	0.181055684674	0.0351837708267	835.644974963	1379.32946647	2504.29722733	289.32278589	8.98481698187	0.116233078679
839.102119052	1125.16579873	2340.26791778	376.0	4.67737965994	0.10048006297	0.0195258575534	1048.74977065	946.733476895	2449.73113336	454.24788581	3.57652511568	0.0462681127513
839.102119052	1125.16579873	2340.26791778	376.0	-9.57254547134	-0.63491688811	-0.123380662283	649.646881342	1013.84122696	2116.2447072	452.756598897	1.38537530404	0.0179220608543
839.102119052	1125.16579873	2340.26791778	376.0	-19.5435687532	-0.65906110848	-0.128072504563	673.153787816	893.385904206	1882.89604826	316.356356239	-0.609339761698	-0.00788279122507
839.102119052	1125.16579873	2340.26791778	376.0	14.4788617411	0.463513740855	0.0900726274494	951.89491861	1340.89539572	2679.11207397	386.321759633	10.6344910676	0.137574269956
839.102119052	1125.16579873	2340.26791778	376.0	-1.87768634395	-0.531637185183	-0.103310762764	642.096164529	1274.60423611	2296.32502668	379.624626039	3.35742491166	0.0434336987278
839.102119052	1125.16579873	2340.26791778	376.0	-6.09202631339	-0.356780581354	-0.0693316325989	770.461778577	986.14271968	2197.69818043	441.093682169	2.03098427315	0.0262740526927
839.102119052	1125.16579873	2340.26791778	376.0	-7.62917201244	-0.248251122719	-0.04824157068	855.020108327	895.148898011	2161.72485278	411.555846443	1.68984770293	0.0218609017197
839.102119052	1125.16579873	2340.26791778	376.0	-5.12227255859	-0.10110937601	-0.0196481492442	891.811481224	988.432006954	2220.39301643	340.149528253	2.30513311354	0.0298206094895
839.102119052	1125.16579873	2340.26791778	376.0	-11.3663506978	-0.590559253004	-0.114760834241	676.361704818	973.620284309	2074.26485898	424.282869852	1.04872465171	0.0135669424542
839.102119052	1125.16579873	2340.26791778	376.0	-10.9369790965	-0.612278746078	-0.118981489716	663.627582599	989.957813342	2084.31330481	430.727908871	1.14756306348	0.0148455765003
839.102119052	1125.16579873	2340.26791778	376.0	-5.99253917106	-0.596886575075	-0.115990395467	643.526229497	1113.31775951	2200.0264461	443.182457093	2.24156982668	0.0289983159985
839.102119052	1125.16579873	2340.26791778	376.0	10.7733445166	0.532205902939	0.103421279234	982.230213053	1309.11710221	2592.39304317	301.045727912	9.99131999183	0.129253816194
839.102119052	1125.16579873	2340.26791778	376.0	-14.2132579336	-0.623248967999	-0.121113285659	719.152037767	844.665148293	2007.63960229	443.82241623	-0.0920856091757	-0.00119127566851
839.102119052	1125.16579873	2340.26791778	376.0	-0.582820401069	-0.429422040713	-0.0834477343009	697.31913424	1196.83495418	2326.62835892	432.474270495	3.14684902038	0.0407095604189
839.102119052	1125.16579873	2340.26791778	376.0	11.843081267	0.565574177218	0.109905592153	1000.44671897	1296.43112827	2617.42774915	320.549901903	10.1045428134	0.130718535749
839.102119052	1125.16579873	2340.26791778	376.0	-6.95718330894	-0.450530340489	-0.0875496192166	690.390613564	1154.56085445	2177.45118882	332.499720806	2.22071743032	0.0287285566665
839.102119052	1125.16579873	2340.26791778	376.0	14.3824141153	0.453247456207	0.0880776246031	956.482439878	1319.09560182	2676.85494112	401.276899425	10.1994294092	0.13194604669
839.102119052	1125.16579873	2340.26791778	376.0	-1.89308177723	-0.45833319421	-0.0890659141489	634.57186256	1368.97351186	2295.96473229	292.419357875	4.99147111948	0.0645727182338
839.102119052	1125.16579873	2340.26791778	376.0	-8.08682359815	-0.649532848408	-0.126220918851	631.39543424	1072.49610363	2151.01457955	447.123041677	1.80433564672	0.0233419876678
839.102119052	1125.16579873	2340.26791778	376.0	-9.88229235427	-0.463781061373	-0.0901245746935	703.191801043	1051.91076823	2108.99580027	353.893230996	1.64819894644	0.0213221079747
839.102119052	1125.16579873	2340.26791778	376.0	10.8511356469	0.202765661275	0.0394025770064	873.367943929	1306.01071871	2594.21356404	414.834901402	8.32183094373	0.107656286465
839.102119052	1125.16579873	2340.26791778	376.0	5.9178946808	0.0723340125895	0.0140563568965	956.172062648	1069.91548266	2478.7625084	452.674963093	4.21502669601	0.0545281590687
839.102119052	1125.16579873	2340.26791778	376.0	4.0531137415	-0.072387008583	-0.0140666553795	784.523100264	1286.40669849	2435.12163834	364.191839591	5.96452280312	0.0771607089667
839.102119052	1125.16579873	2340.26791778	376.0	9.90903860246	0.267200916575	0.0519240024436	931.972948714	1222.42831295	2572.16596916	417.764707487	7.27000241548	0.0940491903684
839.102119052	1125.16579873	2340.26791778	376.0	15.98360831	0.505113790229	0.0981565857422	960.447793938	1361.62023345	2714.32717516	392.259147778	11.3750780006	0.147154954729
839.102119052	1125.16579873	2340.26791778	376.0	-10.4501259346	-0.397017938836	-0.0771507848496	745.634873244	994.31517471	2095.70697317	355.756925211	1.45793757559	0.0188607707063
839.102119052	1125.16579873	2340.26791778	376.0	16.644511413	0.54101678456	0.105133459883	978.12995589	1348.4751258	2729.79407845	403.188996763	11.4052725226	0.147545569504
839.102119052	1125.16579873	2340.26791778	376.0	2.36525298529	-0.269496099873	-0.0523700155215	714.200537606	1306.12220496	2395.62117457	375.298432001	5.24674678946	0.0678751201742
839.102119052	1125.16579873	2340.26791778	376.0	9.2442135788	0.173738208217	0.0337617971662	855.987781574	1321.65907637	2556.60728242	378.960424476	8.26645363013	0.106939891722
839.102119052	1125.16579873	2340.26791778	376.0	3.47349665577	0.181434937116	0.035257469319	911.922873615	1187.98634969	2421.55704564	321.647822336	5.61186770369	0.0725985472663
839.102119052	1125.16579873	2340.26791778	376.0	-8.17619747141	-0.368340756584	-0.0715780716253	758.00615083	1002.17204949	2148.92299146	388.74479114	1.81719756915	0.02350837735
839.102119052	1125.16579873	2340.26791778	376.0	-4.90455964097	-0.191092472053	-0.0371341764581	832.193411394	1033.24278597	2225.488082	360.051884631	2.39540008037	0.0309883580901
839.102119052	1125.16579873	2340.26791778	376.0	13.1134391549	0.528228797601	0.102648425496	1005.89369935	1259.656943	2647.15752724	381.606884893	9.50316063484	0.122938688678
839.102119052	1125.16579873	2340.26791778	376.0	7.64343271474	0.257484381077	0.0500358299799	911.041085845	1251.82285508	2519.14472142	356.280780497	7.38665642643	0.0955582978839
839.102119052	1125.16579873	2340.26791778	376.0	2.74467011094	-0.198616794202	-0.0385963455503	805.627066479	1148.58439082	2404.50055184	450.28909454	3.58368122445	0.046360688544
839.102119052	1125.16579873	2340.26791778	376.0	4.44258842135	0.140733595146	0.0273481529626	956.455153865	1099.56411229	2444.23638933	388.217123172	4.59552846268	0.0594505622598
839.102119052	1125.16579873	2340.26791778	376.0	2.1037352983	-0.222982601781	-0.0433312479171	798.749801099	1135.55727662	2389.50096004	455.193882321	3.41841917924	0.0442227578169
839.102119052	1125.16579873	2340.26791778	376.0	-0.984611579529	0.0824228029612	0.0160168680453	1043.99310855	910.59870052	2317.22536887	362.633559798	2.82148925795	0.0365005078648
839.102119052	1125.16579873	2340.26791778	376.0	3.76471465328	-0.193275172194	-0.0375583311687	791.16613549	1185.63497345	2428.37232701	451.571218063	4.06095793341	0.05253503148
839.102119052	1125.16579873	2340.26791778	376.0	1.05441838647	-0.523203749456	-0.101671929548	653.243781329	1253.32570911	2364.944133	458.37464256	3.47402198679	0.0449420696868
839.102119052	1125.16579873	2340.26791778	376.0	-2.07646659808	0.0831690171027	0.0161618766231	978.89913384	1019.77398879	2291.67303616	292.999913534	2.78852744514	0.0360740937275
839.102119052	1125.16579873	2340.26791778	376.0	-14.7233688859	-0.533427016463	-0.103658572962	706.1233272	938.172258469	1995.70163933	351.40605366	0.521304692242	0.00674391581167
839.102119052	1125.16579873	2340.26791778	376.0	-4.72376584652	-0.364642213387	-0.0708593496671	701.368220513	1239.33209855	2229.71914116	289.018822097	3.00000480221	0.0388098939483
839.102119052	1125.16579873	2340.26791778	376.0	-3.40101515641	0.0861462086152	0.0167404214176	1043.98236594	902.012422271	2260.6750512	314.680262988	2.42709422144	0.0313983728518
839.102119052	1125.16579873	2340.26791778	376.0	11.343960545	0.538396984229	0.104624365377	1033.25488467	1206.47865028	2605.74698702	366.013452076	8.57420063447	0.110921094883
839.102119052	1125.16579873	2340.26791778	376.0	-8.85651205357	-0.363067167472	-0.0705532777832	762.720361299	991.753081724	2133.00180756	378.528364534	1.7006621571	0.0220008041022
839.102119052	1125.16579873	2340.26791778	376.0	16.7944780547	0.755667727361	0.146845652421	1037.78897845	1393.85727141	2733.30369965	301.657449792	13.343176007	0.172615472276
839.102119052	1125.16579873	2340.26791778	376.0	-5.29182538878	-0.0362175040007	-0.0070379914498	927.267016062	983.977648834	2216.42502594	305.180361047	2.22514737848	0.0287858651808
839.102119052	1125.16579873	2340.26791778	376.0	7.05418293048	0.22650094309	0.0440149520191	904.909646002	1241.53366929	2505.35469776	358.91138247	7.01773972427	0.0907857661613
839.102119052	1125.16579873	2340.26791778	376.0	-6.26372019246	-0.360229266498	-0.0700018007187	732.371416861	1126.55437282	2193.68008366	334.754293974	2.28857316204	0.0296063798452
839.102119052	1125.16579873	2340.26791778	376.0	-11.9426464289	-0.553064324316	-0.107474606358	674.248130217	1024.04672273	2060.77799487	362.483141925	1.22741337528	0.0158785688911
839.102119052	1125.16579873	2340.26791778	376.0	-11.1962698251	-0.470981342723	-0.0915237743341	779.658110035	845.354457366	2078.24520708	453.232639675	0.632580236158	0.00818344419351
839.102119052	1125.16579873	2340.26791778	376.0	7.51435213969	0.314561641664	0.0611274080187	942.362816814	1225.84662165	2516.12389014	347.914451672	7.26820033381	0.0940258775396
839.102119052	1125.16579873	2340.26791778	376.0	-11.4562249075	-0.444419680478	-0.0863621609945	701.047767616	1083.67457516	2072.16156168	287.439218909	1.40044185573	0.0181169709667
839.102119052	1125.16579873	2340.26791778	376.0	7.08847096116	0.0865627640483	0.0168213688395	910.194703674	1148.40111793	2506.15712955	447.561307943	5.16103686811	0.0667663242964
839.102119052	1125.16579873	2340.26791778	376.0	-5.84967050996	-0.219798835238	-0.0427125602872	802.799750316	1085.28113015	2203.36995554	315.289075071	2.27068012944	0.0293749046499
839.102119052	1125.16579873	2340.26791778	376.0	17.7515763263	0.76748453661	0.149141962031	1048.02436227	1378.87810802	2755.70236345	328.799893154	13.2709822747	0.171681530073
839.102119052	1125.16579873	2340.26791778	376.0	-5.99179620164	-0.321803814132	-0.0625347481795	736.180959218	1180.55933345	2200.04383358	283.303540904	2.3283698569	0.0301212141902
839.102119052	1125.16579873	2340.26791778	376.0	-9.73548717101	-0.325443971355	-0.0632421242431	798.540711632	935.317487742	2112.43143488	378.573235505	1.44932851903	0.0187493986938
839.102119052	1125.16579873	2340.26791778	376.0	0.359260566568	-0.0919528851475	-0.0178688078406	910.7856057	974.202439396	2348.67557756	463.687532466	2.99669135532	0.0387670291762
839.102119052	1125.16579873	2340.26791778	376.0	-6.48283018259	-0.228594136341	-0.0444217132415	852.474897881	924.1781872	2188.55232285	411.899237773	1.94356366799	0.0251431263647
839.102119052	1125.16579873	2340.26791778	376.0	14.6882090402	0.539377669912	0.104814937799	1001.64964582	1282.06987268	2684.01136165	400.291843147	10.0837509348	0.130449559312
839.102119052	1125.16579873	2340.26791778	376.0	12.8118276697	0.454424697046	0.0883063927411	1028.45598023	1169.19194331	2640.09901042	442.451086881	7.80963490613	0.101030205771
839.102119052	1125.16579873	2340.26791778	376.0	-4.50573039275	0.024184843205	0.00469973633987	962.015570773	985.089436773	2234.82175494	287.716747393	2.28388832367	0.0295457739155
839.102119052	1125.16579873	2340.26791778	376.0	11.5117919495	0.121919956562	0.0236921796661	828.548103999	1357.15095458	2609.67469154	423.975632961	8.85460364718	0.114548559472
839.102119052	1125.16579873	2340.26791778	376.0	2.72084235407	-0.0197173960151	-0.00383159658279	892.93530618	1108.1377291	2403.94291849	402.869883202	3.82367222316	0.0494653586437
839.102119052	1125.16579873	2340.26791778	376.0	-3.64133675939	0.0228030948889	0.00443122714515	1004.28873637	901.68425692	2255.05088182	349.077888536	2.4334246315	0.0314802669016
839.102119052	1125.16579873	2340.26791778	376.0	4.0686582107	0.316628382548	0.0615290288667	956.035536299	1188.48471302	2435.48542057	290.965171253	6.27678964211	0.0812003834684
839.102119052	1125.16579873	2340.26791778	376.0	3.51675899214	0.319505030011	0.0620880353694	1014.36058545	1096.34992806	2422.56950022	311.858986707	5.17410567248	0.0669353903296
839.102119052	1125.16579873	2340.26791778	376.0	-4.96522547373	-0.50022138207	-0.0972058651517	674.217103256	1147.52842066	2224.06833897	402.322815058	2.50886171081	0.0324561670221
839.102119052	1125.16579873	2340.26791778	376.0	6.37427673943	-0.315853432458	-0.0613784361558	697.762386652	1322.68650698	2489.4430713	468.994177677	5.72571704607	0.0740713718768
839.102119052	1125.16579873	2340.26791778	376.0	11.5025318263	0.171827667618	0.0333905300463	873.311256878	1282.6444338	2609.45797985	453.502289169	7.84769399409	0.101522561372
839.102119052	1125.16579873	2340.26791778	376.0	-12.8471819288	-0.386428758716	-0.0750930351177	762.657802483	947.775204259	2039.60944076	329.176434019	0.970322050055	0.0125526785259
839.102119052	1125.16579873	2340.26791778	376.0	-0.459663364634	-0.0341602254169	-0.00663820936978	923.41868697	1023.17329585	2329.51056353	382.918580713	3.00314131081	0.0388504697388
839.102119052	1125.16579873	2340.26791778	376.0	-3.9563966378	-0.0191999641519	-0.00373104627904	969.923940765	918.296897861	2247.67763657	359.45679794	2.40725939765	0.0311417774599
839.102119052	1125.16579873	2340.26791778	376.0	-10.9666591882	-0.572393253871	-0.111230713927	671.311955762	1012.8252673	2083.61871115	399.481488083	1.30131389577	0.0168345911484
839.102119052	1125.16579873	2340.26791778	376.0	18.0716946947	0.423634526334	0.0823230715767	921.35404374	1401.07832509	2763.19399092	440.761622089	11.8515553858	0.153318957126
839.102119052	1125.16579873	2340.26791778	376.0	15.5612809907	0.536069324056	0.104172041208	1016.7341659	1248.6912762	2704.4435844	439.018142307	9.63200541192	0.124605503388
839.102119052	1125.16579873	2340.26791778	376.0	4.57970609436	0.261650146509	0.0508453452213	1045.61506258	1035.05648627	2447.44531024	366.773761384	4.56225499368	0.0590201163478
839.102119052	1125.16579873	2340.26791778	376.0	9.59940841865	0.323477463846	0.0628599813148	973.214220346	1180.86551832	2564.9197933	410.840054634	6.95722689326	0.0900029352297
839.102119052	1125.16579873	2340.26791778	376.0	-7.07165607401	-0.0287747759953	-0.00559167819575	952.703517684	925.346440771	2174.77221943	296.722260971	1.89371405252	0.0244982413003
839.102119052	1125.16579873	2340.26791778	376.0	10.9734225564	0.45511877963	0.088441270818	940.136488695	1353.20240481	2597.07540535	303.736511846	10.3690196028	0.134139968989
839.102119052	1125.16579873	2340.26791778	376.0	21.4104329621	0.739909289308	0.143783383076	1036.15717166	1397.80604398	2841.32941145	407.366195815	13.8640845741	0.179354263571
839.102119052	1125.16579873	2340.26791778	376.0	-0.280841332938	-0.419300978228	-0.0814809518516	701.718168967	1195.80369122	2333.69547817	436.173617977	3.18303008893	0.0411776208141
839.102119052	1125.16579873	2340.26791778	376.0	3.40735317282	0.157352450475	0.0305776234891	976.073245404	1076.96096724	2420.00911093	366.974898289	4.32269954657	0.0559210808094
839.102119052	1125.16579873	2340.26791778	376.0	-1.68793679849	0.0543565144556	0.0105628671698	1015.97533743	925.413501926	2300.76567441	359.376835062	2.73746658319	0.0354135392392
839.102119052	1125.16579873	2340.26791778	376.0	-8.74849859561	-0.408326192855	-0.0793482691128	714.18057097	1105.63628453	2135.52961186	315.712756362	1.88507071842	0.0243864258528
839.102119052	1125.16579873	2340.26791778	376.0	-8.33885707743	-0.318005402321	-0.061796619184	844.859920432	851.375820639	2145.11632089	448.880579817	1.32469326147	0.0171370408987
839.102119052	1125.16579873	2340.26791778	376.0	10.2116366301	0.457581063445	0.088919755819	938.429471565	1357.02864203	2579.24757372	283.789460119	10.3307522201	0.133644918759
839.102119052	1125.16579873	2340.26791778	376.0	-5.56615351199	-0.549705554567	-0.106821911109	647.07332854	1203.87055424	2210.00501289	359.061130107	2.49291948793	0.0322499286925
839.102119052	1125.16579873	2340.26791778	376.0	-2.27180403773	-0.541353460223	-0.105198884614	653.086050856	1197.87967995	2287.10161673	436.135885927	2.9180601372	0.0377498077258
839.102119052	1125.16579873	2340.26791778	376.0	8.09192007546	0.068317828231	0.0132759091005	888.824183875	1175.89046292	2529.64052724	464.925880443	5.49833194519	0.0711297793685
839.102119052	1125.16579873	2340.26791778	376.0	9.71428570925	0.365433396613	0.0710130968932	939.180850514	1275.14151332	2567.60822968	353.285865847	8.51487726399	0.110153651539
839.102119052	1125.16579873	2340.26791778	376.0	-4.94667202893	-0.310191144148	-0.0602781080738	784.499916199	1009.53504839	2224.50253929	430.467574701	2.28731473976	0.0295901001263
839.102119052	1125.16579873	2340.26791778	376.0	4.50971182673	0.206449168566	0.0401183771017	1042.40974552	1016.52303133	2445.80725685	386.87448	4.19514629606	0.0542709740757
839.102119052	1125.16579873	2340.26791778	376.0	-0.953247796001	-0.0158316445074	-0.00307649524046	950.972123691	976.70872525	2317.95936543	390.278516494	2.89303411524	0.0374260558246
839.102119052	1125.16579873	2340.26791778	376.0	17.6363217736	0.444781178456	0.0864324093385	935.868886386	1377.01618916	2753.00509813	440.120022584	11.4832470378	0.148554295444
839.102119052	1125.16579873	2340.26791778	376.0	6.37921824292	0.120760529475	0.0234668731977	1020.67568819	1009.20680135	2489.55871573	459.676226191	4.02856342537	0.0521159563437
839.102119052	1125.16579873	2340.26791778	376.0	-3.30740227813	-0.0435460147312	-0.00846210935312	937.018084641	961.982121363	2262.86584335	363.865637351	2.54856833275	0.0329698361287
839.102119052	1125.16579873	2340.26791778	376.0	4.19039061896	-0.17108754758	-0.0332467057093	757.976932689	1275.87714154	2438.33428507	404.480210841	5.39495913967	0.0697924856361
839.102119052	1125.16579873	2340.26791778	376.0	4.80001646986	0.0549539184406	0.0106789581113	861.408029403	1210.29134924	2452.60116327	380.901784635	5.52569052191	0.0714837066224
839.102119052	1125.16579873	2340.26791778	376.0	-9.06057324181	-0.541548453857	-0.105236776886	696.531564209	974.115977771	2128.22622904	457.578687056	1.38498213914	0.0179169746331
839.102119052	1125.16579873	2340.26791778	376.0	6.50407410269	0.0827749206219	0.0160852935526	970.115924268	1056.94479482	2492.48067736	465.419958266	4.21583866925	0.0545386632503
839.102119052	1125.16579873	2340.26791778	376.0	10.8498881819	0.484011488147	0.0940558663325	1000.31120251	1233.30629986	2594.18437002	360.56686764	8.61910202438	0.11150196668
839.102119052	1125.16579873	2340.26791778	376.0	12.3500984876	0.393941967342	0.0765530445671	980.707247263	1216.53874464	2629.2933105	432.047318599	8.08540246978	0.104597703361
839.102119052	1125.16579873	2340.26791778	376.0	-12.8743969265	-0.417230227478	-0.0810785517835	740.144554045	974.968447256	2038.9725369	323.859535601	1.01843624086	0.0131751130772
839.102119052	1125.16579873	2340.26791778	376.0	-0.819558624469	0.110562413142	0.021485117206	1003.11984453	1006.19017645	2321.08805023	311.778029245	3.00343524447	0.0388542722441
839.102119052	1125.16579873	2340.26791778	376.0	3.33741734073	0.0409303863487	0.0079538255633	874.737448905	1173.36816215	2418.37242509	370.266814034	4.82268031383	0.0623891373069
839.102119052	1125.16579873	2340.26791778	376.0	-11.0472539204	-0.118181768991	-0.0229657537875	916.874073335	881.624725697	2081.73257849	283.233779454	1.18916451759	0.0153837583129
839.102119052	1125.16579873	2340.26791778	376.0	-1.80635231465	-0.434528197964	-0.0844399918313	701.403984599	1152.16176433	2297.99443408	444.428685153	2.92014368559	0.03777676178
839.102119052	1125.16579873	2340.26791778	376.0	5.8025334073	0.0742696430431	0.0144324996197	798.480994613	1384.3643263	2476.06274553	293.21742462	8.43384797427	0.10910540717
839.102119052	1125.16579873	2340.26791778	376.0	14.5671932385	0.5864321971	0.113958841255	1022.77027044	1270.49679283	2681.17926766	387.912204391	10.1386056515	0.131159193422
839.102119052	1125.16579873	2340.26791778	376.0	-3.26073762712	-0.139859429806	-0.0271782801799	857.933826983	1038.98759363	2263.95792121	367.036500596	2.63591567357	0.0340998146645
839.102119052	1125.16579873	2340.26791778	376.0	-14.4745132522	-0.58679375939	-0.114029102097	670.388960558	985.027348824	2001.52552788	346.109218503	0.689773265042	0.00892332813767
839.102119052	1125.16579873	2340.26791778	376.0	0.791792725633	0.0749482764647	0.0145643755275	883.990312247	1167.48337149	2358.79798891	307.324305182	4.52711341462	0.0585655034232
839.102119052	1125.16579873	2340.26791778	376.0	5.07805872722	0.0490638694867	0.00953437028503	990.156590367	999.405284404	2459.10809702	469.54622225	3.65981474538	0.0473455982585
839.102119052	1125.16579873	2340.26791778	376.0	10.4641425844	0.383518050261	0.0745274096893	1028.04895824	1127.34195285	2585.15688956	429.765978471	6.70399506399	0.086726973661
839.102119052	1125.16579873	2340.26791778	376.0	16.5178514536	0.567565646801	0.110292585853	989.092870732	1343.27539114	2726.82989606	394.46163419	11.445849049	0.148070492226
839.102119052	1125.16579873	2340.26791778	376.0	-7.18714999819	-0.313738072952	-0.0609673674605	838.016014938	870.099047861	2172.06935217	463.954289372	1.53272740215	0.0198282975698
839.102119052	1125.16579873	2340.26791778	376.0	0.801562000953	0.036816683408	0.00715442740147	1022.89828996	902.096425966	2359.02661613	434.031900204	3.03163286471	0.0392190538773
839.102119052	1125.16579873	2340.26791778	376.0	-11.1187460845	-0.434542315756	-0.0844427352809	704.421209914	1087.87814388	2080.05947031	287.760116513	1.45842958109	0.0188671355898
839.102119052	1125.16579873	2340.26791778	376.0	6.19852345035	0.0252521075631	0.00490713322251	874.064064928	1172.71756837	2485.32997347	438.548340169	5.07385587849	0.0656384977812
839.102119052	1125.16579873	2340.26791778	376.0	16.2239690405	0.520818609848	0.101208435649	992.527765037	1292.27536988	2719.95226023	435.149125312	10.3012344757	0.133263059194
839.102119052	1125.16579873	2340.26791778	376.0	1.79607281932	0.192989692435	0.0375028551175	992.524455374	1065.21385405	2382.30083375	324.562524328	4.12319522804	0.053340171126
839.102119052	1125.16579873	2340.26791778	376.0	3.52224643544	0.340576432921	0.0661827502762	1023.24325146	1093.17100233	2422.6979211	306.283667307	5.22841701546	0.0676379950254
839.102119052	1125.16579873	2340.26791778	376.0	13.8564847699	0.49054104928	0.0953247278042	950.462233365	1369.40835426	2664.54678538	344.676197763	11.1976183309	0.144859228084
839.102119052	1125.16579873	2340.26791778	376.0	9.73176025476	0.188775539487	0.0366839369388	908.247065824	1217.21218353	2568.01718086	442.557931509	6.78648445037	0.0877941067318
839.102119052	1125.16579873	2340.26791778	376.0	-3.29227752817	-0.445531562286	-0.0865782281939	698.359537718	1138.21583915	2263.21980303	426.644426161	2.71514793185	0.0351248115375
839.102119052	1125.16579873	2340.26791778	376.0	-3.86219780566	0.0316715963726	0.00615460481395	1017.49840879	886.85377691	2249.88214161	345.529955917	2.38433080141	0.0308451591385
839.102119052	1125.16579873	2340.26791778	376.0	-6.23376210926	-0.338859840008	-0.065849172174	747.082292967	1098.9244787	2194.38118307	348.374411403	2.27417146321	0.0294200706754
839.102119052	1125.16579873	2340.26791778	376.0	10.5776082091	0.318306832995	0.0618551949077	879.91449316	1396.32059828	2587.81228917	311.577197727	10.4062342337	0.134621400178
839.102119052	1125.16579873	2340.26791778	376.0	4.09638101021	0.129728397481	0.0252095603345	896.781306002	1187.54898263	2436.13420835	351.803919719	5.47342030829	0.0708075072224
839.102119052	1125.16579873	2340.26791778	376.0	-2.63606553646	-0.101105613391	-0.0196474180705	830.684104682	1149.3045696	2278.57692174	298.588247455	3.16293589358	0.0409176700333
839.102119052	1125.16579873	2340.26791778	376.0	8.70678065721	0.197497985158	0.038378932211	933.604793602	1174.61066195	2544.02991217	435.814456622	6.16406819525	0.0797421500032
839.102119052	1125.16579873	2340.26791778	376.0	2.10726968426	0.174569491777	0.0339233369174	1012.84834564	1032.37461805	2389.58367414	344.360710458	3.84736684315	0.049771886716
839.102119052	1125.16579873	2340.26791778	376.0	-1.53003006081	-0.578941073559	-0.112503123505	629.938275319	1267.78877797	2304.46111514	406.734061846	3.2032897244	0.0414397118292
839.102119052	1125.16579873	2340.26791778	376.0	14.8975719212	0.182700558415	0.035503412051	839.676969839	1393.44147907	2688.91101398	455.792565077	10.1367948501	0.131135767789
839.102119052	1125.16579873	2340.26791778	376.0	-5.84441053112	-0.142008015492	-0.0275958055756	926.392294756	865.861332234	2203.49305314	411.239426148	1.97119237372	0.0255005481723
839.102119052	1125.16579873	2340.26791778	376.0	9.379519717	0.403834596012	0.0784754364579	1017.27338199	1151.61159532	2559.77380856	390.88883125	6.96435064144	0.090095092386
839.102119052	1125.16579873	2340.26791778	376.0	-9.59024479513	-0.620197870142	-0.120520378963	651.041615016	1028.21490218	2115.8304956	436.573978405	1.47488412625	0.0190800016332
839.102119052	1125.16579873	2340.26791778	376.0	15.5844330688	0.499357347005	0.0970379609415	990.346352781	1278.62711372	2704.98540506	436.011938556	9.90210314447	0.128099652581
839.102119052	1125.16579873	2340.26791778	376.0	-7.39614392198	-0.622715433132	-0.121009606127	631.75554761	1122.85067427	2167.17833442	412.572112547	2.09077434609	0.0270475335846
839.102119052	1125.16579873	2340.26791778	376.0	8.15085637829	0.328524593612	0.0638407682883	933.539708057	1255.36618315	2531.01979463	342.113903425	7.84024629973	0.101426213451
839.102119052	1125.16579873	2340.26791778	376.0	-3.04851884729	-0.064835660362	-0.0125992344271	893.480039106	1049.01847712	2268.92440923	326.425893003	2.62945447368	0.0340162286375
839.102119052	1125.16579873	2340.26791778	376.0	10.7508485382	0.468376601426	0.0910176061846	972.982600412	1280.08448784	2591.86657701	338.799488758	9.22748929924	0.119372435954
839.102119052	1125.16579873	2340.26791778	376.0	-0.596024154519	-0.0523466658513	-0.0101723019532	936.900937981	961.767031602	2326.31935571	427.651386128	2.901167538	0.0375312747477
839.102119052	1125.16579873	2340.26791778	376.0	-2.04538284758	-0.294388235585	-0.0572071969657	758.742022241	1157.35080165	2292.4004792	376.307655313	2.92169874596	0.0377968789905
839.102119052	1125.16579873	2340.26791778	376.0	-7.8834647533	-0.374646717752	-0.0728034818796	760.561513993	987.192577726	2155.77372135	408.019629631	1.80419292609	0.0233401413466
839.102119052	1125.16579873	2340.26791778	376.0	17.4682313332	0.623041548337	0.12107297869	1004.43606185	1357.28460269	2749.07133148	387.350666931	12.0900925799	0.156404819921
839.102119052	1125.16579873	2340.26791778	376.0	-1.6245416545	-0.152550989612	-0.0296445762945	763.712964078	1255.71725816	2302.24929063	282.819068395	4.39596423018	0.0568688774927
839.102119052	1125.16579873	2340.26791778	376.0	-3.53630404063	0.00377721941389	0.000734010768343	949.877023788	993.038354937	2257.50892884	314.593550118	2.49097532575	0.0322247778234
839.102119052	1125.16579873	2340.26791778	376.0	15.5039462313	0.620403277379	0.120560294866	1004.29437335	1348.67022854	2703.10179742	350.137195537	11.707044228	0.151449472548
839.102119052	1125.16579873	2340.26791778	376.0	-14.3239400397	-0.683173072352	-0.132758078576	684.360905378	870.210029998	2005.04934447	450.478409094	-0.0948118847709	-0.00122654443429
839.102119052	1125.16579873	2340.26791778	376.0	-9.8786954667	-0.57820561257	-0.112360204541	649.185366476	1102.93566578	2109.07997708	356.958944827	1.72413022234	0.0223044013239
839.102119052	1125.16579873	2340.26791778	376.0	0.715576337482	-0.42872519785	-0.0833123198309	674.920029654	1276.73659013	2357.01432123	405.35770145	4.01632651982	0.0519576522616
839.102119052	1125.16579873	2340.26791778	376.0	9.39815712195	0.124753160109	0.0242427439	816.890781889	1390.85624898	2560.20997377	352.462942897	9.2480838289	0.119638859365
839.102119052	1125.16579873	2340.26791778	376.0	-9.50432246978	-0.357278087051	-0.0694283107367	816.44266803	868.709773922	2117.84130822	432.688866266	1.1852283233	0.0153328373001
839.102119052	1125.16579873	2340.26791778	376.0	8.62504833483	-0.0844180057542	-0.0164045872045	763.699498929	1345.14815456	2542.11715685	433.269503362	7.36275132837	0.0952490469388
839.102119052	1125.16579873	2340.26791778	376.0	-7.26999742929	-0.356020013147	-0.0691838346574	727.623097796	1153.48336956	2170.13050032	289.024032962	2.08156541333	0.0269284012073
839.102119052	1125.16579873	2340.26791778	376.0	5.96519858165	-0.0861184800076	-0.0167350330368	756.763904615	1357.54513041	2479.86954642	365.560511398	7.29344607197	0.0943524718237
839.102119052	1125.16579873	2340.26791778	376.0	-5.76202394838	-0.14200138869	-0.0275945178178	898.573265794	920.00235472	2205.4211199	386.845499388	2.1087165572	0.0272796449831
839.102119052	1125.16579873	2340.26791778	376.0	3.91575338337	0.185326191448	0.0360136400015	880.91741727	1252.37314402	2431.90703795	298.616476664	6.55034239928	0.0847392289688
839.102119052	1125.16579873	2340.26791778	376.0	-3.05396461686	-0.181818967751	-0.0353320963371	880.952161623	922.492513021	2268.79696363	465.352288989	2.38873339213	0.0309021137404
839.102119052	1125.16579873	2340.26791778	376.0	-5.75615952636	-0.385862032633	-0.0749829056807	718.46396236	1147.96677931	2205.55836309	339.12762142	2.38678315817	0.030876884323
839.102119052	1125.16579873	2340.26791778	376.0	2.51006362465	0.0500724658983	0.00973036647848	827.124982532	1270.96722505	2399.0101315	300.917923925	6.03926548291	0.0781276259109
839.102119052	1125.16579873	2340.26791778	376.0	-1.02826990368	-0.450300839922	-0.0875050213606	660.725395157	1294.07193245	2316.20364712	361.406319513	3.97952653054	0.0514815851299
839.102119052	1125.16579873	2340.26791778	376.0	16.6411222328	0.693937893918	0.134849959953	1022.12595169	1375.18694014	2729.71476255	332.401870723	12.6850970722	0.164102161348
839.102119052	1125.16579873	2340.26791778	376.0	-9.88513552165	-0.615304510218	-0.11956947342	667.480960179	977.151734315	2108.92926254	464.296568046	1.18705171534	0.0153564258129
839.102119052	1125.16579873	2340.26791778	376.0	18.7018971278	0.674978280586	0.131165620013	1047.94566496	1294.17004907	2777.94241628	435.826702249	11.4229253163	0.147773936822
839.102119052	1125.16579873	2340.26791778	376.0	9.2777098921	0.365041955777	0.0709370298828	967.404492856	1215.33995559	2557.39118589	374.64673745	7.58571969068	0.0981335018199
839.102119052	1125.16579873	2340.26791778	376.0	-2.25894029703	-0.372418822628	-0.0723705446226	692.831970777	1265.12517744	2287.40266273	329.445514515	3.67865593378	0.0475893393762
839.102119052	1125.16579873	2340.26791778	376.0	0.97369095591	0.235917823733	0.0458448938463	1025.59969941	1037.09043604	2363.05489484	300.36475939	3.91578541553	0.0506569911453
839.102119052	1125.16579873	2340.26791778	376.0	4.8146885355	0.0224472706884	0.00436208136191	780.086468645	1387.19928247	2452.94452892	285.658777804	8.11826534307	0.105022837556
839.102119052	1125.16579873	2340.26791778	376.0	11.1506575484	0.284553124167	0.0552959821545	941.905301407	1217.37529461	2601.22317901	441.942582995	7.41231020385	0.0958901708131
839.102119052	1125.16579873	2340.26791778	376.0	8.35854223437	-0.0257957465861	-0.00501277625071	786.930586745	1331.13756024	2535.88020009	417.812053101	7.37264587908	0.0953770488884
839.102119052	1125.16579873	2340.26791778	376.0	-1.19280865063	-0.0338874683737	-0.00658520566919	895.898420363	1083.14198341	2312.35299961	333.312595839	3.04545520633	0.0393978681285
839.102119052	1125.16579873	2340.26791778	376.0	1.7019778766	0.155225978015	0.0301643952613	895.909972899	1194.74596491	2380.09876	289.442822185	5.30907378515	0.0686814202477
839.102119052	1125.16579873	2340.26791778	376.0	-3.37691659741	-0.180830843969	-0.0351400785016	779.569130803	1195.43765292	2261.23902204	286.232238322	3.26714793123	0.0422658205851
839.102119052	1125.16579873	2340.26791778	376.0	-9.56655895036	-0.418710934477	-0.0813662911926	771.926818101	906.079808469	2116.38480783	438.37818126	1.22326190075	0.0158248628817
839.102119052	1125.16579873	2340.26791778	376.0	-7.85672988281	-0.512292947557	-0.0995516804424	700.240760232	1000.95579543	2156.39938895	455.202833285	1.68636244988	0.0218158143581
839.102119052	1125.16579873	2340.26791778	376.0	6.81377971487	0.200822143042	0.0390249014851	1033.83801718	1030.01669057	2499.72861844	435.873910681	4.54549685474	0.0588033228297
839.102119052	1125.16579873	2340.26791778	376.0	-15.0941417835	-0.490954020829	-0.0954049787853	698.40802942	1003.90785098	1987.02456016	284.708679757	0.662248526339	0.00856725131099
839.102119052	1125.16579873	2340.26791778	376.0	21.2277002511	0.712094439247	0.138378243149	1035.34711144	1368.97867666	2837.05297644	432.727188341	13.1627254383	0.170281053536
839.102119052	1125.16579873	2340.26791778	376.0	16.3892878387	0.335351281327	0.0651673690881	905.831813027	1351.51397723	2723.82116302	466.475372767	10.3135419507	0.133422276205
839.102119052	1125.16579873	2340.26791778	376.0	-14.6715347987	-0.604896727274	-0.117546973819	707.66284286	877.137416341	1996.91469584	412.114436639	0.0975761038519	0.00126230406018
839.102119052	1125.16579873	2340.26791778	376.0	-0.957265873958	-0.336007944247	-0.0652949755631	723.781787765	1219.58268033	2317.86533165	374.500863548	3.4167285297	0.0442008865421
839.102119052	1125.16579873	2340.26791778	376.0	15.6671307254	0.596622366754	0.115939053003	1033.37652827	1257.93310029	2706.92075179	415.611123225	10.1139846788	0.130840681485
839.102119052	1125.16579873	2340.26791778	376.0	1.8052923519	-0.118271381883	-0.0229831678746	871.631526047	1051.05437941	2382.51659551	459.830690055	3.28728590557	0.0425263377176
839.102119052	1125.16579873	2340.26791778	376.0	-2.97567439047	0.0964247035335	0.0187377970333	1041.99794854	919.392862437	2270.62916468	309.23835371	2.48807843825	0.0321873019179
839.102119052	1125.16579873	2340.26791778	376.0	-16.6095245722	-0.750838242136	-0.145907159373	631.989229953	929.681669152	1951.56054292	389.889643818	-0.117831389521	-0.00152433880363
839.102119052	1125.16579873	2340.26791778	376.0	-8.52577093066	-0.383903377656	-0.0746022887011	732.23870265	1070.44483179	2140.74203595	338.058501504	1.89428657074	0.0245056477456
839.102119052	1125.16579873	2340.26791778	376.0	-1.57663480613	-0.188124060821	-0.0365573378977	796.40263753	1164.09779167	2303.37043923	342.870010034	3.21232205078	0.0415565595185
839.102119052	1125.16579873	2340.26791778	376.0	-12.0608590258	-0.51917293172	-0.100888638111	755.774951466	852.359713785	2058.01150339	449.876838141	0.456549578614	0.00590620412178
839.102119052	1125.16579873	2340.26791778	376.0	8.28690814416	0.205848075333	0.0400015692446	886.231629962	1270.88270982	2534.20377045	377.089430678	7.5026667612	0.0970590784114
839.102119052	1125.16579873	2340.26791778	376.0	4.84346036836	-0.102592159277	-0.0199362921254	820.822689786	1189.31970584	2453.61786689	443.475471269	4.5767853332	0.0592080896922
839.102119052	1125.16579873	2340.26791778	376.0	-16.4298793163	-0.422709021406	-0.0821432221931	754.936975505	913.700583649	1955.76472321	287.127164057	0.232175313677	0.00300356162584
839.102119052	1125.16579873	2340.26791778	376.0	12.3276931828	0.368072565777	0.0715259552617	970.695581266	1218.85411706	2628.76896634	439.219268018	7.98085869185	0.103245261214
839.102119052	1125.16579873	2340.26791778	376.0	-5.67161676052	-0.198378427788	-0.0385500248324	858.415653652	947.134891889	2207.53689032	401.986344775	2.13647510568	0.0276387465159
839.102119052	1125.16579873	2340.26791778	376.0	-7.03341969492	-0.393008352568	-0.076371619232	743.237547937	1021.19864969	2175.66705314	411.230855508	1.9980695127	0.0258482472535
839.102119052	1125.16579873	2340.26791778	376.0	-3.78815128388	-0.020112478315	-0.00390837122328	947.818285228	964.813466283	2251.61502861	338.983277097	2.46892613873	0.0319395360767
839.102119052	1125.16579873	2340.26791778	376.0	-12.0277174456	-0.496813959218	-0.0965437153552	701.836556818	1001.01796199	2058.78710516	355.932586354	1.18130125337	0.0152820343256
839.102119052	1125.16579873	2340.26791778	376.0	-8.94493646274	-0.394191487177	-0.0766015326811	725.855440516	1077.45879975	2130.93243948	327.618199213	1.83338841593	0.0237178320302
839.102119052	1125.16579873	2340.26791778	376.0	9.4480626053	0.105547397742	0.0205105708788	870.054513636	1237.28962451	2561.37789578	454.033757638	6.63124534938	0.0857858389311
839.102119052	1125.16579873	2340.26791778	376.0	16.659089512	0.739209035259	0.143647305725	1029.79262872	1400.54200571	2730.13524503	299.800610596	13.3577337668	0.172803800347
839.102119052	1125.16579873	2340.26791778	376.0	-0.00453027929789	-0.100996595675	-0.0196262331277	773.943829751	1275.58177362	2340.16189711	290.636293733	5.12241762024	0.0662667221247
839.102119052	1125.16579873	2340.26791778	376.0	19.0950912132	0.740191889265	0.143838299507	1042.05087556	1372.72847606	2787.14421132	372.364859698	13.1751100995	0.170441269075
839.102119052	1125.16579873	2340.26791778	376.0	-1.5953805897	-0.161407351407	-0.0313655949101	847.018041766	1046.98763076	2302.93173767	408.926065152	2.86795699704	0.0371016429113
839.102119052	1125.16579873	2340.26791778	376.0	9.20511075786	-0.106537501216	-0.0207029734194	751.0730801	1364.09807448	2555.69217164	440.521017067	7.64813283267	0.0989409163347
839.102119052	1125.16579873	2340.26791778	376.0	-5.40959538574	-0.422818892528	-0.0821645729747	733.16568124	1018.0965302	2213.66889249	462.406681044	2.13759497825	0.0276532338713
839.102119052	1125.16579873	2340.26791778	376.0	-5.71335481596	-0.0929014865336	-0.0180531454593	906.342067982	959.825002447	2206.56010799	340.393037566	2.18704989618	0.0282930128871
839.102119052	1125.16579873	2340.26791778	376.0	-3.1515266667	-0.339122096101	-0.0659001352702	743.41726628	1131.69810188	2266.51375028	391.398382125	2.75071506325	0.0355849296668
839.102119052	1125.16579873	2340.26791778	376.0	10.4858202969	0.578610794449	0.11243894179	1019.20391491	1258.24060725	2585.66420611	308.219683942	9.39441905292	0.121531941176
839.102119052	1125.16579873	2340.26791778	376.0	12.5140979973	0.408608950137	0.0794032161168	986.824023302	1214.74617664	2633.13133841	431.561138471	8.15322348102	0.105475077374
839.102119052	1125.16579873	2340.26791778	376.0	2.17299415437	0.039507619249	0.00767734536515	1026.10903352	903.765317898	2391.12180283	461.24745141	3.18815829004	0.0412439623549
839.102119052	1125.16579873	2340.26791778	376.0	-1.45031819164	-0.431536958254	-0.0838587171111	698.119174568	1181.97152251	2306.32658644	426.235889357	3.0198200872	0.0390662365744
839.102119052	1125.16579873	2340.26791778	376.0	11.642233753	0.175630405238	0.0341294996577	834.560995658	1394.4402905	2612.72737922	383.726093059	9.80933629101	0.12689956392
839.102119052	1125.16579873	2340.26791778	376.0	1.29497891497	-0.0181826659215	-0.00353335909862	898.524599955	1096.21235459	2370.57389387	375.836939323	3.54786438347	0.045897340019
839.102119052	1125.16579873	2340.26791778	376.0	-0.0690618863303	-0.0433756955738	-0.00842901196537	919.64678399	1021.05752072	2338.65168461	397.947379904	3.0538331986	0.0395062509522
839.102119052	1125.16579873	2340.26791778	376.0	0.0410993028934	-0.0591294646274	-0.0114903740045	919.547980913	997.683915415	2341.22975158	423.997855254	3.03251922538	0.0392305203801
839.102119052	1125.16579873	2340.26791778	376.0	-6.11121738616	-0.346908584301	-0.0674132499614	753.946983588	1056.575358	2197.24905791	386.726716319	2.23406599556	0.0289012418572
839.102119052	1125.16579873	2340.26791778	376.0	-7.80290432245	-0.0310170260382	-0.00602740498216	976.788577887	873.808004584	2157.65905127	307.062468797	1.74064957907	0.0225181058094
839.102119052	1125.16579873	2340.26791778	376.0	12.8509693192	0.30746336796	0.0597480310843	891.533206837	1356.94923846	2641.01502988	392.532584588	9.92908116043	0.128448656668
839.102119052	1125.16579873	2340.26791778	376.0	5.32689756527	0.327532259107	0.0636479322012	1021.30031425	1096.66721679	2464.93159251	346.964061479	5.48630410894	0.0709741799345
839.102119052	1125.16579873	2340.26791778	376.0	13.4449998177	0.449150884939	0.0872815555653	972.208236171	1275.43340049	2654.91693506	407.275298403	9.369403774	0.121208328254
839.102119052	1125.16579873	2340.26791778	376.0	-15.0613092395	-0.61251749564	-0.119027884889	683.47034407	922.516057553	1987.79292965	381.806528029	0.288158855029	0.00372779890077
839.102119052	1125.16579873	2340.26791778	376.0	8.84581508205	0.379408832137	0.0737288830425	1008.11072376	1151.90798289	2547.28369021	387.264983564	6.78614038102	0.0877896556407
839.102119052	1125.16579873	2340.26791778	376.0	3.65023028269	0.0490049037198	0.0095229117217	829.56067169	1269.07589689	2425.69308601	327.056517434	6.17381078475	0.0798681860899
839.102119052	1125.16579873	2340.26791778	376.0	7.08103218129	0.16281814622	0.0316397485852	915.029601237	1182.96473771	2505.98304217	407.988703222	5.92952638942	0.0767079739899
839.102119052	1125.16579873	2340.26791778	376.0	-12.1584813809	-0.469462933648	-0.0912287084431	737.467993093	930.354752853	2055.72687873	387.904132788	0.931354389129	0.0120485690702
839.102119052	1125.16579873	2340.26791778	376.0	9.84298610345	0.293733050855	0.057079877741	975.264210041	1161.39547464	2570.62016371	433.960479029	6.59134192159	0.0852696238239
839.102119052	1125.16579873	2340.26791778	376.0	6.88105374761	0.0250279221444	0.00486356823638	795.029400536	1350.40495565	2501.30301104	355.868654858	7.77786973732	0.100619272152
839.102119052	1125.16579873	2340.26791778	376.0	16.7847045759	0.476388177666	0.0925744612643	968.933775518	1313.55185975	2733.07497407	450.589338797	10.4623848293	0.135347798568
839.102119052	1125.16579873	2340.26791778	376.0	8.55528944098	0.269614430185	0.0523930101409	1030.98429805	1066.61912148	2540.48461184	442.881192313	5.34066684896	0.0690901274121
839.102119052	1125.16579873	2340.26791778	376.0	-2.35100295727	-0.130293614135	-0.0253193964507	896.768193703	949.57983529	2285.24814983	438.900120833	2.60540435844	0.0337051016615
839.102119052	1125.16579873	2340.26791778	376.0	4.95859989121	0.375950729961	0.0730568849516	967.629331957	1205.56968981	2456.31244021	283.11341844	6.88917515143	0.0891225763445
839.102119052	1125.16579873	2340.26791778	376.0	-6.5439817485	-0.625726406037	-0.121594715514	630.861808043	1125.12729169	2187.12121238	431.132112644	2.19657563226	0.0284162436256
839.102119052	1125.16579873	2340.26791778	376.0	8.19295216191	0.218319162668	0.0424250218942	942.027401858	1170.96341254	2532.00494875	419.014134346	6.16558273261	0.0797617429833
839.102119052	1125.16579873	2340.26791778	376.0	-10.448317952	-0.580244641211	-0.112756440189	639.083692999	1153.30338351	2095.7492848	303.362208295	1.67439897456	0.0216610475364
839.102119052	1125.16579873	2340.26791778	376.0	9.04816274212	0.441086408569	0.0857144206313	1030.3348522	1149.38047053	2552.01916758	372.303844854	7.07748081189	0.0915586133491
839.102119052	1125.16579873	2340.26791778	376.0	8.23234282474	0.441399676198	0.0857752965796	1031.44457649	1145.26505166	2532.92679579	356.217167631	6.92484612067	0.0895840377836
839.102119052	1125.16579873	2340.26791778	376.0	-10.8458631157	-0.397698120623	-0.0772829616446	801.310526023	861.37132169	2086.44566288	423.763815166	0.916579150127	0.0118574275566
839.102119052	1125.16579873	2340.26791778	376.0	4.16012291658	-0.203263065119	-0.0394992353516	745.5146902	1281.8167854	2437.62593974	410.294464134	5.34438585853	0.0691382387908
839.102119052	1125.16579873	2340.26791778	376.0	-2.6366584752	0.0142110195383	0.00276156617534	976.092506627	951.830533659	2278.56304538	350.640005098	2.62631629761	0.0339756312757
839.102119052	1125.16579873	2340.26791778	376.0	-4.26686824726	-0.208239182262	-0.0404662227482	819.909517768	1050.35075953	2240.4117691	370.151491795	2.50729771622	0.0324359342331
839.102119052	1125.16579873	2340.26791778	376.0	-7.66289913574	-0.183798804891	-0.0357168295553	882.534604705	902.270975871	2160.93554774	376.12996716	1.77723275791	0.0229913681489
839.102119052	1125.16579873	2340.26791778	376.0	14.1759470623	0.23829155781	0.0463061713582	856.771221359	1396.6741736	2672.02305892	418.577663959	10.4219786032	0.134825078955
839.102119052	1125.16579873	2340.26791778	376.0	-13.8336441936	-0.445097111754	-0.0864938032947	718.990723997	1000.79352205	2016.52358086	296.739334814	0.892608177312	0.0115473244154
839.102119052	1125.16579873	2340.26791778	376.0	-1.08973809179	-0.531906535103	-0.103363104373	634.434883089	1301.12877816	2314.76512683	379.201465587	3.80025645222	0.0491624379329
839.102119052	1125.16579873	2340.26791778	376.0	2.32517432358	-0.00165674605182	-0.000321948319436	970.60128031	962.706181289	2394.68322651	461.375764909	3.26817959434	0.042279166809
839.102119052	1125.16579873	2340.26791778	376.0	5.70129591134	-0.413090796807	-0.0802741540627	649.934254726	1384.90106018	2473.69351689	438.858201989	6.33926204633	0.0820085646356
839.102119052	1125.16579873	2340.26791778	376.0	8.79986562879	0.0940798791382	0.0182821374151	824.36358304	1335.66697213	2546.2083499	386.177794733	8.06796580307	0.104372131993
839.102119052	1125.16579873	2340.26791778	376.0	-10.7379285628	-0.595260662561	-0.115674438896	650.887346827	1061.58922662	2088.97162059	376.495047144	1.4883165273	0.0192537713751
839.102119052	1125.16579873	2340.26791778	376.0	-0.635014640467	-0.276712218466	-0.0537722927451	743.527746826	1218.51697654	2325.40687388	363.362150509	3.63607928049	0.0470385417915
839.102119052	1125.16579873	2340.26791778	376.0	8.47864244522	0.450314585594	0.0875076924978	1035.49778215	1144.2388386	2538.69086679	358.954246045	6.98728683395	0.0903918089774
839.102119052	1125.16579873	2340.26791778	376.0	7.55337526726	0.411158027283	0.0798985672917	953.314453456	1268.9988088	2517.03713587	294.72387361	8.33737352562	0.107857354795
839.102119052	1125.16579873	2340.26791778	376.0	7.04819584658	0.428279219616	0.083225654803	1001.87593042	1182.9195383	2505.21458396	320.419115246	7.15780990922	0.0925977996019
839.102119052	1125.16579873	2340.26791778	376.0	13.9080905273	0.43965457617	0.0854361788127	964.253542437	1287.42646678	2665.75449837	414.074489147	9.55763502305	0.123643402627
839.102119052	1125.16579873	2340.26791778	376.0	-1.71852857688	0.0464805669747	0.00903236824227	993.823345717	959.879779229	2300.04974484	346.346619893	2.75397531049	0.0356271062159
839.102119052	1125.16579873	2340.26791778	376.0	11.4688161887	0.461080511524	0.0895997884811	1008.09162893	1205.50863945	2608.66894359	395.068675215	8.18470252673	0.105882309531
839.102119052	1125.16579873	2340.26791778	376.0	-0.893020349034	-0.474895799824	-0.0922844539107	681.660337054	1179.57466241	2319.36884905	458.133849593	3.05960591639	0.0395809303543
839.102119052	1125.16579873	2340.26791778	376.0	19.9052972229	0.629088670022	0.122248089783	1018.46610305	1330.48180069	2806.10520263	457.157298889	11.8872328012	0.153780501956
839.102119052	1125.16579873	2340.26791778	376.0	3.15622931113	-0.12625004438	-0.0245336269685	770.34691033	1277.01242327	2414.13213976	366.772806163	5.48400876002	0.0709444858994
839.102119052	1125.16579873	2340.26791778	376.0	-0.610111862425	0.0872063643265	0.0169464369076	1006.37335095	989.784961267	2325.9896656	329.831353389	2.91744899037	0.0377419015571
839.102119052	1125.16579873	2340.26791778	376.0	-4.11519425583	-0.0658508431323	-0.0127965105193	960.254135162	885.595006047	2243.96134686	398.112205649	2.31656939633	0.0299685562267
839.102119052	1125.16579873	2340.26791778	376.0	0.205453334109	-0.242431179995	-0.0471106062952	740.430437448	1253.12436575	2345.07607625	351.521273051	4.30837273748	0.055735740459
839.102119052	1125.16579873	2340.26791778	376.0	-0.826645650834	-0.458864772365	-0.0891692134405	654.373013992	1306.26010117	2320.92219482	360.289079657	4.15236281264	0.0537175008103
839.102119052	1125.16579873	2340.26791778	376.0	-3.80073274255	-0.245193462604	-0.0476473887688	782.230542269	1137.75423208	2251.32058877	331.335814419	2.62356079809	0.0339399844514
839.102119052	1125.16579873	2340.26791778	376.0	-11.0992921733	-0.156730957978	-0.0304568515309	883.677284062	909.999040279	2080.51474395	286.838419607	1.22358851864	0.0158290882101
839.102119052	1125.16579873	2340.26791778	376.0	10.2011836077	0.268356106316	0.052148485487	962.874498635	1168.51163804	2579.00294499	447.616808312	6.58860079006	0.0852341628727
839.102119052	1125.16579873	2340.26791778	376.0	7.69046747187	0.339108875447	0.0658975661576	953.451081154	1220.55961387	2520.24546075	346.23476573	7.33343865575	0.0948698403072
839.102119052	1125.16579873	2340.26791778	376.0	-7.32708228383	-0.186207473282	-0.0361848957019	841.516632916	999.393647403	2168.79456178	327.884281464	1.98254703176	0.025647438962
839.102119052	1125.16579873	2340.26791778	376.0	2.84095673951	0.343670779947	0.0667840613965	1027.22542717	1086.2187631	2406.75391691	293.309726639	5.05801676596	0.06543359335
839.102119052	1125.16579873	2340.26791778	376.0	4.15365850647	0.181647716852	0.0352988178882	938.608430882	1145.73267517	2437.47465522	353.133549174	5.21107734943	0.0674136785178
839.102119052	1125.16579873	2340.26791778	376.0	3.63797435708	-0.0344140110931	-0.00668752644639	827.015266653	1217.78425823	2425.40626452	380.606739636	5.09614250894	0.0659268112411
839.102119052	1125.16579873	2340.26791778	376.0	-4.52743245002	-0.212321888058	-0.0412595973685	837.550462946	987.866989697	2234.31386865	408.896416011	2.36483630056	0.0305929663721
839.102119052	1125.16579873	2340.26791778	376.0	-12.2083567297	-0.27734589671	-0.0538954327069	823.721583309	914.839814628	2054.55966195	315.99826401	1.04601443119	0.0135318813866
839.102119052	1125.16579873	2340.26791778	376.0	-9.47311223986	-0.255208852068	-0.0495936362355	846.309348886	899.914997955	2118.57171122	372.347364376	1.45277231382	0.018793949726
839.102119052	1125.16579873	2340.26791778	376.0	-11.0142246715	-0.663168538529	-0.12887068374	645.093423772	991.475049283	2082.5055514	445.937078347	1.06658957316	0.0137980539865
839.102119052	1125.16579873	2340.26791778	376.0	8.61538680752	0.173240369033	0.0336650542233	871.256490663	1281.54827993	2541.89105123	389.086280635	7.54685014139	0.0976306615962
839.102119052	1125.16579873	2340.26791778	376.0	20.6478205833	0.557452262745	0.10832729552	975.202393835	1383.84320767	2823.48223861	464.436637105	12.5007569728	0.161717425263
839.102119052	1125.16579873	2340.26791778	376.0	-7.61914824312	-0.331623146682	-0.0644428967512	758.444320293	1057.12252639	2161.95943584	346.392589158	2.01832253105	0.0261102526656
839.102119052	1125.16579873	2340.26791778	376.0	-6.96515834332	-0.0968136933127	-0.0188133877405	909.037455198	942.459387223	2177.26455165	325.767709229	1.96871198777	0.0254684603851
839.102119052	1125.16579873	2340.26791778	376.0	7.45327796425	0.0269242840032	0.0052320800628	847.804322949	1225.55497522	2514.6945908	441.335292633	5.89259403374	0.0762301944856
839.102119052	1125.16579873	2340.26791778	376.0	1.69456453639	-0.262064223705	-0.0509258110581	780.679775966	1134.49414313	2379.92526797	464.751348878	3.35053222682	0.043344530748
839.102119052	1125.16579873	2340.26791778	376.0	10.0789778074	0.180019061021	0.0349823282203	858.976314081	1321.63130518	2576.14300185	395.535382591	8.38756328256	0.108506640137
839.102119052	1125.16579873	2340.26791778	376.0	8.2922245689	0.26767965072	0.0520170327866	970.165418206	1152.04229931	2534.32818904	412.12047152	6.18554581373	0.0800199975903
839.102119052	1125.16579873	2340.26791778	376.0	-8.15574772557	-0.588415570286	-0.114344261618	653.335766795	1071.5206435	2149.4015703	424.545160006	1.85539353307	0.024002503662
839.102119052	1125.16579873	2340.26791778	376.0	-5.69504298087	-0.0976483268869	-0.0189755784856	906.7534669	953.155633351	2206.988654	347.079553744	2.18459947505	0.0282613127432
839.102119052	1125.16579873	2340.26791778	376.0	-13.5448262577	-0.484011298169	-0.094055829415	769.868771327	847.85406783	2023.28269435	405.559855195	0.343153130067	0.00443923842259
839.102119052	1125.16579873	2340.26791778	376.0	-12.8574986232	-0.596638731752	-0.115942233143	639.790460111	1101.26831832	2039.36800247	298.309224043	1.22060015371	0.0157904288966
839.102119052	1125.16579873	2340.26791778	376.0	2.88558772235	-0.0336184505544	-0.00653292859588	827.41387015	1215.28006532	2407.79840149	365.104466014	4.97383725352	0.0643445957764
839.102119052	1125.16579873	2340.26791778	376.0	-1.66969200704	-0.495470506243	-0.0962826479292	667.247561366	1223.85682184	2301.19265141	410.088268213	3.04476627548	0.0393889556983
839.102119052	1125.16579873	2340.26791778	376.0	0.0598430710316	-0.219131483349	-0.042582876671	761.402745378	1221.36287669	2341.66840597	358.902783904	3.96200819896	0.0512549572958
839.102119052	1125.16579873	2340.26791778	376.0	9.43587989294	0.462331342301	0.0898428570348	990.218035725	1234.22846287	2561.09278768	336.646289079	8.34365616482	0.107938630851
839.102119052	1125.16579873	2340.26791778	376.0	-2.05467650272	-0.00027950817329	-5.4315618595e-05	898.864727052	1093.57733948	2292.18298277	299.740916239	3.07172729068	0.0397377398535
839.102119052	1125.16579873	2340.26791778	376.0	0.363005531066	-0.0920586248114	-0.0178893557737	903.141910162	993.952926212	2348.76321976	451.668383391	3.039772328	0.0393243509443
839.102119052	1125.16579873	2340.26791778	376.0	-2.09625654037	-0.0663843099251	-0.0129001768218	914.569014423	991.613715984	2291.20989849	385.027168086	2.75039549852	0.0355807955824
839.102119052	1125.16579873	2340.26791778	376.0	-8.24826131693	-0.039271757432	-0.00763151135485	965.641804239	882.985655169	2147.23650441	298.609044998	1.67032996707	0.0216084083709
839.102119052	1125.16579873	2340.26791778	376.0	5.71621340257	-0.133126042758	-0.0258698100967	762.602014683	1298.23177028	2474.04262615	413.208841195	6.06810465353	0.0785007070314
839.102119052	1125.16579873	2340.26791778	376.0	-4.63171725913	-0.428555388267	-0.0832793214666	712.188097406	1096.46526434	2231.87332472	423.219962979	2.46922370247	0.0319433855429
839.102119052	1125.16579873	2340.26791778	376.0	-17.8517021084	-0.751142642877	-0.145966312257	648.608609328	888.333862073	1922.49026056	385.547789159	-0.551261002368	-0.00713144893103
839.102119052	1125.16579873	2340.26791778	376.0	-12.1807412477	-0.604114718573	-0.117395009439	710.192298225	878.313400821	2055.20593821	466.700239166	0.383386227091	0.00495971833235
839.102119052	1125.16579873	2340.26791778	376.0	4.70876117877	0.179144501566	0.0348123788508	965.983138043	1104.89104283	2450.46554497	379.591364104	4.84422601697	0.0626678656788
839.102119052	1125.16579873	2340.26791778	376.0	0.528614540907	-0.0395293671886	-0.0076815715485	838.575620452	1182.61788655	2352.63891429	331.445407285	4.22653131215	0.0546769898079
839.102119052	1125.16579873	2340.26791778	376.0	11.7831104902	0.429271147702	0.0834184119125	1046.97950386	1124.736221	2616.0242723	444.308547442	7.04180222169	0.0910970533207
839.102119052	1125.16579873	2340.26791778	376.0	-20.3477513194	-0.666867893181	-0.129589563385	656.306710792	921.859313595	1864.07602166	285.909997277	-0.631500055062	-0.00816947031128
839.102119052	1125.16579873	2340.26791778	376.0	-3.75862637738	-0.230723217451	-0.044835448397	797.77808357	1097.67298043	2252.30599052	356.854926518	2.62245580815	0.0339256896268
839.102119052	1125.16579873	2340.26791778	376.0	2.3078959945	-0.426786573204	-0.0829355952593	647.023817813	1371.74603881	2394.27886732	375.509010692	5.70352464389	0.0737842774113
839.102119052	1125.16579873	2340.26791778	376.0	0.990297384565	0.053382254959	0.010373543521	1022.74401304	922.808545248	2363.44352976	417.89097148	3.09504100417	0.0400393402869
839.102119052	1125.16579873	2340.26791778	376.0	-2.84470884916	-0.438119589365	-0.0851378914428	705.997562555	1114.52482494	2273.69410923	453.171721736	2.7113323769	0.0350754511889
839.102119052	1125.16579873	2340.26791778	376.0	14.685835267	0.45172420693	0.0877816181364	960.182846141	1309.21172449	2683.95580899	414.561238359	10.0567601691	0.130100390286
839.102119052	1125.16579873	2340.26791778	376.0	-0.771812691073	-0.255243184623	-0.0496003079329	720.551792338	1289.67731091	2322.20543299	311.976329737	4.64089320479	0.0600374282638
839.102119052	1125.16579873	2340.26791778	376.0	-12.803342429	-0.437994965335	-0.0851136737922	728.648544801	984.890169732	2040.63540251	327.096687978	1.04613634341	0.0135334585176
839.102119052	1125.16579873	2340.26791778	376.0	20.0861088627	0.571177299819	0.110994422818	989.78732043	1353.55068534	2810.33667943	466.998673654	11.9796005622	0.154975427712
839.102119052	1125.16579873	2340.26791778	376.0	13.6349907743	0.5177576299	0.100613608609	973.341754926	1330.4160982	2659.36323246	355.605379344	10.644153208	0.137699265304
839.102119052	1125.16579873	2340.26791778	376.0	-3.93018413	-0.286224745865	-0.055620821194	761.522807751	1150.60338595	2248.29107948	336.164885773	2.62740560174	0.033989723179
839.102119052	1125.16579873	2340.26791778	376.0	10.253321929	0.0255292996104	0.00496099875834	788.894665983	1380.21214372	2580.22312139	411.116311687	8.67176126453	0.112183198765
839.102119052	1125.16579873	2340.26791778	376.0	-5.09883781654	-0.24652632546	-0.0479063982627	785.795325785	1110.70676824	2220.94145218	324.439358153	2.41452193158	0.0312357300333
839.102119052	1125.16579873	2340.26791778	376.0	17.7535153579	0.632812602985	0.122971745625	1013.27127427	1342.85520952	2755.74774198	399.621258197	11.9211163144	0.154218839772
839.102119052	1125.16579873	2340.26791778	376.0	0.787752201188	-0.283832585181	-0.055155962919	715.051053551	1287.08261024	2358.70342982	356.569766028	4.70935322506	0.0609230688883
839.102119052	1125.16579873	2340.26791778	376.0	17.0954877031	0.609956206123	0.118530160537	1012.01222769	1323.02222459	2740.34813188	405.313679606	11.3885877582	0.147329725203
839.102119052	1125.16579873	2340.26791778	376.0	-6.28930089168	-0.238647619386	-0.0463753632697	875.570960953	868.105286434	2193.08142676	449.405179373	1.77050409598	0.0229043220696
839.102119052	1125.16579873	2340.26791778	376.0	6.35682895415	-0.142567908047	-0.0277046070827	731.945123769	1383.12985324	2489.03474638	373.959769379	7.53928596196	0.0975328067524
839.102119052	1125.16579873	2340.26791778	376.0	4.46129960294	-0.276264930511	-0.0536853732046	740.442131529	1238.65556754	2444.6742811	465.576582032	4.45246375873	0.057599789893
839.102119052	1125.16579873	2340.26791778	376.0	0.902439097541	-0.0312314650487	-0.0060690759908	894.664481167	1093.72013466	2361.38741046	373.002794631	3.43354602518	0.0444184479325
839.102119052	1125.16579873	2340.26791778	376.0	4.77934885494	-0.0242122259618	-0.00470505751299	859.088866158	1166.90787925	2452.11748571	426.120740307	4.63907414323	0.0600138957728
839.102119052	1125.16579873	2340.26791778	376.0	-4.48492647925	-0.276690170811	-0.0537680083194	814.631269047	967.280141027	2235.30862225	453.397212177	2.24518886012	0.0290451340248
839.102119052	1125.16579873	2340.26791778	376.0	16.7107458731	0.45989406744	0.0893692319161	972.656822672	1290.32582353	2731.34414227	468.361496073	9.97690825684	0.129067377191
839.102119052	1125.16579873	2340.26791778	376.0	9.48209118017	0.226579049726	0.044030130145	858.068321702	1365.61015736	2562.17425561	338.495776541	9.29530968671	0.120249801898
839.102119052	1125.16579873	2340.26791778	376.0	10.3049415907	0.0933341069753	0.0181372147251	814.505177084	1368.41837015	2581.43115978	398.507612543	8.79425534828	0.113767857028
839.102119052	1125.16579873	2340.26791778	376.0	14.3753649415	0.431848183392	0.0839191961508	977.329067646	1253.57318156	2676.68997157	445.787722362	9.02886456627	0.116802905126
839.102119052	1125.16579873	2340.26791778	376.0	5.33913003841	0.0190274319102	0.00369751883214	940.529190934	1062.2298911	2465.21786516	462.458783129	3.89168289815	0.0503451862632
839.102119052	1125.16579873	2340.26791778	376.0	-12.8073712339	-0.265177358293	-0.0515307730845	838.889673758	891.172572145	2040.54111768	310.478871779	0.897345928131	0.0116086148529
839.102119052	1125.16579873	2340.26791778	376.0	-16.6846174746	-0.616158001086	-0.119735328622	702.104364278	874.46509872	1949.80316782	373.23370482	-0.20143819029	-0.00260592742936
839.102119052	1125.16579873	2340.26791778	376.0	10.3944006787	0.197581353595	0.03839513284	846.619054894	1374.75510341	2583.52474211	362.150583807	9.4251963411	0.121930094969
839.102119052	1125.16579873	2340.26791778	376.0	10.2497276364	-0.200736475484	-0.0390082540777	711.396207814	1402.84951939	2580.13900532	465.89327811	8.01533803426	0.103691307041
839.102119052	1125.16579873	2340.26791778	376.0	-18.6838409202	-0.657338914052	-0.127737837943	644.647720076	969.625917549	1903.01598292	288.742345292	-0.131143667452	-0.00169655455953
839.102119052	1125.16579873	2340.26791778	376.0	-15.7743330994	-0.517230796454	-0.100511231336	737.894662156	876.980111677	1971.10626101	356.23148718	0.118556137215	0.00153371458234
839.102119052	1125.16579873	2340.26791778	376.0	-3.38823365149	-0.0858504132331	-0.016682940776	858.600137296	1106.04458519	2260.97417266	296.329450173	2.71346298875	0.0351030140847
839.102119052	1125.16579873	2340.26791778	376.0	8.97472210216	0.248513955859	0.0482926459112	921.455753427	1228.44246617	2550.30045985	400.402240248	7.16210263718	0.0926533329519
839.102119052	1125.16579873	2340.26791778	376.0	-8.67183451922	-0.344782609471	-0.0670001184359	784.07741184	954.387598484	2137.32375664	398.858746321	1.63005198308	0.0210873477759
839.102119052	1125.16579873	2340.26791778	376.0	-7.47986241924	-0.186375019426	-0.0362174542219	855.719312987	960.500402529	2165.21909729	348.999381774	1.91545595108	0.0247795077759
839.102119052	1125.16579873	2340.26791778	376.0	2.84025075511	0.0391541653724	0.00760866019674	988.600637559	981.239823312	2406.73739499	436.896934117	3.38290726288	0.0437633539829
839.102119052	1125.16579873	2340.26791778	376.0	-0.917324569052	-0.0962597261263	-0.0187057376849	881.968446708	1044.53802545	2318.80006519	392.293593035	2.96369859995	0.038340214747
839.102119052	1125.16579873	2340.26791778	376.0	-14.5059249271	-0.67460053484	-0.13109221431	670.785129486	903.779368747	2000.79041054	426.225912303	0.126799908736	0.00164036104445
839.102119052	1125.16579873	2340.26791778	376.0	6.44045827475	0.0970966159841	0.0188683668838	974.969295702	1057.39642457	2490.99189654	458.626176271	4.27187737282	0.0552636141373
839.102119052	1125.16579873	2340.26791778	376.0	1.4577641445	-0.131108288356	-0.0254777085807	744.11893917	1337.09689492	2374.38350437	293.167670279	6.16702285903	0.0797803733381
839.102119052	1125.16579873	2340.26791778	376.0	13.1999535142	0.342314487805	0.0665204989906	923.543655844	1303.71550567	2649.18219504	421.923033524	9.2376175507	0.119503461199
839.102119052	1125.16579873	2340.26791778	376.0	0.0586701681519	0.0483419562582	0.00939408399888	1014.90603369	927.892435734	2341.6409569	398.842487482	2.98260435657	0.0385847911587
839.102119052	1125.16579873	2340.26791778	376.0	8.43360154975	-0.153738243737	-0.0298752902715	744.50420797	1336.81003676	2537.63678916	456.322544437	6.87559763384	0.0889469292865
839.102119052	1125.16579873	2340.26791778	376.0	4.37470756506	0.166233389543	0.0323034181001	1016.10920457	1031.3962568	2442.64779542	395.142334054	4.12264690845	0.053333077729
839.102119052	1125.16579873	2340.26791778	376.0	-0.13165057821	-0.0857548222155	-0.0166643649855	924.809003989	947.502631408	2337.18694154	464.875306139	2.8906688351	0.0373954571165
839.102119052	1125.16579873	2340.26791778	376.0	0.941687658518	0.0911188120912	0.0177067260185	1018.990312	978.971374966	2362.30593194	364.344244975	3.136108613	0.0405706159509
839.102119052	1125.16579873	2340.26791778	376.0	7.45208660295	0.139884909977	0.0271832316317	920.105078017	1162.24156632	2514.66670976	432.320065414	5.60739108401	0.0725406349807
839.102119052	1125.16579873	2340.26791778	376.0	4.39526936743	-0.167962289402	-0.032639387758	786.449547483	1214.15579667	2443.12899669	442.523652531	4.56714364092	0.0590833588735
839.102119052	1125.16579873	2340.26791778	376.0	13.5920617566	0.151273159265	0.0293962610309	841.277811437	1352.77787483	2658.35857844	464.302892172	9.11537117793	0.117922007476
839.102119052	1125.16579873	2340.26791778	376.0	3.10362216778	0.180052019501	0.0349887328996	902.608337254	1202.64879475	2412.90099166	307.643859662	5.73420604614	0.0741811907651
839.102119052	1125.16579873	2340.26791778	376.0	-10.9928654543	-0.223136630729	-0.0433611796985	872.509095666	871.390297947	2083.00541431	339.106020695	1.17957780679	0.0152597387683
839.102119052	1125.16579873	2340.26791778	376.0	1.29374945887	-0.13067769612	-0.0253940334473	869.279440018	1035.71348977	2370.5451213	465.55219152	3.19334119886	0.0413110116282
839.102119052	1125.16579873	2340.26791778	376.0	10.4680114699	0.361295248213	0.0702089483508	1014.28940402	1136.91438322	2585.24743184	434.043644598	6.70251162901	0.0867077830402
839.102119052	1125.16579873	2340.26791778	376.0	8.13751503922	0.382760177462	0.0743801355348	1029.87694862	1118.44322472	2530.70757155	382.387398214	6.3350002508	0.0819534314463
839.102119052	1125.16579873	2340.26791778	376.0	-1.50798514702	-0.13028268077	-0.0253172718169	900.192418363	944.107720999	2304.97702518	460.676885818	2.68343666067	0.0347145751704
839.102119052	1125.16579873	2340.26791778	376.0	-7.61601764789	-0.394531681383	-0.0766676411549	771.385059528	935.873484273	2162.03270016	454.774156354	1.61156177461	0.020848147149
839.102119052	1125.16579873	2340.26791778	376.0	1.55913418503	-0.382555168445	-0.0743402970161	697.870920203	1255.01021706	2376.75583491	423.874697643	3.97988202998	0.0514861840877
839.102119052	1125.16579873	2340.26791778	376.0	2.77703899644	0.0197168267775	0.00383148596532	923.064507074	1083.3400534	2405.25807048	398.853510008	3.7647260718	0.0487027952367
839.102119052	1125.16579873	2340.26791778	376.0	-13.8306826519	-0.584352738429	-0.113554749015	678.688334249	965.370457262	2016.59288887	372.534097357	0.705688110706	0.00912921229892
839.102119052	1125.16579873	2340.26791778	376.0	4.27513948291	0.0472516338039	0.00918220633577	874.357423345	1180.34196987	2440.31763554	385.618242326	5.04931871455	0.0653210700459
839.102119052	1125.16579873	2340.26791778	376.0	-10.9757658763	-0.378759623091	-0.0736027250469	756.964939684	980.415033337	2083.40559025	346.025617225	1.35300820884	0.0175033403472
839.102119052	1125.16579873	2340.26791778	376.0	12.5402336156	0.316590343663	0.0615216369341	901.610604392	1336.28327847	2633.7429819	395.849099043	9.5849343271	0.123996563093
839.102119052	1125.16579873	2340.26791778	376.0	4.08300346384	-0.374474252471	-0.0727699674447	690.471533006	1287.46412965	2435.82113793	457.885475273	4.71639373198	0.0610141491847
839.102119052	1125.16579873	2340.26791778	376.0	14.8026585705	0.507508407572	0.0986219214093	1013.57443985	1233.4051559	2686.68978729	439.71019153	9.17410891411	0.118681874697
839.102119052	1125.16579873	2340.26791778	376.0	-7.34748568891	-0.460041049358	-0.0893977942788	690.170472967	1132.59581969	2168.31706744	345.550774779	2.15203813958	0.0278400794254
839.102119052	1125.16579873	2340.26791778	376.0	6.49681856405	0.199587191994	0.0387849187706	953.2803209	1138.66249832	2492.31087831	400.368059091	5.5077139223	0.0712511503531
839.102119052	1125.16579873	2340.26791778	376.0	14.6836809428	0.276568842709	0.0537444311522	875.693797241	1378.23520797	2683.90539204	429.976386819	10.3298097313	0.133632726149
839.102119052	1125.16579873	2340.26791778	376.0	-8.60254108283	-0.635508620312	-0.123495651052	640.402333039	1052.38431663	2138.94540871	446.158759041	1.67560916246	0.021676703266
839.102119052	1125.16579873	2340.26791778	376.0	10.7735088375	0.492506812423	0.0957067260829	981.34378933	1279.5375994	2592.39688872	331.515499998	9.3402269605	0.120830879178
839.102119052	1125.16579873	2340.26791778	376.0	-5.77062390148	-0.54290389018	-0.105500172985	647.657253143	1217.12412384	2205.21985796	340.438480973	2.46058544993	0.0318316358335
839.102119052	1125.16579873	2340.26791778	376.0	11.920952145	0.210570126649	0.0409191851241	865.819360231	1335.36776964	2619.25013633	418.063006454	8.96243385025	0.115943516821
839.102119052	1125.16579873	2340.26791778	376.0	3.35651829172	-0.0303025904124	-0.00588857178631	839.965895645	1194.46038162	2418.81943852	384.39316125	4.78088971949	0.0618485086609
839.102119052	1125.16579873	2340.26791778	376.0	-14.1445233099	-0.340732388642	-0.0662130564792	805.796362847	886.542395828	2009.24817664	316.909417961	0.617602457319	0.00798968250089
839.102119052	1125.16579873	2340.26791778	376.0	-3.62328865741	-0.33730425532	-0.0655468821065	716.908344856	1226.09209565	2255.47325576	312.472815261	3.1073338792	0.0401983684243
839.102119052	1125.16579873	2340.26791778	376.0	5.72018716554	0.0934386837671	0.0181575366823	1031.61855689	973.721491206	2474.13562285	468.795574754	3.72318684734	0.048165418465
839.102119052	1125.16579873	2340.26791778	376.0	12.6013922897	0.401624031413	0.0780458669672	909.795099805	1397.63923684	2635.17425873	327.739922085	11.0946708232	0.143527436264
839.102119052	1125.16579873	2340.26791778	376.0	-4.65845609498	-0.0449725067813	-0.00873931340484	942.833160176	940.773697449	2231.24756433	347.640706702	2.32548535855	0.0300838985583
839.102119052	1125.16579873	2340.26791778	376.0	11.0950615961	0.404525088465	0.07860961688	933.389654988	1325.76233659	2599.92208477	340.770093198	9.68609955405	0.125305298241
839.102119052	1125.16579873	2340.26791778	376.0	-1.6560108565	-0.188898964004	-0.0367079214932	819.655567725	1098.7016988	2301.51282699	383.155560467	2.91728893752	0.0377398310157
839.102119052	1125.16579873	2340.26791778	376.0	13.2846433994	0.489405983924	0.0951041554458	952.764793115	1359.40950162	2651.16416525	338.989870517	10.9489155679	0.141641857282
839.102119052	1125.16579873	2340.26791778	376.0	-7.42829921542	-0.299958111699	-0.0582895669839	825.01602916	908.380664661	2166.42581441	433.029120585	1.68090465598	0.0217452090036
839.102119052	1125.16579873	2340.26791778	376.0	17.3557139482	0.545969046388	0.106095811579	974.824325749	1364.88129215	2746.43812321	406.732505312	11.7928823952	0.152559927493
839.102119052	1125.16579873	2340.26791778	376.0	-8.0767066387	-0.260203264057	-0.0505641787907	840.350045675	912.697649422	2151.2513435	398.203648406	1.67223588486	0.0216330644872
839.102119052	1125.16579873	2340.26791778	376.0	-10.6129445447	-0.332352186683	-0.0645845679524	790.955832759	943.067218185	2091.89658147	357.873530527	1.34032925692	0.0173393176833
839.102119052	1125.16579873	2340.26791778	376.0	-10.9193031215	-0.308365917137	-0.0599234195757	781.860788541	993.902392961	2084.72696998	308.963788483	1.39244166568	0.0180134756232
839.102119052	1125.16579873	2340.26791778	376.0	2.92493355775	-0.22582628582	-0.0438838487796	755.851226773	1237.00600241	2408.71919945	415.861970269	4.47796428543	0.0579296802772
839.102119052	1125.16579873	2340.26791778	376.0	0.64970092448	0.194392834647	0.0377755216959	948.870352433	1122.92712669	2355.47266008	283.67518096	4.47000446385	0.0578267071649
839.102119052	1125.16579873	2340.26791778	376.0	5.97101494074	0.139113906986	0.0270334059437	903.87240831	1185.9623732	2480.00566481	390.170883297	5.73047712729	0.0741329511939
839.102119052	1125.16579873	2340.26791778	376.0	-0.484806109557	-0.0839384775225	-0.01631140255	871.838517629	1094.44748609	2328.92215594	362.636152217	3.105702571	0.0401772648254
839.102119052	1125.16579873	2340.26791778	376.0	3.8768292175	-0.498952520691	-0.0969592927889	640.436701766	1325.18834163	2430.99610819	465.371064794	4.79392877191	0.0620171898048
839.102119052	1125.16579873	2340.26791778	376.0	5.14416809512	-0.252649109837	-0.0490962125606	702.094244801	1367.10376838	2460.65523335	391.457220167	6.64373659236	0.0859474332776
839.102119052	1125.16579873	2340.26791778	376.0	-0.344099563991	-0.11766343819	-0.0228650287972	879.566519585	1019.47603316	2332.21506608	433.172513335	2.99198341657	0.0387061244058
839.102119052	1125.16579873	2340.26791778	376.0	-5.50593731586	0.00418179472317	0.000812630144418	1022.45922593	843.940983344	2211.4142332	345.014023932	2.08767430693	0.0270074295851
839.102119052	1125.16579873	2340.26791778	376.0	6.96927483686	0.137222743453	0.0266659042855	876.995405756	1238.60281056	2503.36762089	387.769404572	6.54601381943	0.0846832318167
839.102119052	1125.16579873	2340.26791778	376.0	-1.10045606624	-0.210296924825	-0.0408660949913	812.53434401	1088.73694846	2314.51429751	413.243005041	2.97691064014	0.0385111337663
839.102119052	1125.16579873	2340.26791778	376.0	6.89049798768	0.242046982899	0.0470359469294	987.386464041	1109.75790271	2501.52403156	404.37966481	5.43931444383	0.0703662929344
839.102119052	1125.16579873	2340.26791778	376.0	2.24861416668	0.0501667892754	0.00974869593381	970.408425735	1029.10152605	2392.89151372	393.381561935	3.42892748311	0.0443586996522
839.102119052	1125.16579873	2340.26791778	376.0	1.87262375261	-0.0189482745874	-0.00368213653077	870.002557672	1143.65606844	2384.09233068	370.433704568	4.06177650341	0.0525456210014
839.102119052	1125.16579873	2340.26791778	376.0	3.35681860921	-0.407981526399	-0.0792812915661	676.508682794	1296.60126476	2418.82646675	445.716519194	4.65301933177	0.0601942992467
839.102119052	1125.16579873	2340.26791778	376.0	-0.92923592676	-0.0532915216164	-0.0103559117016	968.626185851	893.763283647	2318.52130751	456.131838009	2.72311816049	0.0352279192818
839.102119052	1125.16579873	2340.26791778	376.0	7.27907632553	0.224147387165	0.0435575956403	850.451743308	1377.56877908	2510.61780574	282.597283352	9.18257315957	0.118791373345
839.102119052	1125.16579873	2340.26791778	376.0	9.31663182892	-0.0680856104291	-0.0132307832159	781.13848422	1311.86147106	2558.30206349	465.30210821	6.93525885005	0.0897187432089
839.102119052	1125.16579873	2340.26791778	376.0	7.71983163394	0.165583366099	0.032177101846	957.504336289	1117.84725696	2520.93266082	445.581067567	5.26026207813	0.0680499622009
839.102119052	1125.16579873	2340.26791778	376.0	11.8207750745	0.538797570094	0.104702209501	1026.16010178	1221.67449525	2616.90572448	369.071127457	8.84668514599	0.114446120905
839.102119052	1125.16579873	2340.26791778	376.0	-3.97226845579	-0.456757599598	-0.088759735639	681.700534089	1213.59881475	2247.3061935	352.006844665	2.70920113209	0.0350478801047
839.102119052	1125.16579873	2340.26791778	376.0	1.5679644442	-0.0508975873545	-0.00989070877468	807.099185498	1241.5560398	2376.96248663	328.307261337	5.07792174023	0.0656910962513
839.102119052	1125.16579873	2340.26791778	376.0	-17.2807990129	-0.704111857076	-0.136827022362	634.608557294	960.615078809	1935.85092255	340.627286442	0.034722541581	0.000449191999754
839.102119052	1125.16579873	2340.26791778	376.0	5.63744739769	0.0715191189081	0.0138980021197	888.539493449	1173.01142012	2472.19929061	410.648377045	5.22576246061	0.067603654083
839.102119052	1125.16579873	2340.26791778	376.0	10.739492945	0.17870069585	0.0347261359989	898.861548647	1230.98925526	2591.60082571	461.750021804	7.02684060052	0.0909035006535
839.102119052	1125.16579873	2340.26791778	376.0	-11.2171425499	-0.568615169094	-0.110496534997	716.643704626	893.815362329	2077.75672939	467.297662439	0.662661873573	0.0085725986232
839.102119052	1125.16579873	2340.26791778	376.0	-3.05662994712	-0.351167930982	-0.0682409504434	745.966658298	1094.95530219	2268.73458776	427.812627276	2.69553741074	0.0348711178621
839.102119052	1125.16579873	2340.26791778	376.0	-12.1152186651	-0.425571679861	-0.0826995102722	734.949856939	984.068515733	2056.73934219	337.720969521	1.16129805772	0.0150232607725
839.102119052	1125.16579873	2340.26791778	376.0	8.90518845658	-0.00711148273385	-0.00138194378816	775.546785437	1386.28481295	2548.67318625	386.841587863	8.48922948073	0.109821856154
839.102119052	1125.16579873	2340.26791778	376.0	11.7988287813	0.308535707228	0.0599564141523	942.455258717	1233.45670551	2616.39212242	440.480158201	7.82950921942	0.101287312024
839.102119052	1125.16579873	2340.26791778	376.0	-6.78720249837	-0.177957624632	-0.0345817381718	870.327132384	938.372056736	2181.4291952	372.730006077	1.98201386373	0.0256405415748
839.102119052	1125.16579873	2340.26791778	376.0	-7.11872046273	-0.501045374037	-0.097365987959	688.566247545	1063.96620231	2173.67078664	421.138336782	2.02876624909	0.0262453589792
839.102119052	1125.16579873	2340.26791778	376.0	5.72616062424	0.308529238422	0.0599551570971	915.067790294	1271.89768516	2474.27541779	287.309942336	7.64099271368	0.0988485473956
839.102119052	1125.16579873	2340.26791778	376.0	-4.86296111689	-0.0573786867082	-0.0111501528776	985.860651548	847.368284311	2226.46159891	393.232663049	2.15288614758	0.0278510497746
839.102119052	1125.16579873	2340.26791778	376.0	-4.65817425078	-0.399437966798	-0.0776210584528	723.500037048	1099.346987	2231.25416024	408.407136193	2.48798815093	0.032186133906
839.102119052	1125.16579873	2340.26791778	376.0	7.67933415208	-0.196234180328	-0.0381333424656	734.873876252	1324.51098981	2519.98491124	460.600045179	6.40247690571	0.082826350656
839.102119052	1125.16579873	2340.26791778	376.0	15.6284016055	0.60469642273	0.117508049501	980.528602947	1404.77171636	2706.01438662	320.714067305	12.6193507867	0.163251627254
839.102119052	1125.16579873	2340.26791778	376.0	5.96250983428	-0.287637653512	-0.0558953854472	689.683332057	1375.98512763	2479.80662253	414.138162845	6.7358206102	0.0871386883597
839.102119052	1125.16579873	2340.26791778	376.0	14.2508776663	0.321789729114	0.0625320110988	900.090700034	1349.94859322	2673.77663581	423.737342551	10.0203430049	0.129629275613
839.102119052	1125.16579873	2340.26791778	376.0	5.38675346955	0.240726314479	0.0467793071277	1015.12139195	1067.25123357	2466.33238104	383.95975552	4.84616666179	0.0626929710452
839.102119052	1125.16579873	2340.26791778	376.0	3.43604045488	0.151070951016	0.0293569667734	944.14285703	1119.65737871	2420.68047019	356.880234448	4.70519615506	0.0608692904924
839.102119052	1125.16579873	2340.26791778	376.0	14.8749076662	0.587967296085	0.114257150425	978.462441108	1389.78861113	2688.38060969	320.129557455	12.1734065264	0.157482620005
839.102119052	1125.16579873	2340.26791778	376.0	3.82152326896	0.019161559988	0.00372358336338	872.460464781	1166.32005655	2429.70180082	390.921279486	4.70835678043	0.060910178272
839.102119052	1125.16579873	2340.26791778	376.0	3.00791242947	-0.450758286035	-0.0875939148922	639.101929891	1377.52417588	2410.66112736	394.035021597	5.78731529328	0.0748682444151
839.102119052	1125.16579873	2340.26791778	376.0	-12.5917302466	-0.608976144993	-0.118339709482	691.817696188	912.848886965	2045.58769453	440.921111372	0.539743829818	0.00698245575444
839.102119052	1125.16579873	2340.26791778	376.0	0.693707533157	-0.287958598723	-0.0559577533469	767.178664422	1140.15452472	2356.50253262	449.16934348	3.24151427813	0.0419342079965
839.102119052	1125.16579873	2340.26791778	376.0	6.01583433522	-0.259277351649	-0.0503842502233	690.111482393	1406.18575393	2481.05455872	384.757322394	7.41621677864	0.0959407086499
839.102119052	1125.16579873	2340.26791778	376.0	-11.5812769694	-0.444813205051	-0.0864386329286	717.226572977	1019.06512757	2069.2350084	332.943307845	1.31935183924	0.0170679409993
839.102119052	1125.16579873	2340.26791778	376.0	-1.23993010269	-0.304750630793	-0.059220876563	761.418849708	1124.08507522	2311.25023139	425.74630646	2.98652553215	0.0386355178803
839.102119052	1125.16579873	2340.26791778	376.0	-9.80250610714	-0.364763362567	-0.0708828920652	801.605528843	890.744678551	2110.86301222	418.512804823	1.22755557521	0.0158804084763
839.102119052	1125.16579873	2340.26791778	376.0	-1.54839159223	-0.183092973044	-0.0355796682947	840.276471006	1033.77518294	2304.03140611	429.979752159	2.84012187376	0.0367415507602
839.102119052	1125.16579873	2340.26791778	376.0	1.23725902291	-0.525977253403	-0.102210892616	646.101485088	1275.28776977	2369.22309375	447.833838898	3.72655688132	0.0482090152822
839.102119052	1125.16579873	2340.26791778	376.0	-17.2735906346	-0.507787005284	-0.0986760601018	723.618758852	907.914257904	1936.01961791	304.486601155	0.0128541561719	0.000166289213091
839.102119052	1125.16579873	2340.26791778	376.0	14.1371619858	0.418052675009	0.0812383744674	923.046408529	1378.61651235	2671.11538422	369.452463345	11.0210181131	0.142574619833
839.102119052	1125.16579873	2340.26791778	376.0	4.06903489224	-0.16317239906	-0.0317085890127	757.4373763	1283.06177414	2435.49423593	394.995085488	5.52444652259	0.0714676134876
839.102119052	1125.16579873	2340.26791778	376.0	-15.3188382214	-0.66018856752	-0.128291598819	704.765861434	844.988727959	1981.76606151	432.011472116	-0.311401517533	-0.00402848017508
839.102119052	1125.16579873	2340.26791778	376.0	5.7865139737	0.138210166731	0.0268577859951	843.53306478	1312.22487813	2475.68784787	319.929904953	7.51783040115	0.0972552445168
839.102119052	1125.16579873	2340.26791778	376.0	6.12066739665	-0.135086354714	-0.02625074907	778.55400452	1258.4621406	2483.50793322	446.491788094	5.48954251106	0.0710160738817
839.102119052	1125.16579873	2340.26791778	376.0	-5.03440159764	-0.399473473424	-0.0776279583025	719.77088822	1115.84348709	2222.44943234	386.835057028	2.46927791604	0.0319440868828
839.102119052	1125.16579873	2340.26791778	376.0	-10.030722642	-0.0753721271973	-0.0146467406136	943.643355613	877.910060114	2105.52213387	283.968718143	1.35502582762	0.0175294414957
839.102119052	1125.16579873	2340.26791778	376.0	3.68622507615	-0.40451897394	-0.0786084286708	682.877178154	1282.01204264	2426.53546062	461.64623982	4.48106259434	0.0579697618931
839.102119052	1125.16579873	2340.26791778	376.0	-6.3242836615	-0.360211356006	-0.0699983202499	741.512299087	1083.66618243	2192.26273622	367.084254704	2.24681868528	0.0290662184382
839.102119052	1125.16579873	2340.26791778	376.0	-6.23799997421	-0.613933985262	-0.119303145212	640.344611315	1096.50375547	2194.28200567	457.433638888	2.13789829771	0.027657157797
839.102119052	1125.16579873	2340.26791778	376.0	-10.2473755148	-0.514943793273	-0.100066807865	711.846445728	956.463357033	2100.45187619	432.142073433	1.21320776887	0.0156947964925
839.102119052	1125.16579873	2340.26791778	376.0	-2.99885534895	-0.225963515246	-0.0439105159825	804.698763995	1082.2049172	2270.08666815	383.182986956	2.71956452643	0.0351819473019
839.102119052	1125.16579873	2340.26791778	376.0	8.00425477837	0.267074617293	0.0518994592485	929.112065572	1222.78255485	2527.58892442	375.694303995	7.06132050856	0.0913495537977
839.102119052	1125.16579873	2340.26791778	376.0	10.4802662933	0.240831114614	0.0467996724862	871.980733576	1342.13788472	2585.53422754	371.41560925	9.07925547649	0.11745479271
839.102119052	1125.16579873	2340.26791778	376.0	3.65283300508	-0.00685507960385	-0.00133211807304	785.132823184	1337.91086635	2425.75399669	302.710307157	7.00455160821	0.0906151566392
839.102119052	1125.16579873	2340.26791778	376.0	11.4044946719	0.360760365725	0.0701050069422	922.345623487	1317.34724184	2607.16364777	367.470782451	9.36669145318	0.121173240015
839.102119052	1125.16579873	2340.26791778	376.0	4.97369561346	-0.160539060755	-0.0311968637302	781.985793523	1230.04829436	2456.66572055	444.631632663	4.86496449494	0.0629361512929
839.102119052	1125.16579873	2340.26791778	376.0	-0.8290353811	-0.0290668401663	-0.00564843376725	999.73663848	865.062295074	2320.86626873	456.067335176	2.70450074521	0.0349870730299
839.102119052	1125.16579873	2340.26791778	376.0	13.9290627291	0.168571726425	0.0327578170278	840.34661164	1373.86518619	2666.24530408	452.033506251	9.61617957484	0.124400770697
839.102119052	1125.16579873	2340.26791778	376.0	-6.33107258706	-0.431725330699	-0.0838953227165	702.383742286	1132.12326534	2192.10385717	357.596849552	2.30348971516	0.0297993494846
839.102119052	1125.16579873	2340.26791778	376.0	-5.46378527668	-0.475264637788	-0.0923561286024	678.679635183	1176.97571461	2212.40070385	356.745354064	2.47526405123	0.0320215271828
839.102119052	1125.16579873	2340.26791778	376.0	-0.416407414142	-0.052995198842	-0.010298328574	954.099287612	923.908506523	2330.52286866	452.515074525	2.84564705369	0.0368130278615
839.102119052	1125.16579873	2340.26791778	376.0	-9.15523648429	-0.429898912469	-0.0835404027339	735.102795906	990.413661791	2126.01085554	400.494397846	1.59863396135	0.0206809050627
839.102119052	1125.16579873	2340.26791778	376.0	6.5840797763	0.271133346919	0.0526881746831	944.855193686	1191.70755389	2494.35302447	357.79027689	6.48701929214	0.0839200425891
839.102119052	1125.16579873	2340.26791778	376.0	-4.96051997303	-0.162461869517	-0.0315705148693	918.804499957	862.895025129	2224.1784603	442.478935211	2.03623419997	0.0263419689518
839.102119052	1125.16579873	2340.26791778	376.0	5.40533556611	-0.432779812534	-0.0841002356265	647.907112978	1370.09145917	2466.76725188	448.768679735	5.96226524222	0.0771315037803
839.102119052	1125.16579873	2340.26791778	376.0	-22.5884017576	-0.728434651159	-0.141553566102	654.905887765	872.222636757	1811.63879831	284.510273786	-1.36048022521	-0.0176000029135
839.102119052	1125.16579873	2340.26791778	376.0	10.9249955926	0.476932668033	0.0926802697305	954.080369522	1334.65237949	2595.94208465	307.209335645	10.1601193232	0.131437507415
839.102119052	1125.16579873	2340.26791778	376.0	15.5540733251	0.665810471799	0.129384079246	1029.66762989	1322.77871059	2704.27490572	351.828565229	11.5144314667	0.148957716257
839.102119052	1125.16579873	2340.26791778	376.0	15.65729147	0.376850494086	0.073231732236	903.342240131	1401.41720441	2706.69048685	401.931042304	11.3793577793	0.14721032056
839.102119052	1125.16579873	2340.26791778	376.0	-14.1796408412	-0.489023346637	-0.095029799191	708.347736679	979.996467756	2008.42633232	320.082127882	0.783418725326	0.0101347829926
839.102119052	1125.16579873	2340.26791778	376.0	-15.931499651	-0.693419894035	-0.134749299268	654.102915094	923.661360787	1967.42814263	389.663866747	0.0385383984689	0.000498556254448
839.102119052	1125.16579873	2340.26791778	376.0	-0.37276722995	0.0089663972441	0.00174240132998	1022.32347739	868.589908897	2331.54416589	440.630779605	2.81228635489	0.0363814534915
839.102119052	1125.16579873	2340.26791778	376.0	-0.0852071334823	-0.160918197267	-0.0312705396943	745.383750691	1301.61288655	2338.27384257	291.277205333	5.26682231157	0.0681348293864
839.102119052	1125.16579873	2340.26791778	376.0	7.30976940531	0.374380669724	0.072751781913	939.569984297	1271.78952344	2511.33610604	299.976598298	8.1760401837	0.105770248172
839.102119052	1125.16579873	2340.26791778	376.0	-7.4176893877	-0.346656468976	-0.0673642574769	760.293230883	1028.05943382	2166.6741128	378.321448093	1.99686493874	0.0258326641493
839.102119052	1125.16579873	2340.26791778	376.0	1.65524345327	-0.483676498865	-0.0939907693092	646.800018377	1314.17869375	2379.00504928	418.026337151	4.46453822669	0.0577559925834
839.102119052	1125.16579873	2340.26791778	376.0	-20.1759809102	-0.768550896984	-0.149349183246	662.274847696	845.065749377	1868.09590944	360.755312369	-1.19998070523	-0.0155236831207
839.102119052	1125.16579873	2340.26791778	376.0	8.17128184743	0.0708460138548	0.0137672005159	852.034569958	1248.27627581	2531.49780533	431.186959559	6.49860585994	0.084069933505
839.102119052	1125.16579873	2340.26791778	376.0	19.7975957634	0.528829051871	0.102765070321	966.897124024	1376.5621407	2803.58469992	460.125435197	12.1324914073	0.156953317041
839.102119052	1125.16579873	2340.26791778	376.0	4.57125353564	-0.0362058483101	-0.00703572644968	872.714772323	1136.1041263	2447.24749772	438.428599094	4.23339970319	0.0547658435083
839.102119052	1125.16579873	2340.26791778	376.0	-6.48539578384	-0.406441084807	-0.078981944191	745.16791397	997.932821659	2188.49228091	445.391545282	1.96767675771	0.0254550680169
839.102119052	1125.16579873	2340.26791778	376.0	-5.58718426762	-0.0251482370633	-0.004886948516	973.030086838	898.088456665	2209.51283686	338.394293356	2.13559403666	0.0276273484691
839.102119052	1125.16579873	2340.26791778	376.0	3.94306166888	0.142898869137	0.0277689213247	855.101180916	1280.01036728	2432.546125	297.434576805	6.77546097328	0.0876515003012
839.102119052	1125.16579873	2340.26791778	376.0	-1.20700109631	0.0504240693578	0.00979869206331	897.360969963	1124.78158816	2312.02085836	289.878300239	3.65471460264	0.0472796196978
839.102119052	1125.16579873	2340.26791778	376.0	-8.3465662219	-0.325549456258	-0.0632626226696	829.816216183	872.790190753	2144.93590625	442.329499318	1.39505155901	0.0180472387971
839.102119052	1125.16579873	2340.26791778	376.0	11.2477409674	0.456945696018	0.0887962876055	997.60195036	1222.04351334	2603.49519112	383.849727421	8.36953882717	0.108273464776
839.102119052	1125.16579873	2340.26791778	376.0	12.5946430046	0.435961274289	0.0847184753767	949.649871626	1316.22148917	2635.01630738	369.144946577	9.86700562747	0.12764560967
839.102119052	1125.16579873	2340.26791778	376.0	19.1075232284	0.622441746147	0.120956421715	1033.67482929	1285.10613044	2787.43515378	468.654194055	11.0125058003	0.142464499357
839.102119052	1125.16579873	2340.26791778	376.0	-5.05627233705	-0.291399990938	-0.0566265042631	781.814508917	1046.91137621	2221.93759844	393.211713311	2.37730349387	0.0307542495972
839.102119052	1125.16579873	2340.26791778	376.0	13.8401107747	0.203695493125	0.0395832672222	858.299559822	1354.70752596	2664.16359003	451.156504249	9.44511492625	0.122187773949
839.102119052	1125.16579873	2340.26791778	376.0	2.18758405588	-0.245943594304	-0.0477931586287	713.085455936	1329.29435169	2391.46324562	349.083437987	5.68961981869	0.0736043961021
839.102119052	1125.16579873	2340.26791778	376.0	-7.0980271661	-0.155034590256	-0.0301272037032	919.262815966	862.275786503	2174.15506522	392.616462749	1.78563424702	0.0231000549421
839.102119052	1125.16579873	2340.26791778	376.0	20.5021428449	0.660157298314	0.128285522409	1026.02910625	1341.07934105	2820.07298924	452.964541939	12.3025178797	0.159152883308
839.102119052	1125.16579873	2340.26791778	376.0	0.787297877096	-0.150476641776	-0.0292414772203	837.03116461	1113.99877562	2358.69279742	407.662857182	3.2598657112	0.0421716133403
839.102119052	1125.16579873	2340.26791778	376.0	-6.42216892048	-0.198040854462	-0.038484425663	811.494327903	1086.14114427	2189.97195891	292.336486738	2.13797392456	0.0276581361522
839.102119052	1125.16579873	2340.26791778	376.0	5.10693540061	-0.303322386545	-0.0589433320142	685.30465922	1372.6485953	2459.78388854	401.830634021	6.52287098292	0.0843838419524
839.102119052	1125.16579873	2340.26791778	376.0	-5.52830743156	-0.176191485531	-0.0342385319725	916.129877532	853.552729587	2210.89071256	441.208105446	1.92117491298	0.0248534917591
839.102119052	1125.16579873	2340.26791778	376.0	0.840351394107	0.223542635875	0.0434400769287	973.986541088	1100.16935985	2359.93439185	285.778490916	4.38685943495	0.0567510923021
839.102119052	1125.16579873	2340.26791778	376.0	2.4553388997	0.0954802742541	0.0185542701621	1028.4622056	972.000377054	2397.72942632	397.266843672	3.33992732055	0.043207339205
839.102119052	1125.16579873	2340.26791778	376.0	-2.57728578319	-0.287656240366	-0.0558989973506	757.628874838	1170.0581839	2279.95252545	352.265466708	2.87984613466	0.0372554480552
839.102119052	1125.16579873	2340.26791778	376.0	0.169964449787	-0.167918891341	-0.0326309543998	760.527120168	1259.54329663	2344.24554127	324.175124474	4.6715063109	0.060433458097
839.102119052	1125.16579873	2340.26791778	376.0	7.94871398032	-0.34902872455	-0.0678252476779	668.330822735	1391.80106973	2526.28912094	466.157228471	6.94123709132	0.0897960813883
839.102119052	1125.16579873	2340.26791778	376.0	4.47432156268	-0.202516744812	-0.0393542061431	708.417969803	1396.01287684	2444.97902985	340.548183206	7.29377956008	0.0943567860295
839.102119052	1125.16579873	2340.26791778	376.0	4.8284583984	0.339239330142	0.0659229168561	1034.06306513	1082.5891655	2453.2667806	336.614549967	5.32741303884	0.0689186680315
839.102119052	1125.16579873	2340.26791778	376.0	0.606053678401	-0.0820145194418	-0.0159375280687	919.099092515	968.022427264	2354.45119758	467.329677803	3.0188966593	0.0390542905472
839.102119052	1125.16579873	2340.26791778	376.0	-14.0382047528	-0.515011167829	-0.100079900472	702.107783838	970.319761836	2011.73631572	339.308770045	0.763143701859	0.00987249290891
839.102119052	1125.16579873	2340.26791778	376.0	-5.10445561993	-0.146290453542	-0.028427993304	831.542636748	1106.99924333	2220.80998053	282.26810045	2.31862895618	0.0299951999506
839.102119052	1125.16579873	2340.26791778	376.0	3.45104149353	-0.343624152229	-0.0667750004332	715.618692704	1244.80379913	2421.03153468	460.60904285	4.17811202654	0.0540506083641
839.102119052	1125.16579873	2340.26791778	376.0	-2.55042900515	-0.0994598948863	-0.0193276126868	887.149130662	1016.28602191	2280.58104601	377.145893438	2.71292441422	0.0350960467558
839.102119052	1125.16579873	2340.26791778	376.0	-8.08300777124	-0.326491051405	-0.0634455987961	792.930462074	954.077568442	2151.10388012	404.095849603	1.72386427697	0.0223009608922
839.102119052	1125.16579873	2340.26791778	376.0	-8.85187244875	-0.47400637895	-0.0921116165857	700.462650798	1051.45023861	2133.11038674	381.197497329	1.79079382254	0.0231668023614
839.102119052	1125.16579873	2340.26791778	376.0	-9.75539103902	-0.67802660254	-0.131757987279	630.831004418	1027.39281133	2111.96563104	453.741815289	1.37303898675	0.0177624707212
839.102119052	1125.16579873	2340.26791778	376.0	-0.997138091559	-0.132396274468	-0.0257279973703	854.676314703	1073.68174546	2316.93221493	388.574154765	2.98108261068	0.0385651049247
839.102119052	1125.16579873	2340.26791778	376.0	14.4232580529	0.596694318659	0.115953035107	1013.68360071	1299.33864831	2677.81079869	364.788549676	10.634952278	0.137580236455
839.102119052	1125.16579873	2340.26791778	376.0	-6.20767260599	-0.184407027713	-0.0358350228746	871.817854948	930.028991402	2194.99174734	393.144900992	2.038390708	0.0263698668564
839.102119052	1125.16579873	2340.26791778	376.0	-14.3034591002	-0.66486433688	-0.129200220925	689.746003925	871.964597591	2005.52865333	443.81805181	-0.03424674239	-0.000443036770893
839.102119052	1125.16579873	2340.26791778	376.0	1.90474006569	-0.153455363457	-0.0298203193659	835.2631142	1118.65463354	2384.84393846	430.926190715	3.40816471606	0.0440900998196
839.102119052	1125.16579873	2340.26791778	376.0	2.0653267389	0.0168141411246	0.00326741957338	989.976648735	944.775709506	2388.60209685	453.849738608	3.22544560552	0.041726333836
839.102119052	1125.16579873	2340.26791778	376.0	-0.256519483498	-0.154493635019	-0.0300220822035	786.568094258	1210.1121569	2334.26467461	337.584423452	4.01499901505	0.0519404788493
839.102119052	1125.16579873	2340.26791778	376.0	12.6100546625	0.352605724587	0.0685203506777	968.014995881	1214.57733953	2635.37698146	452.784646051	7.86645244622	0.101765232163
839.102119052	1125.16579873	2340.26791778	376.0	-4.0501653613	-0.525261573378	-0.102071817602	664.825824469	1150.84007764	2245.48319721	429.817295103	2.61713694329	0.0338568815432
839.102119052	1125.16579873	2340.26791778	376.0	-14.7396415559	-0.724400162213	-0.140769561254	670.187298172	870.022409026	1995.32081525	455.111108054	-0.248111636425	-0.00320972362775
839.102119052	1125.16579873	2340.26791778	376.0	8.1321349275	0.0693590210543	0.0134782396141	861.380247971	1227.83750019	2530.58166252	441.363914358	6.19328573788	0.0801201259752
839.102119052	1125.16579873	2340.26791778	376.0	6.74874568944	0.124848440438	0.0242612593155	823.632515097	1359.6006499	2498.206648	314.97348301	8.36708648966	0.10824173984
839.102119052	1125.16579873	2340.26791778	376.0	8.36851046793	0.311140858723	0.0604626620138	892.566339312	1341.59992419	2536.11348346	301.947219961	9.13492661218	0.118174988515
839.102119052	1125.16579873	2340.26791778	376.0	15.4449905796	0.502093074892	0.0975695831504	969.498161868	1331.91906732	2701.72207722	400.304848036	10.7868896547	0.139545791135
839.102119052	1125.16579873	2340.26791778	376.0	3.44425047132	-0.18756073913	-0.0364478700214	813.124049843	1142.51456178	2420.87260657	465.23399495	3.64074022327	0.0470988385934
839.102119052	1125.16579873	2340.26791778	376.0	-5.1285354947	-0.33203338917	-0.0645226174058	728.799982932	1194.90412966	2220.24644695	296.542334351	2.56859590579	0.0332289250426
839.102119052	1125.16579873	2340.26791778	376.0	-4.87449976208	-0.255512698565	-0.0496526814157	803.385729082	1028.94976929	2226.1915637	393.856065325	2.38186109427	0.030813209499
839.102119052	1125.16579873	2340.26791778	376.0	-1.69002186792	0.108670789954	0.021117526225	1033.46358381	957.880445777	2300.7168782	309.372848617	2.68727164462	0.0347641868644
839.102119052	1125.16579873	2340.26791778	376.0	-2.01247568884	0.0257626745364	0.00500634950183	895.747090403	1111.64020495	2293.17059488	285.783299525	3.30951203051	0.0428138684412
839.102119052	1125.16579873	2340.26791778	376.0	-5.46805532224	-0.164125645086	-0.0318938292045	853.295249472	1005.69042517	2212.30077335	353.31509871	2.28041007567	0.0295007771755
839.102119052	1125.16579873	2340.26791778	376.0	-3.97408348796	-0.155707973096	-0.030258059288	839.843682126	1070.16393935	2247.26371689	337.256095411	2.54516459974	0.0329258033602
839.102119052	1125.16579873	2340.26791778	376.0	-5.02478293351	-0.538682468751	-0.104679842353	638.935580603	1266.9498017	2222.67453485	316.789152547	2.81716676763	0.0364445894906
839.102119052	1125.16579873	2340.26791778	376.0	-1.44486981073	-0.185700743167	-0.0360864250228	821.981729058	1096.46217725	2306.45409315	388.010186838	2.94395699999	0.0380848253556
839.102119052	1125.16579873	2340.26791778	376.0	2.49660936659	0.0393895117689	0.00765439404758	1002.32224982	950.387533267	2398.69526582	445.985482736	3.29996681014	0.0426903856422
839.102119052	1125.16579873	2340.26791778	376.0	9.11096836926	-0.126093977113	-0.0245032990893	735.926371694	1394.75959092	2553.48898753	422.803024917	8.10884877836	0.104901019125
839.102119052	1125.16579873	2340.26791778	376.0	-15.5591545798	-0.378022148766	-0.0734594148399	793.057040771	875.1085686	1976.14201487	307.9764055	0.312523647321	0.00404299673119
839.102119052	1125.16579873	2340.26791778	376.0	-0.597417402222	-0.26155462988	-0.0508267838865	700.733256792	1342.01306109	2326.28674998	283.5404321	5.44109378458	0.0703893115729
839.102119052	1125.16579873	2340.26791778	376.0	-3.82723323496	-0.320367258495	-0.0622555885144	754.035213785	1115.43179503	2250.70040624	381.233397434	2.64088288603	0.0341640735579
839.102119052	1125.16579873	2340.26791778	376.0	-3.35812035913	-0.310779705015	-0.0603924805704	724.695107485	1227.95983496	2261.67890438	309.023961934	3.24677194083	0.0420022243316
839.102119052	1125.16579873	2340.26791778	376.0	4.40180664438	0.189912300821	0.0369048388692	950.099790152	1132.7767368	2443.28198648	360.405459528	5.13790535885	0.0664670809683
839.102119052	1125.16579873	2340.26791778	376.0	3.30850147694	0.258050132944	0.0501457701019	991.981375665	1099.76614675	2417.69571641	325.948193992	4.9267242057	0.0637351126223
839.102119052	1125.16579873	2340.26791778	376.0	3.84899028617	-0.254715652905	-0.0494977949679	748.608635696	1234.51015985	2430.34460261	447.225807065	4.42468910374	0.0572404799966
839.102119052	1125.16579873	2340.26791778	376.0	-2.697686104	-0.187619086912	-0.0364592084943	822.331185428	1085.26281077	2277.13483537	369.540839166	2.76050256083	0.0357115467119
839.102119052	1125.16579873	2340.26791778	376.0	5.99899073905	-0.376682518787	-0.07319909032	661.588938919	1382.04339578	2480.66037344	437.028038739	6.46827676041	0.0836775777544
839.102119052	1125.16579873	2340.26791778	376.0	-7.0558277029	-0.308444620594	-0.0599387136793	791.666756308	982.816599312	2175.14264572	400.659290096	1.95746133695	0.0253229150964
839.102119052	1125.16579873	2340.26791778	376.0	-1.11684146094	0.0527149232409	0.0102438638245	993.015741004	972.988059829	2314.13083538	348.127034546	2.84688253188	0.0368290107617
839.102119052	1125.16579873	2340.26791778	376.0	1.15397531114	-0.00362787080586	-0.000704988497058	824.042571185	1235.39729967	2367.27403177	307.83416091	5.12072955147	0.0662448842364
839.102119052	1125.16579873	2340.26791778	376.0	7.14672176486	0.111854777243	0.0217362567514	949.671766837	1101.34708023	2507.52035442	456.501507354	4.79045402186	0.0619722383164
839.102119052	1125.16579873	2340.26791778	376.0	18.9963904869	0.408130428837	0.0793102271352	915.330276635	1405.35029702	2784.83434988	464.153776229	11.925674189	0.154277803222
839.102119052	1125.16579873	2340.26791778	376.0	4.89633146458	0.313503873112	0.0609218564151	1020.65403482	1089.93353131	2454.85519219	344.26762607	5.2987231616	0.0685475182614
839.102119052	1125.16579873	2340.26791778	376.0	-0.744862317658	-0.121287214579	-0.0235692216437	851.808961006	1103.48361411	2322.83614393	367.543568816	3.04996011339	0.0394561463569
839.102119052	1125.16579873	2340.26791778	376.0	-12.8457971315	-0.279167381541	-0.0542493940032	819.165304638	919.859949423	2039.64184873	300.616594669	0.940319614977	0.012164548706
839.102119052	1125.16579873	2340.26791778	376.0	0.327325615987	-0.0652172047872	-0.0126733783108	936.607312617	948.479623964	2347.92821416	462.841277578	2.96471783125	0.0383534001455
839.102119052	1125.16579873	2340.26791778	376.0	-5.87335645848	-0.0680609495202	-0.0132259909678	899.462460794	1008.97400957	2202.81564089	294.379170522	2.14297163021	0.0277227895241
839.102119052	1125.16579873	2340.26791778	376.0	-14.95590502	-0.504565314022	-0.0980500027248	732.217777469	901.490530451	1990.25967078	356.551362864	0.36834855863	0.00476518187102
839.102119052	1125.16579873	2340.26791778	376.0	-8.16542265268	-0.36333961943	-0.0706062221977	728.877201154	1125.43294316	2149.17515109	294.865006776	1.94854157142	0.025207523563
839.102119052	1125.16579873	2340.26791778	376.0	-14.3145089228	-0.670846687749	-0.130362745385	675.925084253	895.872463147	2005.27005787	433.472510473	0.1061205041	0.00137283963906
839.102119052	1125.16579873	2340.26791778	376.0	-3.01650785794	-0.174604675853	-0.0339301740873	851.962353353	1005.12276875	2269.67355214	412.58843004	2.61299531015	0.033803302848
839.102119052	1125.16579873	2340.26791778	376.0	-1.08810581605	-0.243120628704	-0.0472445838912	791.591073858	1112.86592691	2314.80332646	410.346325687	3.00467522684	0.0388703134132
839.102119052	1125.16579873	2340.26791778	376.0	1.6929097295	-0.145692536937	-0.0283118027472	833.507379726	1129.40781541	2379.88654106	416.971345927	3.46689027438	0.0448498095004
839.102119052	1125.16579873	2340.26791778	376.0	-2.69313233691	-0.239919373279	-0.0466224977223	770.79830324	1177.49701922	2277.24140572	328.946083261	3.02599778811	0.0391461550856
839.102119052	1125.16579873	2340.26791778	376.0	13.4109633686	0.572322953478	0.111217052755	1033.9469705	1233.39219239	2654.12039096	386.781228075	9.37359410785	0.121262536971
839.102119052	1125.16579873	2340.26791778	376.0	-6.55931313484	-0.141474898159	-0.0274922071822	851.122008595	1039.33723731	2186.76241686	296.303170955	2.08404651992	0.0269604983172
839.102119052	1125.16579873	2340.26791778	376.0	13.7690682458	0.411783584412	0.0800201291123	918.904607595	1383.66369274	2662.50100451	359.932704176	11.0374278282	0.142786905928
839.102119052	1125.16579873	2340.26791778	376.0	1.1461555262	-0.149631104765	-0.0290771676574	852.767718374	1057.86478538	2367.09102785	456.458524095	3.2092714791	0.0415170954605
839.102119052	1125.16579873	2340.26791778	376.0	4.34598834689	-0.379836559063	-0.0738120013725	685.947316701	1296.17747085	2441.97568877	459.850901228	4.85134115999	0.0627599115134
839.102119052	1125.16579873	2340.26791778	376.0	-9.03300020445	-0.228031294417	-0.0443123385963	865.485236144	888.464121637	2128.87151198	374.922154202	1.51070519172	0.0195434048088
839.102119052	1125.16579873	2340.26791778	376.0	-5.63473755365	-0.404899511442	-0.0786823768833	721.463883462	1094.19766283	2208.39996256	392.738416267	2.35027136202	0.0304045454336
839.102119052	1125.16579873	2340.26791778	376.0	9.5711433902	0.306913257099	0.0596411304118	884.33719063	1366.38568245	2564.25831591	313.53544283	9.69846853889	0.125465310982
839.102119052	1125.16579873	2340.26791778	376.0	4.04928342473	0.241314332743	0.0468935741824	923.453314499	1203.95829998	2435.03199867	307.620384195	6.15386041963	0.0796100959849
839.102119052	1125.16579873	2340.26791778	376.0	7.82211722445	-0.130536083515	-0.0253665144802	752.243912748	1334.14094682	2523.32641768	436.941558105	6.88122058046	0.0890196711573
839.102119052	1125.16579873	2340.26791778	376.0	0.274119250864	-0.471502939857	-0.091625134057	641.052324607	1340.86372267	2346.68304267	364.76699539	4.77867799377	0.0618198964265
839.102119052	1125.16579873	2340.26791778	376.0	-16.8604358712	-0.444973935557	-0.0864698669951	768.204208388	866.541321391	1945.68854629	310.94301651	-0.0029783771802	-3.8530105824e-05
839.102119052	1125.16579873	2340.26791778	376.0	3.69840390803	-0.183943133446	-0.0357448763013	742.839673254	1303.20149494	2426.82047791	380.779309716	5.70720320274	0.0738318654947
839.102119052	1125.16579873	2340.26791778	376.0	-5.62776997309	-0.289362490946	-0.0562305656716	764.49752522	1118.96166229	2208.56302261	325.103835105	2.3531758768	0.0304421200103
839.102119052	1125.16579873	2340.26791778	376.0	-1.04160273011	0.00771261703425	0.00149875962578	1027.22204164	857.337933809	2315.89162326	431.331647808	2.71379843861	0.0351073536689
839.102119052	1125.16579873	2340.26791778	376.0	-0.142822417972	-0.294053209092	-0.0571420927113	755.686867419	1177.04335637	2336.92549055	404.195266762	3.23816656886	0.0418908999853
839.102119052	1125.16579873	2340.26791778	376.0	14.8331746045	0.445564629755	0.0865846540526	947.375190305	1337.43815409	2687.40394424	402.590599843	10.5169448712	0.136053620585
839.102119052	1125.16579873	2340.26791778	376.0	-1.08780481841	-0.212508031005	-0.0412957697251	748.108927502	1251.97885072	2314.81037061	314.722592389	4.22037794689	0.0545973861176
839.102119052	1125.16579873	2340.26791778	376.0	-6.76825585302	-0.177976103652	-0.0345853291201	832.300527097	1042.82919511	2181.87259746	306.742875251	2.08273473533	0.0269435282707
839.102119052	1125.16579873	2340.26791778	376.0	-10.7931066325	-0.373907568525	-0.0726598461961	750.743521346	1006.30766562	2087.68030593	330.629118958	1.43631621489	0.018581063582
839.102119052	1125.16579873	2340.26791778	376.0	9.85945843806	0.393411485772	0.0764499583699	988.62385287	1195.35518732	2571.00566047	387.026620282	7.52292814742	0.0973211920753
839.102119052	1125.16579873	2340.26791778	376.0	0.854935608551	-0.0675190897082	-0.013120693686	902.859763528	1034.92732621	2360.27570155	422.488611809	3.18066515567	0.0411470265934
839.102119052	1125.16579873	2340.26791778	376.0	8.07272424678	0.113487100336	0.0220534590626	841.914675782	1303.6907145	2529.19129342	383.585903136	7.55069764463	0.0976804352475
839.102119052	1125.16579873	2340.26791778	376.0	-0.378126145772	0.0614827891684	0.0119476854194	951.603900459	1053.62829148	2331.4187529	326.186560962	3.23512228674	0.0418515172929
839.102119052	1125.16579873	2340.26791778	376.0	-5.83310617569	-0.200888215816	-0.0390377411225	825.501902162	1035.21854628	2203.75760534	343.037156904	2.25600419109	0.0291850477502
839.102119052	1125.16579873	2340.26791778	376.0	-15.6742318328	-0.667485700558	-0.12970961923	666.460576014	915.876836825	1973.44889884	391.111486002	0.0734153260503	0.000949745485774
839.102119052	1125.16579873	2340.26791778	376.0	-15.0632671109	-0.723798071808	-0.140652559621	680.756301347	850.130536216	1987.74711021	456.860272652	-0.421699500313	-0.00545536222915
839.102119052	1125.16579873	2340.26791778	376.0	7.93267581122	0.498893603343	0.0969478436345	1035.4223302	1167.98116766	2525.91378481	322.510286952	7.42245100845	0.0960213584534
839.102119052	1125.16579873	2340.26791778	376.0	10.0010376126	0.272950339222	0.0530412629658	932.812603312	1224.75045691	2574.31899247	416.755932252	7.3413361902	0.0949720076351
839.102119052	1125.16579873	2340.26791778	376.0	-9.306897459	-0.450140028458	-0.0874737715621	747.100875338	934.247061254	2122.46158241	441.113645816	1.32380832306	0.0171255927951
839.102119052	1125.16579873	2340.26791778	376.0	-10.3000299631	-0.342099882089	-0.0664787955866	827.246177629	858.719031047	2099.21962103	413.254412357	1.07950224387	0.0139651001794
839.102119052	1125.16579873	2340.26791778	376.0	16.7007344651	0.677075070973	0.131573080251	1035.74628886	1320.95652833	2731.1098485	374.407031309	11.6764402987	0.151053561433
839.102119052	1125.16579873	2340.26791778	376.0	-1.10336018642	-0.0546055965159	-0.010611270213	859.608940415	1131.45500323	2314.44633332	323.382389672	3.38942975278	0.0438477328949
839.102119052	1125.16579873	2340.26791778	376.0	-5.10781347642	-0.151098577078	-0.029362335227	845.4613544	1051.77857008	2220.73139769	323.491473209	2.35286833195	0.0304381414224
839.102119052	1125.16579873	2340.26791778	376.0	-3.41865702447	-0.286766111335	-0.0557260224125	792.392950753	1023.22021328	2260.26218422	444.64902019	2.52102467198	0.0326135145146
839.102119052	1125.16579873	2340.26791778	376.0	-5.62934249076	-0.0106081091895	-0.00206142813632	997.326432322	869.752880084	2208.52622149	341.446909082	2.09778459058	0.0271382223879
839.102119052	1125.16579873	2340.26791778	376.0	4.55489604466	0.288514673862	0.0560658130318	943.225075863	1197.41093283	2446.8646886	306.228679914	6.3490867843	0.0821356634451
839.102119052	1125.16579873	2340.26791778	376.0	-13.4563400867	-0.447877697279	-0.0870341424949	755.985805446	902.924245949	2025.35350783	366.44345643	0.670345276366	0.00867199581327
839.102119052	1125.16579873	2340.26791778	376.0	-8.01541338809	-0.549778960739	-0.106836175814	671.901467269	1052.90101754	2152.68576978	427.883284975	1.83948147746	0.0237966555946
839.102119052	1125.16579873	2340.26791778	376.0	4.92955083056	-0.135184849139	-0.0262698890671	734.732278099	1376.58860555	2455.63261436	344.311730708	7.28858627476	0.0942896025195
839.102119052	1125.16579873	2340.26791778	376.0	-3.65731893101	-0.297071826052	-0.0577286875344	759.623459458	1138.07555438	2254.67685619	356.977842347	2.67692564674	0.0346303447184
839.102119052	1125.16579873	2340.26791778	376.0	-7.32764893661	-0.280949992714	-0.0545958011492	786.107917965	1037.53997854	2168.78130059	345.133404087	2.03777773753	0.0263619370962
839.102119052	1125.16579873	2340.26791778	376.0	17.4040960732	0.653066723201	0.126907641508	1038.87578873	1294.33568446	2747.57039456	414.358921365	11.1782696846	0.144608922182
839.102119052	1125.16579873	2340.26791778	376.0	12.5386253956	0.412214141349	0.0801037973862	1016.45700164	1164.88403267	2633.70534524	452.364310938	7.50796715293	0.0971276475152
839.102119052	1125.16579873	2340.26791778	376.0	-5.28308314638	-0.132054106005	-0.0256615052478	848.45724042	1071.90571892	2216.62961784	296.266658493	2.28654552039	0.0295801490347
839.102119052	1125.16579873	2340.26791778	376.0	21.4269697155	0.693387434617	0.134742991569	1031.82575593	1360.16029836	2841.71641579	449.730361499	12.9140180198	0.167063622507
839.102119052	1125.16579873	2340.26791778	376.0	5.01641894669	-0.0790741060515	-0.0153661302082	831.349452714	1184.55337351	2457.66556101	441.762734791	4.63680278796	0.0599845121341
839.102119052	1125.16579873	2340.26791778	376.0	6.71193589672	0.383416835881	0.074507741135	1033.24621046	1109.59347924	2497.34520023	354.505510529	6.05759154455	0.0783647030342
839.102119052	1125.16579873	2340.26791778	376.0	-2.18856930514	-0.0833172429618	-0.0161906807155	896.570211227	1015.35408902	2289.04953247	377.125232222	2.7620151747	0.0357311148085
839.102119052	1125.16579873	2340.26791778	376.0	14.9137308099	0.263148191968	0.0511364539386	868.480620348	1387.38469147	2689.28917527	433.423863447	10.4483410429	0.135166119572
839.102119052	1125.16579873	2340.26791778	376.0	9.40293727515	0.396284867467	0.0770083302501	992.662663004	1188.5877041	2560.32184216	379.07147506	7.3938011998	0.0956507270349
839.102119052	1125.16579873	2340.26791778	376.0	0.784149198103	-0.129558204811	-0.0251764875265	797.526058734	1207.32348681	2358.61910989	353.769564348	4.21656064891	0.0545480032201
839.102119052	1125.16579873	2340.26791778	376.0	6.30373741644	0.295643016922	0.0574510332146	917.459409489	1259.87786093	2487.79226216	310.454991739	7.49804652825	0.0969993082568
839.102119052	1125.16579873	2340.26791778	376.0	-4.11782149927	-0.130115606157	-0.0252848049275	874.009691416	1001.42193842	2243.89986232	368.468232489	2.47459519544	0.0320128744559
839.102119052	1125.16579873	2340.26791778	376.0	17.1209440596	0.553794345541	0.107616468236	1016.10021347	1266.54162641	2740.94387883	458.302038949	10.1517633831	0.131329409872
839.102119052	1125.16579873	2340.26791778	376.0	4.8940667656	0.116863616988	0.0227096029904	937.506977775	1116.80138183	2454.80219217	400.493832563	4.71785594892	0.0610330653159
839.102119052	1125.16579873	2340.26791778	376.0	0.573052099894	0.252027139729	0.0489753477904	1012.89329739	1057.99691545	2353.67887223	282.788659383	4.06449952919	0.0525808477256
839.102119052	1125.16579873	2340.26791778	376.0	-19.0718660079	-0.646286595403	-0.125590088496	677.055626849	896.049640296	1893.93515628	320.829889133	-0.499109433519	-0.00645678439222
839.102119052	1125.16579873	2340.26791778	376.0	-3.35244859754	-0.4428260301	-0.0860524737855	672.227555313	1259.5666284	2261.81163879	330.017455082	3.23377725643	0.0418341171595
839.102119052	1125.16579873	2340.26791778	376.0	-0.824344782027	-0.450225495116	-0.0874903799294	635.653706429	1378.03864906	2320.97604132	307.283685831	5.32758401768	0.0689208799182
839.102119052	1125.16579873	2340.26791778	376.0	-6.65341182379	-0.0551443951825	-0.0107159726355	930.968833845	943.871869261	2184.56025543	309.719552325	1.99863956471	0.0258556217944
839.102119052	1125.16579873	2340.26791778	376.0	14.1648645745	0.553237191524	0.107508198897	977.398576153	1354.49990358	2671.76369901	339.865219285	11.297291305	0.146148658538
839.102119052	1125.16579873	2340.26791778	376.0	11.104776623	-0.000271466616337	-5.27529374927e-05	791.831607749	1346.91431311	2600.14944243	461.403521572	8.02572193978	0.103825639583
839.102119052	1125.16579873	2340.26791778	376.0	3.2293713995	0.276993279024	0.0538269100319	1021.23648732	1067.81019298	2415.84386059	326.797180289	4.69457874897	0.0607319372441
839.102119052	1125.16579873	2340.26791778	376.0	6.77357059506	0.150999183007	0.0293430204056	968.861500255	1092.4236015	2498.78761731	437.502515549	4.8425458943	0.062646130586
839.102119052	1125.16579873	2340.26791778	376.0	0.203436134835	-0.173107734384	-0.0336392799036	776.67754722	1220.10616008	2345.02886838	348.245161082	4.13390998754	0.0534787837975
839.102119052	1125.16579873	2340.26791778	376.0	0.476299557487	-0.107316686606	-0.0208543891578	873.604910026	1058.92169843	2351.41460352	418.887995057	3.15548221194	0.0408212446564
839.102119052	1125.16579873	2340.26791778	376.0	1.54513877207	0.218943317053	0.0425463111257	1038.19593994	1017.21197665	2376.42830475	321.020388151	3.81001901528	0.0492887324098
839.102119052	1125.16579873	2340.26791778	376.0	13.245097352	0.480657316134	0.0934040645422	935.054415565	1404.96923735	2650.23868179	310.215028874	11.6939783488	0.151280444357
839.102119052	1125.16579873	2340.26791778	376.0	1.58262176765	0.0482172508068	0.00936985052599	839.416433021	1238.88078381	2377.30550727	299.008290439	5.43828809832	0.0703530155022
839.102119052	1125.16579873	2340.26791778	376.0	5.54699264956	-0.0158240122772	-0.00307501210206	870.015480755	1154.49981381	2470.08240716	445.567112596	4.61538957555	0.0597074977432
839.102119052	1125.16579873	2340.26791778	376.0	13.5009021227	0.486684396274	0.0945752810482	1048.26016903	1156.03900123	2656.22519877	451.92602851	7.88062077853	0.101948522361
839.102119052	1125.16579873	2340.26791778	376.0	-6.66155873996	-0.372659923817	-0.0724173967774	726.484911257	1128.31383957	2184.36959577	329.57084494	2.22858162596	0.0288302927032
839.102119052	1125.16579873	2340.26791778	376.0	-3.25260022747	-0.536946691965	-0.104342536332	652.283037674	1212.17710089	2264.14835816	399.688219596	2.82344963738	0.0365258685301
839.102119052	1125.16579873	2340.26791778	376.0	-7.5785980709	-0.563109391796	-0.109426621025	647.871207984	1153.42990686	2162.90841851	361.607303666	2.14953127806	0.027807649134
839.102119052	1125.16579873	2340.26791778	376.0	6.33285271878	0.346200106886	0.0672755745988	1021.01394911	1108.76342323	2488.47363824	358.6962659	5.83064939636	0.0754288408325
839.102119052	1125.16579873	2340.26791778	376.0	-18.8030021177	-0.737134277692	-0.143244127029	640.027162714	913.692902852	1900.22729164	346.507226075	-0.497795362115	-0.00643978476217
839.102119052	1125.16579873	2340.26791778	376.0	-5.86746344628	-0.262124954801	-0.0509376126703	825.581254049	952.315277012	2202.95355316	425.057022099	2.06114244004	0.0266641971544
839.102119052	1125.16579873	2340.26791778	376.0	-7.35162878282	-0.483708292315	-0.0939969475933	682.090330152	1126.93705389	2168.22010794	359.192723896	2.14898533161	0.0278005864374
839.102119052	1125.16579873	2340.26791778	376.0	-13.1991792342	-0.705292690951	-0.13705648872	637.985118428	963.25600419	2031.37176075	430.130638135	0.587545527506	0.00760084770382
839.102119052	1125.16579873	2340.26791778	376.0	-20.1514761957	-0.833755086046	-0.162020032267	629.998917661	868.08785708	1868.66938541	370.582610674	-1.1850527369	-0.0153305658072
839.102119052	1125.16579873	2340.26791778	376.0	-13.9648043001	-0.483403003148	-0.0939376220653	762.122476228	861.128524254	2013.45408296	390.203082483	0.355664501935	0.00460109316863
839.102119052	1125.16579873	2340.26791778	376.0	-5.68093384521	-0.570727629138	-0.110907040252	638.44886221	1211.48381656	2207.31884557	357.386166802	2.48466136883	0.0321430966213
839.102119052	1125.16579873	2340.26791778	376.0	7.49122531657	0.222207222083	0.0431805717224	865.855821687	1331.60070602	2515.58266051	318.126132805	8.44239089786	0.109215923646
839.102119052	1125.16579873	2340.26791778	376.0	-8.90554877419	-0.603338800844	-0.117244228691	632.327127836	1154.1711928	2131.85421692	345.355896283	1.94988173629	0.025224860754
839.102119052	1125.16579873	2340.26791778	376.0	13.0499461673	0.442544891499	0.0859978413328	1041.89301241	1141.68578489	2645.67162122	462.092823915	7.43129269995	0.0961357399735
839.102119052	1125.16579873	2340.26791778	376.0	2.30342582684	0.0738209882923	0.0143453144758	947.620996828	1074.04803821	2394.17425342	372.505218374	3.82581391482	0.0494930648748
839.102119052	1125.16579873	2340.26791778	376.0	-8.35335522687	-0.0830941026296	-0.0161473188165	952.809128568	863.929292024	2144.77702535	328.038604756	1.64917935126	0.0213347910901
839.102119052	1125.16579873	2340.26791778	376.0	9.91893480348	0.278471946096	0.0541142530307	1013.34055595	1096.86193904	2572.39756677	462.195071782	5.80700646892	0.0751229814867
839.102119052	1125.16579873	2340.26791778	376.0	-3.29035855905	0.0222759788871	0.00432879496446	1001.35858124	908.142719608	2263.26471204	353.763411196	2.49272527541	0.0322474162408
839.102119052	1125.16579873	2340.26791778	376.0	-3.71653174931	-0.043161233198	-0.00838733641624	977.118865515	880.134085317	2253.2911176	396.038166765	2.37653339913	0.0307442871815
839.102119052	1125.16579873	2340.26791778	376.0	-3.13366111608	0.020625442599	0.00400805336164	949.01327837	1020.96225397	2266.93185203	296.956319687	2.52496091781	0.0326644361941
839.102119052	1125.16579873	2340.26791778	376.0	-7.79740654545	-0.514109096511	-0.0999046048409	667.10269541	1144.50842147	2157.78771398	346.176597101	2.10169698377	0.0271888354951
839.102119052	1125.16579873	2340.26791778	376.0	-3.57787638909	-0.15821481485	-0.0307452030413	855.436486751	1016.77513394	2256.53602451	384.324403817	2.56647496952	0.0332014873159
839.102119052	1125.16579873	2340.26791778	376.0	3.42440105785	-0.236273147509	-0.0459139423842	702.982163977	1375.4781195	2420.40807711	341.947793637	6.6615766353	0.0861782229663
839.102119052	1125.16579873	2340.26791778	376.0	1.23079170265	-0.0984963150047	-0.0191403643616	774.609314325	1280.90421771	2369.07174113	313.558209093	5.39825318617	0.069835099433
839.102119052	1125.16579873	2340.26791778	376.0	-2.43437217601	-0.440201337984	-0.0855424286793	660.270900345	1299.31739097	2283.29708675	323.708795432	3.89998566149	0.0504525958796
839.102119052	1125.16579873	2340.26791778	376.0	-2.34841145193	-0.49039009306	-0.0952953931326	680.763013661	1141.28389841	2285.30879799	463.261885919	2.79992544653	0.0362215452332
839.102119052	1125.16579873	2340.26791778	376.0	-4.0821684159	-0.252085515474	-0.0489866916972	809.14397724	1018.32449981	2244.73423999	417.265762949	2.4609609146	0.0318364930738
839.102119052	1125.16579873	2340.26791778	376.0	-3.17758692415	-0.503257017768	-0.0977957671527	633.594680707	1323.13150257	2265.90387044	309.177687158	3.93480031326	0.050902979473
839.102119052	1125.16579873	2340.26791778	376.0	12.3004967672	0.537294246109	0.104410075031	980.986914411	1322.91260979	2628.13249735	324.232973148	10.4506731399	0.135196289002
839.102119052	1125.16579873	2340.26791778	376.0	-5.49571131682	-0.411746102497	-0.0800128454133	700.903745254	1192.79273847	2211.65354898	317.957065252	2.43089778322	0.0314475780494
839.102119052	1125.16579873	2340.26791778	376.0	-2.07912355452	-0.158806505573	-0.0308601837492	867.462151856	987.073866204	2291.61085626	437.074838204	2.696646866	0.0348854704528
839.102119052	1125.16579873	2340.26791778	376.0	13.1291383902	0.134760457686	0.0261874189052	829.182342862	1371.97995818	2647.52493141	446.362630368	9.33624348702	0.120779346533
839.102119052	1125.16579873	2340.26791778	376.0	-4.52404321596	-0.0533770746613	-0.0103725368561	985.0684314	853.627192875	2234.39318581	395.697561537	2.2132829996	0.0286323803311
839.102119052	1125.16579873	2340.26791778	376.0	-15.3812430789	-0.596597038586	-0.115934131089	653.704929294	1025.78470907	1980.30562065	300.815982288	0.65161603077	0.00842970285601
839.102119052	1125.16579873	2340.26791778	376.0	-4.15615044276	-0.433963777181	-0.0843303103733	700.662033736	1147.7649717	2243.00286235	394.575856923	2.62877635615	0.0340074560951
839.102119052	1125.16579873	2340.26791778	376.0	-7.53003349539	-0.28787224954	-0.0559409734823	797.401853965	990.858647539	2164.04495969	375.784458187	1.92866416193	0.0249503772566
839.102119052	1125.16579873	2340.26791778	376.0	-7.63132708137	-0.22957015849	-0.0446113794189	852.684463117	918.705359543	2161.6744184	390.284595735	1.78082998013	0.023037904012
839.102119052	1125.16579873	2340.26791778	376.0	-9.55523272507	-0.0722182407084	-0.0140338594459	957.626079018	859.110525607	2116.64987185	299.913267221	1.43032905674	0.0185036100484
839.102119052	1125.16579873	2340.26791778	376.0	13.8418811076	0.474297015256	0.0921680946864	975.086261078	1289.62954125	2664.20502056	399.48921823	9.76984533624	0.126388684815
839.102119052	1125.16579873	2340.26791778	376.0	-1.11530123748	-0.11196036179	-0.0217567745413	835.747859313	1139.62445721	2314.16688073	338.794564209	3.28256114649	0.0424652153491
839.102119052	1125.16579873	2340.26791778	376.0	15.3664531238	0.435356153938	0.0846008849471	965.974895651	1283.39740776	2699.88409034	450.511786929	9.60937432905	0.124312733882
839.102119052	1125.16579873	2340.26791778	376.0	6.61554454476	0.315167827756	0.0612452055492	947.065486919	1214.05891615	2495.08938435	333.964981277	6.98834671501	0.090405520246
839.102119052	1125.16579873	2340.26791778	376.0	17.8217984641	0.537183996578	0.104388650715	982.154202375	1336.67331672	2757.34574961	438.518230515	11.2911418906	0.146069105959
839.102119052	1125.16579873	2340.26791778	376.0	1.22820236155	0.0523303078367	0.0101691231708	1013.34547666	940.49405988	2369.01114361	415.171607074	3.1459842689	0.0406983734657
839.102119052	1125.16579873	2340.26791778	376.0	3.99976744346	-0.245304142614	-0.0476688967381	743.56169161	1253.79048259	2433.87319205	436.521017847	4.74078891349	0.0613297401487
839.102119052	1125.16579873	2340.26791778	376.0	2.30875069968	0.0790195295664	0.0153555245951	892.289330247	1161.15629216	2394.29886971	340.853247301	4.70007123546	0.0608029914031
839.102119052	1125.16579873	2340.26791778	376.0	6.02549725567	0.411789448877	0.0800212687284	985.982026425	1197.5914775	2481.28069694	297.707193014	7.11463109193	0.0920392120561
839.102119052	1125.16579873	2340.26791778	376.0	-5.62548945474	-0.235247880992	-0.0457147067609	842.217313354	943.369198043	2208.61639285	423.029881456	2.09457903039	0.0270967533039
839.102119052	1125.16579873	2340.26791778	376.0	7.31347264453	-0.234044307005	-0.0454808214157	710.033223887	1364.8650707	2511.42277176	436.524477173	6.90084373296	0.0892735282401
839.102119052	1125.16579873	2340.26791778	376.0	6.27146033202	0.083065980404	0.0161418539456	943.415875907	1094.2382358	2487.03689191	449.382780197	4.50714097467	0.0583071277447
839.102119052	1125.16579873	2340.26791778	376.0	-8.14977071413	-0.30539112586	-0.0593453412088	833.067375259	884.633338822	2149.54144839	431.840734304	1.50105474303	0.0194185607119
839.102119052	1125.16579873	2340.26791778	376.0	-16.9749544747	-0.682901566898	-0.132705318091	691.299147295	851.332319291	1943.00850415	400.377037567	-0.526041425022	-0.0068051930792
839.102119052	1125.16579873	2340.26791778	376.0	-19.319135507	-0.709986393054	-0.137968595619	674.125566011	859.60830497	1888.14838752	354.414516536	-0.853307578762	-0.0110389078753
839.102119052	1125.16579873	2340.26791778	376.0	-18.3737763718	-0.845072825412	-0.164219359777	630.25869256	865.820612645	1910.27232407	414.193018861	-1.00210252463	-0.0129638101505
839.102119052	1125.16579873	2340.26791778	376.0	-0.640762815513	0.0325929640298	0.00633365021955	896.547895297	1119.45566307	2325.27235118	309.268792815	3.64053387572	0.0470961691554
839.102119052	1125.16579873	2340.26791778	376.0	-2.17622452434	-0.00380980212061	-0.000740342425302	1008.111546	872.89646957	2289.33843342	408.330417851	2.59249922182	0.0335381529342
839.102119052	1125.16579873	2340.26791778	376.0	-14.4764060944	-0.430255803006	-0.0836097557338	738.712522633	956.577958133	2001.48123031	306.19074954	0.694166685189	0.00898016410335
839.102119052	1125.16579873	2340.26791778	376.0	6.36686311795	0.125828504152	0.0244517108729	950.021850903	1106.22845459	2489.2695727	433.019267208	4.81886895872	0.0623398312901
839.102119052	1125.16579873	2340.26791778	376.0	15.0489075949	0.476011971182	0.0925013546798	969.538899275	1307.63654853	2692.4526742	415.277226396	10.197118192	0.131916147374
839.102119052	1125.16579873	2340.26791778	376.0	17.1033881443	0.556478194265	0.10813800899	995.829507751	1316.71208699	2740.53302338	427.99142864	10.9880725479	0.142148415886
839.102119052	1125.16579873	2340.26791778	376.0	-5.72979118391	0.0495354886762	0.00962601800937	1004.03113616	919.313304892	2206.17545295	282.831011895	2.04426444301	0.026445853079
839.102119052	1125.16579873	2340.26791778	376.0	12.5419545864	0.511942825776	0.0994836427859	1027.37676501	1204.39409933	2633.78325723	402.012392886	8.54977255706	0.110605078358
839.102119052	1125.16579873	2340.26791778	376.0	-15.6464898907	-0.628657243237	-0.122164252475	683.87052238	906.712510854	1974.09813461	383.515101376	0.0960691012802	0.00124280855473
839.102119052	1125.16579873	2340.26791778	376.0	3.89217442078	0.0191958365819	0.00373024418614	863.741385274	1181.87537517	2431.35522705	385.738466608	4.90097562342	0.0634020132395
839.102119052	1125.16579873	2340.26791778	376.0	0.103813980945	0.236618415682	0.0459810368601	1041.47617901	1014.29870377	2342.69744307	286.92256029	3.59542392089	0.0465125992354
839.102119052	1125.16579873	2340.26791778	376.0	-7.53214248345	-0.379050909866	-0.0736593295504	734.459920027	1074.59645741	2163.99560372	354.939226283	2.05463832455	0.0265800559451
839.102119052	1125.16579873	2340.26791778	376.0	-4.82171298117	-0.0609207020934	-0.0118384574608	894.23096761	1041.47810425	2227.4269158	291.717843933	2.30526312455	0.0298222913913
839.102119052	1125.16579873	2340.26791778	376.0	-5.97045108434	-0.207007448066	-0.0402268651509	899.027825746	854.845338593	2200.54336651	446.670202168	1.82001430155	0.0235448163201
839.102119052	1125.16579873	2340.26791778	376.0	-11.8830402405	-0.615795791819	-0.119664942056	681.776872744	932.629154683	2062.17293938	447.766911949	0.71997770031	0.00931407115537
839.102119052	1125.16579873	2340.26791778	376.0	15.9617472398	0.520184010806	0.101085116752	998.84856982	1276.53023309	2713.81556755	438.436764646	10.0181288891	0.129600632459
839.102119052	1125.16579873	2340.26791778	376.0	1.53269469977	-0.394764072665	-0.0767128007512	651.403406052	1387.55077654	2376.13708012	337.182897525	6.01144705115	0.0777677496915
839.102119052	1125.16579873	2340.26791778	376.0	-15.464599641	-0.65271161338	-0.126838634547	703.753240573	851.030866354	1978.35485377	423.570746841	-0.270084700829	-0.00349398060581
839.102119052	1125.16579873	2340.26791778	376.0	-4.40294262596	-0.354168821443	-0.0688241005524	730.295447879	1161.97793898	2237.22726407	344.953877213	2.589582941	0.0335004261448
839.102119052	1125.16579873	2340.26791778	376.0	-13.3958179824	-0.378830132871	-0.0736164269085	810.014334822	851.864912369	2026.76988722	364.890640024	0.57898378707	0.00749008780168
839.102119052	1125.16579873	2340.26791778	376.0	-13.7548236124	-0.413909729642	-0.0804332937509	741.334517698	970.826823324	2018.36819363	306.206852611	0.856718486131	0.0110830334558
839.102119052	1125.16579873	2340.26791778	376.0	-3.33796167139	-0.0962960530403	-0.0187127969375	924.275127305	925.752034009	2262.15067168	412.123510364	2.46868830396	0.031936459301
[truncated: 1 more rows]
