# Supplementary material for: Optimization of nutritional strategies using a mechanistic computational model in prediabetes: Application to the J-DOIT1 study data
Source: PLoS One. 2023 Nov 30;18(11):e0287069. doi: 10.1371/journal.pone.0287069 (PMC10688723; doi:10.1371/journal.pone.0287069)
Supplement: S1 File — (ZIP) [file pone.0287069.s011.zip › improved_intervention_T1411076.csv]

baseline_carb	baseline_fat	baseline_kcal	baseline_protein	diet_change_percent	hba1c_change	hba1c_percent_change	random_carb_kcal	random_fat_kcal	random_total_kcal	random_protein_kcal	weight_change	weight_percent_change
1767.26702928	664.735084802	2808.00211408	376.0	-11.2811729606	-0.469895835273	-0.0816074739967	1407.9538074	786.517269408	2491.22653886	296.755462051	-6.10116847346	-0.082336956457
1767.26702928	664.735084802	2808.00211408	376.0	-0.790960550823	-0.143574220363	-0.0249347378192	1649.53560582	768.698266446	2785.79192509	367.558052826	-4.38288895259	-0.0591482989553
1767.26702928	664.735084802	2808.00211408	376.0	1.84831676011	0.0794750799406	0.013802549486	1815.945442	576.315014956	2859.90288778	467.642430826	-4.11799480354	-0.0555734791301
1767.26702928	664.735084802	2808.00211408	376.0	-9.59591724636	-0.166159781905	-0.0288572042211	1629.80480697	562.046939138	2538.54855494	346.696808832	-5.98274221332	-0.0807387613134
1767.26702928	664.735084802	2808.00211408	376.0	-3.83014608876	0.0885273754077	0.0153746744369	1826.94402964	580.522217258	2700.45153094	292.985284034	-4.99496793006	-0.0674084740899
1767.26702928	664.735084802	2808.00211408	376.0	3.48541391589	-0.0458798847515	-0.00796802444452	1720.43227846	721.623151487	2905.87261052	463.817180578	-3.83538931907	-0.0517596399335
1767.26702928	664.735084802	2808.00211408	376.0	11.7125000798	0.529685916319	0.0919913018964	2188.69313005	619.505066486	3136.88936393	328.691167397	-1.94401562192	-0.026235028636
1767.26702928	664.735084802	2808.00211408	376.0	-8.44683736887	-0.260881703481	-0.0453076942482	1558.06610439	574.472430434	2570.81474219	438.27620737	-6.04752350648	-0.0816130027865
1767.26702928	664.735084802	2808.00211408	376.0	5.90272364194	-0.0268094941468	-0.00465604274867	1737.71369964	827.050400684	2973.75071873	408.986618415	-3.54492589822	-0.0478397557115
1767.26702928	664.735084802	2808.00211408	376.0	-6.67847176834	-0.340990962587	-0.0592203825264	1507.15156597	825.509848569	2620.47048564	287.809071094	-5.31377680078	-0.0717108879997
1767.26702928	664.735084802	2808.00211408	376.0	12.6146099802	0.416532095426	0.0723397178579	2080.2975808	739.801456613	3162.22062901	342.1215916	-1.40873087287	-0.0190112128593
1767.26702928	664.735084802	2808.00211408	376.0	-2.8201245782	0.141007827622	0.0244890287638	1867.61098054	499.863569261	2728.81295631	361.338406504	-4.7708777541	-0.06438431517
1767.26702928	664.735084802	2808.00211408	376.0	11.7801171344	0.423489488114	0.0735480180816	2086.69512414	728.365437162	3138.78805226	323.727490951	-1.5890402758	-0.0214445381349
1767.26702928	664.735084802	2808.00211408	376.0	-3.77136240374	0.0291486211461	0.00506228224143	1777.35068304	517.755721768	2702.10217805	406.995773251	-4.96922066474	-0.0670610076213
1767.26702928	664.735084802	2808.00211408	376.0	13.5038782978	0.346791866998	0.0602278337961	2031.87346871	763.686514697	3187.19130217	391.63131876	-1.52113124011	-0.020528086911
1767.26702928	664.735084802	2808.00211408	376.0	15.0225124839	0.49441898251	0.0858664436454	2144.36676255	700.19575727	3229.83458222	385.2720624	-0.984004363694	-0.013279411116
1767.26702928	664.735084802	2808.00211408	376.0	6.18941347471	0.199812423328	0.0347017060312	1917.14188354	735.599228967	2981.8009753	329.05986279	-3.66113026682	-0.049407965814
1767.26702928	664.735084802	2808.00211408	376.0	-15.7276871291	-0.564562382131	-0.0980483470183	1328.9470877	722.282083158	2366.368327	315.139156145	-7.21214858994	-0.0973299404851
1767.26702928	664.735084802	2808.00211408	376.0	-0.774632032627	0.0696591617485	0.012097805097	1810.69200212	604.435973708	2786.25043023	371.122454401	-4.43323211297	-0.0598276938323
1767.26702928	664.735084802	2808.00211408	376.0	-21.8895758786	-0.460785671605	-0.0800252989935	1349.92999561	511.823955865	2193.34236065	331.588409168	-9.64542882001	-0.130167730365
1767.26702928	664.735084802	2808.00211408	376.0	-13.0471570601	-0.569639919435	-0.0989301700999	1328.6716919	775.386644126	2441.63766801	337.579331978	-6.53715781716	-0.088220753268
1767.26702928	664.735084802	2808.00211408	376.0	-1.66198499453	-0.0666716977623	-0.0115789680032	1705.32950254	673.64181515	2761.3335403	382.362222609	-4.53053012284	-0.0611407573933
1767.26702928	664.735084802	2808.00211408	376.0	-8.09430651326	-0.323828140934	-0.056239691027	1516.47711791	653.705246329	2580.71381607	410.531451831	-5.7521356671	-0.0776266621741
1767.26702928	664.735084802	2808.00211408	376.0	2.71104516239	-0.160224563499	-0.02782642645	1636.1962406	792.300812559	2884.12831955	455.631266398	-3.90429031806	-0.0526894779765
1767.26702928	664.735084802	2808.00211408	376.0	-3.55856628424	-0.149042109024	-0.0258843537729	1642.24465828	646.966897184	2708.07749759	418.865942126	-4.87794356065	-0.0658291978496
1767.26702928	664.735084802	2808.00211408	376.0	8.73348189207	0.533346063008	0.0926269647461	2200.66720116	557.376478231	3053.23847024	295.194790847	-2.96893157393	-0.0400665529545
1767.26702928	664.735084802	2808.00211408	376.0	4.05014737223	0.425846984134	0.0739574477482	2108.0740989	514.892173468	2921.73033792	298.764065548	-4.06157748389	-0.0548121117935
1767.26702928	664.735084802	2808.00211408	376.0	-11.6226803623	-0.383563357502	-0.0666139905353	1465.41974755	601.274940161	2481.63700379	414.942316084	-6.73584054919	-0.090902031703
1767.26702928	664.735084802	2808.00211408	376.0	12.6912431476	0.466748183835	0.0810608169216	2139.70328456	610.524033254	3164.37248997	414.145172154	-2.42006786914	-0.0326594854135
1767.26702928	664.735084802	2808.00211408	376.0	11.7334931184	0.44623743641	0.0774986864207	2040.30771807	801.583333155	3137.4788489	295.587797677	-1.09896277563	-0.0148308066886
1767.26702928	664.735084802	2808.00211408	376.0	7.96520685507	0.384601000732	0.066794199502	2070.38292406	620.085641048	3031.66529096	341.196725852	-3.40845897434	-0.0459980968197
1767.26702928	664.735084802	2808.00211408	376.0	-9.64744652989	-0.326379581739	-0.0566828033586	1512.04369449	598.036587074	2537.10161157	427.021330003	-6.26836620827	-0.0845933361441
1767.26702928	664.735084802	2808.00211408	376.0	-7.63571583305	-0.327691981692	-0.0569107297137	1515.0548258	695.771980345	2593.59105206	382.764245915	-5.53506449229	-0.0746972266166
1767.26702928	664.735084802	2808.00211408	376.0	-12.1654002921	-0.485246735837	-0.0842734865989	1390.17078745	702.431293828	2466.39741669	373.795335418	-6.53099713047	-0.0881376130967
1767.26702928	664.735084802	2808.00211408	376.0	-4.75133624103	-0.0915007259379	-0.0158910604269	1685.4533269	606.627404935	2674.58449199	382.503760148	-5.05601857864	-0.0682323694823
1767.26702928	664.735084802	2808.00211408	376.0	3.49365021956	-0.027984218587	-0.00486005880288	1737.11006423	790.484356287	2906.1038861	378.509465593	-3.85302837303	-0.0519976838466
1767.26702928	664.735084802	2808.00211408	376.0	3.41755502636	0.0949554218436	0.0164910423487	1832.18315891	710.707920402	2903.96713147	361.076052155	-3.9113678036	-0.0527849906019
1767.26702928	664.735084802	2808.00211408	376.0	9.61932052956	0.449545962207	0.078073282773	2123.56903374	518.035110255	3078.11283791	436.50869392	-3.16853168062	-0.0427602116143
1767.26702928	664.735084802	2808.00211408	376.0	18.3294871731	0.53204765534	0.0924014684509	2178.18583286	680.17670099	3322.6945014	464.331967552	-0.595991106595	-0.00804306486633
1767.26702928	664.735084802	2808.00211408	376.0	12.7540940431	0.499934326306	0.0868243011994	2168.28803858	615.414806964	3166.13734444	382.434498896	-2.08383395375	-0.0281219157051
1767.26702928	664.735084802	2808.00211408	376.0	-0.411769078696	0.00758985523803	0.00131814088886	1760.02238573	589.226206743	2796.43962965	447.191037176	-4.42999387913	-0.0597839929707
1767.26702928	664.735084802	2808.00211408	376.0	-3.06093718936	-0.142124715503	-0.0246830002611	1645.95893668	611.849703356	2722.05093309	464.242293057	-4.92319079874	-0.0664398218454
1767.26702928	664.735084802	2808.00211408	376.0	6.07730933259	0.29285406537	0.0508603795362	1991.82900903	605.857492595	2978.65308862	380.966586991	-3.60218932556	-0.0486125415055
1767.26702928	664.735084802	2808.00211408	376.0	15.5873140527	0.355137277511	0.0616771930376	2026.26535367	802.680158836	3245.69422221	416.748709702	-0.862991738866	-0.0116463122654
1767.26702928	664.735084802	2808.00211408	376.0	-0.478360104373	0.0306205140079	0.00531790795552	1780.21636705	639.000137609	2794.56975224	375.353247577	-4.37945660379	-0.0591019784586
1767.26702928	664.735084802	2808.00211408	376.0	-1.98783422028	-0.172175386593	-0.0299019427913	1627.6647202	746.967167689	2752.18368715	377.551799261	-4.54704900182	-0.061363684235
1767.26702928	664.735084802	2808.00211408	376.0	-6.65341928228	-0.00572913084395	-0.000994986252857	1751.17389952	512.616499686	2621.17395998	357.383560775	-5.4300906461	-0.0732805755209
1767.26702928	664.735084802	2808.00211408	376.0	-4.07639185344	0.0967216960036	0.016797793679	1833.54877452	574.418385992	2693.53694466	285.569784146	-5.05400791868	-0.0682052350699
1767.26702928	664.735084802	2808.00211408	376.0	6.65279773018	0.182411057238	0.0316795861823	1900.03830802	671.807454463	2994.81281499	422.967052507	-3.47960910186	-0.0469582874745
1767.26702928	664.735084802	2808.00211408	376.0	12.4666603399	0.413829548886	0.0718703627798	2064.59959211	765.682109102	3158.06619998	327.784498768	-1.24789533814	-0.0168406928224
1767.26702928	664.735084802	2808.00211408	376.0	13.5459086923	0.377171931549	0.0655039825544	2060.83384348	663.677309441	3188.37151653	463.860363611	-2.44805342061	-0.0330371581729
1767.26702928	664.735084802	2808.00211408	376.0	13.975929961	0.472331596988	0.0820304961772	2036.579419	826.160946955	3200.44652285	337.706156892	-0.526840008956	-0.00710985167283
1767.26702928	664.735084802	2808.00211408	376.0	2.55592545397	-0.095967172714	-0.0166667545526	1685.91415803	814.170686337	2879.77255486	379.6877105	-3.94795599691	-0.0532787583928
1767.26702928	664.735084802	2808.00211408	376.0	11.213210903	0.183361067771	0.0318445758547	1899.62431041	761.127392204	3122.86931329	462.117610677	-2.94667667754	-0.0397662169708
1767.26702928	664.735084802	2808.00211408	376.0	-8.47182578983	-0.504075687238	-0.087543537207	1377.37398141	763.201859981	2570.1130668	429.53722541	-5.79858678453	-0.0782535328547
1767.26702928	664.735084802	2808.00211408	376.0	-3.8479946354	0.0552047031349	0.00958747883551	1799.78568123	574.282336586	2699.95034337	325.88232555	-4.92706199261	-0.0664920646776
1767.26702928	664.735084802	2808.00211408	376.0	-7.44970051696	-0.244000837376	-0.0423759703674	1574.41531544	681.651917613	2598.81436607	342.747133018	-5.45643912986	-0.0736361555986
1767.26702928	664.735084802	2808.00211408	376.0	-2.9132101181	-0.404587747159	-0.0702653260088	1459.1543767	805.627480994	2726.19911238	461.417254683	-4.75042632751	-0.0641083175102
1767.26702928	664.735084802	2808.00211408	376.0	0.967475557251	-0.230730905969	-0.0400713626205	1584.25114335	781.166554935	2835.16884818	469.7511499	-4.16129177831	-0.0561577837828
1767.26702928	664.735084802	2808.00211408	376.0	-19.4585006094	-0.506852092195	-0.0880257193809	1344.64354432	589.024242878	2261.6070056	327.939218402	-8.62472915781	-0.116393106043
1767.26702928	664.735084802	2808.00211408	376.0	3.10082782363	0.125970345831	0.0218774480429	1859.0255062	747.027957539	2895.07342492	289.01996118	-4.19724684019	-0.05664300729
1767.26702928	664.735084802	2808.00211408	376.0	6.06324047993	0.227687158579	0.0395427507084	1939.0257037	700.687420523	2978.25803494	338.544910715	-3.70945465632	-0.0500601168194
1767.26702928	664.735084802	2808.00211408	376.0	-8.53031157939	-0.373231129294	-0.0648195778558	1482.21801108	670.871482373	2568.47078459	415.381291143	-5.85181163274	-0.078971816906
1767.26702928	664.735084802	2808.00211408	376.0	16.5775817774	0.443767877962	0.0770697947138	2106.3833044	729.863846817	3273.50096085	437.253809633	-0.870679452218	-0.0117500600839
1767.26702928	664.735084802	2808.00211408	376.0	5.06182235383	0.0916012097192	0.0159085115872	1827.52867779	691.635503525	2950.13819279	430.974011475	-3.64680478797	-0.0492146395137
1767.26702928	664.735084802	2808.00211408	376.0	-8.74323433202	-0.160891993732	-0.0279423400021	1634.14720648	593.003306481	2562.4919092	335.341396237	-5.75939504235	-0.0777246294515
1767.26702928	664.735084802	2808.00211408	376.0	14.5625884124	0.542985910777	0.0943011307358	2204.31391475	545.249251857	3216.91990457	467.356737957	-2.39625327203	-0.0323381008371
1767.26702928	664.735084802	2808.00211408	376.0	2.72696169952	0.201924045266	0.0350684343984	1918.87698862	645.313409564	2884.57525625	320.384858072	-4.10746700919	-0.0554314036328
1767.26702928	664.735084802	2808.00211408	376.0	-16.0751141522	-0.413722020384	-0.0718516881528	1402.47517859	527.520476464	2356.61256885	426.616913794	-8.34286480097	-0.112589268569
1767.26702928	664.735084802	2808.00211408	376.0	4.79424669431	0.0927571078427	0.0161092580484	1827.85333471	668.659743953	2942.62466261	446.111583949	-3.68064438895	-0.0496713142908
1767.26702928	664.735084802	2808.00211408	376.0	12.7144360506	0.521096247489	0.0904995219675	2186.29041343	604.678893371	3165.02374717	374.054440368	-2.04215817909	-0.0275594895963
1767.26702928	664.735084802	2808.00211408	376.0	-9.88123697888	-0.471740245982	-0.0819277954119	1406.44087802	824.771057654	2530.53677082	299.324835148	-5.81171720568	-0.0784307315207
1767.26702928	664.735084802	2808.00211408	376.0	-20.3011241908	-0.483414028182	-0.0839551976696	1328.36652922	530.918618831	2237.94611762	378.660969569	-9.35789575489	-0.126287392104
1767.26702928	664.735084802	2808.00211408	376.0	8.28301066035	0.422172278051	0.0733192563478	2104.14096131	615.617226242	3040.58922853	320.831040979	-3.19285768077	-0.0430884977162
1767.26702928	664.735084802	2808.00211408	376.0	-3.92789316548	-0.252713172226	-0.0438890538774	1566.03124647	662.014605515	2697.70679096	469.660938974	-5.0719283468	-0.0684470762051
1767.26702928	664.735084802	2808.00211408	376.0	4.5908703125	0.134770016561	0.0234056992985	1864.8152645	744.605741962	2936.91384951	327.492843051	-3.88485815618	-0.052427235576
1767.26702928	664.735084802	2808.00211408	376.0	-3.50166358959	-0.315448402758	-0.0547843700517	1523.29993083	731.631789113	2709.67532646	454.743606519	-4.89004998013	-0.0659925773297
1767.26702928	664.735084802	2808.00211408	376.0	-11.480444717	-0.49391019649	-0.085778082058	1385.63387427	730.95347578	2485.63098372	369.043633676	-6.31064663211	-0.0851639221608
1767.26702928	664.735084802	2808.00211408	376.0	-18.7007488756	-0.481038301748	-0.0835426019014	1362.39186666	574.181215296	2282.88469031	346.31160835	-8.52443132659	-0.115039559063
1767.26702928	664.735084802	2808.00211408	376.0	6.04696658469	0.269161611547	0.0467456775872	1971.24455243	590.28015803	2977.80106362	416.276353155	-3.56010987498	-0.0480446676786
1767.26702928	664.735084802	2808.00211408	376.0	8.73747604254	0.415746087529	0.0722032107554	2094.87709771	545.125275831	3053.35062607	413.348252528	-3.28236959332	-0.0442964857399
1767.26702928	664.735084802	2808.00211408	376.0	-17.9596583908	-0.49339614491	-0.0856888059935	1359.15763576	596.237379712	2303.69452678	348.299511316	-8.24842429125	-0.111314767763
1767.26702928	664.735084802	2808.00211408	376.0	11.4425603219	0.502545243439	0.0872777428688	2153.07156122	668.947256331	3129.30944983	307.290632269	-1.70644761756	-0.0230289826931
1767.26702928	664.735084802	2808.00211408	376.0	14.6237905496	1.87423954418	0.325501831223	2154.52871396	773.561707033	3218.63846187	290.548040882	0.287261366757	0.00387667161616
1767.26702928	664.735084802	2808.00211408	376.0	-9.69399615724	-0.416889174688	-0.0724017323182	1439.61218082	647.010242716	2535.79449705	449.17207351	-6.33742499275	-0.0855253035459
1767.26702928	664.735084802	2808.00211408	376.0	6.23836766775	0.107818284247	0.0187249538462	1839.4469938	681.061102959	2983.17561008	462.667513318	-3.50950572684	-0.0473617506996
1767.26702928	664.735084802	2808.00211408	376.0	13.614990037	0.441466483887	0.0766701083514	2100.79333963	728.703976376	3190.31132215	360.814006149	-1.22386241111	-0.0165163618234
1767.26702928	664.735084802	2808.00211408	376.0	17.8810807932	2.24805983962	0.390423730396	2185.67878562	803.733880281	3310.10324078	320.690574876	1.47090609204	0.0198502846429
1767.26702928	664.735084802	2808.00211408	376.0	-18.7635230978	-0.465509026753	-0.0808456107594	1391.41529595	586.228237624	2281.12198882	303.478455243	-8.28429207082	-0.111798813371
1767.26702928	664.735084802	2808.00211408	376.0	-6.17314612785	-0.37200467988	-0.0646065786523	1485.562155	770.988308017	2634.66004031	378.109577285	-5.19381901439	-0.0700920244857
1767.26702928	664.735084802	2808.00211408	376.0	-3.06036794689	-0.229348231076	-0.0398312315171	1583.62400636	686.749091863	2722.06691743	451.693819214	-4.8346776446	-0.0652453123428
1767.26702928	664.735084802	2808.00211408	376.0	2.07132370738	-0.0288975467186	-0.00501867779066	1735.47807335	743.500354411	2866.16492757	387.186499808	-4.01473210974	-0.0541799205094
1767.26702928	664.735084802	2808.00211408	376.0	5.22678578805	0.124236195615	0.0215762757234	1853.33680466	673.168892826	2954.77036951	428.26467202	-3.63274101373	-0.0490248449896
1767.26702928	664.735084802	2808.00211408	376.0	17.8425170794	1.44735118437	0.251363526288	2178.7830195	751.354025569	3309.02037087	378.883325805	0.604132985264	0.00815294177144
1767.26702928	664.735084802	2808.00211408	376.0	11.4151164541	0.536691203352	0.0932079199987	2200.62374815	524.515410677	3128.53882544	403.399666607	-2.92901869544	-0.0395279176172
1767.26702928	664.735084802	2808.00211408	376.0	-18.3632193382	-0.409589425888	-0.0711339746245	1435.76833175	547.286311945	2292.36252685	309.307883157	-8.26719730686	-0.111568114802
1767.26702928	664.735084802	2808.00211408	376.0	-0.955682202439	0.0349567693994	0.00607099155946	1783.71845631	631.492858715	2781.16653763	365.955222606	-4.45347606253	-0.0601008915321
1767.26702928	664.735084802	2808.00211408	376.0	-8.31736424873	-0.106018388857	-0.0184123634695	1675.47561806	608.423144905	2574.45035014	290.551587176	-5.67827867372	-0.0766299416157
1767.26702928	664.735084802	2808.00211408	376.0	-11.2697507662	-0.340270271199	-0.0590952190342	1496.84638032	555.156966277	2491.54727431	439.543927714	-6.86550177571	-0.092651845826
1767.26702928	664.735084802	2808.00211408	376.0	12.0695332751	0.283804902567	0.0492887986396	1984.45105386	733.957062884	3146.91486361	428.50674686	-2.48850952648	-0.0335831245139
1767.26702928	664.735084802	2808.00211408	376.0	5.59603984681	-0.013187121194	-0.00229022598021	1747.41659534	794.369666599	2965.13903128	423.352769344	-3.56959674897	-0.0481726956677
1767.26702928	664.735084802	2808.00211408	376.0	0.596026574507	-0.118823404246	-0.0206362285942	1664.92244986	698.77827483	2824.73855289	461.037828203	-4.24418843948	-0.057276497159
1767.26702928	664.735084802	2808.00211408	376.0	14.9191831045	0.46570936446	0.0808804036922	2073.32671561	791.379252423	3226.93309106	362.227123023	-0.51275849049	-0.00691981768542
1767.26702928	664.735084802	2808.00211408	376.0	10.9294782461	0.478146753736	0.0830404226703	2149.9208893	626.264386566	3114.90209429	338.716818422	-2.33877874901	-0.0315624662485
1767.26702928	664.735084802	2808.00211408	376.0	-3.23902780575	-0.173604384698	-0.0301501189125	1624.91799317	684.590205387	2717.05014482	407.541946261	-4.78361185057	-0.0645561653248
1767.26702928	664.735084802	2808.00211408	376.0	-7.35144244208	-0.334475084259	-0.0580887607258	1511.0654568	732.56452667	2601.57345489	357.943471424	-5.41305784849	-0.0730507132051
1767.26702928	664.735084802	2808.00211408	376.0	0.234040829582	0.0799359624961	0.013882591611	1817.51481603	578.435856942	2814.57398552	418.623312551	-4.30120243624	-0.0580459168184
1767.26702928	664.735084802	2808.00211408	376.0	-7.59908938865	-0.0617957441442	-0.0107321542453	1707.53755857	513.719276341	2594.6195234	373.362688485	-5.65357333558	-0.0762965362426
1767.26702928	664.735084802	2808.00211408	376.0	3.76908979873	0.0217705955366	0.00378093010362	1776.43771385	800.373446819	2913.83823531	337.027074639	-3.92367750773	-0.0529511134646
1767.26702928	664.735084802	2808.00211408	376.0	-11.4581379338	-0.551889244613	-0.0958473853096	1338.55302009	751.891559301	2486.25735867	395.812779274	-6.37948855025	-0.0860929628914
1767.26702928	664.735084802	2808.00211408	376.0	-8.80297028851	-0.313373505607	-0.0544240197304	1518.82422406	575.73546121	2560.81452228	466.254837003	-6.30055524901	-0.0850277361539
1767.26702928	664.735084802	2808.00211408	376.0	-3.59845265529	0.0777516440258	0.0135032379343	1816.77377237	527.95399087	2706.95748745	362.22972421	-4.88485804689	-0.0659225107543
1767.26702928	664.735084802	2808.00211408	376.0	10.6432226763	0.415384875546	0.0721404785596	2094.21867461	607.176936571	3106.86403184	405.468420652	-3.01927962907	-0.0407460138876
1767.26702928	664.735084802	2808.00211408	376.0	8.24638585292	0.266944685195	0.0463606608536	1969.50800106	684.059616586	3039.56080317	385.993185525	-3.37509436248	-0.0455478321523
1767.26702928	664.735084802	2808.00211408	376.0	-10.4780953752	-0.549277956575	-0.0953938792246	1331.50693991	714.3251127	2513.77697443	467.944921814	-6.54982513339	-0.088391702205
1767.26702928	664.735084802	2808.00211408	376.0	16.5087773534	0.530812226333	0.0921869097487	2094.00136703	790.962619806	3271.56893117	386.604944341	-0.0974090398627	-0.00131456194147
1767.26702928	664.735084802	2808.00211408	376.0	15.0379967254	0.35936564186	0.0624115390518	2043.06397528	755.26612131	3230.26938005	431.939283452	-1.36796740423	-0.0184610985727
1767.26702928	664.735084802	2808.00211408	376.0	-14.1111137986	-0.306312382108	-0.0531977044301	1529.82027353	596.151776062	2411.76174029	285.789690703	-6.88114247508	-0.0928629213911
1767.26702928	664.735084802	2808.00211408	376.0	-7.91812030279	-0.334632046508	-0.0581160205815	1510.23996797	694.889894063	2585.66112858	380.53126655	-5.58778382481	-0.0754086885939
1767.26702928	664.735084802	2808.00211408	376.0	-2.874773717	0.0104750389751	0.00181921482721	1763.45420505	576.445926013	2727.27840733	387.378276267	-4.75905287299	-0.0642247351281
1767.26702928	664.735084802	2808.00211408	376.0	-12.4675867291	-0.537844681355	-0.093408246154	1354.87876876	791.938404758	2457.91201515	311.09484164	-6.34437105569	-0.0856190425869
1767.26702928	664.735084802	2808.00211408	376.0	-8.86237977984	-0.15808647207	-0.0274551010888	1635.90387282	575.661479793	2559.14630251	347.580949892	-5.81527722227	-0.0784787749294
1767.26702928	664.735084802	2808.00211408	376.0	8.65134531313	0.376160100375	0.0653282564042	2060.80252148	580.315809685	3050.93207337	409.813742204	-3.29597107207	-0.0444800414585
1767.26702928	664.735084802	2808.00211408	376.0	16.165144059	0.667201213375	0.115873777939	2088.04357457	804.199273923	3261.919701	369.676852505	0.0622962215281	0.000840704743969
1767.26702928	664.735084802	2808.00211408	376.0	-15.3881245664	-0.49005154282	-0.0851079442202	1350.11256715	591.370216761	2375.90325094	434.420467027	-8.01587508164	-0.108176451844
1767.26702928	664.735084802	2808.00211408	376.0	-12.1556989924	-0.410781613475	-0.0713410235281	1430.93374756	585.193040738	2466.66982939	450.543041098	-7.15182486638	-0.0965158551468
1767.26702928	664.735084802	2808.00211408	376.0	0.212327167355	0.140759338399	0.0244458732891	1866.25867472	536.586799312	2813.96426543	411.118791393	-4.31331552539	-0.0582093863075
1767.26702928	664.735084802	2808.00211408	376.0	-10.8558806695	-0.229815795612	-0.0399124341112	1582.93274391	568.246200702	2503.16875538	351.989810767	-6.28217935994	-0.0847797484472
1767.26702928	664.735084802	2808.00211408	376.0	13.8005570396	0.343842504646	0.059715613867	2033.57592472	702.056633155	3195.52204751	459.88948963	-2.2409824994	-0.0302426788043
1767.26702928	664.735084802	2808.00211408	376.0	-1.17458809627	-0.187721342617	-0.0326018309511	1615.22974246	733.902902966	2775.01965551	425.887010082	-4.45078487154	-0.0600645731651
1767.26702928	664.735084802	2808.00211408	376.0	-4.64892933994	0.0840146151737	0.0145909369874	1822.35393862	524.470734414	2677.46007993	330.635406901	-5.06293945301	-0.0683257685967
1767.26702928	664.735084802	2808.00211408	376.0	1.25453929914	-0.08455526163	-0.0146848318218	1693.29454526	759.487212049	2843.22960412	390.447846813	-4.10586474911	-0.0554097806898
1767.26702928	664.735084802	2808.00211408	376.0	5.17611898692	0.263189691494	0.0457085257892	1966.7998753	585.633100355	2953.34764466	400.91466901	-3.67173834847	-0.0495511248107
1767.26702928	664.735084802	2808.00211408	376.0	4.51834659931	0.354336140863	0.0615380585034	2045.99619133	583.412943598	2934.87738211	305.468247184	-3.98798956031	-0.0538190224063
1767.26702928	664.735084802	2808.00211408	376.0	10.3867359481	0.319342645818	0.0554606887493	2013.33887845	749.953940329	3099.66187909	336.369060311	-2.22857091172	-0.0300751809949
1767.26702928	664.735084802	2808.00211408	376.0	-5.75283469463	-0.423321380749	-0.073518822638	1443.89668747	776.531150602	2646.46239424	426.034556167	-5.20584664637	-0.0702543407068
1767.26702928	664.735084802	2808.00211408	376.0	15.9517418988	0.519572741237	0.090234932483	2183.38148038	611.480107552	3255.92736383	461.065775905	-1.68287054719	-0.0227108036058
1767.26702928	664.735084802	2808.00211408	376.0	-10.1377714241	-0.0905949218692	-0.0157337481537	1686.99130651	542.633658527	2523.33327817	293.708313131	-6.05196086758	-0.0816728862022
1767.26702928	664.735084802	2808.00211408	376.0	10.7370996691	0.40701434491	0.0706867566707	2079.66958226	716.868025051	3109.50009978	312.962492475	-1.94093123204	-0.0261934039411
1767.26702928	664.735084802	2808.00211408	376.0	5.60984594157	0.441430279805	0.0766638207372	2120.87931081	544.186780081	2965.52670672	300.460615827	-3.90537258138	-0.0527040834195
1767.26702928	664.735084802	2808.00211408	376.0	5.39563573645	0.00326225214989	0.000566559942669	1758.97375595	753.642437626	2959.51167963	446.895486049	-3.5899588269	-0.0484474875425
1767.26702928	664.735084802	2808.00211408	376.0	-1.84256128678	0.0225383070675	0.00391425965049	1771.23013903	535.379453614	2756.26295419	449.653361549	-4.70478735819	-0.0634924069931
1767.26702928	664.735084802	2808.00211408	376.0	-18.2342820775	-0.427428097441	-0.0742320419313	1419.78881349	559.642414148	2295.98308786	316.551860216	-8.23880089774	-0.111184897405
1767.26702928	664.735084802	2808.00211408	376.0	-8.70907012101	-0.0262814990238	-0.00456434508924	1736.10333364	532.200984874	2563.45124097	295.146922453	-5.78324242558	-0.0780464564855
1767.26702928	664.735084802	2808.00211408	376.0	-4.72325891811	0.103287386627	0.0179380664515	1837.78092655	507.200294335	2675.37290381	330.391682919	-5.08139682868	-0.0685748559876
1767.26702928	664.735084802	2808.00211408	376.0	15.6833113459	1.73891286464	0.301999455477	2171.99886931	755.5684949	3248.38982823	320.822464017	0.368029589825	0.00496666113124
1767.26702928	664.735084802	2808.00211408	376.0	-12.2287847697	-0.208426009378	-0.0361976396974	1599.40975715	558.579781323	2464.61757922	306.628040752	-6.50321035472	-0.0877626228707
1767.26702928	664.735084802	2808.00211408	376.0	-15.3579943307	-0.534128265132	-0.0927628108948	1341.45184362	668.59813405	2376.74930859	366.69933092	-7.41503879957	-0.100067999994
1767.26702928	664.735084802	2808.00211408	376.0	3.37515529174	-0.122338664577	-0.0212467288254	1665.75713075	826.041642281	2902.77654603	410.977772995	-3.81594650523	-0.0514972537818
1767.26702928	664.735084802	2808.00211408	376.0	5.38653785372	0.251610120102	0.0436974852556	1955.91426451	553.649612478	2959.25621089	449.6923339	-3.63141381627	-0.0490069340928
1767.26702928	664.735084802	2808.00211408	376.0	0.36768110631	-0.152391998828	-0.0264661338708	1642.99410036	785.692763717	2818.32660732	389.639743242	-4.20845259848	-0.0567942320982
1767.26702928	664.735084802	2808.00211408	376.0	10.2039879549	0.40264855811	0.0699285443054	2077.25075115	712.893073848	3094.53031158	304.386486583	-2.08556663044	-0.0281452986564
1767.26702928	664.735084802	2808.00211408	376.0	-10.3085334461	-0.210380264742	-0.0365370379892	1597.88822134	590.182429683	2518.53827698	330.46762596	-6.08176825523	-0.0820751451448
1767.26702928	664.735084802	2808.00211408	376.0	8.9912684178	0.251658364518	0.0437058639315	1956.82690711	792.073756632	3060.47712134	311.576457589	-2.45170031863	-0.0330863740705
1767.26702928	664.735084802	2808.00211408	376.0	-8.43693153023	-0.447229795661	-0.0776710308547	1426.14982715	802.91806979	2571.09289835	342.025001406	-5.55457685561	-0.0749605513577
1767.26702928	664.735084802	2808.00211408	376.0	-7.1905272618	-0.256563073634	-0.0445576716975	1565.64237627	698.728719187	2606.09195656	341.720861096	-5.39830971848	-0.0728516831103
1767.26702928	664.735084802	2808.00211408	376.0	6.30893959521	0.399424533794	0.0693686234446	2083.53886479	579.808926222	2985.15727129	321.809480277	-3.74868709765	-0.050589569469
1767.26702928	664.735084802	2808.00211408	376.0	-11.6632821092	-0.26505193748	-0.0460319446821	1558.9792302	613.743385283	2480.49690588	307.7742904	-6.32427676305	-0.0853478645486
1767.26702928	664.735084802	2808.00211408	376.0	-17.8309101218	-0.369165342824	-0.0641134669719	1475.60319172	530.940984863	2307.3097809	300.76560432	-8.08315374164	-0.109084395974
1767.26702928	664.735084802	2808.00211408	376.0	2.69500414437	0.252644481244	0.0438771242174	1960.51790949	603.382349473	2883.67788743	319.777628471	-4.11630058088	-0.0555506151266
1767.26702928	664.735084802	2808.00211408	376.0	16.0118444779	0.392025040646	0.0680835430091	2034.67923639	818.946528484	3257.61504552	403.98928065	-0.491732817672	-0.00663607041393
1767.26702928	664.735084802	2808.00211408	376.0	-1.09660897618	0.172749833443	0.030001707788	1893.91232143	539.081564791	2777.20931085	344.215424628	-4.52090366518	-0.061010845684
1767.26702928	664.735084802	2808.00211408	376.0	12.6609454673	0.750345975732	0.130313646358	2203.12397796	670.684288042	3163.52173046	289.713464459	-0.849542444317	-0.0114648103147
1767.26702928	664.735084802	2808.00211408	376.0	6.9940980318	0.0623223287241	0.0108236069337	1804.32930922	743.086148479	3004.39653467	456.98107698	-3.4126557331	-0.0460547332403
1767.26702928	664.735084802	2808.00211408	376.0	-11.1394299535	-0.42487806724	-0.0737891745814	1422.64652434	608.285610209	2495.20668549	464.27455094	-6.90052894648	-0.093124547186
1767.26702928	664.735084802	2808.00211408	376.0	7.75610683498	0.398804905013	0.0692610116382	2081.6767896	592.998119761	3025.79375798	351.118848618	-3.50876140543	-0.0473517058762
1767.26702928	664.735084802	2808.00211408	376.0	-6.30783382985	-0.378682902706	-0.0657663950515	1477.75351499	699.454164647	2630.87800679	453.670327146	-5.47562472377	-0.0738950704962
1767.26702928	664.735084802	2808.00211408	376.0	18.415588118	0.569875402878	0.0989710668424	2104.50841391	794.723255845	3325.11221775	425.880547997	0.264039250052	0.00356328272675
1767.26702928	664.735084802	2808.00211408	376.0	1.16721653222	-0.0742880501839	-0.0129017106954	1699.82971022	723.627653279	2840.77757898	417.320215486	-4.11976083615	-0.0555973122287
1767.26702928	664.735084802	2808.00211408	376.0	-12.2343145304	-0.445199072622	-0.0773183523136	1426.04017548	707.816863726	2464.46230342	330.605264219	-6.40407873899	-0.0864248142914
1767.26702928	664.735084802	2808.00211408	376.0	4.66560197921	0.215051937968	0.0373483740826	1926.85462723	599.901990887	2939.01231629	412.255698172	-3.7184267063	-0.050181197116
1767.26702928	664.735084802	2808.00211408	376.0	3.57373767226	-0.0519339701323	-0.00901944601116	1717.74758308	773.686416686	2908.35274347	416.918743704	-3.8052604445	-0.0513530424359
1767.26702928	664.735084802	2808.00211408	376.0	13.0377350132	0.442367709831	0.076826625535	2118.15427892	660.239827974	3174.10198888	395.707881988	-1.99686142942	-0.0269481974281
1767.26702928	664.735084802	2808.00211408	376.0	-5.25884463705	-0.112969630036	-0.0196195953518	1669.78380462	625.915341348	2660.3336455	364.634499526	-5.11660519215	-0.0690500025931
1767.26702928	664.735084802	2808.00211408	376.0	-0.236677720507	0.0579268394957	0.0100602361055	1802.36384364	647.105694335	2801.35619869	351.886660708	-4.37054369338	-0.0589816962669
1767.26702928	664.735084802	2808.00211408	376.0	-13.847851457	-0.19407779348	-0.0337057647586	1609.78130288	516.951435239	2419.15415241	292.421414295	-6.91419401605	-0.0933089610803
1767.26702928	664.735084802	2808.00211408	376.0	-6.44817331842	-0.0995081016814	-0.0172817126921	1677.90639495	533.503057406	2626.93727098	415.527818628	-5.51795298372	-0.0744663020744
1767.26702928	664.735084802	2808.00211408	376.0	-8.07494504108	-0.11419738825	-0.0198328218566	1666.11792442	502.256126993	2581.25748662	412.883435208	-5.91301131081	-0.0797977234927
1767.26702928	664.735084802	2808.00211408	376.0	-5.12116510481	-0.0766516906972	-0.0133122074847	1696.74583558	594.185929546	2664.19968967	373.267924542	-5.1179958557	-0.0690687699824
1767.26702928	664.735084802	2808.00211408	376.0	6.66524884539	0.281018083798	0.0488048078843	1985.7363686	711.795662513	2995.16244257	297.630411453	-3.39014117446	-0.0457508930427
1767.26702928	664.735084802	2808.00211408	376.0	-13.347457495	-0.272467582753	-0.0473198302801	1552.83357262	566.215187143	2433.20522544	314.156465681	-6.78708127057	-0.0915935394139
1767.26702928	664.735084802	2808.00211408	376.0	4.62378544684	0.199340640471	0.0346197708355	1915.56279617	661.897606533	2937.83810718	360.377704471	-3.79160238511	-0.0511687231459
1767.26702928	664.735084802	2808.00211408	376.0	-6.65279464013	-0.25571597285	-0.0444105545068	1564.29601118	637.942633087	2621.19149994	418.952855676	-5.48215355564	-0.0739831788886
1767.26702928	664.735084802	2808.00211408	376.0	12.3431178148	0.471270215053	0.081846164476	2140.48004696	557.262063947	3154.59712326	456.855012352	-2.88763854842	-0.0389694810853
1767.26702928	664.735084802	2808.00211408	376.0	-0.818003513412	0.141596420025	0.0245912504386	1870.45563993	623.574062265	2785.03255813	291.002855939	-4.61388221287	-0.0622656169079
1767.26702928	664.735084802	2808.00211408	376.0	-4.92377361079	-0.133356661854	-0.0231602399885	1654.32208186	632.717127515	2669.742447	382.703237624	-5.07123324986	-0.0684376956797
1767.26702928	664.735084802	2808.00211408	376.0	8.01464448574	0.413444712039	0.0718035276205	2093.69073444	554.035820375	3033.05350068	385.326945864	-3.39961439426	-0.0458787367646
1767.26702928	664.735084802	2808.00211408	376.0	-7.4652620205	-0.217946546559	-0.0378510848488	1589.42396973	569.295248175	2598.37739872	439.658180818	-5.8168786002	-0.0785003859676
1767.26702928	664.735084802	2808.00211408	376.0	-8.10995900783	-0.291443823199	-0.0506154607849	1541.03002273	710.58705615	2580.27429369	328.657214807	-5.55203774547	-0.074926285364
1767.26702928	664.735084802	2808.00211408	376.0	11.3216583317	0.520273413838	0.0903566192841	2187.92973089	573.926765842	3125.91451938	364.058022647	-2.54975351617	-0.0344096290981
1767.26702928	664.735084802	2808.00211408	376.0	2.30429809119	0.238743742581	0.0414629632826	1946.19431335	504.389097967	2872.7068532	422.123441877	-4.03058819431	-0.0543939027572
1767.26702928	664.735084802	2808.00211408	376.0	-14.6663931939	-0.361918490496	-0.0628548958833	1490.64911874	604.303717202	2396.16948314	301.216647197	-7.04546788009	-0.0950805381928
1767.26702928	664.735084802	2808.00211408	376.0	-18.9537995376	-0.396604253803	-0.0688788214316	1444.54360572	529.482425227	2275.77902237	301.752991424	-8.45642238865	-0.114121759631
1767.26702928	664.735084802	2808.00211408	376.0	4.60727707973	0.286860026174	0.0498193862754	1986.40027643	540.533187785	2937.37455188	410.441087663	-3.73406588902	-0.0503922522135
1767.26702928	664.735084802	2808.00211408	376.0	-0.00952113990191	0.113538065906	0.019718316413	1848.67358458	676.10705148	2807.73476027	282.954124213	-4.55169696794	-0.0614264098238
1767.26702928	664.735084802	2808.00211408	376.0	-11.6193268516	-0.263171004265	-0.0457052803517	1560.25360926	609.931022413	2481.73117045	311.546538772	-6.32297947104	-0.085330357234
1767.26702928	664.735084802	2808.00211408	376.0	17.2968555095	0.359915606025	0.0625070521057	2033.58612537	796.063000339	3293.69818246	464.049056743	-0.730389506662	-0.00985680845698
1767.26702928	664.735084802	2808.00211408	376.0	7.91989723845	0.300834578602	0.0522463665512	1996.89435948	602.344426262	3030.39299597	431.154210232	-3.34590842892	-0.0451539599044
1767.26702928	664.735084802	2808.00211408	376.0	4.78941778022	0.0745885131046	0.0129538925156	1814.68976137	711.520194487	2942.4890666	416.279110746	-3.68205113168	-0.0496902986732
1767.26702928	664.735084802	2808.00211408	376.0	-9.861180331	-0.417697414618	-0.0725421004893	1435.30157604	631.528113443	2531.09996191	464.270272429	-6.49665108929	-0.0876741037691
1767.26702928	664.735084802	2808.00211408	376.0	-15.4458049956	-0.41859243158	-0.0726975393505	1437.062094	597.577780908	2374.28358327	339.643708359	-7.4294859498	-0.100262968283
1767.26702928	664.735084802	2808.00211408	376.0	15.1616436428	0.555954476665	0.0965533999071	2205.44213185	634.512096343	3233.7413881	393.787159911	-1.19358849374	-0.0161078069331
1767.26702928	664.735084802	2808.00211408	376.0	8.51336774603	0.141603276734	0.0245924412528	1866.38359365	719.277283004	3047.05766037	461.396783714	-3.2546021796	-0.0439217568097
1767.26702928	664.735084802	2808.00211408	376.0	-0.327110018526	-0.0161431630954	-0.00280360595612	1745.03846477	695.148040681	2798.81685785	358.630352394	-4.35894917679	-0.0588252250578
1767.26702928	664.735084802	2808.00211408	376.0	4.19718747969	0.121777637724	0.0211492944987	1853.35736788	709.140450952	2925.85922724	363.36140841	-3.82361154378	-0.0516006955975
1767.26702928	664.735084802	2808.00211408	376.0	-13.3690952243	-0.483491449559	-0.0839686435497	1375.50926926	635.012264374	2432.59763755	422.076103912	-7.22306589958	-0.0974772725989
1767.26702928	664.735084802	2808.00211408	376.0	-6.55539724385	-0.300405007321	-0.0521717622995	1535.3300564	757.115123541	2623.92642089	331.481240943	-5.25602129162	-0.0709314614253
1767.26702928	664.735084802	2808.00211408	376.0	-7.42405909501	-0.0694432270271	-0.0120603034087	1702.44414558	552.749562205	2599.53437774	344.340669954	-5.53779233674	-0.0747340396321
1767.26702928	664.735084802	2808.00211408	376.0	-9.15593340756	-0.339219395366	-0.0589127119428	1506.23975586	657.859178411	2550.90331043	386.804376159	-5.90486530955	-0.0796877909521
1767.26702928	664.735084802	2808.00211408	376.0	5.95489259115	0.156729835634	0.0272194921212	1883.85998015	778.555668014	2975.21562393	312.799975765	-3.58713418812	-0.0484093682607
1767.26702928	664.735084802	2808.00211408	376.0	1.71390545965	0.262301751616	0.0455543160153	1968.73783258	573.704999825	2856.12861562	313.685783216	-4.24608638812	-0.057302110501
1767.26702928	664.735084802	2808.00211408	376.0	16.6331846704	0.35787731661	0.0621530595016	2016.20636143	828.90375294	3275.06229126	429.952176891	-0.52168613679	-0.0070402987421
1767.26702928	664.735084802	2808.00211408	376.0	-14.3408817696	-0.375599012085	-0.0652308114076	1482.06008148	634.597280285	2405.30985081	288.652489042	-6.89887982815	-0.0931022918778
1767.26702928	664.735084802	2808.00211408	376.0	-4.20172560668	-0.40119896254	-0.0696767909934	1460.96315084	765.343450055	2690.01757022	463.710969326	-5.02259159859	-0.0677812631389
1767.26702928	664.735084802	2808.00211408	376.0	-2.89656224972	-0.0460465172119	-0.00799696373947	1719.26518775	591.318302998	2726.66658487	416.083094129	-4.79014004139	-0.064644265066
1767.26702928	664.735084802	2808.00211408	376.0	6.05476843329	0.342175311746	0.0594260701191	2032.53393181	520.72091332	2978.02013969	424.765294561	-3.55957284513	-0.0480374203121
1767.26702928	664.735084802	2808.00211408	376.0	10.0730528279	0.227904665906	0.0395805255133	1935.35929789	688.630026059	3090.85365044	466.864326487	-3.09821522141	-0.041811271544
1767.26702928	664.735084802	2808.00211408	376.0	3.53678475854	0.12851208814	0.022318876023	1860.73376117	747.530746373	2907.31510487	299.050597329	-4.10546605178	-0.055404400159
1767.26702928	664.735084802	2808.00211408	376.0	-10.4286298816	-0.493255051118	-0.0856643020351	1389.71973713	802.008213379	2515.16596654	323.438016032	-5.92534413424	-0.0799641583568
1767.26702928	664.735084802	2808.00211408	376.0	-13.0129884894	-0.440710858462	-0.0765388778155	1430.35062361	706.69497737	2442.59712219	305.551521216	-6.53846990847	-0.0882384603032
1767.26702928	664.735084802	2808.00211408	376.0	-3.12151054187	0.160781705741	0.0279231861307	1884.63572311	519.662465588	2720.35003207	316.051843376	-4.85365699852	-0.0655014439747
1767.26702928	664.735084802	2808.00211408	376.0	-7.8444383126	-0.479471817291	-0.0832705483311	1396.92466771	756.428992519	2587.73012043	434.376460195	-5.68418136174	-0.0767096000235
1767.26702928	664.735084802	2808.00211408	376.0	4.13492256596	0.195683146584	0.0339845687017	1910.52731416	583.733144652	2924.11082715	429.850368332	-3.7784098554	-0.0509906863077
1767.26702928	664.735084802	2808.00211408	376.0	14.7843103592	0.482208622576	0.083745853174	2151.80784426	630.598561519	3223.14586152	440.739455735	-1.86431334964	-0.0251594244216
1767.26702928	664.735084802	2808.00211408	376.0	12.9395798969	0.183283169583	0.0318310471662	1902.27481147	815.252801043	3171.34579114	453.818178625	-2.24604887459	-0.0303110509391
1767.26702928	664.735084802	2808.00211408	376.0	-16.0157385805	-0.563841616906	-0.0979231707027	1331.96381228	732.832356319	2358.27983615	293.483667552	-7.21673661174	-0.0973918571085
1767.26702928	664.735084802	2808.00211408	376.0	-10.8790960997	-0.324690423471	-0.0563894448543	1513.74929929	591.648416026	2502.51686561	397.119150288	-6.44694978294	-0.0870033708899
1767.26702928	664.735084802	2808.00211408	376.0	6.36884306719	0.110830524006	0.0192480937835	1843.96126199	748.280651405	2986.83936205	394.597448651	-3.53450701675	-0.0476991500236
1767.26702928	664.735084802	2808.00211408	376.0	7.3412087443	0.269401177904	0.0467872834151	1973.87827716	757.227588521	3014.14341082	283.037545136	-2.93344332571	-0.0395876292269
1767.26702928	664.735084802	2808.00211408	376.0	-9.15393102149	-0.506862882829	-0.0880275934055	1369.66729214	720.496170246	2550.95953748	460.79607509	-6.15685589423	-0.0830884736064
1767.26702928	664.735084802	2808.00211408	376.0	12.2867851265	0.414051974478	0.0719089917469	2092.17537866	620.118477756	3153.01530019	440.721443766	-2.75082278298	-0.0371231144801
1767.26702928	664.735084802	2808.00211408	376.0	-6.52313876179	-0.279597247138	-0.0485580491729	1545.44875229	613.007370317	2624.83223975	466.376117138	-5.67093915	-0.0765308927125
1767.26702928	664.735084802	2808.00211408	376.0	3.94332382875	0.146032889829	0.0253617384211	1871.43825066	648.865224179	2918.73073056	398.427255718	-3.80547780568	-0.0513559757852
1767.26702928	664.735084802	2808.00211408	376.0	-11.5756776934	-0.435182325303	-0.0755787296462	1435.3912351	757.871292455	2482.95683973	289.694312173	-6.18201827939	-0.0834280469553
1767.26702928	664.735084802	2808.00211408	376.0	-5.85201269525	-0.0108641008727	-0.00188678375699	1746.73319173	517.921479464	2643.67747388	379.022802688	-5.30739494506	-0.0716247630912
1767.26702928	664.735084802	2808.00211408	376.0	-9.0584014117	-0.313873083376	-0.0545107821077	1518.47436206	574.071389461	2553.64201094	461.096259416	-6.34101908569	-0.0855738068244
1767.26702928	664.735084802	2808.00211408	376.0	-6.99676931498	-0.170227868311	-0.0295637145381	1626.59827545	602.641517619	2611.5326838	382.29289073	-5.48148985275	-0.0739742220343
1767.26702928	664.735084802	2808.00211408	376.0	-8.91395192379	-0.545920136532	-0.0948107218707	1347.94527522	819.974198982	2557.69815561	389.778681413	-5.71012956261	-0.0770597781729
1767.26702928	664.735084802	2808.00211408	376.0	17.1553102711	0.665228051541	0.115531096134	2082.60853388	814.86783553	3289.72358917	392.24721976	0.238606802914	0.00322006481665
1767.26702928	664.735084802	2808.00211408	376.0	-1.96689570331	-0.0495490536996	-0.00860525420279	1717.81254553	645.427625695	2752.77164115	389.531469923	-4.58804541042	-0.061916942111
1767.26702928	664.735084802	2808.00211408	376.0	7.39958840686	0.207648170144	0.0360625512581	1921.48756547	716.708199746	3015.78271298	377.586947767	-3.47160025747	-0.0468502059038
1767.26702928	664.735084802	2808.00211408	376.0	-6.25788474221	-0.2693190954	-0.0467730280305	1556.57474767	711.819499627	2632.28057822	363.886330928	-5.23696393705	-0.0706742771532
1767.26702928	664.735084802	2808.00211408	376.0	-16.0465253129	-0.517553896441	-0.0898843168532	1351.97271494	647.11681656	2357.41534406	358.325812553	-7.61264101553	-0.102734696566
1767.26702928	664.735084802	2808.00211408	376.0	-0.762601389022	-0.222853988842	-0.0387033672876	1592.06898259	820.098735419	2786.58825096	374.420532943	-4.35143084911	-0.0587237631459
1767.26702928	664.735084802	2808.00211408	376.0	12.0163508732	0.406924977568	0.0706712361181	2088.91106116	667.12198535	3145.42150063	389.388454122	-2.30342232212	-0.0310853214861
1767.26702928	664.735084802	2808.00211408	376.0	15.1639857928	0.29379939414	0.0510245561201	1986.02840013	810.805853207	3233.80715572	436.972902387	-1.24488077981	-0.0168000105237
1767.26702928	664.735084802	2808.00211408	376.0	-0.962042493478	0.0856904255706	0.0148819773481	1825.42124373	648.19896571	2780.98794053	307.36773109	-4.56612863058	-0.0616211691036
1767.26702928	664.735084802	2808.00211408	376.0	10.4782846642	0.281610304432	0.0489076596791	1979.37963888	657.87848901	3102.23256897	464.97444108	-3.06152483921	-0.0413161246857
1767.26702928	664.735084802	2808.00211408	376.0	-7.69027302345	-0.0891201147504	-0.0154776163165	1686.1696223	514.457233377	2592.059085	391.432229331	-5.72682875324	-0.0772851383703
1767.26702928	664.735084802	2808.00211408	376.0	-1.63205309728	-0.169423591182	-0.0294240345923	1630.97257325	785.625951305	2762.17402861	345.575504049	-4.51516094573	-0.0609333460962
1767.26702928	664.735084802	2808.00211408	376.0	5.87847487468	0.225141491914	0.03910064118	1938.08965729	717.411950333	2973.06981284	317.568205218	-3.73071020141	-0.0503469662809
1767.26702928	664.735084802	2808.00211408	376.0	-12.4345557575	-0.383141961045	-0.0665408060168	1469.10466493	606.959050434	2458.83952553	382.77581017	-6.77510156396	-0.091431869959
1767.26702928	664.735084802	2808.00211408	376.0	-0.359007396055	0.0809347261369	0.0140560483044	1820.12494589	619.617006832	2797.92117881	358.179226089	-4.38474855975	-0.0591733948684
1767.26702928	664.735084802	2808.00211408	376.0	2.96717763605	0.175045045063	0.0304003204347	1893.58192714	564.591946181	2891.32052483	433.146651505	-3.93209978946	-0.0530647744867
1767.26702928	664.735084802	2808.00211408	376.0	11.061540149	0.306893169029	0.0532985705156	2002.69420528	695.368770874	3118.61039531	420.547419158	-2.83635030526	-0.0382773320548
1767.26702928	664.735084802	2808.00211408	376.0	-6.56373047385	-0.208770108258	-0.0362573998364	1597.39238495	600.853796591	2623.69242361	425.446242076	-5.51903750871	-0.0744809380392
1767.26702928	664.735084802	2808.00211408	376.0	16.706938031	0.543395172001	0.0943722077111	2196.57469817	642.04480382	3277.13328719	438.513785203	-1.05615276382	-0.0142530737358
1767.26702928	664.735084802	2808.00211408	376.0	-16.9651602656	-0.350315258591	-0.0608397461951	1475.0255594	500.203336994	2331.62005517	356.391158771	-8.19972997592	-0.110657624506
1767.26702928	664.735084802	2808.00211408	376.0	-3.80863960164	-0.114857535499	-0.0199474705626	1668.38778396	648.841700378	2701.05543355	383.825949207	-4.87353354186	-0.0657696834259
1767.26702928	664.735084802	2808.00211408	376.0	-14.2137330351	-0.324884888714	-0.0564232179079	1516.33180464	591.31605906	2408.88018997	301.232326262	-6.94408511035	-0.0937123496674
1767.26702928	664.735084802	2808.00211408	376.0	-6.4742615301	-0.345304534823	-0.0599695267146	1504.19252252	782.816601722	2626.20471344	339.195589199	-5.22277698352	-0.0704828202904
1767.26702928	664.735084802	2808.00211408	376.0	-2.17244684697	-0.126510891212	-0.0219713253234	1657.97128812	629.415598705	2746.99976069	459.612873867	-4.73323191133	-0.0638762741071
1767.26702928	664.735084802	2808.00211408	376.0	9.00968351502	0.1832466445	0.0318247038034	1899.86657697	712.307053696	3060.99421765	448.820586984	-3.21196303159	-0.043346329711
1767.26702928	664.735084802	2808.00211408	376.0	8.38926352274	0.440121902365	0.0764365929776	2119.32421227	627.161883569	3043.57281116	297.086715312	-2.94888224223	-0.0397959816765
1767.26702928	664.735084802	2808.00211408	376.0	5.8535529915	0.144360333993	0.0250712632847	1873.36716636	778.009610857	2972.37000583	320.993228609	-3.65878047588	-0.0493762547352
1767.26702928	664.735084802	2808.00211408	376.0	-11.5747470282	-0.556768296366	-0.096694737125	1337.78062481	775.776075509	2482.98297283	369.426272513	-6.28225312656	-0.0847807439482
1767.26702928	664.735084802	2808.00211408	376.0	-0.999938766836	0.0904284831812	0.0157048425115	1826.40106999	562.13416938	2779.92381237	391.388573002	-4.47572629604	-0.060401164589
1767.26702928	664.735084802	2808.00211408	376.0	1.78545760003	0.128232127287	0.0222702548258	1858.99345514	664.186261086	2858.13780124	334.958085006	-4.16183500062	-0.0561651147182
1767.26702928	664.735084802	2808.00211408	376.0	5.43260849393	0.243378518888	0.0422678914359	1949.60478749	580.674804902	2960.54987544	430.270283048	-3.62305789556	-0.048894168631
1767.26702928	664.735084802	2808.00211408	376.0	1.53213893971	0.0223970585129	0.00388972881433	1774.91572513	705.736732778	2851.0246079	370.372149986	-4.10985906918	-0.0554636851442
1767.26702928	664.735084802	2808.00211408	376.0	19.6884293182	1.01978989227	0.177108352253	2158.54197751	767.66365457	3360.85362557	434.647993487	0.731235797377	0.00986822938431
1767.26702928	664.735084802	2808.00211408	376.0	3.67949684795	0.234628746515	0.0407483060985	1944.4892813	608.709691646	2911.32246336	358.123490417	-3.90279635757	-0.0526693165664
1767.26702928	664.735084802	2808.00211408	376.0	5.12724073758	0.19805428996	0.0343963685238	1914.47661756	676.443139013	2951.97514239	361.055385813	-3.73678982839	-0.0504290125289
1767.26702928	664.735084802	2808.00211408	376.0	5.50744033424	0.197589941419	0.0343157244563	1912.39052927	629.825083746	2962.6511551	420.435542079	-3.61248694212	-0.0487515106899
1767.26702928	664.735084802	2808.00211408	376.0	-2.35972368405	0.0188608817231	0.0032755959922	1769.17592764	554.090552484	2741.74102315	418.474543025	-4.72136493216	-0.0637161259401
1767.26702928	664.735084802	2808.00211408	376.0	-15.0293618031	-0.237311925907	-0.0412142976566	1576.12302509	500.274013741	2385.97731692	309.58027808	-7.31433769383	-0.0987090107129
1767.26702928	664.735084802	2808.00211408	376.0	7.04765527096	0.22382007212	0.0388711483363	1932.96945969	626.059052027	3005.90042308	446.871911368	-3.42867657275	-0.0462709389035
1767.26702928	664.735084802	2808.00211408	376.0	6.27617727078	0.225390329731	0.0391438571954	1935.93295295	663.28121512	2984.23730453	385.02313646	-3.57038232657	-0.0481832972546
1767.26702928	664.735084802	2808.00211408	376.0	-4.03187244718	0.109168183296	0.0189593927224	1842.58189958	524.74740905	2694.78705053	327.457741899	-4.9691844405	-0.0670605187652
1767.26702928	664.735084802	2808.00211408	376.0	-5.57660527301	-0.385835814608	-0.0670086513733	1476.06149153	829.27146046	2651.41092012	346.077968132	-5.04879511725	-0.0681348868725
1767.26702928	664.735084802	2808.00211408	376.0	0.436263990997	0.130211206725	0.0226139643496	1860.46744958	632.203145256	2820.25241617	327.58182133	-4.34227062794	-0.058600143427
1767.26702928	664.735084802	2808.00211408	376.0	3.24773493633	0.221603023558	0.0384861103783	1935.40831048	658.961611309	2899.19857975	304.828657963	-4.11418195924	-0.0555220237414
1767.26702928	664.735084802	2808.00211408	376.0	8.6829024004	0.472760191418	0.0821049307776	2144.99713302	500.893753896	3051.81819705	405.927310127	-3.29651206713	-0.0444873423364
1767.26702928	664.735084802	2808.00211408	376.0	7.93498667336	0.161618462181	0.0280685068047	1886.94042596	790.81443773	3030.81670762	353.061843929	-3.17389641001	-0.0428326101216
1767.26702928	664.735084802	2808.00211408	376.0	4.23295148672	0.219325690851	0.0380906027876	1930.49036835	588.74535178	2926.86348132	407.627761183	-3.77377506755	-0.0509281385634
1767.26702928	664.735084802	2808.00211408	376.0	5.49199145564	0.184746485293	0.0320851832743	1907.32295885	769.871923769	2962.21735026	285.022467645	-3.59984545881	-0.0485809103753
1767.26702928	664.735084802	2808.00211408	376.0	2.18078552687	0.0137985492498	0.00239641355503	1768.41599472	725.595003471	2869.23861778	375.227619588	-4.02150149234	-0.0542712752002
1767.26702928	664.735084802	2808.00211408	376.0	-11.0634847547	-0.310076673296	-0.0538514542022	1527.55961043	668.852249862	2497.33922828	300.927367983	-6.14453139535	-0.0829221510843
1767.26702928	664.735084802	2808.00211408	376.0	-4.97671414556	-0.296097205872	-0.0514236203321	1538.86017884	786.269904874	2668.25587566	343.125791949	-4.98363732791	-0.0672555644793
1767.26702928	664.735084802	2808.00211408	376.0	-12.5650275113	-0.545771144375	-0.0947848461923	1341.31247301	728.490203434	2455.17587593	385.373199487	-6.64534689937	-0.0896807948633
1767.26702928	664.735084802	2808.00211408	376.0	-13.3085953067	-0.37268580027	-0.0647248697934	1483.63534566	633.515399594	2434.29647652	317.145731257	-6.7062496127	-0.0905026938287
1767.26702928	664.735084802	2808.00211408	376.0	4.931969402	0.134319931481	0.0233275323864	1866.74015461	791.541781287	2946.49191915	288.20998326	-3.76371850621	-0.050792422486
1767.26702928	664.735084802	2808.00211408	376.0	9.76653600351	0.476717669477	0.0827922315868	2149.98359143	613.369679065	3082.24665153	318.893381038	-2.63936658549	-0.0356189822604
1767.26702928	664.735084802	2808.00211408	376.0	-15.3948306215	-0.355534860431	-0.0617462418255	1490.6770117	552.590045795	2375.71494477	332.447887271	-7.45102466695	-0.10055363923
1767.26702928	664.735084802	2808.00211408	376.0	-1.80018166293	0.0803140405195	0.0139482529558	1821.59424775	650.566628542	2757.45297493	285.292098634	-4.74875532439	-0.0640857668608
1767.26702928	664.735084802	2808.00211408	376.0	15.0375340023	0.26352023196	0.0457659312191	1966.12351015	796.164469011	3230.25638677	467.96840761	-1.65939723145	-0.0223940247159
1767.26702928	664.735084802	2808.00211408	376.0	4.48104713003	0.284191929235	0.0493560141082	1987.17445401	653.34018956	2933.83001223	293.315368655	-4.05007760949	-0.0546569178068
1767.26702928	664.735084802	2808.00211408	376.0	-13.2346356929	-0.264821885153	-0.0459919911694	1559.00354853	581.434651546	2436.37326403	295.935063958	-6.70059075797	-0.0904263260185
1767.26702928	664.735084802	2808.00211408	376.0	1.09155496304	0.232199492678	0.0403264141504	1942.9292366	553.329723598	2838.65300052	342.394040316	-4.24083151924	-0.0572311945916
1767.26702928	664.735084802	2808.00211408	376.0	0.073186836531	-0.0447511323287	-0.00777199241555	1719.72468905	627.415585751	2810.057202	462.916927193	-4.36214155726	-0.0588683071155
1767.26702928	664.735084802	2808.00211408	376.0	3.23722470896	0.0205500025026	0.00356894798587	1771.30078421	680.222139757	2898.90345235	447.380528378	-3.87156936955	-0.052247899724
1767.26702928	664.735084802	2808.00211408	376.0	4.36552226119	0.0790594070216	0.0137303589826	1816.72821153	659.428689391	2930.58607147	454.429170543	-3.73711235184	-0.0504333650721
1767.26702928	664.735084802	2808.00211408	376.0	1.78637511769	-0.0351088024692	-0.00609739535762	1728.19386137	678.99662754	2858.16356515	450.973076238	-4.06874584732	-0.054908850841
1767.26702928	664.735084802	2808.00211408	376.0	-15.8851967877	-0.511164993665	-0.0887747470762	1327.6711452	593.198746608	2361.94545246	441.075560653	-8.21238017925	-0.1108283425
1767.26702928	664.735084802	2808.00211408	376.0	9.53928973117	0.1955669426	0.0339643873915	1909.88914714	726.577903963	3075.8655714	439.398520298	-3.16697233306	-0.0427391677875
1767.26702928	664.735084802	2808.00211408	376.0	-7.64222665427	-0.413331357065	-0.0717838411019	1445.97319103	680.018970626	2593.40822807	467.416066408	-5.86924795222	-0.0792071248613
1767.26702928	664.735084802	2808.00211408	376.0	15.7860749096	0.612044488516	0.106294631559	2181.38682474	705.73440182	3251.27543127	364.154204712	-0.352155096895	-0.00475243045742
1767.26702928	664.735084802	2808.00211408	376.0	2.57947453692	-0.0620046825868	-0.01076844088	1710.66663558	776.886363746	2880.43381361	392.880814287	-3.93942817007	-0.0531636730104
1767.26702928	664.735084802	2808.00211408	376.0	11.868875402	0.544046419317	0.0944853107532	2198.48721517	617.606542938	3141.28038629	325.186628175	-1.84766940291	-0.0249348097559
1767.26702928	664.735084802	2808.00211408	376.0	-13.5838474356	-0.3475159845	-0.0603535923063	1488.55644055	539.604218674	2426.56739092	398.406731688	-7.31752145588	-0.0987519764627
1767.26702928	664.735084802	2808.00211408	376.0	-0.386260655439	-0.289674403636	-0.050308163188	1542.92718074	806.903190883	2797.15590671	447.32553509	-4.31729880171	-0.0582631417235
1767.26702928	664.735084802	2808.00211408	376.0	-1.94478774194	-0.219653685463	-0.0381475660755	1591.45909634	720.866828	2753.39243317	441.066508834	-4.59901846963	-0.0620650265807
1767.26702928	664.735084802	2808.00211408	376.0	-11.7726356655	-0.279775358787	-0.0485889820749	1540.95148596	523.704782344	2477.42625571	412.769987404	-6.887717327	-0.0929516508367
1767.26702928	664.735084802	2808.00211408	376.0	6.25245273128	0.270250438188	0.0469347756492	1974.01477098	674.06969694	2983.57111896	335.486651039	-3.7034275459	-0.0499787792969
1767.26702928	664.735084802	2808.00211408	376.0	2.19324015546	0.0189745310358	0.003295333629	1773.66116511	754.691514898	2869.58834401	341.235664007	-4.08348358964	-0.0551077407509
1767.26702928	664.735084802	2808.00211408	376.0	-4.09534520408	-0.172857226501	-0.0300203588922	1628.02230556	756.333265029	2693.00473417	308.649163587	-4.92938941897	-0.0665234739402
1767.26702928	664.735084802	2808.00211408	376.0	-10.3702829684	-0.173102949154	-0.0300630338926	1625.30964065	577.325860162	2516.80434909	314.168848281	-6.08332295914	-0.0820961263042
1767.26702928	664.735084802	2808.00211408	376.0	13.6801415568	0.340192152707	0.0590816520852	2026.52165826	768.015792433	3192.1407782	397.603327513	-1.50440617825	-0.0203023775743
1767.26702928	664.735084802	2808.00211408	376.0	-4.39609131586	-0.290347891554	-0.0504251287868	1541.13860249	719.886307013	2684.55977699	423.534867495	-4.98736656798	-0.0673058916056
1767.26702928	664.735084802	2808.00211408	376.0	-16.7581486043	-0.483935525201	-0.0840457667941	1333.87018142	553.392615027	2337.43294699	450.170150548	-8.66088377127	-0.116881022554
1767.26702928	664.735084802	2808.00211408	376.0	-13.2878151947	-0.236600822374	-0.0410907993008	1578.22830061	540.887246637	2434.8799825	315.764435256	-6.80609920548	-0.0918501917069
1767.26702928	664.735084802	2808.00211408	376.0	-1.33260602792	0.0874477399882	0.0151871726273	1824.86735571	584.221003396	2770.58250864	361.494149539	-4.52351968338	-0.0610461495732
1767.26702928	664.735084802	2808.00211408	376.0	1.73914800446	-0.0969684613578	-0.0168406497669	1682.71667481	740.996764529	2856.83742681	433.123987471	-4.04107017842	-0.0545353600326
1767.26702928	664.735084802	2808.00211408	376.0	-6.9107546288	-0.322716084091	-0.056046558543	1519.84764941	782.383313648	2613.94797801	311.717014944	-5.31885595298	-0.0717794325638
1767.26702928	664.735084802	2808.00211408	376.0	-10.951593096	-0.228191672729	-0.0396303703941	1585.46233906	619.345196515	2500.48114842	295.673612845	-6.16088426047	-0.0831428375232
1767.26702928	664.735084802	2808.00211408	376.0	11.6814291804	0.312079310674	0.0541992550666	1998.28384206	794.904983234	3136.01689242	342.828067125	-1.67004310403	-0.0225376937117
1767.26702928	664.735084802	2808.00211408	376.0	-14.4844137322	-0.431643020521	-0.0749640535813	1398.28796588	560.39936507	2401.27947027	442.592139318	-7.86918035128	-0.106196765874
1767.26702928	664.735084802	2808.00211408	376.0	13.0473417989	0.340158789936	0.0590758579257	2029.04429464	679.21463554	3174.37174762	466.112817441	-2.5954489668	-0.0350263018462
1767.26702928	664.735084802	2808.00211408	376.0	-22.3863419379	-0.453523126147	-0.078764002457	1358.42202126	506.22178853	2179.3931592	314.749349411	-9.73267838136	-0.131345187333
1767.26702928	664.735084802	2808.00211408	376.0	-9.87741395476	-0.477060951911	-0.0828518499325	1393.98621807	700.919347923	2530.64412141	435.738555422	-6.23729118708	-0.0841739701361
1767.26702928	664.735084802	2808.00211408	376.0	8.74462195597	0.200514602019	0.0348236543972	1918.15282897	803.24184037	3053.55128347	332.156614135	-2.70001514776	-0.0364374513868
1767.26702928	664.735084802	2808.00211408	376.0	8.1059888539	0.0908537062477	0.0157786916026	1826.89008994	760.401205799	3035.61845247	448.32715673	-3.29646879388	-0.0444867583519
1767.26702928	664.735084802	2808.00211408	376.0	-4.95641767131	-0.0238557441683	-0.00414306081423	1739.03190786	641.692919582	2668.82580109	288.100973645	-5.14819176833	-0.0694762721772
1767.26702928	664.735084802	2808.00211408	376.0	-16.5953650867	-0.482761221769	-0.0838418238571	1393.1647273	661.340221094	2342.00391161	287.498963212	-7.45372992539	-0.100590147441
1767.26702928	664.735084802	2808.00211408	376.0	-6.93659501429	-0.227335998281	-0.0394817642029	1586.67581507	694.630743631	2613.22237943	331.915820733	-5.35692174984	-0.0722931410235
1767.26702928	664.735084802	2808.00211408	376.0	-7.00558718423	-0.0434508241691	-0.00754616605923	1723.07170575	592.981800821	2611.28507784	295.231571272	-5.45854413007	-0.0736645631589
1767.26702928	664.735084802	2808.00211408	376.0	-5.44974291134	-0.0394193300133	-0.00684601076994	1725.39991963	575.858678636	2654.97321792	353.714619651	-5.17061869646	-0.0697789297767
1767.26702928	664.735084802	2808.00211408	376.0	-5.85421120039	-0.34227586382	-0.05944353314	1505.79843391	754.292418128	2643.61573981	383.524887771	-5.15598722286	-0.0695814739928
1767.26702928	664.735084802	2808.00211408	376.0	7.56713651241	0.501195306118	0.087043297346	2173.80258148	556.370266498	3020.48746732	290.314619352	-3.36433264496	-0.045402599797
1767.26702928	664.735084802	2808.00211408	376.0	9.73879876988	0.198478965296	0.0344701224898	1911.822039	713.10072951	3081.46778943	456.545020913	-3.13462802664	-0.0423026724242
1767.26702928	664.735084802	2808.00211408	376.0	-15.8848582578	-0.522447110278	-0.0907341282177	1338.24915956	631.19469566	2361.95495838	392.511103161	-7.79494391711	-0.105194924657
1767.26702928	664.735084802	2808.00211408	376.0	12.4344715421	0.402397327141	0.0698849126678	2082.66047938	635.437323575	3157.16233786	439.064534907	-2.66325927534	-0.0359414207198
1767.26702928	664.735084802	2808.00211408	376.0	-9.8635184783	-0.534771036404	-0.0928744418902	1355.93501255	794.468630198	2531.03430669	380.630663943	-5.91131900794	-0.0797748853974
1767.26702928	664.735084802	2808.00211408	376.0	-11.6200486515	-0.340757431487	-0.0591798248501	1500.41358	573.384378618	2481.71090229	407.912943675	-6.73522823149	-0.0908937683062
1767.26702928	664.735084802	2808.00211408	376.0	15.0016722032	0.897581399727	0.155884230588	2156.93255299	738.198961126	3229.24938669	334.117872575	-0.139718108858	-0.0018855345325
1767.26702928	664.735084802	2808.00211408	376.0	13.8953251678	0.379423324811	0.0658949852051	2063.19323313	671.720747913	3198.18313855	463.269157508	-2.30722834012	-0.0311366847519
1767.26702928	664.735084802	2808.00211408	376.0	1.41072014363	-0.147356238311	-0.0255915662228	1647.31795435	812.649298239	2847.61516554	387.647912952	-4.07119024976	-0.0549418387283
1767.26702928	664.735084802	2808.00211408	376.0	-12.9066127288	-0.492076873023	-0.0854596861797	1385.61161374	705.141557525	2445.5841558	354.830984529	-6.64187573931	-0.089633950598
1767.26702928	664.735084802	2808.00211408	376.0	-5.33700673076	-0.300547313672	-0.0521964768448	1535.62179036	781.490798302	2658.13885225	341.026263586	-5.04281665425	-0.0680542058604
1767.26702928	664.735084802	2808.00211408	376.0	-2.51072575825	-0.00559534421822	-0.000971751340434	1750.67013815	583.439679138	2737.50088171	403.391064422	-4.7114469923	-0.0635822805978
1767.26702928	664.735084802	2808.00211408	376.0	-3.70039016302	-0.022031004482	-0.00382615569329	1741.2732035	678.05784171	2704.09508007	284.764034864	-4.9798195343	-0.0672040422983
1767.26702928	664.735084802	2808.00211408	376.0	4.073911021	0.108799435739	0.0188953518129	1839.55054738	614.269365157	2922.39762168	468.577709142	-3.79486180553	-0.0512127099262
1767.26702928	664.735084802	2808.00211408	376.0	-2.3664842901	-0.193046932697	-0.0335267337092	1610.80345109	706.540846928	2741.55118519	424.206887167	-4.65002892232	-0.062753426752
1767.26702928	664.735084802	2808.00211408	376.0	-13.3759394569	-0.496395134649	-0.0862096447809	1386.78896995	753.309705024	2432.40545135	292.30677638	-6.56365851835	-0.088578387562
1767.26702928	664.735084802	2808.00211408	376.0	0.592723884283	-0.113404161104	-0.0196950609768	1673.05294022	799.769896287	2824.64581328	351.822976772	-4.22624254124	-0.0570343122974
1767.26702928	664.735084802	2808.00211408	376.0	3.21038617834	0.346029566128	0.0600954439264	2039.60155075	564.718464727	2898.14982584	293.829810359	-4.17019902635	-0.0562779895593
1767.26702928	664.735084802	2808.00211408	376.0	-7.0428455778	-0.329192554104	-0.0571713362459	1515.30760503	785.287822203	2610.23886136	309.643434132	-5.34100239624	-0.0720783049425
1767.26702928	664.735084802	2808.00211408	376.0	-18.1272514508	-0.360230496883	-0.0625617396463	1480.54607037	516.59768293	2298.98851012	301.844756813	-8.21205122757	-0.110823903206
1767.26702928	664.735084802	2808.00211408	376.0	-8.60443914252	-0.314183175558	-0.0545646362553	1524.80734336	695.190317657	2566.38928105	346.39162004	-5.66599824888	-0.076464213885
1767.26702928	664.735084802	2808.00211408	376.0	-13.1884352945	-0.458876591423	-0.0796937463396	1410.87772137	673.08547082	2437.6705722	353.707380009	-6.75198915923	-0.091119961663
1767.26702928	664.735084802	2808.00211408	376.0	12.648516096	0.488410079255	0.0848228689224	2155.52006737	551.776550681	3163.17271346	455.876095409	-2.84141528123	-0.0383456853067
1767.26702928	664.735084802	2808.00211408	376.0	11.6065862599	0.522781271949	0.0907921625476	2189.8393868	564.959473022	3133.91530163	379.116441809	-2.59990655194	-0.0350864581908
1767.26702928	664.735084802	2808.00211408	376.0	5.47046786352	-0.00367073914286	-0.00063750245621	1753.09479303	743.811271603	2961.61296734	464.706902703	-3.58436993553	-0.0483720639073
1767.26702928	664.735084802	2808.00211408	376.0	-7.6016273741	-0.236362400651	-0.0410493922631	1575.57532537	569.46104768	2594.54825671	449.51188366	-5.89869644179	-0.079604540375
1767.26702928	664.735084802	2808.00211408	376.0	0.671066419432	0.170207912007	0.0295602486986	1890.05002563	521.968212373	2826.84567333	414.82743532	-4.25279069373	-0.0573925869599
1767.26702928	664.735084802	2808.00211408	376.0	9.93106780128	0.332277448425	0.0577070942037	2023.14153121	655.352020928	3086.86670789	408.373155756	-3.14214884107	-0.0424041678957
1767.26702928	664.735084802	2808.00211408	376.0	0.845326892973	0.128608286927	0.0223355830022	1858.1794518	613.082328304	2831.73891111	360.477131	-4.22912160049	-0.0570731659985
1767.26702928	664.735084802	2808.00211408	376.0	-12.2644198978	-0.317685993523	-0.0551729756032	1516.833635	558.560377227	2463.61694407	388.222931847	-6.82744219353	-0.0921382212352
1767.26702928	664.735084802	2808.00211408	376.0	-18.4703787763	-0.504534089751	-0.0876231486195	1333.76590915	577.90823647	2289.35348756	377.679341946	-8.63487530198	-0.116530031066
1767.26702928	664.735084802	2808.00211408	376.0	17.0064664479	0.493860580395	0.0857694651607	2151.1330294	688.611774137	3285.54405147	445.799247929	-0.899277040536	-0.0121359924499
1767.26702928	664.735084802	2808.00211408	376.0	-4.15015511852	0.117712152716	0.0204432359701	1849.50793125	517.856842422	2691.46567062	324.100896945	-4.993405865	-0.0673873935898
1767.26702928	664.735084802	2808.00211408	376.0	8.51340178596	0.26202666109	0.0455065406547	1964.30872159	644.531606161	3047.05861621	438.218288463	-3.2761673286	-0.0442127844615
1767.26702928	664.735084802	2808.00211408	376.0	-12.9441602607	-0.453028409926	-0.0786780843915	1420.3516215	713.562382386	2444.52982031	310.615816426	-6.52376289056	-0.0880399850277
1767.26702928	664.735084802	2808.00211408	376.0	-8.18310472412	-0.051360884119	-0.00891991735308	1716.81516665	565.383958845	2578.22036043	296.021234936	-5.67003427983	-0.0765186812393
1767.26702928	664.735084802	2808.00211408	376.0	7.80626428724	0.315269076116	0.0547532261404	2008.34833563	552.986129789	3027.2021803	465.867714878	-3.34967986697	-0.0452048565043
1767.26702928	664.735084802	2808.00211408	376.0	-1.23533045175	0.0429574821044	0.00746048664543	1790.38277484	633.17891288	2773.31400888	349.752321158	-4.50796157727	-0.0608361886272
1767.26702928	664.735084802	2808.00211408	376.0	14.392883409	0.553719915693	0.0961653205441	2144.49442224	726.675813929	3212.15458448	340.984348308	-0.641359830365	-0.00865532834501
1767.26702928	664.735084802	2808.00211408	376.0	-0.294129147871	-0.124388498983	-0.0216027264645	1661.93812398	718.752413561	2799.74296139	419.052423848	-4.32334299619	-0.0583447098001
1767.26702928	664.735084802	2808.00211408	376.0	-9.71968010376	-0.54046106862	-0.0938626378291	1351.71635952	801.444289449	2535.07329129	381.912642315	-5.87696821976	-0.0793113120075
1767.26702928	664.735084802	2808.00211408	376.0	4.38805129689	0.343294168043	0.0596203834739	2037.07845895	607.213069993	2931.21868726	286.927158324	-4.09180011898	-0.0552199746152
1767.26702928	664.735084802	2808.00211408	376.0	-3.8520933532	-0.188237467017	-0.0326914670055	1615.35860627	718.308372012	2699.83525129	366.168273001	-4.83844579251	-0.0652961645413
1767.26702928	664.735084802	2808.00211408	376.0	-11.3005287419	-0.386218871573	-0.0670751774181	1472.55597993	658.361946325	2490.68302811	359.765101852	-6.31621195187	-0.0852390276906
1767.26702928	664.735084802	2808.00211408	376.0	3.92065192421	-0.0951452741923	-0.0165240142744	1684.60766425	784.169299618	2918.094103	449.317139127	-3.75402343375	-0.0506615848009
1767.26702928	664.735084802	2808.00211408	376.0	-10.2284093988	-0.274311901506	-0.0476401357253	1547.31293413	552.19465803	2520.78816193	421.280569764	-6.45520766565	-0.0871148133016
1767.26702928	664.735084802	2808.00211408	376.0	-8.75943783322	-0.407640635333	-0.0707955254138	1457.87746262	790.266480555	2562.03691454	313.892971364	-5.61960358347	-0.0758381050401
1767.26702928	664.735084802	2808.00211408	376.0	-8.64932830271	-0.0755746967191	-0.013125164418	1698.02410651	540.385450482	2565.12879249	326.71923549	-5.7690640033	-0.0778551147544
1767.26702928	664.735084802	2808.00211408	376.0	-11.8782524803	-0.528379990986	-0.0917644999975	1361.62729437	780.995521202	2474.46053332	331.83771774	-6.25406174219	-0.0844002934169
1767.26702928	664.735084802	2808.00211408	376.0	3.83430372835	0.249262792211	0.0432898215025	1954.33431679	520.570182401	2915.66944383	440.764944647	-3.83027927573	-0.0516906784849
1767.26702928	664.735084802	2808.00211408	376.0	1.81599795936	-0.076231900672	-0.0132393019576	1698.34470533	733.232954142	2858.99537517	427.417715699	-4.03233708418	-0.0544175045099
1767.26702928	664.735084802	2808.00211408	376.0	13.4467510694	0.326912423331	0.0567753427111	2019.22935593	753.191481602	3185.58716839	413.16633085	-1.79321747317	-0.0241999658997
1767.26702928	664.735084802	2808.00211408	376.0	4.46814874569	0.271536959569	0.0471582076362	1976.2099911	646.97465657	2933.46782532	310.28317765	-3.97163890378	-0.053598365773
1767.26702928	664.735084802	2808.00211408	376.0	-12.575811236	-0.543129660048	-0.094326095875	1351.10550002	806.872072266	2454.87306871	296.895496427	-6.34656900304	-0.0856487044945
1767.26702928	664.735084802	2808.00211408	376.0	-0.125212028763	0.204817762293	0.0355709903252	1921.74358682	588.835935794	2804.48615767	293.906635057	-4.52647555825	-0.0610860399224
1767.26702928	664.735084802	2808.00211408	376.0	-9.50732469282	-0.534819707745	-0.0928828947108	1354.31788158	779.594501829	2541.03623571	407.123852304	-5.9308248527	-0.0800381221687
1767.26702928	664.735084802	2808.00211408	376.0	2.63093470581	0.00131136789318	0.000227747115871	1761.90318674	823.389182093	2881.87881624	296.586447403	-4.19247144024	-0.0565785619466
1767.26702928	664.735084802	2808.00211408	376.0	22.442483842	2.18811706526	0.380013384032	2194.43592606	812.364298134	3438.18753482	431.387310619	2.07908943232	0.0280578870758
1767.26702928	664.735084802	2808.00211408	376.0	4.23128183324	0.184986990652	0.03212695218	1902.47481779	615.577504495	2926.81659741	408.764275125	-3.76903179853	-0.0508641268357
1767.26702928	664.735084802	2808.00211408	376.0	-8.94657472456	-0.33621963128	-0.0583917386731	1509.70009376	712.392758314	2556.78210668	334.6892546	-5.70763942025	-0.0770261730128
1767.26702928	664.735084802	2808.00211408	376.0	-3.273394444	-0.143370821294	-0.0248994132154	1646.59813712	653.128742067	2716.08512889	416.358249709	-4.8203580679	-0.0650520656936
1767.26702928	664.735084802	2808.00211408	376.0	12.3628667748	0.476654848094	0.0827813213085	2146.91637003	643.039265162	3155.15167448	365.196039286	-1.9948771337	-0.0269214188084
1767.26702928	664.735084802	2808.00211408	376.0	-12.5217087599	-0.416591547636	-0.0723500430073	1449.93863563	698.755471872	2456.39226738	307.698159884	-6.436659926	-0.0868645064237
1767.26702928	664.735084802	2808.00211408	376.0	-8.73593730728	-0.324126314444	-0.0562914752421	1515.59730043	633.444286473	2562.69680981	413.6552229	-5.93404267275	-0.0800815475405
1767.26702928	664.735084802	2808.00211408	376.0	-1.46949822727	-0.114707709069	-0.0199214499945	1670.46779185	733.563407327	2766.73857279	362.70737362	-4.49084857665	-0.0606052439494
1767.26702928	664.735084802	2808.00211408	376.0	3.06078843445	-0.0913199911546	-0.0158596719615	1688.12005426	786.150805905	2893.94911803	419.678257866	-3.8604238708	-0.0520974881349
1767.26702928	664.735084802	2808.00211408	376.0	-7.58033341516	-0.028564600938	-0.00496085462627	1733.87487405	524.956852603	2595.14619153	336.314464879	-5.57758074219	-0.0752709951713
1767.26702928	664.735084802	2808.00211408	376.0	18.5717276801	0.565296002279	0.0981757558664	2107.95497386	791.454488074	3329.49661996	430.087158026	0.265466451864	0.00358254321004
1767.26702928	664.735084802	2808.00211408	376.0	5.06099789582	0.142195720951	0.0246953318775	1868.02047089	667.884738129	2950.11504199	414.209832971	-3.66126751944	-0.0494098180761
1767.26702928	664.735084802	2808.00211408	376.0	-12.2996277572	-0.468207282258	-0.0813142206074	1401.60428736	678.298982465	2462.62830663	382.725036806	-6.63649613383	-0.0895613513337
1767.26702928	664.735084802	2808.00211408	376.0	18.2809304783	2.45557509475	0.426463198116	2206.0991695	820.330783573	3321.33102838	294.901075312	2.06689491911	0.0278933187464
1767.26702928	664.735084802	2808.00211408	376.0	7.41474469519	0.177683584636	0.0308585593324	1896.21270918	697.310257434	3016.20830188	422.685335267	-3.39733221638	-0.0458479381428
1767.26702928	664.735084802	2808.00211408	376.0	18.6945109005	0.59758360877	0.10378319013	2188.88529886	708.321082138	3332.94437538	435.737994382	0.00923044389017	0.000124567393929
1767.26702928	664.735084802	2808.00211408	376.0	1.78340267984	0.028882546343	0.00501607265422	1779.54971589	696.106966489	2858.08009903	382.423416656	-4.0670246213	-0.0548856224197
1767.26702928	664.735084802	2808.00211408	376.0	-8.06634784252	-0.21328120453	-0.0370408483033	1589.64365362	523.142230919	2581.49889613	468.713011592	-6.18805756344	-0.0835095487644
1767.26702928	664.735084802	2808.00211408	376.0	-4.40236720444	-0.314138284332	-0.0545568399326	1523.76320206	707.362295273	2684.38354991	453.258052578	-5.0743619389	-0.0684799182038
1767.26702928	664.735084802	2808.00211408	376.0	-12.1821555543	-0.483496200603	-0.0839694686702	1376.11734581	643.342396937	2465.92692858	446.467185828	-7.0180031802	-0.0947098944697
1767.26702928	664.735084802	2808.00211408	376.0	0.863836844112	0.247804788936	0.0430366080126	1956.63044491	560.467126763	2832.25867093	315.161099253	-4.33845931077	-0.0585487086473
1767.26702928	664.735084802	2808.00211408	376.0	-2.25536033944	-0.208079284412	-0.0361374234824	1601.39460698	757.181768276	2744.67154807	386.095172811	-4.57933158244	-0.0617993465916
1767.26702928	664.735084802	2808.00211408	376.0	-12.3787134404	-0.513035036144	-0.0890995199971	1374.21306284	790.280289525	2460.40757898	295.914226615	-6.31955890426	-0.085284195739
1767.26702928	664.735084802	2808.00211408	376.0	14.4430521594	0.598018471667	0.103858713384	2186.68118111	687.796982598	3213.56332405	339.085160342	-0.695044558181	-0.00937981859893
1767.26702928	664.735084802	2808.00211408	376.0	4.05277845935	0.346176063488	0.06012088633	2038.97707308	567.992798681	2921.8042189	314.834347138	-3.9949041784	-0.0539123370904
1767.26702928	664.735084802	2808.00211408	376.0	-1.25070847289	0.0199081079326	0.00345746924846	1774.42899667	700.656243262	2772.88219372	297.79695379	-4.62329121403	-0.0623925939814
1767.26702928	664.735084802	2808.00211408	376.0	9.76602153162	0.233786805778	0.0406020850604	1943.96864191	747.636870653	3082.23220515	390.626692589	-2.92638780848	-0.03949241307
1767.26702928	664.735084802	2808.00211408	376.0	6.92185451604	0.147503321092	0.0256171102973	1873.00016901	738.032553052	3002.36793522	391.335213165	-3.48688212905	-0.0470564389886
1767.26702928	664.735084802	2808.00211408	376.0	-9.42030040435	-0.322960857543	-0.0560890686945	1517.36020774	643.880517031	2543.47987957	382.239154808	-5.96443599741	-0.0804917138652
1767.26702928	664.735084802	2808.00211408	376.0	9.00513157199	0.361047719618	0.062703667874	2051.69259551	674.866365029	3060.866399	334.307438456	-2.90652025517	-0.0392242949416
1767.26702928	664.735084802	2808.00211408	376.0	10.331063778	0.156334847043	0.0271508938942	1882.04471585	820.603475401	3098.09860337	395.450412127	-2.62989843081	-0.0354912068935
1767.26702928	664.735084802	2808.00211408	376.0	8.38494816589	0.411511163447	0.0714677255031	2091.88081703	668.576877844	3043.45163584	282.99394097	-2.73458707867	-0.0369040091589
1767.26702928	664.735084802	2808.00211408	376.0	8.56660280735	0.313555884457	0.0544556937231	2007.1811756	601.329022242	3048.55250202	440.042304173	-3.2721678321	-0.0441588101498
1767.26702928	664.735084802	2808.00211408	376.0	19.0916976188	1.84729817526	0.320822885596	2157.41106646	801.143782579	3344.09738683	385.542537789	1.16336869688	0.0156999824141
1767.26702928	664.735084802	2808.00211408	376.0	12.0550911878	0.39705733231	0.0689575082165	2078.54910991	701.532144894	3146.50932949	366.428074679	-1.9832859776	-0.02676499295
1767.26702928	664.735084802	2808.00211408	376.0	-8.79188228667	-0.311431143712	-0.0540866869942	1521.51332999	587.614813065	2561.1258736	451.997730548	-6.1952766973	-0.0836069729731
1767.26702928	664.735084802	2808.00211408	376.0	9.44624903891	0.409336490157	0.0710900469186	2089.13624892	592.355334716	3073.25298679	391.761403163	-3.24888317166	-0.0438445772154
1767.26702928	664.735084802	2808.00211408	376.0	-12.7178814698	-0.315570579505	-0.05480558866	1522.87330632	607.059299761	2450.88373354	320.951127464	-6.60135814862	-0.0890871545022
1767.26702928	664.735084802	2808.00211408	376.0	-8.67036437311	-0.189126246362	-0.0328458225707	1611.96239226	565.803295628	2564.53809919	386.772411297	-5.88668507514	-0.0794424436592
1767.26702928	664.735084802	2808.00211408	376.0	-0.194725626805	0.295912137404	0.0513914792296	1997.29870009	506.018665781	2802.53421436	299.216848489	-4.52175269445	-0.0610223035688
1767.26702928	664.735084802	2808.00211408	376.0	2.08640224616	0.182317240377	0.0316632928755	1900.39494371	565.939206568	2866.58833326	400.25418298	-4.0465870072	-0.0546098111632
1767.26702928	664.735084802	2808.00211408	376.0	-9.60832199458	-0.430570836403	-0.0747778458498	1439.26792293	795.624506275	2538.20022935	303.307800144	-5.77611856976	-0.0779503180804
1767.26702928	664.735084802	2808.00211408	376.0	1.20117269272	-0.041881541573	-0.00727362653229	1727.12449535	775.786037142	2841.73106869	338.820536193	-4.19400785191	-0.056599296247
1767.26702928	664.735084802	2808.00211408	376.0	-4.65278262819	-0.0108358285265	-0.00188187365865	1746.09799722	522.518442606	2677.35187952	408.735439694	-5.13626130235	-0.0693152672382
1767.26702928	664.735084802	2808.00211408	376.0	-1.31352024837	0.102996155497	0.0178874879293	1837.7371814	589.006625323	2771.11843774	344.374631019	-4.53800622897	-0.0612416495138
1767.26702928	664.735084802	2808.00211408	376.0	-4.25016550817	-0.181185088489	-0.0314666704565	1617.24739971	614.39286193	2688.65737676	457.017115117	-5.13228150158	-0.0692615587257
1767.26702928	664.735084802	2808.00211408	376.0	-11.3226324306	-0.451621694088	-0.0784337780633	1416.43778564	684.117478215	2490.06235606	389.507092203	-6.40762156584	-0.0864726257198
1767.26702928	664.735084802	2808.00211408	376.0	11.5493476961	0.554689015098	0.0963336254077	2207.89836117	606.940144723	3132.30804155	317.469535659	-1.92717972492	-0.0260078235482
1767.26702928	664.735084802	2808.00211408	376.0	5.77384573577	0.297033097597	0.051586157971	1993.74556689	523.950504643	2970.13182441	452.435752874	-3.58897037892	-0.0484341481635
1767.26702928	664.735084802	2808.00211408	376.0	8.99321179228	0.29823790427	0.0517953984491	1996.43856074	686.569789246	3060.53169133	377.523341347	-3.19219543053	-0.0430795604659
1767.26702928	664.735084802	2808.00211408	376.0	-6.28312384043	-0.38105963201	-0.0661791649895	1476.1791761	706.321814534	2631.57186381	449.070873178	-5.44584590407	-0.073493197086
1767.26702928	664.735084802	2808.00211408	376.0	12.1675155417	0.243350725408	0.042263064503	1951.77458987	780.362091604	3149.66620772	417.529526251	-2.25364748135	-0.0304135962396
1767.26702928	664.735084802	2808.00211408	376.0	-10.6399148061	-0.160225982263	-0.0278266728487	1634.18674119	539.247653846	2509.23308139	335.798686351	-6.21361093785	-0.0838543986215
1767.26702928	664.735084802	2808.00211408	376.0	-1.55687851347	0.179818764321	0.0312293790068	1899.32677979	507.693608154	2764.28493251	357.26454456	-4.57969564061	-0.0618042596573
1767.26702928	664.735084802	2808.00211408	376.0	-11.0365478173	-0.196358449286	-0.0341018494766	1608.42612232	588.227590949	2498.09561805	301.44190478	-6.2050920948	-0.0837394344778
1767.26702928	664.735084802	2808.00211408	376.0	17.9990492422	0.520630784258	0.0904186843101	2162.01052176	702.537321379	3313.41579732	448.867954177	-0.486608380248	-0.0065669147132
1767.26702928	664.735084802	2808.00211408	376.0	1.05695879901	0.0349100548102	0.00606287857072	1782.63957268	638.199459089	2837.6815395	416.842507735	-4.16372825407	-0.0561906646973
1767.26702928	664.735084802	2808.00211408	376.0	-5.84898656245	-0.129638411466	-0.0225144861871	1657.91944512	648.262347138	2643.76244776	337.580655494	-5.19898820403	-0.07016178413
1767.26702928	664.735084802	2808.00211408	376.0	-0.835398872237	-0.150097739521	-0.0260676866135	1643.91615375	750.189577351	2784.54409609	390.438364987	-4.38133097419	-0.0591272736058
1767.26702928	664.735084802	2808.00211408	376.0	-7.32984141912	-0.470039606884	-0.0816324430157	1406.53926357	785.570225319	2602.18001207	410.070523189	-5.4688281899	-0.0738033493913
1767.26702928	664.735084802	2808.00211408	376.0	-4.03790669187	-0.121600328676	-0.0211185009857	1665.7684795	725.675317129	2694.61760881	303.173812179	-4.94823328462	-0.0667777771204
1767.26702928	664.735084802	2808.00211408	376.0	-5.48269667575	-0.381104064655	-0.0661868816698	1476.20503719	716.65036232	2654.04787552	461.192476007	-5.31174078353	-0.0716834113836
1767.26702928	664.735084802	2808.00211408	376.0	-0.552066236417	-0.105694670094	-0.0183561427742	1679.74020999	807.07620549	2792.50008249	305.683667015	-4.48624756065	-0.0605431519656
1767.26702928	664.735084802	2808.00211408	376.0	-9.67890319618	-0.353787226365	-0.0614427277466	1497.28036955	692.132368748	2536.21830771	346.80556941	-5.88495697693	-0.0794191224957
1767.26702928	664.735084802	2808.00211408	376.0	11.0505411504	0.406655799765	0.0706244876285	2085.17969932	589.811745922	3118.3015432	443.310097965	-3.02414165571	-0.0408116282821
1767.26702928	664.735084802	2808.00211408	376.0	1.23381417079	0.154181360255	0.0267768947995	1878.72562053	602.439936688	2842.64764208	361.482084862	-4.18162570097	-0.0564321956946
1767.26702928	664.735084802	2808.00211408	376.0	8.79538274231	0.353190117234	0.0613390269596	2043.73060196	655.912718523	3054.97664743	355.333326946	-3.17283253151	-0.042818252787
1767.26702928	664.735084802	2808.00211408	376.0	-9.9741072142	-0.501648385396	-0.0871219842647	1381.30552031	769.417882344	2527.92897265	377.205569997	-5.95068455824	-0.0803061343892
1767.26702928	664.735084802	2808.00211408	376.0	-4.18722489502	-0.245757737645	-0.0426810937209	1575.12035822	789.606749433	2690.42475051	325.697642854	-4.89003575205	-0.0659923853178
1767.26702928	664.735084802	2808.00211408	376.0	-3.42955410056	-0.10261119788	-0.0178206317957	1675.6011686	589.603415439	2711.70016243	446.495578394	-4.95647363735	-0.0668889829602
1767.26702928	664.735084802	2808.00211408	376.0	20.9444449289	2.11043900871	0.366522926139	2184.73618176	805.859894986	3396.12257047	405.526493716	1.73866476493	0.0234637620098
1767.26702928	664.735084802	2808.00211408	376.0	13.4042956861	0.521396242846	0.0905516225853	2186.14606235	557.113246318	3184.39502033	441.135711655	-2.52944223215	-0.034135522701
1767.26702928	664.735084802	2808.00211408	376.0	-3.7061720512	-0.316424054756	-0.0549538129135	1522.14259269	715.756952969	2703.93272453	466.033178871	-4.97269583175	-0.0671079059616
1767.26702928	664.735084802	2808.00211408	376.0	9.49564999935	0.351781068774	0.0610943155218	2041.91495069	659.657528131	3074.64016681	373.067687984	-3.06159071868	-0.0413170137474
1767.26702928	664.735084802	2808.00211408	376.0	9.86413788988	0.462730347507	0.0803630336067	2136.81297005	576.211499104	3084.98731456	371.962845406	-3.09992985602	-0.0418344110124
1767.26702928	664.735084802	2808.00211408	376.0	9.76953844245	0.430592453704	0.0747816001571	2099.50011858	692.961183244	3082.33096008	289.869658254	-2.1739527682	-0.0293380940377
1767.26702928	664.735084802	2808.00211408	376.0	6.72015209789	0.30344960976	0.0527005227093	2001.15554877	645.535013754	2996.70412706	350.013564533	-3.61240827807	-0.0487504490968
1767.26702928	664.735084802	2808.00211408	376.0	-7.23091377424	-0.0556596586888	-0.00966649160972	1712.99759426	549.954600296	2604.95790243	342.005707878	-5.50045314905	-0.0742301369643
1767.26702928	664.735084802	2808.00211408	376.0	-0.337915016817	-0.0280820513934	-0.00487704956467	1734.15546498	657.102891235	2798.51345326	407.255097048	-4.34962528766	-0.0586993965946
1767.26702928	664.735084802	2808.00211408	376.0	4.97578270819	0.202510084358	0.035170212636	1916.60480453	618.266951682	2947.72219772	412.850441506	-3.67966151944	-0.0496580501949
1767.26702928	664.735084802	2808.00211408	376.0	-14.8369293402	-0.441127457951	-0.0766112292377	1406.66043397	591.397988898	2391.38082454	393.322401681	-7.56737269127	-0.102123788006
1767.26702928	664.735084802	2808.00211408	376.0	5.2240001676	0.162364667521	0.028198101341	1888.93351312	772.212537793	2954.69214923	293.546098315	-3.73114788828	-0.0503528729862
1767.26702928	664.735084802	2808.00211408	376.0	0.888563544854	-0.0403289747875	-0.00700399006383	1725.2186146	693.302302186	2832.95299721	414.43208042	-4.16750706895	-0.0562416608495
1767.26702928	664.735084802	2808.00211408	376.0	4.69675110659	0.297480426704	0.0516638462493	1998.15021653	646.543520935	2939.88698445	295.193246983	-4.02047329221	-0.054257399355
1767.26702928	664.735084802	2808.00211408	376.0	-11.8580283742	-0.485680203771	-0.0843487675878	1379.70451474	661.979445027	2475.02842664	433.34446688	-6.81050910991	-0.0919097045872
1767.26702928	664.735084802	2808.00211408	376.0	0.135261219252	-0.082634700311	-0.0143512852225	1697.4689971	814.416240771	2811.80025198	299.91501411	-4.43197647481	-0.0598107486479
1767.26702928	664.735084802	2808.00211408	376.0	5.67237410477	0.216699496307	0.0376345078685	1926.6122354	571.840590509	2967.28249886	468.829672954	-3.60042190709	-0.0485886897043
1767.26702928	664.735084802	2808.00211408	376.0	7.70585639919	0.293967142772	0.0510536892623	1991.276243	605.079854066	3024.38272468	428.02662761	-3.37067855343	-0.0454882395874
1767.26702928	664.735084802	2808.00211408	376.0	-9.4054973109	-0.444355376442	-0.0771718264054	1427.99939377	767.866876592	2543.89555075	348.02928039	-5.77159482714	-0.0778892689222
1767.26702928	664.735084802	2808.00211408	376.0	-2.01320923311	-0.132834318484	-0.0230695238771	1658.35902331	774.539651247	2751.47115625	318.5724817	-4.62677505517	-0.0624396093816
1767.26702928	664.735084802	2808.00211408	376.0	-4.71862100419	-0.35980322715	-0.0624875351077	1494.31744033	800.485852058	2675.50313653	380.699844143	-4.93075914214	-0.0665419587333
1767.26702928	664.735084802	2808.00211408	376.0	-4.13620406604	-0.125089759605	-0.0217245153881	1658.67976918	587.204774796	2691.85741646	445.972872487	-5.0942104859	-0.0687477798367
1767.26702928	664.735084802	2808.00211408	376.0	-1.819710501	-0.0166122778149	-0.00288507777264	1745.50592454	696.376787955	2756.90460474	315.021892244	-4.6366528143	-0.0625729124737
1767.26702928	664.735084802	2808.00211408	376.0	9.44424772952	0.266288078473	0.046246627036	1967.63590758	671.941496419	3073.19678998	433.619385985	-3.18623824501	-0.0429991665993
1767.26702928	664.735084802	2808.00211408	376.0	7.75425223849	0.212196318316	0.0368524345807	1922.92315525	636.133718953	3025.74168087	466.684806667	-3.34621133491	-0.0451580477045
1767.26702928	664.735084802	2808.00211408	376.0	6.99309989178	0.0504986447761	0.00877017102746	1796.32273164	785.980338561	3004.36850688	422.065436679	-3.42734035512	-0.0462529062769
1767.26702928	664.735084802	2808.00211408	376.0	-17.1866073195	-0.385155916912	-0.0668905725794	1456.38331133	539.615451474	2325.40181721	329.40305441	-8.01692177502	-0.108190577261
1767.26702928	664.735084802	2808.00211408	376.0	2.30797638651	-0.144800739013	-0.0251477490471	1648.29318121	799.194619805	2872.81013981	425.322338791	-3.94586494546	-0.053250539075
1767.26702928	664.735084802	2808.00211408	376.0	1.50704749295	-0.190912811206	-0.0331560978128	1612.88923529	767.678269329	2850.32003954	469.752534919	-4.09051595599	-0.0552026444803
1767.26702928	664.735084802	2808.00211408	376.0	3.41979175614	0.243226032836	0.0422414089677	1951.0802737	576.858606867	2904.02993889	376.091058323	-3.90331280603	-0.0526762861813
1767.26702928	664.735084802	2808.00211408	376.0	-4.94886911876	0.111673379496	0.0193944736881	1844.74173217	507.601863478	2669.0377646	316.694168956	-5.13008677585	-0.0692319402948
1767.26702928	664.735084802	2808.00211408	376.0	1.13385123603	0.163741220574	0.0284371692556	1884.26102026	520.521697427	2839.84068076	435.05796307	-4.20151370149	-0.0567005897637
1767.26702928	664.735084802	2808.00211408	376.0	-8.46344475862	-0.361052913376	-0.0627045698812	1489.51420478	643.716369267	2570.34840633	437.117832289	-5.96134432235	-0.0804499908549
1767.26702928	664.735084802	2808.00211408	376.0	6.62791300018	0.361022142168	0.0626992258021	2049.48009832	573.466670702	2994.11405125	371.167282225	-3.56689010011	-0.0481361686924
1767.26702928	664.735084802	2808.00211408	376.0	0.764059910501	0.110659520193	0.0192183953097	1841.11230361	540.422872595	2829.45693252	447.921756314	-4.26636752352	-0.057575810034
1767.26702928	664.735084802	2808.00211408	376.0	0.131167850837	-0.0375946907218	-0.00652912308471	1726.96780595	671.848415582	2811.68531011	412.869088569	-4.27931913762	-0.0577505956495
1767.26702928	664.735084802	2808.00211408	376.0	-6.77579776488	-0.390094416982	-0.0677482488681	1470.19479482	728.047415396	2617.7375696	419.495359378	-5.4293137347	-0.0732700908867
1767.26702928	664.735084802	2808.00211408	376.0	-16.5460012189	-0.431897100998	-0.0750081800968	1410.95958383	568.012300152	2343.39005006	364.418166077	-7.96489502024	-0.107488461812
1767.26702928	664.735084802	2808.00211408	376.0	11.6537338604	0.478942052439	0.0831785433204	2124.85290884	703.22138174	3135.23920725	307.164916668	-1.52647103523	-0.0206001489235
1767.26702928	664.735084802	2808.00211408	376.0	-3.47297832164	-0.327736125339	-0.0569183962034	1515.08143773	746.332926961	2710.48080939	449.066444691	-4.85967354112	-0.0655826388815
1767.26702928	664.735084802	2808.00211408	376.0	-1.56579138328	0.143271839901	0.0248822229768	1869.42917358	531.098200038	2764.03465894	363.507285314	-4.57114819407	-0.0616889095016
1767.26702928	664.735084802	2808.00211408	376.0	-16.5266101062	-0.515008899781	-0.0894423236855	1352.62174977	638.98053781	2343.93455291	352.332265334	-7.73926768388	-0.104443558487
1767.26702928	664.735084802	2808.00211408	376.0	-5.76945658805	-0.35183392252	-0.0611034947065	1498.97936174	748.325963099	2645.99565112	398.690326284	-5.16749603034	-0.0697367885336
1767.26702928	664.735084802	2808.00211408	376.0	1.16309581777	-3.56645732493e-05	-6.19391685469e-06	1754.48812168	632.991450924	2840.66186923	453.182296626	-4.1780337472	-0.0563837212847
1767.26702928	664.735084802	2808.00211408	376.0	7.42852077889	0.533471918203	0.0926488221957	2201.38381928	501.299115413	3016.5951346	313.912199899	-3.62470387509	-0.0489163815801
1767.26702928	664.735084802	2808.00211408	376.0	7.6128638296	0.385008383833	0.066864950301	2072.91448296	649.144854512	3021.77149136	299.71215389	-3.20535590781	-0.0432571647478
1767.26702928	664.735084802	2808.00211408	376.0	5.1202573737	0.00739231536426	0.00128383385972	1763.47076087	782.445664703	2951.77904938	405.86262381	-3.64087356674	-0.0491345960424
1767.26702928	664.735084802	2808.00211408	376.0	9.65959793489	0.247256225108	0.042941338157	1954.12833219	728.2587132	3079.2438283	396.856782914	-3.0406589872	-0.0410345342402
1767.26702928	664.735084802	2808.00211408	376.0	14.6041542802	0.548678999779	0.095289857551	2193.98545181	650.71336564	3218.08707501	373.388257568	-1.149234716	-0.0155092404318
1767.26702928	664.735084802	2808.00211408	376.0	4.01973606599	0.362283465635	0.0629182816316	2052.7279085	552.3856527	2920.87638779	315.762826592	-3.99459549401	-0.0539081713092
1767.26702928	664.735084802	2808.00211408	376.0	4.47542827305	0.0241573602555	0.00419544290647	1775.2167032	729.28876929	2933.6722346	429.166762113	-3.70659948314	-0.0500215854674
1767.26702928	664.735084802	2808.00211408	376.0	10.1506783912	0.36044307958	0.0625986591838	2047.92787622	648.398290427	3093.0333779	396.707211255	-3.03713444525	-0.0409869695715
1767.26702928	664.735084802	2808.00211408	376.0	-9.30506901096	-0.111891060619	-0.0194322786764	1670.8283336	566.858395469	2546.71557954	309.028850471	-5.87153866581	-0.0792380386749
1767.26702928	664.735084802	2808.00211408	376.0	-11.509781854	-0.483209552407	-0.0839196860727	1396.95228514	760.600351308	2484.80719629	327.254559847	-6.18587166738	-0.0834800494923
1767.26702928	664.735084802	2808.00211408	376.0	-9.54041038876	-0.295746783217	-0.0513627619341	1529.24606272	545.899762007	2540.10718867	464.961363947	-6.54518076047	-0.0883290251075
1767.26702928	664.735084802	2808.00211408	376.0	-3.44075263126	-0.196647131094	-0.0341519852543	1607.49592158	674.480029069	2711.38570745	429.409756809	-4.86018447044	-0.065589534014
1767.26702928	664.735084802	2808.00211408	376.0	11.0265257915	0.308314059489	0.0535453385705	1998.91217769	782.815443231	3117.62719142	335.899570496	-1.89322938902	-0.0255496543728
1767.26702928	664.735084802	2808.00211408	376.0	-7.82607311776	-0.334209742487	-0.0580426784452	1509.50843086	666.581496191	2588.24581548	412.155888433	-5.68521707707	-0.0767235772884
1767.26702928	664.735084802	2808.00211408	376.0	6.07300048499	0.273866840148	0.04756284129	1976.29550602	633.679650929	2978.53209609	368.556939141	-3.62671047866	-0.0489434612505
1767.26702928	664.735084802	2808.00211408	376.0	-2.33307866286	-0.127522636614	-0.0221470365777	1657.82343818	644.242213805	2742.4892159	440.423563924	-4.70822789293	-0.0635388379613
1767.26702928	664.735084802	2808.00211408	376.0	-3.32610054214	0.0547699529771	0.00951197516101	1799.64433913	590.717483697	2714.60514054	324.243317713	-4.84824171166	-0.0654283631804
1767.26702928	664.735084802	2808.00211408	376.0	-2.25738394707	-0.0630293986993	-0.0109464047758	1708.21549459	666.865150263	2744.61472512	369.534080269	-4.6224791316	-0.0623816347044
1767.26702928	664.735084802	2808.00211408	376.0	15.544717784	0.468479544032	0.0813615046947	2092.57819172	771.531851325	3244.49811808	380.388075041	-0.516531805035	-0.00697073960911
1767.26702928	664.735084802	2808.00211408	376.0	12.059616357	0.466479722713	0.0810141928991	2139.67628424	602.452602488	3146.63639633	404.507509605	-2.57452334274	-0.0347439047604
1767.26702928	664.735084802	2808.00211408	376.0	11.1581234294	0.361996395403	0.0628684257386	2049.53369377	719.814685031	3121.32245587	351.974077074	-2.14749793779	-0.0289810787826
1767.26702928	664.735084802	2808.00211408	376.0	-14.9865026761	-0.549678365467	-0.0954634188029	1336.24152142	702.334674373	2387.18080211	348.604606321	-7.16683067216	-0.0967183626473
1767.26702928	664.735084802	2808.00211408	376.0	5.66887959525	0.427989432495	0.0743295297838	2109.64437718	569.679999569	2967.18437296	287.859996214	-3.9162336267	-0.0528506562308
1767.26702928	664.735084802	2808.00211408	376.0	-0.372289487537	-0.0207902074624	-0.00361066472081	1740.5444329	673.380594212	2797.5482174	383.623190286	-4.34950788151	-0.0586978121662
1767.26702928	664.735084802	2808.00211408	376.0	-0.0561698200056	0.150197723833	0.0260850510303	1874.69947553	550.618529902	2806.42486435	381.106858914	-4.344011978	-0.0586236434278
1767.26702928	664.735084802	2808.00211408	376.0	4.81844452731	0.215910661898	0.0374975098816	1926.2040134	556.495879229	2943.30413827	460.604245645	-3.70619314961	-0.050016101884
1767.26702928	664.735084802	2808.00211408	376.0	-10.882762887	-0.430382825016	-0.0747451936464	1435.01036475	683.284430517	2502.41390214	384.119106873	-6.27676148219	-0.0847066326881
1767.26702928	664.735084802	2808.00211408	376.0	-11.0085369971	-0.262308498435	-0.0455554877449	1561.11159986	640.718944331	2498.88216247	297.051618277	-6.15572829873	-0.0830732563931
1767.26702928	664.735084802	2808.00211408	376.0	-10.0766758123	-0.242335438563	-0.0420867382012	1573.94438042	586.618221001	2525.04884424	364.486242824	-6.11794239949	-0.0825633252293
1767.26702928	664.735084802	2808.00211408	376.0	8.79169374682	0.0967163562217	0.0167968663115	1831.66415709	781.306622332	3054.87306036	441.902280938	-3.22985590476	-0.0435877989846
1767.26702928	664.735084802	2808.00211408	376.0	-14.288259488	-0.337624119541	-0.058635658135	1508.12007285	615.137341878	2406.78748559	283.530070862	-6.9002781079	-0.09312116205
1767.26702928	664.735084802	2808.00211408	376.0	6.98340468883	0.258181455354	0.0448387383387	1963.13412349	675.30795555	3004.09626538	365.654186341	-3.54268378005	-0.0478094977065
1767.26702928	664.735084802	2808.00211408	376.0	1.6736241877	0.0590719044122	0.0102591011484	1803.34253802	682.221832296	2854.99751665	369.433146334	-4.09991502967	-0.05532948758
1767.26702928	664.735084802	2808.00211408	376.0	-9.9815769949	-0.533378078902	-0.0926325249917	1358.38174773	819.142990213	2527.71922105	350.1944831	-5.84976172815	-0.0789441528765
1767.26702928	664.735084802	2808.00211408	376.0	4.72575009564	0.106781099047	0.0185448244263	1840.86099162	713.50604002	2940.70127667	386.334245037	-3.7233744218	-0.0502479679055
1767.26702928	664.735084802	2808.00211408	376.0	4.5404670265	0.237999635292	0.0413337331178	1946.77844658	615.331120855	2935.49852417	373.388956744	-3.77806027635	-0.0509859686416
1767.26702928	664.735084802	2808.00211408	376.0	16.6325474145	0.488531788267	0.0848440062986	2152.47647063	667.59456811	3275.04439711	454.973358366	-1.20960928275	-0.016324011913
1767.26702928	664.735084802	2808.00211408	376.0	-8.02362666875	-0.216219935419	-0.0375512218512	1592.94756986	607.086780589	2582.6985076	382.664157151	-5.69213062291	-0.0768168775022
1767.26702928	664.735084802	2808.00211408	376.0	-17.4255704304	-0.44458600005	-0.0772118791334	1413.74852963	593.479814981	2318.691728	311.463383397	-7.89317779163	-0.106520617971
1767.26702928	664.735084802	2808.00211408	376.0	-7.78150934624	-0.468819771674	-0.0814205925102	1402.72689813	726.558864748	2589.49716713	460.211404249	-5.8122115126	-0.0784374023293
1767.26702928	664.735084802	2808.00211408	376.0	1.29714005521	-0.196771039865	-0.0341735046657	1609.70473394	795.583886834	2844.42583425	439.137213476	-4.08003709956	-0.0550612294138
1767.26702928	664.735084802	2808.00211408	376.0	13.0229412769	0.496583411296	0.0862423430525	2075.98676828	781.973165165	3173.68658045	315.726647002	-0.800950870522	-0.0108090535833
1767.26702928	664.735084802	2808.00211408	376.0	10.7614359948	0.494614179424	0.0859003437694	2162.55500201	511.134547866	3110.18346432	436.493914444	-3.05532477721	-0.0412324531337
1767.26702928	664.735084802	2808.00211408	376.0	10.1272507866	0.418144997636	0.0726198328648	2095.63409745	543.936522734	3092.37553027	452.80491008	-3.10609845666	-0.0419176579846
1767.26702928	664.735084802	2808.00211408	376.0	15.910076931	0.495700168313	0.0860889489949	2144.08261193	706.155292445	3254.75741066	404.519506282	-0.821456154426	-0.0110857780624
1767.26702928	664.735084802	2808.00211408	376.0	9.98118868345	0.356559328651	0.0619241626695	2035.77686386	751.80722394	3088.27410332	300.690015523	-2.04624274751	-0.0276146119772
1767.26702928	664.735084802	2808.00211408	376.0	1.79118194835	-0.00768798894329	-0.00133518390818	1753.84446539	781.584504935	2858.29854106	322.869570728	-4.17685553432	-0.0563678209759
1767.26702928	664.735084802	2808.00211408	376.0	8.1760727056	0.452920321273	0.0786593124824	2131.09923699	599.306070945	3037.5864085	307.18110057	-3.16938967015	-0.0427717904204
1767.26702928	664.735084802	2808.00211408	376.0	19.1676526319	1.43546830607	0.249299810015	2137.94922268	799.301027698	3346.23020521	408.979954831	0.899686966399	0.0121415245128
1767.26702928	664.735084802	2808.00211408	376.0	0.314260037927	0.130886712221	0.022731280344	1858.66240459	558.800934011	2816.82654259	399.363203989	-4.28794354257	-0.0578669843801
1767.26702928	664.735084802	2808.00211408	376.0	-7.33251521154	-0.157319587211	-0.0273219151114	1637.48747897	651.106086349	2602.10493193	313.511366609	-5.45974001801	-0.0736807019974
1767.26702928	664.735084802	2808.00211408	376.0	-1.40495693705	-0.246231467703	-0.0427633670898	1574.88756532	812.636177391	2768.55089359	381.027150876	-4.43483492101	-0.0598493241701
1767.26702928	664.735084802	2808.00211408	376.0	1.66870270025	0.320288336813	0.0556249282412	2017.5982661	528.63271419	2854.85932118	308.628340896	-4.27164020121	-0.0576469662782
1767.26702928	664.735084802	2808.00211408	376.0	15.075743465	0.499490251236	0.0867471780542	2158.07433363	672.207543308	3231.32930929	401.047432352	-1.21547578299	-0.0164031819567
1767.26702928	664.735084802	2808.00211408	376.0	2.25136061224	0.0979534365101	0.017011711794	1834.90504206	693.776750455	2871.22036767	342.538575151	-4.08518928899	-0.0551307596355
1767.26702928	664.735084802	2808.00211408	376.0	-3.09174607663	0.118414897406	0.0205652826339	1849.16498113	502.072438724	2721.18581889	369.948399033	-4.81499788481	-0.0649797285399
1767.26702928	664.735084802	2808.00211408	376.0	-6.20050078206	-0.476389415639	-0.0827352232788	1399.63916871	774.01553478	2633.89192104	460.237217546	-5.40904297065	-0.0729965313178
1767.26702928	664.735084802	2808.00211408	376.0	15.7545741048	0.301163805551	0.0523035438608	1995.58780084	787.252249575	3250.39088801	467.550837596	-1.40173342839	-0.0189167804101
1767.26702928	664.735084802	2808.00211408	376.0	23.0492091885	2.12940720649	0.369817159863	2197.4098258	803.356577611	3455.22439537	454.457991963	2.01664004283	0.0272151152879
1767.26702928	664.735084802	2808.00211408	376.0	0.193662887407	-0.114428007314	-0.0198728737954	1669.05245477	712.915344931	2813.44017205	431.472372354	-4.26407901297	-0.057544925951
1767.26702928	664.735084802	2808.00211408	376.0	-5.06078958395	-0.352167838141	-0.0611614863044	1497.95156717	728.238734135	2665.89503557	439.704734271	-5.14470439225	-0.0694292090722
1767.26702928	664.735084802	2808.00211408	376.0	-4.03125447656	0.0150951448734	0.00262159514995	1768.90081546	617.403861545	2694.80440315	308.499726149	-4.97105725045	-0.0670857928536
1767.26702928	664.735084802	2808.00211408	376.0	-1.16652870495	0.0739876487701	0.0128495395572	1812.37219703	536.894391057	2775.24596338	425.979375293	-4.54183635359	-0.0612933381052
1767.26702928	664.735084802	2808.00211408	376.0	3.89851559503	-0.165901838845	-0.0288124068851	1632.58140234	825.438982827	2917.47251441	459.452129236	-3.7441888331	-0.0505288641444
1767.26702928	664.735084802	2808.00211408	376.0	6.01235741435	0.292449761729	0.0507901635514	1994.19502636	677.301469907	2976.82923738	305.332741117	-3.71273113303	-0.0501043337791
1767.26702928	664.735084802	2808.00211408	376.0	-6.42363700348	-0.286221915835	-0.0497085647507	1541.44758669	628.788954568	2627.62625122	457.389709962	-5.5889249238	-0.0754240880404
1767.26702928	664.735084802	2808.00211408	376.0	5.16710380465	0.0450218540991	0.00781900904813	1794.32064324	815.800754862	2953.09449815	342.973100054	-3.76624130791	-0.0508264683929
1767.26702928	664.735084802	2808.00211408	376.0	-10.7551591452	-0.485759644414	-0.0843625641566	1393.66197063	749.807726265	2505.99701791	362.527321019	-6.10332210062	-0.0823660202512
1767.26702928	664.735084802	2808.00211408	376.0	17.7455767047	1.11110991197	0.192968029171	2191.21728803	728.494055777	3306.29828311	386.586939302	0.412726398664	0.00556985693204
1767.26702928	664.735084802	2808.00211408	376.0	-15.1033025198	-0.51540656304	-0.0895113864258	1349.46503574	642.894814846	2383.90106003	391.541209449	-7.53003437024	-0.101619897034
1767.26702928	664.735084802	2808.00211408	376.0	-8.65885265725	-0.152450278533	-0.0264762553896	1639.65312195	561.975978873	2564.86134841	363.232247585	-5.81712540706	-0.0785037166945
1767.26702928	664.735084802	2808.00211408	376.0	1.44726194556	-0.206624058629	-0.0358846923635	1601.7843149	781.082706316	2848.64126011	465.774238891	-4.08787100018	-0.0551669500698
1767.26702928	664.735084802	2808.00211408	376.0	4.39296599732	0.157223173318	0.0273051707742	1880.80046533	663.356202661	2931.35669216	387.200024165	-3.76596785059	-0.0508227780107
1767.26702928	664.735084802	2808.00211408	376.0	7.18957424624	0.141923934541	0.0246481303476	1869.43500408	773.784783206	3009.88551091	366.66572362	-3.48513393949	-0.0470328466867
1767.26702928	664.735084802	2808.00211408	376.0	-9.037454485	-0.478570050602	-0.0831139372356	1390.25901878	694.822168705	2554.23020108	469.149013602	-6.20917570462	-0.083794543922
1767.26702928	664.735084802	2808.00211408	376.0	-2.20703303738	-0.0551105364316	-0.00957112477103	1716.59417406	727.240843162	2746.02857973	302.193562507	-4.71556488078	-0.063637852642
1767.26702928	664.735084802	2808.00211408	376.0	4.36548589346	0.146703272042	0.0254781646479	1870.89494162	625.828945747	2930.58505026	433.861162889	-3.74172198016	-0.0504955732815
1767.26702928	664.735084802	2808.00211408	376.0	11.4646322264	0.461728639261	0.0801890655194	2135.96511933	635.862441266	3129.92922937	358.101668776	-2.29180359346	-0.0309285235284
1767.26702928	664.735084802	2808.00211408	376.0	-0.805274994169	-0.23153628275	-0.0402112335446	1585.3971192	810.587292448	2785.38997522	389.405563573	-4.35125283135	-0.058721360747
1767.26702928	664.735084802	2808.00211408	376.0	5.09607773399	0.220941781186	0.0383712714806	1931.71101451	608.773730504	2951.10008459	410.615339577	-3.66901743861	-0.0495144053794
1767.26702928	664.735084802	2808.00211408	376.0	-12.4781355031	-0.365848605683	-0.0635374445437	1486.98698696	616.825324809	2457.61580536	353.803493588	-6.6377011294	-0.0895776130823
1767.26702928	664.735084802	2808.00211408	376.0	3.33152146925	0.0653115459864	0.0113427485214	1811.39902683	797.280142497	2901.55130737	292.872138043	-4.14938062654	-0.0559970394945
1767.26702928	664.735084802	2808.00211408	376.0	-5.21664639847	-0.0246289424407	-0.00427734325125	1735.10040667	508.543945722	2661.51857293	417.87422054	-5.28344658699	-0.0713015733737
1767.26702928	664.735084802	2808.00211408	376.0	2.74762399214	0.0856781911755	0.0148798525834	1822.5050339	638.433120332	2885.15545387	424.217299633	-3.94074547789	-0.0531814504438
1767.26702928	664.735084802	2808.00211408	376.0	1.86446052338	0.0334655957598	0.00581201732543	1784.94668987	741.754349867	2860.35620499	333.655165253	-4.14309559112	-0.0559122212027
1767.26702928	664.735084802	2808.00211408	376.0	1.22403433454	0.0134010458804	0.00232737858291	1764.39971275	612.730410844	2842.37302407	465.242900482	-4.19395047062	-0.0565985218707
1767.26702928	664.735084802	2808.00211408	376.0	4.38077317693	-0.121430358356	-0.0210889820001	1664.96718818	801.481482504	2931.0143175	464.565646815	-3.69626024903	-0.0498820546428
1767.26702928	664.735084802	2808.00211408	376.0	8.22072065945	0.186839975176	0.0324487626218	1904.61706341	827.670720988	3038.84012399	306.552339595	-2.63126563318	-0.0355096576677
1767.26702928	664.735084802	2808.00211408	376.0	-3.80682529111	-0.224272014463	-0.0389496378018	1586.45275879	652.590874844	2701.10637943	462.062745796	-5.03016248263	-0.0678834343135
1767.26702928	664.735084802	2808.00211408	376.0	-4.0898621608	0.00282273513451	0.00049022840127	1756.73819847	527.405900941	2693.15869814	409.014598731	-5.02681856373	-0.0678383072029
1767.26702928	664.735084802	2808.00211408	376.0	15.388668574	0.434682017522	0.0754918404866	2110.33368996	661.252892266	3240.11625297	468.529670741	-1.84895439338	-0.0249521510578
1767.26702928	664.735084802	2808.00211408	376.0	5.22077554536	0.407333734231	0.0707422254656	2091.51099346	569.420692005	2954.60160177	293.669916303	-3.97704369267	-0.0536713048943
1767.26702928	664.735084802	2808.00211408	376.0	-6.38485842206	-0.425378751267	-0.0738761290843	1438.75154744	721.227222426	2628.71515461	468.736384745	-5.5354189295	-0.0747020098448
1767.26702928	664.735084802	2808.00211408	376.0	-1.91105857419	0.0874918457569	0.0151948325385	1822.96000154	501.064973425	2754.33954892	430.31457395	-4.69130721906	-0.0633104887863
1767.26702928	664.735084802	2808.00211408	376.0	-2.49904179352	0.00829025157602	0.00143977971101	1763.44618107	637.275868061	2737.82896769	337.106918551	-4.69671082381	-0.0633834119273
1767.26702928	664.735084802	2808.00211408	376.0	-6.93087200397	-0.508477649611	-0.0883080322353	1376.93064135	824.277648008	2613.38308169	412.174792323	-5.36330666025	-0.0723793071559
1767.26702928	664.735084802	2808.00211408	376.0	13.1020220196	0.523628167413	0.0909392440801	2189.43198775	587.755954921	3175.90716938	398.719226711	-2.17985935691	-0.0294178050865
1767.26702928	664.735084802	2808.00211408	376.0	5.34955129692	0.0975977332308	0.0169499363027	1832.44858701	699.584321756	2958.21762759	426.18471883	-3.6149937191	-0.0487853403388
1767.26702928	664.735084802	2808.00211408	376.0	13.2583053936	0.476800909275	0.0828066879603	2146.20001742	650.131419495	3180.29560982	383.964172909	-1.81671206488	-0.0245170319147
1767.26702928	664.735084802	2808.00211408	376.0	-0.656564134182	-0.0966877695397	-0.016791901622	1683.98157559	735.247830159	2789.56577931	370.336373563	-4.37495505136	-0.0590412287633
1767.26702928	664.735084802	2808.00211408	376.0	-7.77976146642	-0.163639165698	-0.028419445241	1632.5562771	633.315531234	2589.54624763	323.674439296	-5.54342443098	-0.074810046302
1767.26702928	664.735084802	2808.00211408	376.0	-15.7572429292	-0.291260410323	-0.0505836072114	1535.47983531	510.65245618	2365.53839951	319.406108017	-7.56205926418	-0.102052081838
1767.26702928	664.735084802	2808.00211408	376.0	-11.1724529866	-0.431778997992	-0.074987668981	1432.86142049	674.212309285	2494.27939802	387.20566825	-6.37235408146	-0.0859966812612
1767.26702928	664.735084802	2808.00211408	376.0	-20.0053604896	-0.439431131231	-0.0763166257782	1364.85850066	507.212420974	2246.2511686	374.180246972	-9.30620925354	-0.125589868469
1767.26702928	664.735084802	2808.00211408	376.0	-7.4202025146	0.0303573856085	0.00527221007442	1780.22052449	521.964007298	2599.6426706	297.458138816	-5.55609733347	-0.0749810706271
1767.26702928	664.735084802	2808.00211408	376.0	5.07624418694	0.0788002098382	0.0136853438413	1818.63837296	733.436759317	2950.54315817	398.468025888	-3.66484275723	-0.0494580668992
1767.26702928	664.735084802	2808.00211408	376.0	9.36851280426	0.282134159273	0.0489986382899	1982.48048381	696.831713511	3071.07015168	391.757954365	-3.14859861988	-0.0424912094451
1767.26702928	664.735084802	2808.00211408	376.0	-18.1694831394	-0.466515962602	-0.0810204867319	1376.92001214	571.942495378	2297.80264341	348.940135892	-8.37598550366	-0.113036241615
1767.26702928	664.735084802	2808.00211408	376.0	-12.0600360283	-0.393184866554	-0.0682849716141	1455.36550068	598.399432356	2469.35604745	415.591114406	-6.86905242744	-0.0926997628535
1767.26702928	664.735084802	2808.00211408	376.0	0.235164777391	0.0981456410086	0.017045092221	1833.15071867	601.410386109	2814.605546	380.044441228	-4.29123466829	-0.0579113990322
1767.26702928	664.735084802	2808.00211408	376.0	-0.378976176945	0.000949847344029	0.000164961331023	1754.22016797	574.226191963	2797.36045502	468.914095089	-4.47513956917	-0.0603932465475
1767.26702928	664.735084802	2808.00211408	376.0	6.11795171865	0.45095727739	0.0783183878761	2128.49134687	524.204762091	2979.79432768	327.098218719	-3.74339230908	-0.0505181148324
1767.26702928	664.735084802	2808.00211408	376.0	6.33400490824	0.317196707212	0.0550880005578	2012.34161695	599.559276908	2985.86110581	373.960211954	-3.59000885984	-0.0484481627509
1767.26702928	664.735084802	2808.00211408	376.0	-4.6153656035	-0.494262658686	-0.0858392946659	1387.09549263	825.44257328	2678.40255036	465.864484456	-5.06377367617	-0.0683370266689
1767.26702928	664.735084802	2808.00211408	376.0	9.33820826232	0.138167787952	0.0239957950594	1865.12825825	787.334090444	3070.2191995	417.756850812	-3.15636523505	-0.0425960220654
1767.26702928	664.735084802	2808.00211408	376.0	2.91826252896	0.0697172875589	0.0121078998887	1813.35617302	743.807089657	2889.94698759	332.783724907	-4.03360535387	-0.0544346201601
1767.26702928	664.735084802	2808.00211408	376.0	16.5622926332	1.15182277471	0.200038689599	2177.49719394	735.651595206	3273.07164136	359.922852216	0.240949156089	0.00325167552077
1767.26702928	664.735084802	2808.00211408	376.0	-1.53992507256	0.0276241179054	0.00479751960844	1780.7926857	701.684830096	2764.76098549	282.283469692	-4.72150938742	-0.0637180754037
1767.26702928	664.735084802	2808.00211408	376.0	-1.65190561733	0.00334296544079	0.000580577534003	1761.0081765	690.005005216	2761.61656942	310.603387711	-4.63039095305	-0.0624884069238
1767.26702928	664.735084802	2808.00211408	376.0	-5.31510376282	-0.0658348280769	-0.0114336276618	1706.80982486	657.480826496	2658.75388806	294.463236702	-5.17526186741	-0.0698415906534
1767.26702928	664.735084802	2808.00211408	376.0	-2.62166135177	0.137010934004	0.0237948825989	1864.30166426	505.73526819	2734.3858079	364.348875451	-4.73782825049	-0.0639383029755
1767.26702928	664.735084802	2808.00211408	376.0	-12.7820119368	-0.495741380326	-0.0860961063436	1373.61197781	668.481448083	2449.08294867	406.989522783	-6.90472024578	-0.0931811099295
1767.26702928	664.735084802	2808.00211408	376.0	0.41330027476	0.169047029026	0.0293586365102	1888.72033396	500.712577266	2819.60759453	430.174683304	-4.31094542034	-0.0581774010842
1767.26702928	664.735084802	2808.00211408	376.0	-10.6519514102	-0.195215194297	-0.0339032987664	1609.04013663	580.60910607	2508.89509329	319.24585059	-6.1470756683	-0.0829564867516
1767.26702928	664.735084802	2808.00211408	376.0	-8.47987141003	0.00366594130388	0.000636669208732	1759.37536503	525.806066911	2569.88714562	284.705713677	-5.7569262928	-0.0776913129932
1767.26702928	664.735084802	2808.00211408	376.0	8.17473481814	0.361923363403	0.0628557421679	2048.96331534	585.105784255	3037.54884059	403.479741005	-3.35245364728	-0.045242289437
1767.26702928	664.735084802	2808.00211408	376.0	7.09603705731	0.359606295498	0.0624533337093	2048.08193517	589.48507685	3007.25898467	369.691972643	-3.52377137678	-0.0475542695921
1767.26702928	664.735084802	2808.00211408	376.0	0.131987263384	0.0994615957114	0.0172736359346	1834.14136224	596.72333314	2811.70831923	380.843623846	-4.30598518618	-0.0581104613519
1767.26702928	664.735084802	2808.00211408	376.0	11.1098223067	0.475445828833	0.0825713492242	2148.44776541	594.518053312	3119.96615932	377.000340604	-2.69001704979	-0.0363025242887
1767.26702928	664.735084802	2808.00211408	376.0	-16.5120323164	-0.43523412651	-0.0755877260351	1416.58317221	584.974380297	2344.34389756	342.786345053	-7.79077455087	-0.105138657907
1767.26702928	664.735084802	2808.00211408	376.0	11.1635012053	0.291760660107	0.0506704862985	1979.8968292	809.798903074	3121.47346393	331.777731652	-1.73401505085	-0.023401012832
1767.26702928	664.735084802	2808.00211408	376.0	-1.6722545089	-0.0570304616122	-0.00990456089132	1712.9556773	676.734028031	2761.04517212	371.355466791	-4.53399177144	-0.0611874732988
1767.26702928	664.735084802	2808.00211408	376.0	-16.5618524898	-0.378413723944	-0.0657196463953	1460.91562419	537.8848966	2342.94494604	344.144425241	-7.90826218476	-0.106724186029
1767.26702928	664.735084802	2808.00211408	376.0	-2.02231625975	-0.0727356312073	-0.0126320998971	1703.14070908	736.196671765	2751.21543075	311.87804991	-4.65941789822	-0.0628801335792
1767.26702928	664.735084802	2808.00211408	376.0	5.19562892321	0.292873340218	0.0508637270265	1992.92310926	615.897428795	2953.89548408	345.074946029	-3.77646127342	-0.0509643896548
1767.26702928	664.735084802	2808.00211408	376.0	8.57354305052	0.355917343947	0.0618126682784	2043.60016219	599.020993623	3048.74738419	406.126228374	-3.30894948162	-0.0446551886858
1767.26702928	664.735084802	2808.00211408	376.0	-2.59300279485	-0.282551180054	-0.0490710628785	1548.52148968	800.107392564	2735.19054078	386.561658541	-4.60664415208	-0.062167937275
1767.26702928	664.735084802	2808.00211408	376.0	9.1774415171	0.436433701037	0.075796057839	2112.49888842	528.475440898	3065.7048659	424.730536584	-3.22452112216	-0.0435158046175
1767.26702928	664.735084802	2808.00211408	376.0	4.38076483734	0.309403603799	0.0537345612711	2007.40936076	595.05523475	2931.01408333	328.549487812	-3.91145825675	-0.0527862112922
1767.26702928	664.735084802	2808.00211408	376.0	12.9401590007	0.470959024452	0.0817921195644	2141.25531945	583.046682183	3171.36205239	447.060050755	-2.66987672853	-0.0360307250814
1767.26702928	664.735084802	2808.00211408	376.0	-4.88052702362	-0.329082894803	-0.0571522915601	1513.62393518	714.241627482	2670.95681208	443.091249414	-5.13118953532	-0.069246822339
1767.26702928	664.735084802	2808.00211408	376.0	-8.76357092053	-0.388252698598	-0.0674283950326	1471.67871243	701.145530757	2561.92085736	389.096614172	-5.78310618345	-0.0780446178603
1767.26702928	664.735084802	2808.00211408	376.0	-0.948929737026	0.216904883795	0.037670177804	1930.88313093	534.364927601	2781.356147	316.10808847	-4.55864077986	-0.0615201184866
1767.26702928	664.735084802	2808.00211408	376.0	-5.40355415208	-0.17030805019	-0.0295776398385	1627.48736604	659.477205057	2656.27019925	369.305628157	-5.12548252332	-0.0691698046332
1767.26702928	664.735084802	2808.00211408	376.0	-5.67693603309	-0.163734196293	-0.0284359493389	1630.98725224	608.886033228	2648.59363026	408.720344784	-5.27671302091	-0.0712107020366
1767.26702928	664.735084802	2808.00211408	376.0	5.9069418208	0.23189763076	0.0402739893644	1941.80990883	666.450799347	2973.86916529	365.608457107	-3.64818818213	-0.0492333088007
1767.26702928	664.735084802	2808.00211408	376.0	17.7474761062	0.615505072113	0.106895636004	2201.05906024	694.327744691	3306.35161834	410.96481341	-0.119849298217	-0.00161739943613
1767.26702928	664.735084802	2808.00211408	376.0	-12.748912908	-0.534341976493	-0.0927999264489	1354.98256541	750.942823389	2450.0123701	344.086981304	-6.51241662069	-0.0878868639769
1767.26702928	664.735084802	2808.00211408	376.0	13.4412872957	0.349295991024	0.0606627285558	2039.04613047	714.004306863	3185.4337455	432.383308166	-2.07933760347	-0.0280612362142
1767.26702928	664.735084802	2808.00211408	376.0	1.30601208065	0.153006743768	0.0265728974936	1875.75811472	540.972067613	2844.67496092	427.944778585	-4.16419959723	-0.0561970256036
1767.26702928	664.735084802	2808.00211408	376.0	4.58236299718	0.0442812399884	0.00769038554852	1792.82271488	775.144778424	2936.67496392	368.707470617	-3.76095951966	-0.0507551891992
1767.26702928	664.735084802	2808.00211408	376.0	-0.0885070397117	0.0317661726034	0.0055168761034	1778.30462381	563.492459016	2805.51683453	463.719751705	-4.42046207362	-0.0596553586183
1767.26702928	664.735084802	2808.00211408	376.0	4.93749776992	0.277174441094	0.0481372770223	1980.15136755	631.800796244	2946.64715584	334.694992052	-3.83392302419	-0.0517398518784
1767.26702928	664.735084802	2808.00211408	376.0	-1.17430268847	0.160784299912	0.0279236366641	1885.97927893	604.253998316	2775.02766976	284.79439252	-4.68451271825	-0.063218795118
1767.26702928	664.735084802	2808.00211408	376.0	-11.4250739155	-0.223136330576	-0.0387524019757	1587.15685303	546.058065778	2487.185797	353.970878191	-6.45454071997	-0.0871058126852
1767.26702928	664.735084802	2808.00211408	376.0	-8.97759835539	-0.53824677448	-0.0934780782356	1347.40487215	752.713293434	2555.91096247	455.792796884	-6.04439636623	-0.0815708011637
1767.26702928	664.735084802	2808.00211408	376.0	16.0989943773	0.889435533569	0.154469526497	2189.05380566	714.712463738	3260.06221654	356.295947147	0.0215114300027	0.000290302699092
1767.26702928	664.735084802	2808.00211408	376.0	9.0199893307	0.104982561498	0.0182324698676	1838.52861887	797.295785461	3061.28360518	425.459200848	-3.22373956647	-0.0435052573072
1767.26702928	664.735084802	2808.00211408	376.0	-13.5379157528	-0.411407330754	-0.0714496927325	1433.10708806	583.246576706	2427.85715354	411.503488779	-7.30699449433	-0.0986099122041
1767.26702928	664.735084802	2808.00211408	376.0	-12.2366886697	-0.410003008416	-0.0712058020868	1452.89572813	664.354647454	2464.39563754	347.145261962	-6.49692807973	-0.0876778418317
1767.26702928	664.735084802	2808.00211408	376.0	2.21158064573	0.157818218116	0.0274085130455	1878.74307299	529.0075457	2870.10334537	462.352726682	-4.07252356657	-0.0549598322074
1767.26702928	664.735084802	2808.00211408	376.0	-16.8911041234	-0.443178468055	-0.0769674310621	1416.61487408	601.411604262	2333.6995532	315.673074859	-7.73673383977	-0.10440936356
1767.26702928	664.735084802	2808.00211408	376.0	-8.19835757766	-0.543545077181	-0.0943982419558	1349.60537322	823.804510103	2577.79205998	404.382176653	-5.59729369332	-0.0755370269004
1767.26702928	664.735084802	2808.00211408	376.0	7.31482430866	0.336461165115	0.0584336861957	2030.08024505	652.889800383	3013.40253531	330.432489881	-3.48789604496	-0.0470701220642
1767.26702928	664.735084802	2808.00211408	376.0	18.7785906317	2.1457911245	0.372662578065	2194.01820902	785.746978994	3335.30533601	355.540148002	1.38285728967	0.018662041696
1767.26702928	664.735084802	2808.00211408	376.0	17.1289544432	0.360967669777	0.0626897655048	2039.00966693	780.664554947	3288.98351697	469.309295084	-0.895938060788	-0.0120909319944
1767.26702928	664.735084802	2808.00211408	376.0	-2.44351656892	0.0523824711706	0.00909733782054	1796.70968286	572.581898498	2739.38811717	370.096535813	-4.68664712141	-0.0632475994792
1767.26702928	664.735084802	2808.00211408	376.0	-8.83744898786	-0.216392318277	-0.0375811598257	1588.6328716	530.10086411	2559.84635967	441.112623959	-6.22145688982	-0.0839602819139
1767.26702928	664.735084802	2808.00211408	376.0	8.71221763705	0.307754037258	0.0534480787179	2002.82602822	641.314140829	3052.64136951	408.501200468	-3.29096323289	-0.0444124592833
1767.26702928	664.735084802	2808.00211408	376.0	12.8063552922	0.629753544974	0.109370188429	2042.16263377	821.793526775	3167.60484142	303.64868088	-0.594940260204	-0.00802888340357
1767.26702928	664.735084802	2808.00211408	376.0	-16.9028123022	-0.434543413208	-0.0754677688794	1405.98736253	563.21882289	2333.37078729	364.164601873	-8.0870050475	-0.109136370412
1767.26702928	664.735084802	2808.00211408	376.0	7.43628590979	0.108574567111	0.0188562985604	1841.50654134	755.500324979	3016.81317964	419.80631332	-3.39059443608	-0.0457570099336
1767.26702928	664.735084802	2808.00211408	376.0	1.25819513739	-0.173389376616	-0.0301127781548	1626.02511473	766.123829453	2843.33226014	451.183315953	-4.10655154702	-0.0554190492175
1767.26702928	664.735084802	2808.00211408	376.0	-5.95053208988	-0.0267484547831	-0.00464544195607	1735.749152	586.752777803	2640.9110472	318.4091174	-5.2578464742	-0.0709560927692
1767.26702928	664.735084802	2808.00211408	376.0	16.5288451948	0.536406050883	0.0931583971662	2138.79320606	741.635115039	3272.13243658	391.704115484	-0.295709594829	-0.00399068279121
1767.26702928	664.735084802	2808.00211408	376.0	5.25940407801	0.0963286690713	0.016729536136	1833.54924044	761.053126906	2955.68629178	361.083924438	-3.71347486361	-0.050114370629
1767.26702928	664.735084802	2808.00211408	376.0	15.8772959652	1.51740683527	0.263530190218	2134.98063047	785.194092044	3253.83692044	333.662197932	0.359961226263	0.00485777633283
1767.26702928	664.735084802	2808.00211408	376.0	-7.75075794889	-0.0934737010091	-0.0162337097966	1684.32616138	565.885420024	2590.36066702	340.149085613	-5.58810582561	-0.0754130340838
1767.26702928	664.735084802	2808.00211408	376.0	11.6149941236	0.538685261052	0.0935542308183	2203.71242931	546.272504192	3134.15139462	384.166461118	-2.68189497964	-0.036192914705
1767.26702928	664.735084802	2808.00211408	376.0	-0.95162874206	0.00608432301268	0.00105667297893	1760.96852778	641.027431816	2781.28035889	379.284399288	-4.44224619551	-0.0599493413699
1767.26702928	664.735084802	2808.00211408	376.0	-4.09441819182	-0.107900121763	-0.0187391666835	1675.31280209	696.078012275	2693.0307647	321.639950331	-4.92494286493	-0.0664634664633
1767.26702928	664.735084802	2808.00211408	376.0	18.6353060485	1.4681935944	0.254983257103	2126.13218493	809.699997043	3331.28190189	395.449719917	0.857614742989	0.0115737482185
1767.26702928	664.735084802	2808.00211408	376.0	16.4801185893	0.525474978616	0.0912599823925	2138.47220391	737.852176756	3270.76419247	394.439811803	-0.36498192491	-0.00492553205006
1767.26702928	664.735084802	2808.00211408	376.0	13.2527863963	0.306290759113	0.0531939491339	2001.12551348	709.114846719	3180.14063626	469.900276069	-2.50080703659	-0.033749082815
1767.26702928	664.735084802	2808.00211408	376.0	0.850637966231	-0.162563884698	-0.0282326996696	1633.59479205	747.111910532	2831.88804616	451.181343575	-4.1724328802	-0.0563081360351
1767.26702928	664.735084802	2808.00211408	376.0	5.12765226824	0.288218189519	0.0500552604235	1989.92992016	652.83955308	2951.98669818	309.217224937	-3.91362871698	-0.0528155022534
1767.26702928	664.735084802	2808.00211408	376.0	16.2321496997	1.65798553578	0.287944691869	2178.57454597	749.022106128	3263.80122081	336.204568713	0.413986051977	0.00558685630199
1767.26702928	664.735084802	2808.00211408	376.0	-2.25769500154	-0.188176599031	-0.0326808959762	1618.11479633	818.318573595	2744.60599071	308.172620785	-4.67198947885	-0.0630497905378
1767.26702928	664.735084802	2808.00211408	376.0	-6.4860614623	-0.188990787268	-0.0328222971983	1610.3347102	562.697389464	2625.8733711	452.841271439	-5.65201057836	-0.0762754464017
1767.26702928	664.735084802	2808.00211408	376.0	-8.44715785134	-0.202053656837	-0.0350909442232	1604.70994501	664.227182489	2570.80574304	301.868615538	-5.65483674383	-0.0763135862865
1767.26702928	664.735084802	2808.00211408	376.0	4.36783390634	-0.0453428975482	-0.00787476511779	1722.27560295	771.223012409	2930.65098251	437.152367151	-3.70549884606	-0.0500067320656
1767.26702928	664.735084802	2808.00211408	376.0	-9.67064576916	-0.271972770314	-0.0472338955043	1551.72324709	588.56911679	2536.45017644	396.157812556	-6.13738511244	-0.0828257100194
1767.26702928	664.735084802	2808.00211408	376.0	-0.353180646542	-0.145843241285	-0.0253288018905	1647.43227305	763.309068842	2798.08479406	387.343452171	-4.31214289829	-0.0581935613805
1767.26702928	664.735084802	2808.00211408	376.0	-9.77333790864	-0.313125165005	-0.0543808900669	1516.46992305	549.575599941	2533.56657899	467.521056003	-6.62469660413	-0.0894021134161
1767.26702928	664.735084802	2808.00211408	376.0	8.53427114422	0.187900076722	0.0326328719558	1908.05081139	809.499531757	3047.64462823	330.094285086	-2.74807606666	-0.0370860467836
1767.26702928	664.735084802	2808.00211408	376.0	12.1631727794	0.351671126133	0.0610752216279	2041.81045512	701.248263032	3149.54426287	406.48554471	-2.32897405769	-0.0314301492266
1767.26702928	664.735084802	2808.00211408	376.0	1.43253254046	0.294530222621	0.0511514801357	1996.20778823	556.059455826	2848.2276581	295.960414046	-4.34646776157	-0.0586567849064
1767.26702928	664.735084802	2808.00211408	376.0	6.48603116365	0.216978055843	0.0376828856969	1928.20372047	644.558888821	2990.13000628	417.367396983	-3.5057464336	-0.0473110179972
1767.26702928	664.735084802	2808.00211408	376.0	-5.7102444051	-0.433590525188	-0.0753022794699	1434.09972946	757.355577135	2647.65833047	456.20302387	-5.30637576375	-0.0716110089575
1767.26702928	664.735084802	2808.00211408	376.0	-0.745798786064	-0.133522263695	-0.0231890002944	1657.49598676	778.02077045	2787.0600684	351.543311189	-4.39567625687	-0.0593208671643
1767.26702928	664.735084802	2808.00211408	376.0	7.9010344581	0.120682534795	0.020959106425	1849.58737957	710.317203188	3029.8633287	469.958745942	-3.31872697462	-0.0447871386588
1767.26702928	664.735084802	2808.00211408	376.0	-8.44471154289	-0.129051255322	-0.0224125139496	1656.5224559	536.67899758	2570.87443543	377.672981947	-5.83242484281	-0.0787101868126
1767.26702928	664.735084802	2808.00211408	376.0	12.7720932902	0.273309854237	0.0474661087595	1968.81497846	818.4108112	3166.64276368	379.416974019	-1.55840015594	-0.0210310412407
1767.26702928	664.735084802	2808.00211408	376.0	8.76203551129	0.406553566086	0.0706067325609	2086.75458004	678.860758486	3054.04025647	288.424917944	-2.60603206787	-0.035169123723
1767.26702928	664.735084802	2808.00211408	376.0	4.51717421981	0.313735080077	0.0544868148796	2009.76153884	544.181722329	2934.84446167	380.901200506	-3.7743124259	-0.0509353903631
1767.26702928	664.735084802	2808.00211408	376.0	11.8170515174	0.478736366792	0.0831428216034	2147.51569593	539.296048028	3139.82517051	453.013426557	-2.94081019849	-0.0396870472131
1767.26702928	664.735084802	2808.00211408	376.0	-7.49894405596	-0.273369346026	-0.0474764407826	1552.3701682	650.994590458	2597.43160646	394.066847796	-5.5736997761	-0.0752186204602
1767.26702928	664.735084802	2808.00211408	376.0	7.47978060797	0.255164462343	0.0443147728973	1959.67024638	654.976927795	3018.03451168	403.387337506	-3.41915307062	-0.0461424166075
1767.26702928	664.735084802	2808.00211408	376.0	3.37207104584	0.135480938139	0.023529166054	1865.6340838	719.639255087	2902.68994034	317.416601448	-4.04491401646	-0.0545872336904
1767.26702928	664.735084802	2808.00211408	376.0	-4.41262962252	-0.147352563716	-0.0255909280507	1641.49853314	578.855166247	2684.09538099	463.741681602	-5.2198795139	-0.0704437181364
1767.26702928	664.735084802	2808.00211408	376.0	-7.64802891339	-0.429202842801	-0.0745402644669	1436.63588203	721.321311207	2593.24530051	435.288107269	-5.67939111735	-0.0766449543502
1767.26702928	664.735084802	2808.00211408	376.0	19.5034131072	1.82058770726	0.316184040857	2185.93508557	770.826551023	3355.65836645	398.896729852	1.11572332137	0.0150569948903
1767.26702928	664.735084802	2808.00211408	376.0	13.9542016598	0.729100610562	0.126623933755	2131.13980125	750.369870886	3199.83639169	318.326719552	-0.405617699004	-0.00547392306348
1767.26702928	664.735084802	2808.00211408	376.0	9.17781709648	0.39386314545	0.0684027692689	2076.00725988	602.056419903	3065.71541218	387.651732396	-3.2831485344	-0.0443069977651
1767.26702928	664.735084802	2808.00211408	376.0	-16.9144306362	-0.482817794849	-0.0838516489838	1378.13715436	614.80340451	2333.04454423	340.10398536	-7.83982257642	-0.105800574581
1767.26702928	664.735084802	2808.00211408	376.0	5.46673898661	0.0600536283721	0.0104295985363	1802.53814427	712.264168713	2961.5082604	446.705947416	-3.5917591492	-0.04847178339
1767.26702928	664.735084802	2808.00211408	376.0	-12.8772089092	-0.324557096114	-0.0563662897038	1511.13300692	550.46917728	2446.40981568	384.807631473	-6.99760989255	-0.0944346814109
1767.26702928	664.735084802	2808.00211408	376.0	-5.65669014904	-0.184632412928	-0.0320653721653	1614.47183706	589.881354835	2649.16213511	444.808943211	-5.40388638945	-0.072926941828
1767.26702928	664.735084802	2808.00211408	376.0	4.49516024817	0.250820577574	0.0435603642886	1957.95975353	625.08584649	2934.22630888	351.180708857	-3.83075338914	-0.0516970767765
1767.26702928	664.735084802	2808.00211408	376.0	-5.20609061554	-0.253630060398	-0.0440482911424	1569.40139522	792.107072649	2661.81497954	300.306511666	-5.08776475494	-0.0686607929142
1767.26702928	664.735084802	2808.00211408	376.0	0.837379313448	0.148838582407	0.0258490070176	1874.8413477	610.129573927	2831.51574291	346.544821278	-4.25430338688	-0.0574130011724
1767.26702928	664.735084802	2808.00211408	376.0	-7.23488279659	-0.266178834848	-0.0462276545412	1559.41152395	745.599513553	2604.8464522	299.835414694	-5.41096055811	-0.0730224096911
1767.26702928	664.735084802	2808.00211408	376.0	-1.51329198451	0.104998989558	0.0182353229521	1839.62963418	592.883554539	2765.50884316	332.995654447	-4.58240892109	-0.0618408761281
1767.26702928	664.735084802	2808.00211408	376.0	-9.62121593355	-0.196172983275	-0.0340696393323	1602.88480129	506.415088281	2537.83816727	428.538277697	-6.39317477572	-0.0862776622904
1767.26702928	664.735084802	2808.00211408	376.0	2.25868160464	0.313531634744	0.054451482241	2011.62250972	544.066462785	2871.42594129	315.736968787	-4.18064569789	-0.0564189702819
1767.26702928	664.735084802	2808.00211408	376.0	-11.1761681473	-0.33643835125	-0.0584297240796	1505.38970489	592.773827567	2494.17507623	396.011543776	-6.51894745192	-0.0879749993511
1767.26702928	664.735084802	2808.00211408	376.0	-9.33592074051	-0.448617357681	-0.0779120107123	1421.74444866	724.545275799	2545.84926232	399.559537857	-5.92369647515	-0.0799419227415
1767.26702928	664.735084802	2808.00211408	376.0	6.70448685839	0.212061217458	0.0368289714238	1928.6047484	752.171409127	2996.2642468	315.488089279	-3.40821785737	-0.0459948428795
1767.26702928	664.735084802	2808.00211408	376.0	7.62290734995	0.29333331449	0.0509436114084	1995.47708126	723.618558764	3022.05351362	302.957873599	-3.05681028546	-0.0412525004785
1767.26702928	664.735084802	2808.00211408	376.0	-14.652228726	-0.457947388988	-0.079532370439	1393.40910959	604.724931562	2396.56722169	398.433180544	-7.51628536951	-0.101434350466
1767.26702928	664.735084802	2808.00211408	376.0	-11.8556151879	-0.298375079343	-0.051819221838	1533.7462307	587.403728496	2475.09618897	353.946229767	-6.51520056395	-0.0879244340613
1767.26702928	664.735084802	2808.00211408	376.0	-8.0495633316	-0.427406243678	-0.0742282465575	1439.45132415	732.041434148	2581.97020556	410.477447253	-5.66761861195	-0.0764860811329
1767.26702928	664.735084802	2808.00211408	376.0	7.95248261508	0.265433842	0.0460982705801	1967.75127524	647.877992929	3031.30799403	415.678725867	-3.35541915057	-0.0452823097243
1767.26702928	664.735084802	2808.00211408	376.0	-11.4290913562	-0.396704259998	-0.0688961896488	1466.13352545	699.11093335	2487.07298718	321.828528379	-6.21296683208	-0.0838457062359
1767.26702928	664.735084802	2808.00211408	376.0	-12.382302592	-0.350814480281	-0.0609264467316	1488.81205293	557.955659933	2460.30679553	413.539082666	-7.01916278976	-0.0947255437214
1767.26702928	664.735084802	2808.00211408	376.0	-12.211146554	-0.252347769119	-0.0438255938033	1567.57378667	579.986710764	2465.11286069	317.55236326	-6.49986297755	-0.0877174490898
1767.26702928	664.735084802	2808.00211408	376.0	-1.52888034583	0.116896971765	0.020301662342	1846.91823943	504.537100478	2765.07112165	413.615781739	-4.59725107948	-0.0620411751617
1767.26702928	664.735084802	2808.00211408	376.0	-12.5251081477	-0.394383032401	-0.0684930587706	1452.69380388	591.059479323	2456.2968125	412.543529299	-6.99765606905	-0.0944353045756
1767.26702928	664.735084802	2808.00211408	376.0	-16.9316084309	-0.481534789298	-0.0836288275961	1384.51687689	625.376306209	2332.56219139	322.669008297	-7.73794708262	-0.104425736608
1767.26702928	664.735084802	2808.00211408	376.0	11.0169689151	0.525834185283	0.0913223663221	2191.16597916	592.936778501	3117.35883412	333.256076468	-2.33531040735	-0.0315156600183
1767.26702928	664.735084802	2808.00211408	376.0	-19.0609731598	-0.514933659606	-0.089429256618	1355.37700305	623.269275171	2272.76958479	294.123306571	-8.25885872313	-0.111455583308
1767.26702928	664.735084802	2808.00211408	376.0	16.657524819	1.60367741517	0.278512923788	2144.95941347	784.3645924	3275.74576315	346.421757281	0.547569578999	0.00738960295545
1767.26702928	664.735084802	2808.00211408	376.0	-2.89234492654	-0.112171131743	-0.0194809190245	1669.33427005	629.633614062	2726.7850074	427.81712329	-4.78876583432	-0.0646257197614
1767.26702928	664.735084802	2808.00211408	376.0	-1.79086183662	-0.38436068073	-0.0667524627874	1475.79239618	813.460028599	2757.71467585	468.462251067	-4.56811751536	-0.0616480096539
1767.26702928	664.735084802	2808.00211408	376.0	1.80211634064	0.285863213142	0.0496462683469	1986.89914656	499.905983164	2858.60557902	371.8004493	-4.11406742025	-0.0555204780061
1767.26702928	664.735084802	2808.00211408	376.0	6.3366278845	0.500578806428	0.0869362289733	2172.78734732	514.759281226	2985.93475904	298.388130493	-3.83092155899	-0.0516993462752
1767.26702928	664.735084802	2808.00211408	376.0	6.97234425285	0.178244846119	0.0309560344077	1896.34994164	672.565048806	3003.7856881	434.870697656	-3.43647231207	-0.0463761445624
1767.26702928	664.735084802	2808.00211408	376.0	-12.9241433477	-0.456607381457	-0.0792996494368	1402.76448237	635.074371184	2445.09189565	407.253042091	-7.00393083711	-0.0945199843065
1767.26702928	664.735084802	2808.00211408	376.0	7.98442229809	0.0989258049063	0.017180584388	1834.73308479	802.499774818	3032.20486101	394.972001397	-3.35815351378	-0.0453192107123
1767.26702928	664.735084802	2808.00211408	376.0	4.66801492033	-0.072705886356	-0.0126269340667	1701.59590335	788.993003341	2939.08007173	448.49116504	-3.66370433595	-0.049442703589
1767.26702928	664.735084802	2808.00211408	376.0	-7.77941911826	-0.420157103189	-0.0729692780808	1442.87510988	703.120113171	2589.55586078	443.560637728	-5.76264142685	-0.0777684403084
1767.26702928	664.735084802	2808.00211408	376.0	-3.65867673403	-0.249763502034	-0.0433767804853	1573.02531799	830.286003291	2705.26639404	301.955072764	-4.86063778216	-0.0655956515811
1767.26702928	664.735084802	2808.00211408	376.0	1.75437763993	0.135197925471	0.0234800148439	1863.1956551	620.098107583	2857.2650753	373.971312612	-4.09747099347	-0.0552965046352
1767.26702928	664.735084802	2808.00211408	376.0	12.2770319953	0.315187624735	0.0547390803639	2010.6087904	716.04153597	3152.74143205	426.091105685	-2.4338043942	-0.0328448636195
1767.26702928	664.735084802	2808.00211408	376.0	-4.50065282695	-0.257271245631	-0.0446806609294	1565.60001971	741.527290807	2681.62368755	374.496377034	-4.92915915527	-0.0665203664678
1767.26702928	664.735084802	2808.00211408	376.0	5.21950491918	-0.0948991788818	-0.016481274554	1685.72883241	829.207095632	2954.56592256	439.629994516	-3.59076523365	-0.0484583702247
1767.26702928	664.735084802	2808.00211408	376.0	0.120359804003	0.0315019681361	0.00547099134006	1779.38441974	606.645293665	2811.38181992	425.352106512	-4.31294886563	-0.0582044381326
1767.26702928	664.735084802	2808.00211408	376.0	10.0050733914	0.497186421303	0.0863470686527	2167.57759034	600.642495987	3088.94478643	320.724700102	-2.59470425565	-0.0350162517631
1767.26702928	664.735084802	2808.00211408	376.0	1.81843841033	0.0419908944019	0.00729261799268	1792.33212706	755.424333404	2859.06390309	311.307442627	-4.22152481682	-0.0569706453012
1767.26702928	664.735084802	2808.00211408	376.0	7.2950485201	0.509441354991	0.0884754003111	2180.16165218	521.597113559	3012.84723075	311.088465006	-3.62467216099	-0.0489159535896
1767.26702928	664.735084802	2808.00211408	376.0	10.2447768169	0.382979560652	0.0665126017109	2065.38899706	593.999919696	3095.67566368	436.286746923	-3.1082172718	-0.0419462519811
1767.26702928	664.735084802	2808.00211408	376.0	14.9367976657	0.414521649626	0.0719905608938	2088.85204593	720.426222563	3227.42770831	418.149439816	-1.34158758875	-0.0181050956646
1767.26702928	664.735084802	2808.00211408	376.0	1.5022922346	0.195878920211	0.0340185689842	1915.01846529	650.058226096	2850.18651179	285.109820401	-4.38381554717	-0.0591608036056
1767.26702928	664.735084802	2808.00211408	376.0	6.85302468787	0.185834654664	0.0322741671872	1907.08077563	768.584903215	3000.43519219	324.76951335	-3.38536511884	-0.0456864388508
1767.26702928	664.735084802	2808.00211408	376.0	4.29628289171	0.151194775862	0.0262582104658	1876.2876591	675.13232337	2928.64182851	377.221846038	-3.79056076096	-0.0511546661398
1767.26702928	664.735084802	2808.00211408	376.0	2.93433889341	-0.0566623361242	-0.00984062801741	1716.44044055	826.057410766	2890.39841224	347.900560928	-3.97032658009	-0.0535806556018
1767.26702928	664.735084802	2808.00211408	376.0	11.0317303081	0.3083778142	0.0535564109412	1980.73654977	823.284674022	3117.77333435	313.752110561	-1.57067513387	-0.0211966954639
1767.26702928	664.735084802	2808.00211408	376.0	11.6037770595	0.524402027491	0.0910736414537	2175.4727453	645.834360004	3133.83641923	312.52931392	-1.75287426449	-0.0236555231375
1767.26702928	664.735084802	2808.00211408	376.0	7.69218736035	0.155125443564	0.0269408550823	1877.91002736	713.605807446	3023.99889778	432.483062972	-3.35757352654	-0.045311383624
1767.26702928	664.735084802	2808.00211408	376.0	8.25350796477	0.344896284304	0.0598986252699	2034.65202379	615.193134708	3039.76079222	389.915633718	-3.36800341438	-0.0454521378459
1767.26702928	664.735084802	2808.00211408	376.0	8.85819173641	0.320725815408	0.0557009057672	2013.47173485	624.358439288	3056.74032531	418.910151172	-3.26263325937	-0.044030138453
1767.26702928	664.735084802	2808.00211408	376.0	-11.559545294	-0.435698819074	-0.0756684298495	1432.99391899	700.614508496	2483.40983785	349.801410359	-6.30287440803	-0.0850590338466
1767.26702928	664.735084802	2808.00211408	376.0	-14.5749734673	-0.507409418946	-0.0881225111056	1373.13041007	696.600427344	2398.73655099	329.005713581	-6.99099659209	-0.0943454330916
1767.26702928	664.735084802	2808.00211408	376.0	12.0252248996	0.129381998214	0.0224699545352	1858.76347732	829.167606961	3145.67068348	457.739599202	-2.56887702718	-0.0346677061697
1767.26702928	664.735084802	2808.00211408	376.0	-2.04215062163	-0.192379990995	-0.0334109050008	1614.78607142	812.520182072	2750.65848145	323.352227959	-4.603769396	-0.0621291416464
1767.26702928	664.735084802	2808.00211408	376.0	12.5526665938	0.502790341832	0.0873203094533	2170.41499202	567.401288271	3160.48125741	422.664977115	-2.63560131077	-0.0355681688362
1767.26702928	664.735084802	2808.00211408	376.0	-5.85494814349	-0.20658388966	-0.0358777161619	1602.72137998	742.711357158	2643.59504643	298.162309292	-5.20821838269	-0.0702863479446
1767.26702928	664.735084802	2808.00211408	376.0	-1.78439646081	-0.189888959561	-0.0329782840502	1616.52526292	810.885591254	2757.89622374	330.485369561	-4.55491871412	-0.0614698881798
1767.26702928	664.735084802	2808.00211408	376.0	-16.3244186461	-0.381772439595	-0.0663029592905	1448.7718646	528.450306017	2349.61209339	372.389922772	-8.03416726261	-0.108423309887
1767.26702928	664.735084802	2808.00211408	376.0	6.393862311	0.35700106974	0.0620008804689	2045.93148591	559.397444735	2987.54190295	382.212972295	-3.56887671796	-0.0481629786499
1767.26702928	664.735084802	2808.00211408	376.0	10.6460799456	0.322171562632	0.0559519907315	2013.33486518	640.637588112	3106.94426402	452.971810729	-3.05388556291	-0.0412130305386
1767.26702928	664.735084802	2808.00211408	376.0	6.35213715553	0.375384461533	0.0651935501099	2061.17203386	514.5933403	2986.3702597	410.604885536	-3.53637555911	-0.0477243665197
1767.26702928	664.735084802	2808.00211408	376.0	9.29644281693	0.319682033415	0.0555196306729	2012.95911924	659.975648943	3069.04642491	396.111656727	-3.23460051906	-0.0436518288672
1767.26702928	664.735084802	2808.00211408	376.0	-17.6015745054	-0.351937042657	-0.0611214037265	1492.65558178	525.14515853	2313.74952986	295.948789552	-7.99507054373	-0.107895688849
1767.26702928	664.735084802	2808.00211408	376.0	-12.471899755	-0.468761746817	-0.0814105152513	1408.46882046	744.025868749	2457.79090529	305.296216085	-6.383112622	-0.0861418707422
1767.26702928	664.735084802	2808.00211408	376.0	-1.43620865185	-0.265456691789	-0.0461022389353	1559.66340086	773.081741181	2767.67334477	434.928202734	-4.47947498811	-0.0604517542255
1767.26702928	664.735084802	2808.00211408	376.0	8.13169472865	0.0262193922881	0.00455355892464	1777.604734	827.627629151	3036.34027397	431.107910821	-3.29644741619	-0.0444864698541
1767.26702928	664.735084802	2808.00211408	376.0	2.81847337343	0.373763442408	0.0649120254268	2062.84143801	504.529527507	2887.14490599	319.773940479	-4.10667900106	-0.055420769245
1767.26702928	664.735084802	2808.00211408	376.0	15.0310199565	0.433702672858	0.0753217563144	2069.98728498	784.3293986	3230.07347223	375.756788642	-0.653880285747	-0.00882429535421
1767.26702928	664.735084802	2808.00211408	376.0	-7.02528869355	-0.465339602377	-0.0808161865885	1407.59800932	750.026915972	2610.73185905	453.106933754	-5.58309336398	-0.0753453895274
1767.26702928	664.735084802	2808.00211408	376.0	11.2943947041	0.202469577437	0.0351631777418	1918.80059157	809.834518536	3125.14895614	396.513846037	-2.31427781024	-0.0312318193015
1767.26702928	664.735084802	2808.00211408	376.0	8.78997715121	0.406689209257	0.0706302899022	2087.3131983	579.539063625	3054.82485831	387.972596386	-3.32026918926	-0.0448079512721
1767.26702928	664.735084802	2808.00211408	376.0	-9.86341895642	-0.160370798385	-0.0278518232694	1632.7979517	524.6781663	2531.03710126	373.560983264	-6.16317482818	-0.0831737493681
1767.26702928	664.735084802	2808.00211408	376.0	1.62217536371	0.102836681236	0.017859791809	1836.73449324	622.017211203	2853.55283259	394.801128148	-4.09593159285	-0.055275729998
1767.26702928	664.735084802	2808.00211408	376.0	-8.84756884793	-0.217163409039	-0.0377150762485	1590.61504979	562.147468044	2559.56219379	406.799675951	-6.01112284441	-0.0811217657815
1767.26702928	664.735084802	2808.00211408	376.0	-5.62071294694	-0.508586370006	-0.0883269138601	1375.6813127	817.352651964	2650.1723757	457.138411042	-5.23981458039	-0.0707127473736
1767.26702928	664.735084802	2808.00211408	376.0	11.8346421404	0.447099782322	0.0776484512543	2120.46159155	586.20305856	3140.31911558	433.654465468	-2.88972688076	-0.038997663708
1767.26702928	664.735084802	2808.00211408	376.0	-5.02474177842	-0.19965702875	-0.0346747184352	1607.36885586	724.450273636	2666.90725872	335.088129218	-5.03060972626	-0.0678894699901
1767.26702928	664.735084802	2808.00211408	376.0	-1.66360357215	-0.0644360894641	-0.0111907067496	1706.6693831	662.821040663	2761.2880906	391.797666842	-4.53593822221	-0.0612137411905
1767.26702928	664.735084802	2808.00211408	376.0	12.2517210757	0.382226752491	0.0663818604534	2046.95729234	771.336225968	3152.0307009	333.737182591	-1.3924269709	-0.0187911871917
1767.26702928	664.735084802	2808.00211408	376.0	13.9752556333	0.459929408392	0.0798765905509	2129.64871412	675.71392368	3200.42758771	395.064949915	-1.58564893464	-0.0213987710478
1767.26702928	664.735084802	2808.00211408	376.0	13.0134247596	0.540122919268	0.0938039109531	2175.96393664	668.587067573	3173.41935645	328.868352235	-1.26894477964	-0.0171247608588
1767.26702928	664.735084802	2808.00211408	376.0	1.87017323598	0.106613410287	0.0185157016824	1843.25611316	720.136929902	2860.51661808	297.123575021	-4.281555816	-0.0577807802429
1767.26702928	664.735084802	2808.00211408	376.0	-12.942691711	-0.146799689715	-0.0254949096414	1645.06643631	514.799324104	2444.57105722	284.705296802	-6.67966646541	-0.0901439469016
1767.26702928	664.735084802	2808.00211408	376.0	6.96297691152	0.516630710714	0.0897239858829	2186.38636936	503.243376184	3003.52265296	313.892907413	-3.71141007962	-0.0500865057978
1767.26702928	664.735084802	2808.00211408	376.0	-12.9096525857	-0.56093472785	-0.0974183271709	1337.53143105	824.012788676	2445.49879655	283.954576825	-6.40339663504	-0.0864156091099
1767.26702928	664.735084802	2808.00211408	376.0	2.09583976979	-0.0387613919745	-0.00673174574063	1729.31125911	783.327827186	2866.85333912	354.214252829	-4.05538242229	-0.0547285077232
1767.26702928	664.735084802	2808.00211408	376.0	-3.5353564209	0.0977162193138	0.0169705139482	1834.34826971	581.328872972	2708.72923104	293.052088363	-4.95454017837	-0.0668628903964
1767.26702928	664.735084802	2808.00211408	376.0	11.6012059017	0.378859732167	0.0657971052739	2063.16414017	648.662359132	3133.76422106	421.93772176	-2.7690086917	-0.0373685383496
1767.26702928	664.735084802	2808.00211408	376.0	-7.80633179406	-0.269525600744	-0.0468088921056	1554.66267521	633.784464007	2588.80015227	400.353013056	-5.67348479265	-0.0765652468644
1767.26702928	664.735084802	2808.00211408	376.0	-4.85564148093	-0.142890613918	-0.0248160149216	1648.08923659	666.844362569	2671.65559864	356.721999482	-5.02397605034	-0.0677999466983
1767.26702928	664.735084802	2808.00211408	376.0	8.97874021846	0.118098597987	0.0205103504667	1848.68899659	782.061834788	3060.12532923	429.374497856	-3.22518532219	-0.0435247681807
1767.26702928	664.735084802	2808.00211408	376.0	14.6105127268	1.78290076363	0.30963889608	2197.98674011	721.471316557	3218.26562033	298.807563657	0.0820531018989	0.00110732931038
1767.26702928	664.735084802	2808.00211408	376.0	8.2888466344	0.209384111111	0.0363640345799	1925.23191583	798.105254779	3040.75310281	317.415932199	-2.7587914657	-0.037230654058
1767.26702928	664.735084802	2808.00211408	376.0	6.62214233846	0.32906814188	0.0571497293991	2021.85523823	578.220191267	2993.95201094	393.876581447	-3.52523664757	-0.0475740438269
1767.26702928	664.735084802	2808.00211408	376.0	-5.80081619643	-0.04380101954	-0.00760698498437	1722.34111285	585.01219814	2645.11507265	337.76176166	-5.22331639975	-0.0704900998616
1767.26702928	664.735084802	2808.00211408	376.0	-0.561444290882	0.105764918198	0.0183683428617	1839.40524681	585.389487838	2792.23674652	367.442011871	-4.41184721992	-0.0595390987843
1767.26702928	664.735084802	2808.00211408	376.0	-4.23321138819	0.033874385241	0.00588301237252	1783.2219035	590.120801557	2689.13344881	315.790743751	-4.99448717222	-0.0674019861298
1767.26702928	664.735084802	2808.00211408	376.0	9.64067576848	0.368478311942	0.0639941493473	2054.31163137	631.029867651	3078.71249347	393.370994451	-3.18301109408	-0.0429556153048
1767.26702928	664.735084802	2808.00211408	376.0	15.1703177004	0.410580246236	0.071306051795	2037.01132955	819.766997608	3233.98495582	377.206628659	-0.522924598608	-0.00705701212697
1767.26702928	664.735084802	2808.00211408	376.0	4.80662496095	-0.0505228900931	-0.00877438174594	1719.74847333	818.747732497	2942.9722446	404.476038778	-3.66698205683	-0.0494869373392
1767.26702928	664.735084802	2808.00211408	376.0	6.26489413023	0.195350512689	0.0339267997029	1910.87875281	663.975309167	2983.9204737	409.066411727	-3.53572448433	-0.0477155800854
1767.26702928	664.735084802	2808.00211408	376.0	3.12512184739	0.0623606897092	0.0108302691402	1809.38909041	802.131059282	2895.75560162	284.235451927	-4.21023735457	-0.0568183178754
1767.26702928	664.735084802	2808.00211408	376.0	-9.09733699927	-0.515059862538	-0.0894511744596	1365.4427182	738.577212079	2552.54869882	448.528768537	-6.05679793608	-0.0817381637798
1767.26702928	664.735084802	2808.00211408	376.0	13.065762069	0.526586051882	0.0914529440573	2189.77590866	535.759166578	3174.8889892	449.353913957	-2.73210242466	-0.0368704780656
1767.26702928	664.735084802	2808.00211408	376.0	0.71963967079	0.12300009123	0.0213615997273	1854.48073311	636.693824924	2828.20961125	337.035053213	-4.28407323726	-0.0578147535392
1767.26702928	664.735084802	2808.00211408	376.0	-4.52326835676	-0.142174911881	-0.0246917179369	1649.41465973	697.099941599	2680.988643	334.474041672	-4.96855903311	-0.0670520787194
1767.26702928	664.735084802	2808.00211408	376.0	2.94589835025	0.0554915093169	0.00963728887061	1801.54369194	734.599040352	2890.72300203	354.580269747	-3.97257501776	-0.0536109988902
1767.26702928	664.735084802	2808.00211408	376.0	-14.8234129474	-0.36086005246	-0.0626710754534	1484.31730808	556.589669671	2391.76036514	350.853387386	-7.37235089046	-0.0994919148511
1767.26702928	664.735084802	2808.00211408	376.0	9.25087527434	0.29356780628	0.0509843359292	1990.47903529	652.733893343	3067.76688736	424.553958721	-3.21631056551	-0.043405000884
1767.26702928	664.735084802	2808.00211408	376.0	15.0084314422	0.273590030648	0.0475147673929	1972.63075481	806.89415217	3229.43918627	449.914279284	-1.45546711768	-0.0196419314127
1767.26702928	664.735084802	2808.00211408	376.0	1.3907998251	0.232660178677	0.0404064221391	1943.82865042	577.928360267	2847.05580257	325.29879188	-4.24505442833	-0.0572881839181
1767.26702928	664.735084802	2808.00211408	376.0	5.43855837155	0.176693404564	0.0306865933595	1898.27212633	737.085939003	2960.71694813	325.3588828	-3.81017375057	-0.0514193488606
1767.26702928	664.735084802	2808.00211408	376.0	-5.15882496124	-0.116823470738	-0.0202888973148	1663.8985029	542.503819536	2663.14220011	456.739877674	-5.38504342001	-0.0726726507423
1767.26702928	664.735084802	2808.00211408	376.0	-3.98728764158	-0.0836237855326	-0.0145230610512	1693.91410312	695.672341497	2696.03899281	306.452548191	-4.94342968814	-0.0667129512569
1767.26702928	664.735084802	2808.00211408	376.0	1.37486185444	0.096872571834	0.0168239964977	1831.29097155	600.825934817	2846.60826402	414.491357657	-4.13119556241	-0.0557516270231
1767.26702928	664.735084802	2808.00211408	376.0	-1.49101960379	0.0386357852884	0.00670993144987	1787.5598566	647.25202973	2766.13425208	331.322365755	-4.56876497261	-0.0616567472687
1767.26702928	664.735084802	2808.00211408	376.0	4.8886510194	0.183676599962	0.0318993747764	1904.85270118	737.02992185	2945.27553806	303.392915022	-3.91606161232	-0.0528483348491
1767.26702928	664.735084802	2808.00211408	376.0	5.27617184609	0.304496050982	0.0528822596357	2000.36752163	513.348197456	2956.15713106	442.441411978	-3.64933398015	-0.049248771662
1767.26702928	664.735084802	2808.00211408	376.0	15.8232246977	1.34882952733	0.234253130831	2103.98304933	809.26091925	3252.31859811	339.074629524	0.318382669283	0.00429666220355
1767.26702928	664.735084802	2808.00211408	376.0	11.0437810367	0.121958545344	0.0211807129809	1851.823256	810.90795436	3118.11171906	455.380508707	-2.88468718241	-0.0389296515845
1767.26702928	664.735084802	2808.00211408	376.0	-8.87313064928	-0.406191280848	-0.0705438139715	1458.45776582	813.516939092	2558.84441786	286.869712956	-5.66168452311	-0.0764059989623
1767.26702928	664.735084802	2808.00211408	376.0	-11.1564311774	-0.266292836968	-0.0462474534505	1558.27778755	640.759908354	2494.72929076	295.691594862	-6.18569904568	-0.0834777199147
1767.26702928	664.735084802	2808.00211408	376.0	-17.20186754	-0.41128870618	-0.071429091035	1430.41659372	552.375501895	2324.9733099	342.18121428	-8.07067140268	-0.108915943356
1767.26702928	664.735084802	2808.00211408	376.0	-12.773425162	-0.324543264652	-0.0563638875742	1500.76694757	512.964438777	2449.32406549	435.592679144	-7.38081196149	-0.0996060993453
1767.26702928	664.735084802	2808.00211408	376.0	9.02553277764	0.373683823308	0.0648981978652	2057.72936503	544.133522499	3061.43926528	459.576377753	-3.21722958559	-0.0434174033143
1767.26702928	664.735084802	2808.00211408	376.0	14.3202877778	0.470652246661	0.0817388410318	2141.21171898	604.762807971	3210.11609762	464.141570678	-2.319470831	-0.0313019005533
1767.26702928	664.735084802	2808.00211408	376.0	-2.05116882092	-0.334628448156	-0.0581153956506	1511.5416296	808.172025684	2750.40525023	430.691594944	-4.54862658774	-0.0613849741935
1767.26702928	664.735084802	2808.00211408	376.0	2.48421845667	0.0332024671223	0.00576631940296	1780.43693715	641.459821001	2877.75902086	455.862262713	-3.9898004463	-0.0538434608137
1767.26702928	664.735084802	2808.00211408	376.0	-21.3861776349	-0.448793513937	-0.0779426040182	1352.11107586	500.820846381	2207.47779397	354.545871736	-9.6497329688	-0.130225816043
1767.26702928	664.735084802	2808.00211408	376.0	-15.2248404537	-0.322487987589	-0.0560069447011	1514.18502491	538.469722163	2380.48827227	327.833525197	-7.39916251525	-0.0998537451451
1767.26702928	664.735084802	2808.00211408	376.0	3.17469863497	0.237516038893	0.0412497462475	1949.05528336	663.052002432	2897.14771887	285.040433073	-4.21689186431	-0.0569081223253
1767.26702928	664.735084802	2808.00211408	376.0	2.19987753904	0.219566109868	0.0381323566982	1933.36389816	619.474765262	2869.77472188	316.936058461	-4.177970469	-0.056382867328
1767.26702928	664.735084802	2808.00211408	376.0	0.471081874337	-0.000743719938422	-0.000129162893092	1758.20569948	731.412300473	2821.23010307	331.612103118	-4.30695934779	-0.0581236079324
1767.26702928	664.735084802	2808.00211408	376.0	-1.95813303824	-0.122102516483	-0.0212057166521	1663.85825555	702.125396519	2753.01769697	387.034044901	-4.56155811137	-0.0615594886824
1767.26702928	664.735084802	2808.00211408	376.0	11.2277413337	0.340783494961	0.0591843513306	2033.16147026	701.408655609	3123.27732809	388.707202222	-2.50519973025	-0.0338083634312
1767.26702928	664.735084802	2808.00211408	376.0	5.99135215398	0.226552979228	0.0393457761772	1935.38505854	597.983745095	2976.23940923	442.870605587	-3.55275346272	-0.0479453908599
1767.26702928	664.735084802	2808.00211408	376.0	4.18762869408	0.216107629779	0.0375317175718	1928.41957959	609.191188701	2925.59081634	387.980048049	-3.79531749753	-0.0512188596158
1767.26702928	664.735084802	2808.00211408	376.0	-12.6880552478	-0.500810491422	-0.0869764660337	1382.9613512	754.223833355	2451.72125449	314.536069936	-6.43218357471	-0.0868040968247
1767.26702928	664.735084802	2808.00211408	376.0	12.3914489423	0.48443564432	0.0841326231886	2152.93830701	641.784523202	3155.95426235	361.231432137	-1.94664380592	-0.0262704967061
1767.26702928	664.735084802	2808.00211408	376.0	6.82585073148	0.189726766268	0.0329501157117	1906.74132459	700.469854196	2999.67214692	392.460968137	-3.49838506581	-0.0472116743024
1767.26702928	664.735084802	2808.00211408	376.0	10.738573738	0.423010725245	0.0734648706573	2101.49710237	610.082629804	3109.54149167	397.961759493	-2.94030437477	-0.0396802209821
1767.26702928	664.735084802	2808.00211408	376.0	18.9608003904	0.643253691123	0.111714777896	2115.40122783	792.264751891	3340.42178989	432.755810163	0.444565332133	0.00599953214754
1767.26702928	664.735084802	2808.00211408	376.0	-14.0655622419	-0.514562663077	-0.0893648251262	1342.41257107	632.420370392	2413.04082897	438.207887505	-7.54051492015	-0.101761334955
1767.26702928	664.735084802	2808.00211408	376.0	10.1467183316	0.487257972155	0.0846227808537	2159.43483446	577.66251834	3092.92217934	355.824826539	-2.89162110399	-0.0390232267744
1767.26702928	664.735084802	2808.00211408	376.0	8.0903916789	0.168371371018	0.0292412940288	1891.54230954	827.995452152	3035.18048346	315.64272177	-2.75668062847	-0.0372021677257
1767.26702928	664.735084802	2808.00211408	376.0	14.6949623023	0.493361010836	0.0856827042091	2161.21460707	596.437429998	3220.63696619	462.98492912	-2.19839068302	-0.0296678904591
1767.26702928	664.735084802	2808.00211408	376.0	-0.984324683817	-0.193031557991	-0.0335240635622	1611.44741921	740.728533249	2780.36225615	428.18630369	-4.42092013243	-0.0596615402487
1767.26702928	664.735084802	2808.00211408	376.0	-5.79196556094	-0.230559741645	-0.0400416362703	1582.41190464	640.904287079	2645.36359868	422.047406963	-5.31104774897	-0.0716740586906
1767.26702928	664.735084802	2808.00211408	376.0	-1.49600260128	0.186234461232	0.0323436021592	1906.28824801	566.882551858	2765.99432941	292.823529543	-4.69600152027	-0.0633738396797
1767.26702928	664.735084802	2808.00211408	376.0	-12.8718887568	-0.280351975074	-0.0486891238405	1538.22917134	502.87200204	2446.55920567	405.458032287	-7.20892583164	-0.0972864484702
1767.26702928	664.735084802	2808.00211408	376.0	0.200557211662	0.233933391229	0.0406275427629	1945.97865847	581.961663759	2813.63376482	285.693442598	-4.5257867368	-0.0610767440864
1767.26702928	664.735084802	2808.00211408	376.0	1.3987586434	0.271686534347	0.0471841844992	1977.2030977	578.392127855	2847.27928636	291.684060799	-4.36787209484	-0.0589456423055
1767.26702928	664.735084802	2808.00211408	376.0	-8.89384267674	-0.145983621554	-0.0253531819302	1643.30598468	527.168489734	2558.26282369	387.788349277	-5.98083459073	-0.0807130174187
1767.26702928	664.735084802	2808.00211408	376.0	-3.74158624071	-0.0183623718168	-0.00318901907203	1741.72965151	599.103506327	2702.93829334	362.105135506	-4.87789941141	-0.0658286020433
1767.26702928	664.735084802	2808.00211408	376.0	-12.1361281805	-0.416744233738	-0.0723765602184	1425.61289825	588.538200219	2467.2193782	453.068279736	-7.15697960815	-0.0965854198131
1767.26702928	664.735084802	2808.00211408	376.0	-10.5202769825	-0.243172212691	-0.042232061947	1565.5490291	502.760640372	2512.592514	444.282844529	-6.76016037152	-0.0912302344334
1767.26702928	664.735084802	2808.00211408	376.0	8.1329009983	0.193893782117	0.033673807245	1909.32672453	710.790950875	3036.37414605	416.25647064	-3.33171814079	-0.0449624580403
1767.26702928	664.735084802	2808.00211408	376.0	11.6047424806	0.513121022512	0.0891144533713	2092.16810029	755.622909925	3133.86352827	286.07251805	-1.15479742155	-0.0155843106822
1767.26702928	664.735084802	2808.00211408	376.0	-7.60637878253	-0.134518302613	-0.0233619837813	1653.02104754	572.222712712	2594.41483706	369.17107681	-5.60023594121	-0.0755767333497
1767.26702928	664.735084802	2808.00211408	376.0	9.50629275559	0.224053646104	0.0389117134602	1932.80679756	819.521165676	3074.93901563	322.61105239	-2.28896424119	-0.0308902056841
1767.26702928	664.735084802	2808.00211408	376.0	-11.2626431843	-0.529480828635	-0.0919556840283	1352.83156928	723.31928224	2491.74685536	415.596003848	-6.45854819265	-0.0871598946377
1767.26702928	664.735084802	2808.00211408	376.0	-3.89914976975	0.0361647343066	0.00628078053258	1784.27215722	565.680900629	2698.51390612	348.560848268	-4.91873094889	-0.0663796349378
1767.26702928	664.735084802	2808.00211408	376.0	17.5465771531	1.69872939874	0.295020736148	2125.024773	816.28482246	3300.71037149	359.400776031	0.839938822422	0.0113352067803
1767.26702928	664.735084802	2808.00211408	376.0	-14.2213955822	-0.55905554113	-0.0970919661566	1326.67056013	705.658015153	2408.66502548	376.336450203	-7.07862145045	-0.0955279547969
1767.26702928	664.735084802	2808.00211408	376.0	18.1187743548	2.44378122374	0.424414939864	2203.14267154	820.297498286	3316.77768101	293.337511183	2.00875317791	0.0271086798639
1767.26702928	664.735084802	2808.00211408	376.0	-8.74053790738	-0.42686231475	-0.0741337816516	1442.29482827	776.587208151	2562.56762486	343.68558844	-5.63011443693	-0.0759799519154
1767.26702928	664.735084802	2808.00211408	376.0	-10.6109488495	-0.212856115104	-0.0369670224217	1589.98889317	501.385152299	2510.04644606	418.672400596	-6.6195958414	-0.0893332772119
1767.26702928	664.735084802	2808.00211408	376.0	18.5974529001	0.490326202582	0.0851556447693	2112.23515264	767.670773938	3330.21898468	450.313058107	-0.0795354825844	-0.00107335334122
1767.26702928	664.735084802	2808.00211408	376.0	12.3846285393	0.29120781775	0.0505744733848	1991.15046824	750.071554253	3155.76274528	414.54072279	-2.21261943151	-0.0298599113564
1767.26702928	664.735084802	2808.00211408	376.0	-8.33006961242	-0.136743338674	-0.0237484089396	1652.46376633	615.748632654	2574.09358326	305.881184279	-5.65947447063	-0.0763761736928
1767.26702928	664.735084802	2808.00211408	376.0	11.008466501	0.377080907813	0.0654881743336	2050.87400175	749.396790833	3117.12008616	316.849293569	-1.7880162541	-0.0241297740095
1767.26702928	664.735084802	2808.00211408	376.0	9.75008294316	0.285174471552	0.0495266536213	1984.95791465	770.701637872	3081.78464925	326.125096729	-2.3343221308	-0.0315023229527
1767.26702928	664.735084802	2808.00211408	376.0	1.73095723736	-0.00324281824212	-0.000563184828434	1752.4897981	657.081311298	2856.6074299	447.036320502	-4.08112343298	-0.0550758897838
1767.26702928	664.735084802	2808.00211408	376.0	4.91870719911	0.338802548532	0.0588403175637	2031.18209677	545.320352192	2946.11951622	369.617067256	-3.74894699878	-0.0505930769066
1767.26702928	664.735084802	2808.00211408	376.0	-7.96666277272	-0.377342547268	-0.0655336136277	1475.38972933	649.743423605	2584.298055	459.164902062	-5.94311784662	-0.0802040195226
1767.26702928	664.735084802	2808.00211408	376.0	19.9484827928	1.87678721505	0.325944288824	2169.09485969	795.436123683	3368.15593263	403.62494926	1.29825127395	0.0175202601073
1767.26702928	664.735084802	2808.00211408	376.0	6.88530335998	0.238273905385	0.0413813659926	1950.36147835	753.804629474	3001.34157799	297.175470166	-3.21807359564	-0.0434287934634
1767.26702928	664.735084802	2808.00211408	376.0	-4.44875785596	-0.271988506596	-0.0472366284466	1556.66355448	818.303747227	2683.08089944	308.113597733	-4.95125160876	-0.0668185102397
1767.26702928	664.735084802	2808.00211408	376.0	1.8365194092	0.294367381818	0.0511231993432	1994.30582282	503.334270635	2859.57161792	361.931524461	-4.12164375499	-0.0556227227394
1767.26702928	664.735084802	2808.00211408	376.0	11.2229543299	0.545541097921	0.0947448936994	2170.61718322	666.022932694	3123.14290893	286.502793009	-1.57908662493	-0.0213102108628
1767.26702928	664.735084802	2808.00211408	376.0	5.22745314987	0.217652618955	0.0378000380262	1928.06917403	582.164575306	2954.78910904	444.555359707	-3.645441401	-0.0491962402294
1767.26702928	664.735084802	2808.00211408	376.0	-15.4005963059	-0.486102023361	-0.0844220255923	1391.15570265	680.491980914	2375.55304423	303.905360661	-7.15214580043	-0.0965201862406
1767.26702928	664.735084802	2808.00211408	376.0	-12.7442595328	-0.499158315904	-0.0866895303759	1384.39184504	755.339387103	2450.14303698	310.411804836	-6.43825070216	-0.0868859743881
1767.26702928	664.735084802	2808.00211408	376.0	0.275643794123	0.0458591303983	0.00796442000665	1790.72019541	603.585079132	2815.74219765	421.436923107	-4.28822923907	-0.0578708399334
1767.26702928	664.735084802	2808.00211408	376.0	2.49258858126	-0.049935158169	-0.00867230951181	1717.28467072	706.875156185	2877.99405414	453.834227233	-3.96430317047	-0.0534993680225
1767.26702928	664.735084802	2808.00211408	376.0	4.83437343744	-0.100907595426	-0.0175247647493	1681.1292779	822.619625142	2943.75142241	440.002519368	-3.63571676807	-0.0490650036177
1767.26702928	664.735084802	2808.00211408	376.0	-10.929898705	-0.205905476927	-0.0357598952635	1598.87387183	530.963500841	2501.09032738	371.252954709	-6.41568266606	-0.0865814124974
1767.26702928	664.735084802	2808.00211408	376.0	1.57746526669	0.0806948020536	0.0140143803497	1817.3371406	582.668472191	2852.29737212	452.291759331	-4.13493121073	-0.0558020406306
1767.26702928	664.735084802	2808.00211408	376.0	7.17415994774	0.267298527705	0.0464221131824	1972.51792094	702.915910486	3009.45267708	334.01884565	-3.45969194566	-0.0466894999414
1767.26702928	664.735084802	2808.00211408	376.0	4.78227728328	0.180929847056	0.0314223423161	1903.83939493	752.035641371	2942.2885613	286.413524994	-3.87266879692	-0.0522627368006
1767.26702928	664.735084802	2808.00211408	376.0	-20.6174205306	-0.468128419405	-0.0813005243843	1346.51553587	526.134221195	2229.06450971	356.414752643	-9.33554420851	-0.125985751802
1767.26702928	664.735084802	2808.00211408	376.0	-13.5470673824	-0.392898805497	-0.0682352909859	1449.51008484	572.166533645	2427.60017559	405.923557106	-7.29457268253	-0.0984422764175
1767.26702928	664.735084802	2808.00211408	376.0	-5.41864986931	-0.398106269999	-0.0691396787078	1465.35737063	792.219058019	2655.8463112	398.269882551	-5.07436476796	-0.0684799563828
1767.26702928	664.735084802	2808.00211408	376.0	3.69481687643	-0.124560443024	-0.0216325882293	1663.04772948	803.446583692	2911.75265008	445.258336911	-3.7742608687	-0.0509346945843
1767.26702928	664.735084802	2808.00211408	376.0	-1.45999126271	-0.197536068056	-0.0343063681931	1607.81427867	727.199847108	2767.00552856	431.991402779	-4.50481526006	-0.0607937282059
1767.26702928	664.735084802	2808.00211408	376.0	4.14485272093	0.28641220606	0.0497416127231	1988.8775486	633.327307736	2924.38966611	302.18480977	-4.03904593374	-0.0545080422907
1767.26702928	664.735084802	2808.00211408	376.0	-4.55518531253	-0.12141734639	-0.0210867221935	1662.31881411	603.948572255	2680.0924142	413.825027839	-5.0763495298	-0.0685067412928
1767.26702928	664.735084802	2808.00211408	376.0	-2.54514309366	-0.353595173562	-0.0614093736649	1497.84592392	787.375029182	2736.5344422	451.313489102	-4.67474171734	-0.0630869327577
1767.26702928	664.735084802	2808.00211408	376.0	4.61739826456	0.156512363169	0.0271817233707	1880.86368419	689.187550003	2937.65875497	367.607520775	-3.77305382655	-0.0509184052166
1767.26702928	664.735084802	2808.00211408	376.0	-14.1368316654	-0.417736362693	-0.0725488646566	1427.63128075	583.300278742	2411.03958205	400.108022559	-7.41413856956	-0.100055851141
1767.26702928	664.735084802	2808.00211408	376.0	-11.010750401	-0.285777231292	-0.0496313357576	1543.58862554	609.545520497	2498.82001005	345.685864013	-6.25658918524	-0.08443440196
1767.26702928	664.735084802	2808.00211408	376.0	2.64629833804	-0.0680877309505	-0.0118248924888	1707.20422357	810.539991524	2882.31022736	364.56601226	-3.96576727056	-0.0535191264583
1767.26702928	664.735084802	2808.00211408	376.0	10.7488246917	0.396305284419	0.0688268989961	2068.93846907	729.151050528	3109.82933866	311.739819064	-1.89348102928	-0.0255530503277
1767.26702928	664.735084802	2808.00211408	376.0	-9.13015942892	-0.551511014327	-0.0957816975213	1344.00581135	827.163170483	2551.6270443	380.458062468	-5.72600697107	-0.0772740481926
1767.26702928	664.735084802	2808.00211408	376.0	-16.9919066751	-0.392170233211	-0.068108758807	1430.51955949	519.841122821	2330.86901542	380.508333108	-8.32809766203	-0.112389981944
1767.26702928	664.735084802	2808.00211408	376.0	15.3940725078	0.338591193702	0.0588036112717	2028.21694948	748.204287216	3240.26799554	463.846758844	-1.59003830542	-0.0214580068208
1767.26702928	664.735084802	2808.00211408	376.0	-14.8247637219	-0.473244595987	-0.0821890580041	1403.26150374	692.409030559	2391.72243536	296.051901059	-6.97147198876	-0.0940819431681
1767.26702928	664.735084802	2808.00211408	376.0	2.49023425386	0.214328286351	0.0372226964832	1929.08339687	631.705533475	2877.92794457	317.139014227	-4.14518058402	-0.0559403587587
1767.26702928	664.735084802	2808.00211408	376.0	9.74312787153	0.541410438851	0.0940275162992	2207.44527288	527.537853455	3081.58935069	346.606224352	-3.06658772957	-0.0413844497918
1767.26702928	664.735084802	2808.00211408	376.0	14.0464021096	0.204989806052	0.0356008694081	1919.28913643	818.336013252	3202.42538227	464.800232592	-1.94786404208	-0.0262869641307
1767.26702928	664.735084802	2808.00211408	376.0	-9.64668702367	-0.404747571687	-0.0702930829606	1458.95412592	714.475738418	2537.12293852	363.693074176	-5.89456403994	-0.0795487724689
1767.26702928	664.735084802	2808.00211408	376.0	7.79595758771	0.485055190644	0.0842402206746	2157.43070948	534.350670189	3026.91276796	335.131388282	-3.54169970172	-0.0477962172972
1767.26702928	664.735084802	2808.00211408	376.0	-1.74850235197	-0.128912098134	-0.0223883463241	1661.43548182	779.677401765	2758.90413107	317.791247483	-4.5946233197	-0.0620057128165
1767.26702928	664.735084802	2808.00211408	376.0	-10.3141136428	-0.236251613667	-0.041030151731	1571.7317441	508.049213645	2518.38158494	438.6006272	-6.65183155921	-0.0897683071419
1767.26702928	664.735084802	2808.00211408	376.0	-4.06433123202	-0.331440137192	-0.0575616771782	1514.5207404	828.982651109	2693.87560716	350.372215653	-4.81916640741	-0.0650359839057
1767.26702928	664.735084802	2808.00211408	376.0	2.35276069718	-0.215574507302	-0.0374391294377	1596.0744183	816.629621253	2874.0676842	461.363644648	-3.9443249793	-0.0532297568056
1767.26702928	664.735084802	2808.00211408	376.0	-7.95603355834	-0.392247354454	-0.0681221525624	1470.40520588	770.945772578	2584.59652357	343.245545106	-5.48598440162	-0.0740348772149
1767.26702928	664.735084802	2808.00211408	376.0	17.9108854074	0.427609926006	0.0742636203554	2082.83317408	769.503151998	3310.94015497	458.603828893	-0.475044271719	-0.00641085386935
1767.26702928	664.735084802	2808.00211408	376.0	0.637398470899	-0.0879148975784	-0.0152683045464	1690.49948856	746.190739228	2825.90027662	389.210048832	-4.18872088086	-0.0565279471101
1767.26702928	664.735084802	2808.00211408	376.0	-3.57644136393	-0.398051922612	-0.0691302401202	1463.75869273	776.034764453	2707.57556497	467.782107788	-4.90805472758	-0.0662355563776
1767.26702928	664.735084802	2808.00211408	376.0	9.05537807108	0.225683022229	0.0391946895153	1932.66695779	821.206611418	3062.27732175	308.403752547	-2.33378065066	-0.0314950155285
1767.26702928	664.735084802	2808.00211408	376.0	-6.88307277893	-0.0965631309097	-0.016770255455	1679.40737768	508.561907741	2614.72528493	426.755999518	-5.68241144404	-0.0766857144945
1767.26702928	664.735084802	2808.00211408	376.0	-13.1479147551	-0.418697012012	-0.072715701982	1446.89947728	670.692807673	2438.8083898	321.216104851	-6.63799996131	-0.0895816459016
1767.26702928	664.735084802	2808.00211408	376.0	15.3973057678	1.72343075763	0.299310656067	2158.76688491	766.47335459	3240.35878555	315.118546051	0.330400946901	0.0044588521849
1767.26702928	664.735084802	2808.00211408	376.0	-9.27617145766	-0.237792601042	-0.0412977771868	1578.84816025	676.113140243	2547.52702344	292.565722952	-5.80393940333	-0.0783257679261
1767.26702928	664.735084802	2808.00211408	376.0	-18.746895703	-0.465198389922	-0.0807916620218	1388.80784551	581.714518944	2281.58888642	311.066521959	-8.32606374058	-0.112362533611
1767.26702928	664.735084802	2808.00211408	376.0	-19.0615295537	-0.44971229491	-0.0781021700086	1373.54969162	535.696658098	2272.75396124	363.507611516	-8.84819619069	-0.119408855475
1767.26702928	664.735084802	2808.00211408	376.0	-6.09354436847	-0.303672046215	-0.0527391535629	1529.80892693	652.375802003	2636.89525939	454.710530462	-5.47910699476	-0.0739420647066
1767.26702928	664.735084802	2808.00211408	376.0	-2.67305876029	-0.298737182731	-0.0518821088452	1534.92939634	733.984627129	2732.94256758	464.028544117	-4.76309508471	-0.0642792858936
1767.26702928	664.735084802	2808.00211408	376.0	5.93395480838	0.0263291956348	0.00457262862709	1778.43481502	800.266265431	2974.62769055	395.926610098	-3.56694628629	-0.0481369269405
1767.26702928	664.735084802	2808.00211408	376.0	-10.3228512679	-0.193438448244	-0.0335947287676	1609.76323535	565.117901884	2518.13623225	343.255095016	-6.13501400548	-0.0827937112751
1767.26702928	664.735084802	2808.00211408	376.0	-12.2296764369	-0.477138118191	-0.0828652515094	1376.50944432	627.704684103	2464.59254119	460.378412764	-7.15560056201	-0.0965668092039
1767.26702928	664.735084802	2808.00211408	376.0	7.26483593107	0.431959607708	0.0750190357256	2110.33288263	520.877601699	3011.99886061	380.788376279	-3.48219682092	-0.0469932094591
1767.26702928	664.735084802	2808.00211408	376.0	3.9067108766	-0.0470383856588	-0.00816922293484	1721.21766933	770.446285627	2917.70263809	426.038683127	-3.76294676352	-0.0507820076048
1767.26702928	664.735084802	2808.00211408	376.0	8.58435971618	0.443630022364	0.0770458531373	2122.77663148	612.585834632	3049.05111639	313.688650283	-3.04049001199	-0.041032253873
1767.26702928	664.735084802	2808.00211408	376.0	4.28429143298	-0.126685422068	-0.0220016363438	1660.95095529	799.367051834	2928.30510809	467.987100964	-3.71015409486	-0.050069555936
1767.26702928	664.735084802	2808.00211408	376.0	18.8400739204	1.75373347982	0.304573372667	2148.76512554	802.546548082	3337.03178806	385.720114439	1.05351505659	0.014217477147
1767.26702928	664.735084802	2808.00211408	376.0	19.3230497025	1.09646040379	0.190423828376	2094.80212837	829.448470367	3350.59375823	426.34315949	0.803974243244	0.0108498548346
1767.26702928	664.735084802	2808.00211408	376.0	2.40768200309	0.0731288730581	0.0127003947652	1811.16653692	599.293126924	2875.60987563	465.150211788	-4.02472591263	-0.0543147896441
1767.26702928	664.735084802	2808.00211408	376.0	-6.34590983541	-0.0195350988992	-0.00339268824231	1739.66159909	498.84402263	2629.80883174	391.303210024	-5.4476809728	-0.0735179618462
1767.26702928	664.735084802	2808.00211408	376.0	-15.7879853173	-0.404073787074	-0.0701760658343	1440.41849486	564.689119435	2364.6751526	359.567538308	-7.70438039342	-0.10397274485
1767.26702928	664.735084802	2808.00211408	376.0	12.3670837328	0.307502116144	0.053404327222	2004.03339049	720.193673576	3155.27008675	431.043022681	-2.43756263277	-0.0328955820887
1767.26702928	664.735084802	2808.00211408	376.0	-18.2830182735	-0.479130986615	-0.0832113557859	1358.05067736	568.334740807	2294.61457444	368.229156275	-8.5405690965	-0.115257342733
1767.26702928	664.735084802	2808.00211408	376.0	-18.7694660185	-0.480524760653	-0.0834534144935	1342.28334675	549.412700671	2280.95511148	389.259064053	-8.88397796449	-0.119891740411
1767.26702928	664.735084802	2808.00211408	376.0	-5.64692824001	-0.292887616712	-0.0508662064453	1537.33242573	651.969196765	2649.43624972	460.134627231	-5.40371270625	-0.0729245979251
1767.26702928	664.735084802	2808.00211408	376.0	9.36635093157	0.388105300998	0.0674027962831	2070.13950033	552.951493645	3071.00944625	447.918452275	-3.18637379785	-0.0430009959224
1767.26702928	664.735084802	2808.00211408	376.0	-4.57617467267	-0.119072289477	-0.0206794528443	1665.35194711	643.591229593	2679.50303253	370.559855825	-4.9947274342	-0.0674052285317
1767.26702928	664.735084802	2808.00211408	376.0	-12.7106929614	-0.126651331956	-0.0219957158659	1660.03451617	500.412648275	2451.08558701	290.638422567	-6.64566098554	-0.089685033543
1767.26702928	664.735084802	2808.00211408	376.0	2.25815820187	0.117041130367	0.0203266985701	1850.84416567	703.010987649	2871.41124413	317.556090814	-4.16028078154	-0.0561441401017
1767.26702928	664.735084802	2808.00211408	376.0	-10.9766378831	-0.416129217339	-0.0722697494511	1448.00571758	684.29122853	2499.77789027	367.480944155	-6.23712307244	-0.0841717013825
1767.26702928	664.735084802	2808.00211408	376.0	5.63985871239	0.401097558603	0.0696591800283	2085.1393275	548.109549335	2966.36946596	333.120589124	-3.77000991476	-0.0508773267848
1767.26702928	664.735084802	2808.00211408	376.0	10.2173214313	0.387243246531	0.0672530820652	2073.06538632	658.83936772	3094.90471587	362.999961833	-2.74237237403	-0.0370090738735
1767.26702928	664.735084802	2808.00211408	376.0	-13.4270857101	-0.397810415101	-0.0690882971692	1464.81151098	662.391521749	2430.96926348	303.766230754	-6.67535115614	-0.0900857106091
1767.26702928	664.735084802	2808.00211408	376.0	10.9030744166	0.265924247372	0.0461834399743	1966.25087668	682.069647449	3114.1606742	465.84015007	-3.01848967699	-0.0407353532657
1767.26702928	664.735084802	2808.00211408	376.0	13.2936461794	0.537224260099	0.0933004967175	2192.29829703	631.421126382	3181.28797984	357.568556422	-1.56894598197	-0.0211733600805
1767.26702928	664.735084802	2808.00211408	376.0	9.32893957005	0.162235113993	0.0281756015965	1885.44931407	783.711035107	3069.95893443	400.798585248	-3.06948728684	-0.0414235801192
1767.26702928	664.735084802	2808.00211408	376.0	-6.9093213643	-0.0869748379466	-0.0151050430612	1686.98856227	508.405273381	2613.9882241	418.594388448	-5.65488867241	-0.0763142870771
1767.26702928	664.735084802	2808.00211408	376.0	7.57852813949	0.0879180007262	0.0152688434745	1825.1352211	767.032453594	3020.80734445	428.639669763	-3.36479632938	-0.0454088573465
1767.26702928	664.735084802	2808.00211408	376.0	6.22158462238	0.250664638182	0.043533282074	1955.36352771	590.023540465	2982.70434181	437.317273629	-3.52870116393	-0.0476207984337
1767.26702928	664.735084802	2808.00211408	376.0	6.64761957599	0.0795404204266	0.0138138972606	1819.92890073	792.789056073	2994.66741231	381.949455512	-3.52469222061	-0.0475666966344
1767.26702928	664.735084802	2808.00211408	376.0	-8.02408439176	-0.114283612212	-0.019847796494	1669.33272868	618.300705017	2582.68565472	295.052221031	-5.61614279896	-0.0757914007956
1767.26702928	664.735084802	2808.00211408	376.0	-6.338137908	-0.305078479577	-0.0529834108332	1531.87039188	747.7827722	2630.02706763	350.373903555	-5.22117050922	-0.0704611404753
1767.26702928	664.735084802	2808.00211408	376.0	-8.43540930175	-0.30231648323	-0.0525037310229	1531.80904348	647.381604372	2571.13564256	391.944994702	-5.77142132132	-0.0778869274132
1767.26702928	664.735084802	2808.00211408	376.0	5.76109665301	0.113064127359	0.0196360068355	1845.71363818	730.892229233	2969.77382989	393.16796248	-3.60117211718	-0.0485988139971
1767.26702928	664.735084802	2808.00211408	376.0	0.291077804529	-0.157792128898	-0.0274039820941	1639.16648231	791.21821504	2816.17558499	385.790887639	-4.21881323485	-0.0569340517524
1767.26702928	664.735084802	2808.00211408	376.0	1.65705536605	0.252476367028	0.0438479275839	1961.12223339	597.894905271	2854.53226379	295.515125128	-4.32218362189	-0.0583290637232
1767.26702928	664.735084802	2808.00211408	376.0	13.4571928863	0.425466907378	0.0738914392806	2101.7575297	623.399030638	3185.88037482	460.723814485	-2.53505481447	-0.0342112660523
1767.26702928	664.735084802	2808.00211408	376.0	3.04757325712	0.010266433296	0.00178298598402	1763.57099849	688.507246185	2893.57803557	441.49979089	-3.89126093239	-0.0525136428123
1767.26702928	664.735084802	2808.00211408	376.0	-6.60690614978	-0.417791442305	-0.0725584304108	1447.47015314	746.015179046	2622.48004972	428.994717533	-5.4095725356	-0.0730036779434
1767.26702928	664.735084802	2808.00211408	376.0	12.3404744994	0.427269598912	0.0742045152679	2102.6647779	601.301114022	3154.52289891	450.557006987	-2.82943974629	-0.0381840721496
1767.26702928	664.735084802	2808.00211408	376.0	14.4959601072	0.503452787608	0.0874353573476	2170.14714237	621.389606545	3215.04898035	423.512231429	-1.81865139269	-0.02454320368
1767.26702928	664.735084802	2808.00211408	376.0	9.88365309092	0.312022228965	0.0541893416056	2004.67058784	764.359946317	3085.53530182	316.504767665	-2.2070259199	-0.0297844253698
1767.26702928	664.735084802	2808.00211408	376.0	-11.7951566256	-0.418394862656	-0.0726632272761	1441.12289222	644.035565873	2476.79386667	391.635408582	-6.59361897156	-0.0889827121668
1767.26702928	664.735084802	2808.00211408	376.0	1.52632997683	-0.232028058374	-0.0402966409124	1584.2880608	815.221904908	2850.8614921	451.351526389	-4.04769861512	-0.0546248126198
1767.26702928	664.735084802	2808.00211408	376.0	7.55698362685	0.296420188876	0.0514797132469	1997.96774254	704.51621297	3020.20237408	317.718418576	-3.23010858483	-0.043591208972
1767.26702928	664.735084802	2808.00211408	376.0	-17.585343935	-0.465123891582	-0.0807787237899	1386.63995644	587.553720906	2314.20528462	340.011607274	-8.1032482321	-0.109355576682
1767.26702928	664.735084802	2808.00211408	376.0	13.0902011748	0.322397610226	0.0559912487367	2013.4575451	770.008189444	3175.57523981	392.109505268	-1.67511239515	-0.0226061051977
1767.26702928	664.735084802	2808.00211408	376.0	-11.6969881505	-0.422291732472	-0.073340002166	1433.67119743	629.876323183	2479.55043953	416.002918923	-6.71781501315	-0.0906587721072
1767.26702928	664.735084802	2808.00211408	376.0	7.54116418819	0.322193100138	0.0559557311807	2016.77276681	652.463164312	3019.75816391	350.522232791	-3.50329589392	-0.0472779472863
1767.26702928	664.735084802	2808.00211408	376.0	-9.03475140176	-0.180022732383	-0.0312648024285	1615.77132193	512.896733062	2554.30610372	425.638048722	-6.20914508663	-0.0837941307238
1767.26702928	664.735084802	2808.00211408	376.0	-9.17531754914	-0.115012163178	-0.0199743249702	1666.31595336	500.120687462	2550.35900333	383.922362505	-6.06080064477	-0.0817921814409
1767.26702928	664.735084802	2808.00211408	376.0	-11.6001231884	-0.465237905066	-0.0807985246727	1411.4451911	758.034638561	2482.27040972	312.790580054	-6.19106000001	-0.0835500674766
1767.26702928	664.735084802	2808.00211408	376.0	12.538395641	0.547122040468	0.0950194582265	2207.94128292	502.085125975	3160.08052875	450.054119861	-2.87200824145	-0.0387585457685
1767.26702928	664.735084802	2808.00211408	376.0	-14.5149830139	-0.405429314706	-0.0704114822345	1455.46035702	626.162203508	2400.42108419	318.798523658	-7.03444925389	-0.0949318387839
1767.26702928	664.735084802	2808.00211408	376.0	-11.6952428153	-0.294537619966	-0.0511527648431	1536.10414627	582.290592057	2479.59944858	361.204710259	-6.50894970328	-0.0878400769674
1767.26702928	664.735084802	2808.00211408	376.0	14.7763833621	0.38932109212	0.0676139444459	2071.69275656	705.761861704	3222.92327127	445.468653013	-1.73248155856	-0.0233803179293
1767.26702928	664.735084802	2808.00211408	376.0	-9.86078040543	-0.385746256979	-0.0669930977734	1472.01938466	665.591804799	2531.11119183	393.500002373	-6.08542228867	-0.082124457337
1767.26702928	664.735084802	2808.00211408	376.0	-3.86921840324	0.0595496818952	0.0103420774393	1802.40673421	538.043031753	2699.35437952	358.904613555	-4.92417973413	-0.066453167802
1767.26702928	664.735084802	2808.00211408	376.0	-0.418234349739	-0.0513625233002	-0.00892020203199	1714.44800902	616.098297645	2796.2580847	465.711778034	-4.45309057454	-0.060095689265
1767.26702928	664.735084802	2808.00211408	376.0	3.53241164185	0.156864301632	0.0272428450212	1879.58677141	614.58815353	2907.19230766	413.017382725	-3.85033563616	-0.0519613446176
1767.26702928	664.735084802	2808.00211408	376.0	-7.60985014214	-0.363633895245	-0.0631528126512	1490.08494142	702.953062816	2594.31736121	401.279356975	-5.56958674479	-0.0751631139648
1767.26702928	664.735084802	2808.00211408	376.0	-6.38624938675	-0.337156741708	-0.0585544879659	1508.61614908	717.94878993	2628.67609629	402.111157278	-5.31362961545	-0.0717089016929
1767.26702928	664.735084802	2808.00211408	376.0	2.55122601861	0.157054108793	0.0272758090992	1880.77765186	622.545842819	2879.64059462	376.317099937	-3.99799646933	-0.053954068412
1767.26702928	664.735084802	2808.00211408	376.0	-2.66481553401	-0.141883029231	-0.0246410262645	1647.08429492	643.87852959	2733.17403755	442.211213043	-4.77002812539	-0.0643728491955
1767.26702928	664.735084802	2808.00211408	376.0	-3.69532363178	-0.0652706393583	-0.0113356442095	1704.18259348	574.185119379	2704.23734838	425.869635518	-4.96285627127	-0.0669751183707
1767.26702928	664.735084802	2808.00211408	376.0	19.1176950908	0.712175894298	0.123684594355	2088.40302093	820.968164827	3344.82739639	435.456210632	0.565226571977	0.00762788896055
1767.26702928	664.735084802	2808.00211408	376.0	4.15154897111	0.387223207619	0.067249601879	2073.48852225	505.172273917	2924.57769696	345.916900789	-3.8853979599	-0.0524345203765
1767.26702928	664.735084802	2808.00211408	376.0	-13.3764217789	-0.337715925063	-0.0586516021298	1508.22290452	642.072687577	2432.39190774	282.096315646	-6.65717809655	-0.0898404601424
1767.26702928	664.735084802	2808.00211408	376.0	15.7865033465	0.313260660579	0.0544044217748	2004.64726737	786.227852117	3251.28746179	460.412342301	-1.31382717757	-0.0177304612358
1767.26702928	664.735084802	2808.00211408	376.0	13.7761104686	0.496111687914	0.0861604181859	2163.96646407	627.093894422	3194.83558728	403.775228788	-1.87711029096	-0.0253321226851
1767.26702928	664.735084802	2808.00211408	376.0	8.36323612439	0.226287846038	0.0392997301213	1935.23221446	678.55284562	3042.84196126	429.056901179	-3.29682052538	-0.0444915050658
1767.26702928	664.735084802	2808.00211408	376.0	-22.7958073465	-0.472324440913	-0.0820292533715	1351.43393037	521.758448958	2167.89536187	294.702982543	-9.71955586975	-0.131168095408
1767.26702928	664.735084802	2808.00211408	376.0	8.57630625346	0.310021668493	0.0538419014403	2009.00330146	710.075291022	3048.82497499	329.746382505	-2.94577612305	-0.0397540637388
1767.26702928	664.735084802	2808.00211408	376.0	5.43256288885	0.28701462203	0.0498462351564	1987.35799165	602.855865738	2960.54859485	370.334737462	-3.69008308652	-0.0497986921258
1767.26702928	664.735084802	2808.00211408	376.0	-5.86785013	-0.34198736353	-0.0593934288867	1506.01156352	754.730945003	2643.23275838	382.49024986	-5.15683951301	-0.069592975884
1767.26702928	664.735084802	2808.00211408	376.0	1.12070984458	0.0425823482709	0.00739533662225	1792.06242319	723.657217449	2839.47167021	323.752029567	-4.25826911493	-0.0574665197696
1767.26702928	664.735084802	2808.00211408	376.0	-15.1475677785	-0.56979890006	-0.0989577804898	1326.98945194	742.509559996	2382.65809063	313.159078692	-7.02861533697	-0.0948531084611
1767.26702928	664.735084802	2808.00211408	376.0	-9.34871938272	-0.283539542424	-0.0492427131684	1546.4159856	698.807915706	2545.48987617	300.265974871	-5.79407537905	-0.0781926501897
1767.26702928	664.735084802	2808.00211408	376.0	23.5079779102	2.33517339564	0.405552864821	2205.72813426	828.938030353	3468.10663078	433.440466162	2.58097317288	0.0348309470024
1767.26702928	664.735084802	2808.00211408	376.0	17.4944300655	1.78919923608	0.310732760694	2148.19524412	796.985818649	3299.24608017	354.065017397	0.845873152604	0.0114152922079
1767.26702928	664.735084802	2808.00211408	376.0	15.9878080575	0.452073256892	0.0785122016137	2103.71870639	745.066470094	3256.94010233	408.154925849	-0.733687786631	-0.00990131965764
1767.26702928	664.735084802	2808.00211408	376.0	-18.5912190187	-0.457009616214	-0.0793695061157	1372.96578702	548.963371029	2285.960291	364.031132949	-8.66340105414	-0.116914993983
1767.26702928	664.735084802	2808.00211408	376.0	1.19373287434	-0.1144095841	-0.0198696742097	1668.94773984	723.397731926	2841.52215843	449.176686658	-4.13234293017	-0.0557671110684
1767.26702928	664.735084802	2808.00211408	376.0	8.45653537164	0.162990999139	0.0283068772384	1884.38369568	738.806284702	3045.46180609	422.271825708	-3.28945018008	-0.0443920402169
1767.26702928	664.735084802	2808.00211408	376.0	-11.5242168419	-0.418161018795	-0.0726226152822	1429.22062495	604.22875382	2484.40186153	450.952482761	-6.93044109569	-0.0935282199148
1767.26702928	664.735084802	2808.00211408	376.0	-13.0849447552	-0.220995109014	-0.038380533	1590.23796093	549.562427485	2440.57658873	300.776200312	-6.70643046022	-0.090505134416
1767.26702928	664.735084802	2808.00211408	376.0	-6.88707961247	-0.408881062627	-0.0710109521757	1456.83157258	788.318496064	2614.61277296	369.462704323	-5.30262949351	-0.0715604520042
1767.26702928	664.735084802	2808.00211408	376.0	-0.866655231961	0.145297655925	0.0252340493096	1872.67442307	597.848629177	2783.66641685	313.143364595	-4.5460595505	-0.0613503313158
1767.26702928	664.735084802	2808.00211408	376.0	20.8237823474	2.19324680408	0.380904273025	2204.58491706	791.89695423	3392.73436263	396.252491336	1.78292092938	0.0240610111927
1767.26702928	664.735084802	2808.00211408	376.0	2.21688704404	-0.0980198693703	-0.0170232492828	1685.04021715	828.236714522	2870.25234914	356.975417477	-4.0235591292	-0.0542990435789
1767.26702928	664.735084802	2808.00211408	376.0	13.0218274732	1.37343539143	0.238526466034	2200.96129858	690.23107359	3173.65530482	282.462932648	-0.504835025629	-0.00681288833508
1767.26702928	664.735084802	2808.00211408	376.0	9.09781326032	0.43040166254	0.0747484651858	2107.43859057	544.696519694	3063.46890277	411.333792502	-3.24938703247	-0.0438513769564
1767.26702928	664.735084802	2808.00211408	376.0	-1.31385889745	-0.075677642605	-0.0131430431756	1697.30246923	650.493604496	2771.10892846	423.312854739	-4.51046485777	-0.06086997109
1767.26702928	664.735084802	2808.00211408	376.0	-16.3655511853	-0.464675124698	-0.0807007858106	1352.64434125	547.92309305	2348.45709082	447.889656513	-8.53653156267	-0.115202855097
1767.26702928	664.735084802	2808.00211408	376.0	-10.1426382123	-0.241828846571	-0.0419987576539	1574.25970034	584.404859929	2523.19661865	364.532058387	-6.13591847685	-0.0828059173664
1767.26702928	664.735084802	2808.00211408	376.0	10.9540475567	0.487852457653	0.0847260259904	2159.6669428	591.75220053	3115.59200105	364.172857715	-2.64283155875	-0.0356657430331
1767.26702928	664.735084802	2808.00211408	376.0	12.5961808552	0.395043486341	0.0686077607401	2024.90665578	813.522028937	3161.70313879	323.274454075	-1.01969457838	-0.013761060437
1767.26702928	664.735084802	2808.00211408	376.0	13.7213411156	0.63084479596	0.10955970753	2184.73147442	690.511347664	3193.29766269	318.054840599	-0.732639483943	-0.00988717252285
1767.26702928	664.735084802	2808.00211408	376.0	-9.79623220809	-0.379191187669	-0.0658546696195	1473.170063	630.923745219	2532.92370658	428.829898359	-6.2744230858	-0.084675075382
1767.26702928	664.735084802	2808.00211408	376.0	5.27959838011	0.201755939829	0.0350392392895	1915.43544215	608.586541778	2956.25334821	432.231364281	-3.63623857918	-0.0490720456029
1767.26702928	664.735084802	2808.00211408	376.0	-2.01439821819	0.0168875421696	0.00293288332226	1771.64106016	680.994591408	2751.43776953	298.802117959	-4.71581707236	-0.0636412560373
1767.26702928	664.735084802	2808.00211408	376.0	-5.24694965377	-0.196467063875	-0.0341207127258	1606.39744736	614.950340361	2660.66765688	439.319869155	-5.27562399176	-0.0711960052869
1767.26702928	664.735084802	2808.00211408	376.0	9.21184808936	0.206758845629	0.0359081010124	1919.02770466	828.007992019	3066.67100318	319.635306499	-2.35931197969	-0.0318395678771
1767.26702928	664.735084802	2808.00211408	376.0	5.91981363943	0.0898215615172	0.0155994375681	1827.97940002	767.580962778	2974.23060623	378.670243432	-3.60639291233	-0.0486692700719
1767.26702928	664.735084802	2808.00211408	376.0	-0.0628938259555	0.101390816409	0.0176086864205	1836.19633801	606.693107996	2806.23605412	363.346608108	-4.34321797221	-0.0586129280999
1767.26702928	664.735084802	2808.00211408	376.0	-4.81544222252	-0.287028431661	-0.0498486334944	1543.98512459	730.811515009	2672.78439467	397.987755076	-5.00948344178	-0.0676043649363
1767.26702928	664.735084802	2808.00211408	376.0	18.5974915688	1.74303196783	0.302714825952	2138.65486342	811.193610019	3330.2200705	380.371597055	1.03082696766	0.0139112951102
1767.26702928	664.735084802	2808.00211408	376.0	-12.3133167688	-0.313475923523	-0.0544418067945	1522.17846257	577.952583288	2462.2439189	362.112873046	-6.68065999062	-0.0901573547992
1767.26702928	664.735084802	2808.00211408	376.0	-5.01969859322	0.128316123927	0.022284842641	1858.61203505	522.641959725	2667.04887146	285.794876688	-5.19946351554	-0.0701681985902
1767.26702928	664.735084802	2808.00211408	376.0	-4.80686455327	0.0203403171463	0.00353253163361	1771.46700081	539.940440545	2673.0252558	361.617814446	-5.08177898824	-0.0685800133366
1767.26702928	664.735084802	2808.00211408	376.0	9.94100823819	0.221123219961	0.0384027822093	1934.8353954	783.744659085	3087.14583557	368.565781088	-2.6119961103	-0.0352496101256
1767.26702928	664.735084802	2808.00211408	376.0	-7.66383340523	-0.114497180572	-0.019884887213	1667.13764094	534.101884894	2592.80151004	391.561984208	-5.70433763387	-0.0769816144922
1767.26702928	664.735084802	2808.00211408	376.0	-7.27601267264	-0.378112339472	-0.065667304528	1480.28274266	720.668175639	2603.69152441	402.740606112	-5.48920188157	-0.0740782979969
1767.26702928	664.735084802	2808.00211408	376.0	13.9719498291	0.414120511067	0.0719208945931	2045.32513627	803.441989764	3200.33476066	351.567634627	-0.775679679421	-0.010468011868
1767.26702928	664.735084802	2808.00211408	376.0	8.91008942862	0.337035437438	0.0585334208819	2026.99232248	599.115918686	3058.1976136	432.089372434	-3.24372819127	-0.0437750093289
1767.26702928	664.735084802	2808.00211408	376.0	18.7922540985	0.598995919677	0.104028468162	2206.9748338	684.702404677	3335.68900645	444.011767971	-0.123724734478	-0.00166969952062
1767.26702928	664.735084802	2808.00211408	376.0	-5.36094412791	-0.119732785424	-0.020794162109	1665.65583511	662.493510516	2657.46668963	329.31734401	-5.11827874516	-0.069072587654
1767.26702928	664.735084802	2808.00211408	376.0	-5.03707929807	-0.386730459922	-0.0671640256898	1475.15699863	814.127877125	2666.5608209	377.27594515	-4.97277324962	-0.0671089507371
1767.26702928	664.735084802	2808.00211408	376.0	12.7272986726	0.506320688031	0.0879334296684	2168.6138382	641.676138213	3165.38492987	355.094953454	-1.74852120105	-0.0235967773421
1767.26702928	664.735084802	2808.00211408	376.0	12.6673498419	0.671803635233	0.11667308705	2095.4945097	771.957585591	3163.70156544	296.249470152	-0.678550096805	-0.00915722127942
1767.26702928	664.735084802	2808.00211408	376.0	-0.106356060382	0.0921248509192	0.0159994530947	1830.23934679	651.09151625	2805.01563366	323.68477062	-4.41378689783	-0.0595652752744
1767.26702928	664.735084802	2808.00211408	376.0	-17.8592737884	-0.506587730292	-0.0879798072755	1360.54277072	625.570533442	2306.51332854	320.400024385	-8.00551084851	-0.108036583651
1767.26702928	664.735084802	2808.00211408	376.0	14.6434675364	0.368030258587	0.0639163352877	2027.85634147	807.961967285	3219.19099208	383.372683317	-0.855837081489	-0.0115497581847
1767.26702928	664.735084802	2808.00211408	376.0	-17.3867623069	-0.464180688849	-0.0806149164379	1363.53902534	555.92470428	2319.78146093	400.317731315	-8.49949725151	-0.114703066822
1767.26702928	664.735084802	2808.00211408	376.0	1.84967623378	0.0207273376127	0.00359974602514	1770.54168019	632.250838836	2859.94106183	457.148542798	-4.08341968524	-0.0551068783433
1767.26702928	664.735084802	2808.00211408	376.0	9.40972209027	0.176920465101	0.030726027284	1898.24676452	786.360174932	3072.2273093	387.620369854	-2.94632521127	-0.0397614738364
1767.26702928	664.735084802	2808.00211408	376.0	-4.05199768747	-0.0438251461485	-0.00761117508657	1720.3636251	547.828103752	2694.22193335	426.030204498	-5.04763762739	-0.0681192662266
1767.26702928	664.735084802	2808.00211408	376.0	-11.4037446408	-0.557593480991	-0.0968380481054	1339.96788063	819.459657013	2487.78472348	328.35718584	-6.11239174811	-0.0824884176533
1767.26702928	664.735084802	2808.00211408	376.0	5.9203120807	0.146179424594	0.0253871873209	1874.67481008	775.981802024	2974.24460247	323.587990367	-3.65397827801	-0.0493114477464
1767.26702928	664.735084802	2808.00211408	376.0	-8.29137254988	-0.101634102583	-0.0176509382742	1677.78415004	542.599423708	2575.18019759	354.796623845	-5.73524895936	-0.0773987713814
1767.26702928	664.735084802	2808.00211408	376.0	11.715151398	0.568239176924	0.0986869011678	2168.77605366	680.471096259	3136.96381301	287.716663084	-1.32724679238	-0.0179115626502
1767.26702928	664.735084802	2808.00211408	376.0	11.4098471712	0.450176559071	0.0781827994219	2104.04659361	716.482135282	3128.39086386	307.862134971	-1.6059070235	-0.0216721595614
1767.26702928	664.735084802	2808.00211408	376.0	-8.43231915037	-0.465509364035	-0.0808456693358	1410.00592037	767.832051219	2571.22241407	393.384442481	-5.66593094513	-0.0764633056023
1767.26702928	664.735084802	2808.00211408	376.0	-16.0468581836	-0.499983835314	-0.0868328994987	1363.93288492	631.605940917	2357.40599704	361.867171204	-7.66270214013	-0.103410285292
1767.26702928	664.735084802	2808.00211408	376.0	-10.4140456907	-0.204798218763	-0.0355675961728	1601.51526616	571.215602288	2515.57549093	342.844622475	-6.14908936331	-0.082983662123
1767.26702928	664.735084802	2808.00211408	376.0	1.27604350936	0.0487025462517	0.0084582400576	1795.83339605	697.045950174	2843.8334428	350.954096573	-4.17575393097	-0.0563529545341
1767.26702928	664.735084802	2808.00211408	376.0	-8.69058780529	-0.335722117778	-0.0583053347999	1510.23252069	758.071374766	2563.97022478	295.666329327	-5.64638886251	-0.076199579791
1767.26702928	664.735084802	2808.00211408	376.0	-10.9151887189	-0.398944351384	-0.0692852294866	1459.22197573	649.713123509	2501.5033841	392.568284861	-6.36102628719	-0.0858438095438
1767.26702928	664.735084802	2808.00211408	376.0	-8.20008403717	-0.412683153234	-0.0716712666263	1453.81776564	811.080295325	2577.74358096	312.845519996	-5.51179002288	-0.074383131213
1767.26702928	664.735084802	2808.00211408	376.0	-6.84106544568	-0.384644224851	-0.0668017062957	1476.04972442	755.775947461	2615.90485174	384.079179864	-5.3355816765	-0.07200515083
1767.26702928	664.735084802	2808.00211408	376.0	5.61564607285	-0.0472151345339	-0.00819991916184	1722.16336272	829.622224295	2965.68957453	413.903987516	-3.56789506736	-0.0481497310035
1767.26702928	664.735084802	2808.00211408	376.0	2.36734640039	0.0971993985549	0.0168807569564	1832.90241405	658.571571411	2874.47725105	383.003265592	-4.00478216949	-0.054045643313
1767.26702928	664.735084802	2808.00211408	376.0	-9.88532535645	-0.266660123586	-0.0463112406367	1558.17957881	669.117175305	2530.42196909	303.125214971	-5.91267883065	-0.079793236581
1767.26702928	664.735084802	2808.00211408	376.0	-1.55269705162	0.053575041493	0.00930445319434	1798.28519137	608.657743725	2764.40234805	357.459412952	-4.55021552807	-0.0614064173828
1767.26702928	664.735084802	2808.00211408	376.0	8.46331417256	0.230875358444	0.040096449886	1943.20015619	753.873286553	3045.65215497	348.578712221	-3.03583658574	-0.0409694545984
1767.26702928	664.735084802	2808.00211408	376.0	1.72158787331	0.205264421842	0.0356485623206	1918.32340294	507.062820221	2856.34433796	430.958114794	-4.11620864246	-0.0555493743922
1767.26702928	664.735084802	2808.00211408	376.0	8.79405098607	0.044880096962	0.00779438988573	1790.84402122	794.685859441	3054.93925168	469.409371022	-3.2100772313	-0.0433208803145
1767.26702928	664.735084802	2808.00211408	376.0	-9.45149912617	-0.401049602354	-0.0696508513988	1459.43197756	681.479829086	2542.60381881	401.692012156	-6.00330989827	-0.0810163279119
1767.26702928	664.735084802	2808.00211408	376.0	14.7182867083	0.394068363788	0.0684384098277	2072.92984681	727.357532316	3221.29191601	421.004536882	-1.44253116886	-0.0194673572045
1767.26702928	664.735084802	2808.00211408	376.0	14.3009189551	0.410364180883	0.0712685274197	2089.34802435	696.631015829	3209.57222067	423.59318049	-1.7081539753	-0.0230520104629
1767.26702928	664.735084802	2808.00211408	376.0	16.6658568369	2.15225679151	0.373785479595	2168.75247107	801.215770502	3275.97972639	306.011484821	1.08861371732	0.0146911432836
1767.26702928	664.735084802	2808.00211408	376.0	17.6720091071	2.04026959026	0.354336504039	2147.34324454	821.120964378	3304.23250341	335.768294491	1.20492588211	0.0162608081257
1767.26702928	664.735084802	2808.00211408	376.0	-8.88960742166	-0.113834682453	-0.0197698302281	1667.57723753	511.158915501	2558.38174975	379.645596719	-5.965105128	-0.0805007439676
1767.26702928	664.735084802	2808.00211408	376.0	-15.6275925569	-0.470337048686	-0.0816841001538	1399.01614395	645.701557739	2369.1789847	324.461283014	-7.33427286256	-0.0989780413301
1767.26702928	664.735084802	2808.00211408	376.0	-1.86847102893	-0.360191075463	-0.0625548932725	1493.882373	820.23088098	2755.53540809	441.42215411	-4.52668925708	-0.0610889238472
1767.26702928	664.735084802	2808.00211408	376.0	-7.38523627944	-0.394195904409	-0.0684605599876	1467.12888508	728.113520572	2600.62452322	405.382117573	-5.51393031382	-0.0744120150314
1767.26702928	664.735084802	2808.00211408	376.0	6.80655082259	0.19851269693	0.0344759807103	1917.70652837	765.355866138	2999.13020508	316.067810567	-3.35140582378	-0.045228148769
1767.26702928	664.735084802	2808.00211408	376.0	-0.0142226493221	0.224652004562	0.0390156312196	1937.610431	561.812580585	2807.60274179	308.179730206	-4.46391675598	-0.0602417915787
1767.26702928	664.735084802	2808.00211408	376.0	-6.32244391369	-0.122641501585	-0.0212993229567	1659.49364097	527.726078777	2630.46775532	443.248035581	-5.60507902413	-0.0756420920935
1767.26702928	664.735084802	2808.00211408	376.0	0.417211435851	-0.00675553354101	-0.00117324306027	1752.71308842	712.429994701	2819.71742002	354.574336903	-4.2675244507	-0.0575914230864
1767.26702928	664.735084802	2808.00211408	376.0	-15.1361615994	-0.433219061446	-0.0752377668368	1435.31283932	658.845559574	2382.97837638	288.819977488	-7.07430806027	-0.0954697444032
1767.26702928	664.735084802	2808.00211408	376.0	10.4215164543	0.114719164871	0.01992343954	1847.81529311	828.734344446	3100.63851644	424.088878879	-2.81949843212	-0.0380499113647
1767.26702928	664.735084802	2808.00211408	376.0	13.9602943131	0.501470016622	0.0870910067075	2167.22816705	564.533187476	3200.00747352	468.246119002	-2.55438865677	-0.0344721816028
1767.26702928	664.735084802	2808.00211408	376.0	-12.2456725805	-0.328079335814	-0.0569780020518	1499.90854707	522.745710119	2464.14336914	441.489111948	-7.23836202312	-0.0976836980178
1767.26702928	664.735084802	2808.00211408	376.0	2.05036526746	-0.0944304018626	-0.0163998613864	1685.94858808	777.061275699	2865.57641414	402.566550363	-3.99388212791	-0.0538985442363
1767.26702928	664.735084802	2808.00211408	376.0	3.87722167706	0.0141152192145	0.00245141007546	1769.70204915	783.661394528	2916.87458074	363.511137058	-3.843585167	-0.0518702451687
1767.26702928	664.735084802	2808.00211408	376.0	13.8166878739	0.802604691258	0.139389491361	2088.02366649	792.434336109	3195.97500167	315.516999076	-0.332773263695	-0.00449086725634
1767.26702928	664.735084802	2808.00211408	376.0	-1.38756143061	-0.0253952305469	-0.00441042558994	1736.61366255	649.991966399	2769.03935978	382.43373083	-4.50018957352	-0.0607313032864
1767.26702928	664.735084802	2808.00211408	376.0	7.5746943511	0.413840825203	0.0718723211536	2094.11012918	529.17541199	3020.69969159	397.414150429	-3.42217321927	-0.0461831743492
1767.26702928	664.735084802	2808.00211408	376.0	14.7965330295	1.90150045759	0.330236272592	2154.39520277	777.165752599	3223.48907436	291.928118992	0.355999202315	0.00480430772354
1767.26702928	664.735084802	2808.00211408	376.0	7.89723490459	0.471599802999	0.0819034044806	2147.49105973	577.418165284	3029.75663716	304.847412142	-3.29981414567	-0.0445319047998
1767.26702928	664.735084802	2808.00211408	376.0	7.46399448481	0.484689160919	0.0841766517747	2159.28865886	564.147820828	3017.59123701	294.15475732	-3.40855733044	-0.0459994241625
1767.26702928	664.735084802	2808.00211408	376.0	-6.6740748117	-0.492708341809	-0.0855693542566	1385.73907237	767.443175864	2620.59395227	467.411704039	-5.54658037695	-0.074852636666
1767.26702928	664.735084802	2808.00211408	376.0	13.5949852143	0.515186875045	0.0894732329012	2169.02534857	661.464899552	3189.74958631	359.259338186	-1.38538296185	-0.0186961263408
1767.26702928	664.735084802	2808.00211408	376.0	-12.1187822207	-0.305435453369	-0.0530454069763	1529.45532593	598.967104361	2467.70645312	339.28402283	-6.51625475485	-0.0879386606592
1767.26702928	664.735084802	2808.00211408	376.0	3.04727240154	0.0870189951263	0.0151127119011	1826.29642745	718.02572577	2893.56958754	349.24743432	-3.97755463173	-0.0536782001582
1767.26702928	664.735084802	2808.00211408	376.0	-13.680478965	-0.502180640735	-0.0872144218019	1381.68178594	740.299271278	2423.85397553	301.872918307	-6.6542049165	-0.0898003362551
1767.26702928	664.735084802	2808.00211408	376.0	-0.244189337915	0.0532395972099	0.00924619611148	1797.42954431	615.431542825	2801.14527231	388.284185175	-4.34948588567	-0.0586975153262
1767.26702928	664.735084802	2808.00211408	376.0	-16.8085112273	-0.465603176742	-0.0808619619212	1406.7712827	646.107295133	2336.01876347	283.140185637	-7.52213741625	-0.101513325455
1767.26702928	664.735084802	2808.00211408	376.0	-9.5778916208	-0.277782852309	-0.048242940658	1542.63547512	541.062148718	2539.05471488	455.357091044	-6.49924140314	-0.0877090607711
1767.26702928	664.735084802	2808.00211408	376.0	1.45629375455	-0.0249983715618	-0.00434150252897	1740.13011219	773.907282384	2848.8948735	334.857478923	-4.17708791689	-0.0563709570431
1767.26702928	664.735084802	2808.00211408	376.0	-16.5325842685	-0.360397724904	-0.0625907823731	1475.90806812	524.008508739	2343.76679831	343.850221449	-7.92503693727	-0.106950565955
1767.26702928	664.735084802	2808.00211408	376.0	-4.84581256172	0.115906611821	0.0201296651304	1848.35031282	519.44307084	2671.9315949	304.138211246	-5.13018056495	-0.0692332060047
1767.26702928	664.735084802	2808.00211408	376.0	16.1782088544	1.11768529922	0.194109985971	2163.35169468	746.004187501	3262.28656073	352.930678555	0.178567965252	0.00240982409247
1767.26702928	664.735084802	2808.00211408	376.0	5.00314904921	0.299970697496	0.0520963350983	1998.96009405	606.209276495	2948.49064515	343.321274604	-3.80133831986	-0.0513001122788
1767.26702928	664.735084802	2808.00211408	376.0	-12.7908129565	-0.476858705587	-0.0828167255274	1397.83059176	697.210040808	2448.83581585	353.79518329	-6.61912569012	-0.0893269323902
1767.26702928	664.735084802	2808.00211408	376.0	8.35568269601	0.22779725942	0.0395618720772	1938.64455932	797.675983973	3042.62986083	306.309317538	-2.6410958395	-0.0356423190216
1767.26702928	664.735084802	2808.00211408	376.0	-6.53033804168	-0.290324005186	-0.0504209804074	1542.75378911	786.607221739	2624.63008381	295.269072961	-5.29243979757	-0.0714229392385
1767.26702928	664.735084802	2808.00211408	376.0	-12.2510277121	-0.505322296489	-0.0877600375979	1363.09970725	668.692774485	2463.99299693	432.200515189	-6.90164003348	-0.0931395416125
1767.26702928	664.735084802	2808.00211408	376.0	-13.8167505535	-0.424256551064	-0.0736812349886	1431.9230115	614.303900431	2420.02746644	373.800554509	-7.10613170783	-0.095899213331
1767.26702928	664.735084802	2808.00211408	376.0	5.94519942019	0.11113769078	0.0193014398714	1845.47429779	778.395892188	2974.94343949	351.073249508	-3.67312971846	-0.0495699017336
1767.26702928	664.735084802	2808.00211408	376.0	7.94958158893	0.271631592361	0.0471746426469	1977.16651078	725.009043867	3031.22653316	329.050978515	-3.13027953524	-0.0422439883298
1767.26702928	664.735084802	2808.00211408	376.0	0.35588029206	0.217006759017	0.0376878706177	1929.63468217	519.58115515	2817.99524021	368.779402881	-4.30208136007	-0.0580577781386
1767.26702928	664.735084802	2808.00211408	376.0	-8.74792480081	-0.114477784283	-0.0198815186321	1668.40503219	552.35298576	2562.36020074	341.602182788	-5.79916216336	-0.0782612977512
1767.26702928	664.735084802	2808.00211408	376.0	-12.9466418309	-0.398160392659	-0.0691490782666	1427.26895249	547.1959804	2444.46013777	469.995204874	-7.62309058492	-0.102875716396
1767.26702928	664.735084802	2808.00211408	376.0	-22.0093507301	-0.441489885948	-0.0766741726203	1373.43602212	505.182512333	2189.97908028	311.36054583	-9.59219249813	-0.129449291473
1767.26702928	664.735084802	2808.00211408	376.0	-15.0613302174	-0.398078544555	-0.0691348635907	1454.98051992	588.454786027	2385.07964317	341.644337216	-7.34156974108	-0.0990765147244
1767.26702928	664.735084802	2808.00211408	376.0	3.6418743635	-0.0669298686763	-0.0116238049108	1706.94912506	796.0355886	2910.2660232	407.281309542	-3.79806033071	-0.0512558749083
1767.26702928	664.735084802	2808.00211408	376.0	11.7956155125	0.510874038105	0.0887242164129	2177.6858325	551.128598136	3139.22324704	410.408816406	-2.81527651863	-0.0379929354741
1767.26702928	664.735084802	2808.00211408	376.0	-13.1880159053	-0.346114826935	-0.0601102512912	1499.81972514	589.957413181	2437.68234866	347.905210339	-6.83732865907	-0.0922716418228
1767.26702928	664.735084802	2808.00211408	376.0	-16.1472178969	-0.536098972492	-0.093105066428	1343.72345428	674.158153586	2354.58789417	336.706286309	-7.48578915648	-0.101022795634
1767.26702928	664.735084802	2808.00211408	376.0	0.576854807017	0.00354449453606	0.000615577376878	1762.91244489	765.970886493	2824.20020926	295.316877878	-4.41633897265	-0.0595997162301
1767.26702928	664.735084802	2808.00211408	376.0	5.84809282321	0.189808226526	0.0329642630298	1908.48713181	729.243591563	2972.21668419	334.485960817	-3.74037970934	-0.0504774589655
1767.26702928	664.735084802	2808.00211408	376.0	-16.6849151442	-0.451448988348	-0.0784037840132	1367.04653233	543.180385579	2339.4893441	429.262426188	-8.51508036156	-0.114913365203
1767.26702928	664.735084802	2808.00211408	376.0	-8.21398144393	-0.00818831316692	-0.0014220759234	1750.12673223	538.611560927	2577.35334149	288.615048328	-5.6982276767	-0.0768991589298
1767.26702928	664.735084802	2808.00211408	376.0	9.27072011693	0.390283091033	0.0677810161572	2071.96546655	541.475587737	3068.32413095	454.883076665	-3.19302427036	-0.0430907458888
1767.26702928	664.735084802	2808.00211408	376.0	-10.6338059641	-0.306121906511	-0.0531646242638	1528.82465018	614.961461283	2509.4046178	365.618506335	-6.22355621844	-0.0839886129344
1767.26702928	664.735084802	2808.00211408	376.0	-2.49856898544	-0.189754159182	-0.0329548730778	1611.90206197	667.508680297	2737.84224415	458.431501878	-4.76379696427	-0.0642887579524
1767.26702928	664.735084802	2808.00211408	376.0	-15.2372465947	-0.356488693238	-0.0619118953175	1489.1303681	552.360638779	2380.13990757	338.648900697	-7.43706025647	-0.100365185647
1767.26702928	664.735084802	2808.00211408	376.0	-7.33089833286	-0.47036990867	-0.0816898069938	1405.20341798	769.019786237	2602.15033391	427.9271297	-5.53770226069	-0.074732824031
1767.26702928	664.735084802	2808.00211408	376.0	1.65706565325	-0.156242004931	-0.0271347698734	1637.98536811	748.296462309	2854.53255266	468.250722242	-4.07638131664	-0.0550118936119
1767.26702928	664.735084802	2808.00211408	376.0	4.57797384892	0.0471540046807	0.00818930265382	1791.45633012	675.260697797	2936.55171654	469.834688623	-3.71405757357	-0.0501222344611
1767.26702928	664.735084802	2808.00211408	376.0	2.45883173157	-0.16431198256	-0.0285362942967	1633.29434842	793.31399402	2877.04616108	450.437818641	-3.93377564043	-0.0530873905591
1767.26702928	664.735084802	2808.00211408	376.0	1.50037014883	0.213056474474	0.0370018191166	1926.45436847	556.416518927	2850.13253958	367.261652184	-4.1488772153	-0.0559902458205
1767.26702928	664.735084802	2808.00211408	376.0	8.93105316848	0.43090481993	0.074835849241	2108.30271955	566.857966461	3058.78627586	383.625589854	-3.31563470002	-0.0447454075576
1767.26702928	664.735084802	2808.00211408	376.0	6.35325025741	0.358792579922	0.0623120145748	2047.10966928	538.195305093	2986.40151562	401.096541252	-3.54546231572	-0.0478469948141
1767.26702928	664.735084802	2808.00211408	376.0	1.0199116462	0.190105285025	0.0330158535993	1905.94007205	501.259957424	2836.64125467	429.441225192	-4.21862085342	-0.0569314555118
1767.26702928	664.735084802	2808.00211408	376.0	4.49138991227	0.135053033092	0.0234548511797	1864.06452048	711.792833973	2934.12043777	358.263083317	-3.8046169966	-0.0513443589284
1767.26702928	664.735084802	2808.00211408	376.0	14.4550070096	0.320139176876	0.055599023424	1998.39832632	819.059510436	3213.8990165	396.441179742	-1.05970288241	-0.0143009835682
1767.26702928	664.735084802	2808.00211408	376.0	-8.19556150359	-0.399418532628	-0.0693675812137	1460.35609876	689.655315715	2577.8705738	427.859159326	-5.8064442772	-0.0783595718921
1767.26702928	664.735084802	2808.00211408	376.0	-4.69594659118	-0.145448912723	-0.0252603182916	1647.82080571	726.636230374	2676.13983452	301.68279844	-5.04176463305	-0.0680400085432
1767.26702928	664.735084802	2808.00211408	376.0	20.0419351019	1.24422419036	0.216086174081	2197.92786608	737.575558826	3370.78007544	435.276650538	0.819584324317	0.0110605171973
1767.26702928	664.735084802	2808.00211408	376.0	-7.8748970026	-0.15787701843	-0.0274187249791	1630.99215198	499.326885733	2586.87483977	456.555802053	-6.09326220082	-0.0822302591204
1767.26702928	664.735084802	2808.00211408	376.0	-13.5455724161	-0.413482040908	-0.071810010578	1452.29315742	678.530551699	2427.64215427	296.818445154	-6.67652570612	-0.0901015614862
1767.26702928	664.735084802	2808.00211408	376.0	-12.9986005262	-0.498197953346	-0.0865227428528	1365.92764241	651.838677184	2443.00113651	425.234816906	-7.10267596342	-0.0958525771042
1767.26702928	664.735084802	2808.00211408	376.0	-8.05349778617	-0.450909051366	-0.0783100123942	1420.89612345	751.828788135	2581.85972599	409.134814403	-5.64610711054	-0.0761957774702
1767.26702928	664.735084802	2808.00211408	376.0	-3.98103893602	-0.0481969799648	-0.00837043764584	1720.6250796	671.363180655	2696.21445659	304.226196345	-4.9567940656	-0.0668933072281
1767.26702928	664.735084802	2808.00211408	376.0	5.37907438216	0.190683030308	0.0331161914395	1911.46402065	750.457592795	2959.04663645	297.125023008	-3.7387444867	-0.0504553911836
1767.26702928	664.735084802	2808.00211408	376.0	5.74721417503	0.162056670413	0.0281446110477	1888.40088076	775.827449257	2969.38400962	305.155679603	-3.61709181426	-0.0488136547133
1767.26702928	664.735084802	2808.00211408	376.0	-14.158679214	-0.199519320781	-0.0346508024975	1605.68304423	512.901880034	2410.42610243	291.84117816	-6.99776782423	-0.0944368127427
1767.26702928	664.735084802	2808.00211408	376.0	10.0304634422	0.389668189546	0.0676742253466	2071.9943328	616.068293977	3089.65773959	401.595112814	-3.14187010935	-0.042400406334
1767.26702928	664.735084802	2808.00211408	376.0	-9.85789331587	-0.404309138381	-0.0702169396286	1452.36308591	648.837002922	2531.19226137	429.992172534	-6.27298281536	-0.0846556385339
1767.26702928	664.735084802	2808.00211408	376.0	10.0165096116	0.365223314774	0.0634288493877	2048.75529386	729.042484868	3089.26591573	311.468137	-2.1903845698	-0.0295598457462
1767.26702928	664.735084802	2808.00211408	376.0	19.9606455312	1.01615647576	0.176477331672	2202.27035699	726.637396182	3368.49746258	439.589709411	0.696961975394	0.00940569467468
1767.26702928	664.735084802	2808.00211408	376.0	12.5492123243	0.411956441323	0.0715450575413	2086.17687563	716.353322329	3160.38426145	357.854063487	-1.66234856833	-0.0224338538236
1767.26702928	664.735084802	2808.00211408	376.0	-11.2596473133	-0.45465946006	-0.078961351174	1409.08403406	662.167409044	2491.83097949	420.579536378	-6.57386508283	-0.0887161279734
1767.26702928	664.735084802	2808.00211408	376.0	9.52362408597	0.159113326156	0.0276334362898	1880.10649931	728.599246584	3075.42567975	466.719933863	-3.14857394149	-0.0424908764034
1767.26702928	664.735084802	2808.00211408	376.0	9.88577253506	0.173091400072	0.0300610281472	1894.973039	792.307705381	3085.59481586	398.314071477	-2.85976652217	-0.0385933403801
1767.26702928	664.735084802	2808.00211408	376.0	6.10648987462	0.351118669756	0.0609792757479	2040.98170184	554.437988912	2979.47247886	384.052788103	-3.59584887576	-0.0485269753813
1767.26702928	664.735084802	2808.00211408	376.0	11.7603462155	0.177957072574	0.0309060563693	1897.18634802	790.165492509	3138.23288443	450.881043905	-2.66885069319	-0.0360168784507
1767.26702928	664.735084802	2808.00211408	376.0	-2.08313135857	0.0187099045675	0.00324937557615	1770.07809507	593.374386807	2749.50774149	386.055259613	-4.62615244074	-0.0624312070275
1767.26702928	664.735084802	2808.00211408	376.0	20.1416393271	0.803195354686	0.139492072714	2155.0459515	766.378771956	3373.5797722	452.155048736	0.685151407743	0.00924630779681
1767.26702928	664.735084802	2808.00211408	376.0	5.3757932574	0.293017662745	0.0508887917236	1992.83942309	614.516923017	2958.9545024	351.598156289	-3.73999821219	-0.0504723105559
1767.26702928	664.735084802	2808.00211408	376.0	-0.851012198423	-0.147920910145	-0.0256896335786	1644.86971131	731.981972489	2784.10567356	407.253989761	-4.39207699072	-0.0592722940718
1767.26702928	664.735084802	2808.00211408	376.0	5.59089936622	0.330708762014	0.0574346582171	2025.87804845	637.82970055	2964.99468648	301.286937476	-3.86918889265	-0.0522157745297
1767.26702928	664.735084802	2808.00211408	376.0	-7.91742802789	-0.176248804551	-0.0306093790467	1617.21919384	507.827299475	2585.68056768	460.634074365	-6.11820859676	-0.0825669176351
1767.26702928	664.735084802	2808.00211408	376.0	0.497861794933	-0.17551533168	-0.0304819957762	1624.66807788	762.702577438	2821.98208381	434.611428487	-4.20127212869	-0.056697329672
1767.26702928	664.735084802	2808.00211408	376.0	2.10102360154	0.180228147631	0.0313004771849	1900.13407112	612.840346836	2866.99890123	354.024483271	-4.08894478168	-0.0551814410483
1767.26702928	664.735084802	2808.00211408	376.0	17.9876489562	2.01722365191	0.350334083346	2167.39759716	797.48561059	3313.09567704	348.212469296	1.14101664051	0.0153983352296
1767.26702928	664.735084802	2808.00211408	376.0	0.0522306728593	-0.235583081347	-0.0409140467779	1581.93018292	804.831777943	2809.46875248	422.706791613	-4.23740134278	-0.0571849034114
1767.26702928	664.735084802	2808.00211408	376.0	10.5435323041	0.434358611662	0.0754356741337	2087.89922052	726.310237725	3104.06472408	289.85526583	-1.76218470272	-0.0237811700772
1767.26702928	664.735084802	2808.00211408	376.0	9.16808504037	0.130747614449	0.0227071230373	1861.18108325	812.02608782	3065.44213584	392.234964764	-3.01213275813	-0.0406495648871
1767.26702928	664.735084802	2808.00211408	376.0	-11.4223612342	-0.521382785239	-0.0905492853836	1364.11583932	748.305583149	2487.26196915	374.840546681	-6.29627025315	-0.0849699089494
1767.26702928	664.735084802	2808.00211408	376.0	-5.96605550247	-0.110550689835	-0.0191994945876	1672.80208523	665.100743667	2640.47514944	302.572320544	-5.24945899724	-0.0708429014473
1767.26702928	664.735084802	2808.00211408	376.0	19.1332714943	0.602043927822	0.104557820046	2203.91626163	691.763579409	3345.26478213	449.584941094	-0.0264818100488	-0.000357379352885
1767.26702928	664.735084802	2808.00211408	376.0	-11.8052308899	-0.400089307549	-0.0694840756423	1463.66948372	716.814203382	2476.51098112	296.027294018	-6.25682107597	-0.0844375313897
1767.26702928	664.735084802	2808.00211408	376.0	6.61258163126	0.25239946801	0.0438345724227	1957.93771812	647.166657335	2993.68354608	388.579170628	-3.53111478949	-0.0476533709782
1767.26702928	664.735084802	2808.00211408	376.0	-12.486832199	-0.365968775986	-0.0635583146901	1475.31588782	567.052288973	2457.37160195	415.003425154	-7.04412172243	-0.0950623714227
1767.26702928	664.735084802	2808.00211408	376.0	-5.65615489382	-0.380216003355	-0.0660326508085	1479.73520996	774.70433664	2649.17716509	394.737618483	-5.12149025941	-0.0691159279272
1767.26702928	664.735084802	2808.00211408	376.0	0.82883611723	0.191698734824	0.0332925902786	1910.48038234	604.317695657	2831.27584977	316.477771775	-4.33339220821	-0.0584803266964
1767.26702928	664.735084802	2808.00211408	376.0	6.68647896934	0.368779560464	0.064046467604	2056.30569263	579.971751084	2995.7585849	359.481141183	-3.58919947615	-0.048437239894
1767.26702928	664.735084802	2808.00211408	376.0	9.1582238938	0.16102813776	0.027965984328	1882.60972759	755.338634751	3065.16523463	427.216872288	-3.21422669039	-0.0433768784128
1767.26702928	664.735084802	2808.00211408	376.0	11.2023797745	0.483042990627	0.083890759053	2155.2829693	605.037193036	3122.56517498	362.245012646	-2.5036081856	-0.0337868850958
1767.26702928	664.735084802	2808.00211408	376.0	15.9460553851	0.547787631127	0.0951350522972	2192.0596391	660.084811724	3255.76768641	403.623235581	-0.913999189412	-0.0123346719219
1767.26702928	664.735084802	2808.00211408	376.0	-5.69511135555	-0.101546901207	-0.0176357938879	1674.55907366	509.281571909	2648.08326682	464.242621252	-5.57341061832	-0.0752147181959
1767.26702928	664.735084802	2808.00211408	376.0	8.58666833669	0.428140082537	0.0743556933895	2105.74916784	529.127584731	3049.1159425	414.239189929	-3.29612395187	-0.0444821046136
1767.26702928	664.735084802	2808.00211408	376.0	-13.6493784849	-0.313742016386	-0.0544880195183	1522.67583376	571.098817765	2424.72727766	330.952626134	-6.91778302086	-0.0933573956931
1767.26702928	664.735084802	2808.00211408	376.0	-15.7597386282	-0.500135320672	-0.0868592081751	1370.08436767	648.824401322	2365.46832023	346.559551238	-7.46570794371	-0.100751794112
1767.26702928	664.735084802	2808.00211408	376.0	1.94251001053	-0.0783692092167	-0.0136104913541	1698.28780891	774.661408053	2862.54783624	389.598619275	-4.01838069016	-0.0542291591115
1767.26702928	664.735084802	2808.00211408	376.0	2.80898685951	0.102070092928	0.0177266573337	1834.59753784	603.289757267	2886.87852448	448.991229371	-3.95174026115	-0.0533298280857
1767.26702928	664.735084802	2808.00211408	376.0	12.8477853368	0.293096437156	0.050902472587	1992.4249142	753.982388766	3168.76819795	422.360894981	-2.10865209488	-0.0284568433857
1767.26702928	664.735084802	2808.00211408	376.0	12.0717155034	0.502883153102	0.0873364281177	2159.05200919	660.464054209	3146.97614062	327.460077223	-1.67778689754	-0.0226421983474
1767.26702928	664.735084802	2808.00211408	376.0	-0.801614553474	-0.181656257116	-0.0315484989781	1621.42390679	783.397050935	2785.49276047	380.671802751	-4.36723289714	-0.0589370161557
1767.26702928	664.735084802	2808.00211408	376.0	11.9160964827	0.413723176188	0.071851888883	2076.92249794	739.586553037	3142.60635523	326.097304252	-1.52923331614	-0.0206374266686
1767.26702928	664.735084802	2808.00211408	376.0	1.42807063187	0.346593742211	0.0601934251843	2040.18515477	505.2379226	2848.10236761	302.679290244	-4.32138459237	-0.0583182805988
1767.26702928	664.735084802	2808.00211408	376.0	5.49370296458	0.240884525346	0.0418347560518	1948.72805663	628.122872236	2962.26540947	385.414480603	-3.65394115349	-0.0493109467407
1767.26702928	664.735084802	2808.00211408	376.0	9.60059259132	0.392914452073	0.0682380083489	2078.07170312	672.514640345	3077.58695701	327.000613544	-2.63082624099	-0.0355037279485
1767.26702928	664.735084802	2808.00211408	376.0	5.25423797685	0.178412523583	0.0309851551899	1896.84258265	637.3999837	2955.54122755	421.298661201	-3.63945731475	-0.0491154833299
1767.26702928	664.735084802	2808.00211408	376.0	-5.82813383561	-0.26549990553	-0.0461097439267	1559.93712052	742.869854331	2644.34799277	341.541017916	-5.14179405001	-0.0693899331985
1767.26702928	664.735084802	2808.00211408	376.0	5.14798221143	0.0652224215975	0.0113272701628	1805.69097278	678.484812105	2952.55756341	468.381778527	-3.64145649674	-0.049142462844
1767.26702928	664.735084802	2808.00211408	376.0	5.95604474265	0.277533630265	0.0481996579134	1979.15630809	618.422194019	2975.24797637	377.669474263	-3.6202318227	-0.048856029996
1767.26702928	664.735084802	2808.00211408	376.0	13.1822138486	1.43562481227	0.249326990668	2097.38297237	798.127467612	3178.15895763	282.64851765	-0.217643235995	-0.00293715568144
1767.26702928	664.735084802	2808.00211408	376.0	-8.37075092	-0.49555123275	-0.0860630831452	1384.80379903	766.871057021	2572.95125128	421.276395229	-5.74139983909	-0.0774817792049
1767.26702928	664.735084802	2808.00211408	376.0	-5.88713410096	-0.244190741658	-0.0424089513125	1574.14942157	693.18584763	2642.69126407	375.355994872	-5.19473459546	-0.0701043805056
1767.26702928	664.735084802	2808.00211408	376.0	12.8839582534	0.480975119042	0.0835316288715	2152.24808307	609.829785622	3169.78393421	407.706065524	-2.29319933512	-0.0309473594483
1767.26702928	664.735084802	2808.00211408	376.0	2.73235588156	0.0334604718107	0.00581112744195	1780.98950739	655.114534956	2884.726725	448.622682658	-3.94616289546	-0.0532545599928
1767.26702928	664.735084802	2808.00211408	376.0	-13.9528650552	-0.390528580835	-0.0678236507181	1428.38940045	530.105045082	2416.20536836	457.710922821	-7.88961374419	-0.106472520164
1767.26702928	664.735084802	2808.00211408	376.0	11.0816556208	0.16754086746	0.0290970593019	1890.66513415	817.947426223	3119.17523819	410.562677818	-2.50235064389	-0.0337699142225
1767.26702928	664.735084802	2808.00211408	376.0	13.8703176738	0.44341888855	0.0770091852292	2118.60814921	661.871539772	3197.48092759	417.001238606	-1.89032299215	-0.0255104317429
1767.26702928	664.735084802	2808.00211408	376.0	23.5432976978	2.18326347265	0.379170453742	2198.95298441	811.068893436	3469.09841116	459.076533311	2.19194525061	0.0295809075656
1767.26702928	664.735084802	2808.00211408	376.0	19.489643912	1.09349717059	0.189909199478	2164.70317149	762.976186347	3355.27172716	427.592369321	0.727774367767	0.00982151643411
1767.26702928	664.735084802	2808.00211408	376.0	-15.7181333209	-0.368597901258	-0.064014918593	1458.26597591	520.647229289	2366.63659814	387.723392933	-7.96125969951	-0.107439402153
1767.26702928	664.735084802	2808.00211408	376.0	-6.3244238813	-0.130121835149	-0.0225984430616	1654.42068313	542.542415852	2630.41215779	433.449058811	-5.55008648201	-0.0748999525238
1767.26702928	664.735084802	2808.00211408	376.0	-10.5360562362	-0.459204256112	-0.0797506523292	1416.45875884	778.167871542	2512.14943223	317.522801842	-5.96126315356	-0.0804488954597
1767.26702928	664.735084802	2808.00211408	376.0	10.6906019167	0.421871221956	0.0732669715103	2101.75833214	664.293817894	3108.19444191	342.142291877	-2.36998895957	-0.0319836566743
1767.26702928	664.735084802	2808.00211408	376.0	-14.3763803794	-0.453174268291	-0.0787034158198	1382.52747471	577.442215603	2404.3130491	444.343358782	-7.80665991191	-0.105353035248
1767.26702928	664.735084802	2808.00211408	376.0	1.60542033902	-0.0028104801918	-0.000488100068044	1757.86356418	782.71814845	2853.08235114	312.500638507	-4.23376010757	-0.0571357639348
1767.26702928	664.735084802	2808.00211408	376.0	-16.832806143	-0.371823319911	-0.0645750816102	1461.47294241	523.365101511	2335.33656173	350.498517805	-8.06581213902	-0.108850366249
1767.26702928	664.735084802	2808.00211408	376.0	-7.12929440453	-0.479300626752	-0.0832408174282	1400.55231765	828.714264351	2607.81137648	378.544794482	-5.33252549096	-0.0719639067606
1767.26702928	664.735084802	2808.00211408	376.0	5.11077398775	0.0987345524949	0.0171473693114	1835.58987527	760.292465793	2951.5127557	355.63041464	-3.74260943183	-0.0505075496873
1767.26702928	664.735084802	2808.00211408	376.0	-6.93582901578	-0.219159139267	-0.0380616775386	1592.35631137	680.674828421	2613.24388869	340.212748896	-5.3648790058	-0.0724005263941
1767.26702928	664.735084802	2808.00211408	376.0	-2.22819955289	-0.0511023505014	-0.00887501745422	1713.96621652	563.252786184	2745.43422353	468.215220829	-4.81015292857	-0.0649143445151
1767.26702928	664.735084802	2808.00211408	376.0	20.6337237673	2.22473469009	0.386372818703	2180.50543459	825.817509776	3387.39751368	381.074569316	1.9739702237	0.0266392742739
1767.26702928	664.735084802	2808.00211408	376.0	-1.26904051562	0.0739379010617	0.0128408998023	1812.49946206	540.367338362	2772.36742957	419.500629157	-4.5479715381	-0.0613761341174
1767.26702928	664.735084802	2808.00211408	376.0	-4.54714334368	-0.310368464978	-0.0539021300761	1528.27945678	767.895079179	2680.31823286	384.143696905	-4.92590283335	-0.0664764215028
1767.26702928	664.735084802	2808.00211408	376.0	16.3400699653	1.97772576045	0.3434744287	2138.13133303	814.989557411	3266.83162415	313.710733707	0.865291809145	0.0116773523501
1767.26702928	664.735084802	2808.00211408	376.0	-7.81352541198	-0.275305190545	-0.0478126416369	1548.71739454	600.971923029	2588.59815533	438.90883776	-5.86211126929	-0.0791108133507
1767.26702928	664.735084802	2808.00211408	376.0	18.1013575456	0.495771658964	0.0861013648774	2141.09230003	720.381572291	3316.28861664	454.814744316	-0.471352371631	-0.00636103065629
1767.26702928	664.735084802	2808.00211408	376.0	2.68113921046	0.0265957760121	0.00461892601808	1778.79386787	739.309258029	2883.28855979	365.185433889	-3.9782072551	-0.0536870074912
1767.26702928	664.735084802	2808.00211408	376.0	-5.96223002528	0.0510193506874	0.00886060275918	1795.89267191	498.667471831	2640.58256892	346.022425184	-5.29677241391	-0.0714814090945
1767.26702928	664.735084802	2808.00211408	376.0	8.91333238422	0.282062471241	0.048986188128	1985.5504066	736.134477258	3058.28867586	336.603792012	-2.82026550794	-0.038060263265
1767.26702928	664.735084802	2808.00211408	376.0	15.4453604754	0.530966987027	0.0922137872573	2194.12411635	586.916448504	3241.70816276	460.667597907	-1.92862717272	-0.0260273572567
1767.26702928	664.735084802	2808.00211408	376.0	-8.8469090801	-0.168579447756	-0.02927743101	1627.88623047	572.592544829	2559.58072008	359.101944778	-5.83879620804	-0.0787961701489
1767.26702928	664.735084802	2808.00211408	376.0	-12.2185132894	-0.39018447832	-0.0677638899478	1471.62974516	707.262394971	2464.90600261	286.013862479	-6.34924952449	-0.0856848788729
1767.26702928	664.735084802	2808.00211408	376.0	6.60525230278	0.150557736584	0.0261475749539	1879.06751281	795.287568875	2993.47773838	319.122656701	-3.38144900197	-0.0456335897702
1767.26702928	664.735084802	2808.00211408	376.0	-12.7630756113	-0.536279640961	-0.0931364433764	1347.20111235	714.399911024	2449.61468109	388.01365772	-6.7293996542	-0.0908151100433
1767.26702928	664.735084802	2808.00211408	376.0	17.6840295039	0.507778829794	0.0881866672098	2148.82560168	715.478324689	3304.57003641	440.266110039	-0.480448966053	-0.00648379171461
1767.26702928	664.735084802	2808.00211408	376.0	-12.7091143307	-0.318159919046	-0.0552552829188	1500.65575588	499.416887021	2451.12991499	451.057272095	-7.50826847352	-0.101326160236
1767.26702928	664.735084802	2808.00211408	376.0	-6.66632741	-0.0632644674116	-0.0109872294914	1705.62340392	510.999185153	2620.81149948	404.188910401	-5.54554612829	-0.0748386791942
1767.26702928	664.735084802	2808.00211408	376.0	-15.6045190296	-0.4776215035	-0.0829492017193	1394.56116866	656.231592137	2369.82688984	319.034129038	-7.29051388096	-0.0983875017674
1767.26702928	664.735084802	2808.00211408	376.0	3.87477623416	-0.136246373257	-0.0236621002531	1653.72533672	794.008566425	2916.80591265	469.072009507	-3.76336595327	-0.0507876646865
1767.26702928	664.735084802	2808.00211408	376.0	6.01083320527	0.0620896480868	0.0107831969585	1804.59100377	735.296067906	2976.78643756	436.899365887	-3.52881428298	-0.0476223250065
1767.26702928	664.735084802	2808.00211408	376.0	6.77882730036	0.0337538218842	0.0058620739639	1783.7801812	803.440365317	2998.35172798	411.131181472	-3.45891437275	-0.0466790063799
1767.26702928	664.735084802	2808.00211408	376.0	7.48797113513	0.163454459404	0.0283873670379	1885.85843709	749.667579032	3018.26450186	382.738485731	-3.44876822656	-0.0465420813301
1767.26702928	664.735084802	2808.00211408	376.0	6.81055925925	0.199612884722	0.0346670518796	1914.06701902	667.679324208	2999.24276206	417.496418835	-3.46866455747	-0.0468105878201
1767.26702928	664.735084802	2808.00211408	376.0	4.4430640508	0.0977152742883	0.0169703498243	1836.36769158	788.895653298	2932.76344656	307.500101683	-3.95959689735	-0.0534358555648
1767.26702928	664.735084802	2808.00211408	376.0	-6.69190251415	0.0107215455185	0.00186202596709	1764.2487626	511.902975501	2620.09335001	343.941611905	-5.42274904211	-0.073181498544
1767.26702928	664.735084802	2808.00211408	376.0	-1.24983810991	0.242786464208	0.0421650684627	1952.37041952	506.827810351	2772.90663353	313.708403659	-4.60761055743	-0.0621809791825
1767.26702928	664.735084802	2808.00211408	376.0	-12.8842123105	-0.42131771224	-0.0731708426953	1442.23877183	654.982791125	2446.21316002	348.991597063	-6.67829457673	-0.0901254328843
1767.26702928	664.735084802	2808.00211408	376.0	13.2501273307	0.51689423699	0.0897697528638	2183.1194883	572.97435172	3180.06596965	423.972129625	-2.39828570979	-0.0323655291469
1767.26702928	664.735084802	2808.00211408	376.0	6.31086205964	0.208118083087	0.0361441617032	1922.31879534	695.1579474	2985.21125413	367.734511397	-3.60110080187	-0.0485978515771
1767.26702928	664.735084802	2808.00211408	376.0	-5.50773818327	-0.255466072903	-0.0443671540296	1563.72561814	635.105526249	2653.34470946	454.513565067	-5.36754446632	-0.0724364975212
1767.26702928	664.735084802	2808.00211408	376.0	10.8793851898	0.498732477076	0.0866155743445	2160.91176187	641.164462379	3113.49548021	311.419255958	-2.05654016325	-0.0277535784514
1767.26702928	664.735084802	2808.00211408	376.0	-0.3599846245	0.0576301844162	0.0100087155985	1803.75339513	687.693596813	2797.89373821	306.446746272	-4.49056063683	-0.0606013581219
1767.26702928	664.735084802	2808.00211408	376.0	1.06320250954	-0.0188273596437	-0.00326977416529	1746.43854454	805.747320508	2837.85686303	285.670997978	-4.40429882386	-0.0594372310912
1767.26702928	664.735084802	2808.00211408	376.0	11.1407198467	0.51602901276	0.0896194881486	2181.83853006	530.883257255	3120.8337629	408.111975581	-3.01440916619	-0.0406802856435
1767.26702928	664.735084802	2808.00211408	376.0	-11.5239816289	-0.47807612407	-0.0830281563164	1395.88524396	703.745969005	2484.40846632	384.777253347	-6.41304043622	-0.0865457548748
1767.26702928	664.735084802	2808.00211408	376.0	6.69989601117	0.280699569123	0.0487494909904	1982.86267789	678.765916393	2996.13533572	334.506741434	-3.62567548288	-0.0489294936961
1767.26702928	664.735084802	2808.00211408	376.0	-14.2395352422	-0.494490469219	-0.0858788588431	1358.85460605	620.37488109	2408.15566344	428.926176306	-7.55730136171	-0.101987872628
1767.26702928	664.735084802	2808.00211408	376.0	5.16937906097	0.398985292945	0.0692923398654	2082.90152501	504.785872013	2953.1583874	365.470990378	-3.73094506789	-0.0503501358689
1767.26702928	664.735084802	2808.00211408	376.0	11.7407668833	0.525987131836	0.0913489287663	2190.02369487	523.842834358	3137.68309637	423.816567148	-2.94711601879	-0.0397721460026
1767.26702928	664.735084802	2808.00211408	376.0	-12.5659158289	-0.432621302063	-0.0751339531197	1437.35423189	724.861991865	2455.15093195	292.934708194	-6.41145909397	-0.0865244142236
1767.26702928	664.735084802	2808.00211408	376.0	-8.33011578043	-0.161482686599	-0.0280449264673	1634.0691391	620.887125318	2574.09228686	319.136022438	-5.65176407651	-0.076272119791
1767.26702928	664.735084802	2808.00211408	376.0	-8.18886117677	-0.307621426597	-0.053425048037	1529.88568178	762.966180546	2578.05871912	285.206856797	-5.58295678111	-0.0753435463038
1767.26702928	664.735084802	2808.00211408	376.0	1.88966524243	0.27738613613	0.0481740423984	1981.56744562	574.555682581	2861.06395404	304.940825838	-4.2592647611	-0.0574799562902
1767.26702928	664.735084802	2808.00211408	376.0	3.51971929719	0.189602264537	0.03292849332	1907.97372163	648.712263536	2906.83590636	350.149921186	-3.93433094437	-0.0530948845394
1767.26702928	664.735084802	2808.00211408	376.0	3.04523761095	0.277699851337	0.0482285257619	1980.50515142	563.673423109	2893.51245058	349.333876045	-3.99665900774	-0.0539360189978
1767.26702928	664.735084802	2808.00211408	376.0	-10.6095767557	-0.146397618338	-0.0254250813368	1643.53100956	510.733781714	2510.08497449	355.820183213	-6.29546819537	-0.0849590849578
1767.26702928	664.735084802	2808.00211408	376.0	-4.96221201202	-0.255122544014	-0.0443074928818	1568.45385041	798.121985651	2668.66309588	302.087259816	-5.04651387511	-0.0681041008787
1767.26702928	664.735084802	2808.00211408	376.0	14.3992838613	0.332416586852	0.057731258571	2023.23588929	753.92961723	3212.33430932	435.168802804	-1.65409845616	-0.0223225162774
1767.26702928	664.735084802	2808.00211408	376.0	13.8544252572	0.497455935625	0.0863938755862	2164.8140831	579.551840342	3197.0346682	452.668744753	-2.43050418723	-0.0328003264134
1767.26702928	664.735084802	2808.00211408	376.0	7.6229466653	0.411582521522	0.0714801183609	2092.55048476	561.039304593	3022.0546176	368.464828243	-3.47500734423	-0.0468961854822
1767.26702928	664.735084802	2808.00211408	376.0	8.03675953796	0.158087524266	0.0274552838253	1882.05289927	770.858021628	3033.67449181	380.763570911	-3.33823524836	-0.04505040821
1767.26702928	664.735084802	2808.00211408	376.0	13.8997754976	0.476215123255	0.0827049536741	2143.50281104	664.359842285	3198.30810391	390.445450584	-1.59480203068	-0.021522294611
1767.26702928	664.735084802	2808.00211408	376.0	7.92444351204	0.0132408111095	0.00229955038373	1767.37139378	820.718408522	3030.52065543	442.430853129	-3.30739305474	-0.0446341842745
1767.26702928	664.735084802	2808.00211408	376.0	6.01445251503	0.243960666219	0.0423689937858	1955.15963868	726.406041168	2976.88806785	295.322388006	-3.56901059922	-0.0481647854146
1767.26702928	664.735084802	2808.00211408	376.0	4.1644706119	-0.0671746411095	-0.0116663148853	1706.64221652	801.39678009	2924.9405369	416.901540294	-3.7297622923	-0.0503341739852
1767.26702928	664.735084802	2808.00211408	376.0	-18.8842668329	-0.505320219034	-0.0877596768034	1366.48173865	625.43325113	2277.73150219	285.816512404	-8.16762051331	-0.110224298425
1767.26702928	664.735084802	2808.00211408	376.0	0.464179717991	0.245352296182	0.0426106801289	1954.11491768	535.466611278	2821.03629038	331.454761421	-4.34383745462	-0.0586212881865
1767.26702928	664.735084802	2808.00211408	376.0	-13.4429297062	-0.534142684121	-0.0927653150609	1333.29569129	660.48892269	2430.52436374	436.739749757	-7.28639693812	-0.0983319424847
1767.26702928	664.735084802	2808.00211408	376.0	-12.9768474076	-0.307450305206	-0.0533953291432	1518.8749739	516.1647481	2443.61196453	408.572242536	-7.23987625509	-0.0977041329972
1767.26702928	664.735084802	2808.00211408	376.0	3.82822962883	0.114693560618	0.019918992813	1846.71009761	675.923803607	2915.49888299	392.86498177	-3.81974661539	-0.0515485373198
1767.26702928	664.735084802	2808.00211408	376.0	14.1214849007	0.507934390759	0.0882136837025	2169.08211349	649.413752937	3204.53370863	386.037842202	-1.49562052658	-0.0201838127744
1767.26702928	664.735084802	2808.00211408	376.0	4.42530035505	0.403212421946	0.0700264713348	2087.39038826	505.930275265	2932.26464161	338.943978081	-3.87488904665	-0.0522926996849
1767.26702928	664.735084802	2808.00211408	376.0	1.79417120784	0.143993940322	0.0250076311779	1871.97844477	663.530630015	2858.38247953	322.873404744	-4.19699742596	-0.0566396413759
1767.26702928	664.735084802	2808.00211408	376.0	0.230131612979	0.167319287898	0.0290585772661	1891.63154756	636.965769268	2814.46421464	285.866897812	-4.51650051825	-0.0609514239979
1767.26702928	664.735084802	2808.00211408	376.0	19.647484576	2.07725310735	0.360759483735	2172.9770059	808.347861479	3359.70389634	378.379028963	1.51967406588	0.0205084219418
1767.26702928	664.735084802	2808.00211408	376.0	1.7376123035	0.00683154401647	0.00118644390699	1759.79927717	639.11889608	2856.7943043	457.876131046	-4.09776987261	-0.0553005380919
1767.26702928	664.735084802	2808.00211408	376.0	-11.0849134792	-0.537644534843	-0.0933734864263	1353.35651749	778.900589784	2496.73750924	364.480401969	-6.15255628413	-0.0830304491785
1767.26702928	664.735084802	2808.00211408	376.0	0.225607980885	0.276979948657	0.0481034992457	1981.8358024	549.485247068	2814.33719095	283.016141486	-4.53755873598	-0.0612356104721
1767.26702928	664.735084802	2808.00211408	376.0	0.690994145373	0.0413874714674	0.0071878206786	1790.59116814	703.325137573	2827.40524429	333.488938582	-4.28296849243	-0.0577998447021
1767.26702928	664.735084802	2808.00211408	376.0	-10.3890091283	-0.207894739535	-0.0361053733127	1598.96092076	565.809684655	2516.27851813	351.507912705	-6.17217284366	-0.0832951800764
1767.26702928	664.735084802	2808.00211408	376.0	-13.2691840999	-0.31300252548	-0.0543595910872	1524.99997036	607.06907137	2435.40314403	303.334102304	-6.6951474127	-0.0903528665682
1767.26702928	664.735084802	2808.00211408	376.0	1.37410773665	0.164238299074	0.0285234975814	1887.98868939	631.450894547	2846.58708838	327.147504441	-4.23501025215	-0.0571526349817
1767.26702928	664.735084802	2808.00211408	376.0	-17.9729281171	-0.397052431079	-0.0689566570126	1454.5871977	555.955554245	2303.32191259	292.779160646	-8.0439749804	-0.108555667752
1767.26702928	664.735084802	2808.00211408	376.0	-12.7347286256	-0.173572033041	-0.0301445003545	1625.15842669	535.604617374	2450.41066505	289.647620988	-6.61763852047	-0.0893068626244
1767.26702928	664.735084802	2808.00211408	376.0	-1.42709174886	-0.208507089738	-0.0362117210382	1599.48605606	722.036805418	2767.9293476	446.406486128	-4.52342103813	-0.0610448183283
1767.26702928	664.735084802	2808.00211408	376.0	9.00702364403	0.147507149545	0.0256177751902	1874.65238404	800.66843755	3060.91952842	385.598706829	-3.03614606228	-0.0409736310699
1767.26702928	664.735084802	2808.00211408	376.0	-15.5316798697	-0.539368689267	-0.0936729227625	1348.02060674	706.914616804	2371.87221499	316.936991441	-7.18845350139	-0.0970101687097
1767.26702928	664.735084802	2808.00211408	376.0	6.35784082739	0.291694989503	0.050659081192	1994.74279139	700.621894188	2986.53041892	291.165733343	-3.47996407801	-0.0469630779758
1767.26702928	664.735084802	2808.00211408	376.0	2.00175998486	0.0426601795535	0.00740885369113	1790.88647571	707.62334752	2864.21157677	365.701753543	-4.0614264391	-0.0548100734021
1767.26702928	664.735084802	2808.00211408	376.0	4.50455855691	0.339680252112	0.0589927495853	2033.69681765	602.55935337	2934.49021359	298.23404257	-4.02310415781	-0.0542929036141
1767.26702928	664.735084802	2808.00211408	376.0	-2.72880455401	-0.0689462594883	-0.0119739943536	1704.61903257	688.811137254	2731.37722452	337.94705469	-4.70952317518	-0.0635563181536
1767.26702928	664.735084802	2808.00211408	376.0	-15.126860963	-0.248856037154	-0.0432191797767	1567.90451796	507.126842605	2383.23953845	308.208177877	-7.32720070409	-0.098882600595
1767.26702928	664.735084802	2808.00211408	376.0	10.1878369635	0.379436013903	0.0658971889377	2062.87292623	621.142847627	3094.0767914	410.061017535	-3.12897656032	-0.0422264043228
1767.26702928	664.735084802	2808.00211408	376.0	3.82710932082	0.120766514199	0.0209736912468	1853.83788899	738.417185898	2915.46742472	323.212349831	-3.97565281371	-0.053652534598
1767.26702928	664.735084802	2808.00211408	376.0	3.8562783802	0.169730927365	0.0294774101015	1892.25296043	683.112326881	2916.28649252	340.921205207	-3.92006835805	-0.0529024069913
1767.26702928	664.735084802	2808.00211408	376.0	-0.527564398323	0.108244795274	0.0187990266194	1844.20267282	663.82902537	2793.18809462	285.156396428	-4.6001916153	-0.062080858506
1767.26702928	664.735084802	2808.00211408	376.0	15.2473690502	1.72774481243	0.300059884063	2172.18944556	751.345685803	3236.14855935	312.613427986	0.263632157551	0.00355778890082
1767.26702928	664.735084802	2808.00211408	376.0	-6.52005152083	-0.301593768555	-0.0523782161436	1534.82965014	793.839656054	2624.91892954	296.249623345	-5.28463980656	-0.0713176762019
1767.26702928	664.735084802	2808.00211408	376.0	-20.3956043924	-0.458029105998	-0.0795465623477	1390.51175644	556.883148915	2235.29311156	287.898206212	-8.79811340485	-0.118732974424
1767.26702928	664.735084802	2808.00211408	376.0	1.26454485808	-0.0225559141512	-0.0039173174976	1743.4201134	806.813318383	2843.51056043	293.277128649	-4.34620944622	-0.0586532988694
1767.26702928	664.735084802	2808.00211408	376.0	-7.26391400085	-0.0707899088191	-0.0122941835393	1702.17013144	602.941290649	2604.03125537	298.919833286	-5.49029024185	-0.0740929857199
1767.26702928	664.735084802	2808.00211408	376.0	-2.4724109872	-0.122976402791	-0.0213574857227	1661.84929258	658.036686362	2738.57676129	418.690782346	-4.68659121445	-0.0632468449993
1767.26702928	664.735084802	2808.00211408	376.0	-4.6197235962	0.0319052424918	0.00554102856753	1781.05817473	559.374978139	2678.28017783	337.847024969	-5.0402463763	-0.0680195192483
1767.26702928	664.735084802	2808.00211408	376.0	-2.69472450179	-0.208937486945	-0.0362864687296	1601.01113227	760.336923811	2732.3341931	370.986137023	-4.64419301026	-0.0626746695042
1767.26702928	664.735084802	2808.00211408	376.0	-13.2248057351	-0.383554558718	-0.066612462438	1455.46766392	563.536814804	2436.64928945	417.644810731	-7.29150337068	-0.0984008552049
1767.26702928	664.735084802	2808.00211408	376.0	-10.3458941915	-0.216793653088	-0.0376508602097	1593.68472572	620.725944263	2517.48918646	303.078516477	-6.03834899864	-0.0814891902651
1767.26702928	664.735084802	2808.00211408	376.0	-15.5242612831	-0.517506946671	-0.0898761630204	1349.96648084	646.177213998	2372.08052906	375.936834217	-7.55707026396	-0.1019847539
1767.26702928	664.735084802	2808.00211408	376.0	6.69020638637	0.409861067496	0.0711811510067	2093.75138792	599.788905869	2995.86325085	302.322957061	-3.63496986379	-0.0490549239378
1767.26702928	664.735084802	2808.00211408	376.0	-14.1472873011	-0.408273186391	-0.0709053814504	1456.20448109	660.038100773	2410.74598758	294.503405719	-6.83587902399	-0.0922520785964
1767.26702928	664.735084802	2808.00211408	376.0	7.63086140862	0.467938530173	0.081267546053	2142.08465957	526.963096072	3022.27686376	353.229108115	-3.51316166751	-0.0474110886304
1767.26702928	664.735084802	2808.00211408	376.0	-9.46841201548	-0.140639098694	-0.0244249910897	1646.35770487	500.765432182	2542.12890452	395.005767463	-6.18133419058	-0.0834188149876
1767.26702928	664.735084802	2808.00211408	376.0	-7.5092672196	-0.0334771413065	-0.00581402245684	1729.98795684	525.093525486	2597.1417318	342.060249478	-5.56933285014	-0.0751596875863
1767.26702928	664.735084802	2808.00211408	376.0	17.1026723215	0.450357264946	0.0782141828667	2104.10814945	746.520634388	3288.24551443	437.6167306	-0.615352711135	-0.00830435507605
1767.26702928	664.735084802	2808.00211408	376.0	-11.9097255691	-0.52110290362	-0.0905006779471	1358.4491621	709.101316295	2473.57676832	406.026289926	-6.60004618754	-0.0890694492245
1767.26702928	664.735084802	2808.00211408	376.0	-4.55864880073	-0.240422085448	-0.0417544434609	1577.24415038	720.360541268	2679.99515938	382.390467731	-4.95582523104	-0.0668802325376
1767.26702928	664.735084802	2808.00211408	376.0	-8.90549586281	-0.468120262689	-0.081299107796	1407.64786323	759.64959257	2557.93560198	390.638146185	-5.76598484346	-0.0778135606405
1767.26702928	664.735084802	2808.00211408	376.0	-3.78656061698	-0.136452207957	-0.0236978478564	1655.51736953	760.557088069	2701.6754119	285.600954305	-4.96187102921	-0.0669618222566
1767.26702928	664.735084802	2808.00211408	376.0	-2.70070836337	0.167135475816	0.0290266543619	1889.38945545	505.641322054	2732.16616614	337.135388642	-4.76444047667	-0.0642974423302
1767.26702928	664.735084802	2808.00211408	376.0	-4.0993035326	-0.229631377219	-0.0398804059081	1585.48889358	737.458521497	2692.89358422	369.946169145	-4.86670726219	-0.0656775608932
1767.26702928	664.735084802	2808.00211408	376.0	-13.4168203509	-0.410248754344	-0.0712484811296	1445.43553115	614.061993702	2431.25751498	371.759990131	-6.98180777636	-0.0942214274812
1767.26702928	664.735084802	2808.00211408	376.0	-2.67219483807	0.194464983446	0.0337730085873	1912.8401443	530.620909948	2732.96682654	289.50577229	-4.86223517929	-0.0656172088973
1767.26702928	664.735084802	2808.00211408	376.0	7.69027450517	0.29308023067	0.0508996579837	1995.02331189	706.087891849	3023.94518476	322.833981028	-3.21619345594	-0.0434034204581
1767.26702928	664.735084802	2808.00211408	376.0	10.2225224851	0.209233237788	0.0363378321966	1923.65358451	816.09363497	3095.05076157	355.303542093	-2.32036867863	-0.0313140172554
1767.26702928	664.735084802	2808.00211408	376.0	12.6000313713	0.3284348283	0.0570397409344	2017.00150262	771.308148762	3161.81126136	373.501609977	-1.67263952221	-0.0225727330932
1767.26702928	664.735084802	2808.00211408	376.0	-7.16462316828	-0.159547906211	-0.0277089104221	1634.5100581	595.634731179	2606.81934405	376.674554774	-5.50843054186	-0.0743377940872
1767.26702928	664.735084802	2808.00211408	376.0	-3.00335855513	0.0412542791239	0.00716468897602	1786.13421163	500.883348189	2723.66774236	436.650182542	-4.90476644935	-0.0661911801531
1767.26702928	664.735084802	2808.00211408	376.0	10.5989872805	0.489943545532	0.0850891881785	2159.67694498	619.966305938	3105.62190099	325.978650071	-2.36388532447	-0.0319012864301
1767.26702928	664.735084802	2808.00211408	376.0	11.892150144	0.394543228334	0.0685208802247	2077.68231866	692.074086767	3141.93394153	372.17753611	-2.12596565352	-0.0286904946494
1767.26702928	664.735084802	2808.00211408	376.0	-16.7778146043	-0.51995710941	-0.0903016862469	1336.52878189	618.027841378	2336.88072529	382.324102029	-8.03445527022	-0.108427196629
1767.26702928	664.735084802	2808.00211408	376.0	-0.39329018763	-0.274261344442	-0.0476313554084	1554.05524312	807.90346646	2796.9585173	434.999807716	-4.30568126202	-0.0581063598114
1767.26702928	664.735084802	2808.00211408	376.0	-9.62747037678	-0.37465823227	-0.0650674248472	1477.74404495	633.617097364	2537.66254237	426.301400055	-6.21389905521	-0.0838582868449
1767.26702928	664.735084802	2808.00211408	376.0	-14.3581780202	-0.218964432598	-0.0380278625561	1589.74372205	500.028542945	2404.82417173	315.051906736	-7.14493770223	-0.0964229109612
1767.26702928	664.735084802	2808.00211408	376.0	14.124687711	1.34041577098	0.232791901872	2095.18005956	804.765237011	3204.62364361	304.678347043	-0.0355623324393	-0.000479923514701
1767.26702928	664.735084802	2808.00211408	376.0	16.2898445639	0.450781632852	0.0782878834408	2118.05763944	704.363736997	3265.42129382	442.999917381	-1.11787040049	-0.015085970317
1767.26702928	664.735084802	2808.00211408	376.0	-13.0602176393	-0.324921053819	-0.0564294987529	1514.08381667	575.206384959	2441.27092667	351.980725033	-6.84086503623	-0.0923193662109
1767.26702928	664.735084802	2808.00211408	376.0	12.2168351365	0.499072768951	0.0866746733155	2167.20880649	566.012167927	3151.05110299	417.830128569	-2.70891724633	-0.0365575876698
1767.26702928	664.735084802	2808.00211408	376.0	5.33403226996	-0.050120620418	-0.00870451900279	1719.01995805	799.293955315	2957.78185299	439.467939623	-3.5869325994	-0.0484066477652
1767.26702928	664.735084802	2808.00211408	376.0	17.811661822	1.95721837932	0.339912882828	2135.24622045	827.274621662	3308.1539546	345.633112485	1.15231888588	0.0155508621576
1767.26702928	664.735084802	2808.00211408	376.0	-18.408916315	-0.423803043705	-0.0736024737243	1386.10750793	513.877386989	2291.07935478	391.094459857	-8.88165328158	-0.119860368172
1767.26702928	664.735084802	2808.00211408	376.0	11.66452048	0.516400579117	0.0896840186032	2181.75431324	534.208549087	3135.54209576	419.579233429	-2.93487359395	-0.0396069310924
1767.26702928	664.735084802	2808.00211408	376.0	19.8808393822	0.608363087818	0.105655277495	2204.82344851	695.797743728	3366.25650423	465.635311996	0.102979145494	0.00138973205795
1767.26702928	664.735084802	2808.00211408	376.0	-9.55150493783	-0.443880967596	-0.0770894351503	1428.75004885	796.862684111	2539.7956535	314.182920537	-5.75962443764	-0.0777277252043
1767.26702928	664.735084802	2808.00211408	376.0	-13.3402750211	-0.518573603362	-0.0900614107957	1342.33683355	644.725493533	2433.40690946	446.344582379	-7.35239521058	-0.0992226074302
1767.26702928	664.735084802	2808.00211408	376.0	-6.31956046285	-0.251910514086	-0.0437496551036	1567.17103847	644.785378971	2630.54872268	418.592305238	-5.40526835736	-0.0729455918672
1767.26702928	664.735084802	2808.00211408	376.0	16.4021702846	0.514097595686	0.0892840562149	2177.8737041	623.452354886	3268.57540243	467.249343441	-1.5472971564	-0.0208812031903
1767.26702928	664.735084802	2808.00211408	376.0	12.7013894037	0.448198381979	0.0778392466097	2120.76595356	589.995929561	3164.65739705	453.895513931	-2.77174162949	-0.0374054201011
1767.26702928	664.735084802	2808.00211408	376.0	-3.80681082782	-0.069806200855	-0.0121233415865	1703.58790836	665.819436163	2701.10678556	331.699441037	-4.87965029262	-0.0658522306697
1767.26702928	664.735084802	2808.00211408	376.0	3.2767012576	0.375002100229	0.0651271448817	2064.19385109	533.652591877	2900.01195467	302.165511698	-4.12536690504	-0.0556729676794
1767.26702928	664.735084802	2808.00211408	376.0	-10.1206571891	-0.211579232872	-0.0367452644794	1596.9133573	590.078562733	2523.81384625	336.821926215	-6.0525745259	-0.081681167691
1767.26702928	664.735084802	2808.00211408	376.0	9.73997677336	0.452293371275	0.0785504291899	2129.53575349	613.66595771	3081.50086779	338.299156586	-2.81366290426	-0.0379711593018
1767.26702928	664.735084802	2808.00211408	376.0	-1.91065617341	0.0566231074433	0.00983381511694	1801.84305388	634.474803417	2754.35084834	318.032991042	-4.65657767027	-0.0628418039172
1767.26702928	664.735084802	2808.00211408	376.0	-7.05250474938	0.0200157002526	0.00347615495877	1772.00230718	529.004057741	2609.96763162	308.961266702	-5.47768102567	-0.0739228208593
1767.26702928	664.735084802	2808.00211408	376.0	-1.97529112571	0.0307373565256	0.00533820016074	1778.47464717	555.073213805	2752.53589751	418.988036535	-4.65679711922	-0.0628447654416
1767.26702928	664.735084802	2808.00211408	376.0	12.5462776942	0.412387519403	0.0716199234809	2093.2071737	661.139648461	3160.30185697	405.955034809	-2.27817317975	-0.0307445773245
1767.26702928	664.735084802	2808.00211408	376.0	-2.33809086183	-0.120531028716	-0.0209327941501	1665.83501142	718.76371694	2742.34847325	357.749744896	-4.62032502295	-0.0623525644123
1767.26702928	664.735084802	2808.00211408	376.0	-4.12065954357	-0.1763093947	-0.0306199018235	1625.05754033	742.763810367	2692.29390698	324.472556285	-4.90414598611	-0.0661828068301
1767.26702928	664.735084802	2808.00211408	376.0	0.904117586582	0.152840704471	0.0265440612141	1879.33011596	644.559434583	2833.38975503	309.500204484	-4.3435379103	-0.058617245753
1767.26702928	664.735084802	2808.00211408	376.0	6.47769699947	0.141343730852	0.0245473655526	1871.76285866	800.83952629	2989.89598277	317.293597824	-3.40223902712	-0.0459141569113
1767.26702928	664.735084802	2808.00211408	376.0	0.607681574424	0.014977506391	0.0026011647084	1765.86472975	607.206340326	2825.06582554	451.994755466	-4.27006019162	-0.0576256436116
1767.26702928	664.735084802	2808.00211408	376.0	-14.8146482838	-0.382861598932	-0.0664921151324	1475.93243473	617.345146287	2392.00647708	298.728896065	-7.06180456087	-0.0953010062196
1767.26702928	664.735084802	2808.00211408	376.0	14.4671788995	0.443931657952	0.0770982386161	2118.69896659	638.366369865	3214.24080343	457.175466975	-2.12578723124	-0.0286880867914
1767.26702928	664.735084802	2808.00211408	376.0	-13.582995146	-0.317876400332	-0.0552060438228	1516.81737551	547.660636609	2426.59132323	362.11331111	-7.07954830239	-0.0955404629202
1767.26702928	664.735084802	2808.00211408	376.0	-8.19259107716	-0.530099951271	-0.0920632079318	1359.60933062	810.731867418	2577.95398344	407.612785397	-5.61697198437	-0.0758025908822
1767.26702928	664.735084802	2808.00211408	376.0	13.9176713358	0.413768050464	0.0718596822618	2092.9129019	687.395498566	3198.81061942	418.502218952	-1.8250891905	-0.0246300835425
1767.26702928	664.735084802	2808.00211408	376.0	-5.06544250014	-0.340341390437	-0.0591075704129	1506.87294854	750.62890558	2665.76438159	408.262527466	-5.05564463856	-0.0682273230574
1767.26702928	664.735084802	2808.00211408	376.0	10.6353269607	0.0864218520264	0.0150090052147	1824.03100547	830.627014406	3106.64231998	451.9843001	-2.94781566849	-0.0397815879689
1767.26702928	664.735084802	2808.00211408	376.0	8.73536489062	0.146792252157	0.0254936179501	1870.63501888	726.588738395	3053.29134488	456.067587611	-3.23324954528	-0.0436335971022
1767.26702928	664.735084802	2808.00211408	376.0	3.31391869446	0.202872198344	0.0352331014838	1919.8068688	665.571866885	2901.05702108	315.678285394	-4.06258277001	-0.0548256784077
1767.26702928	664.735084802	2808.00211408	376.0	18.3723752411	0.4778881337	0.0829955077631	2095.31060121	784.674899571	3323.89879926	443.913298476	-0.051470611052	-0.000694610135654
1767.26702928	664.735084802	2808.00211408	376.0	-1.28143446509	0.110672474518	0.0192206451055	1843.52569827	573.332670079	2772.01940721	355.16103886	-4.52490004517	-0.0610647779375
1767.26702928	664.735084802	2808.00211408	376.0	-8.09147454181	-0.306871112699	-0.0532947399616	1530.47418832	756.437091577	2580.79333789	293.882057992	-5.55227478968	-0.0749294843412
1767.26702928	664.735084802	2808.00211408	376.0	-1.91069510726	-0.092804853221	-0.0161175500558	1683.87257322	635.665524236	2754.34975508	434.811657624	-4.63094718113	-0.0624959133756
1767.26702928	664.735084802	2808.00211408	376.0	11.0744349634	0.448115645251	0.0778248776052	2124.06518825	647.75147299	3118.97248198	347.155820734	-2.30925880254	-0.0311640864041
1767.26702928	664.735084802	2808.00211408	376.0	3.25088263778	0.0925307076842	0.0160699388128	1831.77898668	750.57301269	2899.28696728	316.934967904	-4.05496928179	-0.0547229322778
1767.26702928	664.735084802	2808.00211408	376.0	5.91791296526	0.126600910627	0.0219869591225	1860.29728691	821.619594059	2974.17723525	292.260354291	-3.39393593327	-0.0458021043626
1767.26702928	664.735084802	2808.00211408	376.0	11.3605288336	0.236476401006	0.0410691908658	1945.87810917	762.062088703	3127.0060039	419.065806022	-2.59167305495	-0.0349753448711
1767.26702928	664.735084802	2808.00211408	376.0	5.54982855612	0.142236584884	0.0247024287746	1868.59149406	696.754544176	2963.84141726	398.495379024	-3.62039715167	-0.0488582611561
1767.26702928	664.735084802	2808.00211408	376.0	19.3373983569	1.94143138189	0.337171132666	2143.26266679	826.427259086	3350.99666875	381.306742873	1.37567177645	0.0185650712072
1767.26702928	664.735084802	2808.00211408	376.0	-12.7310122175	-0.470611630976	-0.0817317872483	1381.57892734	620.631291513	2450.51502187	448.304803013	-7.23615658704	-0.0976539350477
1767.26702928	664.735084802	2808.00211408	376.0	-7.318545897	-0.131276657346	-0.0227990026651	1655.72443079	586.17954747	2602.49719057	360.593212309	-5.51616849761	-0.0744422199408
1767.26702928	664.735084802	2808.00211408	376.0	-4.0432542682	-0.0122336957908	-0.00212464324258	1746.56481108	593.759981772	2694.46744875	354.142655899	-4.92853014728	-0.066511877831
1767.26702928	664.735084802	2808.00211408	376.0	3.1475217992	0.119226339876	0.0207062069947	1848.22582551	597.671608838	2896.38459274	450.487158394	-3.90867457461	-0.0527486447316
1767.26702928	664.735084802	2808.00211408	376.0	11.439024136	0.222309995773	0.0386088912423	1932.64438094	822.303695986	3129.21015365	374.262076721	-2.0213974021	-0.0272793171674
1767.26702928	664.735084802	2808.00211408	376.0	13.4690813117	0.167128682507	0.0290254745583	1888.97171974	828.983411437	3186.21420206	468.259070885	-2.16853246835	-0.0292649455918
1767.26702928	664.735084802	2808.00211408	376.0	11.982583192	0.265076311989	0.0460361778376	1969.09916062	783.409467547	3144.47330343	391.964675268	-2.07077547938	-0.0279456879808
1767.26702928	664.735084802	2808.00211408	376.0	-9.23456673009	-0.12214701252	-0.0212134443418	1663.28177474	597.992455793	2548.69528507	287.421054545	-5.85030492692	-0.0789514834942
1767.26702928	664.735084802	2808.00211408	376.0	-2.26504022205	-0.160421195856	-0.0278605758693	1633.24444919	654.143816797	2744.39973676	457.011470774	-4.72742229058	-0.0637978716677
1767.26702928	664.735084802	2808.00211408	376.0	8.8024749533	0.224419034795	0.0389751710307	1932.94172905	663.078923253	3055.17579686	459.155144561	-3.23254077594	-0.0436240320639
1767.26702928	664.735084802	2808.00211408	376.0	-5.8172885858	-0.195586969848	-0.0339678655519	1607.6953132	623.497265044	2644.65252761	413.459949362	-5.30587213342	-0.0716042123268
1767.26702928	664.735084802	2808.00211408	376.0	-8.27411788657	-0.172907749556	-0.0300291333026	1620.48785228	510.828559046	2575.6647089	444.348297576	-6.11434728407	-0.082514808152
1767.26702928	664.735084802	2808.00211408	376.0	6.01357444468	0.283938172173	0.0493119437604	1987.94032457	693.477065143	2976.86341162	295.446021903	-3.63543390788	-0.0490611863411
1767.26702928	664.735084802	2808.00211408	376.0	-7.61600255794	-0.220273667361	-0.0382552392083	1591.42950822	668.629801403	2594.14460125	334.085291623	-5.49212885799	-0.0741177983534
1767.26702928	664.735084802	2808.00211408	376.0	13.2692052937	0.414985058502	0.0720710417683	2092.00939814	702.466272283	3180.60167925	386.126008829	-1.70463615859	-0.0230045365531
1767.26702928	664.735084802	2808.00211408	376.0	4.02649879895	0.14174189178	0.0246165147239	1868.7967693	677.482701862	2921.06628548	374.786814319	-3.82377947301	-0.051602961849
1767.26702928	664.735084802	2808.00211408	376.0	-8.68617011988	-0.463917342215	-0.0805691806556	1405.73425498	709.547605152	2564.09427348	448.81241335	-5.99507200439	-0.0809051552549
1767.26702928	664.735084802	2808.00211408	376.0	15.0273743436	1.88490077832	0.327353382828	2158.74337405	773.177308871	3229.97110334	298.050420414	0.379712020797	0.00512431876919
1767.26702928	664.735084802	2808.00211408	376.0	4.43376562056	0.271717361828	0.0471895383515	1975.9668554	631.158799394	2932.50234644	325.376691648	-3.91609047594	-0.0528487243717
1767.26702928	664.735084802	2808.00211408	376.0	14.9338566859	0.263470798494	0.0457573460392	1961.75226437	826.956908651	3227.34512553	438.635952517	-1.31856097779	-0.0177943451793
1767.26702928	664.735084802	2808.00211408	376.0	9.02315685144	0.414876017093	0.0720521043928	2095.86522729	607.032809262	3061.37254923	358.474512676	-3.21482836471	-0.0433849981742
1767.26702928	664.735084802	2808.00211408	376.0	-11.1280904035	-0.208919433733	-0.0362833334027	1598.9067531	573.491009495	2495.52510029	323.127337697	-6.2657184189	-0.084557603494
1767.26702928	664.735084802	2808.00211408	376.0	10.900982668	0.463126051099	0.0804317560088	2137.3388876	594.162433711	3114.10193785	382.600616541	-2.80793340032	-0.0378938380611
1767.26702928	664.735084802	2808.00211408	376.0	8.25782386601	0.411582043842	0.0714800354014	2091.65412959	543.169475078	3039.88198282	405.058378151	-3.3417525394	-0.0450978750256
1767.26702928	664.735084802	2808.00211408	376.0	-0.446282128459	0.134617638083	0.0233792355129	1863.2533911	589.444755488	2795.47050248	342.772355888	-4.42605180722	-0.0597307936197
1767.26702928	664.735084802	2808.00211408	376.0	-7.71413179087	-0.25773687361	-0.0447615271987	1563.05089447	629.63016015	2591.38913031	398.708075689	-5.65220541216	-0.0762780757377
1767.26702928	664.735084802	2808.00211408	376.0	11.4137381749	0.453681496663	0.0787915068884	2092.27193814	737.717116011	3128.50012333	298.511069179	-1.44695574216	-0.0195270680453
1767.26702928	664.735084802	2808.00211408	376.0	3.21129089944	-0.0791136804698	-0.013739784729	1698.425832	812.447326699	2898.17523043	387.302071728	-3.8643297999	-0.0521501997288
1767.26702928	664.735084802	2808.00211408	376.0	-3.0235823401	-0.182474702415	-0.0316906395302	1619.77693377	730.690899649	2723.09985805	372.632024634	-4.70615643144	-0.0635108830153
1767.26702928	664.735084802	2808.00211408	376.0	-6.31547021099	-0.357890795161	-0.0621554003406	1492.67576312	681.600653998	2630.66357704	456.387159925	-5.50513911201	-0.0742933753308
1767.26702928	664.735084802	2808.00211408	376.0	2.11186234564	0.289355495004	0.050252777875	1992.05828818	587.392759958	2867.30325339	287.852205258	-4.31056704026	-0.0581722947403
1767.26702928	664.735084802	2808.00211408	376.0	-5.87156208388	-0.250611973909	-0.0435241357953	1566.79136463	619.995827464	2643.12852664	456.34133454	-5.46886874184	-0.073803896651
1767.26702928	664.735084802	2808.00211408	376.0	7.79204910881	0.154724512592	0.0268712248336	1877.54410639	715.1377952	3026.80301779	434.121116197	-3.34576658556	-0.0451520456891
1767.26702928	664.735084802	2808.00211408	376.0	5.07205376863	0.274072667283	0.0475985875795	1976.89551909	613.257491774	2950.42549113	360.272480271	-3.74916371553	-0.0505960015591
1767.26702928	664.735084802	2808.00211408	376.0	-13.3893016016	-0.263629758379	-0.0457849528272	1558.40329873	549.326739998	2432.03024205	324.300203318	-6.85118232727	-0.0924586009078
1767.26702928	664.735084802	2808.00211408	376.0	10.4276566734	0.359824164426	0.062491171314	2048.44349108	662.941609007	3100.81093392	389.425833831	-2.8720886438	-0.0387596308205
1767.26702928	664.735084802	2808.00211408	376.0	14.2319152158	0.519909798167	0.0902934696366	2185.28774017	596.370080451	3207.63459421	425.976773592	-2.00564294078	-0.0270667063533
1767.26702928	664.735084802	2808.00211408	376.0	1.06496863364	0.134961882978	0.0234390210104	1860.162808	512.304048859	2837.90645583	465.439598967	-4.25871905412	-0.0574725918235
1767.26702928	664.735084802	2808.00211408	376.0	-11.3238594054	-0.501961633912	-0.0871763865773	1368.31971679	680.72598879	2490.02790258	440.982197002	-6.67630814275	-0.0900986254083
1767.26702928	664.735084802	2808.00211408	376.0	8.57083440478	0.463312694452	0.0804641706238	2136.8233965	514.25369262	3048.67132536	397.594236246	-3.32117508516	-0.0448201765879
1767.26702928	664.735084802	2808.00211408	376.0	11.4504196802	0.461305684442	0.0801156103582	2134.54557107	588.973772097	3129.53014077	406.010797603	-2.81735343074	-0.0380209639776
1767.26702928	664.735084802	2808.00211408	376.0	-4.46977231603	-0.111573108836	-0.0193770595408	1672.95945796	708.396476851	2682.49081295	301.134878142	-5.01906395187	-0.0677336565705
1767.26702928	664.735084802	2808.00211408	376.0	4.23143803476	0.0145563303157	0.00252801846401	1769.25864229	768.897885241	2926.82098355	388.664456023	-3.7621521976	-0.050771284718
1767.26702928	664.735084802	2808.00211408	376.0	9.63590328664	0.444500922262	0.0771971035537	2122.65868892	610.896047449	3078.57848208	345.02374571	-2.91134802897	-0.0392894470846
1767.26702928	664.735084802	2808.00211408	376.0	-6.23897634447	0.0791186331236	0.0137406448634	1818.93798032	524.449109575	2632.81152643	289.424436533	-5.37442931923	-0.0725294105159
1767.26702928	664.735084802	2808.00211408	376.0	-1.43793680019	0.0125450665107	0.00217871943569	1763.21733324	544.157632098	2767.62481833	460.249852998	-4.65412284798	-0.0628086754113
1767.26702928	664.735084802	2808.00211408	376.0	6.31970341821	0.250347332824	0.0434781752039	1954.34753192	564.53767311	2985.45951967	466.574314636	-3.52157333238	-0.0475246063749
1767.26702928	664.735084802	2808.00211408	376.0	-10.8732994697	-0.220931705977	-0.0383695217049	1584.67067013	508.022672571	2502.6796351	409.986292399	-6.63202549689	-0.0895010188514
1767.26702928	664.735084802	2808.00211408	376.0	7.16525349205	0.21321863421	0.0370299816273	1929.3923979	780.554019531	3009.20258362	299.256166181	-3.07299361635	-0.0414708990061
1767.26702928	664.735084802	2808.00211408	376.0	5.0582275786	-0.0347507708145	-0.006035215494	1729.46341123	755.270162192	2950.03725142	465.303677999	-3.63007151459	-0.0489888193601
1767.26702928	664.735084802	2808.00211408	376.0	-3.32189565039	0.047076803956	0.00817589509483	1793.19970905	582.355911957	2714.72321399	339.167592981	-4.8305486662	-0.065189590637
1767.26702928	664.735084802	2808.00211408	376.0	5.26374326727	0.316056057289	0.0548899022732	2010.29517664	509.498731242	2955.80813631	436.014228425	-3.65099562535	-0.0492711960236
1767.26702928	664.735084802	2808.00211408	376.0	13.9087466393	0.317321815966	0.0551097283721	2011.86725028	746.100386404	3198.56001375	440.592377069	-1.91347669018	-0.0258228973033
1767.26702928	664.735084802	2808.00211408	376.0	7.82452972972	0.385093199491	0.0668796803562	2068.94447166	551.369775761	3027.71507431	407.40082689	-3.38251558332	-0.0456479835806
1767.26702928	664.735084802	2808.00211408	376.0	-2.21358433013	-0.0516923433958	-0.00897748235426	1718.74739796	713.358793734	2745.84461929	313.738427604	-4.68490119019	-0.0632240376544
1767.26702928	664.735084802	2808.00211408	376.0	5.32951730496	0.424718292964	0.0737614263571	2105.76916975	515.245115381	2957.65507267	336.640787546	-3.78843346917	-0.0511259577486
1767.26702928	664.735084802	2808.00211408	376.0	-13.1404729981	-0.435850733822	-0.0756948130986	1432.90587208	682.551382198	2439.01735449	323.560100217	-6.62939752154	-0.089465553597
1767.26702928	664.735084802	2808.00211408	376.0	-14.8415963544	-0.42402936587	-0.0736417794147	1431.89955099	604.945826563	2391.24977469	354.404397135	-7.31545322159	-0.0987240650687
1767.26702928	664.735084802	2808.00211408	376.0	-16.769217997	-0.49118933013	-0.0853055453508	1350.74672545	587.462993338	2337.12211821	398.912399419	-8.21269368133	-0.110832573297
1767.26702928	664.735084802	2808.00211408	376.0	5.55352894715	0.0155258846058	0.0026964023282	1768.67546719	757.296386475	2963.94532432	437.97347066	-3.57395401451	-0.0482314981715
1767.26702928	664.735084802	2808.00211408	376.0	-13.8375871001	-0.175237032148	-0.0304336631032	1623.76241009	507.252138817	2419.44237577	288.427826869	-6.91315051629	-0.0932948787624
1767.26702928	664.735084802	2808.00211408	376.0	8.28461258213	0.50509847825	0.0877211667679	2174.5735803	512.57435167	3040.63421053	353.486278556	-3.44962124911	-0.0465535931054
1767.26702928	664.735084802	2808.00211408	376.0	-5.26875718842	-0.183110380417	-0.0318010386275	1618.40972915	677.567780776	2660.05530084	364.077790913	-5.08839765244	-0.068669334041
1767.26702928	664.735084802	2808.00211408	376.0	10.0871759163	0.383138952009	0.0665402834334	2065.24783095	560.624555129	3091.25022706	465.377840988	-3.10419120185	-0.0418919190533
1767.26702928	664.735084802	2808.00211408	376.0	-12.3273779998	-0.291405754194	-0.0506088492869	1538.44872006	575.064951171	2461.84907924	348.335408006	-6.63010263688	-0.0894750693237
1767.26702928	664.735084802	2808.00211408	376.0	10.5940138374	0.325939260082	0.056606332074	2015.63969805	761.030316677	3105.4822466	328.812231873	-2.04827511965	-0.0276420394014
1767.26702928	664.735084802	2808.00211408	376.0	-9.1196792168	-0.518641272235	-0.0900731629446	1367.53961471	781.698859865	2551.92132888	402.682854297	-5.82762957326	-0.0786454733234
1767.26702928	664.735084802	2808.00211408	376.0	12.7710366633	0.27543395716	0.0478350047168	1969.78436689	819.567551194	3166.61309358	377.261175491	-1.53352398315	-0.0206953304069
1767.26702928	664.735084802	2808.00211408	376.0	-15.3609397402	-0.448259319564	-0.0778498297263	1409.01830338	609.947851662	2376.66660143	357.700446395	-7.47724355275	-0.100907470348
1767.26702928	664.735084802	2808.00211408	376.0	5.95253026095	0.20936018808	0.0363598798332	1925.81898189	735.87264921	2975.14928965	313.457658546	-3.6655253993	-0.0494672793427
1767.26702928	664.735084802	2808.00211408	376.0	-12.7354151428	-0.473791763005	-0.0822840852735	1389.48739227	649.446968792	2450.39138763	411.457026575	-6.94968044752	-0.0937878602905
1767.26702928	664.735084802	2808.00211408	376.0	2.68115269018	-0.00233271851869	-0.000405126522871	1754.82228228	713.711245466	2883.2889383	414.755410554	-3.93014613692	-0.0530384094051
1767.26702928	664.735084802	2808.00211408	376.0	4.78768527935	0.393696672167	0.0683738576184	2079.36257759	542.048510695	2942.44041794	321.029329653	-3.89717164369	-0.0525934094965
1767.26702928	664.735084802	2808.00211408	376.0	-14.1336620501	-0.444609261418	-0.0772159189681	1405.72450801	602.115762578	2411.12858492	403.288314329	-7.39601621091	-0.0998112848976
1767.26702928	664.735084802	2808.00211408	376.0	-12.1176114911	-0.55010186767	-0.0955369690291	1345.6579765	807.268621325	2467.73932724	314.812729413	-6.2592689197	-0.0844705657179
1767.26702928	664.735084802	2808.00211408	376.0	-6.18625417246	-0.176686071924	-0.0306853198896	1620.91440958	592.600444755	2634.29196614	420.777111804	-5.42918427192	-0.0732683437506
1767.26702928	664.735084802	2808.00211408	376.0	19.4454910629	1.53519579796	0.266619624515	2185.05251424	757.312596567	3354.03191422	411.666803416	0.9036958282	0.0121956252119
1767.26702928	664.735084802	2808.00211408	376.0	0.209191890942	-0.0140845789139	-0.00244608873115	1747.31419118	719.29273453	2813.8762268	347.269301087	-4.30446013904	-0.0580898804188
1767.26702928	664.735084802	2808.00211408	376.0	-0.442465869399	0.131277986293	0.0227992334653	1862.4108507	644.381259692	2795.57766311	288.785552726	-4.57721940507	-0.0617708421737
1767.26702928	664.735084802	2808.00211408	376.0	13.268915103	0.358634977296	0.062284643504	2022.44896314	802.896614803	3180.59353069	355.247952743	-1.12585101733	-0.0151936709491
1767.26702928	664.735084802	2808.00211408	376.0	-5.47240928096	-0.450798508847	-0.0782908143186	1421.35637449	787.56056849	2654.33674578	445.419802803	-5.19776865036	-0.0701453259158
1767.26702928	664.735084802	2808.00211408	376.0	-14.2358435388	-0.390841002794	-0.0678779094814	1429.49264098	530.868285487	2408.25932655	447.898400088	-7.90271920259	-0.106649381951
1767.26702928	664.735084802	2808.00211408	376.0	-3.60730326746	-0.115853494474	-0.0201204401657	1669.60409917	711.714129909	2706.70896207	325.390732987	-4.84342702602	-0.0653633876656
1767.26702928	664.735084802	2808.00211408	376.0	8.90563289555	0.33644952831	0.0584316652153	2026.61566795	606.49658278	3058.07247406	424.960223334	-3.25124291984	-0.04387642267
1767.26702928	664.735084802	2808.00211408	376.0	8.20868799118	0.15664242238	0.0272043109379	1880.82194516	773.047374298	3038.50224641	384.632926951	-3.30853078048	-0.0446495381981
1767.26702928	664.735084802	2808.00211408	376.0	4.75050579777	0.456048941305	0.0792026643462	2134.30330449	512.088552007	2941.39641731	295.004560815	-4.01062077309	-0.0541244368838
1767.26702928	664.735084802	2808.00211408	376.0	-9.36577129822	-0.531923140311	-0.0923798437498	1358.93253761	811.618256897	2545.01105803	374.46026352	-5.77504071759	-0.0779357721672
1767.26702928	664.735084802	2808.00211408	376.0	-6.52772636316	-0.0911623622524	-0.0158322963273	1683.33840943	507.607967571	2624.7034198	433.757042799	-5.63044476056	-0.0759844097242
1767.26702928	664.735084802	2808.00211408	376.0	-6.38639563241	-0.086892099288	-0.0150906737214	1688.7909487	568.432056934	2628.67198971	371.448984076	-5.36473632513	-0.0723986008789
1767.26702928	664.735084802	2808.00211408	376.0	-15.0110095066	-0.410640560062	-0.0713165265825	1448.02216555	610.06520388	2386.49264979	328.405280361	-7.23137221613	-0.0975893686388
1767.26702928	664.735084802	2808.00211408	376.0	-5.40021611305	-0.168236041296	-0.0292177911247	1630.13592464	700.520235326	2656.36393146	325.707771496	-5.10988871434	-0.068959361867
1767.26702928	664.735084802	2808.00211408	376.0	-0.711378416199	-0.148689252004	-0.0258230725953	1645.0051495	752.236856475	2788.02659311	390.784587144	-4.36343513572	-0.0588857643147
1767.26702928	664.735084802	2808.00211408	376.0	1.1780689457	-0.118420787547	-0.020566305583	1667.35302927	759.585113568	2841.08231498	414.144172143	-4.10515108267	-0.0554001495636
1767.26702928	664.735084802	2808.00211408	376.0	6.796423337	0.422684093347	0.0734081440338	2102.62155937	523.669175984	2998.84582507	372.555089716	-3.54642113069	-0.0478599342873
1767.26702928	664.735084802	2808.00211408	376.0	-3.90301722749	-0.420384295553	-0.0730087348998	1446.19551232	797.738834118	2698.40530782	454.470961386	-4.91661138954	-0.066351030898
1767.26702928	664.735084802	2808.00211408	376.0	10.8425161816	0.339898914411	0.0590307249759	2029.81894745	741.377591108	3112.46019768	341.263659127	-2.11650555618	-0.0285628280186
1767.26702928	664.735084802	2808.00211408	376.0	5.17813578806	0.150961910401	0.026217768392	1873.67565199	622.443388179	2953.40427648	457.285236313	-3.64634771623	-0.0492084712042
1767.26702928	664.735084802	2808.00211408	376.0	-8.72661849268	-0.199364865039	-0.0346239779506	1606.64325492	665.875729845	2562.95848232	290.439497554	-5.71707365065	-0.0771534905621
1767.26702928	664.735084802	2808.00211408	376.0	13.0137019924	0.215955509002	0.0375052985416	1927.49051018	828.080002848	3173.42714115	417.856628117	-1.84055034468	-0.0248387360956
1767.26702928	664.735084802	2808.00211408	376.0	-9.34891108799	-0.525992520094	-0.0913498645527	1364.22304411	828.583858129	2545.48449309	352.677590846	-5.71968426163	-0.0771887214795
1767.26702928	664.735084802	2808.00211408	376.0	-7.21593842004	-0.19241193146	-0.0334164521466	1611.25665381	643.110054159	2605.3784107	351.01170273	-5.44540239351	-0.0734872117882
1767.26702928	664.735084802	2808.00211408	376.0	-16.3143457692	-0.433670343511	-0.0753161416309	1415.53342279	581.044144948	2349.89493998	353.317372248	-7.79769864002	-0.105232100405
1767.26702928	664.735084802	2808.00211408	376.0	-16.2300211091	-0.364892000068	-0.0633713094942	1477.20063137	538.897129752	2352.26277822	336.165017105	-7.75366222442	-0.104637816794
1767.26702928	664.735084802	2808.00211408	376.0	18.1689564646	0.591075109004	0.102652849775	2194.69060603	696.047696843	3318.18679571	427.448492844	-0.150928221813	-0.00203681810813
1767.26702928	664.735084802	2808.00211408	376.0	14.293061843	0.488410226053	0.0848228944169	2133.22227874	712.930884821	3209.3515928	363.19842924	-1.00278113879	-0.0135328088905
1767.26702928	664.735084802	2808.00211408	376.0	13.8129017858	0.578938039847	0.100544987816	2059.4004503	811.39822506	3195.86868824	325.07001288	-0.438054903761	-0.00591167211554
1767.26702928	664.735084802	2808.00211408	376.0	-12.9013505931	-0.364098203792	-0.0632334497728	1486.04162769	592.37916242	2445.73191668	367.311126573	-6.84599884107	-0.0923886483275
1767.26702928	664.735084802	2808.00211408	376.0	-12.117155637	-0.366456217416	-0.0636429693324	1480.05404027	585.437665796	2467.75212763	402.260421562	-6.82631910651	-0.0921230648652
1767.26702928	664.735084802	2808.00211408	376.0	0.597192377436	0.112308230061	0.0195047290831	1843.10858126	557.857610189	2824.77128866	423.805097216	-4.25865597316	-0.0574717405285
1767.26702928	664.735084802	2808.00211408	376.0	-3.17656621049	-0.0820531877009	-0.0142502931054	1694.15197023	674.46939388	2718.80406774	350.182703626	-4.76444325793	-0.0642974798641
1767.26702928	664.735084802	2808.00211408	376.0	15.3320979457	1.39371203682	0.242047939704	2142.69527741	768.6552864	3238.52774853	327.177184717	0.164935543507	0.00222585078957
1767.26702928	664.735084802	2808.00211408	376.0	5.58631523434	0.094700170954	0.0164467125658	1830.17324908	706.902183797	2964.86596396	427.790531082	-3.58625418674	-0.0483974923987
1767.26702928	664.735084802	2808.00211408	376.0	-10.9459375281	-0.191204638872	-0.0332067799361	1610.01904998	527.400680274	2500.63995689	363.22022663	-6.39017772813	-0.086237216304
1767.26702928	664.735084802	2808.00211408	376.0	21.1591642386	1.32894795607	0.230800270244	2151.72732944	790.66436847	3402.15189322	459.760195311	1.09804321591	0.0148183969759
1767.26702928	664.735084802	2808.00211408	376.0	2.64449313976	0.162784465564	0.0282710082606	1886.8301017	662.545287538	2882.25953735	332.884148118	-4.07380373295	-0.0549771084068
1767.26702928	664.735084802	2808.00211408	376.0	-10.1459690384	-0.259933939963	-0.0451430948182	1560.12371995	574.158354522	2523.10308899	388.821014518	-6.24097915492	-0.0842237402823
1767.26702928	664.735084802	2808.00211408	376.0	11.4607079313	0.46876596947	0.0814112486053	2141.54259616	589.190879084	3129.81903508	399.085559837	-2.76121653029	-0.0372633809755
1767.26702928	664.735084802	2808.00211408	376.0	-6.9065932624	-0.396479330152	-0.0688571257644	1466.72387478	772.80974291	2614.06482926	374.531211576	-5.32209864148	-0.0718231935422
1767.26702928	664.735084802	2808.00211408	376.0	-19.2270976107	-0.487680906378	-0.0846962324381	1360.63769527	579.276243566	2268.1048067	328.190867858	-8.57610281075	-0.115736880037
1767.26702928	664.735084802	2808.00211408	376.0	-5.26421035723	-0.16420595699	-0.0285178806861	1632.35909462	672.19662852	2660.18297596	355.627252822	-5.08797900442	-0.0686636842702
1767.26702928	664.735084802	2808.00211408	376.0	-14.3060986129	-0.351741971629	-0.0610875254653	1494.46053464	568.192152625	2406.28656259	343.633875322	-7.16171762827	-0.0966493607054
1767.26702928	664.735084802	2808.00211408	376.0	-5.47709538145	-0.168621458385	-0.0292847270553	1629.24647684	676.728397725	2654.20515998	348.23028541	-5.12031252829	-0.06910003412
1767.26702928	664.735084802	2808.00211408	376.0	-6.0525418996	-0.427587730996	-0.0742597657165	1441.26179854	794.919644169	2638.04660958	401.865166876	-5.19473278723	-0.070104356103
1767.26702928	664.735084802	2808.00211408	376.0	-19.1369917563	-0.420513013462	-0.073031089521	1423.53090758	544.070247965	2270.63498099	303.033825446	-8.49167038163	-0.114597441048
1767.26702928	664.735084802	2808.00211408	376.0	-7.96465954357	-0.347697115417	-0.0603850495687	1499.1529247	650.032574995	2584.35430572	435.168806021	-5.82529342889	-0.0786139464088
1767.26702928	664.735084802	2808.00211408	376.0	-3.03398342993	0.0204367579125	0.00354928063781	1769.49356597	505.312651553	2722.80779523	448.001577707	-4.9402492595	-0.0666700304926
1767.26702928	664.735084802	2808.00211408	376.0	-16.111356663	-0.505189815511	-0.0877370294392	1355.84471676	626.514900895	2355.59487838	373.235260716	-7.75748698031	-0.104689432933
1767.26702928	664.735084802	2808.00211408	376.0	5.86405717261	0.355378286708	0.0617190494457	2045.15046245	565.273360137	2972.66496346	362.241140874	-3.66472092621	-0.0494564227559
1767.26702928	664.735084802	2808.00211408	376.0	17.0004707939	0.476701188484	0.0827893693096	2139.06230063	691.591482005	3285.37569338	454.721910741	-0.998288120412	-0.0134721743645
1767.26702928	664.735084802	2808.00211408	376.0	-0.82261333854	0.155096390726	0.0269358094348	1879.4322703	554.710934137	2784.90311414	350.759909709	-4.47164493006	-0.060346085426
1767.26702928	664.735084802	2808.00211408	376.0	-0.943645515313	0.102696553492	0.0178354556255	1835.04170632	513.248745665	2781.50452806	433.214076078	-4.52668374069	-0.061088849402
1767.26702928	664.735084802	2808.00211408	376.0	-10.8581784772	-0.537580643604	-0.0933623903446	1355.25043419	814.367788435	2503.10423289	333.486010261	-6.0102655422	-0.081110196251
1767.26702928	664.735084802	2808.00211408	376.0	9.95493504714	0.396044317223	0.0687815764542	2076.59144357	557.581919964	3087.53690066	453.363537122	-3.12317784905	-0.04214814911
1767.26702928	664.735084802	2808.00211408	376.0	-8.46255284638	-0.0543527329182	-0.00943951596357	1714.39258922	544.222453951	2570.37345125	311.758408078	-5.72389230039	-0.0772455101268
1767.26702928	664.735084802	2808.00211408	376.0	-6.34526076434	-0.362918992783	-0.0630286545298	1491.55010515	754.388568028	2629.82705767	383.888384498	-5.24411293315	-0.0707707548333
1767.26702928	664.735084802	2808.00211408	376.0	-0.286001155606	-0.159952514956	-0.0277791793949	1637.17144499	774.709820126	2799.97119559	388.089930465	-4.29836312521	-0.0580075995304
1767.26702928	664.735084802	2808.00211408	376.0	-13.269497323	-0.243748154374	-0.0423320865534	1573.30518915	549.273735248	2435.39434872	312.815424328	-6.78288183512	-0.0915368668707
1767.26702928	664.735084802	2808.00211408	376.0	9.92521137571	0.407326980398	0.0707410525179	2085.19970322	694.756662482	3086.70225934	306.745893639	-2.26641643958	-0.0305859168634
1767.26702928	664.735084802	2808.00211408	376.0	-14.9025683981	-0.291805985336	-0.0506783579951	1533.41203985	509.848950159	2389.53767841	346.276688397	-7.44764055647	-0.100507969723
1767.26702928	664.735084802	2808.00211408	376.0	1.80786956911	0.0342116059238	0.00594157796524	1784.39529166	711.368655179	2858.7671298	363.003182965	-4.08772818883	-0.0551650227913
1767.26702928	664.735084802	2808.00211408	376.0	8.39169724653	-0.00766949027604	-0.00133197121849	1750.98214773	828.872711774	3043.64115017	463.786290671	-3.24545824803	-0.0437983569235
1767.26702928	664.735084802	2808.00211408	376.0	9.18268921344	0.221290906848	0.038431904628	1930.99737936	706.626995957	3065.85222132	428.227846005	-3.21519906697	-0.0433900009038
1767.26702928	664.735084802	2808.00211408	376.0	1.6325540594	-0.0187263806194	-0.00325223699538	1740.5757475	663.832631223	2853.84426658	449.435887858	-4.09458382866	-0.0552575415474
1767.26702928	664.735084802	2808.00211408	376.0	-11.4341825947	-0.493036226193	-0.0856262984009	1376.72586175	679.326528738	2486.93002509	430.877634608	-6.65085594592	-0.0897551409706
1767.26702928	664.735084802	2808.00211408	376.0	2.96995471934	0.0777778744026	0.0135077934009	1820.09735379	751.359345957	2891.39850539	319.941805643	-4.0714200256	-0.0549449396167
1767.26702928	664.735084802	2808.00211408	376.0	17.5318330601	1.7877698758	0.310484521674	2153.53142555	791.410373118	3300.29635705	355.354558376	0.835704192946	0.011278059284
1767.26702928	664.735084802	2808.00211408	376.0	11.9600247269	0.505758085413	0.0878357216765	2172.581585	550.706390291	3143.83986126	420.551885967	-2.83545039996	-0.0382651875838
1767.26702928	664.735084802	2808.00211408	376.0	18.3485425771	0.488494361154	0.0848375062789	2086.13065339	799.706420864	3323.22957755	437.392503295	0.0656187320907	0.000885542943195
1767.26702928	664.735084802	2808.00211408	376.0	11.8184154956	0.324777012746	0.0564044829361	1988.03949746	827.559744271	3139.86347105	324.264229315	-1.33916514164	-0.0180724040707
1767.26702928	664.735084802	2808.00211408	376.0	-8.64451685597	-0.549940675875	-0.0955089746223	1341.2388961	782.347188724	2565.26389801	441.677813194	-5.86532050192	-0.079154122833
1767.26702928	664.735084802	2808.00211408	376.0	-7.95282236879	-0.407180563673	-0.0707156241184	1457.92122736	829.968520038	2584.68669384	296.796946438	-5.48371542576	-0.0740042567579
1767.26702928	664.735084802	2808.00211408	376.0	-11.2014357563	-0.278375364399	-0.0483458430703	1549.02017789	608.220553897	2493.46556124	336.224829444	-6.27757589891	-0.0847176234671
1767.26702928	664.735084802	2808.00211408	376.0	20.9472310784	1.49682116354	0.259955047507	2146.35762475	801.97618464	3396.20080561	447.866996212	1.18085549192	0.0159359715509
1767.26702928	664.735084802	2808.00211408	376.0	-19.5690222824	-0.394181602014	-0.0684580760706	1435.04123389	509.794431085	2258.50355469	313.667889714	-8.7738004297	-0.118404864098
1767.26702928	664.735084802	2808.00211408	376.0	5.82167060071	0.202564252599	0.0351796201109	1915.49580837	602.567135113	2971.47474762	453.411804141	-3.57176059212	-0.0482018973295
1767.26702928	664.735084802	2808.00211408	376.0	-1.20498934389	0.0461161993363	0.00800906553254	1795.19479732	694.074904863	2774.16598783	284.896285649	-4.67279627802	-0.0630606785158
1767.26702928	664.735084802	2808.00211408	376.0	12.7621758577	0.594628053461	0.103269894661	2167.94455617	695.812148872	3166.36428197	302.607576928	-0.976970453294	-0.0131844865492
1767.26702928	664.735084802	2808.00211408	376.0	16.4861038182	0.530086395206	0.0920608536308	2182.88935188	658.781435599	3270.93225782	429.261470345	-0.995477292561	-0.0134342414651
1767.26702928	664.735084802	2808.00211408	376.0	-15.9416614655	-0.427773802731	-0.0742920810579	1386.08063772	531.379399749	2360.35992311	442.89988564	-8.41102032718	-0.113509046251
1767.26702928	664.735084802	2808.00211408	376.0	2.74870821127	-0.0530663416939	-0.00921610658109	1715.85252825	735.562948565	2885.18589876	433.770421945	-3.91285999585	-0.0528051281491
1767.26702928	664.735084802	2808.00211408	376.0	10.4518886395	0.468966947579	0.0814461527577	2141.46624108	571.150307395	3101.49136804	388.87481956	-3.0380477486	-0.0409992948529
1767.26702928	664.735084802	2808.00211408	376.0	15.1446798774	0.42291118799	0.0734475838816	2082.78919169	754.531221554	3233.26504521	395.944631966	-0.920853863379	-0.0124271776434
1767.26702928	664.735084802	2808.00211408	376.0	-6.87581610883	-0.266770875344	-0.0463304750511	1558.5387514	712.805180707	2614.92905238	343.585120281	-5.33449468569	-0.0719904815883
1767.26702928	664.735084802	2808.00211408	376.0	3.41724323499	-0.000194264022556	-3.37381074255e-05	1756.66034475	729.768389738	2903.95837636	417.529641878	-3.83556798686	-0.0517620511047
1767.26702928	664.735084802	2808.00211408	376.0	-6.39545191786	-0.0963712926167	-0.0167369386274	1679.57389063	516.578149273	2628.41768902	432.265649117	-5.58526274682	-0.075374665949
1767.26702928	664.735084802	2808.00211408	376.0	-1.42581994321	-0.131588213872	-0.0228531111276	1654.9490952	663.700620801	2767.96505993	449.315343927	-4.56130947382	-0.0615561332499
1767.26702928	664.735084802	2808.00211408	376.0	-11.4544705706	-0.280658985132	-0.0487424427114	1546.30836086	583.591416134	2486.3603383	356.460561311	-6.42781351373	-0.0867451216428
1767.26702928	664.735084802	2808.00211408	376.0	-5.94948267084	-0.38094252382	-0.0661588266446	1478.36000249	747.291615299	2640.94051491	415.288897116	-5.23680677949	-0.0706721562684
1767.26702928	664.735084802	2808.00211408	376.0	4.73410223698	0.299563652575	0.0520256430314	1996.95498402	529.184094218	2940.93580498	414.796726737	-3.71789710571	-0.0501740500096
1767.26702928	664.735084802	2808.00211408	376.0	11.6284088683	0.515467421875	0.0895219558658	2182.5776696	555.554579803	3134.52808094	396.395831538	-2.75568212522	-0.037188692648
1767.26702928	664.735084802	2808.00211408	376.0	2.07965771641	0.177215751545	0.030777310098	1899.0086235	653.411817256	2866.39894672	313.978505966	-4.1981994346	-0.0566558628151
1767.26702928	664.735084802	2808.00211408	376.0	19.3032972294	2.15672773381	0.374561954465	2202.78422488	780.023892158	3350.03910837	367.230991332	1.45594876958	0.0196484314384
1767.26702928	664.735084802	2808.00211408	376.0	-2.49164369092	-0.0612237431377	-0.0106328140218	1709.58489385	662.641768547	2738.03670656	365.810044166	-4.65975802232	-0.062884723648
1767.26702928	664.735084802	2808.00211408	376.0	-16.0338696054	-0.534308527207	-0.0927941172642	1355.29731791	718.715616665	2357.77071659	283.757782018	-7.22158781956	-0.0974573255002
1767.26702928	664.735084802	2808.00211408	376.0	-6.38263290029	-0.475839580596	-0.0826397326496	1402.0790504	802.734997853	2628.77764731	423.963599054	-5.30344746171	-0.0715714907113
1767.26702928	664.735084802	2808.00211408	376.0	-5.42740647012	-0.176451555299	-0.0306445910558	1620.93259113	600.090479423	2655.60042566	434.577355109	-5.30954988158	-0.0716538445557
1767.26702928	664.735084802	2808.00211408	376.0	-11.5695483556	-0.112886195052	-0.0196051050802	1670.34568288	527.823112171	2483.12895167	284.960156612	-6.35898742619	-0.0858162945505
1767.26702928	664.735084802	2808.00211408	376.0	3.69212714993	-0.0682867384542	-0.0118594544033	1706.85523392	822.641604053	2911.67712251	382.18028453	-3.81700117833	-0.051511486887
1767.26702928	664.735084802	2808.00211408	376.0	-16.2558748737	-0.50404591433	-0.087538366504	1339.88557244	596.971966079	2351.53680396	414.679265448	-8.13456558713	-0.109778213052
1767.26702928	664.735084802	2808.00211408	376.0	-16.2132317338	-0.467124714492	-0.0811262095332	1394.77155948	618.522242	2352.73422423	339.440422759	-7.61859602449	-0.102815061059
1767.26702928	664.735084802	2808.00211408	376.0	-10.4055483362	-0.4467536367	-0.0775883356547	1425.93745063	752.860500442	2515.81409682	337.016145751	-5.97243732701	-0.0805996940217
1767.26702928	664.735084802	2808.00211408	376.0	2.36873001515	0.219474687999	0.0381164793329	1934.02213076	646.575060239	2874.51610298	293.918911981	-4.25264575446	-0.0573906309644
1767.26702928	664.735084802	2808.00211408	376.0	8.03269174285	0.376961462843	0.0654674301568	2065.51295213	647.74109108	3033.56026804	320.30622483	-3.20582722449	-0.0432635252968
1767.26702928	664.735084802	2808.00211408	376.0	5.17163804112	0.391171716748	0.0679353450413	2075.93193826	501.62606018	2953.22181961	375.66382117	-3.71175246983	-0.0500911264485
1767.26702928	664.735084802	2808.00211408	376.0	-10.9721059797	-0.422692286135	-0.073409566887	1437.37361288	653.063770546	2499.90514621	409.467762787	-6.45243052835	-0.0870773350654
1767.26702928	664.735084802	2808.00211408	376.0	-7.53154435008	-0.264528693218	-0.0459410721115	1559.69800635	684.891653237	2596.51618951	351.926529925	-5.47560991265	-0.073894870616
1767.26702928	664.735084802	2808.00211408	376.0	-1.74885986865	-0.156697322256	-0.0272138454768	1636.94325936	685.815476416	2758.894092	436.135356217	-4.57910139725	-0.0617962401788
1767.26702928	664.735084802	2808.00211408	376.0	14.6301645328	0.406178476103	0.0705415901533	2085.43391109	702.518858435	3218.81744346	430.864673931	-1.64319141424	-0.0221753227292
1767.26702928	664.735084802	2808.00211408	376.0	-12.3613956618	-0.557743621921	-0.096864123293	1340.03629585	821.293625597	2460.89386257	299.563941115	-6.29036551296	-0.0848902228469
1767.26702928	664.735084802	2808.00211408	376.0	8.02324084817	0.124974860429	0.0217045606859	1853.10064091	714.356834688	3033.29488672	465.837411113	-3.30551497153	-0.044608839022
1767.26702928	664.735084802	2808.00211408	376.0	-12.560897573	-0.427402057828	-0.0742275195949	1441.54209121	729.729717755	2455.29184468	284.020035723	-6.40549037788	-0.0864438647487
1767.26702928	664.735084802	2808.00211408	376.0	-0.0852600565669	-0.0568043895159	-0.00986529863076	1712.77918037	689.959812001	2805.60800989	402.869017515	-4.30070933854	-0.0580392623285
1767.26702928	664.735084802	2808.00211408	376.0	-6.80425628084	-0.132166607259	-0.0229535615246	1655.55965054	616.326271335	2616.93845387	345.052531988	-5.38304814981	-0.072645724019
1767.26702928	664.735084802	2808.00211408	376.0	4.0129490273	0.0221229058665	0.00384211633666	1772.58991478	694.698138104	2920.6858076	453.397754724	-3.7712410359	-0.0508939411052
1767.26702928	664.735084802	2808.00211408	376.0	7.61932375065	0.532274571074	0.0924408772271	2199.88959548	499.039648452	3021.95288608	323.023642142	-3.59710978937	-0.0485439917593
1767.26702928	664.735084802	2808.00211408	376.0	-17.0021440619	-0.444796800303	-0.0772484891113	1379.64514094	546.164051712	2330.58154938	404.772356736	-8.43346699338	-0.113811970221
1767.26702928	664.735084802	2808.00211408	376.0	-0.100674817858	0.0466165466503	0.00809596155788	1794.6051447	685.296116184	2805.17516307	325.273902186	-4.40158470703	-0.0594006033337
1767.26702928	664.735084802	2808.00211408	376.0	-2.43915077119	-0.167001409227	-0.029003370828	1630.94149765	725.169333495	2739.51070886	383.399877718	-4.62160537883	-0.0623698431691
1767.26702928	664.735084802	2808.00211408	376.0	10.0680872987	0.358879397531	0.0623270923117	2048.60686232	670.565034647	3090.71421828	371.54232131	-2.83788464461	-0.0382980383887
1767.26702928	664.735084802	2808.00211408	376.0	4.44264238514	0.254443398311	0.0441895446875	1960.03533988	587.235453786	2932.75160618	385.480812508	-3.77243394289	-0.0509100397151
1767.26702928	664.735084802	2808.00211408	376.0	10.8963605175	0.204067964627	0.0354407719046	1919.34622181	821.32057411	3113.97214777	373.305351851	-2.22164743044	-0.0299817466996
1767.26702928	664.735084802	2808.00211408	376.0	-4.06511199566	-0.115985189468	-0.0201433118214	1664.86427861	567.263717437	2693.8536833	461.72568726	-5.14905384662	-0.0694879061623
1767.26702928	664.735084802	2808.00211408	376.0	2.7269653855	0.0419802229167	0.00729076466076	1789.23224839	692.031867797	2884.57535976	403.311243569	-3.93596466033	-0.0531169319882
1767.26702928	664.735084802	2808.00211408	376.0	3.74386760833	0.288422917934	0.0500908158968	1988.23880605	530.441955035	2913.12999567	394.449234591	-3.84958020348	-0.0519511498445
1767.26702928	664.735084802	2808.00211408	376.0	11.2793166427	0.344339701312	0.0598019627148	2032.92320212	743.233792764	3124.72556386	348.568568978	-2.01088246649	-0.0271374152023
1767.26702928	664.735084802	2808.00211408	376.0	-8.37801621326	-0.339505608389	-0.058962418963	1507.71786572	766.682964381	2572.74724169	298.346411594	-5.58471101149	-0.075367220128
1767.26702928	664.735084802	2808.00211408	376.0	-6.26821536209	-0.325529302258	-0.0565351341192	1517.94489899	778.319112709	2631.9904942	335.726482502	-5.19418657958	-0.0700969848796
1767.26702928	664.735084802	2808.00211408	376.0	18.5520141893	1.19686663721	0.207861520877	2122.72844316	802.198937905	3328.94306472	404.015683653	0.699850307719	0.00944467351848
1767.26702928	664.735084802	2808.00211408	376.0	-2.64031458452	-0.425474529346	-0.0738927629985	1442.47006212	829.273932986	2733.86202473	462.118029619	-4.69007266377	-0.063293828121
1767.26702928	664.735084802	2808.00211408	376.0	0.738622462614	0.00719471658071	0.00124951659964	1759.92528772	616.994843406	2828.74264845	451.822517316	-4.24592437409	-0.0572999240767
1767.26702928	664.735084802	2808.00211408	376.0	8.44095144574	0.141457198668	0.0245670716686	1870.12266363	801.442192035	3045.02420913	373.459353462	-3.13091018779	-0.0422524991604
1767.26702928	664.735084802	2808.00211408	376.0	-15.0867022344	-0.477479200036	-0.0829244876756	1352.80889649	574.415356187	2384.36719639	457.142943714	-8.13000671007	-0.109716689745
1767.26702928	664.735084802	2808.00211408	376.0	4.02828334518	-0.0542924718373	-0.00942905033645	1717.09127116	812.225195198	2921.11639557	391.799929212	-3.76883006556	-0.0508614043935
1767.26702928	664.735084802	2808.00211408	376.0	7.32894166269	0.349205618049	0.0606470333535	2042.64126154	673.516565736	3013.79895091	297.641123628	-3.23815400915	-0.043699784199
1767.26702928	664.735084802	2808.00211408	376.0	18.1128895052	1.12754832381	0.195822911394	2174.34786823	747.486067714	3316.61243431	394.778498369	0.511823179389	0.00690719540336
1767.26702928	664.735084802	2808.00211408	376.0	-3.80887446785	-0.0195630899674	-0.00339754949069	1738.60843896	523.322830485	2701.0488385	439.117569057	-5.05354165498	-0.0681989427122
1767.26702928	664.735084802	2808.00211408	376.0	8.14894660089	0.365156113616	0.0634171784675	2053.34112954	697.046101826	3036.82470691	286.437475546	-2.78752982878	-0.0376184862183
1767.26702928	664.735084802	2808.00211408	376.0	14.9175087512	0.540850459804	0.0939302639464	2202.54898798	554.838128398	3226.88607518	469.498958804	-2.27617052227	-0.0307175509078
1767.26702928	664.735084802	2808.00211408	376.0	-3.70324218966	-0.17107491199	-0.0297108218114	1630.19467003	787.912776618	2704.01499511	285.907548462	-4.9405584411	-0.0666742029838
1767.26702928	664.735084802	2808.00211408	376.0	-12.6736416535	-0.299324636584	-0.0519841327864	1534.88039434	623.185011942	2452.12598852	294.060582237	-6.52594840683	-0.0880694791745
1767.26702928	664.735084802	2808.00211408	376.0	11.5992579274	0.291192870963	0.0505718775553	1975.52688352	821.73004179	3133.7095219	336.452596589	-1.57605023726	-0.0212692339711
1767.26702928	664.735084802	2808.00211408	376.0	0.681261699477	0.0278895348891	0.00484361495121	1780.95306565	733.134482453	2827.131957	313.044408901	-4.34078563298	-0.0585801030092
1767.26702928	664.735084802	2808.00211408	376.0	10.6161421056	0.364267011834	0.0632627669042	2025.6056704	783.629722618	3106.10360884	296.868215817	-1.66315884809	-0.0224447887732
1767.26702928	664.735084802	2808.00211408	376.0	-5.28780390253	-0.150716381812	-0.0261751270949	1640.43893903	603.953663347	2659.52046871	415.127866333	-5.22024088205	-0.0704485948994
1767.26702928	664.735084802	2808.00211408	376.0	2.46918003027	0.134855944557	0.023420622535	1866.23252901	728.839931855	2877.33674153	282.26428067	-4.29563552005	-0.0579707897442
1767.26702928	664.735084802	2808.00211408	376.0	13.4852159489	0.786880621574	0.13665866995	2046.50075427	828.572100639	3186.66726301	311.594408106	-0.360891334711	-0.00487032840366
1767.26702928	664.735084802	2808.00211408	376.0	0.0630537909604	-0.0137183640679	-0.00238248768113	1745.5690807	665.545171038	2809.77266586	398.65841413	-4.28904028735	-0.0578817852544
1767.26702928	664.735084802	2808.00211408	376.0	14.4756885844	0.550890602225	0.0956739496745	2105.0288437	769.668079231	3214.47975556	339.782832625	-0.461168596493	-0.00622359779343
1767.26702928	664.735084802	2808.00211408	376.0	6.93878687442	0.152972118054	0.0265668839969	1881.01800938	800.679051309	3002.84339621	321.146335515	-3.27104923211	-0.0441437143335
1767.26702928	664.735084802	2808.00211408	376.0	-8.47764511571	-0.224932004408	-0.0390642591886	1588.32602158	697.680983982	2569.94966001	283.942654448	-5.66931256146	-0.0765089414502
1767.26702928	664.735084802	2808.00211408	376.0	5.87553161106	0.0739629856544	0.012845256279	1816.95918786	814.439337248	2972.98716593	341.588640825	-3.67290106646	-0.0495668160116
1767.26702928	664.735084802	2808.00211408	376.0	12.0129970316	0.383328103262	0.0665731335988	2015.40014459	817.2360761	3145.32732469	312.691104	-1.14536567136	-0.0154570266041
1767.26702928	664.735084802	2808.00211408	376.0	6.19030932979	0.104775792439	0.0181965599929	1839.28913344	750.811841549	2981.82613093	391.725155945	-3.5569512486	-0.0480020411417
1767.26702928	664.735084802	2808.00211408	376.0	-13.3806292221	-0.282591021709	-0.049077982235	1545.51312474	569.227997575	2432.27376265	317.532640338	-6.80208352556	-0.0917959989955
1767.26702928	664.735084802	2808.00211408	376.0	-2.15912588979	-0.00860040533414	-0.00149364455265	1751.86383768	692.73024411	2747.37381345	302.779731661	-4.71717521075	-0.0636595844906
1767.26702928	664.735084802	2808.00211408	376.0	-4.77694128761	0.0902742322994	0.0156780535428	1827.84651152	543.058074951	2673.86550174	302.960915266	-5.11499963551	-0.0690283351621
1767.26702928	664.735084802	2808.00211408	376.0	-16.4655135536	-0.479667817394	-0.0833045879462	1334.05468839	547.984333881	2345.6501454	463.611123132	-8.6834999299	-0.117186233872
1767.26702928	664.735084802	2808.00211408	376.0	-5.591883707	-0.305486674995	-0.0530543027084	1531.98431315	773.129588228	2650.98190137	345.867999991	-5.08456795399	-0.068617651201
1767.26702928	664.735084802	2808.00211408	376.0	-5.63452238857	-0.0195394977071	-0.00339345218949	1739.83547013	522.69712625	2649.78460629	387.252009907	-5.27846958011	-0.071234407289
1767.26702928	664.735084802	2808.00211408	376.0	15.5557384221	0.595389747251	0.103402179099	2187.78860665	693.013117135	3244.80757783	364.005854052	-0.498066801691	-0.00672154928058
1767.26702928	664.735084802	2808.00211408	376.0	-3.74858888177	-0.0284377294241	-0.00493882067108	1733.92713675	603.486637392	2702.74165903	365.327884892	-4.87742371604	-0.0658221824026
1767.26702928	664.735084802	2808.00211408	376.0	11.5521084055	0.255766210214	0.0444192793008	1958.75180563	720.213660509	3132.38556233	453.420096187	-2.87160891759	-0.0387531567826
1767.26702928	664.735084802	2808.00211408	376.0	-2.40366007421	0.0135181633281	0.00234771853561	1769.03910768	678.719009748	2740.50728838	292.749170951	-4.78612817251	-0.0645901237855
1767.26702928	664.735084802	2808.00211408	376.0	15.6970024088	0.456591991785	0.0792969766907	2128.44323306	663.848670947	3248.77427357	456.482369561	-1.60068530032	-0.0216016909624
1767.26702928	664.735084802	2808.00211408	376.0	4.70013933257	0.278844569881	0.0484273306498	1981.80353779	631.585117216	2939.9821259	326.593470901	-3.88530741007	-0.0524332983815
1767.26702928	664.735084802	2808.00211408	376.0	16.2113178865	0.525664322091	0.0912928659414	2187.62166162	619.959068505	3263.21626305	455.635532927	-1.50340807841	-0.0202889079407
1767.26702928	664.735084802	2808.00211408	376.0	-16.7017333588	-0.346355907865	-0.0601521201572	1488.07889802	512.022489204	2339.01708828	338.915701057	-7.97314177472	-0.107599754045
1767.26702928	664.735084802	2808.00211408	376.0	14.8348343957	0.629948334218	0.109404017752	2076.03042165	805.363776857	3224.56457753	343.170379022	-0.202916387892	-0.00273841279207
1767.26702928	664.735084802	2808.00211408	376.0	-11.3521232272	-0.55897661395	-0.0970782587618	1333.01327947	756.16050167	2489.23425387	400.060472732	-6.36547858	-0.085903894467
1767.26702928	664.735084802	2808.00211408	376.0	0.189813381191	-0.0105164907511	-0.00182641381576	1750.32024616	723.613565508	2813.33207784	339.398266174	-4.32243530329	-0.0583324602334
1767.26702928	664.735084802	2808.00211408	376.0	11.6303205763	0.505424562517	0.0877777982835	2151.90664375	675.114163243	3134.58176174	307.560954747	-1.61279439956	-0.0217651066068
1767.26702928	664.735084802	2808.00211408	376.0	-7.09353424859	-0.321905031052	-0.0559057018151	1517.63879655	660.566818122	2608.81552242	430.609907744	-5.59674613214	-0.0755296374107
1767.26702928	664.735084802	2808.00211408	376.0	8.3721603886	0.300542897596	0.0521957098985	1996.82796429	632.083019991	3043.09255479	414.181570507	-3.31638188474	-0.0447554910221
1767.26702928	664.735084802	2808.00211408	376.0	-1.71123897321	0.074454101338	0.012930549034	1814.31532596	577.902719392	2759.95048754	367.732442183	-4.57616921911	-0.0617566696237
1767.26702928	664.735084802	2808.00211408	376.0	-5.73966177527	-0.323811216802	-0.0562367517892	1519.23963025	783.832341238	2646.83229009	343.760318604	-5.10244586454	-0.0688589185498
1767.26702928	664.735084802	2808.00211408	376.0	-2.40546237757	0.0600752115646	0.0104333469199	1804.37471781	619.306602674	2740.45667967	316.775359184	-4.72840088739	-0.0638110781025
1767.26702928	664.735084802	2808.00211408	376.0	-3.64841724542	0.013969970845	0.0024261845858	1765.65801365	538.727637482	2705.5544807	401.168829564	-4.92517739804	-0.0664666315525
1767.26702928	664.735084802	2808.00211408	376.0	-22.3943266169	-0.495989770318	-0.0861392445845	1328.74492784	536.308612268	2179.16894925	314.115409132	-9.64256098273	-0.130129028107
1767.26702928	664.735084802	2808.00211408	376.0	3.281313376	0.183461771101	0.0318620651444	1901.81121398	610.531848049	2900.14146305	387.798401018	-3.89995957513	-0.0526310334026
1767.26702928	664.735084802	2808.00211408	376.0	0.623555645409	0.1652528656	0.0286996987843	1886.61663565	545.855982243	2825.51156979	393.038951894	-4.24829330292	-0.0573318934267
1767.26702928	664.735084802	2808.00211408	376.0	13.2287672358	0.543821428724	0.0944462363188	2205.40322649	528.180083373	3179.46617773	445.88286787	-2.67646669404	-0.036119658489
1767.26702928	664.735084802	2808.00211408	376.0	-7.2628413227	-0.113203143587	-0.0196601499803	1667.49999123	526.059717956	2604.0613762	410.501667007	-5.6881530713	-0.0767631993427
1767.26702928	664.735084802	2808.00211408	376.0	-3.02785111839	-0.145418018178	-0.0252549527922	1649.22049705	779.556702422	2722.97999067	294.20279119	-4.82824383242	-0.0651584862674
1767.26702928	664.735084802	2808.00211408	376.0	-12.4633838118	-0.538218909528	-0.0934732388899	1340.47998805	697.475465338	2458.03003316	420.074579769	-6.83996983391	-0.092307285208
1767.26702928	664.735084802	2808.00211408	376.0	-13.0729476044	-0.493318386476	-0.0856753015762	1383.30094111	696.655455691	2440.91346898	360.957072178	-6.71884998115	-0.0906727392868
1767.26702928	664.735084802	2808.00211408	376.0	22.8992663057	2.00486453871	0.348187658685	2170.29645677	819.999838692	3451.01399605	460.717700595	1.89635261062	0.0255918031123
1767.26702928	664.735084802	2808.00211408	376.0	-3.6177885809	-0.125086936089	-0.0217240250242	1660.40563736	645.991764634	2706.41453425	400.017132249	-4.85952204477	-0.0655805943963
1767.26702928	664.735084802	2808.00211408	376.0	2.85270906086	0.0257303906207	0.00446863331378	1779.24580424	772.542115899	2888.10624482	336.318324684	-4.02422236463	-0.0543079941246
1767.26702928	664.735084802	2808.00211408	376.0	-11.4699737412	-0.431955976443	-0.0750184050787	1434.19409799	681.912421932	2485.92500894	369.818489016	-6.36765072205	-0.0859332081248
1767.26702928	664.735084802	2808.00211408	376.0	8.52318439848	0.316126068152	0.0549020611588	2011.06118286	664.372687834	3047.33331218	371.899441487	-3.32580275816	-0.0448826283152
1767.26702928	664.735084802	2808.00211408	376.0	10.4814395316	0.332563705015	0.0577568087904	1990.02169219	818.905494192	3102.32115772	293.393971337	-1.59984260254	-0.0215903185228
1767.26702928	664.735084802	2808.00211408	376.0	-0.606521145034	-0.0803704444883	-0.0139580487128	1695.3840507	705.739270815	2790.97098751	389.847665993	-4.36778189117	-0.058944424982
1767.26702928	664.735084802	2808.00211408	376.0	-3.37316417517	-0.445420423782	-0.0773567946825	1426.27043842	825.556746125	2713.28359273	461.456408187	-4.82004864622	-0.0650478899625
1767.26702928	664.735084802	2808.00211408	376.0	-15.1415692226	-0.436812950689	-0.0758619226622	1418.65884759	604.399533013	2382.82653021	359.768149608	-7.43360970353	-0.100318619481
1767.26702928	664.735084802	2808.00211408	376.0	8.96166804155	0.0885085363447	0.0153714026302	1826.0594167	815.01082268	3059.64594214	418.575702764	-3.21335262595	-0.0433650826714
1767.26702928	664.735084802	2808.00211408	376.0	-7.92231252291	-0.138113635436	-0.0239863903155	1648.0772472	517.390575198	2585.54341095	420.07558856	-5.89258068196	-0.0795220065042
1767.26702928	664.735084802	2808.00211408	376.0	-10.62928461	-0.265222566792	-0.046061578116	1554.66519841	551.918513644	2509.53157752	402.947865464	-6.46341240188	-0.087225538487
1767.26702928	664.735084802	2808.00211408	376.0	12.8676596008	0.425320400907	0.0738659952947	2081.24180462	747.97436204	3169.3262677	340.110101044	-1.25893455734	-0.0169896701395
1767.26702928	664.735084802	2808.00211408	376.0	-13.9057115735	-0.484626937974	-0.084165845428	1394.39915296	712.438333018	2417.52943912	310.691953147	-6.75238800936	-0.0911253442558
1767.26702928	664.735084802	2808.00211408	376.0	11.3722606987	0.373186117387	0.0648117605743	2018.77851392	804.239317316	3127.33543492	304.317603682	-1.36525098451	-0.018424439737
1767.26702928	664.735084802	2808.00211408	376.0	6.31670283682	0.36059166902	0.0626244649218	2050.07913722	607.798203301	2985.37526328	327.497922757	-3.72683612381	-0.0502946845319
1767.26702928	664.735084802	2808.00211408	376.0	-6.97712060966	-0.281567973688	-0.0489003080389	1543.36108078	599.064395503	2612.08441986	469.65894358	-5.81343048366	-0.078453852681
1767.26702928	664.735084802	2808.00211408	376.0	7.57723755266	0.308758379293	0.053622504219	2003.46905968	577.490769549	3020.77110475	439.811275521	-3.37843334198	-0.0455928926043
1767.26702928	664.735084802	2808.00211408	376.0	14.4927069795	1.68476311872	0.292595192552	2128.39752249	789.011062396	3214.95763245	297.54904757	0.177695752817	0.00239805334436
1767.26702928	664.735084802	2808.00211408	376.0	-0.705962315741	-0.0101877136837	-0.00176931463767	1751.41845459	731.934846798	2788.17867733	304.825375942	-4.52670361714	-0.0610891176402
1767.26702928	664.735084802	2808.00211408	376.0	4.49412415738	0.245035156405	0.0425556020155	1950.02900445	514.304722852	2934.19721543	469.863488125	-3.76426022294	-0.0507997331032
1767.26702928	664.735084802	2808.00211408	376.0	-6.80716471091	-0.147568109876	-0.025628362257	1643.24253817	591.181365025	2616.85678509	382.432881898	-5.4524123383	-0.0735818129326
1767.26702928	664.735084802	2808.00211408	376.0	11.0016788627	0.511335741731	0.0888044011342	2168.24747494	642.099129036	3116.92948913	306.582885159	-1.95423755943	-0.0263729765106
1767.26702928	664.735084802	2808.00211408	376.0	2.64764409422	0.303526440552	0.0527138660215	2003.77628824	586.471843155	2882.34801622	292.099884823	-4.23524246346	-0.0571557687377
1767.26702928	664.735084802	2808.00211408	376.0	11.8945667048	0.532195440561	0.0924271345191	2195.23372454	515.107400479	3142.00179861	431.660673592	-2.94471009335	-0.0397396773732
1767.26702928	664.735084802	2808.00211408	376.0	0.363509719336	0.0694926134233	0.0120688804139	1811.59900008	653.883183566	2818.20947468	352.727291043	-4.29203923505	-0.0579222568832
1767.26702928	664.735084802	2808.00211408	376.0	-7.82374273905	-0.426159218284	-0.0740116738944	1443.04887299	823.703391461	2588.31125257	321.558988119	-5.43443255599	-0.0733391707961
1767.26702928	664.735084802	2808.00211408	376.0	10.8862366041	0.434178514647	0.0754043964305	2109.01436667	542.830093059	3113.68786807	461.84340834	-3.02516588867	-0.0408254505893
1767.26702928	664.735084802	2808.00211408	376.0	-2.92003716493	0.0985819414804	0.0171208651407	1833.1494406	519.005887514	2726.00740876	373.852080647	-4.78238476887	-0.0645396055178
1767.26702928	664.735084802	2808.00211408	376.0	-4.35520234894	-0.321619520523	-0.055856116798	1518.85640964	719.27518471	2685.70794005	447.576345703	-5.0390890912	-0.0680039013657
1767.26702928	664.735084802	2808.00211408	376.0	-13.0646125947	-0.506880115701	-0.0880305862627	1345.46763685	626.657425652	2441.14751623	469.022453724	-7.46670501524	-0.100765249868
1767.26702928	664.735084802	2808.00211408	376.0	-13.9306706797	-0.451918468031	-0.0784853192134	1416.24496346	659.657516115	2416.82858689	340.926107316	-6.91541735849	-0.0933254704249
1767.26702928	664.735084802	2808.00211408	376.0	-12.3705263459	-0.496129725902	-0.0861635508688	1376.86825727	684.772957133	2460.63747277	398.996258365	-6.72389892479	-0.090740876178
1767.26702928	664.735084802	2808.00211408	376.0	13.6409196816	0.414249255071	0.0719432537462	2089.42715055	713.726110356	3191.03942712	387.886166218	-1.5475604368	-0.0208847562321
1767.26702928	664.735084802	2808.00211408	376.0	-15.3403191571	-0.546567815598	-0.0949232052099	1339.25516043	699.684892896	2377.24562784	338.305574521	-7.2249063998	-0.0975021106585
1767.26702928	664.735084802	2808.00211408	376.0	-14.8893393111	-0.430198225511	-0.0747131339893	1405.12914003	565.867750945	2389.90915145	418.912260473	-7.81249071246	-0.105431723515
1767.26702928	664.735084802	2808.00211408	376.0	-3.60790660648	-0.00611125725904	-0.00106135068757	1750.20171046	559.026218139	2706.6920203	397.464091701	-4.90166997707	-0.0661493924031
1767.26702928	664.735084802	2808.00211408	376.0	-5.64103877138	-0.0565781248385	-0.00982600292437	1712.42738563	589.278842216	2649.60162612	347.895398279	-5.1945547569	-0.0701019535344
1767.26702928	664.735084802	2808.00211408	376.0	-9.39885104659	-0.460455376389	-0.0799679361566	1415.02905192	773.584131592	2544.08217799	355.468994485	-5.77722586553	-0.0779652613432
1767.26702928	664.735084802	2808.00211408	376.0	-8.71092959124	-0.52784700944	-0.0916719363389	1357.81113487	765.644370854	2563.399027	439.943521282	-5.89275484795	-0.0795243569224
1767.26702928	664.735084802	2808.00211408	376.0	14.3800945512	0.784439537437	0.136234723417	2133.29784479	753.182119364	3211.79547309	325.31550893	-0.285816433724	-0.00385717184513
1767.26702928	664.735084802	2808.00211408	376.0	6.33061808064	0.257122301939	0.0446547936677	1960.76607926	590.623728102	2985.76600362	434.376196256	-3.51736363196	-0.0474677953032
1767.26702928	664.735084802	2808.00211408	376.0	17.2412196787	1.79622877127	0.311953590008	2196.00722448	744.595711405	3292.13592715	351.532991265	0.662839248094	0.00894519902961
1767.26702928	664.735084802	2808.00211408	376.0	-8.55013338033	-0.539619954789	-0.093716560401	1345.79765557	753.098489502	2567.914188	469.018042935	-6.00561499458	-0.0810474358242
1767.26702928	664.735084802	2808.00211408	376.0	-11.2614064091	-0.43895857011	-0.0762345554204	1419.86780217	643.903637124	2491.78158404	428.01014474	-6.64428955346	-0.0896665256877
1767.26702928	664.735084802	2808.00211408	376.0	7.01213434647	0.39702524005	0.0689519347083	2080.83233555	589.088181506	3004.90299477	334.98247772	-3.63347907566	-0.0490348053395
1767.26702928	664.735084802	2808.00211408	376.0	-2.51466581921	-0.0043672014478	-0.000758458049288	1750.64117762	550.348889923	2737.39024472	436.400177169	-4.7857301831	-0.0645847528084
1767.26702928	664.735084802	2808.00211408	376.0	8.6932497311	0.0525077036755	0.00911908712669	1797.15799799	801.954981863	3052.10875031	452.995770458	-3.22710683204	-0.0435506994878
1767.26702928	664.735084802	2808.00211408	376.0	12.6016868323	0.318796128379	0.055365774293	2001.6447441	800.967158945	3161.85774674	359.2458437	-1.45258106885	-0.0196029833852
1767.26702928	664.735084802	2808.00211408	376.0	0.672006067067	0.240876801226	0.041833414593	1949.85734414	525.496921649	2826.87205865	351.517792859	-4.28032220657	-0.0577641323423
1767.26702928	664.735084802	2808.00211408	376.0	-7.90630077743	-0.247403884052	-0.0429669822945	1572.32076717	702.640399098	2585.9930211	311.031854836	-5.52943349586	-0.0746212347619
1767.26702928	664.735084802	2808.00211408	376.0	5.4124164245	0.206771632954	0.0359103218051	1922.19765891	701.375496462	2959.9828817	336.409726328	-3.77830541741	-0.0509892768881
1767.26702928	664.735084802	2808.00211408	376.0	7.37507066384	0.507498781189	0.0881380307726	2177.69444187	507.8283927	3015.09425424	329.571419666	-3.61387297872	-0.0487702156372
1767.26702928	664.735084802	2808.00211408	376.0	-2.6455380483	-0.0930940628674	-0.0161677775039	1684.69501616	654.257842764	2733.71534976	394.76249083	-4.69134304087	-0.0633109722114
1767.26702928	664.735084802	2808.00211408	376.0	13.1742348703	0.382108364403	0.0663612998269	2066.47305314	674.005902519	3177.93490775	437.455952091	-2.31625801901	-0.0312585427666
1767.26702928	664.735084802	2808.00211408	376.0	4.27681190544	0.209698988998	0.0364187198677	1920.96780533	541.137466675	2928.0950828	465.989810799	-3.7839961437	-0.0510660748138
1767.26702928	664.735084802	2808.00211408	376.0	-11.1923246385	-0.265003778752	-0.0460235808879	1559.18997166	640.893395617	2493.72140162	293.638034338	-6.19284866807	-0.0835742060468
1767.26702928	664.735084802	2808.00211408	376.0	20.6135498923	1.17374112965	0.203845281287	2181.01167902	754.577191928	3386.83103084	451.2421599	0.896625294078	0.0121002063978
1767.26702928	664.735084802	2808.00211408	376.0	-1.58904365495	-0.177597349199	-0.0308435827022	1624.33057223	771.4168758	2763.38173466	367.634286622	-4.48724354584	-0.0605565930612
1767.26702928	664.735084802	2808.00211408	376.0	-5.29979905368	-0.00140278445134	-0.00024362355876	1755.07009089	568.607087941	2659.18364461	335.50646578	-5.14786600221	-0.0694718758732
1767.26702928	664.735084802	2808.00211408	376.0	1.96024693964	-0.217507458782	-0.0377748278538	1594.28544403	801.695863428	2863.04588959	467.064582127	-4.00856663212	-0.0540967156831
1767.26702928	664.735084802	2808.00211408	376.0	6.64360094195	0.114519389945	0.0198887443461	1847.88347246	785.819170485	2994.55456898	360.851926033	-3.57059613602	-0.0481861826724
1767.26702928	664.735084802	2808.00211408	376.0	1.70707990969	0.13275253248	0.0230553199861	1860.95480532	612.692815644	2855.93695403	382.289333074	-4.09611069499	-0.0552781470309
1767.26702928	664.735084802	2808.00211408	376.0	17.967802186	1.53379828484	0.266376916436	2149.95371722	784.600017838	3312.53837932	377.984644256	0.735622917371	0.00992743478234
1767.26702928	664.735084802	2808.00211408	376.0	-6.77503348892	-0.333186468789	-0.0578649650554	1510.6252602	688.906507953	2617.75903048	418.227262331	-5.45910264293	-0.0736721004444
1767.26702928	664.735084802	2808.00211408	376.0	-21.6352209604	-0.44230334836	-0.0768154477874	1383.37933065	516.874832206	2200.48465213	300.23048927	-9.37411589761	-0.126506287417
1767.26702928	664.735084802	2808.00211408	376.0	-17.7205632724	-0.366680925492	-0.0636819947017	1481.352081	537.263386358	2310.40832277	291.792855412	-7.99280753805	-0.107865148961
1767.26702928	664.735084802	2808.00211408	376.0	0.798557581	0.00176248374705	0.000306093043947	1761.65965743	773.685239219	2830.42562784	295.080731192	-4.39257829119	-0.0592790592603
1767.26702928	664.735084802	2808.00211408	376.0	15.2435799234	0.359066828793	0.062359643764	2033.7660604	788.434038852	3236.04216059	413.842061336	-1.00453027252	-0.0135564139341
1767.26702928	664.735084802	2808.00211408	376.0	4.2736269317	0.183313610366	0.0318363338599	1899.42093274	562.568060915	2928.00564867	466.016655012	-3.77954206419	-0.0510059657786
1767.26702928	664.735084802	2808.00211408	376.0	9.10153266631	0.329319787134	0.0571934329861	2023.9873493	721.541305437	3063.57334376	318.044689023	-2.627506216	-0.0354589232928
1767.26702928	664.735084802	2808.00211408	376.0	15.7496918551	0.553342204219	0.0960997228584	2181.47552513	684.661285395	3250.25379433	384.11698381	-0.69640759402	-0.00939821314467
1767.26702928	664.735084802	2808.00211408	376.0	20.7189262609	2.14504169554	0.372532423679	2168.74564795	828.742091334	3389.7900015	392.302262218	1.86203979086	0.0251287421168
1767.26702928	664.735084802	2808.00211408	376.0	-19.7340289258	-0.450100654457	-0.0781696169603	1342.65791154	501.124256964	2253.87016465	410.087996149	-9.47570377318	-0.127877243903
1767.26702928	664.735084802	2808.00211408	376.0	7.26712315028	0.0936021970275	0.0162560258818	1828.31361937	715.374595498	3012.06308577	468.374870904	-3.38696908381	-0.0457080848018
1767.26702928	664.735084802	2808.00211408	376.0	1.26461377333	0.0620970236531	0.0107844778835	1802.87787992	595.173521046	2843.51249557	445.461094605	-4.16846161106	-0.0562545426594
1767.26702928	664.735084802	2808.00211408	376.0	-16.2271986621	-0.385093537319	-0.0668797390272	1463.92239701	562.560096083	2352.34203259	325.859539499	-7.65383709256	-0.103290649022
1767.26702928	664.735084802	2808.00211408	376.0	8.43641442397	0.241636475769	0.0419653483447	1947.97432669	677.962901197	3044.89680946	418.959581573	-3.30119513765	-0.0445505416686
1767.26702928	664.735084802	2808.00211408	376.0	-10.0788643502	-0.093881879604	-0.0163045987503	1684.38953126	531.076370737	2524.98739005	309.521488055	-6.05321857863	-0.0816898593607
1767.26702928	664.735084802	2808.00211408	376.0	18.1164692948	2.14475594175	0.372482796413	2208.91544737	763.174654103	3316.71295488	344.622853404	1.17871858481	0.0159071333983
1767.26702928	664.735084802	2808.00211408	376.0	-19.6016771334	-0.506918278867	-0.0880372141138	1357.87384107	606.422465516	2257.58660578	293.290299192	-8.4580666495	-0.114143949386
1767.26702928	664.735084802	2808.00211408	376.0	11.5845735529	0.428573756938	0.0744310102359	2098.47901418	704.956964191	3133.29718435	329.861205987	-1.79316856594	-0.0241993058831
1767.26702928	664.735084802	2808.00211408	376.0	10.7538992249	0.504302083946	0.0875828558433	2156.26637947	658.95416439	3109.97183166	294.751287803	-1.89381471848	-0.0255575535558
1767.26702928	664.735084802	2808.00211408	376.0	15.2743775574	0.453383334706	0.0787397246798	2065.34619368	799.44857598	3236.9069588	372.112189145	-0.460063178902	-0.00620867987722
1767.26702928	664.735084802	2808.00211408	376.0	-17.5269039016	-0.39917362334	-0.0693250474713	1455.19543389	567.695584146	2315.84628199	292.955263956	-7.88625748657	-0.106427226539
1767.26702928	664.735084802	2808.00211408	376.0	-10.6234023828	-0.167593931601	-0.0291062750262	1629.41917139	572.457852096	2509.69675058	307.819727101	-6.13492555382	-0.0827925175954
1767.26702928	664.735084802	2808.00211408	376.0	17.1017226729	0.815195377467	0.141576133634	2075.13678867	826.923937655	3288.21884828	386.158121959	0.328894499458	0.00443852225989
1767.26702928	664.735084802	2808.00211408	376.0	-12.8405632176	-0.440404261531	-0.0764856306932	1414.51443467	620.662038211	2447.43882747	412.262354593	-7.03539139347	-0.0949445532182
1767.26702928	664.735084802	2808.00211408	376.0	-5.07160093499	-0.364154161334	-0.0632431679982	1490.40950192	755.492336979	2665.59145261	419.689613712	-5.07523788638	-0.0684917393573
1767.26702928	664.735084802	2808.00211408	376.0	1.88462969222	0.2419434531	0.0420186615318	1951.82681271	594.285533475	2860.92255568	314.810209495	-4.22178528984	-0.0569741604566
1767.26702928	664.735084802	2808.00211408	376.0	-10.340788812	-0.28688498362	-0.0498237206704	1543.79013091	659.914617019	2517.63254563	313.927797697	-6.01049927873	-0.0811133505902
1767.26702928	664.735084802	2808.00211408	376.0	8.06197395787	0.115758295647	0.0201039068509	1846.95855427	760.79414622	3034.38251325	426.629812762	-3.31989100781	-0.0448028476088
1767.26702928	664.735084802	2808.00211408	376.0	0.127762520259	-0.0291266641538	-0.00505846893953	1733.14808101	659.536829394	2811.58968835	418.904777943	-4.28716946156	-0.0578565379428
1767.26702928	664.735084802	2808.00211408	376.0	2.96929932714	-0.0335432334699	-0.00582550077629	1734.30939118	823.292919259	2891.38010196	333.777791525	-4.0093959052	-0.0541079069527
1767.26702928	664.735084802	2808.00211408	376.0	-11.4446653123	-0.443951202571	-0.0771016329578	1419.27375282	660.143642457	2486.63567016	407.218274888	-6.55581668188	-0.0884725598094
1767.26702928	664.735084802	2808.00211408	376.0	2.34309793967	-0.0947930195521	-0.0164628377131	1685.2338894	770.274809536	2873.79635376	418.287654831	-3.95315385976	-0.05334890499
1767.26702928	664.735084802	2808.00211408	376.0	9.34320144261	0.397369217657	0.0690116737855	2078.67182262	584.498468216	3070.35940811	407.189117272	-3.23277897644	-0.0436272466456
1767.26702928	664.735084802	2808.00211408	376.0	17.0267793321	1.97411465129	0.342847282267	2180.41365335	771.835623357	3286.11443769	333.865160975	0.839314267041	0.0113267782327
1767.26702928	664.735084802	2808.00211408	376.0	5.46118180153	0.0373373879248	0.00648443694421	1786.88650625	782.133014385	2961.35221452	392.332693889	-3.62446187886	-0.0489131157741
1767.26702928	664.735084802	2808.00211408	376.0	-11.1544551474	-0.482681286178	-0.08382794133	1382.94345977	667.309556116	2494.78477773	444.531761841	-6.67340536325	-0.0900594515958
1767.26702928	664.735084802	2808.00211408	376.0	-1.17382730221	0.196616711558	0.0341467022505	1914.73293551	563.7405993	2775.04101862	296.567483807	-4.64333565697	-0.0626630992843
1767.26702928	664.735084802	2808.00211408	376.0	-3.5045198505	-0.200327686707	-0.0347911925507	1608.61303293	796.329072328	2709.59512259	304.65301733	-4.84677042481	-0.0654085077572
1767.26702928	664.735084802	2808.00211408	376.0	-4.28496619171	-0.218281333888	-0.0379092278375	1595.36914248	797.074746155	2687.68017283	295.236284195	-4.9771982071	-0.0671686667625
1767.26702928	664.735084802	2808.00211408	376.0	-7.88274782224	-0.42691759441	-0.0741433821484	1441.48674654	762.213829939	2586.65438858	382.953812108	-5.53267701392	-0.0746650069355
1767.26702928	664.735084802	2808.00211408	376.0	14.4213415494	0.333670826426	0.057949084131	2023.88189413	756.872877943	3212.95368967	432.198917596	-1.60749228657	-0.021693553125
1767.26702928	664.735084802	2808.00211408	376.0	2.52045704036	0.250193626995	0.0434514808952	1958.95462489	615.408133245	2878.77660106	304.413842919	-4.19240594398	-0.0565776780565
1767.26702928	664.735084802	2808.00211408	376.0	-8.39516105064	-0.274894418526	-0.0477413022796	1552.76778155	716.227023383	2572.2658143	303.271009368	-5.61247229991	-0.0757418663955
1767.26702928	664.735084802	2808.00211408	376.0	10.1403098084	0.431729512107	0.0749790746973	2107.84090047	570.403028509	3092.74222788	414.498298898	-3.14534552629	-0.0424473080471
1767.26702928	664.735084802	2808.00211408	376.0	15.6399378513	0.445062000325	0.0772945467741	2111.20756927	714.586508899	3247.17189959	421.377821415	-1.10885504653	-0.0149643056211
1767.26702928	664.735084802	2808.00211408	376.0	-7.88776441816	-0.534890359758	-0.0928951649458	1356.302539	823.543337771	2586.51352247	406.667645692	-5.54031549157	-0.0747680903045
1767.26702928	664.735084802	2808.00211408	376.0	-18.3425166924	-0.425815288781	-0.0739519431714	1388.0521304	519.170272324	2292.94385758	385.721454857	-8.80802825357	-0.118866778051
1767.26702928	664.735084802	2808.00211408	376.0	17.1872452851	2.2140954698	0.384525090274	2161.73250611	823.236340362	3290.62032504	305.651478565	1.38461829339	0.0186858069283
1767.26702928	664.735084802	2808.00211408	376.0	4.37994066025	0.209868220385	0.0364481105219	1924.56305099	660.988491742	2930.99094042	345.439397686	-3.85538288412	-0.0520294586251
1767.26702928	664.735084802	2808.00211408	376.0	0.729253225741	0.0922090099217	0.0160140691076	1828.63437611	620.917485758	2828.47956008	378.927698204	-4.22165271821	-0.0569723713658
1767.26702928	664.735084802	2808.00211408	376.0	15.1779306394	0.507864868572	0.0882016096859	2173.99260022	600.123067435	3234.19872731	460.083059658	-1.98874630989	-0.0268386816449
1767.26702928	664.735084802	2808.00211408	376.0	-9.48493297845	-0.565728813016	-0.098250922719	1330.55803981	796.146898683	2541.66499553	414.960057034	-5.93565313266	-0.0801032811425
1767.26702928	664.735084802	2808.00211408	376.0	-10.4386295893	-0.553224492888	-0.0960792797652	1342.93318127	818.190518646	2514.88517453	353.761474613	-5.95014360816	-0.0802988341183
1767.26702928	664.735084802	2808.00211408	376.0	-4.7597611146	-0.181067796932	-0.0314463002661	1620.14008362	690.648258364	2674.34792136	363.55957937	-4.99655926857	-0.0674299496434
1767.26702928	664.735084802	2808.00211408	376.0	2.86289445043	0.0095203989575	0.0016534211458	1762.15465467	664.195152315	2888.39225077	462.042443791	-3.93596525115	-0.0531169399615
1767.26702928	664.735084802	2808.00211408	376.0	-3.07184832548	-0.0733496067098	-0.0127387298905	1696.92996483	557.912738034	2721.74454816	466.901845296	-4.97295787016	-0.0671114422424
1767.26702928	664.735084802	2808.00211408	376.0	6.84079444275	0.227163223715	0.0394517581999	1937.25617902	676.716215189	3000.09176665	386.119372447	-3.51062098826	-0.0473768014609
1767.26702928	664.735084802	2808.00211408	376.0	-0.420448032097	-0.00717837904125	-0.00124667923606	1749.89028885	634.904914792	2796.19592445	411.400720814	-4.37196005439	-0.0590008104506
1767.26702928	664.735084802	2808.00211408	376.0	7.20526096377	0.0875613117903	0.0152068968028	1824.57503848	748.893197649	3010.32599427	436.857758136	-3.39882799235	-0.0458681240533
1767.26702928	664.735084802	2808.00211408	376.0	-1.64613756796	-0.160942282739	-0.027951073765	1632.72114988	659.552641904	2761.77853637	469.504744586	-4.64602293219	-0.0626993648069
1767.26702928	664.735084802	2808.00211408	376.0	-3.84476106616	-0.21621793526	-0.0375508744806	1593.92649723	695.513519921	2700.04114206	410.601124907	-4.88340424689	-0.0659028913211
1767.26702928	664.735084802	2808.00211408	376.0	-1.90117849328	0.186880561884	0.0324558113727	1906.09480718	532.420037306	2754.6169818	316.102137308	-4.68279741851	-0.0631956466735
1767.26702928	664.735084802	2808.00211408	376.0	2.79257991265	0.081319414941	0.0141228577529	1821.22986833	700.716765571	2886.41781707	364.471183162	-3.97498524261	-0.0536435255413
1767.26702928	664.735084802	2808.00211408	376.0	1.49447118161	0.103260963957	0.017933477589	1835.28744434	565.875945845	2849.96689645	448.80350627	-4.14875571625	-0.0559886061573
1767.26702928	664.735084802	2808.00211408	376.0	5.13628096368	0.0730240399098	0.0126821882441	1812.04662293	680.142910654	2952.22899213	460.039458541	-3.63926221109	-0.049112850352
1767.26702928	664.735084802	2808.00211408	376.0	-4.37322381156	-0.154270824223	-0.0267924321331	1638.1804516	631.149468642	2685.201897	415.871976756	-5.02876248265	-0.0678645409264
1767.26702928	664.735084802	2808.00211408	376.0	7.47539958897	0.37261465846	0.0647125144946	2061.14378423	632.699521109	3017.91149258	324.068187233	-3.44358466944	-0.0464721277927
1767.26702928	664.735084802	2808.00211408	376.0	2.39790318883	0.0890982116504	0.0154738123742	1824.79285003	617.478116513	2875.33528632	433.064319773	-3.99404533481	-0.0539007467586
1767.26702928	664.735084802	2808.00211408	376.0	0.228993207054	0.165728195124	0.0287822499346	1886.55431767	519.078035087	2814.43224818	408.799895422	-4.31483474242	-0.0582298885617
1767.26702928	664.735084802	2808.00211408	376.0	17.1459684562	1.78123008333	0.309348746671	2147.14994169	795.206587017	3289.46127081	347.104742103	0.77432135448	0.0104496808972
1767.26702928	664.735084802	2808.00211408	376.0	9.81582827278	0.284659876952	0.0494372832498	1986.95150715	750.258043008	3083.63077949	346.421229335	-2.53813176474	-0.0342527903474
1767.26702928	664.735084802	2808.00211408	376.0	-13.7179892676	-0.475130211404	-0.0825165354991	1403.30184522	730.481341172	2422.80068544	289.017499044	-6.65915610638	-0.0898671539323
1767.26702928	664.735084802	2808.00211408	376.0	6.61867645453	0.285591334042	0.0495990507194	1986.43797883	664.180836599	2993.85468885	343.235873415	-3.643052577	-0.0491640023886
1767.26702928	664.735084802	2808.00211408	376.0	11.9839929495	0.474234896688	0.0823610449268	2146.71827031	600.148624038	3144.51288945	397.645995106	-2.54682917311	-0.0343701642795
1767.26702928	664.735084802	2808.00211408	376.0	13.9625060695	0.462541290374	0.0803301997871	2107.79298319	736.258388136	3200.06957969	356.018208365	-1.00140255906	-0.0135142045757
1767.26702928	664.735084802	2808.00211408	376.0	13.0981936191	0.420079588728	0.0729558160347	2044.36122323	801.070802382	3175.79966781	330.367642197	-0.911079568167	-0.0122952708255
1767.26702928	664.735084802	2808.00211408	376.0	-5.59309363638	0.103992568222	0.0180605363359	1838.62405587	499.801623096	2650.94792653	312.522247563	-5.24102533466	-0.0707290868376
1767.26702928	664.735084802	2808.00211408	376.0	3.86488387755	0.0153426178421	0.00266457413028	1770.29568728	773.105571146	2916.52813507	373.126876648	-3.8270053841	-0.0516464964116
1767.26702928	664.735084802	2808.00211408	376.0	-6.84080388624	-0.431886466138	-0.0750063331258	1436.65171077	761.70647335	2615.91219634	417.554012214	-5.40995903867	-0.0730088939092
1767.26702928	664.735084802	2808.00211408	376.0	-0.30732737803	-0.124690359327	-0.0216551509773	1663.26218552	758.213420282	2799.37235481	377.896749009	-4.31434692127	-0.0582233052803
1767.26702928	664.735084802	2808.00211408	376.0	-1.67003455042	-0.00607257383126	-0.00105463248198	1750.44632964	604.002316879	2761.1075086	406.658862075	-4.57051300765	-0.0616803374851
1767.26702928	664.735084802	2808.00211408	376.0	-7.57385723898	-0.1997390556	-0.0346889641542	1601.69982626	544.359445898	2595.32804269	449.268770538	-5.91982523992	-0.0798896793511
1767.26702928	664.735084802	2808.00211408	376.0	13.0934839059	0.655326811341	0.113811533752	2206.591406	665.13800154	3175.66741897	303.938011428	-0.907729550359	-0.0122500614084
1767.26702928	664.735084802	2808.00211408	376.0	-9.38167936227	-0.528261739693	-0.0917439631283	1361.5716618	805.843001012	2544.56435925	377.149696438	-5.78959554824	-0.0781321936335
1767.26702928	664.735084802	2808.00211408	376.0	-6.87835324452	0.0451745049979	0.00784552014551	1791.98191086	536.026044543	2614.85780956	286.849854161	-5.47783383651	-0.0739248830837
1767.26702928	664.735084802	2808.00211408	376.0	-0.0670421343049	0.185076263154	0.0321424562615	1905.56022558	603.577610713	2806.11956953	296.981733242	-4.50577986235	-0.0608067457807
1767.26702928	664.735084802	2808.00211408	376.0	6.19185338225	0.408910793711	0.0710161156151	2092.98797789	592.671238237	2981.86948796	296.210271832	-3.76766775803	-0.0508457187319
1767.26702928	664.735084802	2808.00211408	376.0	19.9507304352	0.772784517197	0.134210579576	2093.11372348	822.413509335	3368.21904648	452.691813665	0.713615878491	0.00963044370434
1767.26702928	664.735084802	2808.00211408	376.0	13.4350264338	0.445316499077	0.0773387459321	2111.91966736	704.798508806	3185.25794037	368.539764198	-1.44424633499	-0.019490503846
1767.26702928	664.735084802	2808.00211408	376.0	-0.973021277075	-0.217837666554	-0.0378321755043	1594.97269926	793.458449178	2780.67965605	392.248507616	-4.38080384674	-0.0591201598751
1767.26702928	664.735084802	2808.00211408	376.0	3.25962839283	0.218756535756	0.0379917568177	1933.13104066	663.162725221	2899.53254826	303.238782386	-4.11972909585	-0.0555968838847
1767.26702928	664.735084802	2808.00211408	376.0	-13.3216970635	-0.430588048649	-0.0747808351249	1427.16696156	624.200092868	2433.92857891	382.561524483	-6.99610623627	-0.0944143891534
1767.26702928	664.735084802	2808.00211408	376.0	6.63358406158	0.330151612281	0.0573378972354	2024.96815373	649.864536512	2994.27329477	319.440604525	-3.63756821801	-0.0490899894468
1767.26702928	664.735084802	2808.00211408	376.0	20.4547317796	1.39939004142	0.243034046791	2135.5958556	806.373212419	3382.37141488	440.402346863	1.07236982764	0.0144719274985
1767.26702928	664.735084802	2808.00211408	376.0	-4.40960543429	-0.178685487729	-0.031032561259	1623.31633423	742.300523478	2684.18030026	318.56344255	-4.95615345931	-0.0668846620689
1767.26702928	664.735084802	2808.00211408	376.0	-2.79295144913	-0.174328347827	-0.0302758506126	1625.78976051	730.984874474	2729.57597834	372.80134336	-4.67187328867	-0.0630482225191
1767.26702928	664.735084802	2808.00211408	376.0	3.11116126422	0.304261153643	0.0528414646827	2003.34594683	563.724258431	2895.36358815	328.293382892	-4.04595711958	-0.0546013106557
1767.26702928	664.735084802	2808.00211408	376.0	1.86649467276	-0.0222936485	-0.0038717694512	1740.17933867	728.162706311	2860.41332395	392.071278968	-4.03906570373	-0.0545083090922
1767.26702928	664.735084802	2808.00211408	376.0	15.9732247771	0.503913146213	0.0875153084774	2168.05060222	641.992399076	3256.53060351	446.48760221	-1.44021788088	-0.0194361387433
1767.26702928	664.735084802	2808.00211408	376.0	-5.30942753194	-0.0257058602416	-0.00446437308816	1734.92343637	529.31068932	2658.91327674	394.679151048	-5.2268761189	-0.0705381392563
1767.26702928	664.735084802	2808.00211408	376.0	13.5881562004	1.25200291268	0.217437115783	2132.79987273	759.976618086	3189.55782745	296.781336638	-0.271214856369	-0.00366011951915
1767.26702928	664.735084802	2808.00211408	376.0	6.69227717323	0.328098050558	0.0569812522679	2021.90611	624.974062118	2995.92139859	349.041226465	-3.61820317615	-0.0488286528495
1767.26702928	664.735084802	2808.00211408	376.0	3.05590824763	0.178706531189	0.0310362159064	1901.08455288	702.88259205	2893.81208228	289.84493735	-4.20104670206	-0.0566942874772
1767.26702928	664.735084802	2808.00211408	376.0	-2.58119419244	-0.00196691299264	-0.000341596560027	1755.93909371	654.858131474	2735.52212659	324.724901403	-4.72415075666	-0.0637537214124
1767.26702928	664.735084802	2808.00211408	376.0	2.83287942903	0.166195829346	0.0288634646312	1889.35066546	657.966011786	2887.54942834	340.232751095	-4.03305643917	-0.0544272124044
1767.26702928	664.735084802	2808.00211408	376.0	10.4966583836	0.131006536691	0.0227520904291	1858.78686643	797.333295074	3102.7485034	446.628341894	-2.99804967713	-0.0404595098128
1767.26702928	664.735084802	2808.00211408	376.0	1.5071274075	0.0558551458926	0.00970044214877	1800.01218212	659.989847993	2850.32228355	390.320253436	-4.10359526705	-0.0553791534015
1767.26702928	664.735084802	2808.00211408	376.0	-7.64365075358	-0.442578139669	-0.0768631711825	1428.50078075	766.605894568	2593.36823933	398.261564005	-5.51695014838	-0.0744527685342
1767.26702928	664.735084802	2808.00211408	376.0	2.17532103545	-0.0171688194043	-0.00298173313724	1742.14785574	681.364407362	2869.08517474	445.572911638	-4.01033685063	-0.0541206052717
1767.26702928	664.735084802	2808.00211408	376.0	9.95154802194	0.411365276301	0.0714423890763	2089.87392355	546.431701422	3087.44179292	451.136167949	-3.12484181573	-0.0421706048006
1767.26702928	664.735084802	2808.00211408	376.0	-7.66026755286	-0.390981577385	-0.0679023232694	1466.20474356	678.92168659	2592.90163925	447.775209103	-5.77950691421	-0.0779960447261
1767.26702928	664.735084802	2808.00211408	376.0	-2.680945052	0.0318967566861	0.00553955482565	1778.94399471	522.211970524	2732.72112034	431.56515511	-4.82032549993	-0.0650516261799
1767.26702928	664.735084802	2808.00211408	376.0	-6.28634758493	-0.132421660644	-0.0229978570067	1653.79760546	570.895250502	2631.481341	406.788485035	-5.4244994125	-0.0732051202767
1767.26702928	664.735084802	2808.00211408	376.0	0.392811771202	0.0874910712214	0.0151946980239	1826.05998856	649.550240916	2819.03227692	343.422047447	-4.30675281951	-0.0581208207761
1767.26702928	664.735084802	2808.00211408	376.0	4.39946180263	0.139768897537	0.0242738620245	1866.53104046	667.297688937	2931.53909451	397.71036511	-3.75127094987	-0.0506244392696
1767.26702928	664.735084802	2808.00211408	376.0	8.80362157445	0.386285272722	0.0670867093994	2072.8363705	643.776492841	3055.20799401	338.595130668	-3.07938882699	-0.0415572041429
1767.26702928	664.735084802	2808.00211408	376.0	17.8492263651	1.38632220172	0.240764536596	2101.63350504	826.192197992	3309.20876776	381.383064726	0.721370274053	0.00973509141772
1767.26702928	664.735084802	2808.00211408	376.0	0.939437291207	0.20279381487	0.0352194885151	1917.87666363	544.706422696	2834.38153308	371.798446749	-4.21748975461	-0.0569161910204
1767.26702928	664.735084802	2808.00211408	376.0	17.2596841159	0.428799970362	0.074470297041	2076.36095511	781.093694534	3292.65440894	435.199759297	-0.433742288719	-0.00585347218245
1767.26702928	664.735084802	2808.00211408	376.0	8.75970476417	0.429347796449	0.074565438772	2109.63901908	607.223379072	3053.97480905	337.11241089	-3.16178487478	-0.042669161603
1767.26702928	664.735084802	2808.00211408	376.0	10.2152070678	0.266366624395	0.0462602682173	1971.48163684	741.763799494	3094.8453445	381.599908164	-2.714340307	-0.0366307733738
1767.26702928	664.735084802	2808.00211408	376.0	-8.19419713973	-0.189889138488	-0.0329783151246	1612.58236681	606.329352101	2577.90888517	358.99716625	-5.67367647181	-0.0765678336277
1767.26702928	664.735084802	2808.00211408	376.0	-7.36078811302	-0.380369039228	-0.0660592287649	1476.51990551	690.49545911	2601.31102825	434.29566363	-5.64071630241	-0.076123027023
1767.26702928	664.735084802	2808.00211408	376.0	-13.3235914506	-0.427090004761	-0.0741733248976	1434.40004033	638.255607206	2433.87538448	361.219736943	-6.86831479128	-0.0926898082494
1767.26702928	664.735084802	2808.00211408	376.0	1.1385721519	0.221488502937	0.0384662214202	1934.36180899	572.075546825	2839.97324418	333.535888367	-4.25293495107	-0.0573945337526
1767.26702928	664.735084802	2808.00211408	376.0	-4.52195343456	-0.410154441552	-0.0712321016936	1455.03863625	796.561641273	2681.02556604	429.425288522	-4.96942305018	-0.0670637388688
1767.26702928	664.735084802	2808.00211408	376.0	-17.1597327358	-0.35929254837	-0.0623988448021	1471.60040842	510.757189303	2326.15645609	343.79885837	-8.15701019592	-0.110081109257
1767.26702928	664.735084802	2808.00211408	376.0	10.9876924253	0.535628570361	0.0930233710249	2201.4590621	543.897102504	3116.53674967	371.180585067	-2.79726806538	-0.0377499064154
1767.26702928	664.735084802	2808.00211408	376.0	-3.79848301303	-0.260369037879	-0.0452186588883	1564.15125798	776.556059146	2701.34063077	360.63331365	-4.80170682103	-0.0648003619572
1767.26702928	664.735084802	2808.00211408	376.0	0.192841728397	0.0278877045872	0.0048432970801	1777.92018228	647.552603458	2813.41711389	387.944328158	-4.27971775541	-0.0577559751067
1767.26702928	664.735084802	2808.00211408	376.0	-4.67906857637	-0.0197847025046	-0.00343603725331	1739.49453326	539.771378687	2676.61376954	397.34785759	-5.10573906658	-0.0689033612225
1767.26702928	664.735084802	2808.00211408	376.0	7.49913604269	0.342076283923	0.0594088718172	2031.28336883	527.22678582	3018.5780127	460.067858052	-3.38632872627	-0.0456994429996
1767.26702928	664.735084802	2808.00211408	376.0	5.26428488928	0.0573704826245	0.00996361282121	1803.5617548	800.052792408	2955.82334506	352.208797856	-3.73118521045	-0.0503533766592
1767.26702928	664.735084802	2808.00211408	376.0	-4.65137480969	0.0126221754025	0.00219211104594	1765.07053801	533.690491669	2677.39141109	378.630381416	-5.07387083167	-0.0684732905758
1767.26702928	664.735084802	2808.00211408	376.0	0.999910744649	-0.0702986173418	-0.0122088602539	1703.63493006	738.897313683	2836.07962893	393.547385183	-4.14232334889	-0.0559017995802
1767.26702928	664.735084802	2808.00211408	376.0	7.5098757752	0.388311458237	0.0674385999021	2071.5223585	519.179248793	3018.87958461	428.177977323	-3.39551794146	-0.0458234540008
1767.26702928	664.735084802	2808.00211408	376.0	-3.63029650906	-0.168195184745	-0.0292106955098	1629.81963078	705.278034009	2706.06331136	370.965646573	-4.81078408832	-0.0649228621905
1767.26702928	664.735084802	2808.00211408	376.0	-4.1249825678	-0.28041971324	-0.0487008880236	1547.44473081	698.862347821	2692.17251637	445.865437744	-5.00687461828	-0.0675691581414
1767.26702928	664.735084802	2808.00211408	376.0	0.537314203517	0.285723335226	0.0496219755516	1989.13996251	549.548086588	2823.08990827	284.401859175	-4.49645164007	-0.0606808588404
1767.26702928	664.735084802	2808.00211408	376.0	-6.15612480218	-0.386689785431	-0.0671569616935	1474.88049188	784.405878209	2635.13799949	375.851629404	-5.18010474762	-0.0699069466615
1767.26702928	664.735084802	2808.00211408	376.0	0.3047266625	-0.0701770427178	-0.0121877462171	1706.51122189	800.061139257	2816.55884521	309.986484056	-4.37763564892	-0.059077404169
1767.26702928	664.735084802	2808.00211408	376.0	-13.7636950158	-0.354853462111	-0.061627902416	1493.76752956	588.349148702	2421.51726706	339.400588803	-6.9599359052	-0.0939262605291
1767.26702928	664.735084802	2808.00211408	376.0	11.0735740011	0.425951064372	0.0739755235103	2103.89001719	610.816122836	3118.94830614	404.242166108	-2.87940472038	-0.0388583632979
1767.26702928	664.735084802	2808.00211408	376.0	17.7072286952	0.669114097255	0.116205991187	2134.07391292	769.813103723	3305.22147019	401.334453543	0.250812125135	0.00338477901666
1767.26702928	664.735084802	2808.00211408	376.0	-9.58348364151	-0.522073215872	-0.0906691934477	1363.36231467	763.821328885	2538.89769082	411.714047271	-5.98244147919	-0.0807347028231
1767.26702928	664.735084802	2808.00211408	376.0	14.1446527681	1.18202117983	0.205283289308	2131.27181903	764.091645045	3205.18426284	309.820798764	-0.166734864286	-0.00225013312126
1767.26702928	664.735084802	2808.00211408	376.0	-1.54920947219	0.24514894725	0.0425753642323	1954.89194167	519.604315442	2764.50027935	290.004022234	-4.71926131643	-0.0636877370638
1767.26702928	664.735084802	2808.00211408	376.0	-3.71390812611	-0.0111385388755	-0.0019344457929	1747.92374113	616.135977997	2703.71549538	339.655776255	-4.8761718202	-0.0658052877219
1767.26702928	664.735084802	2808.00211408	376.0	-7.88375702056	-0.387741029404	-0.0673395327204	1473.86991178	756.862733525	2586.62605027	355.893404974	-5.49176689114	-0.0741129135107
1767.26702928	664.735084802	2808.00211408	376.0	-1.38009255535	-0.0887410704516	-0.0154117871573	1691.17633509	754.263196673	2769.24908595	323.809554184	-4.54139994725	-0.0612874486809
1767.26702928	664.735084802	2808.00211408	376.0	-6.04529116395	-0.367479934269	-0.0638207596855	1487.45411929	722.220546812	2638.25021039	428.575544288	-5.31143972255	-0.0716793484825
1767.26702928	664.735084802	2808.00211408	376.0	0.761622755947	0.148850555583	0.025851086416	1872.88350863	547.136566455	2829.38849717	409.368422084	-4.23024473883	-0.0570883230611
1767.26702928	664.735084802	2808.00211408	376.0	-15.1843811461	-0.318248349023	-0.0552706406778	1510.1770534	501.288398548	2381.62437049	370.158918545	-7.70496379424	-0.103980618006
1767.26702928	664.735084802	2808.00211408	376.0	-10.6207461833	-0.290436553871	-0.0504405268967	1533.33424717	537.796189864	2509.77133672	438.640899691	-6.69538402543	-0.0903560597225
1767.26702928	664.735084802	2808.00211408	376.0	12.3083757556	0.449481474531	0.0780620831072	2124.69562792	616.299527619	3153.62156551	412.626409966	-2.52739998391	-0.0341079619961
1767.26702928	664.735084802	2808.00211408	376.0	1.36628965174	0.155269002986	0.0269657872501	1876.90456876	516.153660837	2846.36755639	453.309326792	-4.19049095606	-0.0565518347647
1767.26702928	664.735084802	2808.00211408	376.0	-4.2967474959	-0.0618859308835	-0.0107478171038	1708.4782938	618.213392893	2687.34935356	360.657666871	-4.95812059607	-0.0669112091238
1767.26702928	664.735084802	2808.00211408	376.0	-3.09470577569	-0.218541298501	-0.0379543762593	1593.96460041	757.732187501	2721.10271047	369.405922564	-4.70416563172	-0.0634840166225
1767.26702928	664.735084802	2808.00211408	376.0	-8.09279431245	-0.474800283796	-0.082459236505	1400.66470166	751.612779409	2580.7562787	428.478797634	-5.72184650285	-0.0772179015229
1767.26702928	664.735084802	2808.00211408	376.0	-1.12630899621	0.101337324971	0.0175993964868	1833.91935322	507.940605195	2776.37533366	434.515375242	-4.56170649646	-0.0615614911803
1767.26702928	664.735084802	2808.00211408	376.0	-14.0757825782	-0.477500663534	-0.0829282152717	1394.74451537	671.288299171	2412.75384171	346.721027167	-6.96079175428	-0.0939378104491
1767.26702928	664.735084802	2808.00211408	376.0	9.93766645086	0.313004688183	0.0543599666869	2010.26600949	734.873586397	3087.05199811	341.912402222	-2.48743609834	-0.0335686383042
1767.26702928	664.735084802	2808.00211408	376.0	-9.37434835467	-0.396673661658	-0.0688908755919	1465.21445873	706.356424437	2544.7702141	373.199330933	-5.86665720528	-0.0791721620146
1767.26702928	664.735084802	2808.00211408	376.0	13.5430826407	0.430712451641	0.0748024403684	2105.14144367	693.276314085	3188.29216094	389.874403187	-1.65831702579	-0.0223794470417
1767.26702928	664.735084802	2808.00211408	376.0	-13.4467946592	-0.340074011689	-0.0590611343676	1502.16927769	567.198506455	2430.41583578	361.048051629	-7.00456003722	-0.094528475536
1767.26702928	664.735084802	2808.00211408	376.0	10.2169744311	0.470340869477	0.081684763716	2141.63564991	537.401742753	3094.8949721	415.857579439	-3.13446221975	-0.0423004348145
1767.26702928	664.735084802	2808.00211408	376.0	2.92236630425	-0.0011444247298	-0.000198753860681	1757.50074553	762.084423423	2890.06222169	370.477052733	-3.93648092307	-0.0531238990968
1767.26702928	664.735084802	2808.00211408	376.0	-14.8655055588	-0.572008788563	-0.0993415749501	1327.43802619	763.816865478	2390.57840372	299.323512053	-6.90361379891	-0.0931661781229
1767.26702928	664.735084802	2808.00211408	376.0	2.13266795982	0.214148505471	0.0371914736838	1926.98259137	559.984365705	2867.88747548	380.920518407	-4.05437155412	-0.0547148657776
1767.26702928	664.735084802	2808.00211408	376.0	-11.8964647747	-0.400269382234	-0.0695153494675	1449.74650756	605.582913088	2473.94913171	418.619711058	-6.8286305505	-0.0921542584413
1767.26702928	664.735084802	2808.00211408	376.0	-0.773906608398	-0.100872953671	-0.0175187484667	1682.94251276	790.656320033	2786.27080016	312.67196736	-4.49149674029	-0.060613991097
1767.26702928	664.735084802	2808.00211408	376.0	-14.6453801196	-0.422031874114	-0.0732948721977	1430.06322636	596.028691761	2396.75953071	370.667612587	-7.36269062257	-0.0993615468633
1767.26702928	664.735084802	2808.00211408	376.0	4.89531085077	0.357683214054	0.0621193494363	2047.03062314	515.588958767	2945.46254626	382.84296435	-3.73073789482	-0.050347340011
1767.26702928	664.735084802	2808.00211408	376.0	15.7407365956	0.533016274112	0.0925696898424	2195.50806311	596.933591111	3250.00233046	457.560676234	-1.7619077023	-0.0237774318799
1767.26702928	664.735084802	2808.00211408	376.0	-14.5704418685	-0.40078345412	-0.0696046290587	1433.78723709	554.381212134	2398.86379838	410.695349161	-7.68041977732	-0.103649389707
1767.26702928	664.735084802	2808.00211408	376.0	-14.6092869272	-0.329229016423	-0.0571776687084	1512.48663981	575.910924366	2397.77302831	309.37546414	-7.09230216105	-0.0957125797712
1767.26702928	664.735084802	2808.00211408	376.0	12.506106445	0.380790142311	0.0661323623327	2063.68865365	646.810890834	3159.17384745	448.674302962	-2.6919032724	-0.0363279793847
1767.26702928	664.735084802	2808.00211408	376.0	7.37241960632	0.201389767857	0.0349756456855	1915.77005132	694.431905179	3015.01981249	404.817855984	-3.42452226788	-0.04621487541
1767.26702928	664.735084802	2808.00211408	376.0	-12.6103304761	-0.301880937221	-0.0524280891318	1522.52940617	514.33834024	2453.90376772	417.036021306	-7.1882761642	-0.0970077754953
1767.26702928	664.735084802	2808.00211408	376.0	-3.13147254172	-0.245394646776	-0.0426180352164	1573.26377252	725.089524468	2720.07029891	421.717001922	-4.76124115289	-0.0642542665707
1767.26702928	664.735084802	2808.00211408	376.0	-14.151387689	-0.247209797244	-0.0429332749642	1571.36756823	549.051133972	2410.6308486	290.212146406	-6.95144113691	-0.0938116212808
1767.26702928	664.735084802	2808.00211408	376.0	6.05250456052	0.327476648264	0.0568733324529	2019.5455468	511.057900885	2977.9565701	447.353122406	-3.55604283769	-0.0479897818852
1767.26702928	664.735084802	2808.00211408	376.0	-4.48972976813	-0.150667753165	-0.026166681689	1642.85306124	692.037959018	2681.93040728	347.039387021	-4.95565509899	-0.0668779365586
1767.26702928	664.735084802	2808.00211408	376.0	-4.935150188	-0.104508585316	-0.0181501537541	1676.48867988	639.229518545	2669.42299247	353.70479404	-5.0511128343	-0.0681661651053
1767.26702928	664.735084802	2808.00211408	376.0	8.50846908827	0.288859898572	0.0501667069419	1989.31565545	693.906969809	3046.92010596	363.697480699	-3.24167451771	-0.043747294436
1767.26702928	664.735084802	2808.00211408	376.0	-1.73979605587	-0.0603310411756	-0.0104777772101	1712.11588556	721.50831585	2759.14860405	325.524402646	-4.59207766901	-0.0619713585562
1767.26702928	664.735084802	2808.00211408	376.0	6.67893249499	0.349888555681	0.0607656400974	2039.6545099	568.837125013	2995.54667974	387.055044825	-3.5306786078	-0.0476474845857
1767.26702928	664.735084802	2808.00211408	376.0	6.11906947412	0.154268361353	0.0267920044031	1876.72843564	655.536538966	2979.82571428	447.560739669	-3.52825312315	-0.0476147519993
1767.26702928	664.735084802	2808.00211408	376.0	-15.9947391739	-0.435380030651	-0.0756130654135	1409.12822686	575.834175321	2358.86949994	373.907097756	-7.83445762318	-0.105728173052
1767.26702928	664.735084802	2808.00211408	376.0	4.15025913895	-0.0788970067407	-0.0137021546962	1697.68470123	803.226365241	2924.54147844	423.630411968	-3.72642403629	-0.0502891232967
1767.26702928	664.735084802	2808.00211408	376.0	-0.134563993947	-0.11056308243	-0.019201646827	1673.02405341	734.102819713	2804.22355429	397.096681168	-4.29098588685	-0.0579080416579
1767.26702928	664.735084802	2808.00211408	376.0	-1.49762163576	0.200138823781	0.0347583924594	1917.25554819	541.4613487	2765.94886689	307.231969997	-4.65214187954	-0.0627819416942
1767.26702928	664.735084802	2808.00211408	376.0	3.36793182974	-0.0984236966332	-0.0170933825344	1682.09954442	776.195500019	2902.57371106	444.278666623	-3.82343780481	-0.0515983509421
1767.26702928	664.735084802	2808.00211408	376.0	-2.88725104749	0.0238880251707	0.00414866710154	1774.99425816	603.636308279	2726.92804363	348.297477187	-4.75071509994	-0.064112214574
1767.26702928	664.735084802	2808.00211408	376.0	5.38095110064	0.319835198054	0.0555462309924	2014.82007415	568.368631289	2959.09933474	375.910629308	-3.68651312309	-0.0497505144817
1767.26702928	664.735084802	2808.00211408	376.0	-8.9891801386	-0.473185431801	-0.0821787828762	1405.6002987	818.468090049	2555.58574575	331.517357001	-5.64220345738	-0.0761430965908
1767.26702928	664.735084802	2808.00211408	376.0	3.48353260619	0.366667001205	0.063679576451	2056.73084513	536.727985441	2905.81978331	312.36095274	-4.06258562613	-0.0548257169518
1767.26702928	664.735084802	2808.00211408	376.0	7.23799950862	0.402905538417	0.0699731744385	2084.67901095	522.24834137	3011.2452933	404.317940982	-3.44752506815	-0.0465253045634
1767.26702928	664.735084802	2808.00211408	376.0	3.76113614209	0.190711081158	0.0331210630702	1908.1570107	631.815123526	2913.61489646	373.642762237	-3.86142989063	-0.0521110646509
1767.26702928	664.735084802	2808.00211408	376.0	11.2657323262	0.487668062875	0.0846940018887	2158.46780499	576.547279618	3124.34411597	389.329031364	-2.77630252565	-0.0374669706566
1767.26702928	664.735084802	2808.00211408	376.0	11.7192827453	0.331051243647	0.0574941374865	2024.02199313	737.831514916	3137.07982132	375.226313284	-2.11262881737	-0.0285105103559
1767.26702928	664.735084802	2808.00211408	376.0	12.356456797	0.373668585872	0.0648955515583	2060.27147022	698.812231717	3154.97168216	395.88798023	-2.16318700366	-0.029192807067
1767.26702928	664.735084802	2808.00211408	376.0	-5.10424999724	-0.0769888758646	-0.0133707669094	1696.09927489	580.709666453	2664.67466625	387.865724911	-5.14274042207	-0.0694027047513
1767.26702928	664.735084802	2808.00211408	376.0	-11.6938880823	-0.419414184595	-0.0728402543582	1447.8821743	718.842575469	2479.63748951	312.912739749	-6.2430036699	-0.0842510616721
1767.26702928	664.735084802	2808.00211408	376.0	9.9426469114	0.488722303933	0.0848770934236	2161.01698809	595.631183878	3087.19184955	330.543677577	-2.71626666125	-0.0366567700574
1767.26702928	664.735084802	2808.00211408	376.0	-8.76636232866	-0.426718793072	-0.074108856039	1442.38105221	813.688484251	2561.84247456	305.772938103	-5.6147142362	-0.075772121946
1767.26702928	664.735084802	2808.00211408	376.0	-7.1966836729	-0.281726433264	-0.0489278279375	1548.50796305	766.757154174	2605.9190844	290.653967174	-5.41393446841	-0.0730625434333
1767.26702928	664.735084802	2808.00211408	376.0	14.9638243498	0.482111709354	0.0837290221177	2149.52256374	656.058271161	3228.18661817	422.605783271	-1.54042288389	-0.0207884329809
1767.26702928	664.735084802	2808.00211408	376.0	-11.7129830233	-0.169992616672	-0.0295228580535	1627.17546443	531.55100767	2479.10130316	320.37483106	-6.43608601108	-0.0868567612831
1767.26702928	664.735084802	2808.00211408	376.0	5.73778462102	0.219603620477	0.0381388712187	1931.83577404	673.163824406	2969.11922754	364.119629092	-3.66813891116	-0.0495025494084
1767.26702928	664.735084802	2808.00211408	376.0	-9.61933800424	-0.372050842847	-0.0646145958401	1473.82555419	602.785767101	2537.89089956	461.279578275	-6.45597334203	-0.0871251463162
1767.26702928	664.735084802	2808.00211408	376.0	-11.6311453598	-0.487143722104	-0.0846029388858	1392.78886524	743.851975365	2481.39930648	344.75846588	-6.26204675662	-0.0845080533956
1767.26702928	664.735084802	2808.00211408	376.0	13.8857888154	0.463025743282	0.0804143354085	2135.88617288	628.933548953	3197.91535757	433.095635739	-2.12502787795	-0.0286778391086
1767.26702928	664.735084802	2808.00211408	376.0	-2.19276155253	0.0491828054951	0.00854164735934	1794.91890875	602.901160624	2746.42932333	348.609253953	-4.65045999076	-0.0627592441398
1767.26702928	664.735084802	2808.00211408	376.0	4.83349947642	0.0378535700057	0.00657408301592	1789.09601603	822.023874958	2943.72688156	332.606990578	-3.83215146841	-0.051715944243
1767.26702928	664.735084802	2808.00211408	376.0	-0.539686085665	-0.173316678398	-0.0301001525526	1629.14606403	829.166055134	2792.84771739	334.535598223	-4.38786389363	-0.059215437161
1767.26702928	664.735084802	2808.00211408	376.0	4.50435499533	0.369427458781	0.0641589890207	2058.7655565	563.659387839	2934.48449758	312.059553232	-3.96085191824	-0.0534527924189
1767.26702928	664.735084802	2808.00211408	376.0	-10.9880034842	-0.302404603888	-0.0525190350622	1532.20840784	626.589201093	2499.45874395	340.661135015	-6.22061858441	-0.0839489687505
1767.26702928	664.735084802	2808.00211408	376.0	-21.9833300417	-0.494134612876	-0.085817056769	1331.72939987	539.293587052	2190.70974176	319.68675484	-9.52918027476	-0.128598924086
1767.26702928	664.735084802	2808.00211408	376.0	2.33277099985	0.114753506573	0.0199294037118	1849.10089683	708.215649564	2873.50637307	316.18982668	-4.15680440114	-0.0560972253865
1767.26702928	664.735084802	2808.00211408	376.0	11.3171047332	0.436797730076	0.0758592792768	2115.04608383	635.77722335	3125.78665424	374.963347063	-2.50262901837	-0.0337736709632
1767.26702928	664.735084802	2808.00211408	376.0	9.32979461357	0.409107983021	0.0710503617612	2089.62353349	677.225702474	3069.98294407	303.133708104	-2.51424745405	-0.0339304649669
1767.26702928	664.735084802	2808.00211408	376.0	8.57164110352	0.25666428114	0.0445752485481	1960.80210827	694.931158077	3048.69397748	392.960711128	-3.32817607057	-0.0449146568228
1767.26702928	664.735084802	2808.00211408	376.0	-3.26276095946	-0.262039213826	-0.0455087207062	1562.6507769	770.451703104	2716.38371736	383.281237356	-4.7219460692	-0.0637239685453
1767.26702928	664.735084802	2808.00211408	376.0	-5.35354153356	-0.338172658897	-0.0587309237404	1509.01785775	775.792051528	2657.67455464	372.864645363	-5.04635962635	-0.068102019249
1767.26702928	664.735084802	2808.00211408	376.0	0.0172081078299	0.175484418614	0.0304766270605	1895.85665732	553.852593525	2808.48531811	358.776067271	-4.35005522257	-0.0587051986852
1767.26702928	664.735084802	2808.00211408	376.0	-2.81136966532	0.137527945125	0.023884672651	1865.47119477	532.591215623	2729.05879444	330.996384055	-4.78094403217	-0.0645201623774
1767.26702928	664.735084802	2808.00211408	376.0	-6.69531083658	-0.257037584923	-0.0446400807438	1565.59379513	717.204831534	2619.99764425	337.199017578	-5.30104138461	-0.0715390200353
1767.26702928	664.735084802	2808.00211408	376.0	8.45946267402	0.338438307136	0.0587770592455	2027.95473655	562.31845054	3045.54400481	455.270817719	-3.27816790624	-0.0442397828102
1767.26702928	664.735084802	2808.00211408	376.0	3.06932507402	0.21831633172	0.0379153059604	1928.30083714	507.119125804	2894.18882705	458.768864108	-3.95049491051	-0.0533130217343
1767.26702928	664.735084802	2808.00211408	376.0	-3.92395930616	-0.398009266331	-0.0691228319436	1463.56060032	766.847336923	2697.81725381	467.409316565	-4.97948135195	-0.0671994784338
1767.26702928	664.735084802	2808.00211408	376.0	-8.65964872222	-0.29389724554	-0.0510415501111	1539.25239383	707.0332132	2564.83899489	318.553387861	-5.65445863914	-0.0763084836591
1767.26702928	664.735084802	2808.00211408	376.0	-16.7995994946	-0.376034093318	-0.0653063725805	1437.30947521	502.311115533	2336.26900511	396.648414373	-8.42496415683	-0.113697222089
1767.26702928	664.735084802	2808.00211408	376.0	16.3369030932	1.22361798772	0.212507465738	2086.06706885	825.741136362	3266.74269831	354.934493099	0.383961817904	0.00518167095687
1767.26702928	664.735084802	2808.00211408	376.0	9.67854607726	0.429587113246	0.0746070012584	2105.83484135	518.358422378	3079.77589254	455.582628812	-3.15038819144	-0.0425153602083
1767.26702928	664.735084802	2808.00211408	376.0	-7.34508517348	-0.181324391805	-0.0314908634604	1617.70574513	582.142170783	2601.75196713	401.904051219	-5.62545603362	-0.075917085474
1767.26702928	664.735084802	2808.00211408	376.0	-8.00673764438	-0.202106778663	-0.0351001699659	1598.7922087	527.379204949	2583.17275176	457.001338114	-6.09544109431	-0.0822596638908
1767.26702928	664.735084802	2808.00211408	376.0	-10.5132080042	-0.378559750269	-0.0657450069935	1461.97231189	581.689282069	2512.79101107	469.129417106	-6.79961574134	-0.0917626955647
1767.26702928	664.735084802	2808.00211408	376.0	13.5375698322	0.368348725592	0.0639716439028	2054.98928283	696.052687847	3188.13736116	437.095390489	-2.13175631347	-0.0287686412075
1767.26702928	664.735084802	2808.00211408	376.0	0.793484999199	0.0100638092593	0.00174779598111	1765.90615567	714.262482305	2830.28318963	350.114551661	-4.23018714636	-0.0570875458348
[truncated: 1 more rows]
